# Supplementary material for: Copper(II) Complexes with 4-Substituted 2,6-Bis(thiazol-2-yl)pyridines—An Overview of Structural–Optical Relationships
Source: Int J Mol Sci. 2025 Dec 9;26(24):11868. doi: 10.3390/ijms262411868 (PMC12733273; doi:10.3390/ijms262411868)
Supplement: Supplementary file 1 [file ijms-26-11868-s001.zip]

Archive with 23 entries (22 files):
- ESI/
- ESI/11_CuCl2SKTL5D_final.cif
- ESI/1_CuCl2dtpy_final.cif
- ESI/2_CuCl2PhdtpyB_final.cif
- ESI/3_CuCl2AF3_final.cif
- ESI/4_CuCl2DM16p_final.cif
- ESI/5_CuCl2EWM27cz_final.cif
- ESI/6_CuCl2EWM29s_final.cif
- ESI/7_CuCl2AF6_final.cif
- ESI/8_CuCl2EWM2_final.cif
- ESI/9_CuCl2SKTL16a_final.cif
- ESI/checkcif_1.pdf
- ESI/checkcif_10.pdf
- ESI/checkcif_11.pdf
- ESI/checkcif_2.pdf
- ESI/checkcif_3.pdf
- ESI/checkcif_4.pdf
- ESI/checkcif_5.pdf
- ESI/checkcif_6.pdf
- ESI/checkcif_7.pdf
- ESI/checkcif_8.pdf
- ESI/checkcif_9.pdf
- ESI/Cudtpy_ESI_final.pdf
