# Supplementary material for: Copper(II) Complexes with 4-Substituted 2,6-Bis(thiazol-2-yl)pyridines—An Overview of Structural–Optical Relationships
Source: Int J Mol Sci. 2025 Dec 9;26(24):11868. doi: 10.3390/ijms262411868 (PMC12733273; doi:10.3390/ijms262411868)
Supplement: Supplementary file 1 [file ijms-26-11868-s001.zip › ESI/11_CuCl2SKTL5D_final.cif]

data_cucl2sktl5d
_audit_creation_date               2021-05-05
_audit_creation_method
;
Olex2 1.3
(compiled 2020.11.12 svn.r5f609507 for OlexSys, GUI svn.r6272)
;
_shelx_SHELXL_version_number       '2018/3'
_audit_contact_author_address      ?
_audit_contact_author_email        ?
_audit_contact_author_name         ''
_audit_contact_author_phone        ?
_publ_contact_author_id_orcid      ?
_publ_section_references
;
Dolomanov, O.V., Bourhis, L.J., Gildea, R.J, Howard, J.A.K. & Puschmann, H.
 (2009), J. Appl. Cryst. 42, 339-341.

Sheldrick, G.M. (2015). Acta Cryst. C71, 3-8.
;
_chemical_name_common              ?
_chemical_name_systematic          ?
_chemical_formula_moiety           'C19 H16 Cl2 Cu N4 S2'
_chemical_formula_sum              'C19 H16 Cl2 Cu N4 S2'
_chemical_formula_weight           498.92
_chemical_melting_point            ?
_chemical_oxdiff_formula           'C26 H20 N4 S2 Cl2 Cu1'
loop_
  _atom_type_symbol
  _atom_type_description
  _atom_type_scat_dispersion_real
  _atom_type_scat_dispersion_imag
  _atom_type_scat_source
 'C' 'C' 0.0033 0.0016 'International Tables Vol C Tables 4.2.6.8 and 6.1.1.4'
 'H' 'H' 0.0000 0.0000 'International Tables Vol C Tables 4.2.6.8 and 6.1.1.4'
 'Cl' 'Cl' 0.1484 0.1585 'International Tables Vol C Tables 4.2.6.8 and 6.1.1.4'
 'Cu' 'Cu' 0.3201 1.2651 'International Tables Vol C Tables 4.2.6.8 and 6.1.1.4'
 'N' 'N' 0.0061 0.0033 'International Tables Vol C Tables 4.2.6.8 and 6.1.1.4'
 'S' 'S' 0.1246 0.1234 'International Tables Vol C Tables 4.2.6.8 and 6.1.1.4'

_shelx_space_group_comment
;
The symmetry employed for this shelxl refinement is uniquely defined
by the following loop, which should always be used as a source of
symmetry information in preference to the above space-group names.
They are only intended as comments.
;
_space_group_crystal_system        'triclinic'
_space_group_IT_number             2
_space_group_name_H-M_alt          'P -1'
_space_group_name_Hall             '-P 1'
loop_
  _space_group_symop_operation_xyz
 'x, y, z'
 '-x, -y, -z'

_cell_length_a                     10.9146(5)
_cell_length_b                     13.4961(8)
_cell_length_c                     24.4952(12)
_cell_angle_alpha                  89.902(4)
_cell_angle_beta                   84.135(4)
_cell_angle_gamma                  76.982(5)
_cell_volume                       3496.3(3)
_cell_formula_units_Z              6
_cell_measurement_reflns_used      5740
_cell_measurement_temperature      293(2)
_cell_measurement_theta_max        26.3600
_cell_measurement_theta_min        3.8060
_shelx_estimated_absorpt_T_max     ?
_shelx_estimated_absorpt_T_min     ?
_exptl_absorpt_coefficient_mu      1.357
_exptl_absorpt_correction_T_max    1.00000
_exptl_absorpt_correction_T_min    0.64349
_exptl_absorpt_correction_type     multi-scan
_exptl_absorpt_process_details
;
CrysAlisPro 1.171.40.67a (Rigaku Oxford Diffraction, 2019)
Empirical absorption correction using spherical harmonics,
 implemented in SCALE3 ABSPACK scaling algorithm.
;
_exptl_absorpt_special_details     ?
_exptl_crystal_colour              'green'
_exptl_crystal_density_diffrn      1.422
_exptl_crystal_density_meas        ?
_exptl_crystal_density_method      ?
_exptl_crystal_description         'brick'
_exptl_crystal_F_000               1518
_exptl_crystal_size_max            0.16
_exptl_crystal_size_mid            0.14
_exptl_crystal_size_min            0.06
_exptl_transmission_factor_max     ?
_exptl_transmission_factor_min     ?
_diffrn_reflns_av_R_equivalents    0.0712
_diffrn_reflns_av_unetI/netI       0.1061
_diffrn_reflns_Laue_measured_fraction_full  0.997
_diffrn_reflns_Laue_measured_fraction_max  0.997
_diffrn_reflns_limit_h_max         12
_diffrn_reflns_limit_h_min         -13
_diffrn_reflns_limit_k_max         16
_diffrn_reflns_limit_k_min         -14
_diffrn_reflns_limit_l_max         26
_diffrn_reflns_limit_l_min         -29
_diffrn_reflns_number              28024
_diffrn_reflns_point_group_measured_fraction_full  0.997
_diffrn_reflns_point_group_measured_fraction_max  0.997
_diffrn_reflns_theta_full          25.242
_diffrn_reflns_theta_max           25.300
_diffrn_reflns_theta_min           3.397
_diffrn_ambient_temperature        293(2)
_diffrn_detector                   'CCD plate'
_diffrn_detector_area_resol_mean   10.4015
_diffrn_detector_type              Atlas
_diffrn_measured_fraction_theta_full  0.997
_diffrn_measured_fraction_theta_max  0.997
_diffrn_measurement_details
;
List of Runs (angles in degrees, time in seconds):

  # Type    Start    End  Width  t~exp~   \w     \q     \k     \f   Frames
--------------------------------------------------------------------------
  1  \w    -29.00   4.00   0.50   30.63    --  -10.68  77.00   0.00   66
  2  \w    -79.00  15.00   0.50   30.63    --  -10.68 -57.00  60.00  188
  3  \w    -41.00  32.00   0.50   30.63    --  -10.68  77.00 -60.00  146
  4  \w    -39.00  68.00   0.50   30.63    --  -10.68  19.00-120.00  214
  5  \w    -26.00   5.00   0.50   30.63    --   11.00 117.00 -91.00   62
  6  \w     14.00  39.00   0.50   30.63    --   11.00  77.00-180.00   50
;
_diffrn_measurement_device         'four-circle diffractometer'
_diffrn_measurement_device_type    'Xcalibur, Atlas, Gemini ultra'
_diffrn_measurement_method         '\w scans'
_diffrn_orient_matrix_type        
 'CrysAlisPro convention (1999,Acta A55,543-557)'
_diffrn_orient_matrix_UB_11        -0.0274560000
_diffrn_orient_matrix_UB_12        0.0371630000
_diffrn_orient_matrix_UB_13        0.0208086000
_diffrn_orient_matrix_UB_21        0.0066180000
_diffrn_orient_matrix_UB_22        -0.0383924000
_diffrn_orient_matrix_UB_23        0.0199959000
_diffrn_orient_matrix_UB_31        0.0608317000
_diffrn_orient_matrix_UB_32        0.0074903000
_diffrn_orient_matrix_UB_33        0.0038621000
_diffrn_radiation_monochromator    graphite
_diffrn_radiation_probe            x-ray
_diffrn_radiation_type             'Mo K\a'
_diffrn_radiation_wavelength       0.71073
_diffrn_source                     'fine-focus sealed X-ray tube'
_diffrn_source_type                'Enhance (Mo) X-ray Source'
_reflns_Friedel_coverage           0.000
_reflns_Friedel_fraction_full      .
_reflns_Friedel_fraction_max       .
_reflns_number_gt                  7181
_reflns_number_total               12705
_reflns_odcompleteness_completeness  99.69
_reflns_odcompleteness_iscentric   1
_reflns_odcompleteness_theta       26.32
_reflns_special_details
;
 Reflections were merged by SHELXL according to the crystal
 class for the calculation of statistics and refinement.
 
 Structure factors included contributions from the .fab file.
 
 _reflns_Friedel_fraction is defined as the number of unique
 Friedel pairs measured divided by the number that would be
 possible theoretically, ignoring centric projections and
 systematic absences.
;
_reflns_threshold_expression       'I > 2\s(I)'
_computing_cell_refinement         'CrysAlisPro 1.171.40.67a (Rigaku OD, 2019)'
_computing_data_collection         'CrysAlisPro 1.171.40.67a (Rigaku OD, 2019)'
_computing_data_reduction          'CrysAlisPro 1.171.40.67a (Rigaku OD, 2019)'
_computing_molecular_graphics      'Olex2 1.3 (Dolomanov et al., 2009)'
_computing_publication_material    'Olex2 1.3 (Dolomanov et al., 2009)'
_computing_structure_refinement    'SHELXL 2018/3 (Sheldrick, 2015)'
_computing_structure_solution      'SHELXT 2018/2 (Sheldrick, 2018)'
_refine_diff_density_max           0.679
_refine_diff_density_min           -0.508
_refine_diff_density_rms           0.102
_refine_ls_extinction_coef         .
_refine_ls_extinction_method       none
_refine_ls_goodness_of_fit_ref     1.071
_refine_ls_hydrogen_treatment      constr
_refine_ls_matrix_type             full
_refine_ls_number_parameters       763
_refine_ls_number_reflns           12705
_refine_ls_number_restraints       0
_refine_ls_R_factor_all            0.1392
_refine_ls_R_factor_gt             0.0786
_refine_ls_restrained_S_all        1.071
_refine_ls_shift/su_max            0.001
_refine_ls_shift/su_mean           0.000
_refine_ls_structure_factor_coef   Fsqd
_refine_ls_weighting_details      
 'w=1/[\s^2^(Fo^2^)+(0.0851P)^2^] where P=(Fo^2^+2Fc^2^)/3'
_refine_ls_weighting_scheme        calc
_refine_ls_wR_factor_gt            0.1796
_refine_ls_wR_factor_ref           0.1996
_refine_special_details            ?
_olex2_refinement_description
;
1. Fixed Uiso
 At 1.2 times of:
  All C(H) groups
 At 1.5 times of:
  All C(H,H,H) groups
2.a Aromatic/amide H refined with riding coordinates:
 C1(H1), C2(H2), C5(H5), C7(H7), C10(H10), C11(H11), C13(H13), C14(H14),
 C16(H16), C17(H17), C20(H20), C21(H21), C24(H24), C26(H26), C29(H29), C30(H30),
  C32(H32), C33(H33), C35(H35), C36(H36), C39(H39), C40(H40), C43(H43),
 C45(H45), C48(H48), C49(H49), C51(H51), C52(H52), C54(H54), C55(H55)
2.b Idealised Me refined as rotating group:
 C18(H18A,H18B,H18C), C19(H19A,H19B,H19C), C37(H37A,H37B,H37C), C38(H38A,H38B,
 H38C), C56(H56A,H56B,H56C), C57(H57A,H57B,H57C)
;
_atom_sites_solution_hydrogens     geom
_atom_sites_solution_primary       ?
_atom_sites_solution_secondary     ?
loop_
  _atom_site_label
  _atom_site_type_symbol
  _atom_site_fract_x
  _atom_site_fract_y
  _atom_site_fract_z
  _atom_site_U_iso_or_equiv
  _atom_site_adp_type
  _atom_site_occupancy
  _atom_site_site_symmetry_order
  _atom_site_calc_flag
  _atom_site_refinement_flags_posn
  _atom_site_refinement_flags_adp
  _atom_site_refinement_flags_occupancy
  _atom_site_disorder_assembly
  _atom_site_disorder_group
 Cu1 Cu 0.65600(9) 0.37863(6) 0.61850(3) 0.0467(2) Uani 1 1 d . . . . .
 Cl1 Cl 0.8096(2) 0.33593(16) 0.54762(9) 0.0731(6) Uani 1 1 d . . . . .
 Cl2 Cl 0.47719(19) 0.32393(15) 0.58908(7) 0.0570(5) Uani 1 1 d . . . . .
 S1 S 0.4825(2) 0.71006(13) 0.62434(7) 0.0513(5) Uani 1 1 d . . . . .
 S2 S 0.75744(18) 0.19210(14) 0.76491(8) 0.0511(5) Uani 1 1 d . . . . .
 N1 N 0.7241(5) 0.2609(4) 0.6690(2) 0.0462(14) Uani 1 1 d . . . . .
 N2 N 0.6183(5) 0.4463(4) 0.6906(2) 0.0375(13) Uani 1 1 d . . . . .
 N3 N 0.5860(5) 0.5262(4) 0.5983(2) 0.0436(14) Uani 1 1 d . . . . .
 N4 N 0.4665(7) 0.7468(6) 1.0011(3) 0.0680(19) Uani 1 1 d . . . . .
 C1 C 0.5648(7) 0.5755(6) 0.5505(3) 0.053(2) Uani 1 1 d . . . . .
 H1 H 0.586557 0.542754 0.516389 0.063 Uiso 1 1 calc R U . . .
 C2 C 0.5098(7) 0.6754(6) 0.5564(3) 0.0521(19) Uani 1 1 d . . . . .
 H2 H 0.489742 0.719111 0.527614 0.062 Uiso 1 1 calc R U . . .
 C3 C 0.5470(6) 0.5884(5) 0.6409(3) 0.0389(16) Uani 1 1 d . . . . .
 C4 C 0.5649(6) 0.5455(5) 0.6953(3) 0.0377(15) Uani 1 1 d . . . . .
 C5 C 0.5326(6) 0.5970(5) 0.7450(3) 0.0405(16) Uani 1 1 d . . . . .
 H5 H 0.492225 0.665524 0.746892 0.049 Uiso 1 1 calc R U . . .
 C6 C 0.5627(6) 0.5428(4) 0.7935(3) 0.0362(15) Uani 1 1 d . . . . .
 C7 C 0.6218(6) 0.4386(5) 0.7877(3) 0.0413(16) Uani 1 1 d . . . . .
 H7 H 0.644140 0.400515 0.818272 0.050 Uiso 1 1 calc R U . . .
 C8 C 0.6454(6) 0.3949(5) 0.7368(3) 0.0366(15) Uani 1 1 d . . . . .
 C9 C 0.7046(6) 0.2887(5) 0.7219(3) 0.0395(16) Uani 1 1 d . . . . .
 C10 C 0.8042(7) 0.1126(6) 0.7105(3) 0.056(2) Uani 1 1 d . . . . .
 H10 H 0.841545 0.043800 0.712827 0.068 Uiso 1 1 calc R U . . .
 C11 C 0.7816(7) 0.1597(5) 0.6635(3) 0.055(2) Uani 1 1 d . . . . .
 H11 H 0.803225 0.126330 0.629528 0.065 Uiso 1 1 calc R U . . .
 C12 C 0.5339(6) 0.5954(6) 0.8474(2) 0.0426(17) Uani 1 1 d . . . . .
 C13 C 0.4653(7) 0.6965(5) 0.8545(3) 0.0479(19) Uani 1 1 d . . . . .
 H13 H 0.433704 0.730940 0.824186 0.057 Uiso 1 1 calc R U . . .
 C14 C 0.4435(7) 0.7454(5) 0.9036(3) 0.0470(17) Uani 1 1 d . . . . .
 H14 H 0.398835 0.812866 0.906091 0.056 Uiso 1 1 calc R U . . .
 C15 C 0.4873(7) 0.6964(6) 0.9517(3) 0.0497(19) Uani 1 1 d . . . . .
 C16 C 0.5521(7) 0.5938(6) 0.9453(3) 0.0482(18) Uani 1 1 d . . . . .
 H16 H 0.578948 0.557617 0.975899 0.058 Uiso 1 1 calc R U . . .
 C17 C 0.5760(6) 0.5472(5) 0.8952(3) 0.0478(18) Uani 1 1 d . . . . .
 H17 H 0.622312 0.480181 0.892289 0.057 Uiso 1 1 calc R U . . .
 C18 C 0.4007(12) 0.8541(8) 1.0058(4) 0.107(4) Uani 1 1 d . . . . .
 H18A H 0.455567 0.895113 0.989561 0.160 Uiso 1 1 calc R U . . .
 H18B H 0.377519 0.873225 1.043780 0.160 Uiso 1 1 calc R U . . .
 H18C H 0.326038 0.864374 0.986962 0.160 Uiso 1 1 calc R U . . .
 C19 C 0.5170(9) 0.6967(8) 1.0491(3) 0.090(3) Uani 1 1 d . . . . .
 H19A H 0.489609 0.634257 1.054290 0.135 Uiso 1 1 calc R U . . .
 H19B H 0.487095 0.740381 1.080861 0.135 Uiso 1 1 calc R U . . .
 H19C H 0.607685 0.682415 1.043939 0.135 Uiso 1 1 calc R U . . .
 Cu2 Cu 0.87523(9) 0.25197(6) 0.23103(4) 0.0488(3) Uani 1 1 d . . . . .
 Cl3 Cl 1.0592(2) 0.13459(17) 0.22870(10) 0.0743(6) Uani 1 1 d . . . . .
 Cl4 Cl 0.71108(19) 0.15717(14) 0.24908(8) 0.0577(5) Uani 1 1 d . . . . .
 S3 S 0.8011(2) 0.39132(16) 0.06890(8) 0.0576(5) Uani 1 1 d . . . . .
 S4 S 0.77949(19) 0.41978(14) 0.39151(7) 0.0514(5) Uani 1 1 d . . . . .
 N5 N 0.8650(5) 0.2770(4) 0.1490(2) 0.0482(15) Uani 1 1 d . . . . .
 N6 N 0.7960(5) 0.3978(4) 0.2301(2) 0.0332(12) Uani 1 1 d . . . . .
 N7 N 0.8621(6) 0.2933(4) 0.3122(2) 0.0504(15) Uani 1 1 d . . . . .
 N8 N 0.4448(6) 1.0237(5) 0.2323(3) 0.0656(18) Uani 1 1 d . . . . .
 C20 C 0.8983(7) 0.2175(7) 0.1014(4) 0.065(2) Uani 1 1 d . . . . .
 H20 H 0.936780 0.148608 0.101574 0.078 Uiso 1 1 calc R U . . .
 C21 C 0.8705(8) 0.2671(6) 0.0547(4) 0.066(2) Uani 1 1 d . . . . .
 H21 H 0.887043 0.237417 0.019670 0.079 Uiso 1 1 calc R U . . .
 C22 C 0.8145(7) 0.3701(6) 0.1369(3) 0.0455(18) Uani 1 1 d . . . . .
 C23 C 0.7722(6) 0.4433(5) 0.1831(3) 0.0396(16) Uani 1 1 d . . . . .
 C24 C 0.7174(6) 0.5460(5) 0.1808(3) 0.0377(16) Uani 1 1 d . . . . .
 H24 H 0.701926 0.576290 0.147339 0.045 Uiso 1 1 calc R U . . .
 C25 C 0.6854(5) 0.6036(5) 0.2301(3) 0.0333(15) Uani 1 1 d . . . . .
 C26 C 0.7095(6) 0.5554(5) 0.2792(3) 0.0383(16) Uani 1 1 d . . . . .
 H26 H 0.688882 0.591200 0.312483 0.046 Uiso 1 1 calc R U . . .
 C27 C 0.7651(6) 0.4523(5) 0.2771(3) 0.0353(15) Uani 1 1 d . . . . .
 C28 C 0.8039(6) 0.3874(5) 0.3229(3) 0.0395(16) Uani 1 1 d . . . . .
 C29 C 0.8513(7) 0.3001(6) 0.4050(3) 0.061(2) Uani 1 1 d . . . . .
 H29 H 0.863532 0.276557 0.440214 0.073 Uiso 1 1 calc R U . . .
 C30 C 0.8896(7) 0.2414(6) 0.3588(3) 0.054(2) Uani 1 1 d . . . . .
 H30 H 0.930264 0.173036 0.358885 0.065 Uiso 1 1 calc R U . . .
 C31 C 0.6232(6) 0.7146(5) 0.2298(3) 0.0380(16) Uani 1 1 d . . . . .
 C32 C 0.6033(7) 0.7678(6) 0.1820(3) 0.0525(19) Uani 1 1 d . . . . .
 H32 H 0.630480 0.733696 0.148399 0.063 Uiso 1 1 calc R U . . .
 C33 C 0.5451(7) 0.8686(6) 0.1824(3) 0.060(2) Uani 1 1 d . . . . .
 H33 H 0.532286 0.900469 0.149079 0.072 Uiso 1 1 calc R U . . .
 C34 C 0.5039(7) 0.9259(5) 0.2315(3) 0.0508(19) Uani 1 1 d . . . . .
 C35 C 0.5269(7) 0.8708(5) 0.2795(3) 0.0525(19) Uani 1 1 d . . . . .
 H35 H 0.501891 0.904467 0.313271 0.063 Uiso 1 1 calc R U . . .
 C36 C 0.5839(7) 0.7711(5) 0.2787(3) 0.0464(17) Uani 1 1 d . . . . .
 H36 H 0.597409 0.738839 0.311864 0.056 Uiso 1 1 calc R U . . .
 C37 C 0.4176(11) 1.0770(7) 0.1837(4) 0.099(3) Uani 1 1 d . . . . .
 H37A H 0.492407 1.065371 0.158194 0.149 Uiso 1 1 calc R U . . .
 H37B H 0.389529 1.148427 0.192240 0.149 Uiso 1 1 calc R U . . .
 H37C H 0.352318 1.053349 0.167782 0.149 Uiso 1 1 calc R U . . .
 C38 C 0.4103(9) 1.0824(6) 0.2827(4) 0.083(3) Uani 1 1 d . . . . .
 H38A H 0.378661 1.042080 0.310705 0.125 Uiso 1 1 calc R U . . .
 H38B H 0.346045 1.141970 0.277197 0.125 Uiso 1 1 calc R U . . .
 H38C H 0.483282 1.102340 0.293787 0.125 Uiso 1 1 calc R U . . .
 Cu3 Cu 1.01901(8) 0.62482(7) 0.13734(3) 0.0470(2) Uani 1 1 d . . . . .
 Cl5 Cl 0.8771(2) 0.66685(16) 0.07551(8) 0.0632(5) Uani 1 1 d . . . . .
 Cl6 Cl 1.1907(2) 0.70138(16) 0.10222(9) 0.0698(6) Uani 1 1 d . . . . .
 S5 S 1.19164(19) 0.29387(14) 0.12433(7) 0.0519(5) Uani 1 1 d . . . . .
 S6 S 0.9035(2) 0.80327(14) 0.29367(8) 0.0528(5) Uani 1 1 d . . . . .
 N9 N 1.0930(5) 0.4798(4) 0.1095(2) 0.0462(15) Uani 1 1 d . . . . .
 N10 N 1.0512(5) 0.5536(4) 0.2068(2) 0.0400(13) Uani 1 1 d . . . . .
 N11 N 0.9442(5) 0.7371(4) 0.1957(2) 0.0456(14) Uani 1 1 d . . . . .
 N12 N 1.1922(6) 0.2426(5) 0.5012(3) 0.0606(17) Uani 1 1 d . . . . .
 C39 C 1.1177(7) 0.4329(6) 0.0591(3) 0.0473(17) Uani 1 1 d . . . . .
 H39 H 1.100052 0.467666 0.026997 0.057 Uiso 1 1 calc R U . . .
 C40 C 1.1699(7) 0.3317(6) 0.0592(3) 0.055(2) Uani 1 1 d . . . . .
 H40 H 1.190764 0.289276 0.028174 0.066 Uiso 1 1 calc R U . . .
 C41 C 1.1284(6) 0.4150(5) 0.1479(3) 0.0391(16) Uani 1 1 d . . . . .
 C42 C 1.1063(6) 0.4545(5) 0.2050(2) 0.0350(15) Uani 1 1 d . . . . .
 C43 C 1.1309(6) 0.3988(5) 0.2509(3) 0.0458(18) Uani 1 1 d . . . . .
 H43 H 1.165950 0.329273 0.248280 0.055 Uiso 1 1 calc R U . . .
 C44 C 1.1011(6) 0.4506(5) 0.3033(3) 0.0373(15) Uani 1 1 d . . . . .
 C45 C 1.0440(6) 0.5550(5) 0.3031(3) 0.0376(16) Uani 1 1 d . . . . .
 H45 H 1.021965 0.591402 0.336204 0.045 Uiso 1 1 calc R U . . .
 C46 C 1.0203(6) 0.6039(5) 0.2549(2) 0.0362(15) Uani 1 1 d . . . . .
 C47 C 0.9596(7) 0.7090(5) 0.2467(3) 0.0437(17) Uani 1 1 d . . . . .
 C48 C 0.8569(7) 0.8861(6) 0.2429(3) 0.057(2) Uani 1 1 d . . . . .
 H48 H 0.817877 0.954534 0.248635 0.068 Uiso 1 1 calc R U . . .
 C49 C 0.8848(7) 0.8382(6) 0.1937(3) 0.057(2) Uani 1 1 d . . . . .
 H49 H 0.865601 0.870596 0.161045 0.068 Uiso 1 1 calc R U . . .
 C50 C 1.1255(7) 0.3958(5) 0.3540(3) 0.0430(17) Uani 1 1 d . . . . .
 C51 C 1.1675(8) 0.2892(6) 0.3554(3) 0.059(2) Uani 1 1 d . . . . .
 H51 H 1.180196 0.251116 0.322883 0.071 Uiso 1 1 calc R U . . .
 C52 C 1.1899(8) 0.2410(5) 0.4034(3) 0.057(2) Uani 1 1 d . . . . .
 H52 H 1.220436 0.170858 0.402637 0.068 Uiso 1 1 calc R U . . .
 C53 C 1.1686(7) 0.2932(5) 0.4536(3) 0.0455(17) Uani 1 1 d . . . . .
 C54 C 1.1292(8) 0.3976(6) 0.4524(3) 0.059(2) Uani 1 1 d . . . . .
 H54 H 1.117508 0.435502 0.485006 0.070 Uiso 1 1 calc R U . . .
 C55 C 1.1071(7) 0.4462(6) 0.4046(3) 0.0531(19) Uani 1 1 d . . . . .
 H55 H 1.078316 0.516528 0.405706 0.064 Uiso 1 1 calc R U . . .
 C56 C 1.2249(11) 0.1338(6) 0.5042(4) 0.092(3) Uani 1 1 d . . . . .
 H56A H 1.155059 0.106719 0.495369 0.138 Uiso 1 1 calc R U . . .
 H56B H 1.244317 0.114726 0.540614 0.138 Uiso 1 1 calc R U . . .
 H56C H 1.297380 0.107196 0.478459 0.138 Uiso 1 1 calc R U . . .
 C57 C 1.1673(9) 0.2961(7) 0.5542(3) 0.074(3) Uani 1 1 d . . . . .
 H57A H 1.200162 0.356426 0.551594 0.111 Uiso 1 1 calc R U . . .
 H57B H 1.207607 0.252634 0.581355 0.111 Uiso 1 1 calc R U . . .
 H57C H 1.077790 0.314554 0.564638 0.111 Uiso 1 1 calc R U . . .

loop_
  _atom_site_aniso_label
  _atom_site_aniso_U_11
  _atom_site_aniso_U_22
  _atom_site_aniso_U_33
  _atom_site_aniso_U_23
  _atom_site_aniso_U_13
  _atom_site_aniso_U_12
 Cu1 0.0523(6) 0.0413(5) 0.0426(5) -0.0080(4) 0.0008(4) -0.0050(4)
 Cl1 0.0858(16) 0.0546(12) 0.0741(14) -0.0240(10) 0.0352(12) -0.0250(12)
 Cl2 0.0644(13) 0.0662(12) 0.0448(11) -0.0001(9) -0.0080(9) -0.0232(11)
 S1 0.0680(13) 0.0388(10) 0.0459(11) 0.0025(8) -0.0113(10) -0.0072(10)
 S2 0.0512(12) 0.0392(10) 0.0622(12) 0.0036(9) -0.0101(10) -0.0072(9)
 N1 0.036(3) 0.049(4) 0.047(4) -0.013(3) 0.006(3) 0.001(3)
 N2 0.030(3) 0.036(3) 0.044(3) -0.007(3) -0.002(3) -0.002(3)
 N3 0.040(3) 0.045(3) 0.042(4) -0.004(3) 0.001(3) -0.004(3)
 N4 0.077(5) 0.076(5) 0.043(4) -0.025(4) -0.007(4) 0.001(4)
 C1 0.054(5) 0.070(5) 0.036(4) 0.000(4) 0.000(4) -0.019(4)
 C2 0.058(5) 0.056(5) 0.040(4) 0.001(4) -0.002(4) -0.008(4)
 C3 0.029(4) 0.033(3) 0.051(4) -0.004(3) 0.002(3) -0.001(3)
 C4 0.028(4) 0.042(4) 0.039(4) -0.006(3) 0.002(3) -0.001(3)
 C5 0.037(4) 0.033(3) 0.051(4) -0.006(3) -0.001(3) -0.006(3)
 C6 0.025(3) 0.028(3) 0.059(4) 0.002(3) -0.005(3) -0.010(3)
 C7 0.042(4) 0.044(4) 0.041(4) 0.003(3) -0.006(3) -0.015(4)
 C8 0.024(3) 0.033(3) 0.052(4) 0.000(3) -0.004(3) -0.004(3)
 C9 0.035(4) 0.040(4) 0.044(4) -0.004(3) -0.003(3) -0.011(3)
 C10 0.060(5) 0.040(4) 0.066(5) 0.005(4) -0.011(4) -0.003(4)
 C11 0.054(5) 0.033(4) 0.069(5) -0.023(4) -0.003(4) 0.007(4)
 C12 0.044(4) 0.062(5) 0.027(4) -0.001(3) -0.003(3) -0.023(4)
 C13 0.063(5) 0.040(4) 0.044(4) 0.002(3) -0.016(4) -0.014(4)
 C14 0.044(4) 0.038(4) 0.055(5) -0.009(3) -0.001(4) -0.003(3)
 C15 0.043(4) 0.057(5) 0.050(5) -0.009(4) -0.002(4) -0.016(4)
 C16 0.046(4) 0.058(5) 0.037(4) -0.001(4) -0.004(3) -0.005(4)
 C17 0.040(4) 0.045(4) 0.055(5) 0.000(4) -0.009(4) 0.001(3)
 C18 0.135(10) 0.103(9) 0.073(7) -0.045(6) -0.003(7) -0.012(8)
 C19 0.091(7) 0.138(9) 0.046(5) -0.027(5) -0.006(5) -0.036(7)
 Cu2 0.0503(6) 0.0394(5) 0.0543(6) -0.0002(4) -0.0095(4) -0.0029(4)
 Cl3 0.0597(13) 0.0664(13) 0.0804(16) 0.0100(11) -0.0015(11) 0.0175(11)
 Cl4 0.0574(12) 0.0468(10) 0.0730(13) 0.0073(9) -0.0168(10) -0.0160(10)
 S3 0.0629(13) 0.0661(13) 0.0438(11) -0.0040(9) -0.0036(10) -0.0154(11)
 S4 0.0578(12) 0.0533(11) 0.0428(11) 0.0006(9) -0.0076(9) -0.0110(10)
 N5 0.042(4) 0.038(3) 0.060(4) -0.005(3) -0.007(3) 0.001(3)
 N6 0.024(3) 0.035(3) 0.040(3) 0.000(3) -0.007(2) -0.004(2)
 N7 0.053(4) 0.043(4) 0.055(4) 0.006(3) -0.008(3) -0.010(3)
 N8 0.054(4) 0.044(4) 0.089(5) 0.002(4) 0.000(4) 0.004(3)
 C20 0.041(5) 0.065(5) 0.079(6) -0.029(5) 0.006(4) 0.003(4)
 C21 0.061(6) 0.070(6) 0.060(6) -0.017(4) -0.004(4) -0.005(5)
 C22 0.040(4) 0.053(4) 0.047(4) -0.006(3) -0.005(3) -0.017(4)
 C23 0.032(4) 0.045(4) 0.046(4) 0.002(3) -0.005(3) -0.019(3)
 C24 0.031(4) 0.047(4) 0.036(4) 0.008(3) -0.004(3) -0.011(3)
 C25 0.018(3) 0.038(4) 0.043(4) -0.007(3) 0.007(3) -0.008(3)
 C26 0.039(4) 0.045(4) 0.033(4) 0.001(3) -0.010(3) -0.012(3)
 C27 0.029(4) 0.033(3) 0.045(4) 0.004(3) 0.001(3) -0.011(3)
 C28 0.036(4) 0.041(4) 0.044(4) 0.003(3) -0.005(3) -0.015(3)
 C29 0.052(5) 0.073(6) 0.061(5) 0.019(5) -0.016(4) -0.017(5)
 C30 0.061(5) 0.045(4) 0.058(5) 0.008(4) -0.017(4) -0.010(4)
 C31 0.033(4) 0.039(4) 0.043(4) 0.008(3) -0.004(3) -0.010(3)
 C32 0.056(5) 0.052(5) 0.048(5) 0.004(4) -0.012(4) -0.008(4)
 C33 0.051(5) 0.055(5) 0.071(6) 0.016(4) -0.009(4) -0.005(4)
 C34 0.042(4) 0.040(4) 0.071(6) 0.003(4) 0.002(4) -0.014(4)
 C35 0.041(4) 0.040(4) 0.070(5) -0.011(4) 0.002(4) 0.000(4)
 C36 0.048(4) 0.043(4) 0.047(4) 0.001(3) 0.003(4) -0.011(4)
 C37 0.112(9) 0.054(6) 0.123(9) 0.022(6) -0.004(7) -0.007(6)
 C38 0.076(7) 0.043(5) 0.120(9) -0.005(5) 0.014(6) -0.001(5)
 Cu3 0.0498(6) 0.0486(5) 0.0395(5) -0.0004(4) -0.0064(4) -0.0037(4)
 Cl5 0.0630(13) 0.0769(14) 0.0442(11) -0.0018(10) -0.0144(10) -0.0001(11)
 Cl6 0.0546(13) 0.0665(13) 0.0850(16) 0.0116(11) 0.0028(11) -0.0113(11)
 S5 0.0623(13) 0.0459(11) 0.0427(11) -0.0053(8) 0.0006(9) -0.0047(10)
 S6 0.0624(13) 0.0469(11) 0.0472(11) -0.0069(9) -0.0022(10) -0.0102(10)
 N9 0.045(4) 0.050(4) 0.042(4) 0.000(3) -0.008(3) -0.007(3)
 N10 0.035(3) 0.050(3) 0.035(3) -0.003(3) -0.004(3) -0.008(3)
 N11 0.037(3) 0.059(4) 0.041(4) 0.003(3) -0.005(3) -0.009(3)
 N12 0.062(4) 0.057(4) 0.056(4) 0.010(3) -0.010(3) 0.002(3)
 C39 0.041(4) 0.057(5) 0.036(4) -0.007(3) 0.005(3) 0.000(4)
 C40 0.061(5) 0.069(5) 0.033(4) -0.012(4) 0.000(4) -0.009(5)
 C41 0.019(3) 0.045(4) 0.050(4) 0.001(3) -0.004(3) -0.001(3)
 C42 0.024(3) 0.043(4) 0.035(4) -0.001(3) -0.002(3) -0.001(3)
 C43 0.038(4) 0.047(4) 0.054(5) 0.001(4) -0.006(4) -0.012(4)
 C44 0.026(3) 0.041(4) 0.045(4) -0.002(3) -0.004(3) -0.008(3)
 C45 0.024(3) 0.047(4) 0.042(4) -0.012(3) 0.004(3) -0.013(3)
 C46 0.025(3) 0.055(4) 0.031(4) -0.004(3) -0.001(3) -0.013(3)
 C47 0.047(4) 0.052(4) 0.032(4) -0.004(3) 0.002(3) -0.015(4)
 C48 0.058(5) 0.046(4) 0.061(5) -0.005(4) -0.009(4) -0.001(4)
 C49 0.059(5) 0.040(4) 0.068(6) 0.006(4) -0.006(4) -0.003(4)
 C50 0.047(4) 0.053(4) 0.036(4) 0.002(3) -0.005(3) -0.024(4)
 C51 0.082(6) 0.056(5) 0.036(4) -0.005(4) 0.004(4) -0.013(5)
 C52 0.073(6) 0.038(4) 0.048(5) -0.001(4) 0.003(4) 0.006(4)
 C53 0.050(5) 0.043(4) 0.042(4) 0.006(3) -0.003(4) -0.008(4)
 C54 0.078(6) 0.046(4) 0.056(5) 0.000(4) -0.022(4) -0.015(4)
 C55 0.069(5) 0.044(4) 0.044(5) -0.003(3) -0.010(4) -0.005(4)
 C56 0.142(10) 0.052(5) 0.063(6) 0.018(5) -0.002(6) 0.014(6)
 C57 0.081(6) 0.098(7) 0.042(5) 0.008(5) -0.016(4) -0.013(6)

_geom_special_details
;
 All esds (except the esd in the dihedral angle between two l.s. planes)
 are estimated using the full covariance matrix.  The cell esds are taken
 into account individually in the estimation of esds in distances, angles
 and torsion angles; correlations between esds in cell parameters are only
 used when they are defined by crystal symmetry.  An approximate (isotropic)
 treatment of cell esds is used for estimating esds involving l.s. planes.
;
loop_
  _geom_bond_atom_site_label_1
  _geom_bond_atom_site_label_2
  _geom_bond_distance
  _geom_bond_site_symmetry_2
  _geom_bond_publ_flag
 Cu1 Cl1 2.265(2) . ?
 Cu1 Cl2 2.4107(18) . ?
 Cu1 N1 2.064(6) . ?
 Cu1 N2 1.952(5) . ?
 Cu1 N3 2.045(6) . ?
 S1 C2 1.708(7) . ?
 S1 C3 1.701(6) . ?
 S2 C9 1.709(7) . ?
 S2 C10 1.676(8) . ?
 N1 C9 1.332(8) . ?
 N1 C11 1.369(9) . ?
 N2 C4 1.334(8) . ?
 N2 C8 1.351(8) . ?
 N3 C1 1.359(8) . ?
 N3 C3 1.314(8) . ?
 N4 C15 1.363(9) . ?
 N4 C18 1.463(12) . ?
 N4 C19 1.451(10) . ?
 C1 H1 0.9300 . ?
 C1 C2 1.348(10) . ?
 C2 H2 0.9300 . ?
 C3 C4 1.465(9) . ?
 C4 C5 1.377(9) . ?
 C5 H5 0.9300 . ?
 C5 C6 1.421(8) . ?
 C6 C7 1.409(9) . ?
 C6 C12 1.472(9) . ?
 C7 H7 0.9300 . ?
 C7 C8 1.355(9) . ?
 C8 C9 1.463(9) . ?
 C10 H10 0.9300 . ?
 C10 C11 1.332(10) . ?
 C11 H11 0.9300 . ?
 C12 C13 1.402(10) . ?
 C12 C17 1.407(9) . ?
 C13 H13 0.9300 . ?
 C13 C14 1.346(9) . ?
 C14 H14 0.9300 . ?
 C14 C15 1.423(9) . ?
 C15 C16 1.406(10) . ?
 C16 H16 0.9300 . ?
 C16 C17 1.354(9) . ?
 C17 H17 0.9300 . ?
 C18 H18A 0.9600 . ?
 C18 H18B 0.9600 . ?
 C18 H18C 0.9600 . ?
 C19 H19A 0.9600 . ?
 C19 H19B 0.9600 . ?
 C19 H19C 0.9600 . ?
 Cu2 Cl3 2.255(2) . ?
 Cu2 Cl4 2.4312(18) . ?
 Cu2 N5 2.048(6) . ?
 Cu2 N6 1.964(5) . ?
 Cu2 N7 2.047(6) . ?
 S3 C21 1.697(9) . ?
 S3 C22 1.704(7) . ?
 S4 C28 1.716(7) . ?
 S4 C29 1.678(8) . ?
 N5 C20 1.387(9) . ?
 N5 C22 1.300(9) . ?
 N6 C23 1.325(7) . ?
 N6 C27 1.338(8) . ?
 N7 C28 1.300(9) . ?
 N7 C30 1.362(8) . ?
 N8 C34 1.331(9) . ?
 N8 C37 1.412(10) . ?
 N8 C38 1.437(11) . ?
 C20 H20 0.9300 . ?
 C20 C21 1.352(11) . ?
 C21 H21 0.9300 . ?
 C22 C23 1.471(10) . ?
 C23 C24 1.383(9) . ?
 C24 H24 0.9300 . ?
 C24 C25 1.407(9) . ?
 C25 C26 1.385(8) . ?
 C25 C31 1.499(9) . ?
 C26 H26 0.9300 . ?
 C26 C27 1.386(9) . ?
 C27 C28 1.461(8) . ?
 C29 H29 0.9300 . ?
 C29 C30 1.357(11) . ?
 C30 H30 0.9300 . ?
 C31 C32 1.385(8) . ?
 C31 C36 1.396(9) . ?
 C32 H32 0.9300 . ?
 C32 C33 1.365(10) . ?
 C33 H33 0.9300 . ?
 C33 C34 1.409(11) . ?
 C34 C35 1.405(10) . ?
 C35 H35 0.9300 . ?
 C35 C36 1.348(9) . ?
 C36 H36 0.9300 . ?
 C37 H37A 0.9600 . ?
 C37 H37B 0.9600 . ?
 C37 H37C 0.9600 . ?
 C38 H38A 0.9600 . ?
 C38 H38B 0.9600 . ?
 C38 H38C 0.9600 . ?
 Cu3 Cl5 2.2576(19) . ?
 Cu3 Cl6 2.420(2) . ?
 Cu3 N9 2.032(6) . ?
 Cu3 N10 1.977(5) . ?
 Cu3 N11 2.054(6) . ?
 S5 C40 1.697(7) . ?
 S5 C41 1.702(7) . ?
 S6 C47 1.682(7) . ?
 S6 C48 1.709(7) . ?
 N9 C39 1.362(8) . ?
 N9 C41 1.311(8) . ?
 N10 C42 1.336(8) . ?
 N10 C46 1.334(8) . ?
 N11 C47 1.319(8) . ?
 N11 C49 1.376(9) . ?
 N12 C53 1.369(8) . ?
 N12 C56 1.434(10) . ?
 N12 C57 1.457(10) . ?
 C39 H39 0.9300 . ?
 C39 C40 1.356(10) . ?
 C40 H40 0.9300 . ?
 C41 C42 1.475(9) . ?
 C42 C43 1.368(8) . ?
 C43 H43 0.9300 . ?
 C43 C44 1.433(9) . ?
 C44 C45 1.406(9) . ?
 C44 C50 1.463(8) . ?
 C45 H45 0.9300 . ?
 C45 C46 1.372(8) . ?
 C46 C47 1.448(9) . ?
 C48 H48 0.9300 . ?
 C48 C49 1.344(10) . ?
 C49 H49 0.9300 . ?
 C50 C51 1.409(10) . ?
 C50 C55 1.388(9) . ?
 C51 H51 0.9300 . ?
 C51 C52 1.360(9) . ?
 C52 H52 0.9300 . ?
 C52 C53 1.390(10) . ?
 C53 C54 1.379(10) . ?
 C54 H54 0.9300 . ?
 C54 C55 1.359(9) . ?
 C55 H55 0.9300 . ?
 C56 H56A 0.9600 . ?
 C56 H56B 0.9600 . ?
 C56 H56C 0.9600 . ?
 C57 H57A 0.9600 . ?
 C57 H57B 0.9600 . ?
 C57 H57C 0.9600 . ?

loop_
  _geom_angle_atom_site_label_1
  _geom_angle_atom_site_label_2
  _geom_angle_atom_site_label_3
  _geom_angle
  _geom_angle_site_symmetry_1
  _geom_angle_site_symmetry_3
  _geom_angle_publ_flag
 Cl1 Cu1 Cl2 104.80(8) . . ?
 N1 Cu1 Cl1 97.39(18) . . ?
 N1 Cu1 Cl2 100.37(15) . . ?
 N2 Cu1 Cl1 142.63(16) . . ?
 N2 Cu1 Cl2 112.51(15) . . ?
 N2 Cu1 N1 78.4(2) . . ?
 N2 Cu1 N3 78.4(2) . . ?
 N3 Cu1 Cl1 98.33(17) . . ?
 N3 Cu1 Cl2 92.54(15) . . ?
 N3 Cu1 N1 156.4(2) . . ?
 C3 S1 C2 89.7(4) . . ?
 C10 S2 C9 89.6(3) . . ?
 C9 N1 Cu1 112.6(5) . . ?
 C9 N1 C11 109.9(6) . . ?
 C11 N1 Cu1 137.5(5) . . ?
 C4 N2 Cu1 120.3(4) . . ?
 C4 N2 C8 118.2(6) . . ?
 C8 N2 Cu1 121.4(4) . . ?
 C1 N3 Cu1 134.9(5) . . ?
 C3 N3 Cu1 113.9(4) . . ?
 C3 N3 C1 111.2(6) . . ?
 C15 N4 C18 120.5(7) . . ?
 C15 N4 C19 120.3(7) . . ?
 C19 N4 C18 119.0(7) . . ?
 N3 C1 H1 122.5 . . ?
 C2 C1 N3 115.0(7) . . ?
 C2 C1 H1 122.5 . . ?
 S1 C2 H2 124.9 . . ?
 C1 C2 S1 110.1(5) . . ?
 C1 C2 H2 124.9 . . ?
 N3 C3 S1 114.0(5) . . ?
 N3 C3 C4 117.1(6) . . ?
 C4 C3 S1 128.9(5) . . ?
 N2 C4 C3 110.2(6) . . ?
 N2 C4 C5 123.1(6) . . ?
 C5 C4 C3 126.7(6) . . ?
 C4 C5 H5 120.8 . . ?
 C4 C5 C6 118.4(6) . . ?
 C6 C5 H5 120.8 . . ?
 C5 C6 C12 120.3(6) . . ?
 C7 C6 C5 117.7(6) . . ?
 C7 C6 C12 122.0(6) . . ?
 C6 C7 H7 120.6 . . ?
 C8 C7 C6 118.9(6) . . ?
 C8 C7 H7 120.6 . . ?
 N2 C8 C7 123.6(6) . . ?
 N2 C8 C9 108.8(6) . . ?
 C7 C8 C9 127.6(6) . . ?
 N1 C9 S2 113.7(5) . . ?
 N1 C9 C8 118.6(6) . . ?
 C8 C9 S2 127.7(5) . . ?
 S2 C10 H10 124.1 . . ?
 C11 C10 S2 111.9(6) . . ?
 C11 C10 H10 124.1 . . ?
 N1 C11 H11 122.5 . . ?
 C10 C11 N1 115.0(7) . . ?
 C10 C11 H11 122.5 . . ?
 C13 C12 C6 122.7(6) . . ?
 C13 C12 C17 115.8(6) . . ?
 C17 C12 C6 121.6(7) . . ?
 C12 C13 H13 118.8 . . ?
 C14 C13 C12 122.3(6) . . ?
 C14 C13 H13 118.8 . . ?
 C13 C14 H14 119.2 . . ?
 C13 C14 C15 121.6(7) . . ?
 C15 C14 H14 119.2 . . ?
 N4 C15 C14 121.3(7) . . ?
 N4 C15 C16 122.3(7) . . ?
 C16 C15 C14 116.4(6) . . ?
 C15 C16 H16 119.6 . . ?
 C17 C16 C15 120.8(6) . . ?
 C17 C16 H16 119.6 . . ?
 C12 C17 H17 118.5 . . ?
 C16 C17 C12 123.0(7) . . ?
 C16 C17 H17 118.5 . . ?
 N4 C18 H18A 109.5 . . ?
 N4 C18 H18B 109.5 . . ?
 N4 C18 H18C 109.5 . . ?
 H18A C18 H18B 109.5 . . ?
 H18A C18 H18C 109.5 . . ?
 H18B C18 H18C 109.5 . . ?
 N4 C19 H19A 109.5 . . ?
 N4 C19 H19B 109.5 . . ?
 N4 C19 H19C 109.5 . . ?
 H19A C19 H19B 109.5 . . ?
 H19A C19 H19C 109.5 . . ?
 H19B C19 H19C 109.5 . . ?
 Cl3 Cu2 Cl4 105.17(8) . . ?
 N5 Cu2 Cl3 100.72(18) . . ?
 N5 Cu2 Cl4 99.91(15) . . ?
 N6 Cu2 Cl3 145.55(15) . . ?
 N6 Cu2 Cl4 109.02(14) . . ?
 N6 Cu2 N5 77.6(2) . . ?
 N6 Cu2 N7 78.0(2) . . ?
 N7 Cu2 Cl3 97.19(19) . . ?
 N7 Cu2 Cl4 91.56(16) . . ?
 N7 Cu2 N5 155.3(2) . . ?
 C21 S3 C22 89.5(4) . . ?
 C29 S4 C28 88.7(4) . . ?
 C20 N5 Cu2 135.4(5) . . ?
 C22 N5 Cu2 114.9(5) . . ?
 C22 N5 C20 109.7(6) . . ?
 C23 N6 Cu2 120.6(5) . . ?
 C23 N6 C27 119.1(6) . . ?
 C27 N6 Cu2 120.3(4) . . ?
 C28 N7 Cu2 113.8(4) . . ?
 C28 N7 C30 111.8(6) . . ?
 C30 N7 Cu2 134.1(5) . . ?
 C34 N8 C37 122.1(8) . . ?
 C34 N8 C38 121.8(7) . . ?
 C37 N8 C38 116.1(7) . . ?
 N5 C20 H20 122.5 . . ?
 C21 C20 N5 114.9(8) . . ?
 C21 C20 H20 122.5 . . ?
 S3 C21 H21 124.8 . . ?
 C20 C21 S3 110.4(6) . . ?
 C20 C21 H21 124.8 . . ?
 N5 C22 S3 115.4(6) . . ?
 N5 C22 C23 116.7(6) . . ?
 C23 C22 S3 127.9(6) . . ?
 N6 C23 C22 110.3(6) . . ?
 N6 C23 C24 122.2(6) . . ?
 C24 C23 C22 127.5(6) . . ?
 C23 C24 H24 120.7 . . ?
 C23 C24 C25 118.7(6) . . ?
 C25 C24 H24 120.7 . . ?
 C24 C25 C31 120.7(6) . . ?
 C26 C25 C24 118.9(6) . . ?
 C26 C25 C31 120.5(6) . . ?
 C25 C26 H26 121.0 . . ?
 C25 C26 C27 118.0(6) . . ?
 C27 C26 H26 121.0 . . ?
 N6 C27 C26 123.1(6) . . ?
 N6 C27 C28 109.4(6) . . ?
 C26 C27 C28 127.5(6) . . ?
 N7 C28 S4 114.2(5) . . ?
 N7 C28 C27 118.3(6) . . ?
 C27 C28 S4 127.5(5) . . ?
 S4 C29 H29 123.8 . . ?
 C30 C29 S4 112.3(6) . . ?
 C30 C29 H29 123.8 . . ?
 N7 C30 H30 123.5 . . ?
 C29 C30 N7 112.9(7) . . ?
 C29 C30 H30 123.5 . . ?
 C32 C31 C25 122.9(6) . . ?
 C32 C31 C36 115.9(6) . . ?
 C36 C31 C25 121.2(6) . . ?
 C31 C32 H32 118.9 . . ?
 C33 C32 C31 122.2(8) . . ?
 C33 C32 H32 118.9 . . ?
 C32 C33 H33 118.9 . . ?
 C32 C33 C34 122.3(7) . . ?
 C34 C33 H33 118.9 . . ?
 N8 C34 C33 122.7(7) . . ?
 N8 C34 C35 122.7(8) . . ?
 C35 C34 C33 114.5(7) . . ?
 C34 C35 H35 118.6 . . ?
 C36 C35 C34 122.8(7) . . ?
 C36 C35 H35 118.6 . . ?
 C31 C36 H36 118.9 . . ?
 C35 C36 C31 122.3(7) . . ?
 C35 C36 H36 118.9 . . ?
 N8 C37 H37A 109.5 . . ?
 N8 C37 H37B 109.5 . . ?
 N8 C37 H37C 109.5 . . ?
 H37A C37 H37B 109.5 . . ?
 H37A C37 H37C 109.5 . . ?
 H37B C37 H37C 109.5 . . ?
 N8 C38 H38A 109.5 . . ?
 N8 C38 H38B 109.5 . . ?
 N8 C38 H38C 109.5 . . ?
 H38A C38 H38B 109.5 . . ?
 H38A C38 H38C 109.5 . . ?
 H38B C38 H38C 109.5 . . ?
 Cl5 Cu3 Cl6 103.68(8) . . ?
 N9 Cu3 Cl5 96.93(16) . . ?
 N9 Cu3 Cl6 98.90(17) . . ?
 N9 Cu3 N11 155.5(2) . . ?
 N10 Cu3 Cl5 143.89(15) . . ?
 N10 Cu3 Cl6 112.42(15) . . ?
 N10 Cu3 N9 78.7(2) . . ?
 N10 Cu3 N11 77.2(2) . . ?
 N11 Cu3 Cl5 99.66(16) . . ?
 N11 Cu3 Cl6 94.60(16) . . ?
 C40 S5 C41 89.9(4) . . ?
 C47 S6 C48 90.4(4) . . ?
 C39 N9 Cu3 134.8(5) . . ?
 C41 N9 Cu3 114.4(5) . . ?
 C41 N9 C39 110.8(6) . . ?
 C42 N10 Cu3 119.1(4) . . ?
 C46 N10 Cu3 120.6(5) . . ?
 C46 N10 C42 120.3(5) . . ?
 C47 N11 Cu3 114.5(5) . . ?
 C47 N11 C49 111.4(6) . . ?
 C49 N11 Cu3 134.0(5) . . ?
 C53 N12 C56 123.3(7) . . ?
 C53 N12 C57 121.3(7) . . ?
 C56 N12 C57 114.7(6) . . ?
 N9 C39 H39 122.5 . . ?
 C40 C39 N9 115.1(6) . . ?
 C40 C39 H39 122.5 . . ?
 S5 C40 H40 125.0 . . ?
 C39 C40 S5 110.0(6) . . ?
 C39 C40 H40 125.0 . . ?
 N9 C41 S5 114.3(5) . . ?
 N9 C41 C42 117.1(6) . . ?
 C42 C41 S5 128.6(5) . . ?
 N10 C42 C41 110.6(5) . . ?
 N10 C42 C43 123.1(6) . . ?
 C43 C42 C41 126.2(6) . . ?
 C42 C43 H43 120.9 . . ?
 C42 C43 C44 118.2(6) . . ?
 C44 C43 H43 120.9 . . ?
 C43 C44 C50 121.0(6) . . ?
 C45 C44 C43 116.6(6) . . ?
 C45 C44 C50 122.4(6) . . ?
 C44 C45 H45 119.5 . . ?
 C46 C45 C44 121.0(6) . . ?
 C46 C45 H45 119.5 . . ?
 N10 C46 C45 120.7(6) . . ?
 N10 C46 C47 110.4(5) . . ?
 C45 C46 C47 128.9(6) . . ?
 N11 C47 S6 113.8(5) . . ?
 N11 C47 C46 117.2(6) . . ?
 C46 C47 S6 129.0(5) . . ?
 S6 C48 H48 124.9 . . ?
 C49 C48 S6 110.3(6) . . ?
 C49 C48 H48 124.9 . . ?
 N11 C49 H49 123.0 . . ?
 C48 C49 N11 114.1(7) . . ?
 C48 C49 H49 123.0 . . ?
 C51 C50 C44 123.0(6) . . ?
 C55 C50 C44 121.6(6) . . ?
 C55 C50 C51 115.4(6) . . ?
 C50 C51 H51 119.4 . . ?
 C52 C51 C50 121.2(7) . . ?
 C52 C51 H51 119.4 . . ?
 C51 C52 H52 118.9 . . ?
 C51 C52 C53 122.2(7) . . ?
 C53 C52 H52 118.9 . . ?
 N12 C53 C52 120.8(7) . . ?
 N12 C53 C54 122.2(7) . . ?
 C54 C53 C52 116.8(6) . . ?
 C53 C54 H54 119.4 . . ?
 C55 C54 C53 121.2(7) . . ?
 C55 C54 H54 119.4 . . ?
 C50 C55 H55 118.4 . . ?
 C54 C55 C50 123.1(7) . . ?
 C54 C55 H55 118.4 . . ?
 N12 C56 H56A 109.5 . . ?
 N12 C56 H56B 109.5 . . ?
 N12 C56 H56C 109.5 . . ?
 H56A C56 H56B 109.5 . . ?
 H56A C56 H56C 109.5 . . ?
 H56B C56 H56C 109.5 . . ?
 N12 C57 H57A 109.5 . . ?
 N12 C57 H57B 109.5 . . ?
 N12 C57 H57C 109.5 . . ?
 H57A C57 H57B 109.5 . . ?
 H57A C57 H57C 109.5 . . ?
 H57B C57 H57C 109.5 . . ?

loop_
  _geom_torsion_atom_site_label_1
  _geom_torsion_atom_site_label_2
  _geom_torsion_atom_site_label_3
  _geom_torsion_atom_site_label_4
  _geom_torsion
  _geom_torsion_site_symmetry_1
  _geom_torsion_site_symmetry_2
  _geom_torsion_site_symmetry_3
  _geom_torsion_site_symmetry_4
  _geom_torsion_publ_flag
 Cu1 N1 C9 S2 178.8(3) . . . . ?
 Cu1 N1 C9 C8 -2.5(7) . . . . ?
 Cu1 N1 C11 C10 -177.4(5) . . . . ?
 Cu1 N2 C4 C3 -1.8(7) . . . . ?
 Cu1 N2 C4 C5 178.1(4) . . . . ?
 Cu1 N2 C8 C7 179.6(4) . . . . ?
 Cu1 N2 C8 C9 0.6(6) . . . . ?
 Cu1 N3 C1 C2 176.7(5) . . . . ?
 Cu1 N3 C3 S1 -177.3(3) . . . . ?
 Cu1 N3 C3 C4 3.2(7) . . . . ?
 S1 C3 C4 N2 179.5(5) . . . . ?
 S1 C3 C4 C5 -0.4(9) . . . . ?
 S2 C10 C11 N1 -1.0(8) . . . . ?
 N2 C4 C5 C6 2.8(9) . . . . ?
 N2 C8 C9 S2 179.8(4) . . . . ?
 N2 C8 C9 N1 1.3(7) . . . . ?
 N3 C1 C2 S1 -0.2(8) . . . . ?
 N3 C3 C4 N2 -1.0(8) . . . . ?
 N3 C3 C4 C5 179.1(6) . . . . ?
 N4 C15 C16 C17 -177.2(6) . . . . ?
 C1 N3 C3 S1 0.0(7) . . . . ?
 C1 N3 C3 C4 -179.5(5) . . . . ?
 C2 S1 C3 N3 -0.1(5) . . . . ?
 C2 S1 C3 C4 179.4(6) . . . . ?
 C3 S1 C2 C1 0.2(6) . . . . ?
 C3 N3 C1 C2 0.2(8) . . . . ?
 C3 C4 C5 C6 -177.3(5) . . . . ?
 C4 N2 C8 C7 -0.2(9) . . . . ?
 C4 N2 C8 C9 -179.1(5) . . . . ?
 C4 C5 C6 C7 -1.2(8) . . . . ?
 C4 C5 C6 C12 178.0(5) . . . . ?
 C5 C6 C7 C8 -0.9(8) . . . . ?
 C5 C6 C12 C13 6.7(9) . . . . ?
 C5 C6 C12 C17 -172.2(5) . . . . ?
 C6 C7 C8 N2 1.7(9) . . . . ?
 C6 C7 C8 C9 -179.6(5) . . . . ?
 C6 C12 C13 C14 -177.3(6) . . . . ?
 C6 C12 C17 C16 179.3(6) . . . . ?
 C7 C6 C12 C13 -174.2(6) . . . . ?
 C7 C6 C12 C17 6.9(9) . . . . ?
 C7 C8 C9 S2 0.9(9) . . . . ?
 C7 C8 C9 N1 -177.6(6) . . . . ?
 C8 N2 C4 C3 178.0(5) . . . . ?
 C8 N2 C4 C5 -2.2(9) . . . . ?
 C9 S2 C10 C11 1.0(6) . . . . ?
 C9 N1 C11 C10 0.3(9) . . . . ?
 C10 S2 C9 N1 -0.9(5) . . . . ?
 C10 S2 C9 C8 -179.4(6) . . . . ?
 C11 N1 C9 S2 0.5(7) . . . . ?
 C11 N1 C9 C8 179.2(5) . . . . ?
 C12 C6 C7 C8 179.9(5) . . . . ?
 C12 C13 C14 C15 -1.2(10) . . . . ?
 C13 C12 C17 C16 0.4(9) . . . . ?
 C13 C14 C15 N4 179.1(7) . . . . ?
 C13 C14 C15 C16 -1.2(10) . . . . ?
 C14 C15 C16 C17 3.1(10) . . . . ?
 C15 C16 C17 C12 -2.8(10) . . . . ?
 C17 C12 C13 C14 1.6(10) . . . . ?
 C18 N4 C15 C14 -1.5(11) . . . . ?
 C18 N4 C15 C16 178.8(8) . . . . ?
 C19 N4 C15 C14 -177.1(7) . . . . ?
 C19 N4 C15 C16 3.1(11) . . . . ?
 Cu2 N5 C20 C21 178.4(5) . . . . ?
 Cu2 N5 C22 S3 -178.1(3) . . . . ?
 Cu2 N5 C22 C23 -0.2(7) . . . . ?
 Cu2 N6 C23 C22 -0.7(6) . . . . ?
 Cu2 N6 C23 C24 -179.5(4) . . . . ?
 Cu2 N6 C27 C26 179.8(4) . . . . ?
 Cu2 N6 C27 C28 2.1(6) . . . . ?
 Cu2 N7 C28 S4 174.4(3) . . . . ?
 Cu2 N7 C28 C27 -4.6(7) . . . . ?
 Cu2 N7 C30 C29 -172.9(5) . . . . ?
 S3 C22 C23 N6 178.2(4) . . . . ?
 S3 C22 C23 C24 -3.0(10) . . . . ?
 S4 C29 C30 N7 0.6(8) . . . . ?
 N5 C20 C21 S3 0.0(8) . . . . ?
 N5 C22 C23 N6 0.5(8) . . . . ?
 N5 C22 C23 C24 179.3(6) . . . . ?
 N6 C23 C24 C25 -0.3(8) . . . . ?
 N6 C27 C28 S4 -177.0(4) . . . . ?
 N6 C27 C28 N7 1.9(8) . . . . ?
 N8 C34 C35 C36 178.2(7) . . . . ?
 C20 N5 C22 S3 1.3(7) . . . . ?
 C20 N5 C22 C23 179.3(5) . . . . ?
 C21 S3 C22 N5 -1.1(6) . . . . ?
 C21 S3 C22 C23 -178.8(6) . . . . ?
 C22 S3 C21 C20 0.5(6) . . . . ?
 C22 N5 C20 C21 -0.8(9) . . . . ?
 C22 C23 C24 C25 -178.9(5) . . . . ?
 C23 N6 C27 C26 -0.4(8) . . . . ?
 C23 N6 C27 C28 -178.1(5) . . . . ?
 C23 C24 C25 C26 -0.3(8) . . . . ?
 C23 C24 C25 C31 -178.6(5) . . . . ?
 C24 C25 C26 C27 0.5(8) . . . . ?
 C24 C25 C31 C32 -5.4(9) . . . . ?
 C24 C25 C31 C36 175.9(5) . . . . ?
 C25 C26 C27 N6 -0.2(9) . . . . ?
 C25 C26 C27 C28 177.1(5) . . . . ?
 C25 C31 C32 C33 179.2(6) . . . . ?
 C25 C31 C36 C35 -179.5(6) . . . . ?
 C26 C25 C31 C32 176.3(6) . . . . ?
 C26 C25 C31 C36 -2.4(8) . . . . ?
 C26 C27 C28 S4 5.5(9) . . . . ?
 C26 C27 C28 N7 -175.7(6) . . . . ?
 C27 N6 C23 C22 179.5(5) . . . . ?
 C27 N6 C23 C24 0.6(8) . . . . ?
 C28 S4 C29 C30 -0.3(6) . . . . ?
 C28 N7 C30 C29 -0.7(8) . . . . ?
 C29 S4 C28 N7 -0.2(5) . . . . ?
 C29 S4 C28 C27 178.7(5) . . . . ?
 C30 N7 C28 S4 0.5(7) . . . . ?
 C30 N7 C28 C27 -178.5(5) . . . . ?
 C31 C25 C26 C27 178.8(5) . . . . ?
 C31 C32 C33 C34 1.4(11) . . . . ?
 C32 C31 C36 C35 1.7(9) . . . . ?
 C32 C33 C34 N8 -178.6(7) . . . . ?
 C32 C33 C34 C35 -0.3(10) . . . . ?
 C33 C34 C35 C36 0.0(10) . . . . ?
 C34 C35 C36 C31 -0.7(11) . . . . ?
 C36 C31 C32 C33 -2.0(10) . . . . ?
 C37 N8 C34 C33 0.8(11) . . . . ?
 C37 N8 C34 C35 -177.3(7) . . . . ?
 C38 N8 C34 C33 -176.1(7) . . . . ?
 C38 N8 C34 C35 5.7(11) . . . . ?
 Cu3 N9 C39 C40 179.5(5) . . . . ?
 Cu3 N9 C41 S5 -179.4(3) . . . . ?
 Cu3 N9 C41 C42 2.0(7) . . . . ?
 Cu3 N10 C42 C41 -2.6(6) . . . . ?
 Cu3 N10 C42 C43 -179.3(4) . . . . ?
 Cu3 N10 C46 C45 -179.1(4) . . . . ?
 Cu3 N10 C46 C47 2.4(6) . . . . ?
 Cu3 N11 C47 S6 177.4(3) . . . . ?
 Cu3 N11 C47 C46 -2.8(7) . . . . ?
 Cu3 N11 C49 C48 -176.3(5) . . . . ?
 S5 C41 C42 N10 -178.1(4) . . . . ?
 S5 C41 C42 C43 -1.5(9) . . . . ?
 S6 C48 C49 N11 -0.9(8) . . . . ?
 N9 C39 C40 S5 -1.1(8) . . . . ?
 N9 C41 C42 N10 0.2(7) . . . . ?
 N9 C41 C42 C43 176.8(6) . . . . ?
 N10 C42 C43 C44 -2.9(9) . . . . ?
 N10 C46 C47 S6 -179.9(5) . . . . ?
 N10 C46 C47 N11 0.4(8) . . . . ?
 N12 C53 C54 C55 179.6(7) . . . . ?
 C39 N9 C41 S5 -0.8(7) . . . . ?
 C39 N9 C41 C42 -179.3(5) . . . . ?
 C40 S5 C41 N9 0.1(5) . . . . ?
 C40 S5 C41 C42 178.5(6) . . . . ?
 C41 S5 C40 C39 0.5(5) . . . . ?
 C41 N9 C39 C40 1.2(8) . . . . ?
 C41 C42 C43 C44 -179.1(5) . . . . ?
 C42 N10 C46 C45 -0.3(8) . . . . ?
 C42 N10 C46 C47 -178.7(5) . . . . ?
 C42 C43 C44 C45 2.3(8) . . . . ?
 C42 C43 C44 C50 -179.7(5) . . . . ?
 C43 C44 C45 C46 -0.9(8) . . . . ?
 C43 C44 C50 C51 -6.2(9) . . . . ?
 C43 C44 C50 C55 174.5(6) . . . . ?
 C44 C45 C46 N10 -0.1(8) . . . . ?
 C44 C45 C46 C47 178.0(6) . . . . ?
 C44 C50 C51 C52 179.6(7) . . . . ?
 C44 C50 C55 C54 -179.8(6) . . . . ?
 C45 C44 C50 C51 171.6(6) . . . . ?
 C45 C44 C50 C55 -7.7(9) . . . . ?
 C45 C46 C47 S6 1.8(10) . . . . ?
 C45 C46 C47 N11 -177.9(5) . . . . ?
 C46 N10 C42 C41 178.6(5) . . . . ?
 C46 N10 C42 C43 1.9(9) . . . . ?
 C47 S6 C48 C49 0.7(6) . . . . ?
 C47 N11 C49 C48 0.7(9) . . . . ?
 C48 S6 C47 N11 -0.3(5) . . . . ?
 C48 S6 C47 C46 -180.0(6) . . . . ?
 C49 N11 C47 S6 -0.2(7) . . . . ?
 C49 N11 C47 C46 179.6(5) . . . . ?
 C50 C44 C45 C46 -178.8(5) . . . . ?
 C50 C51 C52 C53 2.3(12) . . . . ?
 C51 C50 C55 C54 0.8(11) . . . . ?
 C51 C52 C53 N12 -179.9(7) . . . . ?
 C51 C52 C53 C54 -3.1(11) . . . . ?
 C52 C53 C54 C55 2.8(11) . . . . ?
 C53 C54 C55 C50 -1.8(12) . . . . ?
 C55 C50 C51 C52 -1.1(11) . . . . ?
 C56 N12 C53 C52 -7.7(12) . . . . ?
 C56 N12 C53 C54 175.6(8) . . . . ?
 C57 N12 C53 C52 -178.5(7) . . . . ?
 C57 N12 C53 C54 4.9(11) . . . . ?

_smtbx_masks_special_details       ?
loop_
  _smtbx_masks_void_nr
  _smtbx_masks_void_average_x
  _smtbx_masks_void_average_y
  _smtbx_masks_void_average_z
  _smtbx_masks_void_volume
  _smtbx_masks_void_count_electrons
  _smtbx_masks_void_content
 1 0.017 0.000 0.000 315.3 42.4 '4 H2O'
 2 0.296 0.000 0.500 372.3 76.1 '8 H2O'

_smtbx_masks_void_probe_radius     1.2
_smtbx_masks_void_truncation_radius  1.2
_shelx_res_file
;
TITL cucl2sktl5d_a.res in P-1
    cucl2sktl5d.res
    created by SHELXL-2018/3 at 21:18:07 on 05-May-2021
REM Old TITL cucl2sktl5d_a.res in P-1
REM SHELXT solution in P-1: R1 0.218, Rweak 0.037, Alpha 0.108
REM <I/s> 0.000 for 0 systematic absences, Orientation as input
REM Formula found by SHELXT: C61 N13 S6 Cl6 Cu3
CELL 0.71073 10.9146 13.4961 24.4952 89.902 84.135 76.982
ZERR 6 0.0005 0.0008 0.0012 0.004 0.004 0.005
LATT 1
SFAC C H Cl Cu N S
UNIT 114 96 12 6 24 12

L.S. 50
PLAN  23
CONF
BOND
list 4
MORE -1
BOND $H
ABIN
fmap 2 53
acta
OMIT 0 50.6
REM <olex2.extras>
REM <HklSrc "%.\\CuCl2SKTL5D.hkl">
REM </olex2.extras>

WGHT    0.085100
FVAR       0.14867
CU1   4    0.655998    0.378626    0.618499    11.00000    0.05233    0.04133 =
         0.04265   -0.00803    0.00079   -0.00503
CL1   3    0.809591    0.335935    0.547618    11.00000    0.08584    0.05456 =
         0.07407   -0.02404    0.03521   -0.02499
CL2   3    0.477187    0.323926    0.589081    11.00000    0.06437    0.06625 =
         0.04484   -0.00009   -0.00797   -0.02315
S1    6    0.482466    0.710065    0.624345    11.00000    0.06797    0.03875 =
         0.04590    0.00254   -0.01129   -0.00723
S2    6    0.757439    0.192101    0.764912    11.00000    0.05121    0.03923 =
         0.06220    0.00365   -0.01006   -0.00718
N1    5    0.724088    0.260878    0.669045    11.00000    0.03565    0.04925 =
         0.04658   -0.01347    0.00622    0.00093
N2    5    0.618250    0.446321    0.690592    11.00000    0.02973    0.03554 =
         0.04432   -0.00677   -0.00232   -0.00212
N3    5    0.586047    0.526189    0.598284    11.00000    0.03994    0.04491 =
         0.04214   -0.00365    0.00064   -0.00376
N4    5    0.466483    0.746783    1.001115    11.00000    0.07695    0.07554 =
         0.04267   -0.02477   -0.00674    0.00140
C1    1    0.564801    0.575496    0.550541    11.00000    0.05376    0.06985 =
         0.03565    0.00005    0.00026   -0.01861
AFIX  43
H1    2    0.586557    0.542754    0.516389    11.00000   -1.20000
AFIX   0
C2    1    0.509835    0.675410    0.556396    11.00000    0.05794    0.05578 =
         0.03965    0.00082   -0.00204   -0.00834
AFIX  43
H2    2    0.489742    0.719111    0.527614    11.00000   -1.20000
AFIX   0
C3    1    0.546968    0.588381    0.640900    11.00000    0.02851    0.03311 =
         0.05095   -0.00363    0.00185   -0.00105
C4    1    0.564877    0.545517    0.695270    11.00000    0.02804    0.04170 =
         0.03901   -0.00585    0.00234   -0.00132
C5    1    0.532649    0.596969    0.745040    11.00000    0.03683    0.03262 =
         0.05059   -0.00611   -0.00142   -0.00615
AFIX  43
H5    2    0.492225    0.665524    0.746892    11.00000   -1.20000
AFIX   0
C6    1    0.562664    0.542763    0.793478    11.00000    0.02460    0.02759 =
         0.05873    0.00250   -0.00499   -0.01022
C7    1    0.621761    0.438619    0.787687    11.00000    0.04218    0.04379 =
         0.04050    0.00311   -0.00571   -0.01454
AFIX  43
H7    2    0.644140    0.400515    0.818272    11.00000   -1.20000
AFIX   0
C8    1    0.645439    0.394918    0.736807    11.00000    0.02405    0.03273 =
         0.05179   -0.00011   -0.00365   -0.00410
C9    1    0.704641    0.288721    0.721942    11.00000    0.03531    0.04035 =
         0.04398   -0.00366   -0.00260   -0.01132
C10   1    0.804237    0.112576    0.710502    11.00000    0.06022    0.04035 =
         0.06562    0.00545   -0.01107   -0.00302
AFIX  43
H10   2    0.841545    0.043800    0.712827    11.00000   -1.20000
AFIX   0
C11   1    0.781597    0.159675    0.663523    11.00000    0.05357    0.03268 =
         0.06882   -0.02283   -0.00265    0.00682
AFIX  43
H11   2    0.803225    0.126330    0.629528    11.00000   -1.20000
AFIX   0
C12   1    0.533866    0.595402    0.847405    11.00000    0.04408    0.06200 =
         0.02669   -0.00143   -0.00319   -0.02283
C13   1    0.465291    0.696469    0.854483    11.00000    0.06286    0.03995 =
         0.04435    0.00153   -0.01630   -0.01412
AFIX  43
H13   2    0.433704    0.730940    0.824186    11.00000   -1.20000
AFIX   0
C14   1    0.443537    0.745397    0.903565    11.00000    0.04378    0.03814 =
         0.05511   -0.00905   -0.00129   -0.00270
AFIX  43
H14   2    0.398835    0.812866    0.906091    11.00000   -1.20000
AFIX   0
C15   1    0.487286    0.696384    0.951683    11.00000    0.04338    0.05676 =
         0.05038   -0.00928   -0.00196   -0.01562
C16   1    0.552119    0.593839    0.945320    11.00000    0.04649    0.05750 =
         0.03744   -0.00096   -0.00433   -0.00497
AFIX  43
H16   2    0.578948    0.557617    0.975899    11.00000   -1.20000
AFIX   0
C17   1    0.575983    0.547162    0.895220    11.00000    0.03983    0.04494 =
         0.05454    0.00001   -0.00911    0.00088
AFIX  43
H17   2    0.622312    0.480181    0.892289    11.00000   -1.20000
AFIX   0
C18   1    0.400750    0.854101    1.005753    11.00000    0.13519    0.10313 =
         0.07278   -0.04517   -0.00258   -0.01198
AFIX 137
H18A  2    0.455567    0.895113    0.989561    11.00000   -1.50000
H18B  2    0.377519    0.873225    1.043780    11.00000   -1.50000
H18C  2    0.326038    0.864374    0.986962    11.00000   -1.50000
AFIX   0
C19   1    0.516989    0.696726    1.049110    11.00000    0.09127    0.13803 =
         0.04622   -0.02724   -0.00620   -0.03565
AFIX 137
H19A  2    0.489609    0.634257    1.054290    11.00000   -1.50000
H19B  2    0.487095    0.740381    1.080861    11.00000   -1.50000
H19C  2    0.607685    0.682415    1.043939    11.00000   -1.50000
AFIX   0

CU2   4    0.875228    0.251968    0.231034    11.00000    0.05027    0.03939 =
         0.05426   -0.00017   -0.00951   -0.00293
CL3   3    1.059165    0.134593    0.228703    11.00000    0.05969    0.06639 =
         0.08041    0.00998   -0.00152    0.01754
CL4   3    0.711083    0.157173    0.249084    11.00000    0.05742    0.04676 =
         0.07298    0.00732   -0.01677   -0.01603
S3    6    0.801107    0.391318    0.068900    11.00000    0.06290    0.06611 =
         0.04378   -0.00398   -0.00358   -0.01536
S4    6    0.779494    0.419780    0.391512    11.00000    0.05777    0.05330 =
         0.04281    0.00056   -0.00763   -0.01105
N5    5    0.864962    0.277015    0.148981    11.00000    0.04165    0.03840 =
         0.05977   -0.00476   -0.00657    0.00132
N6    5    0.796003    0.397763    0.230122    11.00000    0.02420    0.03488 =
         0.03997    0.00027   -0.00693   -0.00369
N7    5    0.862100    0.293267    0.312151    11.00000    0.05345    0.04305 =
         0.05476    0.00586   -0.00813   -0.01004
N8    5    0.444752    1.023694    0.232323    11.00000    0.05442    0.04448 =
         0.08884    0.00208    0.00031    0.00408
C20   1    0.898260    0.217471    0.101376    11.00000    0.04079    0.06515 =
         0.07854   -0.02894    0.00579    0.00254
AFIX  43
H20   2    0.936780    0.148608    0.101574    11.00000   -1.20000
AFIX   0
C21   1    0.870485    0.267112    0.054663    11.00000    0.06106    0.07003 =
         0.06031   -0.01691   -0.00416   -0.00484
AFIX  43
H21   2    0.887043    0.237417    0.019670    11.00000   -1.20000
AFIX   0
C22   1    0.814530    0.370149    0.136875    11.00000    0.03965    0.05335 =
         0.04674   -0.00578   -0.00465   -0.01728
C23   1    0.772224    0.443325    0.183145    11.00000    0.03244    0.04533 =
         0.04636    0.00213   -0.00549   -0.01939
C24   1    0.717385    0.545958    0.180825    11.00000    0.03136    0.04703 =
         0.03588    0.00825   -0.00360   -0.01138
AFIX  43
H24   2    0.701926    0.576290    0.147339    11.00000   -1.20000
AFIX   0
C25   1    0.685450    0.603568    0.230143    11.00000    0.01807    0.03796 =
         0.04262   -0.00714    0.00687   -0.00796
C26   1    0.709461    0.555428    0.279158    11.00000    0.03911    0.04531 =
         0.03296    0.00082   -0.00999   -0.01180
AFIX  43
H26   2    0.688882    0.591200    0.312483    11.00000   -1.20000
AFIX   0
C27   1    0.765083    0.452330    0.277056    11.00000    0.02893    0.03282 =
         0.04503    0.00384    0.00145   -0.01134
C28   1    0.803876    0.387361    0.322895    11.00000    0.03637    0.04114 =
         0.04437    0.00330   -0.00550   -0.01523
C29   1    0.851319    0.300063    0.405025    11.00000    0.05249    0.07327 =
         0.06083    0.01863   -0.01632   -0.01719
AFIX  43
H29   2    0.863532    0.276557    0.440214    11.00000   -1.20000
AFIX   0
C30   1    0.889568    0.241432    0.358771    11.00000    0.06073    0.04525 =
         0.05839    0.00835   -0.01684   -0.01013
AFIX  43
H30   2    0.930264    0.173036    0.358885    11.00000   -1.20000
AFIX   0
C31   1    0.623229    0.714561    0.229848    11.00000    0.03294    0.03892 =
         0.04310    0.00773   -0.00394   -0.01010
C32   1    0.603315    0.767765    0.181952    11.00000    0.05594    0.05238 =
         0.04813    0.00400   -0.01160   -0.00751
AFIX  43
H32   2    0.630480    0.733696    0.148399    11.00000   -1.20000
AFIX   0
C33   1    0.545125    0.868567    0.182369    11.00000    0.05123    0.05485 =
         0.07103    0.01628   -0.00918   -0.00545
AFIX  43
H33   2    0.532286    0.900469    0.149079    11.00000   -1.20000
AFIX   0
C34   1    0.503854    0.925935    0.231469    11.00000    0.04159    0.04046 =
         0.07105    0.00257    0.00166   -0.01430
C35   1    0.526949    0.870767    0.279502    11.00000    0.04138    0.03999 =
         0.07005   -0.01104    0.00215    0.00019
AFIX  43
H35   2    0.501891    0.904467    0.313271    11.00000   -1.20000
AFIX   0
C36   1    0.583880    0.771077    0.278713    11.00000    0.04838    0.04259 =
         0.04664    0.00106    0.00254   -0.01051
AFIX  43
H36   2    0.597409    0.738839    0.311864    11.00000   -1.20000
AFIX   0
C37   1    0.417576    1.076975    0.183747    11.00000    0.11199    0.05432 =
         0.12349    0.02225   -0.00408   -0.00685
AFIX 137
H37A  2    0.492407    1.065371    0.158194    11.00000   -1.50000
H37B  2    0.389529    1.148427    0.192240    11.00000   -1.50000
H37C  2    0.352318    1.053349    0.167782    11.00000   -1.50000
AFIX   0
C38   1    0.410328    1.082392    0.282682    11.00000    0.07645    0.04278 =
         0.12010   -0.00493    0.01367   -0.00149
AFIX 137
H38A  2    0.378661    1.042080    0.310705    11.00000   -1.50000
H38B  2    0.346045    1.141970    0.277197    11.00000   -1.50000
H38C  2    0.483282    1.102340    0.293787    11.00000   -1.50000
AFIX   0

CU3   4    1.019010    0.624822    0.137343    11.00000    0.04975    0.04857 =
         0.03953   -0.00037   -0.00638   -0.00366
CL5   3    0.877061    0.666850    0.075510    11.00000    0.06302    0.07686 =
         0.04416   -0.00180   -0.01442   -0.00012
CL6   3    1.190672    0.701378    0.102221    11.00000    0.05462    0.06648 =
         0.08499    0.01157    0.00279   -0.01129
S5    6    1.191645    0.293874    0.124330    11.00000    0.06228    0.04594 =
         0.04267   -0.00533    0.00056   -0.00470
S6    6    0.903486    0.803267    0.293673    11.00000    0.06236    0.04690 =
         0.04724   -0.00692   -0.00217   -0.01020
N9    5    1.092962    0.479812    0.109489    11.00000    0.04538    0.04987 =
         0.04240    0.00011   -0.00839   -0.00682
N10   5    1.051156    0.553557    0.206828    11.00000    0.03530    0.04958 =
         0.03476   -0.00346   -0.00447   -0.00816
N11   5    0.944223    0.737106    0.195743    11.00000    0.03656    0.05866 =
         0.04070    0.00272   -0.00507   -0.00858
N12   5    1.192205    0.242628    0.501243    11.00000    0.06219    0.05672 =
         0.05620    0.01003   -0.00976    0.00190
C39   1    1.117684    0.432891    0.059107    11.00000    0.04108    0.05725 =
         0.03620   -0.00717    0.00501    0.00016
AFIX  43
H39   2    1.100052    0.467666    0.026997    11.00000   -1.20000
AFIX   0
C40   1    1.169921    0.331692    0.059210    11.00000    0.06081    0.06866 =
         0.03278   -0.01154    0.00008   -0.00889
AFIX  43
H40   2    1.190764    0.289276    0.028174    11.00000   -1.20000
AFIX   0
C41   1    1.128428    0.415015    0.147883    11.00000    0.01921    0.04536 =
         0.04979    0.00114   -0.00408   -0.00110
C42   1    1.106287    0.454493    0.205001    11.00000    0.02431    0.04253 =
         0.03475   -0.00079   -0.00165   -0.00082
C43   1    1.130880    0.398816    0.250940    11.00000    0.03826    0.04660 =
         0.05394    0.00079   -0.00610   -0.01202
AFIX  43
H43   2    1.165950    0.329273    0.248280    11.00000   -1.20000
AFIX   0
C44   1    1.101110    0.450611    0.303284    11.00000    0.02592    0.04120 =
         0.04507   -0.00165   -0.00420   -0.00790
C45   1    1.044005    0.554981    0.303109    11.00000    0.02412    0.04736 =
         0.04197   -0.01163    0.00372   -0.01265
AFIX  43
H45   2    1.021965    0.591402    0.336204    11.00000   -1.20000
AFIX   0
C46   1    1.020317    0.603887    0.254873    11.00000    0.02466    0.05466 =
         0.03071   -0.00422   -0.00058   -0.01267
C47   1    0.959558    0.709036    0.246676    11.00000    0.04733    0.05223 =
         0.03193   -0.00354    0.00247   -0.01506
C48   1    0.856922    0.886106    0.242949    11.00000    0.05837    0.04636 =
         0.06134   -0.00500   -0.00886   -0.00099
AFIX  43
H48   2    0.817877    0.954534    0.248635    11.00000   -1.20000
AFIX   0
C49   1    0.884787    0.838238    0.193667    11.00000    0.05928    0.03956 =
         0.06792    0.00639   -0.00631   -0.00276
AFIX  43
H49   2    0.865601    0.870596    0.161045    11.00000   -1.20000
AFIX   0
C50   1    1.125503    0.395755    0.354023    11.00000    0.04683    0.05305 =
         0.03556    0.00226   -0.00511   -0.02448
C51   1    1.167517    0.289210    0.355404    11.00000    0.08158    0.05619 =
         0.03623   -0.00534    0.00446   -0.01266
AFIX  43
H51   2    1.180196    0.251116    0.322883    11.00000   -1.20000
AFIX   0
C52   1    1.189880    0.241028    0.403417    11.00000    0.07344    0.03773 =
         0.04825   -0.00069    0.00284    0.00567
AFIX  43
H52   2    1.220436    0.170858    0.402637    11.00000   -1.20000
AFIX   0
C53   1    1.168578    0.293190    0.453606    11.00000    0.04995    0.04269 =
         0.04246    0.00587   -0.00286   -0.00823
C54   1    1.129182    0.397624    0.452447    11.00000    0.07786    0.04598 =
         0.05581   -0.00036   -0.02217   -0.01529
AFIX  43
H54   2    1.117508    0.435502    0.485006    11.00000   -1.20000
AFIX   0
C55   1    1.107110    0.446177    0.404556    11.00000    0.06885    0.04362 =
         0.04445   -0.00295   -0.01041   -0.00548
AFIX  43
H55   2    1.078316    0.516528    0.405706    11.00000   -1.20000
AFIX   0
C56   1    1.224948    0.133819    0.504163    11.00000    0.14214    0.05170 =
         0.06320    0.01800   -0.00232    0.01421
AFIX 137
H56A  2    1.155059    0.106719    0.495369    11.00000   -1.50000
H56B  2    1.244317    0.114726    0.540614    11.00000   -1.50000
H56C  2    1.297380    0.107196    0.478459    11.00000   -1.50000
AFIX   0
C57   1    1.167320    0.296120    0.554224    11.00000    0.08058    0.09838 =
         0.04192    0.00832   -0.01642   -0.01348
AFIX 137
H57A  2    1.200162    0.356426    0.551594    11.00000   -1.50000
H57B  2    1.207607    0.252634    0.581355    11.00000   -1.50000
H57C  2    1.077790    0.314554    0.564638    11.00000   -1.50000
AFIX   0
HKLF 4


REM  cucl2sktl5d_a.res in P-1
REM wR2 = 0.1996, GooF = S = 1.071, Restrained GooF = 1.071 for all data
REM R1 = 0.0786 for 7181 Fo > 4sig(Fo) and 0.1392 for all 12705 data
REM 763 parameters refined using 0 restraints

END

WGHT      0.0851      0.0000

REM Highest difference peak  0.679,  deepest hole -0.508,  1-sigma level  0.102
Q1    1   0.9180  0.2014  0.2601  11.00000  0.05    0.68
Q2    1   0.8149  0.3239  0.2153  11.00000  0.05    0.59
Q3    1   0.9815  0.6576  0.0976  11.00000  0.05    0.56
Q4    1   0.8371  0.3016  0.1980  11.00000  0.05    0.55
Q5    1   0.9516  0.6828  0.1220  11.00000  0.05    0.54
Q6    1   1.0435  0.5752  0.1805  11.00000  0.05    0.52
Q7    1   0.7324  0.3046  0.6234  11.00000  0.05    0.50
Q8    1   0.5833  0.5455  0.4641  11.00000  0.05    0.47
Q9    1   0.6284  0.4152  0.5755  11.00000  0.05    0.47
Q10   1   0.9249  0.2194  0.1676  11.00000  0.05    0.46
Q11   1   0.9885  0.1966  0.2263  11.00000  0.05    0.44
Q12   1   1.1113  0.8163  0.0826  11.00000  0.05    0.43
Q13   1   0.7053  0.2419  0.7440  11.00000  0.05    0.42
Q14   1   0.6419  0.6462  0.2381  11.00000  0.05    0.42
Q15   1   1.2180  0.2548  0.1600  11.00000  0.05    0.41
Q16   1   0.6690  0.6170  0.3222  11.00000  0.05    0.41
Q17   1   0.8782  0.2776  0.1237  11.00000  0.05    0.40
Q18   1   0.7283  0.2786  0.1640  11.00000  0.05    0.40
Q19   1   0.7918  0.4199  0.1605  11.00000  0.05    0.39
Q20   1   1.0629  0.5034  0.1819  11.00000  0.05    0.39
Q21   1   1.0347  0.1964  0.1674  11.00000  0.05    0.38
Q22   1   1.0197  0.5861  0.2432  11.00000  0.05    0.38
Q23   1   0.5291  0.6355  0.6415  11.00000  0.05    0.38
;
_shelx_res_checksum                41318
_shelx_hkl_file
;
   0   0  -5   29.34    2.33
   0   0  -5   28.51    2.55
   0   0  -6 1334.38   15.25
   0   0  -6 1289.22   14.82
   0   0  -7   37.93    3.50
   0   0  -7   35.12    3.27
   0   0  -8  179.09    6.65
   0   0  -8  154.81    6.08
   0   0  -9    3.05    1.63
   0   0  -9    3.85    1.73
   0   0 -10   42.67    3.74
   0   0 -10   41.08    3.70
   0   0  10   39.63    2.54
   0   0 -11  179.11    7.81
   0   0  11  164.41    5.32
   0   0 -11  158.22    7.22
   0   0 -12  125.95    7.02
   0   0 -12  110.89    6.48
   0   0  12  109.58    4.57
   0   0 -13  375.94   12.22
   0   0  13  351.82    8.45
   0   0 -13  354.26   11.59
   0   0 -14   11.69    3.06
   0   0  14    9.68    1.65
   0   0 -14   11.86    2.88
   0   0 -15    3.37    2.13
   0   0 -15    4.81    2.37
   0   0  15    4.25    1.42
   0   0 -16   84.65    6.73
   0   0 -16   82.61    6.46
   0   0  16   83.72    4.49
   0   0 -17   34.22    4.77
   0   0  17   28.73    2.76
   0   0 -17   28.22    4.19
   0   0  17   35.72    4.59
   0   0 -18    9.73    3.39
   0   0  18    7.26    3.05
   0   0  18    5.05    1.64
   0   0 -19   98.29    8.23
   0   0  19   83.89    4.84
   0   0 -20    5.83    3.14
   0   0  20    4.20    1.47
   0   0 -21   22.38    4.70
   0   0  21   18.52    2.40
   0   0 -22   23.44    4.91
   0   0  22   17.02    2.40
   0   0 -23   13.32    4.05
   0   0  23   11.82    2.07
   0   0 -24    4.80    3.40
   0   0  24    2.45    1.26
   0   0 -25   15.03    4.62
   0   0 -26    4.57    3.50
   0   0 -27   -1.27    2.90
   0   0 -28   -5.20    3.68
   0   0 -29   10.57    4.33
   0   0 -30   -2.34    3.40
   0   0 -31    0.25    3.06
   0   1 -31    4.79    3.88
   0   1 -30    2.30    3.21
   0   1 -29   18.44    5.19
   0   1 -28    1.89    3.13
   0   1 -27    1.64    3.08
   0   1 -26   10.31    4.17
   0   1 -25    1.91    2.96
   0   1 -24   -0.58    2.60
   0  -1  24   -0.12    0.96
   0   1 -23    2.82    2.58
   0  -1  23    1.64    0.95
   0   1 -22    4.47    3.01
   0  -1  22    3.44    1.20
   0   1 -21   13.23    3.73
   0  -1  21    9.05    1.64
   0   1 -20    5.92    3.04
   0  -1  20    3.96    1.26
   0   1 -20    6.38    3.16
   0   1 -19    5.16    2.73
   0   1 -19    5.70    3.09
   0  -1  19    3.89    1.32
   0   1 -18    1.39    2.38
   0   1 -18    4.80    3.00
   0  -1  18    2.39    2.26
   0  -1  18    0.57    1.11
   0   1 -17   51.03    5.66
   0  -1  17   53.68    5.37
   0   1 -17   42.24    5.05
   0  -1  17   43.97    3.23
   0   1 -16  119.57    7.98
   0   1 -16  104.55    7.38
   0  -1  16  103.57    4.77
   0   1 -15  160.69    8.62
   0  -1  15  165.11    5.90
   0   1 -14   21.82    3.51
   0   1 -14   16.35    3.18
   0  -1  14   16.44    1.93
   0   1 -13   93.25    6.17
   0   1 -13   85.82    6.01
   0  -1  13   84.55    3.97
   0   1 -12   15.66    2.84
   0  -1  12   15.56    1.83
   0   1 -12   12.17    2.67
   0   1 -11   19.29    2.83
   0  -1  11   19.68    1.84
   0   1 -11   21.12    3.02
   0   1 -10   28.68    3.40
   0  -1  10   24.00    1.97
   0   1 -10   25.13    3.08
   0   1  -9  406.79   10.23
   0  -1   9  391.28    7.10
   0   1  -8   25.51    2.79
   0  -1   8   28.09    1.91
   0  -1   7  103.96    3.33
   0   1  -7  107.85    4.75
   0   1  -7  103.53    3.32
   0   1  -6  378.53    5.92
   0   1  -6  389.36    8.15
   0  -1   6  366.73    5.70
   0  -1   5   15.43    1.16
   0   1  -5   16.53    1.93
   0   1  -5   14.75    1.15
   0   1  -4  720.85    7.05
   0   1  -4  746.88    9.06
   0  -1  -4  832.45   11.11
   0  -1  -5    6.97    1.67
   0  -1  -6   72.79    4.24
   0  -1  -7   52.42    3.87
   0  -1  -8   37.02    3.42
   0  -1  -9    7.00    2.50
   0  -1 -10  166.89    7.53
   0  -1 -11  128.05    7.00
   0  -1 -12  292.30   10.84
   0  -1 -13   64.73    5.79
   0  -1 -14    5.51    2.40
   0  -1 -15   64.59    6.06
   0  -1 -16    3.55    2.50
   0  -1 -17   83.14    7.19
   0   1  17   71.65    4.57
   0   1  17   92.47    7.04
   0  -1 -18   -1.93    2.48
   0   1  18   -1.58    1.54
   0   1  18   -0.59    2.18
   0  -1 -19    0.91    2.38
   0   1  19    2.61    1.23
   0  -1 -20   56.84    6.64
   0   1  20   51.78    4.15
   0  -1 -21    4.69    3.05
   0   1  21    2.87    1.37
   0  -1 -22    4.70    2.90
   0   1  22    2.86    1.26
   0  -1 -23   14.72    4.22
   0   1  23   11.61    2.11
   0  -1 -24    3.47    3.07
   0   1  24    5.42    1.66
   0  -1 -25   28.84    5.81
   0  -1 -26    4.64    3.24
   0  -1 -27   -1.12    2.78
   0  -1 -28    4.62    3.69
   0  -1 -29    7.39    4.13
   0  -1 -30   15.64    5.50
   0  -1 -31    6.80    4.61
   0   2 -30    4.54    3.65
   0   2 -29    4.70    3.81
   0   2 -28    0.15    2.84
   0   2 -27    0.80    2.77
   0   2 -26   10.54    4.00
   0   2 -25   -2.84    3.17
   0   2 -24    2.22    2.67
   0  -2  24    2.72    1.12
   0   2 -23    6.87    3.19
   0   2 -23    7.96    3.38
   0  -2  23    6.12    1.47
   0  -2  22   18.11    2.27
   0   2 -22   22.96    4.70
   0   2 -22   21.84    4.56
   0  -2  21   75.68    4.41
   0   2 -21   86.60    8.16
   0   2 -21   73.08    7.36
   0   2 -20    0.08    2.44
   0  -2  20    1.67    1.04
   0   2 -20    3.93    3.11
   0   2 -19   11.47    3.26
   0  -2  19   14.70    2.03
   0   2 -19   17.96    3.90
   0   2 -18   38.44    4.93
   0  -2  18   38.81    3.04
   0   2 -18   43.93    5.38
   0  -2  18   48.29    5.14
   0   2 -17    1.29    2.12
   0  -2  17    1.65    1.95
   0  -2  17    1.66    1.05
   0   2 -17    0.64    2.12
   0   2 -16   17.31    3.46
   0  -2  16   12.73    1.72
   0   2 -16   15.29    3.34
   0   2 -15   29.88    4.04
   0  -2  15   25.21    2.28
   0   2 -15   29.58    4.11
   0   2 -14    1.51    1.88
   0   2 -14    4.83    2.15
   0  -2  14    3.58    0.98
   0  -2  13   25.94    2.19
   0   2 -13   26.45    3.56
   0   2 -12    6.81    0.81
   0  -2  12    6.89    1.20
   0   2 -12    5.91    2.11
   0   2 -11    9.97    1.00
   0  -2  11    9.82    1.42
   0   2 -11    9.43    2.37
   0   2 -11    6.76    1.17
   0  -2  10  125.60    4.39
   0   2 -10  123.69    4.54
   0   2 -10  127.62    6.20
   0  -2   9   40.50    2.45
   0   2  -9   42.10    3.49
   0   2  -9   39.35    2.51
   0  -2   8   69.59    3.07
   0   2  -8   73.96    3.26
   0   2  -8   71.06    4.18
   0  -2   7  105.66    3.60
   0   2  -7  107.75    3.80
   0   2  -7  111.21    4.87
   0  -2   6   52.74    2.47
   0   2  -6   51.75    2.54
   0   2  -6   58.92    3.46
   0  -2   5    2.72    0.75
   0   2  -5    1.67    1.28
   0   2  -5    2.72    0.75
   0   2  -4  198.30    4.54
   0   2  -4  206.27    4.93
   0   2  -3    2.25    0.67
   0   2  -3    1.74    0.74
   0   2  -2    0.16    0.42
   0  -2  -2    1.17    1.00
   0  -2  -3   19.73    2.35
   0  -2  -4   43.29    3.13
   0  -2  -5   26.71    2.81
   0  -2  -6   50.39    3.89
   0  -2  -7  585.04   12.73
   0  -2  -8  135.07    6.66
   0  -2  -9   73.67    5.30
   0  -2 -10    0.38    1.67
   0  -2 -11    1.55    1.67
   0  -2 -12   22.88    3.54
   0  -2 -13   44.99    4.91
   0   2  13   44.43    2.02
   0  -2 -14   14.32    3.18
   0   2  14   17.11    3.14
   0   2  14   12.17    1.09
   0  -2 -15   25.17    4.29
   0   2  15   28.50    4.18
   0   2  15   29.80    4.15
   0  -2 -16   42.76    5.36
   0   2  16   47.31    5.24
   0   2  16   44.31    5.03
   0  -2 -17   53.12    6.06
   0   2  17   61.46    5.94
   0  -2 -18    6.11    2.97
   0   2  18    9.91    3.13
   0  -2 -19   32.93    5.32
   0  -2 -20   24.76    4.89
   0  -2 -21    1.07    2.60
   0   2  21    0.94    1.22
   0  -2 -22   30.69    5.54
   0   2  22    9.52    2.21
   0  -2 -23   30.57    5.89
   0   2  23    0.54    1.14
   0  -2 -24   36.18    6.37
   0  -2 -25    9.73    4.21
   0  -2 -26   -0.77    3.02
   0  -2 -27    9.51    4.07
   0  -2 -28   28.80    6.34
   0  -2 -29    3.41    3.65
   0  -2 -30   12.63    5.17
   0  -2 -31    5.43    4.50
   0   3 -30   12.83    4.95
   0   3 -29   15.45    4.99
   0   3 -28    0.70    2.76
   0   3 -27    5.17    3.13
   0   3 -26   -2.65    3.37
   0   3 -25    5.03    3.03
   0   3 -25    8.14    3.54
   0   3 -24    3.24    2.68
   0   3 -24    4.66    2.99
   0   3 -23   -0.53    2.43
   0  -3  23   -0.28    0.93
   0   3 -23    1.37    2.70
   0   3 -22    9.21    3.52
   0  -3  22    4.96    1.40
   0   3 -22    6.23    3.14
   0   3 -21   35.57    5.38
   0  -3  21   28.84    2.82
   0   3 -21   36.71    5.48
   0  -3  20    0.66    0.91
   0   3 -20   -4.39    3.12
   0   3 -20    0.05    2.62
   0   3 -19   -1.55    2.62
   0  -3  19    0.77    0.91
   0   3 -19    3.09    2.70
   0  -3  18    2.37    1.14
   0   3 -18   -1.85    2.57
   0   3 -18    1.59    2.49
   0  -3  18   -0.09    1.69
   0  -3  17   74.99    4.20
   0   3 -17   80.64    7.12
   0   3 -17   81.71    6.93
   0  -3  17   84.82    6.47
   0  -3  16   19.76    2.28
   0   3 -16   19.94    3.74
   0  -3  16   20.15    3.36
   0  -3  15   54.79    3.51
   0   3 -15   56.50    2.61
   0  -3  15   59.86    5.09
   0   3 -15   56.67    5.40
   0   3 -14    1.36    0.73
   0  -3  14    3.75    1.45
   0   3 -14   -0.56    1.00
   0   3 -14    0.33    1.82
   0   3 -13   82.31    3.26
   0  -3  13   78.43    3.99
   0   3 -13   80.13    4.31
   0   3 -13   78.70    5.68
   0  -3  12    4.79    1.20
   0   3 -12    3.00    1.75
   0   3 -12    3.83    1.17
   0  -3  11   95.40    4.16
   0   3 -11   95.36    5.75
   0   3 -11   95.33    4.45
   0  -3  10  346.10    7.77
   0   3 -10  352.53    8.22
   0   3 -10  357.15   10.15
   0  -3   9  214.98    6.10
   0   3  -9  225.31    7.74
   0   3  -9  219.74    6.30
   0  -3   8   32.20    2.38
   0   3  -8   30.24    2.34
   0   3  -8   37.77    3.19
   0   3  -7  132.77    4.68
   0  -3   7  129.94    4.58
   0   3  -7  139.86    5.44
   0   3  -6   68.34    3.31
   0  -3   6   71.36    3.37
   0   3  -6   70.80    3.70
   0   3  -5  102.33    3.92
   0   3  -5   98.31    3.98
   0   3  -4  820.73   10.88
   0   3  -4  846.75   10.37
   0   3  -3    8.81    1.35
   0   3  -3    6.23    1.26
   0   3  -2  581.45    7.31
   0  -3   2  558.65    8.63
   0   3  -1    0.26    0.82
   0   3  -1    0.42    0.79
   0  -3   0  496.80   11.24
   0   3   0  483.46    6.42
   0   3   0  493.36    8.63
   0   3   1    7.18    1.50
   0  -3  -1    2.40    1.61
   0  -3  -2  828.69    9.60
   0  -3  -2  851.67   14.49
   0  -3  -3    0.74    2.16
   0  -3  -4 1447.27   19.64
   0  -3  -5   76.44    5.14
   0  -3  -6  109.22    5.99
   0  -3  -7    3.70    1.57
   0  -3  -8   -0.31    1.80
   0  -3  -9  247.41    9.92
   0   3   9  249.54    8.53
   0  -3 -10  205.85    9.55
   0   3  10  223.13    8.54
   0  -3 -11   32.86    4.40
   0   3  11    0.04    0.79
   0  -3 -12  180.28    9.55
   0  -3 -13    3.73    2.77
   0  -3 -14   93.59    7.45
   0   3  14   97.92    6.99
   0   3  14  103.94    6.88
   0   3  15   26.31    4.05
   0  -3 -15   28.71    4.79
   0   3  15   19.90    1.72
   0   3  15   23.23    3.80
   0  -3 -16   47.21    5.84
   0   3  16   48.50    5.30
   0   3  16   40.52    2.38
   0   3  16   51.25    5.38
   0   3  17   13.18    3.28
   0   3  17    8.85    1.14
   0  -3 -17   12.61    3.72
   0   3  17   14.08    3.36
   0  -3 -18   20.21    4.53
   0   3  18   17.92    3.79
   0   3  18   20.28    3.94
   0  -3 -19    4.87    3.20
   0  -3 -20   44.69    6.36
   0  -3 -21   51.61    7.02
   0  -3 -22   23.21    5.22
   0  -3 -23    4.63    3.30
   0  -3 -24   30.01    5.96
   0  -3 -25    0.89    2.85
   0  -3 -26    2.65    3.17
   0  -3 -27    9.84    4.39
   0  -3 -28    8.59    4.23
   0  -3 -29    1.18    3.27
   0  -3 -30    1.45    3.12
   0   4 -30    4.29    3.69
   0   4 -29   14.41    4.87
   0   4 -28    6.02    3.67
   0   4 -27    4.63    3.49
   0   4 -26    4.90    3.21
   0   4 -26   -1.40    3.06
   0   4 -25   20.67    4.93
   0   4 -25   21.40    4.74
   0   4 -24   -1.94    3.00
   0   4 -24    4.31    3.12
   0   4 -23    8.75    3.44
   0   4 -23   11.86    3.79
   0   4 -22    8.74    3.33
   0   4 -22    9.39    3.49
   0  -4  21   15.70    2.20
   0   4 -21   14.89    3.84
   0   4 -21   16.56    4.12
   0  -4  20    2.86    1.13
   0   4 -20    1.21    2.49
   0   4 -20    2.95    2.77
   0  -4  19   42.42    3.44
   0   4 -19   46.03    5.79
   0   4 -18    2.39    0.82
   0  -4  18    4.26    1.36
   0   4 -18    3.25    2.74
   0   4 -17  123.53    4.50
   0  -4  17  125.83    5.68
   0   4 -17  123.24    6.12
   0   4 -17  130.19    8.54
   0  -4  17  138.19    8.20
   0  -4  16   92.81    4.86
   0   4 -16   86.27    3.82
   0   4 -16   94.73    5.41
   0  -4  16  100.71    6.78
   0   4 -16   90.76    7.00
   0  -4  15  105.40    5.09
   0   4 -15  102.06    4.25
   0  -4  15  106.17    6.77
   0   4 -15  104.65    5.53
   0   4 -15  102.31    7.08
   0  -4  14    1.45    1.12
   0   4 -14    0.04    0.95
   0   4 -14    0.48    1.92
   0  -4  14    0.87    1.53
   0  -4  13  310.88    8.43
   0   4 -13  311.45   11.15
   0  -4  13  317.45   10.69
   0   4 -13  305.84    8.95
   0  -4  12   14.01    1.95
   0  -4  12   15.07    2.54
   0   4 -12   13.68    2.77
   0   4 -12   15.29    2.21
   0  -4  11   13.10    1.86
   0   4 -11   17.47    2.98
   0  -4  11   16.00    2.49
   0   4 -11   13.91    2.00
   0  -4  10  293.40    7.95
   0   4 -10  293.88    8.22
   0   4 -10  316.17    9.84
   0  -4  10  314.19    9.41
   0   4  -9  179.97    6.28
   0  -4   9  197.55    7.14
   0   4  -9  190.26    7.27
   0   4  -8    1.09    1.35
   0  -4   8    1.23    1.14
   0   4  -8    0.82    0.78
   0   4  -7   49.57    3.20
   0   4  -7   53.60    3.50
   0  -4   7   55.67    3.49
   0   4  -6    1.97    0.96
   0   4  -6    2.16    1.19
   0  -4   6    2.07    1.03
   0   4  -5  127.78    5.04
   0   4  -5  126.38    4.68
   0  -4   5  133.34    4.72
   0   4  -4    2.43    1.15
   0  -4   4    1.64    0.89
   0   4  -4    1.49    1.09
   0  -4   3  150.48    4.57
   0  -4   3  139.89    5.07
   0   4  -3  149.20    4.42
   0   4  -2   62.99    2.80
   0  -4   2   62.08    2.76
   0  -4   2   64.14    3.63
   0  -4   1    8.87    1.54
   0   4  -1    8.65    1.49
   0   4   0  177.07    4.48
   0  -4   0  176.19    7.85
   0   4   0  181.47    6.11
   0  -4  -1    2.22    1.71
   0   4   1    7.37    1.38
   0   4   1    3.65    1.19
   0  -4  -2   -1.19    1.36
   0  -4  -2    8.47    2.71
   0  -4  -3  336.25    7.35
   0  -4  -3  346.48   10.92
   0  -4  -4    5.74    1.79
   0  -4  -4   -2.00    2.39
   0  -4  -5  260.94    9.93
   0  -4  -6   14.90    3.02
   0  -4  -7   96.08    6.43
   0  -4  -8  129.69    7.71
   0   4   9   46.55    4.55
   0  -4  -9  105.73    7.21
   0   4  10    0.18    0.84
   0   4  10   56.65    4.44
   0  -4 -11   21.45    3.80
   0  -4 -12    3.03    2.20
   0  -4 -13   -0.51    2.25
   0   4  13    0.67    1.80
   0  -4 -14    1.26    2.34
   0   4  14    3.47    1.81
   0   4  14    6.28    2.26
   0  -4 -15  126.36    9.25
   0   4  15  138.17    8.72
   0   4  15  137.13    8.47
   0   4  16    5.12    2.36
   0  -4 -16    3.99    2.95
   0   4  16    5.88    2.80
   0  -4 -17    3.68    2.90
   0   4  17    7.57    1.42
   0   4  17    4.64    2.38
   0   4  17    9.61    3.15
   0  -4 -18   19.60    4.50
   0   4  18   16.49    1.84
   0  -4 -19   -1.12    2.89
   0   4  19    0.01    0.70
   0  -4 -20   16.10    4.42
   0  -4 -21   -0.28    2.92
   0  -4 -22    2.31    2.98
   0  -4 -23   -2.92    3.22
   0  -4 -24   13.12    4.43
   0  -4 -25    9.69    4.16
   0  -4 -26   -0.74    3.26
   0  -4 -27   -2.16    3.38
   0  -4 -28    2.72    3.41
   0  -4 -29   -0.04    3.05
   0  -4 -30    1.70    3.27
   0   5 -29   -3.66    3.34
   0   5 -28   -0.52    2.91
   0   5 -28    6.93    3.84
   0   5 -27    0.51    2.84
   0   5 -27    2.70    3.05
   0   5 -26    1.59    2.93
   0   5 -26    0.60    2.67
   0   5 -25   11.58    3.96
   0   5 -25   13.75    4.00
   0   5 -24   -0.99    2.41
   0   5 -24   -1.49    2.67
   0   5 -23    8.22    3.29
   0   5 -23   12.12    3.70
   0   5 -22   -3.59    3.08
   0   5 -22    0.66    2.55
   0   5 -21   -1.08    2.71
   0   5 -20    4.53    1.12
   0   5 -20    4.03    2.61
   0   5 -19   13.47    1.77
   0   5 -19   11.73    3.40
   0   5 -19    9.17    1.91
   0   5 -18    0.27    0.71
   0   5 -18    1.15    2.32
   0   5 -18    1.41    1.32
   0   5 -17    8.39    1.45
   0   5 -17    9.94    2.09
   0  -5  17   11.89    2.90
   0   5 -17    7.54    2.69
   0   5 -16   18.97    2.16
   0  -5  16   21.38    3.41
   0   5 -16   17.33    3.50
   0   5 -16   17.20    2.48
   0   5 -15    5.41    2.22
   0   5 -15    8.85    1.82
   0  -5  15   12.22    2.63
   0  -5  14   56.58    4.87
   0   5 -14   53.21    4.11
   0   5 -14   50.96    4.86
   0  -5  13   10.70    2.39
   0   5 -13    9.18    2.49
   0   5 -13   10.93    2.05
   0  -5  12   28.86    3.35
   0   5 -12   25.70    3.45
   0   5 -12   27.59    2.93
   0  -5  11    0.82    1.35
   0   5 -11    0.87    1.73
   0   5 -11   -0.10    0.98
   0   5 -10   29.62    2.89
   0  -5  10   36.52    3.40
   0   5 -10   35.68    3.52
   0   5  -9   12.45    1.89
   0   5  -9   14.53    2.32
   0  -5   9   15.15    2.23
   0   5  -8  112.89    5.36
   0   5  -8  121.57    5.65
   0  -5   8  123.04    5.53
   0   5  -7   82.05    4.55
   0   5  -7   84.13    4.46
   0  -5   7   88.75    4.53
   0   5  -6   12.08    1.92
   0   5  -6   11.97    1.84
   0  -5   6   12.30    1.85
   0   5  -5   13.51    2.03
   0   5  -5   10.51    1.68
   0  -5   5   11.65    1.67
   0   5  -4  139.56    5.90
   0  -5   4  131.76    4.88
   0   5  -4  119.64    4.64
   0  -5   4  113.35    5.20
   0   5  -3  774.62   10.92
   0  -5   3  822.26   14.26
   0  -5   3  780.00   10.88
   0  -5   2  399.97    9.87
   0   5  -2  385.09    7.44
   0  -5   1  357.46    9.29
   0   5  -1  347.18    6.97
   0   5  -1  333.96    8.67
   0   5   0    5.64    1.46
   0   5   0    5.06    1.24
   0  -5  -1  419.07   13.42
   0   5   1  395.02    7.38
   0   5   1  395.39   10.41
   0  -5  -2   82.83    6.27
   0   5   2   85.80    5.14
   0  -5  -3  271.00    7.28
   0  -5  -3  274.59   10.62
   0  -5  -4   26.44    2.61
   0  -5  -4   28.50    3.89
   0  -5  -5   35.84    3.09
   0  -5  -5   28.84    3.68
   0   5   6    1.19    1.45
   0  -5  -6    1.50    2.02
   0  -5  -7   38.93    4.65
   0   5   7   22.17    3.15
   0  -5  -8   47.24    5.20
   0   5   8    0.05    0.89
   0  -5  -9   84.96    7.01
   0  -5 -10   19.72    4.03
   0  -5 -11   43.20    5.47
   0   5  12   53.17    5.38
   0  -5 -12   46.98    5.70
   0   5  13  111.36    7.86
   0  -5 -13  100.36    8.30
   0   5  13  114.95    7.31
   0  -5 -14   -0.13    2.87
   0   5  14    3.70    2.31
   0   5  14    2.53    2.24
   0   5  15    0.94    2.15
   0  -5 -15   -4.74    3.31
   0   5  15    0.06    2.10
   0  -5 -16   -1.20    2.97
   0   5  16    2.74    2.28
   0   5  16    2.35    2.20
   0   5  17    5.87    2.63
   0  -5 -17    2.93    2.80
   0   5  17    7.62    2.97
   0   5  18   20.46    2.42
   0  -5 -18   17.00    4.46
   0  -5 -19    9.67    3.73
   0   5  19   15.79    2.14
   0  -5 -20    5.60    3.19
   0   5  20    9.56    1.67
   0   5  21   20.22    2.23
   0  -5 -21   20.71    5.05
   0  -5 -22   16.56    4.67
   0  -5 -23   -1.89    3.34
   0  -5 -24    1.41    3.06
   0  -5 -25    4.23    3.51
   0  -5 -26   -0.64    3.20
   0  -5 -27    6.22    4.14
   0  -5 -28    8.89    4.60
   0  -5 -29   -5.99    4.41
   0  -5 -30   -4.38    4.31
   0   6 -29    7.64    3.86
   0   6 -28   -3.52    3.34
   0   6 -28    3.92    3.51
   0   6 -27   -1.38    2.85
   0   6 -27    4.44    3.39
   0   6 -26   -3.81    3.16
   0   6 -26   -0.44    2.74
   0   6 -25    1.00    2.76
   0   6 -25    3.59    3.21
   0   6 -24   -0.23    2.64
   0   6 -24   -0.48    2.64
   0   6 -23    0.44    2.49
   0   6 -22    3.28    2.53
   0   6 -21   -0.25    0.82
   0   6 -21    0.21    2.48
   0   6 -21   -1.19    1.54
   0   6 -20   27.63    2.79
   0   6 -20   31.49    3.82
   0   6 -20   30.12    4.98
   0   6 -19   -0.07    0.86
   0   6 -19    0.68    1.29
   0   6 -19   -0.65    2.54
   0   6 -18   24.04    2.69
   0   6 -18   22.08    3.17
   0   6 -18   21.03    4.02
   0   6 -17    0.91    0.86
   0   6 -17    1.68    2.28
   0   6 -17    2.78    1.46
   0   6 -16    9.42    2.22
   0  -6  16   10.98    2.71
   0   6 -16    5.61    2.57
   0   6 -15   30.71    3.54
   0   6 -15   27.50    4.06
   0  -6  15   32.29    4.09
   0  -6  14   15.97    3.03
   0   6 -14   14.58    2.59
   0   6 -14   17.06    3.39
   0   6 -13    6.84    1.79
   0   6 -13    9.06    2.65
   0  -6  13    6.04    1.96
   0  -6  12  144.76    7.22
   0   6 -12  128.02    6.53
   0   6 -12  134.09    7.38
   0   6 -11   36.05    3.51
   0   6 -11   36.11    3.82
   0  -6  11   36.52    3.64
   0   6 -10   -0.83    1.34
   0  -6  10    0.24    1.16
   0   6 -10    0.93    1.52
   0   6  -9   56.02    4.22
   0  -6   9   60.44    4.23
   0   6  -9   57.43    4.33
   0   6  -8  107.43    5.83
   0   6  -8  101.51    5.37
   0  -6   8  112.44    5.57
   0   6  -7  260.16    8.64
   0  -6   7  276.21    8.19
   0   6  -7  252.91    7.87
   0   6  -6   39.01    3.60
   0  -6   6   40.75    3.21
   0   6  -6   39.75    3.27
   0   6  -5   34.78    3.25
   0  -6   5   38.50    2.98
   0  -6   5   39.77    3.50
   0   6  -5   37.21    2.99
   0   6  -4    4.18    1.38
   0  -6   4    4.98    1.34
   0  -6   4    4.84    1.53
   0   6  -4    4.10    1.34
   0  -6   3    7.50    1.70
   0   6  -3    8.42    1.60
   0  -6   2  106.91    5.66
   0   6  -2   98.92    4.15
   0   6  -1  124.16    4.37
   0   6  -1  129.45    4.71
   0   6  -1  142.48    6.25
   0   6   0  301.68    6.82
   0   6   0  296.01    9.67
   0   6   0  277.22    6.61
   0  -6  -1  134.57    8.54
   0   6   1  133.52    6.62
   0  -6  -2   74.62    6.42
   0   6   2   73.88    5.08
   0   6   3    6.69    2.06
   0  -6  -3    9.63    2.76
   0   6   3    8.13    1.87
   0  -6  -4   58.65    3.89
   0  -6  -4   75.49    6.53
   0  -6  -5  192.59    7.12
   0  -6  -5  212.42   10.71
   0  -6  -6   -0.04    2.55
   0   6   6    0.22    0.94
   0  -6  -7   20.97    3.61
   0  -6  -7   26.13    3.11
   0  -6  -8   13.61    3.33
   0  -6  -8   21.07    3.13
   0  -6  -9  199.50   11.21
   0  -6 -10    1.15    2.45
   0  -6 -11  164.21   10.69
   0   6  11  185.48   10.11
   0   6  12   48.82    5.62
   0  -6 -12   49.86    6.52
   0   6  13  168.01    9.96
   0  -6 -13  160.58   11.01
   0   6  13  171.07    8.95
   0   6  14   16.84    3.83
   0  -6 -14   21.16    5.02
   0   6  14   18.16    3.60
   0   6  15   17.82    3.89
   0  -6 -15   18.22    4.71
   0   6  15   21.90    3.96
   0  -6 -16    5.00    3.38
   0   6  16   10.39    3.47
   0   6  16   11.06    3.33
   0  -6 -17    0.74    3.08
   0   6  17    6.85    3.07
   0  -6 -18   12.12    4.25
   0   6  18   16.98    2.53
   0   6  19   -0.53    1.01
   0  -6 -19   -2.78    3.60
   0   6  20   13.84    2.25
   0  -6 -20    5.78    3.23
   0   6  21   16.89    2.39
   0  -6 -21   10.12    3.97
   0  -6 -22   -5.10    3.87
   0  -6 -23    1.38    3.03
   0  -6 -24   45.50    7.88
   0  -6 -25   -1.99    3.55
   0  -6 -26   -2.66    4.18
   0  -6 -27    3.75    3.51
   0  -6 -28   -4.56    4.65
   0  -6 -29   -7.03    4.88
   0   7 -28    2.03    3.17
   0   7 -28    8.50    4.07
   0   7 -27    2.11    3.01
   0   7 -27    4.48    3.43
   0   7 -26   -1.07    3.01
   0   7 -26    1.76    2.86
   0   7 -25   12.25    4.43
   0   7 -25    7.00    3.55
   0   7 -24    7.83    3.34
   0   7 -23    3.87    3.13
   0   7 -22   -0.36    2.65
   0   7 -22    0.54    1.32
   0   7 -21   -0.97    1.17
   0   7 -21    1.40    1.45
   0   7 -21    3.46    2.71
   0   7 -20   -2.27    1.41
   0   7 -20   -0.94    2.34
   0   7 -20    1.84    1.56
   0   7 -19    1.97    1.00
   0   7 -19    3.43    2.51
   0   7 -19    3.33    1.51
   0   7 -18   16.69    2.49
   0   7 -18   23.19    4.38
   0   7 -18   19.40    3.21
   0   7 -17   20.18    3.28
   0   7 -17   20.16    3.94
   0   7 -16   31.55    3.82
   0   7 -16   28.30    4.28
   0  -7  16   33.43    4.32
   0   7 -15   40.10    4.74
   0   7 -15   42.15    4.24
   0  -7  15   48.75    4.87
   0   7 -14   82.42    6.43
   0  -7  14   85.34    6.08
   0   7 -14   78.64    5.65
   0   7 -13    8.23    2.68
   0  -7  13    7.91    2.12
   0   7 -13    5.92    1.81
   0   7 -12   14.07    2.46
   0  -7  12   17.84    2.81
   0   7 -12   17.61    3.15
   0   7 -11   45.47    4.23
   0  -7  11   46.52    4.17
   0   7 -11   45.65    4.50
   0   7 -10    8.59    2.34
   0   7 -10    6.29    1.83
   0  -7  10    7.97    2.08
   0   7  -9   60.05    4.74
   0  -7   9   69.35    4.66
   0   7  -9   65.52    4.69
   0   7  -8  110.14    6.25
   0   7  -8  110.27    5.73
   0  -7   8  120.36    5.87
   0   7  -7   26.46    3.27
   0  -7   7   26.12    2.93
   0  -7   7   27.01    3.26
   0   7  -7   22.26    2.81
   0   7  -6   35.76    3.60
   0  -7   6   39.10    3.72
   0  -7   6   41.06    3.32
   0   7  -6   40.70    3.38
   0   7  -5   55.28    4.38
   0  -7   5   54.49    4.46
   0   7  -5   56.25    3.75
   0  -7   5   55.63    3.61
   0   7  -4    1.47    1.31
   0   7  -4    1.33    1.28
   0  -7   4    1.41    1.37
   0   7  -3   24.22    2.46
   0  -7   3   24.65    3.12
   0   7  -2  139.09    5.22
   0   7  -1    2.50    1.47
   0   7  -1    3.44    1.36
   0   7   0  322.26    7.41
   0   7   0  331.05   10.67
   0  -7  -1    6.44    1.97
   0   7   1    6.60    1.97
   0  -7  -2   14.14    2.95
   0   7   2   15.40    2.56
   0  -7  -3    2.13    1.98
   0   7   3    3.39    1.70
   0  -7  -4   58.36    6.38
   0   7   4   53.99    5.01
   0  -7  -5  240.16   12.18
   0  -7  -5  223.48    8.19
   0  -7  -6   19.38    2.92
   0  -7  -6   35.04    5.60
   0  -7  -7    2.97    2.56
   0  -7  -7   13.10    2.46
   0  -7  -8   61.06    6.60
   0  -7  -8   53.76    4.60
   0   7   8   60.79    6.13
   0  -7  -9    6.86    2.77
   0  -7  -9   11.14    2.57
   0   7   9   12.18    3.08
   0   7  10   11.89    3.20
   0  -7 -10   15.99    3.01
   0  -7 -10    9.26    3.37
   0  -7 -11   75.35    7.97
   0   7  11   78.53    7.09
   0  -7 -11   72.92    5.68
   0  -7 -12    9.27    3.77
   0   7  12   10.16    3.08
   0   7  13    3.09    2.57
   0  -7 -13    1.38    2.71
   0   7  13   -0.15    2.04
   0   7  14    9.82    3.35
   0  -7 -14    8.22    3.76
   0   7  14    5.88    2.40
   0  -7 -15   15.87    4.61
   0   7  15   14.03    3.47
   0  -7 -16   14.69    4.68
   0   7  16   12.80    3.46
   0  -7 -17   12.79    4.77
   0  -7 -18   77.63    9.24
   0  -7 -19   13.00    4.79
   0   7  19    6.63    1.88
   0  -7 -20   20.61    5.58
   0   7  20   15.03    2.56
   0  -7 -21    9.73    4.48
   0  -7 -22    1.71    3.14
   0  -7 -23    7.50    4.28
   0  -7 -24   25.15    6.24
   0  -7 -25   -3.37    3.70
   0  -7 -26   -4.48    4.08
   0  -7 -27   -2.58    3.71
   0  -7 -28   -4.17    4.25
   0   8 -28    3.60    3.41
   0   8 -27   -5.65    3.97
   0   8 -27    1.30    3.07
   0   8 -26   -4.66    3.84
   0   8 -26    0.06    2.69
   0   8 -25    1.71    2.78
   0   8 -24    3.65    3.02
   0   8 -23    0.34    2.55
   0   8 -23   -1.72    1.90
   0   8 -22    3.61    1.93
   0   8 -22    4.81    3.00
   0   8 -21    4.75    2.96
   0   8 -21    6.04    2.19
   0   8 -20    8.71    2.06
   0   8 -20   10.67    2.54
   0   8 -20   11.95    3.68
   0   8 -19    5.94    1.79
   0   8 -19    6.63    2.22
   0   8 -19    6.19    2.88
   0   8 -18   21.26    3.03
   0   8 -18   24.19    3.65
   0   8 -18   20.95    4.21
   0   8 -17   -0.14    2.19
   0   8 -17   -0.24    1.58
   0   8 -16    3.05    1.59
   0   8 -16    3.02    2.28
   0  -8  15   -0.08    1.62
   0   8 -15   -0.62    2.13
   0   8 -15   -0.74    1.48
   0  -8  14   36.64    4.26
   0   8 -14   32.25    3.97
   0   8 -14   35.81    4.43
   0  -8  13   -0.33    1.82
   0   8 -13    0.41    1.39
   0   8 -13    1.30    1.98
   0   8 -12   27.79    3.65
   0   8 -12   29.74    3.86
   0  -8  12   32.98    3.73
   0   8 -11   75.57    5.77
   0   8 -11   78.78    5.67
   0  -8  11   83.46    5.64
   0   8 -10   54.73    4.88
   0  -8  10   58.41    4.61
   0   8 -10   54.46    4.71
   0   8  -9   34.19    3.91
   0  -8   9   38.63    3.79
   0  -8   9   30.92    3.58
   0   8  -9   33.94    3.70
   0   8  -8  147.94    7.72
   0  -8   8  147.84    7.73
   0  -8   8  165.80    7.27
   0   8  -8  145.87    6.77
   0   8  -7   51.39    4.74
   0  -8   7   47.71    4.49
   0  -8   7   48.88    3.91
   0   8  -7   44.99    3.88
   0   8  -6   13.02    2.52
   0  -8   6   12.07    2.42
   0  -8   6   11.95    2.07
   0   8  -6   11.74    2.11
   0   8  -5   71.38    5.37
   0   8  -5   79.41    8.02
   0  -8   5   70.50    5.44
   0   8  -5   68.03    4.26
   0   8  -4    6.21    2.78
   0   8  -4   10.28    2.41
   0  -8   4    7.50    2.20
   0   8  -4    8.12    1.88
   0   8  -3    7.74    3.21
   0   8  -3    6.48    2.04
   0   8  -3    3.97    1.45
   0  -8   3    8.10    2.39
   0   8  -2   27.81    2.34
   0   8  -2   33.64    2.89
   0   8  -1  125.99    4.92
   0   8  -1  133.56    6.99
   0   8  -1  123.13    5.19
   0   8   0   10.60    2.60
   0   8   0    3.25    1.53
   0   8   1   50.99    3.36
   0   8   1   68.33    5.56
   0   8   2   -2.44    2.84
   0  -8  -2   -4.10    3.57
   0   8   2    0.85    1.39
   0  -8  -3   59.74    6.59
   0   8   3   71.63    6.86
   0   8   3   56.76    5.26
   0   8   4    6.98    2.87
   0  -8  -4    3.50    2.60
   0   8   4    4.33    2.11
   0  -8  -5    1.98    2.45
   0   8   5    4.08    2.62
   0   8   5   -0.89    1.65
   0   8   6   17.06    3.88
   0  -8  -6   19.51    4.41
   0  -8  -6    8.20    2.02
   0   8   7   24.41    4.11
   0  -8  -7   26.85    3.48
   0  -8  -7   35.50    5.72
   0  -8  -8  183.60    8.64
   0   8   8  216.44   11.63
   0  -8  -8  219.02   13.09
   0  -8  -9   24.86    4.91
   0  -8  -9   28.86    3.90
   0   8   9   27.85    4.70
   0   8  10   16.15    3.87
   0  -8 -10   15.68    4.33
   0  -8 -10   11.67    2.85
   0  -8 -11   -0.27    2.01
   0   8  11    1.35    2.36
   0  -8 -11   -3.23    3.64
   0  -8 -12   50.38    7.35
   0   8  12   56.45    6.43
   0  -8 -12   50.72    5.21
   0  -8 -13   87.02    9.41
   0   8  13   80.67    7.72
   0  -8 -13   78.95    6.58
   0  -8 -14    2.36    3.30
   0  -8 -14   12.10    3.64
   0   8  14    6.48    2.89
   0  -8 -15    2.77    3.23
   0   8  15    6.50    3.03
   0  -8 -16    4.93    3.88
   0  -8 -17   28.12    6.06
   0  -8 -18    9.60    4.35
   0  -8 -19    1.21    3.12
   0   8  19    1.77    1.55
   0  -8 -20   31.96    6.80
   0   8  20   25.67    3.65
   0  -8 -21   40.40    7.67
   0  -8 -22   17.98    5.69
   0  -8 -23   10.21    4.88
   0  -8 -24    6.98    4.50
   0  -8 -25   12.49    5.19
   0  -8 -26    7.90    4.61
   0  -8 -27    6.71    4.65
   0  -8 -28    6.16    4.60
   0   9 -27    1.13    3.00
   0   9 -26   -1.03    2.82
   0   9 -25   -0.48    2.60
   0   9 -24    6.44    3.46
   0   9 -23    3.81    3.13
   0   9 -23    2.15    1.89
   0   9 -22    6.14    3.47
   0   9 -22    5.09    2.24
   0   9 -21   18.26    3.60
   0   9 -21   17.16    4.36
   0   9 -20    7.91    2.54
   0   9 -20    7.50    3.33
   0   9 -19   -0.70    1.25
   0   9 -19   -0.31    1.48
   0   9 -19    0.14    2.32
   0   9 -18   11.79    2.57
   0   9 -18   12.88    2.99
   0   9 -18    9.98    3.19
   0   9 -17    2.03    1.79
   0   9 -17    6.81    3.20
   0   9 -16  217.73   10.76
   0   9 -16  222.48   11.27
   0   9 -15   18.06    3.41
   0   9 -15   20.81    4.18
   0   9 -14   36.50    4.49
   0  -9  14   41.77    4.59
   0   9 -14   40.25    4.97
   0   9 -13    1.27    1.42
   0   9 -13    1.41    2.17
   0  -9  13    1.30    1.66
   0  -9  12    1.78    1.63
   0   9 -12    1.40    2.02
   0   9 -12    1.88    1.58
   0  -9  11    1.74    1.71
   0   9 -11   -0.01    1.38
   0   9 -11    1.21    2.02
   0   9 -10  241.54   10.69
   0  -9  10  273.38   10.18
   0   9 -10  240.31    9.80
   0   9  -9   28.18    4.28
   0  -9   9   23.24    3.56
   0   9  -9   27.27    4.02
   0   9  -8  399.82   13.36
   0   9  -8  403.01   11.48
   0   9  -7   34.24    6.40
   0  -9   7   23.98    4.11
   0   9  -7   39.06    4.34
   0   9  -6   12.20    2.80
   0   9  -6    5.66    2.92
   0   9  -6    8.42    2.25
   0   9  -5  138.45    7.94
   0   9  -5  133.51    6.19
   0  -9   5  124.07    7.48
   0   9  -4   73.45    5.99
   0   9  -4   71.37    8.23
   0   9  -4   61.48    4.31
   0   9  -3  172.15    6.08
   0   9  -3  176.74    8.96
   0   9  -3  161.35    6.48
   0   9  -2   26.89    3.16
   0   9  -2   36.31    5.97
   0   9  -2   32.30    3.30
   0   9  -1    0.25    1.55
   0   9  -1   -3.63    1.65
   0   9   0   46.15    5.97
   0   9   0   37.51    4.17
   0   9   0   33.77    2.98
   0   9   1   39.63    5.56
   0   9   1   40.00    4.55
   0   9   1   35.17    3.11
   0   9   2    1.75    2.52
   0   9   2    7.55    2.67
   0   9   3  127.42    9.75
   0  -9  -3  116.24    9.90
   0   9   3  120.16    8.13
   0   9   4   77.29    7.70
   0  -9  -4   71.06    8.09
   0   9   4   65.23    6.33
   0   9   5  248.28   13.00
   0  -9  -5  248.78   14.75
   0   9   5  232.98   11.75
   0   9   6    5.34    3.58
   0  -9  -6    7.04    4.59
   0   9   6    4.25    2.85
   0  -9  -7   39.65    4.11
   0   9   7   54.94    6.52
   0  -9  -7   63.72    7.90
   0  -9  -8   16.08    3.01
   0   9   8   21.39    4.45
   0   9   9   11.88    3.64
   0  -9  -9    6.64    2.32
   0   9  10    0.78    2.42
   0  -9 -10   -0.68    2.17
   0  -9 -11   23.56    3.86
   0  -9 -11   22.59    5.07
   0  -9 -12   -3.89    4.17
   0  -9 -12    2.88    2.37
   0  -9 -13   43.93    6.95
   0  -9 -13   48.79    5.56
   0  -9 -14    4.34    3.25
   0   9  14   13.49    3.42
   0  -9 -15   23.50    5.68
   0  -9 -16   10.37    4.62
   0  -9 -17   45.50    7.97
   0  -9 -18    8.60    4.57
   0  -9 -19    1.54    3.23
   0  -9 -20    8.86    4.77
   0  -9 -21   19.64    5.98
   0  -9 -22    4.57    3.87
   0  -9 -23    2.07    3.44
   0  -9 -24    4.65    4.29
   0  -9 -25    8.58    4.77
   0  -9 -26    5.10    4.45
   0  -9 -27    2.31    4.15
   0  10 -26    4.54    3.50
   0  10 -25    3.56    3.26
   0  10 -24   12.11    4.38
   0  10 -23    1.37    2.87
   0  10 -22    2.57    2.24
   0  10 -22    1.07    2.78
   0  10 -21    1.67    1.89
   0  10 -21    2.12    2.82
   0  10 -20   15.96    3.47
   0  10 -20   18.17    4.38
   0  10 -19    4.25    2.29
   0  10 -19    4.13    3.00
   0  10 -18    1.63    1.81
   0  10 -18    1.98    2.63
   0  10 -17    1.07    1.65
   0  10 -17    1.45    2.24
   0  10 -16    6.29    2.74
   0  10 -16    5.51    2.25
   0  10 -15   -1.15    1.67
   0  10 -15    0.87    2.20
   0  10 -14    0.65    2.00
   0  10 -14   -0.43    1.61
   0  10 -13   -0.91    1.81
   0 -10  13    2.61    1.96
   0 -10  13   -0.70    1.66
   0  10 -13   -0.65    1.94
   0  10 -12   43.93    5.01
   0  10 -12   51.77    5.13
   0 -10  12   58.82    5.26
   0  10 -11    6.23    2.30
   0 -10  11    7.18    2.23
   0  10 -11    5.56    2.34
   0 -10  10    1.84    1.49
   0  10 -10    1.49    1.55
   0  10 -10    2.13    1.74
   0  10  -9    3.46    1.80
   0  10  -9    1.27    1.69
   0 -10   9    3.93    1.75
   0  10  -8   19.51    3.32
   0  10  -8   16.77    2.73
   0  10  -7    2.75    1.77
   0  10  -7    2.66    1.73
   0  10  -6    4.61    2.05
   0  10  -6    7.02    2.16
   0  10  -5   66.79    5.89
   0  10  -5   71.14    8.49
   0  10  -5   67.92    4.75
   0  10  -4   77.12    6.35
   0  10  -4   90.45    9.53
   0  10  -4   71.18    4.19
   0  10  -4   76.13    4.90
   0  10  -3    8.71    2.27
   0  10  -3   18.52    3.38
   0  10  -3   20.75    5.14
   0  10  -3   16.89    2.67
   0  10  -2    4.38    1.69
   0  10  -2    3.13    1.51
   0  10  -2    2.65    1.44
   0  10  -1   14.65    4.28
   0  10  -1    1.53    1.45
   0  10   0   -4.56    3.72
   0  10   0    4.39    2.07
   0  10   0   -0.47    1.49
   0  10   1    7.72    2.85
   0  10   1    8.77    1.96
   0  10   1   10.79    2.72
   0  10   2   18.20    4.57
   0  10   2   12.50    2.24
   0  10   2   17.12    3.43
   0  10   3    4.91    2.76
   0  10   3    2.20    1.90
   0  10   4   12.74    3.79
   0  10   4   10.49    2.93
   0  10   5    2.07    2.68
   0 -10  -5   -7.24    4.52
   0  10   5   -2.97    2.34
   0 -10  -6   27.19    5.42
   0  10   6   39.02    6.06
   0  10   6   25.34    4.33
   0  10   7   40.14    6.09
   0 -10  -7   36.25    6.51
   0  10   7   35.48    5.21
   0 -10  -8   22.01    5.79
   0  10   8   13.79    3.75
   0 -10  -9   68.88    6.00
   0 -10  -9  100.12   10.24
   0 -10 -10   19.31    3.49
   0 -10 -10   35.28    6.70
   0 -10 -11   -4.32    2.82
   0 -10 -11    5.49    4.00
   0 -10 -12    4.17    3.80
   0 -10 -12   -3.67    2.89
   0 -10 -13   -8.66    4.70
   0 -10 -14   -5.04    4.91
   0 -10 -15   -5.09    4.81
   0 -10 -16   -7.29    4.82
   0 -10 -17   -9.06    5.26
   0 -10 -18   -5.37    4.83
   0 -10 -19   -7.99    5.40
   0 -10 -20   10.03    5.17
   0 -10 -21   -2.02    3.93
   0 -10 -22    9.69    5.28
   0 -10 -23   -2.16    3.85
   0 -10 -24   -0.75    3.58
   0 -10 -25   -2.43    3.93
   0  11 -25   -0.80    2.80
   0  11 -24    1.05    2.98
   0  11 -23   -1.68    2.98
   0  11 -22    2.07    2.83
   0  11 -22    4.65    2.38
   0  11 -21    2.31    2.19
   0  11 -21   -0.24    2.47
   0  11 -20   13.13    3.27
   0  11 -20   12.37    3.71
   0  11 -19   -2.43    2.73
   0  11 -19   -1.17    1.81
   0  11 -18    2.17    1.71
   0  11 -18    3.26    2.60
   0  11 -17   -0.08    1.53
   0  11 -17    1.43    2.27
   0 -11  16   11.23    3.23
   0  11 -16   13.01    3.44
   0  11 -16   10.13    2.89
   0  11 -15    0.23    1.56
   0  11 -15    0.41    2.00
   0 -11  15    1.32    1.72
   0 -11  14    7.63    2.59
   0  11 -14    5.11    2.22
   0  11 -14    5.04    2.51
   0 -11  13    0.52    1.58
   0  11 -13   -1.17    2.04
   0  11 -13   -2.24    1.98
   0  11 -12    3.26    1.95
   0 -11  12    4.47    2.21
   0  11 -12    2.52    1.75
   0  11 -11    2.70    2.02
   0 -11  11    0.81    1.41
   0  11 -11    0.24    1.66
   0 -11  11    1.68    1.83
   0  11 -10    2.41    1.78
   0  11 -10    1.32    1.42
   0  11  -9   16.11    3.29
   0  11  -9   13.72    2.80
   0  11  -8    1.65    1.62
   0  11  -8    1.83    1.73
   0  11  -7   47.23    5.33
   0  11  -7   44.83    4.19
   0  11  -6   10.17    2.95
   0  11  -6   15.14    2.87
   0  11  -5   12.94    2.01
   0  11  -5   20.13    3.56
   0  11  -5   22.31    3.04
   0  11  -4    2.56    1.89
   0  11  -4    7.30    2.06
   0  11  -4    2.41    1.85
   0  11  -3   39.29    3.11
   0  11  -3   30.34    4.28
   0  11  -3   30.10    3.25
   0  11  -2   19.95    3.58
   0  11  -2   20.47    2.93
   0  11  -1   18.96    3.48
   0  11  -1   15.18    2.51
   0  11   0    3.73    1.71
   0  11   1   29.71    3.20
   0  11   1   38.55    4.91
   0  11   2   25.56    4.30
   0  11   2   13.71    2.59
   0  11   3   34.06    4.95
   0  11   3   28.06    3.18
   0 -11  -4   -2.65    4.56
   0  11   4    9.39    3.17
   0 -11  -5   -7.29    5.00
   0  11   5    7.45    2.86
   0 -11  -6   15.11    4.29
   0  11   6   23.38    4.43
   0 -11  -7   30.06    6.22
   0  11   7   36.59    5.56
   0 -11  -8   12.06    4.76
   0  11   8    7.99    3.04
   0 -11  -9   14.30    4.72
   0  11   9   11.56    3.29
   0 -11 -10    3.99    3.36
   0  11  10    1.80    2.00
   0 -11 -11   -3.46    2.80
   0 -11 -11    5.29    3.82
   0 -11 -12   91.89   10.73
   0 -11 -13   16.96    5.71
   0 -11 -14   29.52    6.91
   0 -11 -15    2.99    4.09
   0 -11 -16   -6.52    4.19
   0 -11 -17   -5.72    5.30
   0 -11 -18   -8.49    5.61
   0 -11 -19  -11.72    5.41
   0 -11 -20   22.93    6.97
   0 -11 -21    5.58    4.46
   0 -11 -22   -6.02    4.74
   0 -11 -23    0.00    3.58
   0 -11 -24    3.33    4.30
   0  12 -24   -0.54    2.94
   0  12 -23   -2.50    3.16
   0  12 -22   -0.07    2.73
   0  12 -21    6.55    3.51
   0  12 -21    5.76    2.57
   0  12 -20    1.59    1.89
   0  12 -20    2.65    2.83
   0  12 -19   -1.00    2.46
   0  12 -19    0.30    1.60
   0  12 -18   -2.01    2.59
   0  12 -18   -0.65    1.66
   0  12 -17    0.39    1.59
   0  12 -17    1.27    2.17
   0  12 -16    0.79    1.55
   0  12 -16    4.10    2.47
   0  12 -15    1.62    2.04
   0  12 -15   -2.38    2.09
   0  12 -14    1.44    1.64
   0  12 -14    4.15    2.38
   0 -12  13    0.15    1.82
   0  12 -13    1.28    2.10
   0  12 -13    0.06    1.67
   0  12 -12   73.25    7.21
   0 -12  12   74.23    7.14
   0  12 -12   75.38    6.43
   0 -12  11    2.35    2.10
   0  12 -11    7.52    2.85
   0  12 -11    6.81    2.86
   0  12 -10   16.93    3.67
   0 -12  10   17.53    3.54
   0  12 -10   17.49    3.29
   0  12  -9    1.69    1.85
   0  12  -9    1.94    1.98
   0 -12   9    1.73    1.98
   0  12  -8    1.22    1.52
   0  12  -8    2.79    1.84
   0  12  -7   20.87    3.93
   0  12  -7   22.54    3.25
   0  12  -6    5.04    2.39
   0  12  -6    2.53    1.58
   0  12  -6    6.67    2.33
   0  12  -5    0.24    1.54
   0  12  -5    1.85    1.75
   0  12  -4   26.15    4.21
   0  12  -4   27.40    3.26
   0  12  -3   11.24    3.02
   0  12  -3    6.47    2.16
   0  12  -2    4.24    2.17
   0  12  -2    0.29    1.41
   0  12  -1   22.99    4.05
   0  12  -1   17.09    2.68
   0  12   0   26.97    4.33
   0  12   0   26.02    3.19
   0  12   1   10.97    3.12
   0  12   1    7.47    2.07
   0  12   2    5.38    2.44
   0  12   2    0.25    1.68
   0  12   3    3.15    1.71
   0  12   3    6.71    2.71
   0  12   4   66.00    7.32
   0  12   4   59.43    4.74
   0  12   5   38.35    5.96
   0 -12  -6   21.40    5.77
   0  12   6   23.33    4.77
   0 -12  -7   -0.12    3.71
   0  12   7    4.69    2.85
   0 -12  -8   29.27    6.35
   0  12   8   29.52    5.29
   0 -12  -9    8.93    4.36
   0  12   9    9.83    3.53
   0 -12 -10    6.10    4.11
   0  12  10    5.57    2.91
   0 -12 -11    2.10    3.40
   0  12  11   -1.03    2.23
   0 -12 -12   27.38    6.85
   0  12  12   18.75    4.48
   0 -12 -13    6.09    4.62
   0  12  13   -0.24    2.13
   0 -12 -14    5.56    4.34
   0 -12 -15    3.64    4.27
   0 -12 -16   19.98    6.30
   0 -12 -17   11.75    5.77
   0 -12 -18   10.61    5.40
   0 -12 -19    6.42    5.21
   0 -12 -20    0.54    3.91
   0 -12 -21   -5.12    5.11
   0 -12 -22   -8.61    5.58
   0 -12 -23   -5.46    5.28
   0  13 -23    4.08    3.37
   0  13 -22    3.56    3.01
   0  13 -21    0.63    2.60
   0  13 -20    2.97    2.36
   0  13 -20    2.40    2.88
   0  13 -19    0.76    2.41
   0  13 -19    1.46    2.04
   0  13 -18    0.46    1.75
   0  13 -18   -0.13    2.28
   0  13 -17    6.15    2.75
   0  13 -17    5.10    2.87
   0  13 -16    0.65    1.72
   0  13 -16   -0.86    2.16
   0  13 -15    2.45    2.05
   0  13 -15    5.21    2.69
   0  13 -14    3.32    2.31
   0  13 -14    1.82    1.78
   0  13 -13    0.62    1.64
   0  13 -13    2.55    2.13
   0  13 -12    2.14    1.65
   0  13 -12    4.34    2.38
   0  13 -11   -1.45    1.96
   0  13 -11    1.39    1.90
   0  13 -10    1.12    1.84
   0  13 -10    1.24    1.78
   0  13  -9   -2.30    1.85
   0  13  -9    0.87    1.66
   0  13  -8   -0.06    1.40
   0  13  -8    0.96    1.57
   0  13  -8    2.49    1.72
   0  13  -7    4.21    1.63
   0  13  -7    6.34    2.56
   0  13  -7    2.68    1.74
   0  13  -6   -0.68    1.73
   0  13  -6    0.88    1.56
   0  13  -5   -0.43    1.89
   0  13  -5    2.64    1.83
   0  13  -4    8.03    2.65
   0  13  -4    8.92    2.29
   0  13  -3    8.90    2.76
   0  13  -3    7.42    2.16
   0  13  -2    2.12    1.97
   0  13  -2   -0.61    1.49
   0  13  -1   22.97    4.23
   0  13  -1   18.13    2.86
   0  13   0   22.25    4.22
   0  13   0   19.90    3.01
   0  13   1    8.69    2.89
   0  13   1    6.54    2.09
   0  13   2    7.61    2.71
   0  13   2    2.21    1.57
   0  13   2    4.47    2.32
   0  13   3    9.00    2.27
   0  13   3    9.54    3.11
   0  13   4   19.98    3.09
   0  13   4   20.06    4.29
   0  13   5    5.49    2.10
   0  13   5    3.25    2.61
   0  13   6    0.94    2.24
   0  13   6    4.35    1.93
   0 -13  -7   -4.89    5.39
   0  13   7    5.96    3.01
   0 -13  -8   -0.66    4.18
   0  13   8    6.56    3.06
   0 -13  -9    3.35    3.16
   0  13   9    8.00    3.28
   0 -13 -10   -4.17    4.22
   0  13  10   -0.02    2.07
   0 -13 -11   -3.24    4.21
   0  13  11    1.08    2.29
   0 -13 -12    2.40    3.22
   0  13  12    3.38    2.70
   0 -13 -13   -0.93    3.74
   0  13  13   -0.24    2.08
   0 -13 -14    2.52    3.38
   0  13  14    3.61    2.86
   0 -13 -15   -0.55    4.02
   0  13  15   -0.49    2.21
   0 -13 -16   14.40    5.86
   0  13  16    8.75    3.83
   0 -13 -17    8.09    5.13
   0  13  17    1.44    2.35
   0 -13 -18    6.37    4.93
   0 -13 -19    9.41    5.81
   0 -13 -20    7.97    5.56
   0 -13 -21    4.24    5.03
   0  14 -21   -2.04    2.75
   0  14 -20    2.39    2.91
   0  14 -19   -1.96    2.11
   0  14 -19   -0.77    2.59
   0  14 -18    3.63    2.46
   0  14 -18    5.77    3.14
   0  14 -17   -3.07    2.69
   0  14 -17   -1.23    2.13
   0  14 -16    0.28    2.11
   0  14 -16   -1.54    2.14
   0  14 -15    1.66    2.32
   0  14 -15   -2.41    2.37
   0  14 -14    0.89    2.15
   0  14 -14   -0.99    2.00
   0  14 -13   -0.29    1.89
   0  14 -13   -4.91    2.56
   0  14 -12    0.19    1.83
   0  14 -12   -0.35    2.03
   0  14 -11   -3.33    2.58
   0  14 -11   -0.09    1.82
   0  14 -10   -1.98    2.27
   0  14 -10    2.16    1.97
   0  14  -9    6.43    2.30
   0  14  -9    4.90    2.39
   0  14  -8   -0.93    1.66
   0  14  -8   -1.24    2.01
   0  14  -7    5.92    2.60
   0  14  -7    4.52    1.93
   0  14  -6    1.28    1.67
   0  14  -6   -0.32    1.51
   0  14  -5    4.00    2.33
   0  14  -5    3.93    1.93
   0  14  -4    2.72    2.04
   0  14  -4    4.05    1.97
   0  14  -3    6.82    2.76
   0  14  -3    5.44    2.07
   0  14  -2    1.35    1.94
   0  14  -2   -1.41    1.49
   0  14  -1   -0.03    1.54
   0  14  -1   -0.15    1.41
   0  14   0    9.50    3.06
   0  14   0    6.97    2.08
   0  14   1    3.55    2.39
   0  14   1    2.08    1.76
   0  14   2    3.34    2.22
   0  14   2    1.92    1.58
   0  14   3    9.39    3.18
   0  14   3    8.16    2.30
   0  14   3    9.66    3.16
   0  14   4   19.01    4.11
   0  14   4   14.24    3.85
   0  14   4   15.62    2.92
   0  14   5   18.70    4.49
   0  14   5   23.82    3.49
   0  14   6   21.07    3.20
   0  14   6   18.73    4.62
   0  14   7    2.66    1.76
   0  14   7    0.26    2.25
   0 -14  -8   -4.43    5.18
   0  14   8   -0.10    2.36
   0 -14  -9   -4.46    4.76
   0  14   9    1.23    2.23
   0 -14 -10  -11.46    5.44
   0  14  10   -0.03    2.17
   0 -14 -11    1.83    3.45
   0  14  11    2.83    2.68
   0 -14 -12    5.63    4.41
   0  14  12    8.17    3.73
   0 -14 -13    0.39    3.92
   0  14  13    2.08    2.66
   0 -14 -14   -9.12    5.24
   0  14  14   -3.14    2.85
   0 -14 -15   -4.87    4.47
   0  14  15   -2.21    2.80
   0 -14 -16    3.39    4.28
   0  14  16    1.04    2.50
   0 -14 -17    2.20    4.08
   0  14  17   -0.68    2.49
   0 -14 -18    8.47    5.49
   0  14  18    3.52    3.18
   0 -14 -19    4.39    4.75
   0  15 -18   -1.23    2.09
   0  15 -17    6.43    3.01
   0  15 -16    0.64    1.92
   0  15 -15    5.67    2.92
   0  15 -15    8.43    3.26
   0  15 -14   -0.70    1.91
   0  15 -14    2.09    2.35
   0  15 -13    0.27    1.89
   0  15 -13    1.19    2.21
   0  15 -12    2.56    2.26
   0  15 -12    0.42    1.76
   0  15 -11    2.49    2.35
   0  15 -11    4.05    2.44
   0  15 -10    4.75    2.65
   0  15 -10    6.70    2.62
   0  15  -9    8.41    2.77
   0  15  -9    6.74    2.96
   0  15  -8    2.85    2.00
   0  15  -8    1.82    2.06
   0  15  -7    9.23    3.23
   0  15  -7   11.90    2.80
   0  15  -6    2.68    2.35
   0  15  -6    4.76    2.25
   0  15  -5    9.07    3.26
   0  15  -5    4.58    2.19
   0  15  -4   10.40    3.49
   0  15  -4    8.94    2.51
   0  15  -3    8.33    3.23
   0  15  -3    5.25    2.27
   0  15  -2   10.05    3.33
   0  15  -2    5.10    2.11
   0  15  -1    7.02    2.91
   0  15  -1    3.77    1.97
   0  15   0    1.30    2.06
   0  15   0    1.57    1.79
   0  15   1   10.06    3.43
   0  15   1    3.95    1.80
   0  15   2    6.31    3.04
   0  15   2   -0.66    1.58
   0  15   3    7.84    3.12
   0  15   3    3.65    1.96
   0  15   4   19.70    4.42
   0  15   4   17.17    3.01
   0  15   4   16.94    4.30
   0  15   5   12.62    3.70
   0  15   5   13.00    2.94
   0  15   5   10.41    3.72
   0  15   6    5.27    2.71
   0  15   6    5.57    2.22
   0  15   6    4.21    2.78
   0  15   7    5.97    2.88
   0  15   7    1.71    2.60
   0  15   8   21.15    5.21
   0  15   9    2.53    2.98
   0 -15 -10   -8.26    5.22
   0  15  10   -0.18    2.39
   0 -15 -11   -5.64    5.24
   0  15  11    3.13    2.96
   0 -15 -12    3.29    3.88
   0  15  12    5.06    3.42
   0 -15 -13   -2.11    4.02
   0  15  13    6.44    3.78
   0 -15 -14   -6.23    5.60
   0  15  14    2.11    2.98
   0 -15 -15   -4.02    4.60
   0  15  15   -1.05    2.88
   0 -15 -16    2.54    4.49
   0  15  16    7.24    3.98
   0  16 -16    0.36    1.98
   0  16 -15   -1.15    1.99
   0  16 -14    0.68    1.99
   0  16 -13    4.59    2.83
   0  16 -12    0.00    1.77
   0  16 -11   12.84    4.23
   0  16 -10    3.65    2.74
   0  16  -9    1.57    2.19
   0  16  -8   -0.12    1.72
   0  16  -7   -2.55    2.22
   0  16  -6   -0.49    1.75
   0  16  -5    4.03    2.55
   0  16  -4    2.39    2.36
   0  16  -3    5.78    2.89
   0  16  -2    1.22    2.02
   0  16  -1    0.38    1.77
   0  16   0    2.90    2.22
   0  16   1    3.80    2.61
   0  16   2   13.91    3.91
   0  16   3    6.28    3.16
   0  16   4    2.48    2.26
   0  16   5    1.24    1.85
   0  16   5   -1.72    2.21
   0  16   6    1.83    2.07
   0  16   6   -1.65    2.19
   0  16   7    0.67    1.73
   0  16   7    0.41    2.23
   0  16   8    2.97    2.80
   0  16   9    0.95    2.33
   0  16  10    2.02    2.61
   0  16  11   -2.91    3.24
   0 -16 -12   -7.55    6.14
   0  16  12    1.68    2.77
   0  16  13    2.76    3.01
   0  16  14    1.58    3.08
   0  17   7    2.10    2.58
   0  17   8    4.18    3.26
   0  17   9    0.17    2.35
   0  17  10   -2.83    3.07
  -1  16  13    0.89    2.79
  -1  16  12   -1.61    2.98
  -1  16  11    0.69    2.38
  -1  16  10    1.84    2.79
  -1  16   9    3.40    2.69
  -1  16   8    1.09    2.22
  -1  16   7   -1.72    2.39
  -1  16   6    0.30    2.09
  -1  16   3   -0.30    1.69
  -1  16   2    2.97    2.42
  -1  16   1    1.60    2.16
  -1  16   0    1.35    2.09
  -1  16  -1    1.64    1.91
  -1  16  -2    5.02    2.70
  -1  16  -3   -1.44    2.04
  -1  16  -4   -1.71    2.28
  -1  16  -5    1.30    2.05
  -1  16  -6    1.97    2.15
  -1  16  -7   -0.19    1.67
  -1  16  -8    1.06    1.91
  -1  16  -9   -1.55    2.15
  -1  16 -10    2.98    2.43
  -1  16 -11    3.64    2.72
  -1  16 -12    1.00    2.05
  -1  16 -13    0.62    1.87
  -1  16 -14    2.34    2.34
  -1  16 -15   -1.42    2.35
  -1  15  16    0.92    2.80
  -1  15  15   10.61    4.48
  -1  15  14    4.10    3.36
   1 -15 -13   18.81    6.72
  -1  15  13   14.86    4.91
   1 -15 -12   -7.08    5.96
  -1  15  12    3.44    3.07
   1 -15 -11   -6.63    6.16
  -1  15  11    0.83    2.25
   1 -15 -10  -11.55    6.67
  -1  15  10    2.22    2.63
  -1  15   9    1.37    2.38
  -1  15   9    5.94    2.57
  -1  15   8    1.34    2.53
  -1  15   8    5.27    2.49
  -1  15   7   15.14    3.27
  -1  15   7   13.04    4.03
  -1  15   6    5.55    2.49
  -1  15   6    4.57    2.88
  -1  15   5    2.84    1.98
  -1  15   5    5.26    2.75
  -1  15   4   -0.17    1.86
  -1  15   4   -2.66    2.04
  -1  15   3    8.60    2.89
  -1  15   2   30.64    5.40
  -1  15   2   25.17    3.82
  -1  15   1    6.07    3.08
  -1  15   1    4.13    2.48
  -1  15   0    6.53    2.90
  -1  15   0    3.68    2.04
  -1  15  -1    2.98    2.36
  -1  15  -1    1.13    1.89
  -1  15  -2    7.18    2.89
  -1  15  -2    1.23    1.88
  -1  15  -3   11.26    3.49
  -1  15  -3    4.91    2.24
  -1  15  -4   12.65    3.62
  -1  15  -4    7.15    2.50
  -1  15  -5    6.70    3.02
  -1  15  -5    8.03    2.97
  -1  15  -6   21.91    4.66
  -1  15  -6   21.17    3.75
  -1  15  -7    4.33    2.43
  -1  15  -7    5.66    2.56
  -1  15  -8   -0.76    1.86
  -1  15  -8   -0.16    1.69
  -1  15  -9   -1.24    1.92
  -1  15  -9    1.02    1.88
  -1  15 -10   -0.43    1.97
  -1  15 -10    2.54    2.15
  -1  15 -11    4.30    2.45
  -1  15 -11    2.44    2.27
  -1  15 -12    3.59    2.46
  -1  15 -12    1.83    2.33
  -1  15 -13    1.75    2.31
  -1  15 -13    4.44    2.86
  -1  15 -14   -1.28    1.96
  -1  15 -14    2.03    2.39
  -1  15 -15   -1.72    2.25
  -1  15 -15    0.66    2.51
  -1  15 -16    1.77    2.61
  -1  15 -16   -0.97    2.00
  -1  15 -17    2.04    2.48
  -1  15 -17    0.54    1.80
  -1  15 -18    2.26    2.61
  -1  14  18    1.97    2.55
  -1  14  17    2.90    3.06
   1 -14 -16    5.49    4.67
  -1  14  16    3.16    2.97
   1 -14 -15   11.54    6.14
  -1  14  15    4.40    3.25
   1 -14 -14    3.80    4.42
  -1  14  14    4.31    3.20
   1 -14 -13    4.38    4.66
  -1  14  13    5.93    3.55
   1 -14 -12   -0.35    3.86
  -1  14  12   -0.98    2.41
   1 -14 -11    4.92    4.53
  -1  14  11    7.48    3.69
   1 -14 -10   14.01    6.14
  -1  14  10   11.70    3.98
   1 -14  -9    8.68    4.99
  -1  14   9    8.76    3.63
   1 -14  -8    2.91    3.48
  -1  14   8   10.51    3.76
  -1  14   7    2.70    2.01
  -1  14   7    1.39    2.37
  -1  14   6    0.77    1.72
  -1  14   6    1.02    2.02
  -1  14   5    0.88    2.09
  -1  14   5   -1.30    1.95
  -1  14   4    0.54    1.98
  -1  14   4    3.62    2.22
  -1  14   3   24.89    4.84
  -1  14   3   31.44    4.49
  -1  14   2   54.49    5.18
  -1  14   1    9.27    2.82
  -1  14   0    3.71    1.98
  -1  14  -1    7.29    2.84
  -1  14  -1    4.41    2.31
  -1  14  -2   17.68    3.95
  -1  14  -2   13.02    2.87
  -1  14  -3    0.10    1.76
  -1  14  -3    0.76    1.77
  -1  14  -4    0.25    1.66
  -1  14  -4   -0.79    1.79
  -1  14  -5    1.23    1.80
  -1  14  -5   -0.39    1.69
  -1  14  -6    2.74    2.24
  -1  14  -6    2.54    2.15
  -1  14  -7    7.90    2.89
  -1  14  -7    7.68    2.64
  -1  14  -8    1.72    1.94
  -1  14  -8    1.69    2.10
  -1  14  -9    0.29    1.66
  -1  14  -9    2.06    2.13
  -1  14 -10    5.45    2.42
  -1  14 -10    9.81    2.88
  -1  14 -11   -2.50    2.29
  -1  14 -11    1.58    2.10
  -1  14 -12    1.86    2.17
  -1  14 -12    1.32    1.70
  -1  14 -13   -0.74    2.20
  -1  14 -13   -2.73    2.18
  -1  14 -14   -0.94    2.16
  -1  14 -14   -1.41    2.10
  -1  14 -15   -1.13    1.96
  -1  14 -15    0.54    2.08
  -1  14 -16   -1.91    2.06
  -1  14 -16    1.55    2.58
  -1  14 -17   -2.81    2.57
  -1  14 -17   -2.42    2.65
  -1  14 -18   -2.03    2.62
  -1  14 -18   -0.59    1.96
  -1  14 -19   -1.88    2.74
  -1  14 -20    0.60    2.54
  -1  14 -21    0.35    2.82
   1 -13 -19    6.48    5.21
   1 -13 -18   16.36    6.64
   1 -13 -17   12.01    5.91
   1 -13 -16    7.74    5.17
   1 -13 -15    1.75    3.39
   1 -13 -14   -4.95    5.04
  -1  13  14   -4.64    3.26
   1 -13 -13   -4.00    4.45
  -1  13  13    1.74    2.42
   1 -13 -12    3.24    4.09
  -1  13  12    2.38    2.38
   1 -13 -11   15.73    6.01
  -1  13  11   12.31    4.05
   1 -13 -10    1.76    3.32
  -1  13  10    4.61    2.76
   1 -13  -9    1.69    3.62
  -1  13   9    1.96    2.20
   1 -13  -8   -6.57    5.41
  -1  13   8    0.63    2.07
   1 -13  -7   -9.85    5.70
  -1  13   7   -1.60    2.39
   1 -13  -6    2.71    3.23
  -1  13   6   13.20    3.94
  -1  13   5   12.85    2.84
  -1  13   5    9.76    3.40
  -1  13   4    6.23    2.28
  -1  13   4    7.18    2.88
  -1  13   3    3.02    2.13
  -1  13   3   -0.04    1.75
  -1  13   2   -3.68    2.10
  -1  13   2    0.75    1.72
  -1  13   1    1.11    1.72
  -1  13   0   11.64    2.66
  -1  13  -1    5.29    2.26
  -1  13  -2   17.98    3.84
  -1  13  -2   13.17    2.83
  -1  13  -3   14.60    3.59
  -1  13  -3   13.19    2.97
  -1  13  -4   21.76    4.15
  -1  13  -4   21.04    3.29
  -1  13  -5   -0.67    1.80
  -1  13  -5    0.11    1.61
  -1  13  -6    0.09    1.63
  -1  13  -6    0.27    1.69
  -1  13  -7    2.34    1.91
  -1  13  -7    5.13    2.30
  -1  13  -8    0.79    1.69
  -1  13  -8    2.69    1.96
  -1  13  -9    4.51    2.32
  -1  13  -9    3.75    2.17
  -1  13 -10    8.80    2.88
  -1  13 -10   10.61    2.93
  -1  13 -11    7.01    2.77
  -1  13 -11    5.10    2.34
  -1  13 -12   -0.84    1.82
  -1  13 -12   -0.14    1.88
  -1  13 -13    2.55    2.03
  -1  13 -13    5.09    2.53
  -1  13 -14   -0.53    1.58
  -1  13 -14    1.59    2.13
  -1  13 -15    8.13    2.85
  -1  13 -15    7.86    3.03
  -1  13 -16    0.29    1.72
  -1  13 -16    3.85    2.55
  -1  13 -17    0.57    1.66
  -1  13 -17   -1.72    2.50
  -1  13 -18    0.00    2.25
  -1  13 -18    0.46    1.61
  -1  13 -19    1.08    2.33
  -1  13 -19   -0.05    1.64
  -1  13 -20    2.66    2.67
  -1  13 -21    6.97    3.44
  -1  13 -22   10.99    4.15
   1 -12 -21   -6.68    5.45
   1 -12 -20    0.43    3.87
   1 -12 -19    6.02    4.92
   1 -12 -18   24.37    7.40
   1 -12 -17   10.98    5.49
   1 -12 -16    5.32    4.11
   1 -12 -15    1.51    3.39
   1 -12 -14    8.90    4.90
   1 -12 -13    5.06    4.08
   1 -12 -12   10.92    5.14
   1 -12 -11    2.55    3.62
  -1  12  11    1.76    2.26
   1 -12 -10    0.42    3.38
  -1  12  10   -0.09    2.00
   1 -12  -9   34.79    7.29
  -1  12   9   30.24    5.43
   1 -12  -8   -5.03    4.50
  -1  12   8    0.07    2.07
   1 -12  -7   -4.01    3.94
  -1  12   7    0.86    1.93
   1 -12  -6   27.45    6.42
  -1  12   6   32.73    5.28
   1 -12  -5    2.92    3.80
  -1  12   5   10.64    3.41
  -1  12   4    2.04    2.17
  -1  12   4    4.57    2.22
  -1  12   3   10.14    3.08
  -1  12   3   11.83    2.67
  -1  12   2    0.80    1.64
  -1  12   2   -0.13    1.64
  -1  12   1    5.77    2.06
  -1  12   1    8.49    2.57
  -1  12   0   -0.21    1.63
  -1  12  -1   -0.86    1.81
  -1  12  -2    4.10    2.15
  -1  12  -3   28.95    3.61
  -1  12  -4    1.29    1.65
  -1  12  -4   -1.17    1.72
  -1  12  -5    2.98    1.83
  -1  12  -5    1.79    1.84
  -1  12  -6   18.11    4.06
  -1  12  -6   19.82    4.05
  -1  12  -7  116.69    8.74
  -1  12  -7  124.42    7.52
  -1  12  -8    4.13    2.32
  -1  12  -8    7.22    2.60
  -1  12  -9   -0.79    1.68
  -1  12  -9    0.32    1.77
  -1  12 -10    7.01    2.58
  -1  12 -10    3.70    2.29
  -1  12 -11   16.28    3.52
  -1  12 -11   19.07    3.54
  -1  12 -12    8.38    2.71
  -1  12 -12    5.41    2.41
  -1  12 -13    6.98    2.67
  -1  12 -13    6.51    2.49
  -1  12 -14   -0.05    1.52
  -1  12 -14    1.73    2.28
  -1  12 -15    7.96    2.91
  -1  12 -15    5.67    2.37
  -1  12 -16    3.25    2.02
  -1  12 -16    5.13    2.72
  -1  12 -17   -0.36    2.26
  -1  12 -17    0.09    1.67
  -1  12 -18    0.93    1.53
  -1  12 -18    3.57    2.81
  -1  12 -19    1.64    1.97
  -1  12 -19    5.94    3.22
  -1  12 -20    6.61    3.13
  -1  12 -20    4.13    2.19
  -1  12 -21    2.31    2.73
  -1  12 -22    8.24    3.83
  -1  12 -23   -0.02    2.60
  -1  12 -24    1.43    3.12
   1 -11 -23   -5.38    5.04
   1 -11 -22    1.37    3.66
   1 -11 -21   -6.13    4.83
   1 -11 -20   -5.25    4.66
   1 -11 -19    0.26    3.86
   1 -11 -18  -11.42    6.17
   1 -11 -17    1.46    3.88
   1 -11 -16    1.18    3.65
   1 -11 -15   13.83    5.60
   1 -11 -14   11.15    5.25
   1 -11 -13   11.30    5.41
   1 -11 -12   59.07    9.32
   1 -11 -11    6.96    4.49
   1 -11 -10    5.57    4.20
   1 -11  -9   50.59    8.43
  -1  11   9   31.10    5.11
   1 -11  -8   -0.81    3.44
  -1  11   8   -2.19    2.54
   1 -11  -7    2.55    3.36
  -1  11   7    1.65    2.02
   1 -11  -6   10.94    4.05
  -1  11   6   16.31    3.78
   1 -11  -5  -10.40    5.03
  -1  11   5   -1.01    1.96
   1 -11  -4    2.27    2.97
  -1  11   4   10.52    3.05
  -1  11   3   23.59    3.23
  -1  11   3   27.31    4.48
  -1  11   2   22.65    4.00
  -1  11   2   13.07    2.67
  -1  11   1   22.39    3.20
  -1  11   1   27.64    4.07
  -1  11   0    7.41    2.43
  -1  11   0    1.00    1.74
  -1  11  -1   11.40    2.51
  -1  11  -2    6.72    2.11
  -1  11  -3    6.08    2.09
  -1  11  -4   -1.11    1.34
  -1  11  -4    9.80    2.33
  -1  11  -5   -1.46    1.82
  -1  11  -5   -1.10    1.75
  -1  11  -6    9.20    2.99
  -1  11  -6   14.36    3.19
  -1  11  -7   86.41    7.12
  -1  11  -7   91.41    6.23
  -1  11  -8   -0.45    1.54
  -1  11  -8    2.46    2.08
  -1  11  -9    3.97    2.33
  -1  11  -9    4.20    2.45
  -1  11 -10   52.91    5.65
  -1  11 -10   49.53    5.05
  -1  11 -11   26.89    4.22
  -1  11 -11   27.84    4.13
  -1  11 -12   38.60    4.96
  -1  11 -12   39.98    4.78
  -1  11 -13    1.59    2.00
  -1  11 -13   -0.77    1.65
  -1  11 -14   -1.30    1.77
  -1  11 -14   -2.04    2.34
  -1  11 -15   -2.52    2.00
  -1  11 -15   -2.25    2.35
  -1  11 -16   -0.52    2.16
  -1  11 -16   -1.66    1.77
  -1  11 -17    4.82    2.70
  -1  11 -17    1.66    1.55
  -1  11 -18    4.96    2.25
  -1  11 -18    7.57    3.22
  -1  11 -19    7.30    3.17
  -1  11 -19    6.38    2.46
  -1  11 -20   15.56    3.44
  -1  11 -20   19.88    4.49
  -1  11 -21   -0.32    2.50
  -1  11 -21    0.29    1.64
  -1  11 -22   -0.73    2.65
  -1  11 -23    0.85    2.62
  -1  11 -24   -1.37    3.11
  -1  11 -25    0.24    2.69
   1 -10 -24    1.68    4.15
   1 -10 -23    1.84    3.98
   1 -10 -22    1.68    3.57
   1 -10 -21   -2.75    4.25
   1 -10 -20   -2.00    4.09
   1 -10 -19    1.08    4.26
   1 -10 -17   -7.59    4.99
   1 -10 -16   -8.34    5.32
   1 -10 -15   -2.84    4.31
   1 -10 -14    0.45    4.15
   1 -10 -13    0.94    3.58
   1 -10 -12   44.23    7.90
   1 -10 -11   -3.96    3.23
   1 -10 -11    5.74    4.20
   1 -10 -10    6.34    4.07
   1 -10  -9   26.99    6.07
   1 -10  -8   27.03    6.18
   1 -10  -7    9.47    4.01
  -1  10   7    5.36    2.36
   1 -10  -6    3.26    3.08
  -1  10   6    1.65    1.67
   1 -10  -5   -3.23    3.74
  -1  10   5   -1.07    1.91
   1 -10  -4   -5.96    4.19
  -1  10   4   -1.70    2.05
  -1  10   3   -0.18    1.61
  -1  10   2    0.65    1.47
  -1  10   2    1.71    1.72
  -1  10   1    4.46    1.71
  -1  10   1    5.26    2.03
  -1  10   0    1.19    1.35
  -1  10   0    5.29    1.98
  -1  10   0    2.04    1.48
  -1  10  -1    0.84    1.36
  -1  10  -1   -3.16    1.83
  -1  10  -2    2.73    1.95
  -1  10  -2    4.56    1.79
  -1  10  -3   26.38    3.04
  -1  10  -3   29.87    3.27
  -1  10  -4    8.58    2.74
  -1  10  -5  100.84    5.99
  -1  10  -6    5.85    2.26
  -1  10  -6    7.35    2.47
  -1  10  -7   44.80    4.90
  -1  10  -7   56.33    4.90
  -1  10  -8   42.70    4.84
   1 -10   8   36.75    4.12
  -1  10  -8   49.05    4.93
  -1  10  -9   65.49    5.96
   1 -10   9   70.87    5.67
  -1  10  -9   69.90    5.58
  -1  10 -10    3.10    1.76
   1 -10  10    2.98    1.62
  -1  10 -10    3.33    2.00
  -1  10 -11    4.37    1.79
  -1  10 -11    1.81    1.76
   1 -10  11    4.57    1.90
   1 -10  11    3.16    1.66
   1 -10  12   -0.18    0.94
  -1  10 -12   -4.40    2.47
  -1  10 -12   -1.73    1.73
  -1  10 -13    1.31    1.47
  -1  10 -13    1.21    1.89
  -1  10 -14   13.38    2.92
  -1  10 -14   15.43    3.39
  -1  10 -15   14.30    3.51
  -1  10 -15   10.45    2.69
  -1  10 -16   19.76    3.51
  -1  10 -16   21.44    4.04
  -1  10 -17   -1.08    1.36
  -1  10 -17    0.76    2.15
  -1  10 -18   -0.96    1.69
  -1  10 -18    0.53    2.23
  -1  10 -19   10.68    3.33
  -1  10 -19    7.53    2.42
  -1  10 -20   -0.37    2.33
  -1  10 -20    2.53    1.88
  -1  10 -21   -1.51    2.45
  -1  10 -21    1.25    1.65
  -1  10 -22   -0.20    2.53
  -1  10 -23   -0.18    2.47
  -1  10 -24    5.40    3.37
  -1  10 -25    1.03    2.94
  -1  10 -26    8.65    3.98
   1  -9 -25    1.16    3.65
   1  -9 -24    6.16    4.22
   1  -9 -23    2.02    3.35
   1  -9 -22   14.46    5.53
   1  -9 -21    1.22    3.38
   1  -9 -20   13.46    5.25
   1  -9 -19   10.23    4.88
   1  -9 -18    7.96    4.34
   1  -9 -17   -4.84    4.31
   1  -9 -16    3.33    3.48
   1  -9 -15   -2.33    4.02
   1  -9 -14   45.45    7.73
   1  -9 -13   -6.57    4.63
   1  -9 -12    1.02    2.41
   1  -9 -12   -3.74    4.61
   1  -9 -11    1.04    3.44
   1  -9 -11   -1.55    2.71
   1  -9 -10  196.58   14.32
   1  -9 -10  152.43    9.36
   1  -9  -9   42.54    4.89
   1  -9  -9   78.25    9.24
   1  -9  -8   17.31    5.13
  -1   9   8    0.87    2.60
   1  -9  -7   16.13    5.28
  -1   9   7   -4.13    3.23
   1  -9  -6   76.72    9.05
  -1   9   6   72.31    7.75
   1  -9  -5   46.53    6.76
  -1   9   5   48.66    6.42
  -1   9   5   36.60    4.65
   1  -9  -4   -3.89    3.64
  -1   9   4    2.78    2.80
  -1   9   4    0.99    1.63
   1  -9  -3    8.08    3.39
  -1   9   3   10.46    3.88
  -1   9   3   10.38    2.77
   1  -9  -2   69.91    8.17
  -1   9   2   75.31    8.07
  -1   9   2   77.37    6.30
  -1   9   1   67.19    4.76
  -1   9   1   81.64    8.10
  -1   9   1   70.98    4.77
  -1   9   1   71.77    5.91
  -1   9   0   27.21    3.41
  -1   9   0   18.99    3.91
  -1   9   0   20.49    3.13
  -1   9   0   20.56    2.74
  -1   9  -1    2.95    1.93
  -1   9  -1    5.09    1.83
  -1   9  -1    1.91    1.49
  -1   9  -2   -2.65    2.39
  -1   9  -2   -0.59    1.65
  -1   9  -3    7.65    3.39
  -1   9  -3    1.82    1.49
  -1   9  -4   27.82    5.44
  -1   9  -4   20.30    2.71
  -1   9  -5   -0.08    2.61
  -1   9  -5   -0.31    1.59
  -1   9  -6    9.93    2.79
  -1   9  -6    5.87    3.68
  -1   9  -6   10.54    2.91
  -1   9  -7  128.75    7.65
  -1   9  -7  140.99    7.11
   1  -9   7  127.96    6.99
  -1   9  -8   -2.06    1.78
   1  -9   8   -3.03    1.89
  -1   9  -9    8.27    2.23
   1  -9   9    6.92    2.03
  -1   9  -9    9.04    2.49
   1  -9   9    4.78    1.65
  -1   9 -10   -0.23    1.34
   1  -9  10    1.20    1.75
   1  -9  10   -0.66    1.52
  -1   9 -10    0.14    1.75
  -1   9 -11   20.44    3.29
  -1   9 -11   21.84    3.52
   1  -9  11   26.83    3.65
   1  -9  11   21.51    3.11
  -1   9 -12   59.87    5.42
  -1   9 -12   58.95    5.47
   1  -9  12   55.87    4.80
   1  -9  12   73.92    5.98
  -1   9 -13    1.35    2.02
  -1   9 -13    0.88    1.22
  -1   9 -14   -1.44    1.59
  -1   9 -14    0.82    1.94
  -1   9 -15   17.67    3.19
  -1   9 -15   20.81    3.87
  -1   9 -16   14.81    3.00
  -1   9 -16   22.13    4.20
  -1   9 -17   16.14    3.14
  -1   9 -17   18.75    4.07
  -1   9 -18   11.35    2.68
  -1   9 -18   11.24    3.56
  -1   9 -19   41.27    4.75
  -1   9 -19   50.08    6.15
  -1   9 -20   11.23    3.60
  -1   9 -20    8.39    2.55
  -1   9 -21    4.54    3.00
  -1   9 -21    4.58    2.14
  -1   9 -22    4.00    3.00
  -1   9 -22    2.62    2.10
  -1   9 -23    3.43    3.06
  -1   9 -24    1.38    2.48
  -1   9 -25   -0.76    2.61
  -1   9 -26    4.03    3.36
  -1   9 -27    3.88    3.49
   1  -8 -26    8.18    5.13
   1  -8 -25    6.05    4.48
   1  -8 -24    4.26    4.27
   1  -8 -23   18.45    6.07
   1  -8 -22   69.25   10.02
   1  -8 -21    6.05    4.39
   1  -8 -20    6.09    4.12
   1  -8 -19    8.90    4.60
   1  -8 -18   75.68    9.92
   1  -8 -17    4.19    3.65
   1  -8 -16    1.50    3.23
   1  -8 -15   24.72    5.90
   1  -8 -14    2.95    3.38
   1  -8 -13   -0.43    3.43
   1  -8 -13    3.36    2.43
   1  -8 -12   -8.12    4.59
   1  -8 -12   -0.84    2.46
   1  -8 -11   22.34    5.96
   1  -8 -11   13.41    3.53
  -1   8  11   13.37    4.00
   1  -8 -10  426.31   19.97
  -1   8  10  408.85   16.81
   1  -8 -10  381.60   14.07
   1  -8  -9  139.20    8.52
  -1   8   9  149.57   10.33
   1  -8  -9  162.99   12.39
   1  -8  -8  131.05    8.02
  -1   8   8  146.89   10.11
  -1   8   7   -7.26    3.66
   1  -8  -7   12.53    4.46
  -1   8   6   36.72    5.50
   1  -8  -6   38.88    6.12
  -1   8   5   29.79    4.78
   1  -8  -5   30.58    5.30
  -1   8   4    4.61    2.69
   1  -8  -4    2.13    3.06
  -1   8   3   97.66    8.46
   1  -8  -3   94.31    8.89
  -1   8   3   82.52    6.32
   1  -8  -2   99.02    8.92
  -1   8   2  122.12    9.31
  -1   8   2  103.23    6.76
  -1   8   1   26.15    3.37
  -1   8   1   20.48    3.76
  -1   8   1   27.04    3.55
  -1   8   0   -0.75    1.72
  -1   8   0    0.16    1.22
  -1   8   0   -3.55    1.74
  -1   8  -1    0.60    1.59
  -1   8  -1    7.52    3.17
  -1   8  -1    2.78    1.60
  -1   8  -1    6.57    1.97
  -1   8  -2   72.87    4.99
  -1   8  -3  311.17    9.28
  -1   8  -4   18.99    2.95
  -1   8  -5  100.65    5.50
  -1   8  -6    0.00    1.40
   1  -8   6    0.30    1.12
  -1   8  -7   21.26    4.35
  -1   8  -7   22.41    3.07
   1  -8   7   23.54    2.90
   1  -8   7   23.45    2.91
  -1   8  -7   24.08    3.10
  -1   8  -8   23.21    3.23
  -1   8  -8   24.78    3.45
   1  -8   8   23.19    3.11
   1  -8   8   22.01    3.02
  -1   8  -9  106.41    6.57
  -1   8  -9  101.90    6.20
   1  -8   9   93.96    5.75
   1  -8   9  117.53    6.60
  -1   8 -10    5.08    2.15
   1  -8  10    1.26    1.53
   1  -8  10    4.37    2.11
  -1   8 -10    6.71    2.63
  -1   8 -11  140.24    7.57
  -1   8 -11  141.71    7.69
   1  -8  11  160.66    8.23
  -1   8 -12   56.05    4.92
  -1   8 -12   55.09    5.18
   1  -8  12   62.58    5.32
  -1   8 -13    4.15    2.30
  -1   8 -13    4.35    1.76
   1  -8  13    5.32    2.10
  -1   8 -14   50.00    4.70
   1  -8  14   56.91    5.33
  -1   8 -14   51.64    5.33
  -1   8 -15    2.59    1.50
  -1   8 -15    2.53    2.36
  -1   8 -16   25.26    3.52
  -1   8 -16   31.47    4.75
  -1   8 -17    2.23    1.52
  -1   8 -17    2.75    2.47
  -1   8 -18    7.52    3.07
  -1   8 -18    5.30    1.97
  -1   8 -19    0.58    1.29
  -1   8 -19    3.43    2.73
  -1   8 -20    1.59    2.49
  -1   8 -20    1.16    1.50
  -1   8 -21    3.18    1.94
  -1   8 -21    2.60    2.82
  -1   8 -22   23.27    3.50
  -1   8 -22   26.72    5.18
  -1   8 -23    5.95    3.28
  -1   8 -24    6.72    3.44
  -1   8 -25    3.71    3.12
  -1   8 -26   -1.28    3.00
  -1   8 -27   -4.05    3.17
   1  -7 -27    7.51    5.11
   1  -7 -26   11.24    5.21
   1  -7 -25    9.98    5.09
   1  -7 -24   11.85    5.02
   1  -7 -23   12.29    5.38
   1  -7 -22   34.39    7.35
   1  -7 -21    6.19    4.15
   1  -7 -20   23.12    5.84
   1  -7 -19   12.80    4.85
   1  -7 -18   40.66    7.26
   1  -7 -17    7.72    4.37
   1  -7 -16    9.97    4.42
   1  -7 -15   12.38    4.61
  -1   7  15   11.51    3.34
   1  -7 -14   14.28    3.60
   1  -7 -14   11.05    4.33
  -1   7  13    1.40    2.14
   1  -7 -13    0.20    2.97
   1  -7 -13    6.41    2.82
   1  -7 -12    0.70    3.07
  -1   7  12    1.61    2.13
   1  -7 -12    5.49    2.66
  -1   7  11    3.37    2.36
   1  -7 -11   -1.83    3.48
   1  -7 -11    4.46    2.52
   1  -7 -10   58.25    5.46
   1  -7 -10   66.32    7.94
  -1   7  10   63.27    6.57
   1  -7  -9   42.06    4.63
  -1   7   9   39.22    5.22
   1  -7  -9   41.45    6.27
  -1   7   8  128.19    8.84
   1  -7  -8  121.77    9.76
   1  -7  -8  119.87    7.28
   1  -7  -7   21.45    4.04
  -1   7   7   25.81    4.04
   1  -7  -7   22.70    3.30
  -1   7   6   51.31    5.86
   1  -7  -6   62.20    7.21
   1  -7  -5  121.51    9.40
  -1   7   5  118.72    8.33
   1  -7  -4   32.38    5.27
   1  -7  -3    2.58    2.32
  -1   7   2    4.15    2.05
   1  -7  -2   -1.04    2.81
  -1   7   2    0.33    1.25
   1  -7  -1    2.91    2.41
  -1   7   1    9.73    2.16
  -1   7   1    4.59    1.51
  -1   7   0   30.01    3.06
  -1   7   0   28.48    2.71
  -1   7   0   34.39    3.46
  -1   7  -1   59.97    4.10
  -1   7  -1   53.10    3.74
  -1   7  -1   54.39    4.07
  -1   7  -2   24.25    2.63
  -1   7  -3   29.39    2.87
  -1   7  -4   60.68    4.01
   1  -7   5    4.87    1.32
  -1   7  -5    4.10    1.50
  -1   7  -6   20.72    2.68
   1  -7   6   19.78    2.46
   1  -7   6   19.13    2.43
  -1   7  -7   59.43    4.56
   1  -7   7   60.35    4.18
  -1   7  -7   63.07    4.53
   1  -7   7   62.43    4.39
  -1   7  -8   49.75    4.16
  -1   7  -8   53.21    4.27
   1  -7   8   60.07    4.52
   1  -7   8   52.89    3.93
  -1   7  -9    5.75    1.61
   1  -7   9    5.69    1.84
  -1   7  -9    5.06    1.83
  -1   7 -10   22.01    2.85
   1  -7  10   25.83    3.21
  -1   7 -10   20.36    2.92
  -1   7 -11   13.16    2.32
  -1   7 -11   14.29    2.75
   1  -7  11   16.50    2.78
  -1   7 -12    5.53    1.80
  -1   7 -12    5.91    2.28
   1  -7  12    4.08    1.74
  -1   7 -13   74.69    5.24
  -1   7 -13   80.11    6.23
   1  -7  13   88.86    6.22
  -1   7 -14   51.60    4.45
  -1   7 -14   52.87    5.29
   1  -7  14   59.95    5.35
  -1   7 -15   -0.57    1.25
   1  -7  15    2.04    1.77
  -1   7 -15   -1.21    2.19
  -1   7 -16    6.37    2.84
  -1   7 -16    5.08    1.72
  -1   7 -17   13.58    3.55
  -1   7 -17   12.69    2.41
  -1   7 -18    4.79    1.84
  -1   7 -18    4.68    2.62
  -1   7 -19   23.17    4.36
  -1   7 -19   25.54    3.41
  -1   7 -20   19.32    3.00
  -1   7 -20   23.55    4.60
  -1   7 -21   -0.35    0.89
  -1   7 -21    1.92    2.60
  -1   7 -21    1.38    1.40
  -1   7 -22    0.55    1.24
  -1   7 -22    2.33    2.76
  -1   7 -23    2.54    1.45
  -1   7 -23    0.65    2.46
  -1   7 -24   -2.70    2.90
  -1   7 -25    4.69    3.16
  -1   7 -26   10.90    4.15
  -1   7 -27    0.16    3.05
  -1   7 -27    4.79    3.49
  -1   7 -28    3.12    3.25
  -1   7 -28    9.23    4.27
   1  -6 -28   -5.27    4.81
   1  -6 -27   -3.30    4.28
   1  -6 -25   -5.85    4.59
   1  -6 -24   -2.18    3.70
   1  -6 -23   41.26    7.62
   1  -6 -22   -5.80    4.41
   1  -6 -21    5.53    3.42
   1  -6 -20   -5.03    4.26
   1  -6 -19    6.91    3.94
   1  -6 -18   67.13    8.67
   1  -6 -17   39.76    7.03
   1  -6 -16   43.77    7.14
   1  -6 -15    5.49    3.55
  -1   6  15    2.85    2.43
   1  -6 -14   10.81    3.24
   1  -6 -14    5.26    3.48
  -1   6  14    7.60    3.10
  -1   6  13   49.62    5.97
   1  -6 -13   47.50    6.67
   1  -6 -13   50.37    5.37
  -1   6  12   45.78    5.57
   1  -6 -12   48.12    6.61
   1  -6 -12   46.08    5.03
   1  -6 -11   85.31    8.60
  -1   6  11   83.99    7.30
   1  -6 -11   85.46    6.42
  -1   6  10  318.13   13.43
   1  -6 -10  301.93   11.25
   1  -6 -10  317.01   15.21
   1  -6  -9    8.06    3.58
   1  -6  -9   10.54    2.79
  -1   6   9    6.77    2.87
   1  -6  -8  112.70    6.67
   1  -6  -8  122.99    9.49
  -1   6   8  115.75    7.94
   1  -6  -7   54.00    6.15
   1  -6  -7   57.11    4.83
   1  -6  -6   -2.97    3.14
   1  -6  -6   -1.26    2.08
   1  -6  -5   65.54    4.86
   1  -6  -5   77.67    7.33
   1  -6  -4    7.51    3.53
   1  -6  -3    4.58    2.70
  -1   6   2  164.78    6.34
   1  -6  -2  164.86    9.97
   1  -6  -1  120.58    8.51
  -1   6   1  113.28    5.36
  -1   6   1  117.07    5.97
   1  -6   0   81.42    7.12
  -1   6   0   92.41    4.73
  -1   6   0   76.60    4.65
  -1   6  -1   22.19    2.45
  -1   6  -1   23.42    2.41
  -1   6  -2  125.85    5.36
  -1   6  -3   73.32    4.17
  -1   6  -4   77.53    4.29
   1  -6   4   76.57    4.23
  -1   6  -5  211.91    7.19
   1  -6   5  211.93    7.05
   1  -6   5  222.35    7.30
   1  -6   6  142.85    6.09
  -1   6  -6  134.36    5.98
  -1   6  -7   51.86    3.95
  -1   6  -7   55.93    4.14
   1  -6   7   60.51    4.29
  -1   6  -8   88.83    5.09
   1  -6   8  106.09    5.67
  -1   6  -8   97.70    5.49
  -1   6  -9   16.48    2.43
  -1   6  -9   14.80    2.59
   1  -6   9   15.70    2.55
  -1   6 -10   80.31    4.88
   1  -6  10   96.61    5.76
  -1   6 -10   87.04    5.53
  -1   6 -11  150.01    6.77
   1  -6  11  168.80    7.82
  -1   6 -11  151.12    7.52
  -1   6 -12   97.08    5.51
   1  -6  12  113.13    6.67
  -1   6 -12  106.59    6.67
  -1   6 -13    0.19    1.00
   1  -6  13    1.81    1.70
  -1   6 -13    0.40    1.81
  -1   6 -14   -0.53    1.06
   1  -6  14   -0.44    1.60
  -1   6 -14   -0.56    1.83
  -1   6 -15   23.78    4.01
  -1   6 -15   21.90    2.83
   1  -6  15   22.43    3.51
  -1   6 -16    3.08    2.46
   1  -6  16    1.99    1.99
  -1   6 -16    1.50    1.16
  -1   6 -17    4.67    1.68
  -1   6 -17    4.92    2.75
  -1   6 -18   75.02    6.98
  -1   6 -18   76.59    5.23
  -1   6 -19    4.18    1.74
  -1   6 -19    4.20    2.76
  -1   6 -20   41.69    5.77
  -1   6 -20   37.99    3.84
  -1   6 -21   13.99    2.07
  -1   6 -21   12.55    2.28
  -1   6 -21   16.63    4.09
  -1   6 -22   -0.23    2.54
  -1   6 -23   26.33    5.20
  -1   6 -24    2.28    2.90
  -1   6 -25    6.22    3.42
  -1   6 -25    5.17    3.52
  -1   6 -26    7.79    3.98
  -1   6 -26    6.30    3.63
  -1   6 -27    1.99    3.07
  -1   6 -27    3.10    3.22
  -1   6 -28    1.09    2.77
  -1   6 -28    9.02    4.08
  -1   6 -29    3.08    3.18
   1  -5 -29    1.49    3.42
   1  -5 -28   -2.19    3.56
   1  -5 -27   12.83    4.89
   1  -5 -26   10.78    4.60
   1  -5 -25    3.38    3.65
   1  -5 -24   12.13    4.78
   1  -5 -23    4.53    3.65
   1  -5 -22    6.04    3.67
  -1   5  21    6.96    1.56
   1  -5 -21    3.02    3.00
   1  -5 -20   10.26    4.00
   1  -5 -19   -0.77    3.04
   1  -5 -18  126.00   10.90
   1  -5 -17   -1.09    3.27
   1  -5 -16    0.45    3.20
  -1   5  16    5.83    2.77
   1  -5 -15   -0.33    3.12
  -1   5  15    4.91    2.67
  -1   5  15    3.86    2.44
  -1   5  14   26.26    4.45
   1  -5 -14   15.91    4.07
  -1   5  14   26.90    4.19
  -1   5  13   11.36    3.21
   1  -5 -13    4.71    2.92
  -1   5  12   15.73    3.51
   1  -5 -12   14.11    4.05
   1  -5 -11    4.37    3.16
  -1   5  11    2.97    2.37
   1  -5 -10   30.01    4.92
   1  -5 -10   35.20    4.02
   1  -5  -9   58.56    6.18
   1  -5  -9   57.29    4.64
   1  -5  -8   41.18    5.39
   1  -5  -8   38.11    3.82
   1  -5  -7  114.31    6.25
   1  -5  -7  120.66    8.57
   1  -5  -6  367.57   14.56
   1  -5  -6  347.47   10.40
   1  -5  -5    1.08    1.72
   1  -5  -5   -1.34    2.77
   1  -5  -4  175.03    7.11
   1  -5  -4  174.71    9.46
   1  -5  -3   17.42    3.55
   1  -5  -2   48.71    5.18
  -1   5   2   54.29    3.65
   1  -5  -1  164.49    9.05
  -1   5   1  166.73    6.01
   1  -5   0  148.41    8.62
  -1   5   0  134.63    5.55
  -1   5  -1    3.00    1.27
  -1   5  -1    7.62    1.59
  -1   5  -2  245.42    6.91
   1  -5   3   23.23    2.37
  -1   5  -3   19.09    2.23
   1  -5   4    1.35    1.04
   1  -5   4    1.24    0.86
  -1   5  -4    0.81    1.02
   1  -5   5    0.41    1.10
  -1   5  -5    0.73    1.23
   1  -5   5    0.94    0.96
   1  -5   6  118.16    5.39
  -1   5  -6  106.44    5.11
  -1   5  -7  219.93    7.19
  -1   5  -7  219.97    7.53
   1  -5   7  233.17    7.62
  -1   5  -8    8.43    1.61
   1  -5   8   10.72    1.99
  -1   5  -8    7.43    1.81
  -1   5  -9   35.22    2.95
  -1   5  -9   33.77    3.25
   1  -5   9   39.62    3.46
  -1   5 -10    3.09    1.59
   1  -5  10    3.81    1.50
  -1   5 -10    3.35    1.13
  -1   5 -11    0.41    1.52
   1  -5  11   -0.05    1.28
  -1   5 -11   -0.94    1.03
  -1   5 -12   22.54    2.52
  -1   5 -12   22.90    3.23
   1  -5  12   26.25    3.23
  -1   5 -13   31.02    3.87
  -1   5 -13   35.04    3.09
   1  -5  13   36.79    3.86
   1  -5  14    5.12    1.81
  -1   5 -14    3.64    1.26
  -1   5 -14    2.87    2.07
  -1   5 -15   63.81    4.24
   1  -5  15   69.19    5.69
  -1   5 -15   61.63    5.59
  -1   5 -16    5.45    1.52
   1  -5  16    6.57    2.39
  -1   5 -16    6.77    2.56
  -1   5 -17    1.88    1.08
  -1   5 -17   -0.10    2.57
  -1   5 -18    2.43    1.18
  -1   5 -18   -0.62    2.59
  -1   5 -19   -0.95    2.64
  -1   5 -19    1.14    1.12
  -1   5 -20    1.48    0.84
  -1   5 -20    1.24    2.34
  -1   5 -21    2.09    0.87
  -1   5 -21   -0.72    2.65
  -1   5 -22    1.12    0.73
  -1   5 -22   -0.78    2.82
  -1   5 -23   -0.42    2.65
  -1   5 -24    5.29    3.20
  -1   5 -24    2.77    2.83
  -1   5 -25   20.38    4.98
  -1   5 -25   24.36    5.10
  -1   5 -26    8.35    3.72
  -1   5 -26    6.02    3.39
  -1   5 -27    3.46    3.02
  -1   5 -27    3.23    3.13
  -1   5 -28   -1.28    2.86
  -1   5 -28    7.31    3.87
  -1   5 -29    2.47    2.98
  -1   5 -29   10.46    4.45
   1  -4 -29   -0.44    3.29
   1  -4 -28    5.10    4.00
   1  -4 -27   19.55    5.76
   1  -4 -26   20.77    5.78
   1  -4 -25   -1.15    2.97
   1  -4 -24    1.88    3.11
   1  -4 -23   -0.41    2.88
   1  -4 -22   37.34    6.60
  -1   4  21    0.80    0.80
   1  -4 -21    1.32    2.97
  -1   4  20    5.25    1.19
   1  -4 -20    5.34    3.33
   1  -4 -19   -2.90    3.25
   1  -4 -18   12.31    4.09
   1  -4 -17   30.54    5.53
  -1   4  17   39.13    5.28
   1  -4 -16   70.85    7.72
  -1   4  16   74.40    6.92
  -1   4  16   84.10    7.17
   1  -4 -15   25.86    4.85
  -1   4  15   31.17    4.57
  -1   4  15   28.87    4.39
  -1   4  14   83.14    7.07
   1  -4 -14   69.02    7.24
  -1   4  14   81.40    6.57
   1  -4 -13   21.86    4.23
  -1   4  13   26.53    4.18
  -1   4  13   25.33    3.65
   1  -4 -12   21.46    4.02
   1  -4 -11   31.65    4.57
   1  -4 -10   -6.52    3.54
   1  -4  -9   45.22    5.14
   1  -4  -8    0.60    2.32
   1  -4  -8    2.67    1.97
   1  -4  -7  207.38   10.04
   1  -4  -7  199.57    7.60
   1  -4  -6  158.23    6.63
   1  -4  -6  159.91    8.70
   1  -4  -5  177.81    6.85
   1  -4  -5  172.68    8.98
   1  -4  -4  222.84    7.41
   1  -4  -4  217.43    9.82
   1  -4  -3  181.56    8.78
  -1   4   3  201.52    6.41
   1  -4  -3  200.94    6.89
  -1   4   2   70.38    3.98
   1  -4  -2   75.77    5.80
   1  -4  -1   50.41    4.76
  -1   4   1   45.25    3.16
   1  -4   0   11.52    2.37
  -1   4   0   13.60    1.61
  -1   4  -1   12.04    1.43
  -1   4  -1   11.27    1.57
  -1   4  -2  381.28    7.99
  -1   4  -3    9.99    1.72
   1  -4   3   19.46    1.93
  -1   4  -4   -0.44    1.04
   1  -4   4    0.47    0.87
  -1   4  -5  150.90    5.49
  -1   4  -6   84.85    4.35
  -1   4  -7   68.33    3.61
  -1   4  -7   69.00    4.08
  -1   4  -8   44.21    2.98
  -1   4  -8   39.03    3.21
  -1   4  -9   12.91    1.67
  -1   4  -9   13.16    2.18
  -1   4 -10   -0.91    1.63
  -1   4 -10   -0.78    0.97
  -1   4 -11    8.42    1.46
  -1   4 -11    8.09    2.18
  -1   4 -12    2.61    1.76
  -1   4 -12    2.26    0.96
  -1   4 -13    7.66    2.41
   1  -4  13    7.16    2.04
  -1   4 -13    6.79    1.39
  -1   4 -14   18.43    3.20
  -1   4 -14   20.07    2.22
   1  -4  14   21.83    3.15
  -1   4 -15   -0.52    2.11
   1  -4  15    0.90    1.54
  -1   4 -15   -0.01    0.92
   1  -4  16    2.81    1.87
  -1   4 -16   -1.56    2.65
  -1   4 -16    2.83    1.08
  -1   4 -17    0.94    0.97
   1  -4  17    1.48    1.77
  -1   4 -18   14.81    3.47
  -1   4 -19   17.12    1.69
  -1   4 -19   19.09    3.91
  -1   4 -20    5.20    0.99
  -1   4 -20    5.37    2.78
  -1   4 -21    3.90    2.82
  -1   4 -22    0.00    2.58
  -1   4 -22    0.74    2.38
  -1   4 -23    0.08    2.52
  -1   4 -23    0.10    2.46
  -1   4 -24    8.02    3.51
  -1   4 -24    9.98    3.82
  -1   4 -25   15.34    4.33
  -1   4 -25   15.47    4.27
  -1   4 -26    8.90    3.82
  -1   4 -26    6.89    3.43
  -1   4 -27    2.31    2.93
  -1   4 -27    2.85    3.00
  -1   4 -28    3.42    3.11
  -1   4 -28    6.08    3.64
  -1   4 -29    1.70    2.93
  -1   4 -29    8.62    4.03
  -1   4 -30   10.75    4.52
   1  -3 -30    1.82    3.45
   1  -3 -29    1.70    3.30
   1  -3 -28    0.12    3.12
   1  -3 -27   -0.05    3.12
   1  -3 -26   -0.79    3.13
   1  -3 -25   16.07    5.00
   1  -3 -24    4.44    3.49
  -1   3  24   -1.01    1.92
   1  -3 -23    1.13    2.83
   1  -3 -22   30.57    5.95
   1  -3 -21    4.07    3.29
  -1   3  20    0.07    0.41
   1  -3 -20   -1.20    2.81
  -1   3  19    9.51    1.17
   1  -3 -19   12.04    3.93
   1  -3 -18    3.32    3.02
  -1   3  17    0.53    2.00
   1  -3 -17    2.45    2.88
  -1   3  17    3.72    2.54
  -1   3  16    9.53    2.77
   1  -3 -16    6.86    3.24
  -1   3  16    8.53    2.72
  -1   3  15   15.13    3.29
   1  -3 -15   14.99    3.75
  -1   3  15   17.97    3.54
   1  -3 -14    1.50    2.39
  -1   3  14    1.75    1.95
   1  -3 -13   27.49    4.56
  -1   3  13   30.09    4.04
   1  -3 -12  229.83   11.49
   1  -3 -11    3.73    2.41
   1  -3 -10  116.05    7.90
   1  -3  -9  766.63   18.85
   1  -3  -8    4.22    2.07
   1  -3  -7    0.03    2.24
   1  -3  -6  183.03    6.64
   1  -3  -6  192.24    8.88
   1  -3  -5  166.54    7.92
   1  -3  -5  166.76    6.13
   1  -3  -4   18.91    3.03
   1  -3  -4   20.28    2.31
   1  -3  -3  129.70    5.09
   1  -3  -3  132.23    6.81
   1  -3  -2   53.20    4.09
   1  -3  -1  960.64   17.02
   1  -3   0   -0.64    1.56
   1  -3   1  158.87    7.14
  -1   3  -1  156.66    4.45
  -1   3  -1  155.67    3.93
  -1   3  -2  172.82    5.00
   1  -3   3   36.69    1.81
  -1   3  -3   36.68    2.42
  -1   3  -4  108.03    4.20
  -1   3  -5  101.14    4.31
  -1   3  -6  268.57    7.22
  -1   3  -7   27.25    2.02
  -1   3  -7   27.58    2.57
  -1   3  -8   88.35    3.55
  -1   3  -8   88.49    4.64
  -1   3  -9    0.52    1.28
  -1   3  -9    0.50    0.69
  -1   3 -10  181.25    5.23
  -1   3 -10  186.26    7.50
  -1   3 -11    0.73    1.53
  -1   3 -11   -0.21    0.77
  -1   3 -12    3.93    1.87
  -1   3 -12    4.75    1.04
  -1   3 -13    1.09    1.84
  -1   3 -13    0.26    0.73
  -1   3 -14   45.69    2.92
  -1   3 -14   49.06    4.72
  -1   3 -15   12.16    2.81
  -1   3 -15   12.67    1.67
  -1   3 -16    7.07    2.48
   1  -3  16    9.42    2.48
  -1   3 -17    3.72    2.39
   1  -3  17    5.57    2.38
  -1   3 -18   25.14    1.61
  -1   3 -18   27.05    4.35
  -1   3 -19    2.36    2.34
  -1   3 -20   16.99    3.95
  -1   3 -20   23.01    4.55
  -1   3 -21   -1.93    2.51
  -1   3 -21   -1.72    2.77
  -1   3 -22   32.89    5.29
  -1   3 -22   27.74    5.04
  -1   3 -23    9.68    3.53
  -1   3 -23   10.20    3.66
  -1   3 -24   38.68    6.08
  -1   3 -24   38.62    6.07
  -1   3 -25   -1.56    2.78
  -1   3 -25    3.23    3.06
  -1   3 -26    4.48    3.17
  -1   3 -26    5.47    3.27
  -1   3 -27    2.65    2.76
  -1   3 -27   -2.82    3.17
  -1   3 -28   10.86    4.27
  -1   3 -28   10.26    4.21
  -1   3 -29    0.46    2.72
  -1   3 -30   11.72    4.68
   1  -2 -30    6.80    4.48
   1  -2 -29    3.46    3.70
   1  -2 -28    4.55    3.80
   1  -2 -27   -0.60    2.99
   1  -2 -26    0.42    3.03
   1  -2 -25   28.34    6.07
   1  -2 -24    4.73    3.52
  -1   2  24    1.28    1.65
   1  -2 -23    9.59    4.06
  -1   2  23    4.38    1.90
   1  -2 -22    7.08    3.95
   1  -2 -21   59.73    7.66
   1  -2 -20    4.30    3.33
   1  -2 -19   18.67    4.64
   1  -2 -18   20.93    4.75
   1  -2 -17   91.07    8.25
  -1   2  17   95.40    7.82
  -1   2  17   89.47    7.29
   1  -2 -16   21.26    4.40
  -1   2  16   19.22    3.70
  -1   2  16   21.05    3.79
   1  -2 -15   32.18    4.99
   1  -2 -14    1.97    2.29
   1  -2 -13   33.76    4.91
   1  -2 -12  216.03   10.48
   1  -2 -11   92.53    6.79
   1  -2 -10   79.83    6.44
   1  -2  -9 1087.26   20.62
   1  -2  -8   44.18    4.39
   1  -2  -7   18.35    2.95
   1  -2  -6  252.56    9.10
   1  -2  -5  386.55   10.78
   1  -2  -4  132.64    6.21
   1  -2  -4  134.41    5.11
   1  -2  -3    0.08    1.51
   1  -2  -3    7.45    2.37
   1  -2  -2   13.75    2.17
   1  -2  -2    8.53    1.52
   1  -2  -1    6.40    1.58
   1  -2   0    3.21    1.46
   1  -2   1   35.91    2.86
  -1   2  -1   41.74    2.09
  -1   2  -2  540.63    7.68
  -1   2  -3  379.90    6.68
  -1   2  -4  379.17    7.17
  -1   2  -5    0.86    1.22
  -1   2  -6   33.59    1.77
  -1   2  -6   31.05    2.49
  -1   2  -7    9.94    1.04
  -1   2  -7    8.78    1.64
  -1   2  -8   19.67    1.45
  -1   2  -8   18.32    2.31
  -1   2  -9   25.88    1.68
  -1   2  -9   26.91    2.87
  -1   2 -10  213.99    4.86
  -1   2 -10  216.69    7.89
  -1   2 -11    5.39    1.74
  -1   2 -11    7.11    1.04
  -1   2 -12    0.73    0.59
  -1   2 -12    1.09    1.58
  -1   2 -13   19.70    2.96
   1  -2  14   26.80    1.84
  -1   2 -14   25.62    3.60
   1  -2  15   20.49    1.66
  -1   2 -15   22.49    3.62
   1  -2  16   83.79    3.29
  -1   2 -16   87.84    6.72
  -1   2 -17   80.72    6.97
   1  -2  17   68.92    3.05
  -1   2 -17   77.03    6.60
   1  -2  17   80.07    6.26
  -1   2 -18   32.72    4.72
   1  -2  18   31.56    2.11
  -1   2 -18   33.23    4.73
   1  -2  18   31.77    4.05
  -1   2 -19   20.55    3.96
  -1   2 -19   21.82    4.26
  -1   2 -20   27.05    4.55
  -1   2 -20   31.92    4.99
  -1   2 -21   -3.37    2.91
  -1   2 -21   -0.39    2.51
  -1   2 -22   -2.23    2.64
  -1   2 -22    3.26    2.96
  -1   2 -23   10.11    3.44
  -1   2 -23   12.28    3.87
  -1   2 -24   -0.16    2.50
  -1   2 -24    3.89    2.80
  -1   2 -25    5.40    2.81
  -1   2 -25   13.16    3.92
  -1   2 -26    1.59    2.42
  -1   2 -26    2.63    2.97
  -1   2 -27    8.29    3.71
  -1   2 -27    4.39    3.25
  -1   2 -28   -2.10    3.18
  -1   2 -29   10.17    4.39
  -1   2 -30    3.91    3.66
  -1   2 -31    5.51    3.93
   1  -1 -30    6.54    4.47
   1  -1 -29    7.22    4.02
   1  -1 -28    4.76    3.71
   1  -1 -27   10.18    4.56
   1  -1 -26    3.19    3.20
   1  -1 -25    9.06    4.17
   1  -1 -24   11.05    4.35
   1  -1 -23    1.73    2.96
   1  -1 -22   -0.02    2.63
   1  -1 -21   22.97    4.92
   1  -1 -20   22.13    4.68
   1  -1 -19    0.99    2.57
   1  -1 -18   -2.35    2.84
  -1   1  18    4.49    2.62
  -1   1  18   -1.08    1.35
   1  -1 -17   72.00    7.02
  -1   1  17   76.53    6.68
   1  -1 -16   24.46    4.27
  -1   1  16   33.40    4.52
   1  -1 -15   -0.60    2.24
   1  -1 -14    6.35    2.79
   1  -1 -13  201.89    9.91
   1  -1 -12   -0.61    2.13
   1  -1 -11    5.41    2.19
   1  -1 -10    4.86    2.41
   1  -1  -9  272.82    9.90
   1  -1  -8   41.61    3.97
   1  -1  -7   60.51    4.44
   1  -1  -6   55.58    4.14
   1  -1  -5    4.52    2.03
   1  -1  -4   60.29    3.81
   1  -1  -3    6.57    1.35
   1  -1  -3    4.57    1.34
  -1   1  -4   25.47    1.95
  -1   1  -5   25.02    2.06
  -1   1  -6  336.74    7.52
  -1   1  -7  109.96    4.75
  -1   1  -8  119.31    5.20
  -1   1  -8  113.52    2.57
   1  -1   9   45.69    1.65
  -1   1  -9   50.68    3.73
   1  -1  10  281.84    4.21
  -1   1 -10  317.39    9.30
   1  -1  11   16.56    1.15
  -1   1 -11   20.43    2.79
   1  -1  12    7.03    0.85
  -1   1 -12    6.64    2.01
   1  -1  13   73.09    2.61
  -1   1 -13   76.11    5.47
  -1   1 -14   19.65    3.20
   1  -1  14   18.42    1.43
  -1   1 -14   22.26    3.47
  -1   1 -15   42.56    4.60
   1  -1  15   37.89    2.10
  -1   1 -15   42.89    4.69
  -1   1 -16   68.10    5.92
   1  -1  16   57.42    2.66
  -1   1 -16   66.41    5.87
  -1   1 -17    8.16    2.81
   1  -1  17    6.81    2.45
  -1   1 -17    7.64    2.88
   1  -1  17    5.39    0.98
  -1   1 -18   -0.49    2.25
   1  -1  18    0.13    0.76
  -1   1 -18    0.81    2.36
   1  -1  18   -0.34    1.92
  -1   1 -19    6.82    2.83
   1  -1  19    6.88    1.09
  -1   1 -19   12.07    3.58
   1  -1  20   39.79    2.36
  -1   1 -20   47.93    5.82
  -1   1 -20   54.06    6.18
  -1   1 -21   31.62    5.14
   1  -1  21   27.53    1.97
  -1   1 -21   33.99    5.29
   1  -1  22    0.61    0.64
  -1   1 -22    0.32    2.23
  -1   1 -22    1.93    2.83
   1  -1  23    0.47    0.65
  -1   1 -23    0.29    2.58
  -1   1 -23    0.26    2.48
  -1   1 -24   14.45    4.03
  -1   1 -24   18.09    4.44
  -1   1 -25    0.99    2.59
  -1   1 -25    2.23    2.90
  -1   1 -26    1.08    2.58
  -1   1 -27   30.79    5.97
  -1   1 -28   14.19    4.70
  -1   1 -29   14.84    4.83
  -1   1 -30   10.14    4.67
  -1   1 -31    7.00    4.28
   1   0 -30   14.32    5.20
   1   0 -29    3.23    3.66
   1   0 -28   -4.90    3.67
   1   0 -27    2.14    3.20
   1   0 -26    0.31    2.80
   1   0 -25   13.96    4.56
   1   0 -24    0.98    2.72
   1   0 -23    3.64    3.06
   1   0 -22   -1.29    2.69
   1   0 -21   -0.37    2.58
   1   0 -20   21.03    4.77
  -1   0  20    2.62    1.44
   1   0 -19  115.97    9.35
  -1   0  19   70.58    5.18
   1   0 -18  127.98    9.34
  -1   0  18  139.11    9.05
  -1   0  18  117.56    6.62
   1   0 -17    7.29    3.10
  -1   0  17    3.58    1.63
  -1   0  17    5.38    2.57
   1   0 -16   12.45    3.28
  -1   0  16   11.28    2.27
   1   0 -15   11.29    3.09
  -1   0  15    9.42    1.93
   1   0 -14   52.36    5.39
  -1   0  14   49.43    3.96
   1   0 -13   17.15    3.69
  -1   0  13   14.08    2.53
   1   0 -12   16.04    3.18
  -1   0  12   13.20    2.07
   1   0 -11    1.40    1.80
   1   0 -10   12.75    2.97
   1   0  -9  455.57   11.93
   1   0  -8   31.17    3.41
   1   0  -7   19.62    2.93
   1   0  -6  307.11    8.41
   1   0  -5  744.57   12.05
   1   0  -4   10.28    1.74
  -1   0  -4    0.43    0.75
  -1   0  -5  146.66    4.53
  -1   0  -6  116.63    4.61
  -1   0  -7   42.28    3.11
  -1   0  -8   67.23    3.96
  -1   0  -9   34.63    3.17
  -1   0  -9   30.90    3.03
   1   0   9   31.79    1.40
  -1   0 -10   86.66    4.99
  -1   0 -10   79.99    4.94
   1   0  10   74.69    2.33
  -1   0 -11  763.89   15.21
  -1   0 -11  733.02   14.92
  -1   0 -12   58.27    4.86
  -1   0 -12   48.51    4.39
   1   0  12   48.53    2.23
  -1   0 -13   32.46    3.71
   1   0  13   32.36    1.94
  -1   0 -13   36.13    4.01
   1   0  14   89.45    3.29
  -1   0 -14   91.98    6.36
  -1   0 -15   79.16    6.14
  -1   0 -15   76.04    6.02
   1   0  15   69.31    3.01
  -1   0 -16   14.07    3.12
  -1   0 -16   15.65    3.49
   1   0  16   11.32    1.38
  -1   0 -17   63.82    6.00
   1   0  17   65.57    5.75
  -1   0 -17   58.24    5.74
   1   0  17   55.49    2.90
  -1   0 -18    7.44    2.90
   1   0  18    3.53    1.13
   1   0  18    5.71    2.66
  -1   0 -18    4.75    2.97
  -1   0 -19   69.91    6.72
  -1   0 -19   68.76    6.62
   1   0  19   60.95    3.16
  -1   0 -20    3.86    2.71
  -1   0 -20    6.14    3.01
   1   0  20    4.76    1.11
   1   0  21   10.17    1.38
  -1   0 -21   18.12    4.21
  -1   0 -21   15.36    4.06
  -1   0 -22    2.45    2.65
  -1   0 -22    2.28    2.82
   1   0  22    0.27    0.70
  -1   0 -23    9.01    3.55
   1   0  23    4.22    1.01
  -1   0 -24   30.51    5.59
   1   0  24   17.84    1.87
  -1   0 -25   11.82    3.97
  -1   0 -26    0.99    2.89
  -1   0 -27    6.24    3.55
  -1   0 -28   18.29    4.98
  -1   0 -29   -3.13    3.10
  -1   0 -30    8.32    4.16
  -1   0 -31    8.54    4.55
   1   1 -30    1.99    3.14
   1   1 -29   -3.10    3.42
   1   1 -28   -0.86    2.99
   1   1 -27    6.74    3.67
   1   1 -26   22.07    5.39
   1   1 -25   56.86    7.90
   1   1 -24   17.31    4.75
   1   1 -23   10.19    3.88
   1   1 -22    0.16    2.42
   1   1 -21    1.36    2.51
  -1  -1  21    0.30    0.87
   1   1 -20    8.54    3.53
  -1  -1  20    3.55    1.47
   1   1 -19  229.24   12.58
  -1  -1  19  203.03    8.35
   1   1 -18  245.69   12.50
  -1  -1  18  267.55   12.28
  -1  -1  18  228.62    8.75
   1   1 -17  101.64    7.83
  -1  -1  17   98.97    5.70
  -1  -1  17  109.99    7.64
   1   1 -16   78.00    6.68
  -1  -1  16   70.32    4.69
   1   1 -15    8.61    2.86
  -1  -1  15    6.31    1.68
   1   1 -14  153.06    8.57
  -1  -1  14  137.75    6.21
   1   1 -13  406.93   13.21
  -1  -1  13  377.81    9.92
   1   1 -12  106.36    6.64
  -1  -1  12   94.44    4.86
   1   1 -11   13.48    2.65
  -1  -1  11   13.54    1.93
   1   1 -11   11.15    2.54
   1   1 -10   60.62    4.58
   1   1 -10   54.99    4.27
  -1  -1  10   56.75    3.55
   1   1  -9   27.40    3.19
   1   1  -9   21.16    2.79
  -1  -1   9   21.88    2.51
   1   1  -8  143.78    6.24
  -1  -1   8  143.05    3.16
   1   1  -8  135.97    5.89
  -1  -1   8  139.95    5.14
  -1  -1   7  139.71    3.18
   1   1  -7  137.78    5.72
  -1  -1   7  140.13    4.92
   1   1  -7  135.89    5.51
  -1  -1   6    9.48    1.10
   1   1  -6   13.58    2.29
   1   1  -6   11.47    2.29
  -1  -1   6   12.48    1.86
  -1  -1   5  401.06    5.58
   1   1  -5  428.99    8.58
   1   1  -5  418.67    7.74
   1   1  -4   43.38    2.61
   1   1  -4   42.90    2.43
   1   1  -3   18.19    1.50
  -1  -1  -4    2.46    0.99
  -1  -1  -4    2.08    0.92
  -1  -1  -5    5.19    1.53
  -1  -1  -5    3.63    0.80
  -1  -1  -5    1.72    1.46
  -1  -1  -6  741.75    7.09
  -1  -1  -6  777.77   11.00
  -1  -1  -6  742.42   10.86
  -1  -1  -7   83.80    2.37
  -1  -1  -7   94.16    4.50
  -1  -1  -7   83.18    4.19
  -1  -1  -8  159.97    5.99
  -1  -1  -8  155.40    5.96
  -1  -1  -9  141.16    5.99
  -1  -1  -9  136.53    6.00
  -1  -1 -10   22.03    2.87
  -1  -1 -10   23.28    2.94
  -1  -1 -11   28.79    3.76
  -1  -1 -11   26.12    3.77
  -1  -1 -12  172.22    7.81
  -1  -1 -12  170.05    7.68
  -1  -1 -13   10.04    2.64
  -1  -1 -13    6.14    2.40
  -1  -1 -14   94.50    6.55
  -1  -1 -14   82.57    5.96
  -1  -1 -15  221.42   10.16
  -1  -1 -15  209.92    9.64
  -1  -1 -16   14.93    3.39
   1   1  16   14.85    3.16
  -1  -1 -16   13.44    3.23
   1   1  16   10.82    1.57
  -1  -1 -17   45.27    5.28
   1   1  17   38.10    2.82
  -1  -1 -17   39.71    4.84
   1   1  17   46.13    5.02
  -1  -1 -18   10.07    3.26
  -1  -1 -18    6.28    2.82
   1   1  18    8.34    2.68
   1   1  18    6.73    1.41
  -1  -1 -19   24.21    4.45
  -1  -1 -19   25.41    4.38
   1   1  19   19.80    2.15
  -1  -1 -20   10.77    3.55
   1   1  20    5.99    1.39
  -1  -1 -21  183.58   11.61
   1   1  21  155.52    5.73
  -1  -1 -22    8.83    3.62
   1   1  22    2.90    1.12
  -1  -1 -23   45.71    6.45
   1   1  23   37.82    2.91
  -1  -1 -24    5.08    3.42
   1   1  24    2.06    1.02
  -1  -1 -25   16.50    4.62
  -1  -1 -26    0.52    2.64
  -1  -1 -27    0.28    2.65
  -1  -1 -28    5.23    3.40
  -1  -1 -29    1.63    3.08
  -1  -1 -30    0.38    2.95
  -1  -1 -31    6.93    4.27
   1   2 -30    3.02    3.49
   1   2 -29    2.55    3.52
   1   2 -28    2.84    3.51
   1   2 -27    3.29    3.27
   1   2 -26   24.96    5.68
   1   2 -25    9.62    4.06
   1   2 -24   20.54    4.95
   1   2 -23   10.28    3.80
   1   2 -22   -0.63    2.37
   1   2 -21    2.86    2.74
  -1  -2  21    0.67    0.96
   1   2 -20    0.71    2.52
  -1  -2  20    0.39    1.09
   1   2 -19   -2.69    2.79
  -1  -2  19   -0.79    1.19
   1   2 -18   55.07    6.15
  -1  -2  18   63.61    6.21
  -1  -2  18   50.44    4.14
   1   2 -17   58.12    6.08
  -1  -2  17   51.17    4.04
   1   2 -17   51.77    5.54
  -1  -2  17   60.69    5.81
   1   2 -16    1.23    2.16
  -1  -2  16    0.63    1.96
  -1  -2  16    0.16    1.01
   1   2 -16    1.51    2.30
   1   2 -15   45.82    5.04
  -1  -2  15   43.78    3.61
   1   2 -15   45.38    4.88
   1   2 -14   67.54    5.82
   1   2 -14   65.02    5.55
  -1  -2  14   63.13    4.20
   1   2 -13  288.86   11.07
  -1  -2  13  267.97    8.30
   1   2 -13  265.80   10.34
   1   2 -12   -1.40    1.95
  -1  -2  12    0.30    0.80
   1   2 -12    1.03    2.01
   1   2 -11   -1.80    1.80
   1   2 -11   -0.84    1.83
  -1  -2  11   -1.08    1.11
  -1  -2  10   -0.03    0.85
   1   2 -10   -0.30    1.56
   1   2 -10   -1.29    1.22
   1   2  -9   98.41    5.27
  -1  -2   9   93.26    4.39
   1   2  -9   96.52    4.61
   1   2  -8    5.17    0.86
  -1  -2   8    5.66    1.30
   1   2  -8    5.18    1.19
   1   2  -8    6.48    1.89
   1   2  -7   96.82    3.33
  -1  -2   7  102.53    4.31
   1   2  -7  102.14    4.39
   1   2  -7   99.39    4.74
   1   2  -6    3.20    0.75
  -1  -2   6    2.84    0.97
   1   2  -6    1.80    0.74
   1   2  -6    2.77    1.56
   1   2  -5   27.10    1.78
   1   2  -5   25.71    2.10
   1   2  -5   23.87    2.37
   1   2  -4   30.21    1.86
   1   2  -4   32.08    2.28
   1   2  -4   31.82    2.32
   1   2  -3   19.42    1.61
   1   2  -3   18.10    1.74
   1   2  -3   23.63    1.97
   1   2  -2 1126.05   10.94
   1   2  -2 1140.74   11.76
   1   2  -2 1136.92    8.67
   1   2  -1  277.54    5.54
   1   2   2   77.91    2.95
  -1  -2  -2   81.65    3.00
   1   2   2   82.28    2.84
  -1  -2  -3  194.76    4.85
   1   2   3  174.64    4.36
   1   2   4   94.73    3.29
  -1  -2  -4   99.89    3.88
  -1  -2  -4   95.93    3.26
   1   2   5   32.90    1.99
  -1  -2  -5   38.33    2.85
  -1  -2  -5   34.40    2.46
  -1  -2  -6   91.28    4.49
   1   2   6   75.46    2.95
  -1  -2  -6   86.70    3.85
  -1  -2  -7   34.87    3.10
   1   2   7   30.66    1.93
   1   2   7   31.99    2.71
  -1  -2  -7   34.29    2.83
   1   2   8   68.34    2.82
   1   2   8   76.41    4.35
  -1  -2  -8   79.53    4.68
  -1  -2  -8   66.17    3.98
   1   2   9    1.39    0.65
   1   2   9    2.03    1.23
  -1  -2  -9    3.06    1.76
  -1  -2  -9    3.19    1.76
   1   2  10  223.95    8.12
   1   2  10  207.00    4.90
  -1  -2 -10  221.46    8.36
  -1  -2 -11   68.30    5.08
   1   2  11   67.68    4.77
  -1  -2 -11   65.16    4.73
  -1  -2 -12  220.71    9.17
   1   2  12   28.97    3.73
  -1  -2 -12  190.42    8.02
  -1  -2 -13   14.25    3.05
  -1  -2 -13   12.00    2.59
  -1  -2 -14   26.42    3.70
  -1  -2 -14   21.09    3.21
  -1  -2 -15    8.39    2.86
   1   2  15    5.86    2.60
  -1  -2 -16    9.15    2.90
   1   2  16   13.01    3.16
  -1  -2 -17   -0.98    2.09
   1   2  17    1.84    2.09
  -1  -2 -18    7.05    2.81
   1   2  18   10.49    2.83
  -1  -2 -19  116.10    8.81
  -1  -2 -20    9.39    3.47
  -1  -2 -21    1.40    2.61
   1   2  21    1.16    1.16
  -1  -2 -22    0.19    2.57
   1   2  22    0.62    1.10
  -1  -2 -23   11.02    3.89
   1   2  23    8.96    1.83
  -1  -2 -24    3.32    2.98
   1   2  24    3.05    1.28
  -1  -2 -25    4.54    3.19
  -1  -2 -26    1.55    2.78
  -1  -2 -27    6.66    3.84
  -1  -2 -28    7.51    4.01
  -1  -2 -29    7.04    4.19
  -1  -2 -30   14.49    5.09
  -1  -2 -31   24.96    6.58
   1   3 -30    7.98    4.44
   1   3 -29   11.94    4.79
   1   3 -28   10.21    4.32
   1   3 -27    0.17    2.70
   1   3 -26    1.37    2.75
   1   3 -25    0.30    2.59
   1   3 -24    5.39    3.16
   1   3 -23   -0.36    2.62
   1   3 -22   -0.38    2.35
   1   3 -21    0.76    2.31
   1   3 -20    7.61    3.07
  -1  -3  20    4.35    1.44
   1   3 -20   11.91    3.66
   1   3 -19    0.36    2.52
  -1  -3  19    3.80    1.36
   1   3 -18   51.73    5.88
  -1  -3  18   51.69    4.17
   1   3 -18   60.58    6.26
  -1  -3  18   67.92    6.26
  -1  -3  17   68.15    4.72
   1   3 -17   72.16    6.76
  -1  -3  17   75.58    6.36
   1   3 -17   67.08    6.35
   1   3 -16  111.82    7.97
  -1  -3  16  104.00    5.71
   1   3 -16   92.22    7.09
  -1  -3  16  110.80    7.42
  -1  -3  15    9.75    1.97
   1   3 -15    8.79    2.72
  -1  -3  15   10.44    2.71
   1   3 -15    8.61    2.93
  -1  -3  14   19.56    2.42
   1   3 -14   18.35    3.22
  -1  -3  14   22.82    3.23
   1   3 -14   19.98    3.27
  -1  -3  13   -0.51    1.00
   1   3 -13   -1.13    1.91
   1   3 -13   -1.92    1.44
  -1  -3  13   -1.51    1.63
   1   3 -12   65.77    3.14
  -1  -3  12   67.24    4.16
   1   3 -12   66.14    4.36
  -1  -3  12   76.96    5.27
   1   3 -12   66.24    5.19
   1   3 -11  244.66    6.09
  -1  -3  11  248.99    7.84
   1   3 -11  244.41    8.03
  -1  -3  11  261.07    9.09
   1   3 -11  249.26    9.29
  -1  -3  10  237.22    7.44
   1   3 -10  228.65    5.88
  -1  -3  10  245.59    8.35
   1   3 -10  241.72    8.74
   1   3 -10  229.97    7.57
   1   3  -9   14.22    1.55
  -1  -3   9   13.35    1.90
   1   3  -9   13.98    1.99
  -1  -3   9   14.53    2.20
   1   3  -9   15.38    2.54
  -1  -3   8   11.42    1.66
   1   3  -8   10.91    1.33
   1   3  -8   10.54    1.99
  -1  -3   8   11.99    1.90
   1   3  -8   10.25    1.69
  -1  -3   7   45.85    3.07
   1   3  -7   43.76    2.60
   1   3  -7   44.19    3.17
   1   3  -7   46.86    3.18
  -1  -3   7   46.62    3.14
  -1  -3   6   26.92    2.30
   1   3  -6   26.12    2.06
   1   3  -6   26.63    2.36
   1   3  -6   27.37    2.49
  -1  -3   6   27.00    2.30
   1   3  -5  119.99    4.24
   1   3  -5  119.96    4.74
  -1  -3   5  122.50    4.21
   1   3  -5  127.80    4.54
   1   3  -4  245.70    6.68
  -1  -3   4  242.96    5.26
   1   3  -4  242.28    5.59
   1   3  -3   11.71    1.56
  -1  -3   3   11.19    1.17
   1   3  -3   14.76    1.61
   1   3  -2   20.38    1.93
  -1  -3   2   19.82    1.29
   1   3  -2   19.11    1.41
   1   3  -1   65.85    3.20
   1   3  -1   65.12    1.79
  -1  -3   1   64.43    1.76
   1   3   0    1.00    0.80
   1   3   0    1.32    1.10
   1   3   1    4.26    1.04
   1   3   1    4.25    1.27
  -1  -3  -2  553.95    9.85
   1   3   2  590.02   11.37
  -1  -3  -3   49.78    3.17
  -1  -3  -4  159.32    5.77
   1   3   4  156.25    5.51
   1   3   4  158.69    4.26
   1   3   5   77.13    4.12
  -1  -3  -5   76.06    4.38
   1   3   5   68.98    3.26
   1   3   6  107.60    5.08
  -1  -3  -6  102.04    5.15
   1   3   6  108.23    4.41
   1   3   7  313.36    8.83
  -1  -3  -7  300.76    9.17
   1   3   7  280.40    6.64
   1   3   7  293.78    7.74
   1   3   8    1.32    0.84
  -1  -3  -8   -0.14    1.46
   1   3   8    1.56    1.23
   1   3   8    2.30    1.45
   1   3   9   32.65    2.37
   1   3   9   32.43    3.31
  -1  -3  -9   33.17    3.69
   1   3   9   32.31    3.12
  -1  -3 -10  380.99   11.82
   1   3  10  353.70    7.51
   1   3  10  381.39   10.99
   1   3  10  391.76   10.65
  -1  -3 -11   27.99    3.97
   1   3  11   25.04    3.17
   1   3  11   26.20    2.13
   1   3  11   26.11    3.29
   1   3  12  278.78    6.69
  -1  -3 -12  293.38   11.27
  -1  -3 -13    3.67    2.62
   1   3  13    0.14    0.63
   1   3  14    2.96    0.91
  -1  -3 -14    9.84    3.30
   1   3  15  817.53   19.59
  -1  -3 -15  762.99   20.04
   1   3  15  804.86   18.52
  -1  -3 -16   51.47    6.26
   1   3  16   39.06    4.98
   1   3  16   36.75    4.80
  -1  -3 -17   19.50    4.12
   1   3  17   17.19    3.61
  -1  -3 -18    8.56    3.46
   1   3  18    0.36    2.10
  -1  -3 -19   93.99    8.42
  -1  -3 -20    6.56    3.36
  -1  -3 -21   58.30    7.15
  -1  -3 -22   31.92    5.82
  -1  -3 -23  108.92    9.91
  -1  -3 -24   11.81    4.33
   1   3  24    1.57    1.30
  -1  -3 -25    8.21    3.86
  -1  -3 -26    0.29    2.60
  -1  -3 -27   13.19    4.64
  -1  -3 -28   39.14    7.16
  -1  -3 -29    2.64    3.31
  -1  -3 -30    7.73    4.28
  -1  -3 -31   16.75    5.66
   1   4 -29    9.10    4.32
   1   4 -28    2.36    3.23
   1   4 -27   -0.06    2.64
   1   4 -26    2.56    2.79
   1   4 -25   -0.36    2.85
   1   4 -24    4.65    3.15
   1   4 -23   21.08    4.73
   1   4 -22    8.51    3.40
   1   4 -22   14.63    4.05
   1   4 -21    2.10    2.54
   1   4 -21    4.75    2.92
   1   4 -20   65.40    6.97
   1   4 -20   66.74    6.90
   1   4 -19   -5.21    3.23
   1   4 -19    2.79    2.86
   1   4 -18   59.83    6.43
   1   4 -18   66.31    6.54
   1   4 -17    3.10    2.33
  -1  -4  17    4.24    2.07
  -1  -4  17    4.29    1.47
   1   4 -17    6.22    2.90
  -1  -4  16   38.05    3.61
  -1  -4  16   33.08    4.13
   1   4 -16   34.22    3.71
   1   4 -16   34.21    4.66
   1   4 -15   24.97    2.22
  -1  -4  15   30.80    3.24
   1   4 -15   28.61    3.30
   1   4 -15   30.86    4.28
  -1  -4  15   32.36    3.98
   1   4 -14  191.69    6.10
  -1  -4  14  190.85    7.56
   1   4 -14  190.50    7.99
  -1  -4  14  199.75    8.93
   1   4 -14  198.44    9.49
   1   4 -13    1.57    0.95
  -1  -4  13    1.25    1.21
  -1  -4  13    0.17    1.51
   1   4 -13    1.40    1.25
   1   4 -13    0.95    2.04
  -1  -4  12   50.69    3.77
   1   4 -12   49.66    3.15
   1   4 -12   48.21    3.90
  -1  -4  12   58.41    4.54
   1   4 -12   57.00    4.86
   1   4 -11   36.93    2.73
  -1  -4  11   38.91    3.35
   1   4 -11   39.61    4.03
   1   4 -11   35.96    3.38
  -1  -4  11   36.89    3.55
  -1  -4  10  432.91   10.48
   1   4 -10  423.38    9.05
  -1  -4  10  419.71   10.78
   1   4 -10  422.65   10.72
   1   4 -10  424.95   11.45
   1   4  -9  155.90    5.52
  -1  -4   9  155.81    6.20
   1   4  -9  149.34    6.61
  -1  -4   9  147.17    6.13
   1   4  -9  156.85    6.53
   1   4  -8   10.05    1.56
  -1  -4   8    9.52    1.72
  -1  -4   8    8.36    1.67
   1   4  -8    8.63    1.94
   1   4  -8    8.84    1.73
  -1  -4   7   27.81    2.56
   1   4  -7   26.51    2.62
  -1  -4   7   27.74    2.46
   1   4  -7   28.34    2.68
  -1  -4   6    4.77    1.21
   1   4  -6    4.83    1.32
  -1  -4   6    5.29    1.20
   1   4  -6    4.87    1.46
   1   4  -5    0.77    1.11
   1   4  -5    0.09    0.79
  -1  -4   5    0.30    0.78
   1   4  -4   48.65    3.26
  -1  -4   4   49.06    2.53
   1   4  -4   51.94    2.80
   1   4  -3    7.81    1.55
  -1  -4   3    7.28    1.07
   1   4  -3    6.81    1.15
   1   4  -2   86.58    4.31
  -1  -4   2   78.21    2.60
   1   4  -2   80.11    2.72
   1   4  -1  589.73   10.85
   1   4  -1  579.93    6.20
   1   4   0    1.31    0.98
   1   4   0    0.57    0.59
   1   4   0    1.53    1.19
  -1  -4  -1   42.29    3.44
  -1  -4  -1   50.82    2.01
   1   4   1   47.47    3.13
   1   4   1   49.05    3.76
   1   4   1   53.64    3.87
   1   4   2    1.22    1.43
  -1  -4  -2    3.45    1.64
   1   4   2    4.40    1.41
  -1  -4  -3   42.50    3.73
   1   4   3   35.36    3.14
   1   4   3   33.98    3.26
   1   4   4   66.78    4.34
  -1  -4  -4   61.50    4.22
  -1  -4  -5    1.22    1.48
   1   4   5    0.71    1.49
   1   4   6  108.44    5.62
  -1  -4  -6  111.47    6.06
   1   4   6  110.93    4.59
  -1  -4  -7   85.99    5.73
   1   4   7   77.94    4.99
   1   4   7   70.63    3.99
  -1  -4  -8  133.25    7.06
   1   4   8  142.26    6.83
   1   4   8  138.44    5.86
  -1  -4  -9   94.83    6.22
   1   4   9  101.06    5.91
   1   4   9  104.17    5.48
  -1  -4 -10    9.36    2.54
   1   4  10   14.93    2.68
   1   4  10   11.28    1.57
   1   4  10   15.73    2.54
   1   4  11  107.27    4.77
  -1  -4 -11  103.93    7.03
   1   4  12    2.73    1.05
  -1  -4 -12    3.43    2.37
  -1  -4 -13  140.73    8.74
   1   4  13  144.62    5.52
  -1  -4 -14   67.81    6.58
   1   4  14   58.36    3.62
   1   4  15  190.96    9.83
  -1  -4 -15  180.31   10.47
   1   4  15  166.41    5.92
   1   4  15  206.94    9.82
   1   4  16   17.72    2.08
   1   4  16   16.74    3.30
  -1  -4 -16   18.89    4.24
   1   4  16   18.89    3.59
   1   4  17   -1.16    2.07
  -1  -4 -17   -0.74    2.25
   1   4  17   -0.10    0.78
   1   4  17   -0.64    1.92
  -1  -4 -18    4.41    3.01
   1   4  18    1.09    1.88
   1   4  18    1.59    2.07
  -1  -4 -19  111.65    9.34
  -1  -4 -20    3.24    3.14
  -1  -4 -21    3.53    2.87
  -1  -4 -22    5.87    3.35
  -1  -4 -23    1.27    2.85
  -1  -4 -24   10.34    4.04
  -1  -4 -25   11.93    4.32
  -1  -4 -26   -2.08    3.13
  -1  -4 -27    8.16    4.01
  -1  -4 -28    9.39    4.34
  -1  -4 -29   -0.01    2.88
  -1  -4 -30   -1.85    3.25
  -1  -4 -31   -1.88    3.18
   1   5 -29    4.05    3.66
   1   5 -28   -0.60    2.76
   1   5 -27    6.74    3.89
   1   5 -26    1.51    2.57
   1   5 -25   -3.83    3.38
   1   5 -24   -1.16    2.88
   1   5 -24    0.64    2.64
   1   5 -23    2.88    2.40
   1   5 -23   10.44    3.87
   1   5 -22   10.84    3.59
   1   5 -22   14.16    3.97
   1   5 -21   -4.98    3.24
   1   5 -21   -2.15    2.65
   1   5 -20   27.46    5.00
   1   5 -20   28.25    4.92
   1   5 -19    8.44    3.25
   1   5 -18    8.22    3.11
   1   5 -18    7.18    1.98
   1   5 -17   37.88    3.03
   1   5 -17   44.41    5.36
   1   5 -17   42.31    4.33
  -1  -5  17   43.25    4.66
   1   5 -16    2.22    1.04
  -1  -5  16    0.25    1.81
   1   5 -16    0.08    2.24
   1   5 -16    2.00    1.49
   1   5 -15    3.30    1.22
  -1  -5  15    0.06    0.83
   1   5 -15    0.74    1.17
  -1  -5  15   -0.27    1.69
   1   5 -15    1.40    2.19
   1   5 -14  143.29    5.86
   1   5 -14  143.97    7.32
   1   5 -14  148.87    8.36
  -1  -5  14  155.77    7.83
   1   5 -13    2.61    1.09
  -1  -5  13    3.06    1.37
   1   5 -13    4.10    2.25
   1   5 -13    3.24    1.53
  -1  -5  13    3.19    1.69
   1   5 -12   81.82    4.48
  -1  -5  12   83.59    5.15
   1   5 -12   78.24    5.20
  -1  -5  12   81.80    5.32
   1   5 -12   82.06    5.81
  -1  -5  11  344.64   10.11
   1   5 -11  335.81    8.99
  -1  -5  11  341.36   10.29
   1   5 -11  350.77   10.73
   1   5 -11  336.98   10.87
   1   5 -10   27.91    2.71
  -1  -5  10   29.28    3.07
  -1  -5  10   28.47    3.08
   1   5 -10   29.54    3.24
   1   5 -10   27.40    3.33
  -1  -5   9   89.65    5.02
   1   5  -9   84.65    4.96
   1   5  -9   89.48    5.23
  -1  -5   9   87.75    4.79
  -1  -5   8   -0.02    1.03
   1   5  -8   -0.68    1.23
   1   5  -8    0.14    1.37
  -1  -5   8   -0.14    1.20
  -1  -5   7    4.76    1.33
   1   5  -7    4.48    1.55
   1   5  -7    4.60    1.36
  -1  -5   7    4.50    1.30
  -1  -5   6   27.22    2.72
   1   5  -6   25.47    2.70
   1   5  -6   26.81    2.51
  -1  -5   6   25.34    2.29
   1   5  -5    3.63    1.27
   1   5  -5    2.84    1.19
  -1  -5   5    3.91    1.07
   1   5  -4   70.82    4.33
   1   5  -4   75.98    3.35
  -1  -5   4   77.07    3.32
   1   5  -3   38.61    3.14
   1   5  -3   39.01    2.29
  -1  -5   3   41.56    3.55
  -1  -5   3   38.78    2.23
   1   5  -2    0.41    0.87
  -1  -5   2    0.45    1.00
   1   5  -2    0.46    0.71
  -1  -5   2    0.36    0.64
   1   5  -1   10.13    1.95
   1   5  -1   14.36    1.99
   1   5  -1   13.78    1.26
  -1  -5   1   15.93    2.40
   1   5   0   20.82    2.94
   1   5   0   19.19    2.29
  -1  -5   0   23.69    2.88
   1   5   0   19.69    1.40
   1   5   0   22.94    2.72
   1   5   1   14.99    2.63
   1   5   1   11.41    2.14
  -1  -5  -2   44.77    4.18
  -1  -5  -2   46.29    2.48
   1   5   2   43.09    3.89
   1   5   2   48.03    4.05
  -1  -5  -3  109.93    6.36
   1   5   3  108.47    6.09
   1   5   3  102.05    6.02
   1   5   4    2.62    1.59
  -1  -5  -4    7.73    2.55
   1   5   5   -1.91    1.70
  -1  -5  -5   -2.33    2.29
  -1  -5  -6    7.65    2.26
   1   5   6    7.74    1.93
  -1  -5  -7   23.62    3.48
   1   5   7   22.92    3.05
   1   5   8   46.46    4.35
  -1  -5  -8   46.01    4.74
   1   5   8   47.92    3.63
   1   5   9  110.88    6.76
  -1  -5  -9  118.59    7.62
   1   5   9  124.06    6.03
  -1  -5 -10   14.88    3.27
   1   5  10   13.45    2.45
  -1  -5 -11    5.91    2.20
   1   5  11   -0.18    1.02
   1   5  12   81.92    4.70
  -1  -5 -12   75.95    6.69
  -1  -5 -13   -2.77    2.93
   1   5  13    2.94    1.18
  -1  -5 -14    9.50    2.78
   1   5  14   17.54    2.23
   1   5  14   16.50    3.20
   1   5  14   16.09    3.08
   1   5  15   -0.02    0.94
   1   5  15   -0.14    1.84
  -1  -5 -15   -2.32    2.95
   1   5  15   -0.49    1.97
   1   5  16   54.20    3.83
  -1  -5 -16   52.00    6.44
   1   5  16   61.01    6.05
   1   5  16   60.71    5.78
  -1  -5 -17   -3.53    3.13
   1   5  17   -1.43    2.36
   1   5  17    0.18    0.86
   1   5  17   -1.62    2.22
  -1  -5 -18   -0.68    2.77
   1   5  18    3.26    2.39
   1   5  18    4.11    1.34
   1   5  18    5.23    2.61
  -1  -5 -19   -3.88    3.25
   1   5  19   -0.87    1.05
  -1  -5 -20    4.46    2.95
  -1  -5 -21   19.10    4.62
  -1  -5 -22    5.05    3.17
  -1  -5 -23    0.36    2.70
  -1  -5 -24    4.27    3.32
  -1  -5 -25   -4.46    3.66
  -1  -5 -26   -1.66    3.12
  -1  -5 -27    2.69    3.26
  -1  -5 -28   -2.82    3.68
  -1  -5 -29   -1.75    3.42
  -1  -5 -30   -4.13    4.09
   1   6 -28    1.37    2.93
   1   6 -27    6.58    3.78
   1   6 -26    6.31    3.79
   1   6 -25   14.56    4.35
   1   6 -25   10.85    3.80
   1   6 -24   -1.43    2.68
   1   6 -24   -1.93    2.90
   1   6 -23   -5.33    3.52
   1   6 -23    0.48    2.49
   1   6 -22   -4.18    3.27
   1   6 -22    0.61    2.54
  -1  -6  21   -0.02    1.22
   1   6 -21    0.08    2.57
   1   6 -20   28.73    4.95
   1   6 -20   25.84    3.67
   1   6 -19   12.39    1.96
   1   6 -19   14.98    3.80
   1   6 -19   15.26    2.90
   1   6 -18    0.25    0.84
   1   6 -18   -0.89    2.49
   1   6 -18    0.11    1.35
   1   6 -17   48.82    3.84
   1   6 -17   54.15    5.93
   1   6 -17   50.02    4.86
  -1  -6  17   56.21    5.51
   1   6 -16   23.19    2.68
   1   6 -16   23.24    3.30
   1   6 -16   25.53    4.21
  -1  -6  16   26.01    3.74
   1   6 -15   21.96    2.73
   1   6 -15   21.77    3.32
   1   6 -15   22.93    3.88
  -1  -6  15   17.08    3.01
   1   6 -14   85.66    5.06
  -1  -6  14   90.52    6.21
   1   6 -14   89.22    6.65
   1   6 -14   86.75    5.96
   1   6 -13   39.66    3.52
   1   6 -13   33.79    4.23
   1   6 -13   37.13    3.97
  -1  -6  13   35.25    3.86
   1   6 -12   24.08    2.73
   1   6 -12   22.82    3.11
   1   6 -12   26.10    3.65
  -1  -6  12   23.18    3.00
   1   6 -11   65.07    4.93
   1   6 -11   66.36    5.01
  -1  -6  11   68.37    4.77
   1   6 -10   46.30    4.02
   1   6 -10   48.04    4.16
  -1  -6  10   51.49    4.03
   1   6  -9   -1.24    1.33
   1   6  -9   -1.63    1.77
  -1  -6   9   -0.66    1.25
   1   6  -8   41.48    3.78
  -1  -6   8   44.17    3.37
   1   6  -8   43.69    3.60
   1   6  -7   96.59    5.66
   1   6  -7   96.15    4.90
  -1  -6   7   99.95    4.74
   1   6  -6  199.25    7.89
   1   6  -6  204.91    6.62
  -1  -6   6  212.58    6.44
   1   6  -5   14.36    2.51
   1   6  -5   12.79    1.92
  -1  -6   5   13.68    1.77
   1   6  -4  163.50    6.94
  -1  -6   4  167.68    5.20
  -1  -6   4  163.10    7.38
   1   6  -4  153.28    4.94
   1   6  -3    9.79    2.03
  -1  -6   3    7.56    1.27
   1   6  -3   10.13    1.48
  -1  -6   3   10.23    2.21
   1   6  -2   -1.63    2.34
   1   6  -2   -0.13    0.87
   1   6  -2    2.12    1.10
  -1  -6   2    1.48    1.15
   1   6  -2    1.89    0.87
   1   6  -1    6.54    1.72
   1   6  -1    3.74    2.04
  -1  -6   1    8.43    2.07
   1   6  -1    5.31    1.13
   1   6   0  146.17    8.16
   1   6   0  136.90    6.40
  -1  -6   0  139.88    7.11
   1   6   0  124.89    6.43
   1   6   0  126.70    3.75
   1   6   1   25.67    3.28
   1   6   1   20.18    1.58
  -1  -6  -2  127.57    7.64
   1   6   2  130.59    7.38
  -1  -6  -2  118.48    4.16
   1   6   2  121.80    6.81
  -1  -6  -3   29.38    3.84
   1   6   3   32.84    3.85
  -1  -6  -3   29.04    2.31
   1   6   3   33.68    3.72
   1   6   4   22.82    3.29
  -1  -6  -4   25.20    2.47
  -1  -6  -4   23.07    3.66
   1   6   4   18.25    2.84
  -1  -6  -5   37.51    4.61
   1   6   5   30.09    3.86
   1   6   6  290.00   11.03
  -1  -6  -6  286.44   11.75
   1   6   7    8.44    2.03
  -1  -6  -7    9.39    2.55
   1   6   8    0.00    1.21
  -1  -6  -8  176.03    9.82
  -1  -6  -9    2.09    2.17
   1   6   9    2.64    1.67
  -1  -6 -10    5.76    2.57
   1   6  10    5.47    1.81
  -1  -6 -11    7.93    3.00
  -1  -6 -12   42.21    5.61
   1   6  13   -0.07    1.81
  -1  -6 -13    9.08    3.81
   1   6  14   70.31    6.54
   1   6  14   64.56    4.65
  -1  -6 -14   64.58    7.25
   1   6  14   67.40    5.85
  -1  -6 -15   62.45    7.12
   1   6  15   73.68    6.82
   1   6  15   63.65    4.60
   1   6  15   69.84    6.14
  -1  -6 -16   59.76    7.17
   1   6  16   64.51    4.65
   1   6  16   73.61    6.86
   1   6  16   71.65    6.41
   1   6  17    5.17    2.69
  -1  -6 -17    1.45    2.84
   1   6  17    4.90    1.49
   1   6  17    5.83    2.83
  -1  -6 -18    9.45    3.68
   1   6  18   16.09    2.48
   1   6  18   15.98    3.73
  -1  -6 -19   77.82    8.60
   1   6  19   76.29    5.00
   1   6  20   10.88    2.04
  -1  -6 -20    7.41    3.59
  -1  -6 -21   -3.77    3.62
   1   6  21   -0.07    1.00
  -1  -6 -22   12.05    4.37
  -1  -6 -23   -4.97    3.91
  -1  -6 -24    4.83    3.45
  -1  -6 -25    5.12    3.61
  -1  -6 -26   -1.32    3.31
  -1  -6 -27    9.93    4.33
  -1  -6 -28   -2.49    3.71
  -1  -6 -29   -3.82    4.25
  -1  -6 -30   -6.69    4.61
   1   7 -27    8.73    3.86
   1   7 -26   -0.72    2.53
   1   7 -26    2.04    3.08
   1   7 -25   31.20    6.17
   1   7 -25   27.57    5.48
   1   7 -24   -1.74    3.13
   1   7 -24   -3.85    3.26
   1   7 -23   -4.89    3.52
   1   7 -23   -1.22    2.83
   1   7 -22    0.62    2.46
   1   7 -22   -1.44    1.79
   1   7 -21    7.83    1.77
   1   7 -21    7.95    2.42
   1   7 -21   11.20    3.62
   1   7 -20   74.37    5.11
   1   7 -20   77.17    6.56
   1   7 -20   81.92    7.91
   1   7 -19    7.58    1.80
   1   7 -19   11.09    3.63
   1   7 -19    9.74    2.63
   1   7 -18    0.00    1.03
   1   7 -18    2.19    2.51
   1   7 -18    3.22    1.99
   1   7 -17   12.97    2.23
   1   7 -17   15.92    3.72
   1   7 -17   13.66    2.91
   1   7 -16    4.51    1.48
   1   7 -16    3.83    1.80
   1   7 -16    5.49    2.84
  -1  -7  16    4.57    2.03
   1   7 -15    7.39    1.80
   1   7 -15    6.19    2.05
  -1  -7  15    8.84    2.48
   1   7 -15    9.42    3.05
   1   7 -14  250.05    9.33
   1   7 -14  249.66   10.61
   1   7 -14  261.19   11.21
  -1  -7  14  268.47   10.60
   1   7 -13   71.09    5.05
  -1  -7  13   69.68    5.42
   1   7 -13   68.90    5.66
   1   7 -13   69.20    5.91
  -1  -7  12  130.88    6.88
   1   7 -12  125.78    7.26
   1   7 -12  121.65    7.19
   1   7 -11    1.00    1.84
  -1  -7  11   -0.02    1.28
   1   7 -11    0.15    1.23
   1   7 -10   32.19    3.68
  -1  -7  10   33.38    3.38
   1   7 -10   31.70    3.54
   1   7  -9    2.41    1.41
   1   7  -9    1.95    1.61
  -1  -7   9    3.35    1.45
   1   7  -8    1.48    1.56
   1   7  -8    1.35    1.20
  -1  -7   8    1.80    1.30
   1   7  -7   33.53    3.71
  -1  -7   7   35.42    3.05
   1   7  -7   35.55    3.26
   1   7  -6  192.52    8.41
   1   7  -6  187.11    6.54
  -1  -7   6  198.43    6.52
  -1  -7   6  200.17    8.81
   1   7  -5   37.42    4.07
   1   7  -5   30.34    2.84
  -1  -7   5   29.51    3.88
  -1  -7   5   33.99    2.97
   1   7  -4  228.45    8.91
  -1  -7   4  218.92    6.21
  -1  -7   4  232.88    9.73
   1   7  -4  210.66    6.17
   1   7  -3    2.04    1.27
  -1  -7   3    1.14    1.60
   1   7  -2   71.92    5.16
  -1  -7   2   68.56    5.57
   1   7  -2   60.94    3.15
   1   7  -1  324.44   10.61
   1   7  -1  308.52    6.59
   1   7   0   61.70    3.14
   1   7   0   70.92    5.59
   1   7   1   11.84    3.03
   1   7   1   17.20    1.57
  -1  -7  -2  150.87    9.22
   1   7   2  158.20    8.39
  -1  -7  -3  109.51    4.74
  -1  -7  -3  122.19    8.32
   1   7   3  112.45    7.22
  -1  -7  -4    1.16    1.40
   1   7   4    0.00    0.97
  -1  -7  -4    0.23    2.08
   1   7   4    0.43    1.45
  -1  -7  -5  201.22    6.85
  -1  -7  -5  215.94   10.95
   1   7   5  217.47   10.33
  -1  -7  -6  185.27   10.36
  -1  -7  -6  155.28    6.29
  -1  -7  -7   14.79    3.83
  -1  -7  -8   37.12    4.96
  -1  -7  -9   96.75    8.06
  -1  -7 -10   81.23    7.69
   1   7  10   -0.12    1.04
  -1  -7 -11    4.43    3.04
   1   7  11    2.38    2.30
   1   7  12   -0.30    1.89
  -1  -7 -12   -0.41    2.67
  -1  -7 -13   44.94    6.16
   1   7  13   46.99    5.56
   1   7  13   45.99    4.88
   1   7  14   54.50    6.06
  -1  -7 -14   50.80    6.76
   1   7  14   59.17    5.59
  -1  -7 -15   96.44    9.33
   1   7  15  104.37    8.34
   1   7  15   94.08    6.03
   1   7  15  112.14    7.76
   1   7  16    2.43    2.49
  -1  -7 -16    8.34    4.10
   1   7  16    1.80    1.29
   1   7  16    1.46    2.30
  -1  -7 -17   11.25    4.22
   1   7  17    5.15    1.74
   1   7  17    5.39    2.61
  -1  -7 -18    6.89    4.01
   1   7  18    2.14    1.35
  -1  -7 -19   33.73    6.30
   1   7  19   26.47    3.34
   1   7  20   -0.56    1.17
  -1  -7 -20   -0.21    2.88
  -1  -7 -21   -1.85    3.26
   1   7  21    2.42    1.37
  -1  -7 -22   -0.23    2.91
  -1  -7 -23   -2.75    3.51
  -1  -7 -24   -1.56    3.43
  -1  -7 -25   -6.51    4.27
  -1  -7 -27  -11.35    5.35
  -1  -7 -28   -9.41    5.30
  -1  -7 -29   -6.77    4.94
   1   8 -27   -0.81    2.99
   1   8 -27    1.26    2.94
   1   8 -26   -6.01    3.59
   1   8 -26    3.09    3.28
   1   8 -25   -0.47    2.64
   1   8 -25    4.64    3.31
   1   8 -24    2.33    3.02
   1   8 -23    5.65    2.13
   1   8 -23    8.78    3.72
   1   8 -22   -0.72    2.73
   1   8 -22   -2.28    2.00
   1   8 -21    5.25    2.27
   1   8 -21    5.34    3.11
   1   8 -20    6.91    1.86
   1   8 -20    7.77    2.54
   1   8 -20    7.15    3.09
   1   8 -19    0.06    1.18
   1   8 -19   -0.71    1.66
   1   8 -19   -1.75    2.65
   1   8 -18    2.06    1.25
   1   8 -18    0.33    2.42
   1   8 -18    2.71    1.67
   1   8 -17    0.97    1.12
   1   8 -17   -1.68    1.78
   1   8 -17    0.44    2.22
   1   8 -16   28.71    3.50
   1   8 -16   26.89    3.82
   1   8 -16   25.55    4.18
   1   8 -15    2.03    1.30
   1   8 -15    1.63    1.56
   1   8 -15    1.59    2.34
  -1  -8  15    2.60    1.83
   1   8 -14    4.71    1.65
   1   8 -14    6.00    2.59
  -1  -8  14    5.96    2.21
   1   8 -14    6.96    2.23
   1   8 -13    0.52    1.00
   1   8 -13   -1.30    2.23
   1   8 -13   -1.71    1.83
  -1  -8  13   -0.89    1.69
  -1  -8  12   11.94    2.47
   1   8 -12    7.43    2.35
   1   8 -12    9.27    2.30
   1   8 -11   36.48    4.18
  -1  -8  11   40.35    3.86
   1   8 -11   33.85    3.81
   1   8 -10   88.64    6.39
   1   8 -10   91.32    5.87
  -1  -8  10   96.13    5.61
   1   8  -9   20.36    3.27
   1   8  -9   16.32    2.82
  -1  -8   9   18.66    2.62
   1   8  -8  161.68    8.29
   1   8  -8  163.54    7.08
  -1  -8   8  171.07    6.87
   1   8  -7    3.21    1.87
   1   8  -7    2.91    1.97
  -1  -8   7    1.95    1.58
   1   8  -6   60.91    5.09
   1   8  -6   55.28    3.77
  -1  -8   6   63.87    4.03
   1   8  -5    2.90    1.70
   1   8  -5    1.30    1.23
  -1  -8   5    0.67    1.07
  -1  -8   5    0.31    1.29
   1   8  -4    3.94    1.64
   1   8  -4    2.10    1.13
  -1  -8   4    2.22    1.76
   1   8  -3   14.31    2.64
   1   8  -3   12.64    1.65
  -1  -8   3    7.60    2.15
   1   8  -3    9.74    1.58
   1   8  -2  259.25   10.16
   1   8  -2  230.56    6.32
   1   8  -1    8.28    1.83
  -1  -8   1    0.96    1.50
   1   8   0  218.86    9.34
   1   8   0  188.62    5.54
   1   8   0  208.94    9.39
   1   8   1   88.16    6.10
   1   8   1   67.33    3.43
   1   8   1   77.93    6.06
   1   8   2   19.64    3.45
  -1  -8  -3   26.41    4.23
   1   8   3   28.75    4.00
  -1  -8  -4    7.94    1.47
  -1  -8  -4    8.43    2.47
   1   8   4    9.35    2.42
  -1  -8  -5   41.14    3.43
  -1  -8  -5   46.89    5.80
   1   8   5   41.72    4.91
  -1  -8  -6   23.65    4.52
  -1  -8  -6   17.08    2.59
   1   8   6   18.63    3.43
  -1  -8  -7   23.16    3.05
  -1  -8  -7   29.19    4.98
   1   8   7   21.38    3.77
  -1  -8  -8   24.57    3.34
  -1  -8  -8   31.27    5.32
   1   8   8   23.34    4.04
   1   8   9    9.23    2.93
  -1  -8  -9    2.34    3.00
  -1  -8  -9   10.90    2.68
   1   8  10   12.17    3.24
  -1  -8 -10    6.84    2.92
   1   8  11  301.02   13.57
  -1  -8 -11  312.00   15.81
   1   8  12   38.11    5.34
  -1  -8 -12   38.05    6.24
   1   8  13    2.01    2.21
  -1  -8 -13    1.40    3.04
   1   8  13    4.36    2.49
  -1  -8 -14    5.68    3.36
   1   8  14    8.43    3.03
   1   8  14    5.31    2.44
  -1  -8 -15    0.10    2.94
   1   8  15    0.73    2.14
   1   8  15    1.46    1.35
   1   8  15    1.89    2.29
   1   8  16   33.71    4.03
  -1  -8 -16   32.46    6.15
   1   8  16   33.38    4.68
   1   8  17    0.39    1.25
  -1  -8 -17    2.18    3.27
   1   8  17   -0.38    2.25
   1   8  18    2.12    1.56
  -1  -8 -18    4.41    3.68
   1   8  19    8.00    2.22
  -1  -8 -19   13.55    4.79
   1   8  20    2.48    1.57
  -1  -8 -20    5.90    3.87
  -1  -8 -21    5.92    4.08
  -1  -8 -22   12.71    4.87
  -1  -8 -23   11.20    4.86
  -1  -8 -24   29.80    6.72
  -1  -8 -25    5.52    4.18
  -1  -8 -26    1.05    3.08
  -1  -8 -27    5.38    4.30
  -1  -8 -28    4.17    4.12
  -1  -8 -29    7.11    4.70
   1   9 -27   -0.46    2.64
   1   9 -26   -3.81    3.77
   1   9 -26    0.01    2.69
   1   9 -25    3.71    3.21
   1   9 -24    0.86    2.70
   1   9 -23   -0.27    2.50
   1   9 -23   -0.59    1.76
   1   9 -22   -1.76    2.84
   1   9 -22   -1.59    1.93
   1   9 -21    9.18    3.49
   1   9 -21    6.13    2.31
   1   9 -20    3.12    2.01
   1   9 -20    3.03    2.69
   1   9 -19    4.08    1.70
   1   9 -19    3.50    2.10
   1   9 -19    4.76    2.82
   1   9 -18    2.14    1.43
   1   9 -18    2.25    1.80
   1   9 -18    0.05    2.38
   1   9 -17   -0.13    1.13
   1   9 -17   -3.39    2.26
   1   9 -17   -1.39    2.47
   1   9 -16    4.33    1.76
   1   9 -16    0.52    1.54
   1   9 -16    4.86    2.61
   1   9 -15   11.75    2.56
  -1  -9  15   14.51    2.94
   1   9 -15   14.54    3.54
   1   9 -15   10.03    2.65
   1   9 -14   60.60    5.38
   1   9 -14   57.46    5.72
   1   9 -14   58.31    5.72
  -1  -9  14   63.78    5.40
   1   9 -13   11.45    2.88
   1   9 -13    9.59    2.97
  -1  -9  13    9.63    2.51
  -1  -9  12   63.46    5.08
   1   9 -12   59.27    5.68
   1   9 -12   56.06    5.24
   1   9 -11   -1.19    1.95
   1   9 -11    2.16    1.88
  -1  -9  11    0.75    1.51
   1   9 -10   13.93    2.91
   1   9 -10    8.89    2.34
  -1  -9  10   10.71    2.15
   1   9  -9    6.74    2.13
  -1  -9   9    7.37    1.94
   1   9  -9    9.68    2.51
  -1  -9   8    3.41    1.57
   1   9  -8    3.03    1.74
   1   9  -8    0.10    1.65
  -1  -9   7    2.20    1.39
   1   9  -7    0.40    1.39
   1   9  -7   -0.09    1.41
   1   9  -6    3.48    1.71
  -1  -9   6    4.63    1.51
   1   9  -6    4.11    1.68
   1   9  -5  174.01   12.13
   1   9  -5  156.07    8.43
   1   9  -5  151.15    6.05
   1   9  -4    1.52    1.42
   1   9  -4    7.62    2.86
   1   9  -4    2.32    2.93
   1   9  -4    6.16    2.21
   1   9  -3   -0.63    2.29
   1   9  -3    0.89    1.29
   1   9  -3   -0.09    1.10
   1   9  -2   11.08    3.62
   1   9  -2    7.45    2.11
   1   9  -2    6.10    1.42
   1   9  -1    4.98    1.75
   1   9  -1    4.67    1.30
   1   9   0    8.12    2.13
   1   9   0    4.72    1.31
   1   9   0    3.18    1.72
   1   9   1   43.23    5.54
   1   9   1   44.33    4.60
   1   9   1   50.10    5.18
   1   9   1   39.74    2.88
   1   9   2   -3.34    3.00
   1   9   2    1.59    1.88
   1   9   2   -0.73    1.01
   1   9   3  227.95   12.45
  -1  -9  -3  207.96   12.75
   1   9   3  203.39   10.87
   1   9   4    2.44    2.76
  -1  -9  -4   -3.22    2.67
   1   9   4    4.63    2.98
   1   9   5   76.49    7.03
  -1  -9  -5   68.08    7.33
   1   9   5   65.51    6.36
   1   9   6   16.43    3.87
  -1  -9  -6    9.67    3.52
  -1  -9  -6    7.25    1.88
   1   9   6    8.94    2.86
  -1  -9  -7   84.78    8.71
  -1  -9  -7   69.06    5.12
   1   9   7   77.60    7.26
  -1  -9  -8   51.27    4.68
   1   9   8   58.85    6.46
  -1  -9  -8   72.39    8.09
   1   9   8   59.97    6.55
   1   9   9   -2.41    2.86
  -1  -9  -9    6.06    3.75
  -1  -9  -9    1.63    2.12
  -1  -9 -10   24.07    3.74
   1   9  10   21.38    4.22
  -1  -9 -10   25.10    5.30
  -1  -9 -11   23.80    5.06
   1   9  11   29.34    4.83
  -1  -9 -11   29.61    4.16
   1   9  12    0.03    2.21
  -1  -9 -12    4.24    2.55
   1   9  12    4.22    2.54
  -1  -9 -13   43.16    6.76
   1   9  13   52.15    6.41
  -1  -9 -13   53.31    5.45
   1   9  13   49.50    5.28
  -1  -9 -14   27.93    5.96
   1   9  14   35.20    4.71
   1   9  15    7.81    2.32
  -1  -9 -15    0.48    3.33
   1   9  15    6.98    2.71
  -1  -9 -16   63.87    8.72
   1   9  16   53.27    5.33
   1   9  16   67.36    6.62
   1   9  17    0.73    1.39
  -1  -9 -17    0.20    3.12
  -1  -9 -18    2.56    3.40
   1   9  18    2.22    1.62
  -1  -9 -19    3.01    3.69
   1   9  19    0.10    1.27
  -1  -9 -20   16.10    5.35
  -1  -9 -21    7.01    4.53
  -1  -9 -22   15.42    5.46
  -1  -9 -23    2.87    3.71
  -1  -9 -24   19.90    5.94
  -1  -9 -25    4.04    4.02
  -1  -9 -26    9.04    4.81
  -1  -9 -27    3.17    3.90
  -1  -9 -28   13.65    5.58
   1  10 -27    3.19    3.31
   1  10 -26    3.28    3.21
   1  10 -25    5.22    3.50
   1  10 -24    1.68    2.89
   1  10 -23   18.52    3.88
   1  10 -23   21.13    5.02
   1  10 -22    2.37    3.13
   1  10 -22    0.59    1.84
   1  10 -21   32.31    4.95
   1  10 -21   36.11    5.87
   1  10 -20    2.86    2.85
   1  10 -20    1.63    2.01
   1  10 -19    3.94    2.87
   1  10 -19    3.74    2.23
   1  10 -18    0.93    1.92
   1  10 -18    2.27    2.37
   1  10 -17   15.60    3.50
   1  10 -17   17.08    3.91
   1  10 -16   19.52    4.10
   1  10 -16   18.62    3.68
   1  10 -15    7.08    2.62
   1  10 -15    6.26    2.88
   1  10 -14   31.82    4.60
   1  10 -14   35.16    4.65
  -1 -10  14   34.71    4.24
   1  10 -13   13.42    3.05
   1  10 -13   12.73    3.02
  -1 -10  13   14.87    2.84
  -1 -10  12    1.01    1.46
  -1 -10  12   -0.65    1.98
   1  10 -12    2.84    2.24
   1  10 -12    0.82    1.45
  -1 -10  11   10.94    2.98
   1  10 -11   15.19    3.15
   1  10 -11   13.29    3.06
  -1 -10  11   13.63    2.64
   1  10 -10   27.14    4.18
  -1 -10  10   20.24    3.75
  -1 -10  10   26.20    3.31
   1  10 -10   26.41    3.68
   1  10  -9   75.18    6.54
   1  10  -9   73.24    5.44
  -1 -10   9   77.78    5.21
  -1 -10   9   64.32    6.28
  -1 -10   8    3.89    1.92
   1  10  -8    4.92    2.30
   1  10  -8    5.20    2.36
  -1 -10   8    4.32    2.53
   1  10  -7    0.50    1.44
   1  10  -7    0.08    1.37
   1  10  -6    0.24    1.44
   1  10  -6    0.72    1.40
   1  10  -5   18.82    1.73
   1  10  -5   26.79    3.84
   1  10  -5   28.77    5.49
   1  10  -5   29.23    3.01
   1  10  -4   36.52    6.03
   1  10  -4   34.82    4.50
   1  10  -4   35.05    3.17
   1  10  -3   16.69    3.38
   1  10  -3   15.95    4.59
   1  10  -3    9.10    1.90
   1  10  -2   95.22    7.01
   1  10  -2  106.09    9.42
   1  10  -2   81.06    4.28
   1  10  -1   86.71    8.51
   1  10  -1   74.86    6.31
   1  10  -1   62.58    3.88
   1  10   0   66.16    7.49
   1  10   0   57.60    5.60
   1  10   0   47.43    3.38
   1  10   1   83.78    6.62
   1  10   1   88.42    8.37
   1  10   1   69.22    3.94
   1  10   1   68.20    6.30
   1  10   2   17.82    3.40
   1  10   2   11.96    3.89
   1  10   2    9.63    1.95
   1  10   2   14.92    3.53
   1  10   3    0.60    2.93
   1  10   3    3.55    2.19
   1  10   3    0.73    1.31
   1  10   4   23.69    4.55
   1  10   4   16.96    3.58
  -1 -10  -5   14.49    3.02
   1  10   5   31.14    5.12
   1  10   5   23.44    4.20
  -1 -10  -6   26.48    4.80
   1  10   6   43.08    6.05
   1  10   6   38.69    5.48
  -1 -10  -7  193.99    8.61
   1  10   7  240.59   13.29
  -1 -10  -7  234.27   14.76
   1  10   7  210.48   12.38
  -1 -10  -8   58.34    8.17
  -1 -10  -8   35.05    3.94
   1  10   8   47.92    6.29
   1  10   8   56.90    6.83
  -1 -10  -9    5.36    3.76
   1  10   9   -0.41    2.37
  -1 -10  -9   -1.97    2.45
   1  10   9    0.90    2.22
  -1 -10 -10    9.76    2.54
   1  10  10   14.65    3.81
  -1 -10 -10   23.71    5.53
   1  10  10   15.59    3.80
  -1 -10 -11   30.28    6.12
  -1 -10 -11   20.20    3.54
  -1 -10 -12   14.41    5.04
  -1 -10 -12    8.71    3.02
   1  10  12   10.10    2.80
  -1 -10 -13   34.64    4.73
  -1 -10 -13   28.09    6.00
   1  10  13   35.66    4.57
  -1 -10 -14   -4.35    4.51
   1  10  14    7.94    2.75
  -1 -10 -15   -5.79    4.56
   1  10  15   -0.57    2.25
  -1 -10 -16   -6.67    4.36
  -1 -10 -17   -6.55    4.61
  -1 -10 -18    1.74    3.21
  -1 -10 -19   -3.84    4.29
  -1 -10 -20   41.53    8.19
  -1 -10 -21    1.08    3.47
  -1 -10 -22    3.68    3.90
  -1 -10 -23   -1.35    3.84
  -1 -10 -24   -0.91    3.66
  -1 -10 -25    1.56    3.90
  -1 -10 -26    5.18    4.31
  -1 -10 -27    3.83    4.22
   1  11 -26    1.80    3.13
   1  11 -25    5.57    3.77
   1  11 -24    1.92    2.99
   1  11 -23    9.26    3.84
   1  11 -22   -0.51    1.77
   1  11 -22    0.24    2.53
   1  11 -21    6.74    2.87
   1  11 -21    7.46    3.57
   1  11 -20    1.00    2.47
   1  11 -20    1.64    2.22
   1  11 -19    8.64    2.95
   1  11 -19    9.31    3.39
   1  11 -18    6.61    2.74
   1  11 -18    6.63    3.05
   1  11 -17    0.03    2.19
   1  11 -17    2.75    2.10
   1  11 -16    5.73    2.48
   1  11 -16    2.34    2.33
   1  11 -15   -0.14    1.62
   1  11 -15   -2.02    2.34
  -1 -11  14    9.02    2.91
   1  11 -14    9.36    2.70
   1  11 -14    9.87    2.87
   1  11 -13   -0.85    1.98
  -1 -11  13   -2.07    1.74
   1  11 -13   -2.11    2.01
  -1 -11  13    0.09    1.54
   1  11 -12    1.64    1.89
  -1 -11  12    0.04    1.45
  -1 -11  12   -0.14    1.79
   1  11 -12   -0.63    1.91
   1  11 -11   -0.02    1.65
   1  11 -11    1.05    1.81
  -1 -11  11    0.72    1.39
  -1 -11  11    0.88    1.69
   1  11 -10    0.12    1.46
   1  11 -10    3.20    2.21
  -1 -11  10   -0.80    2.18
  -1 -11  10   -0.30    1.34
   1  11  -9  105.68    8.05
   1  11  -9  106.20    6.55
  -1 -11   9  104.92    8.70
   1  11  -8   34.81    4.90
  -1 -11   8   27.84    4.72
   1  11  -8   30.80    3.84
   1  11  -7   16.89    3.50
   1  11  -7   14.35    2.56
  -1 -11   7   10.99    2.82
   1  11  -6    9.07    1.42
   1  11  -6   14.21    3.12
  -1 -11   6   12.04    3.02
   1  11  -6   11.38    2.23
   1  11  -5    1.12    1.54
   1  11  -5    0.52    1.41
  -1 -11   5   -1.91    2.26
   1  11  -4   17.03    3.31
   1  11  -4   18.95    2.62
   1  11  -3   11.65    2.84
   1  11  -3   15.37    2.37
   1  11  -2   -0.15    1.56
   1  11  -2    0.42    1.32
   1  11  -1   -1.12    1.72
   1  11  -1   -0.02    1.27
   1  11   0    1.00    1.45
   1  11   0    1.86    1.30
   1  11   1    5.16    2.60
   1  11   1    7.43    2.41
   1  11   1   14.06    3.29
   1  11   1    7.93    1.73
   1  11   2   34.96    5.96
   1  11   2   31.00    4.32
   1  11   2   23.90    2.62
   1  11   2   30.47    4.68
   1  11   3   20.16    4.79
   1  11   3   21.87    3.81
   1  11   3   15.82    2.30
   1  11   3   20.84    4.08
   1  11   4   37.35    5.89
   1  11   4   28.56    2.82
   1  11   4   36.86    5.37
   1  11   5    7.83    3.69
   1  11   5    2.68    2.32
   1  11   6    4.67    3.40
   1  11   6   -1.41    2.36
  -1 -11  -7    4.22    3.03
   1  11   7    8.55    3.15
  -1 -11  -8   -3.30    3.93
   1  11   8    1.05    2.19
  -1 -11  -9   15.24    4.54
  -1 -11  -9    4.52    2.46
   1  11   9   15.93    4.06
  -1 -11 -10   14.09    2.84
  -1 -11 -10   25.17    5.71
   1  11  10   22.86    4.60
  -1 -11 -11    8.24    3.96
  -1 -11 -11    4.53    2.13
   1  11  11    7.11    3.01
  -1 -11 -12   -0.29    2.28
  -1 -11 -12    4.43    3.58
   1  11  12    3.43    2.24
   1  11  12    0.32    2.07
  -1 -11 -13   14.86    5.03
   1  11  13    7.16    2.74
  -1 -11 -14   17.00    5.40
   1  11  14   13.70    3.29
  -1 -11 -15   44.34    7.95
   1  11  15   32.43    5.00
  -1 -11 -16    0.05    3.20
  -1 -11 -17   -8.81    5.48
  -1 -11 -18   -8.70    5.44
  -1 -11 -20  -10.88    5.18
  -1 -11 -21   -5.05    4.31
  -1 -11 -22    0.91    3.69
  -1 -11 -23    0.59    3.91
  -1 -11 -24   -1.91    4.31
  -1 -11 -25   -4.93    4.79
   1  12 -25    3.52    3.33
   1  12 -24    1.48    2.80
   1  12 -23    2.94    2.84
   1  12 -22    0.30    1.77
   1  12 -22   -1.49    2.91
   1  12 -21    0.90    1.95
   1  12 -21    0.26    2.63
   1  12 -20    1.02    2.69
   1  12 -20    2.79    2.30
   1  12 -19    0.87    1.92
   1  12 -19    2.21    2.47
   1  12 -18    0.94    2.26
   1  12 -18    1.68    2.10
   1  12 -17   -0.19    1.66
   1  12 -17   -2.30    2.51
   1  12 -16   -3.06    2.56
   1  12 -16   -0.23    1.83
   1  12 -15    1.78    1.80
   1  12 -15   -1.04    2.36
   1  12 -14   11.10    3.05
   1  12 -14   11.78    3.15
   1  12 -13    1.42    1.69
  -1 -12  13    4.10    2.44
   1  12 -13    1.98    2.07
   1  12 -12   -1.17    2.02
  -1 -12  12   -0.03    1.44
  -1 -12  12   -0.07    2.00
   1  12 -12   -1.18    2.05
   1  12 -11    7.36    2.48
  -1 -12  11    5.39    2.53
   1  12 -11    8.14    2.77
  -1 -12  10   -0.43    2.01
   1  12 -10    1.09    1.78
   1  12 -10   -0.95    2.02
   1  12  -9    3.37    1.93
   1  12  -9    0.64    1.69
  -1 -12   9    2.48    2.16
  -1 -12   8   14.18    3.64
   1  12  -8   11.24    3.04
   1  12  -8   14.33    2.73
   1  12  -7    2.99    1.80
   1  12  -7    3.53    2.13
  -1 -12   7    0.26    1.76
  -1 -12   6   11.88    3.15
   1  12  -6   10.06    2.17
   1  12  -6   11.39    2.98
   1  12  -5   17.45    3.59
   1  12  -5   12.90    2.36
   1  12  -4    5.13    2.33
   1  12  -4    3.11    1.62
   1  12  -3    1.69    1.72
   1  12  -3   -0.68    1.34
   1  12  -2    6.28    2.76
   1  12  -2    2.96    1.66
   1  12  -1  102.35    8.13
   1  12  -1   89.06    4.98
   1  12   0   14.80    3.78
   1  12   0   13.18    3.02
   1  12   1    7.48    2.42
   1  12   1    4.29    1.56
   1  12   2    0.07    1.48
   1  12   2    1.09    1.84
   1  12   2    1.49    1.31
   1  12   3   -1.85    1.92
   1  12   3   -1.48    1.53
   1  12   3   -2.08    2.15
   1  12   4    2.26    1.79
   1  12   4    0.26    1.34
   1  12   4    1.29    1.81
   1  12   5   22.57    4.12
   1  12   5   18.80    2.54
   1  12   5   22.89    4.61
  -1 -12  -6   17.08    5.25
   1  12   6   21.59    4.92
  -1 -12  -7  204.25   15.64
   1  12   7  194.99   13.17
  -1 -12  -8   14.59    5.94
   1  12   8   14.82    4.50
  -1 -12  -9   -4.08    4.13
   1  12   9   -1.62    2.57
  -1 -12 -10   -4.05    4.15
   1  12  10    0.25    2.12
  -1 -12 -11   37.42    4.84
  -1 -12 -11   43.34    7.83
   1  12  11   38.33    6.35
  -1 -12 -12   14.46    5.29
  -1 -12 -12    8.19    2.91
   1  12  12   14.28    4.25
   1  12  12   11.24    3.02
  -1 -12 -13    8.32    4.44
   1  12  13   10.30    3.07
   1  12  13    8.49    3.53
  -1 -12 -14    3.39    3.46
   1  12  14   -2.40    2.85
  -1 -12 -15   16.18    5.60
   1  12  15    7.06    2.99
  -1 -12 -16    9.67    5.02
  -1 -12 -17    7.56    4.73
  -1 -12 -18   22.43    6.88
  -1 -12 -19    7.50    5.34
  -1 -12 -20    6.75    5.27
  -1 -12 -21   -4.85    4.66
  -1 -12 -22   -7.25    5.30
  -1 -12 -23   -3.27    4.30
  -1 -12 -24   -6.86    5.48
   1  13 -24    3.96    3.04
   1  13 -23    0.50    2.58
   1  13 -22    4.31    3.18
   1  13 -21   -2.53    2.97
   1  13 -21    1.91    2.26
   1  13 -20   -0.15    2.44
   1  13 -20    3.72    2.53
   1  13 -19    5.26    3.14
   1  13 -19    8.12    3.28
   1  13 -18    2.93    2.35
   1  13 -18    1.60    2.46
   1  13 -17    1.68    2.07
   1  13 -17    1.65    2.14
   1  13 -16   -1.25    2.07
   1  13 -16   -1.16    2.40
   1  13 -15    0.01    1.72
   1  13 -15   -2.13    2.37
   1  13 -14    1.24    1.71
   1  13 -14    2.72    2.16
   1  13 -13    5.31    2.45
   1  13 -13    1.95    1.90
   1  13 -12   -2.22    2.19
   1  13 -12    2.44    2.20
   1  13 -11    1.44    1.84
   1  13 -11    8.36    2.70
   1  13 -10    3.82    2.16
   1  13 -10    8.57    2.69
   1  13  -9   27.94    4.83
   1  13  -9   23.61    3.55
  -1 -13   9   19.10    4.35
   1  13  -8   14.80    3.70
  -1 -13   8    8.99    3.28
   1  13  -8   10.62    2.70
   1  13  -7   17.72    3.94
   1  13  -7   16.43    2.92
   1  13  -6    3.15    1.97
   1  13  -6    4.20    2.45
   1  13  -5   30.99    4.91
   1  13  -5   26.98    3.17
   1  13  -4    3.22    2.22
   1  13  -4    1.99    1.89
   1  13  -3    2.90    1.85
   1  13  -3    2.59    1.53
   1  13  -2    2.03    1.79
   1  13  -2    2.45    1.56
   1  13  -1    2.82    2.03
   1  13  -1    2.85    1.48
   1  13   0    0.60    1.52
   1  13   0    0.66    1.26
   1  13   1   -1.27    1.98
   1  13   1   -0.98    1.33
   1  13   2    3.07    1.96
   1  13   2    3.35    1.66
   1  13   3   37.85    5.26
   1  13   3   37.27    5.53
   1  13   3   34.71    3.36
   1  13   4    8.10    3.03
   1  13   4    7.58    3.21
   1  13   4   11.33    2.34
   1  13   5    9.05    2.94
   1  13   5    5.25    1.80
   1  13   5    4.13    2.68
   1  13   6    2.84    2.16
   1  13   6    1.43    2.38
   1  13   6    2.10    1.61
   1  13   7   11.27    3.14
   1  13   7    9.73    3.61
  -1 -13  -8   -8.36    5.65
   1  13   8    2.30    2.50
  -1 -13  -9   13.25    4.53
   1  13   9   23.29    5.27
  -1 -13 -10   12.94    4.96
   1  13  10   19.40    4.90
  -1 -13 -11   25.74    6.87
   1  13  11   25.28    5.51
  -1 -13 -12    5.07    4.19
   1  13  12    6.71    3.26
  -1 -13 -13   -0.39    3.62
   1  13  13    0.60    2.17
  -1 -13 -14   -3.89    4.37
   1  13  14   -1.49    2.57
  -1 -13 -15    2.82    3.72
   1  13  15   -1.03    2.40
  -1 -13 -16    4.58    4.22
   1  13  16    1.19    2.34
  -1 -13 -17    6.10    4.82
   1  13  17    1.13    2.07
  -1 -13 -18    4.76    4.73
   1  13  18    0.15    2.11
  -1 -13 -19    9.47    5.71
   1  13  19    3.66    2.94
  -1 -13 -20    5.06    4.74
   1  13  20   -0.12    2.13
  -1 -13 -21    7.81    5.73
  -1 -13 -22    8.42    5.35
   1  14 -21    3.96    3.34
   1  14 -20    7.59    3.47
   1  14 -20    6.78    3.53
   1  14 -19   12.25    3.99
   1  14 -19   10.19    3.75
   1  14 -18   -0.51    2.38
   1  14 -18    3.65    2.60
   1  14 -17   -0.45    2.33
   1  14 -17    3.27    2.57
   1  14 -16    1.12    1.97
   1  14 -16    1.03    2.14
   1  14 -15   -0.60    2.08
   1  14 -15    1.53    2.05
   1  14 -14   -1.61    2.03
   1  14 -14   -2.60    2.44
   1  14 -13    0.91    1.69
   1  14 -13    2.34    2.11
   1  14 -12   -3.81    2.42
   1  14 -12    2.11    2.05
   1  14 -11   -2.35    2.53
   1  14 -11    0.49    1.85
   1  14 -10    0.28    1.78
   1  14  -9   14.91    3.06
   1  14  -9   10.45    3.09
   1  14  -8    3.18    2.19
   1  14  -8    1.31    1.81
   1  14  -7    2.24    2.00
   1  14  -7    3.76    1.92
   1  14  -6   -1.39    2.02
   1  14  -6    1.18    1.53
   1  14  -5   -2.56    2.34
   1  14  -5   -1.32    1.54
   1  14  -4    0.53    1.81
   1  14  -4   -1.54    1.72
   1  14  -3   -0.48    1.78
   1  14  -3    1.99    1.43
   1  14  -2   -1.59    1.95
   1  14  -2    0.58    1.37
   1  14  -1   -2.19    2.29
   1  14  -1   -0.10    1.26
   1  14   0   -2.59    2.17
   1  14   0    0.04    1.23
   1  14   1   -0.12    1.67
   1  14   1   -0.03    1.25
   1  14   2    1.66    1.77
   1  14   2    1.66    1.38
   1  14   3    4.36    2.40
   1  14   3    5.60    2.81
   1  14   3    4.94    1.91
   1  14   4   23.63    4.40
   1  14   4   24.90    4.97
   1  14   4   24.16    3.02
   1  14   5   11.61    3.39
   1  14   5   13.85    2.60
   1  14   5   11.47    3.74
   1  14   6    0.64    1.76
   1  14   6    2.38    1.62
   1  14   6    0.55    2.26
   1  14   7   -0.26    1.57
   1  14   7    2.18    2.50
   1  14   7    0.75    1.37
   1  14   8    2.39    1.83
   1  14   8    3.05    2.55
   1  14   8    3.06    1.65
   1  14   9   -1.07    1.61
   1  14   9   -0.14    2.26
   1  14  10    3.46    2.09
   1  14  10    5.40    3.07
   1  14  11    0.05    1.42
  -1 -14 -11   -4.95    5.26
   1  14  11   -0.06    2.14
  -1 -14 -12  -11.81    5.35
   1  14  12   -0.66    2.25
  -1 -14 -13   -8.71    4.95
   1  14  13   -2.65    2.78
  -1 -14 -14   -6.38    4.65
   1  14  14    2.35    2.53
  -1 -14 -15   -5.58    5.02
   1  14  15   -0.35    2.31
  -1 -14 -16    0.01    3.83
   1  14  16    2.54    2.82
  -1 -14 -17   -0.17    3.47
   1  14  17    5.64    3.42
  -1 -14 -18   13.46    6.08
   1  14  18    7.60    3.77
  -1 -14 -19    5.81    5.13
  -1 -14 -20    4.59    4.98
   1  15 -19    2.78    2.48
   1  15 -18   -1.20    1.97
   1  15 -17   -2.33    2.52
   1  15 -16   -2.50    2.23
   1  15 -15   -1.52    2.14
   1  15 -14   -1.31    2.06
   1  15 -13   -1.46    2.18
   1  15 -12   -2.59    2.31
   1  15 -11   -4.37    2.89
   1  15 -10    2.25    2.11
   1  15  -9   -3.93    2.83
   1  15  -9    1.38    2.02
   1  15  -8   -1.62    2.28
   1  15  -8    2.63    1.92
   1  15  -7    1.54    1.82
   1  15  -7   -0.06    1.69
   1  15  -6    4.34    2.48
   1  15  -6    6.55    2.18
   1  15  -5    0.52    1.54
   1  15  -5   -1.50    2.15
   1  15  -4   -0.01    1.70
   1  15  -4    0.64    1.44
   1  15  -3   -0.29    1.80
   1  15  -3    1.03    1.47
   1  15  -2    3.66    2.38
   1  15  -2    4.79    1.84
   1  15  -1    5.58    2.66
   1  15   0    4.64    2.49
   1  15   1    0.43    1.68
   1  15   2    2.91    2.28
   1  15   3    7.08    2.84
   1  15   4    7.89    3.09
   1  15   5    3.19    2.34
   1  15   5    2.16    2.48
   1  15   6   11.25    3.41
   1  15   6    8.18    3.39
   1  15   7    4.38    2.38
   1  15   7    5.81    3.28
   1  15   8    5.89    2.72
   1  15   8    3.51    2.79
   1  15   9    5.12    2.60
   1  15   9    6.08    3.48
   1  15  10    2.41    2.24
   1  15  10    3.51    3.15
   1  15  11   11.13    3.34
  -1 -15 -11    5.91    4.45
   1  15  11    8.13    3.83
   1  15  12    4.16    2.45
  -1 -15 -12   -4.46    4.92
   1  15  12    3.14    3.19
   1  15  13    2.07    2.01
   1  15  13   -0.49    2.34
  -1 -15 -14   -6.99    5.39
   1  15  14   -0.42    1.71
   1  15  14   -0.26    2.44
   1  15  15   -0.71    1.60
  -1 -15 -15   -4.87    5.21
   1  15  15   -1.10    2.79
   1  15  16    3.82    2.51
  -1 -15 -16   -0.09    3.64
   1  15  16    0.63    2.36
  -1 -15 -17   -4.42    5.08
  -1 -15 -18    0.08    3.60
   1  16 -16    1.61    2.11
   1  16 -15   -0.70    2.15
   1  16 -14    5.80    3.16
   1  16 -13    5.29    3.11
   1  16 -12    4.96    3.07
   1  16 -11    7.14    3.22
   1  16 -10    8.62    3.49
   1  16  -9    7.26    3.25
   1  16  -8    5.38    3.05
   1  16  -7    9.35    3.50
   1  16  -6    9.11    3.47
   1  16  -5    1.50    2.24
   1  16  -4    0.51    1.86
   1  16  -3    0.58    2.01
   1  16  -2    9.48    3.32
   1  16  -1    6.09    2.93
   1  16   0    4.05    2.55
   1  16   1    1.46    2.23
   1  16   2   -1.70    2.16
   1  16   3    3.21    2.35
   1  16   4    3.05    2.34
   1  16   5    0.35    1.82
   1  16   6   14.88    4.02
   1  16   6   12.79    4.26
   1  16   7    8.28    3.32
   1  16   7    6.31    3.23
   1  16   8    3.05    2.39
   1  16   8    2.43    2.88
   1  16   9    0.23    1.63
   1  16   9   -1.10    2.46
   1  16  10    3.22    2.96
   1  16  11    3.26    3.21
   1  16  12    3.02    3.20
  -1 -16 -13   -9.26    6.35
   1  16  13    2.05    2.84
  -1 -16 -14   -6.32    5.93
   1  16  14   -1.19    2.96
  -1 -16 -15   -3.54    5.18
   1  17   7    2.44    2.74
   1  17   8    4.85    3.41
   1  17   9    1.40    2.67
   1  17  10   -2.57    2.99
   1  17  11    0.00    2.36
   1  17  12   -2.20    2.84
  -2  16  -2    0.46    1.90
  -2  16  -2    0.83    2.04
  -2  16  -3    1.41    2.11
  -2  16  -3    0.31    1.82
  -2  16  -4    3.75    2.48
  -2  16  -4    2.41    1.99
  -2  16  -5    2.73    2.35
  -2  16  -5    1.15    2.15
  -2  16  -6    2.66    2.40
  -2  16  -6    2.04    2.17
  -2  16  -7    0.54    1.84
  -2  16  -7    0.94    2.10
  -2  16  -8    3.50    2.39
  -2  16  -8    3.26    2.41
  -2  16  -9    1.90    2.11
  -2  16 -10    1.56    2.07
  -2  16 -11   -0.53    1.71
  -2  16 -12    3.18    2.55
  -2  16 -13    0.95    2.30
  -2  16 -14    2.66    2.68
  -2  15  15    2.70    3.01
  -2  15  14    1.45    2.86
  -2  15  13    0.84    2.33
  -2  15  12   -0.65    2.43
  -2  15  11    2.04    2.82
   2 -15 -10   -9.37    6.49
  -2  15  10    2.31    2.77
   2 -15  -9  -13.06    7.23
  -2  15   9    4.64    3.23
  -2  15   8    1.08    2.54
  -2  15   8    3.45    2.44
  -2  15   7    1.97    2.17
  -2  15   7    0.09    2.15
  -2  15   6    1.75    2.58
  -2  15   6    1.99    2.13
  -2  15   5   -2.12    2.23
  -2  15   5   -0.38    1.90
  -2  15   4    2.09    2.13
  -2  15   3    9.80    3.08
  -2  15   2   11.54    3.12
  -2  15   1    1.62    2.14
  -2  15   0    1.03    1.96
  -2  15  -1    2.17    2.10
  -2  15  -2   -1.14    1.95
  -2  15  -2   -2.46    2.13
  -2  15  -3    1.18    1.78
  -2  15  -3    2.29    2.14
  -2  15  -4   12.18    3.60
  -2  15  -4   10.86    3.08
  -2  15  -5    4.95    2.71
  -2  15  -5    7.38    2.87
  -2  15  -6    9.92    3.33
  -2  15  -6    9.35    2.86
  -2  15  -7    0.63    1.74
  -2  15  -7    1.57    2.12
  -2  15  -8    1.89    1.81
  -2  15  -8    4.98    2.55
  -2  15  -9    0.83    1.71
  -2  15  -9    1.41    2.19
  -2  15 -10   -1.19    1.88
  -2  15 -10    2.00    2.26
  -2  15 -11    0.79    1.76
  -2  15 -11    3.21    2.53
  -2  15 -12    2.62    2.45
  -2  15 -12    3.10    2.32
  -2  15 -13    9.79    3.44
  -2  15 -13    7.32    3.14
  -2  15 -14    4.20    2.61
  -2  15 -14    3.51    2.89
  -2  15 -15    4.54    3.05
  -2  15 -15    3.85    2.59
  -2  15 -16   -0.58    1.71
  -2  15 -16    4.46    3.09
  -2  15 -17    4.92    3.24
  -2  14  17   -1.31    2.85
  -2  14  16   -0.86    2.46
  -2  14  15   -0.19    2.27
   2 -14 -14    2.79    5.02
  -2  14  14   -1.06    2.58
   2 -14 -13    6.69    5.28
  -2  14  13    3.90    2.95
   2 -14 -12    9.91    5.69
  -2  14  12   13.90    4.59
   2 -14 -11   -0.11    4.62
  -2  14  11    5.72    3.13
   2 -14 -10   -1.44    4.56
  -2  14  10    1.68    2.33
   2 -14  -9    0.43    3.93
  -2  14   9    8.78    3.60
   2 -14  -8    0.37    3.72
  -2  14   8    3.86    2.93
  -2  14   7   25.39    5.34
  -2  14   7   27.16    4.25
  -2  14   6    6.10    3.24
  -2  14   6    9.24    3.15
  -2  14   5   23.12    3.88
  -2  14   5   21.88    4.53
  -2  14   4    0.36    1.97
  -2  14   4    1.17    2.17
  -2  14   3    1.14    2.02
  -2  14   3    2.72    2.27
  -2  14   2    6.25    2.57
  -2  14   1    5.69    2.49
  -2  14   0   19.74    4.04
  -2  14  -1   49.05    5.41
  -2  14  -2   18.25    3.76
  -2  14  -3    9.16    2.85
  -2  14  -4    5.32    2.62
  -2  14  -4   -0.65    1.93
  -2  14  -5    4.70    2.54
  -2  14  -5    4.58    2.20
  -2  14  -5    1.25    1.83
  -2  14  -6    0.25    1.57
  -2  14  -6   -1.87    2.14
  -2  14  -7    3.37    2.32
  -2  14  -7    2.88    2.32
  -2  14  -8   20.83    4.45
  -2  14  -8   23.23    4.28
  -2  14  -9   38.09    5.82
  -2  14  -9   37.37    5.29
  -2  14 -10   28.11    5.07
  -2  14 -10   35.56    5.09
  -2  14 -11    8.13    3.01
  -2  14 -11    8.61    3.04
  -2  14 -12    4.01    2.42
  -2  14 -12    5.39    2.80
  -2  14 -13   12.78    3.58
  -2  14 -13   14.38    3.79
  -2  14 -14    3.31    2.52
  -2  14 -14    3.77    2.20
  -2  14 -15    1.15    2.40
  -2  14 -15   -1.05    2.21
  -2  14 -16    3.97    2.93
  -2  14 -16    3.81    2.40
  -2  14 -17    4.12    2.98
  -2  14 -17    3.02    2.13
  -2  14 -18    1.38    2.69
  -2  14 -19    0.78    2.39
  -2  14 -20    1.11    2.70
   2 -13 -17    7.36    5.27
   2 -13 -16   12.17    6.11
   2 -13 -15    9.91    5.76
   2 -13 -14    0.41    4.11
   2 -13 -13   -3.93    4.36
  -2  13  13   -4.36    3.16
   2 -13 -12   -4.50    4.88
  -2  13  12   -4.80    3.02
   2 -13 -11   -4.28    4.25
  -2  13  11   -2.43    2.72
   2 -13 -10   -6.40    4.99
  -2  13  10   -0.35    2.37
   2 -13  -9   -2.81    4.55
  -2  13   9   -1.10    2.41
   2 -13  -8   -6.05    5.25
  -2  13   8   -0.95    2.45
   2 -13  -7   -4.21    4.83
  -2  13   7    1.13    2.09
   2 -13  -6    4.78    3.80
  -2  13   6   17.98    4.28
  -2  13   5    2.45    2.17
  -2  13   5    1.51    2.11
  -2  13   4    2.84    2.15
  -2  13   4    2.62    2.09
  -2  13   3    9.24    2.91
  -2  13   3   11.38    3.03
  -2  13   2    1.76    1.82
  -2  13   2    0.65    2.00
  -2  13   1    7.01    2.53
  -2  13   0    6.13    2.44
  -2  13  -1    4.61    2.31
  -2  13  -2   12.99    2.81
  -2  13  -2    6.48    2.46
  -2  13  -3    8.90    2.50
  -2  13  -3    3.13    2.10
  -2  13  -4   12.78    2.86
  -2  13  -4    7.32    2.76
  -2  13  -5   15.40    2.95
  -2  13  -5   20.08    4.06
  -2  13  -5   16.29    3.21
  -2  13  -6    5.90    2.68
  -2  13  -6    6.32    2.28
  -2  13  -6    3.89    2.36
  -2  13  -7   21.19    4.06
  -2  13  -7   19.11    3.54
  -2  13  -8    0.16    1.44
  -2  13  -8   -1.24    2.01
  -2  13  -9    0.84    1.65
  -2  13  -9   -2.35    2.25
  -2  13 -10   -0.02    1.52
  -2  13 -10   -2.52    2.27
  -2  13 -11   -0.13    1.56
  -2  13 -11   -1.74    2.19
  -2  13 -12   -1.12    1.83
  -2  13 -12   -0.63    1.87
  -2  13 -13    3.45    2.24
  -2  13 -13    4.08    2.15
  -2  13 -14    0.87    2.06
  -2  13 -14   -2.24    1.96
  -2  13 -15   -0.18    2.33
  -2  13 -15    2.16    1.85
  -2  13 -16    2.19    2.56
  -2  13 -16   -0.65    1.90
  -2  13 -17   -1.73    1.94
  -2  13 -17    0.10    2.29
  -2  13 -18    3.04    2.18
  -2  13 -18    5.49    3.07
  -2  13 -19    3.23    2.83
  -2  13 -20   -0.12    2.40
  -2  13 -21    0.90    2.47
   2 -12 -19   13.58    6.41
   2 -12 -18   18.85    6.87
   2 -12 -17   10.72    5.85
   2 -12 -16    6.43    4.70
   2 -12 -15    8.14    4.84
   2 -12 -14    4.89    4.51
   2 -12 -13   12.32    5.71
   2 -12 -12   15.04    6.42
   2 -12 -11   21.65    6.65
   2 -12 -10   -0.97    3.93
  -2  12  10    0.59    1.95
   2 -12  -9   -0.78    3.63
  -2  12   9    1.65    1.97
   2 -12  -8   -5.72    4.39
  -2  12   8   -0.80    2.00
   2 -12  -7   -6.30    4.93
  -2  12   7   -0.07    2.11
   2 -12  -6    2.64    3.61
  -2  12   6    5.53    2.76
   2 -12  -5   16.27    5.06
  -2  12   5   26.66    4.71
  -2  12   4    5.42    2.80
  -2  12   4    5.95    2.95
  -2  12   3   27.16    3.88
  -2  12   3   28.12    4.53
  -2  12   2    3.94    2.01
  -2  12   2    6.29    2.35
  -2  12   1   -2.43    2.26
  -2  12   1    2.38    1.68
  -2  12   0    3.99    2.19
  -2  12  -1   30.97    3.94
  -2  12  -1   18.09    3.42
  -2  12  -2   27.92    3.68
  -2  12  -2   17.55    3.22
  -2  12  -3   11.37    2.68
  -2  12  -3    1.96    1.83
  -2  12  -4   -1.36    2.23
  -2  12  -4   -3.38    2.27
  -2  12  -5   -3.54    2.56
  -2  12  -5    1.76    1.70
  -2  12  -6   -0.41    1.83
  -2  12  -6    2.10    1.95
  -2  12  -7   13.71    3.43
  -2  12  -7   19.33    3.85
  -2  12  -8   62.21    6.47
  -2  12  -8   66.20    6.08
  -2  12  -9    5.52    2.52
  -2  12  -9   11.59    3.48
  -2  12 -10   38.87    5.21
  -2  12 -10   44.70    5.14
  -2  12 -11   -0.44    1.58
  -2  12 -11   -0.05    1.84
  -2  12 -12   -0.66    1.58
  -2  12 -12   -0.80    1.98
  -2  12 -13    3.47    2.03
  -2  12 -13    3.06    2.27
  -2  12 -14    1.19    2.22
  -2  12 -14    0.96    1.70
  -2  12 -15    1.77    1.62
  -2  12 -15    1.30    2.38
  -2  12 -16   13.58    3.34
  -2  12 -16   12.22    3.57
  -2  12 -17   10.03    3.63
  -2  12 -17    9.19    2.90
  -2  12 -18   23.35    4.21
  -2  12 -18   26.72    5.06
  -2  12 -19    6.73    3.33
  -2  12 -19    1.51    1.84
  -2  12 -20    5.23    3.12
  -2  12 -21   21.24    5.01
  -2  12 -22    5.28    3.35
  -2  12 -23    1.46    2.89
   2 -11 -21   -3.45    4.53
   2 -11 -20   -5.11    4.75
   2 -11 -19    7.92    5.08
   2 -11 -18    2.52    4.00
   2 -11 -17   -6.47    4.26
   2 -11 -16   16.99    6.29
   2 -11 -15    9.68    5.48
   2 -11 -14   23.15    6.79
   2 -11 -13   13.50    5.83
   2 -11 -12   37.80    8.15
   2 -11 -11   11.70    5.05
   2 -11 -10    2.42    3.27
   2 -11  -9    2.54    3.32
   2 -11  -8    2.26    3.25
   2 -11  -7   22.43    6.33
  -2  11   7   17.25    3.86
   2 -11  -6   24.04    5.97
  -2  11   6   28.75    4.76
   2 -11  -5   -7.11    5.05
  -2  11   5    1.41    1.88
   2 -11  -4  -10.50    5.42
  -2  11   4    0.08    1.58
  -2  11   3    6.33    2.44
  -2  11   3    4.70    1.92
  -2  11   2   10.87    3.17
  -2  11   2   19.28    3.90
  -2  11   1   51.56    5.00
  -2  11   1   52.05    5.34
  -2  11   0    5.50    2.00
  -2  11   0    4.05    1.96
  -2  11  -1    1.74    2.01
  -2  11  -2   26.24    3.58
  -2  11  -3    7.76    2.38
  -2  11  -4   16.17    3.01
  -2  11  -5   18.41    3.40
  -2  11  -6   43.68    4.62
  -2  11  -7   28.24    4.35
  -2  11  -7   28.70    3.97
  -2  11  -8   33.61    4.60
  -2  11  -8   32.13    4.21
  -2  11  -9   -0.45    1.50
  -2  11  -9    1.16    1.97
  -2  11 -10    2.25    1.76
  -2  11 -10    5.38    2.64
  -2  11 -11   12.67    3.14
  -2  11 -11   12.31    3.34
  -2  11 -12   47.06    5.40
  -2  11 -12   46.18    5.33
  -2  11 -13   32.70    4.57
  -2  11 -13   30.89    4.61
  -2  11 -14   13.70    3.42
  -2  11 -14   12.87    3.04
  -2  11 -15   13.53    3.43
  -2  11 -15   12.36    2.87
  -2  11 -16    3.14    2.40
  -2  11 -16   -0.26    1.58
  -2  11 -17    7.50    2.99
  -2  11 -17    5.86    2.21
  -2  11 -18   -1.35    1.85
  -2  11 -18    0.98    2.36
  -2  11 -19    2.25    2.74
  -2  11 -19   -1.42    1.85
  -2  11 -20    0.16    1.52
  -2  11 -20    2.14    2.72
  -2  11 -21    5.68    3.31
  -2  11 -22    3.14    2.86
  -2  11 -23    1.78    2.72
  -2  11 -24    2.32    3.21
   2 -10 -23   -5.53    5.13
   2 -10 -22    1.52    4.12
   2 -10 -21   -2.81    4.25
   2 -10 -20   -2.33    4.66
   2 -10 -19    3.66    3.78
   2 -10 -18   -5.55    5.11
   2 -10 -17   -9.97    5.86
   2 -10 -16    7.42    4.28
   2 -10 -15   -4.44    4.86
   2 -10 -14    2.20    3.76
   2 -10 -13   18.47    6.04
   2 -10 -12   39.02    7.96
   2 -10 -11    7.28    4.69
   2 -10 -10   34.36    7.06
   2 -10  -9   20.00    5.86
   2 -10  -8   31.51    6.86
   2 -10  -7   26.01    6.90
   2 -10  -6   88.96   10.38
   2 -10  -5    9.52    3.72
  -2  10   5   12.15    2.98
   2 -10  -4   -4.86    4.56
  -2  10   4    4.82    2.18
   2 -10  -3   -9.56    5.03
  -2  10   3    0.67    1.63
  -2  10   2    9.13    2.38
  -2  10   2   13.23    2.96
  -2  10   1    5.90    2.23
  -2  10   1    3.28    1.97
  -2  10   0    8.52    2.40
  -2  10   0    8.34    2.14
  -2  10  -1    0.60    1.77
  -2  10  -2    0.50    1.82
  -2  10  -3    0.94    1.65
  -2  10  -4   14.44    2.78
  -2  10  -5   -0.89    1.88
  -2  10  -6   22.19    3.42
  -2  10  -7   14.73    2.86
  -2  10  -8    3.44    1.78
  -2  10  -8    6.63    2.39
  -2  10  -9    4.32    1.97
  -2  10  -9    8.21    2.75
  -2  10 -10   20.06    3.53
  -2  10 -10   22.04    3.83
  -2  10 -11   37.40    4.62
   2 -10  11   36.34    3.65
  -2  10 -11   36.28    4.56
  -2  10 -12   11.77    2.74
   2 -10  12   10.71    2.20
  -2  10 -12   10.82    2.90
  -2  10 -13    5.70    2.06
  -2  10 -13    5.78    2.33
   2 -10  13    6.64    1.93
  -2  10 -14   -0.33    1.37
   2 -10  14   -0.42    1.45
  -2  10 -14   -1.62    2.25
  -2  10 -15    0.73    1.32
   2 -10  15    2.83    1.62
  -2  10 -15    0.63    2.11
  -2  10 -16    4.62    2.39
  -2  10 -16    6.41    2.14
  -2  10 -17    1.17    1.55
  -2  10 -17    1.56    2.15
  -2  10 -18    2.59    2.43
  -2  10 -18    0.71    1.34
  -2  10 -19    5.57    2.94
  -2  10 -19    3.94    1.88
  -2  10 -20    0.20    2.34
  -2  10 -20   -0.83    1.53
  -2  10 -21   -2.26    1.94
  -2  10 -21    2.18    2.59
  -2  10 -22   -0.85    2.45
  -2  10 -23   -0.43    2.41
  -2  10 -24    1.30    2.80
  -2  10 -25    1.03    2.88
   2  -9 -24    3.30    4.43
   2  -9 -23   -0.89    3.88
   2  -9 -22   -5.03    4.62
   2  -9 -21   -0.93    3.80
   2  -9 -20   -0.74    3.85
   2  -9 -19    7.09    4.53
   2  -9 -18   -5.39    4.89
   2  -9 -17   -2.63    4.49
   2  -9 -16    5.46    3.82
   2  -9 -15   -5.96    4.64
   2  -9 -14   10.23    4.33
   2  -9 -13    3.49    3.42
   2  -9 -12   -6.42    5.26
   2  -9 -11   -6.79    4.28
   2  -9 -10   18.18    5.61
   2  -9  -9   21.39    5.76
   2  -9  -8   33.16    6.41
   2  -9  -7   13.16    4.83
   2  -9  -6    3.42    3.21
   2  -9  -5    2.05    2.85
   2  -9  -4   15.52    4.48
  -2   9   4   19.23    3.40
   2  -9  -3   16.68    4.14
  -2   9   3   22.59    4.83
  -2   9   3   20.08    3.36
  -2   9   2    8.21    3.25
  -2   9   2    7.24    2.21
  -2   9   1   -0.27    2.79
  -2   9   1    2.20    1.62
  -2   9   1    1.04    1.43
  -2   9   0   -1.03    2.82
  -2   9   0    1.00    1.70
  -2   9   0    2.78    1.69
  -2   9  -1   29.39    5.23
  -2   9  -1   26.24    3.12
  -2   9  -1   27.85    3.43
  -2   9  -2    9.37    4.16
  -2   9  -2    2.59    1.91
  -2   9  -3   35.47    5.91
  -2   9  -3   26.85    3.33
  -2   9  -4    2.83    2.74
  -2   9  -4   -3.04    2.19
  -2   9  -5    4.05    1.81
  -2   9  -6   19.01    3.10
  -2   9  -7   42.00    4.37
  -2   9  -8   45.90    4.59
  -2   9  -9   13.31    3.03
  -2   9  -9   14.02    3.52
  -2   9 -10  105.53    6.97
  -2   9 -10  110.28    7.22
   2  -9  10   99.48    5.55
  -2   9 -11    0.60    1.29
  -2   9 -11    0.26    1.95
   2  -9  11   -0.76    1.35
  -2   9 -12   17.96    3.04
   2  -9  12   14.44    2.48
  -2   9 -12   15.98    3.21
  -2   9 -13    7.13    2.11
   2  -9  13    6.30    1.82
  -2   9 -13    4.21    2.24
  -2   9 -14   14.54    2.86
   2  -9  14   13.39    2.47
  -2   9 -14   14.60    3.20
  -2   9 -15    1.06    2.00
  -2   9 -15    1.08    1.21
  -2   9 -16   -0.86    1.70
  -2   9 -16    2.04    2.27
  -2   9 -17    5.02    2.73
  -2   9 -17    4.44    1.76
  -2   9 -18   14.65    2.86
  -2   9 -18   19.56    4.19
  -2   9 -19    7.63    3.29
  -2   9 -19    6.74    2.12
  -2   9 -20    4.54    1.97
  -2   9 -20    8.55    3.46
  -2   9 -21    5.40    2.28
  -2   9 -21    6.94    3.24
  -2   9 -22   42.06    6.28
  -2   9 -23   13.10    4.18
  -2   9 -24   -0.81    2.71
  -2   9 -25    2.11    2.91
  -2   9 -26    4.84    3.53
   2  -8 -25    5.01    4.46
   2  -8 -24    6.07    4.22
   2  -8 -23    4.84    4.17
   2  -8 -22    1.09    3.37
   2  -8 -21   17.41    5.72
   2  -8 -20    7.44    4.80
   2  -8 -19   50.06    8.63
   2  -8 -18   11.31    4.80
   2  -8 -17    2.17    3.36
   2  -8 -16   -1.32    3.61
   2  -8 -15    9.07    4.44
   2  -8 -14   19.14    5.56
   2  -8 -13   -0.40    4.00
   2  -8 -12   -4.99    4.35
   2  -8 -11   20.97    4.01
   2  -8 -11   20.53    5.25
   2  -8 -10   12.01    4.19
   2  -8 -10    8.60    2.91
   2  -8  -9    4.01    4.07
  -2   8   8   90.82    8.38
   2  -8  -8  131.16   11.54
   2  -8  -7  200.12   13.66
  -2   8   7  170.11   11.21
  -2   8   6   69.90    7.50
   2  -8  -6   74.74    8.59
   2  -8  -5    8.68    3.84
  -2   8   5    7.84    3.36
   2  -8  -4   28.80    6.19
  -2   8   4   13.22    4.20
  -2   8   3  157.27   10.72
   2  -8  -3  159.19   11.96
  -2   8   2   -0.75    2.30
  -2   8   2    0.49    1.22
   2  -8  -1   -7.31    4.41
  -2   8   1   -4.70    3.46
  -2   8   1    2.58    1.72
  -2   8   0    7.36    2.88
  -2   8   0    6.69    1.96
  -2   8   0    7.58    2.13
  -2   8  -1   57.53    7.02
  -2   8  -1   47.53    4.16
  -2   8  -1   43.91    3.84
  -2   8  -2   75.67    5.21
  -2   8  -3   28.82    5.21
  -2   8  -3   21.55    2.96
  -2   8  -4    5.12    3.38
  -2   8  -4    0.56    1.46
  -2   8  -5    6.47    3.89
  -2   8  -5    5.95    2.53
  -2   8  -6  120.70   10.64
  -2   8  -6  108.79    6.30
  -2   8  -7   -3.73    3.07
  -2   8  -7    0.94    1.94
  -2   8  -8   35.90    6.24
  -2   8  -8   44.13    4.50
   2  -8   8   31.46    2.99
  -2   8  -9   55.54    7.75
  -2   8  -9   48.65    4.44
   2  -8   9   55.85    3.88
   2  -8   9   58.19    4.88
  -2   8  -9   60.68    5.18
  -2   8 -10    8.49    2.00
   2  -8  10   11.27    2.48
  -2   8 -10   13.81    3.02
   2  -8  10    8.58    1.80
  -2   8 -11    9.04    2.15
   2  -8  11    8.58    1.86
   2  -8  11   10.19    2.53
  -2   8 -11   10.02    2.72
  -2   8 -12   32.71    3.77
   2  -8  12   39.47    4.57
  -2   8 -12   31.35    4.14
   2  -8  12   27.25    2.95
  -2   8 -13   23.01    3.17
  -2   8 -13   22.13    3.72
  -2   8 -14    0.10    1.96
  -2   8 -14    0.60    1.15
  -2   8 -15   11.91    3.12
  -2   8 -15   10.77    2.33
  -2   8 -16    5.22    2.76
  -2   8 -16    4.02    1.58
  -2   8 -17    1.11    1.28
  -2   8 -17    2.38    2.44
  -2   8 -18   23.16    4.45
  -2   8 -18   19.50    2.96
  -2   8 -19   -0.58    1.49
  -2   8 -19    1.74    2.37
  -2   8 -20    0.42    1.24
  -2   8 -20    3.18    2.64
  -2   8 -21    5.06    3.07
  -2   8 -21    1.79    1.60
  -2   8 -22   58.73    5.08
  -2   8 -22   71.63    7.95
  -2   8 -23    5.61    3.38
  -2   8 -24    2.03    2.81
  -2   8 -25   -2.66    2.92
  -2   8 -26    3.01    3.17
  -2   8 -27   -1.10    2.88
   2  -7 -26    6.26    4.76
   2  -7 -25   11.48    5.39
   2  -7 -24    7.20    4.68
   2  -7 -23   46.62    8.46
   2  -7 -22    9.89    4.96
   2  -7 -21    4.33    4.27
   2  -7 -20    6.59    4.43
   2  -7 -19    8.35    4.53
   2  -7 -18    5.34    4.20
   2  -7 -17   30.80    6.62
   2  -7 -16   16.10    5.18
   2  -7 -15   16.78    5.06
   2  -7 -14   34.46    6.59
   2  -7 -13   59.61    8.17
   2  -7 -12   -0.48    2.49
   2  -7 -12   -1.86    3.62
  -2   7  11   -0.52    2.41
   2  -7 -11   -0.36    3.07
   2  -7 -11   -0.05    2.21
   2  -7 -10   79.58    9.05
  -2   7  10   81.11    7.60
   2  -7 -10   77.87    6.76
   2  -7  -9   -3.52    2.83
  -2   7   9    1.40    2.21
   2  -7  -9   -3.38    3.60
   2  -7  -8   17.95    3.62
  -2   7   8   22.25    4.22
   2  -7  -7  225.02   13.83
  -2   7   7  223.03   12.17
   2  -7  -6   11.78    4.20
   2  -7  -5   30.52    6.25
   2  -7  -4  314.33   15.62
   2  -7  -3    4.22    3.42
   2  -7  -2  106.74    9.25
   2  -7  -1   46.30    5.88
  -2   7   1   48.97    4.10
   2  -7   0   -3.50    3.53
  -2   7   0   -2.05    1.98
  -2   7   0    4.44    1.68
  -2   7  -1   30.13    2.96
  -2   7  -1   27.42    3.03
  -2   7  -2   -0.05    1.44
  -2   7  -2    0.89    1.09
  -2   7  -3    2.65    1.57
  -2   7  -4   18.90    2.63
  -2   7  -5    9.08    2.20
  -2   7  -6   52.83    4.26
   2  -7   7   14.40    1.85
  -2   7  -7   18.34    2.84
  -2   7  -8   32.58    3.61
   2  -7   8   27.40    2.52
   2  -7   8   33.58    3.60
   2  -7   9    4.60    1.51
  -2   7  -9    3.86    2.00
   2  -7   9    3.01    1.81
  -2   7 -10    2.65    1.38
   2  -7  10    2.06    1.56
   2  -7  10    3.68    1.39
  -2   7 -10    2.99    1.94
  -2   7 -11   44.92    3.97
  -2   7 -11   45.37    4.54
   2  -7  11   56.77    5.08
  -2   7 -12    3.04    1.38
  -2   7 -12    1.12    1.81
   2  -7  12    4.76    2.00
  -2   7 -13   35.88    3.61
  -2   7 -13   33.70    4.27
   2  -7  13   41.11    4.50
  -2   7 -14   12.57    2.35
  -2   7 -14   12.19    3.11
  -2   7 -15   19.26    2.76
  -2   7 -15   23.40    4.01
  -2   7 -16   18.89    2.78
  -2   7 -16   24.14    4.08
  -2   7 -17   22.09    4.04
  -2   7 -17   20.08    2.83
  -2   7 -18   -1.82    1.48
  -2   7 -18   -2.04    2.42
  -2   7 -19   -0.65    1.26
  -2   7 -19   -2.06    2.53
  -2   7 -20   25.32    4.59
  -2   7 -20   23.48    3.09
  -2   7 -21    0.61    1.19
  -2   7 -21    0.90    2.37
  -2   7 -22   -0.31    1.18
  -2   7 -22   -1.49    2.55
  -2   7 -23    5.16    3.27
  -2   7 -24   -0.88    2.51
  -2   7 -25    2.94    2.95
  -2   7 -26    4.90    3.30
  -2   7 -27   -0.18    2.74
  -2   7 -28   10.67    4.31
   2  -6 -27   -4.26    4.26
   2  -6 -26   -3.62    3.95
   2  -6 -25   -2.04    3.47
   2  -6 -24   -3.13    3.77
   2  -6 -23   23.81    6.60
   2  -6 -22   -2.67    3.67
   2  -6 -21    3.94    3.73
   2  -6 -20   12.47    5.10
   2  -6 -19    3.65    3.75
   2  -6 -18   16.65    5.49
   2  -6 -17   28.14    6.29
   2  -6 -16   11.36    4.57
   2  -6 -15    4.46    3.60
   2  -6 -14    5.39    3.63
   2  -6 -13   13.78    3.40
   2  -6 -13   13.06    4.37
  -2   6  12   57.51    6.49
   2  -6 -12   59.36    6.06
   2  -6 -12   56.65    7.45
  -2   6  11    8.34    3.08
   2  -6 -11    8.95    3.10
   2  -6 -11   13.59    4.57
   2  -6 -10  288.45   15.47
   2  -6 -10  285.23   11.94
  -2   6  10  283.40   13.26
   2  -6  -9   40.68    4.58
   2  -6  -9   42.83    6.29
   2  -6  -8   38.15    4.27
   2  -6  -8   38.62    5.92
   2  -6  -7    1.38    2.96
   2  -6  -7    1.08    2.40
   2  -6  -6   -0.14    3.24
   2  -6  -5   24.72    4.85
   2  -6  -4   55.72    6.63
  -2   6   3   20.18    3.09
   2  -6  -3  102.01    8.46
   2  -6  -2  111.59    8.76
  -2   6   2  103.08    5.74
  -2   6   1    3.56    1.82
   2  -6  -1    1.04    2.54
   2  -6   0    9.69    2.92
  -2   6   0    9.93    1.88
  -2   6  -1  434.48    9.77
  -2   6  -1  434.56   10.59
  -2   6  -2    2.28    1.23
  -2   6  -2    3.67    1.90
  -2   6  -3   42.75    3.57
  -2   6  -4   80.86    4.79
  -2   6  -5   33.75    3.33
  -2   6  -6    4.67    1.87
   2  -6   6    5.09    1.73
   2  -6   7   22.05    2.04
  -2   6  -7   26.71    3.18
   2  -6   7   28.66    3.15
   2  -6   8    4.31    2.08
  -2   6  -8    9.89    3.13
   2  -6   8    6.21    1.72
   2  -6   9  488.50   13.04
  -2   6  -9  435.47   12.23
  -2   6 -10   50.55    3.86
  -2   6 -10   54.27    4.63
   2  -6  10   60.35    4.85
  -2   6 -11    3.92    1.38
  -2   6 -11    1.26    1.61
   2  -6  11    2.82    1.53
  -2   6 -12   19.12    2.45
   2  -6  12   23.81    3.40
  -2   6 -12   19.79    3.22
  -2   6 -13   37.84    3.39
  -2   6 -13   36.40    4.24
   2  -6  13   45.32    4.55
  -2   6 -14   28.63    2.99
  -2   6 -14   29.97    4.09
   2  -6  14   31.28    4.01
  -2   6 -15    0.93    1.02
  -2   6 -15    1.16    2.22
   2  -6  15   -0.76    1.58
  -2   6 -16   14.07    2.22
  -2   6 -16   14.79    3.41
  -2   6 -17   -0.10    0.97
  -2   6 -17    0.40    2.16
  -2   6 -18   18.41    2.58
  -2   6 -18   19.00    4.10
  -2   6 -19    3.60    1.39
  -2   6 -19    3.29    2.63
  -2   6 -20    0.91    1.04
  -2   6 -20    1.21    2.26
  -2   6 -21    8.31    1.75
  -2   6 -21    8.71    3.28
  -2   6 -22   14.95    3.96
  -2   6 -23   13.79    4.03
  -2   6 -24    4.94    3.32
  -2   6 -25    1.67    2.77
  -2   6 -26   19.21    4.99
  -2   6 -27    5.62    3.41
  -2   6 -27    9.30    3.93
  -2   6 -28   -3.37    3.57
  -2   6 -28    5.10    3.47
   2  -5 -28   -6.28    4.97
   2  -5 -27   -6.78    4.55
   2  -5 -26   -3.90    4.76
   2  -5 -25    1.85    3.39
   2  -5 -24   -3.90    4.14
   2  -5 -23    8.60    4.01
   2  -5 -22   -6.35    4.43
   2  -5 -21   10.86    4.58
   2  -5 -20   24.68    5.74
   2  -5 -19   -3.30    3.77
   2  -5 -18    6.59    3.71
   2  -5 -17   25.05    5.47
   2  -5 -16   -4.14    3.86
   2  -5 -15   43.05    6.73
  -2   5  14   26.22    4.61
   2  -5 -14   25.99    5.68
   2  -5 -14   23.04    4.11
  -2   5  13  116.68    8.81
   2  -5 -13  104.37    7.57
   2  -5 -13  120.82   10.31
   2  -5 -12   10.11    3.77
   2  -5 -12    8.92    3.00
  -2   5  12   11.36    3.21
   2  -5 -11    6.57    2.55
   2  -5 -11    5.18    3.28
   2  -5 -10    5.22    3.17
   2  -5 -10    2.04    2.18
   2  -5  -9   22.25    3.43
   2  -5  -9   22.85    4.69
   2  -5  -8  146.19   10.46
   2  -5  -8  127.63    7.58
   2  -5  -7  796.88   22.99
   2  -5  -7  777.32   17.76
   2  -5  -6  371.52   15.71
   2  -5  -6  363.15   11.95
   2  -5  -5  264.07   12.69
   2  -5  -4  102.80    8.11
  -2   5   4  100.89    5.76
   2  -5  -3  263.48   12.09
  -2   5   3  279.11    9.13
  -2   5   2  140.87    6.54
   2  -5  -2  130.69    8.71
  -2   5   1   67.34    4.69
   2  -5  -1   62.97    6.24
   2  -5   0  316.54   13.44
   2  -5   1  158.89    9.77
  -2   5  -1  146.27    5.07
  -2   5  -1  152.34    5.98
  -2   5  -2  238.46    7.51
  -2   5  -2  217.47    5.40
  -2   5  -3    7.11    1.74
  -2   5  -4    9.85    2.09
   2  -5   5  607.88   12.25
  -2   5  -5  606.80   12.47
   2  -5   6  130.30    6.03
  -2   5  -6  121.45    5.94
   2  -5   7  157.53    6.88
  -2   5  -7  138.98    6.35
   2  -5   8   21.64    2.85
  -2   5  -8   19.00    2.70
   2  -5   9   27.03    3.06
  -2   5  -9   23.19    2.93
  -2   5 -10    0.70    0.95
  -2   5 -10   -1.79    1.61
   2  -5  10   -0.67    1.37
  -2   5 -11   38.33    3.08
  -2   5 -11   35.42    3.82
   2  -5  11   42.00    4.04
  -2   5 -12    8.86    1.72
   2  -5  12   10.44    2.48
  -2   5 -12    8.43    2.56
  -2   5 -13  240.79    7.56
  -2   5 -13  246.34   10.29
  -2   5 -14    6.49    1.49
  -2   5 -14    7.39    2.59
   2  -5  14    8.56    2.40
  -2   5 -15   49.85    5.20
  -2   5 -15   47.91    3.51
   2  -5  15   52.97    5.19
  -2   5 -16   10.72    3.03
  -2   5 -16    7.82    1.52
  -2   5 -17   -0.80    0.98
  -2   5 -17   -0.66    2.11
  -2   5 -18   48.53    5.79
  -2   5 -18   44.65    3.41
  -2   5 -19   14.65    2.03
  -2   5 -19   18.20    3.91
  -2   5 -20   30.90    4.96
  -2   5 -20   30.84    2.75
  -2   5 -21   16.19    4.04
  -2   5 -22   16.04    4.12
  -2   5 -23   -0.25    2.63
  -2   5 -24   17.54    4.40
  -2   5 -25    4.76    3.36
  -2   5 -25    5.12    3.48
  -2   5 -26   73.69    8.93
  -2   5 -26   71.30    8.61
  -2   5 -27    4.81    3.30
  -2   5 -27    8.72    3.91
  -2   5 -28   -0.83    2.75
  -2   5 -28    0.20    2.93
  -2   5 -29   -4.73    3.71
  -2   5 -29    2.54    3.25
   2  -4 -28   -0.99    3.76
   2  -4 -27    2.81    3.83
   2  -4 -26    9.94    4.69
   2  -4 -25    3.67    3.38
   2  -4 -24    3.39    3.55
   2  -4 -23    8.58    4.07
   2  -4 -22   23.25    5.57
   2  -4 -21   -0.53    3.11
   2  -4 -20   -2.87    3.48
   2  -4 -19    4.72    3.37
   2  -4 -18    4.98    3.15
   2  -4 -17    0.60    2.90
   2  -4 -16   34.51    5.90
  -2   4  15    8.18    2.96
   2  -4 -15    4.21    3.17
  -2   4  15    7.53    3.14
   2  -4 -14   70.88    6.20
  -2   4  14   78.21    7.10
   2  -4 -14   70.12    7.58
  -2   4  13   33.12    4.73
   2  -4 -13   32.40    4.35
   2  -4 -13   24.38    4.69
   2  -4 -12   10.87    3.53
   2  -4 -12   17.52    3.51
   2  -4 -11  130.73    7.66
   2  -4 -11  130.61    9.56
   2  -4 -10    7.91    2.47
   2  -4 -10    9.31    3.38
   2  -4  -9   29.70    3.72
   2  -4  -9   24.65    4.25
   2  -4  -8    3.04    2.27
   2  -4  -8    0.67    2.75
   2  -4  -7  345.73   11.20
   2  -4  -7  327.54   13.49
   2  -4  -6    1.03    1.99
   2  -4  -6    4.07    2.46
   2  -4  -5   11.08    2.11
   2  -4  -5   12.59    3.06
   2  -4  -4   51.00    5.32
  -2   4   3  438.01   10.85
   2  -4  -3  411.16   14.18
  -2   4   2  236.84    8.00
   2  -4  -2  223.58   10.29
   2  -4  -1   46.44    5.04
   2  -4   0    4.42    1.98
   2  -4   1   14.44    2.60
  -2   4  -2   51.52    3.35
  -2   4  -2   46.45    2.09
  -2   4  -3   17.40    2.16
  -2   4  -4   22.44    2.38
  -2   4  -5  218.77    7.16
   2  -4   5  215.00    3.95
  -2   4  -6  155.11    6.22
  -2   4  -7  118.84    5.63
  -2   4  -8   30.85    3.14
  -2   4  -9   -0.20    1.64
  -2   4 -10   24.00    2.17
  -2   4 -10   23.72    2.99
  -2   4 -11   28.54    2.34
  -2   4 -11   29.54    3.41
  -2   4 -12   -1.27    1.66
  -2   4 -12   -0.18    0.69
  -2   4 -13    5.98    2.14
  -2   4 -13    4.82    1.13
  -2   4 -14    8.59    1.50
   2  -4  14    8.40    2.31
  -2   4 -14    7.24    2.57
  -2   4 -15    8.42    1.36
   2  -4  15    9.33    2.37
  -2   4 -15    7.92    2.48
   2  -4  16    4.90    2.07
  -2   4 -16    4.88    2.48
  -2   4 -16    6.65    1.28
  -2   4 -17   16.95    3.56
  -2   4 -17   15.99    1.81
  -2   4 -18   11.58    1.54
  -2   4 -18   12.91    3.33
  -2   4 -19    2.75    2.43
  -2   4 -20   45.41    5.79
  -2   4 -21   -2.03    2.78
  -2   4 -22   17.07    4.14
  -2   4 -23   -0.08    2.55
  -2   4 -24    0.73    2.51
  -2   4 -24    3.47    2.87
  -2   4 -25    1.87    2.78
  -2   4 -25   -1.15    2.73
  -2   4 -26    6.12    3.37
  -2   4 -26    8.12    3.75
  -2   4 -27    5.01    3.39
  -2   4 -27    4.11    2.99
  -2   4 -28    0.67    2.61
  -2   4 -28    5.02    3.58
  -2   4 -29    0.48    2.87
  -2   4 -29    2.80    3.17
  -2   4 -30    0.79    3.05
   2  -3 -29   -0.64    3.39
   2  -3 -28    7.97    4.37
   2  -3 -27    8.08    4.30
   2  -3 -26   -3.28    3.49
   2  -3 -25    0.15    2.92
   2  -3 -24    1.22    3.07
   2  -3 -23    7.39    3.96
   2  -3 -22   13.67    4.67
  -2   3  22    4.71    0.68
   2  -3 -21   40.86    6.82
   2  -3 -20   -0.64    3.07
   2  -3 -19    1.02    2.78
   2  -3 -18    1.36    2.79
   2  -3 -17    0.79    2.63
  -2   3  16    8.41    3.13
   2  -3 -16    6.33    3.25
  -2   3  16    8.51    3.15
  -2   3  15   29.47    4.46
   2  -3 -15   28.83    5.08
  -2   3  15   33.79    4.79
  -2   3  14   11.32    2.85
   2  -3 -14    8.74    3.15
  -2   3  14   12.16    3.09
   2  -3 -13    4.05    2.62
   2  -3 -12   67.61    6.87
   2  -3 -11  104.20    8.10
   2  -3 -11  113.28    6.81
   2  -3 -10   35.02    3.97
   2  -3 -10   25.81    4.03
   2  -3  -9   16.91    3.03
   2  -3  -9    3.79    2.56
   2  -3  -8   97.97    7.05
   2  -3  -8  115.83    6.38
   2  -3  -7    4.95    2.00
   2  -3  -7    7.72    3.20
   2  -3  -6  462.36   11.95
   2  -3  -6  427.87   13.89
   2  -3  -5  121.29    7.43
   2  -3  -5  135.62    6.41
   2  -3  -4  105.81    5.54
   2  -3  -4   94.85    6.57
   2  -3  -3   24.41    3.34
   2  -3  -2   -4.59    2.76
   2  -3  -1   11.16    2.66
   2  -3   0  108.46    6.51
   2  -3   1    7.78    1.58
  -2   3  -2  238.49    6.56
  -2   3  -3   56.23    3.37
  -2   3  -4   21.86    2.31
  -2   3  -5  654.24   11.53
  -2   3  -6    1.95    1.33
  -2   3  -7    8.75    1.83
  -2   3  -8  214.35    7.45
  -2   3  -9   40.50    2.40
  -2   3  -9   38.69    3.51
  -2   3 -10  315.47    6.45
  -2   3 -10  317.86    9.76
  -2   3 -11  248.33    5.69
  -2   3 -11  250.92    9.08
  -2   3 -12   58.80    2.84
  -2   3 -12   60.74    4.89
  -2   3 -13   75.01    3.16
  -2   3 -13   78.46    5.73
  -2   3 -14    0.68    1.71
  -2   3 -14    0.32    0.61
  -2   3 -15   35.95    4.51
  -2   3 -15   34.65    2.17
   2  -3  16    1.09    1.64
  -2   3 -16    1.74    2.11
   2  -3  17    0.59    1.64
  -2   3 -17   -0.93    2.25
  -2   3 -18    8.48    2.88
  -2   3 -19   18.09    3.93
  -2   3 -20    1.78    2.52
  -2   3 -21   31.16    5.14
  -2   3 -22    2.70    2.38
  -2   3 -22    5.55    2.99
  -2   3 -23   16.78    4.32
  -2   3 -23   23.52    4.91
  -2   3 -24   11.63    3.91
  -2   3 -24   11.13    4.06
  -2   3 -25   10.55    3.80
  -2   3 -25   10.79    3.78
  -2   3 -26   -0.43    2.58
  -2   3 -26    3.10    2.80
  -2   3 -27    7.90    3.78
  -2   3 -27    7.03    3.50
  -2   3 -28    1.02    2.78
  -2   3 -28    5.08    3.67
  -2   3 -29    6.10    3.49
  -2   3 -29    8.59    4.06
  -2   3 -30    2.93    3.50
  -2   3 -30    7.77    4.23
   2  -2 -29    0.04    3.71
   2  -2 -28    7.01    4.42
   2  -2 -27    4.05    3.93
   2  -2 -26    5.23    3.78
   2  -2 -25    4.34    3.65
   2  -2 -24   12.45    4.55
  -2   2  24    7.59    2.55
   2  -2 -23   13.73    4.65
  -2   2  23    8.25    2.55
   2  -2 -22   26.03    5.71
  -2   2  22   15.15    3.15
   2  -2 -21    4.69    3.40
   2  -2 -20   31.51    5.85
   2  -2 -19    3.94    3.36
   2  -2 -18   16.24    4.43
   2  -2 -17    2.23    3.01
  -2   2  16   60.14    6.20
   2  -2 -16   58.40    6.90
  -2   2  16   62.18    6.28
   2  -2 -15   20.24    4.38
  -2   2  15   20.71    3.80
  -2   2  15   26.51    4.32
   2  -2 -14   89.42    7.83
   2  -2 -13    5.58    2.81
   2  -2 -12  122.55    8.55
   2  -2 -11  166.73    9.63
   2  -2 -10  159.36    9.22
   2  -2  -9  456.36   12.12
   2  -2  -9  432.27   14.25
   2  -2  -8   53.86    5.19
   2  -2  -8   64.81    4.74
   2  -2  -7  176.55    7.18
   2  -2  -7  162.51    8.34
   2  -2  -6   14.94    2.48
   2  -2  -6    7.65    2.06
   2  -2  -5    5.90    1.68
   2  -2  -5    4.99    2.16
   2  -2  -4  376.68   11.27
   2  -2  -4  416.24   10.29
   2  -2  -3  486.74   12.45
   2  -2  -2   75.08    5.02
   2  -2  -1   -4.68    2.67
   2  -2   0   39.44    3.90
   2  -2   1   -0.01    1.72
  -2   2  -2    0.53    1.15
  -2   2  -3   10.30    1.69
  -2   2  -4  121.37    4.64
  -2   2  -5  174.55    5.71
  -2   2  -6   67.61    3.75
  -2   2  -7    3.49    1.41
  -2   2  -8    0.95    1.19
  -2   2  -9  498.45    6.46
  -2   2  -9  514.90   11.45
  -2   2 -10   34.83    1.71
  -2   2 -10   37.25    3.52
  -2   2 -11  264.43    9.20
  -2   2 -11  251.96    4.48
  -2   2 -12   -0.10    1.75
  -2   2 -12    0.58    0.47
  -2   2 -13   -0.77    1.61
  -2   2 -14  135.17    7.59
  -2   2 -15    3.67    2.38
  -2   2 -16   -0.17    2.24
  -2   2 -17   40.05    4.92
   2  -2  17   47.77    4.97
  -2   2 -18    4.62    2.46
  -2   2 -19    1.55    2.41
  -2   2 -19    5.59    2.85
  -2   2 -20   12.74    3.52
  -2   2 -20   16.22    3.98
  -2   2 -21   35.79    5.35
  -2   2 -21   34.60    5.26
  -2   2 -22    0.88    2.30
  -2   2 -22   -0.10    2.57
  -2   2 -23    0.11    2.33
  -2   2 -23    3.37    3.15
  -2   2 -24   -1.87    2.76
  -2   2 -24   -0.13    2.60
  -2   2 -25    1.85    2.54
  -2   2 -25    2.47    2.87
  -2   2 -26    1.19    2.71
  -2   2 -26   -0.68    2.72
  -2   2 -27    6.51    3.26
  -2   2 -27    8.47    3.84
  -2   2 -28    5.16    3.23
  -2   2 -28    4.96    3.32
  -2   2 -29    1.69    2.88
  -2   2 -29    7.85    4.09
  -2   2 -30   14.70    4.91
  -2   2 -30   16.14    5.06
  -2   2 -31    3.11    3.46
   2  -1 -29    4.16    4.12
   2  -1 -28    2.62    3.56
   2  -1 -27    9.17    4.54
   2  -1 -26   19.76    5.50
   2  -1 -25    4.18    3.72
   2  -1 -24   23.16    5.59
  -2   1  24   17.29    3.43
   2  -1 -23    7.72    4.10
  -2   1  23    1.43    1.69
   2  -1 -22  108.40   10.41
  -2   1  22   82.56    6.78
   2  -1 -21    7.87    3.88
  -2   1  21    0.95    1.69
   2  -1 -20   35.45    6.20
  -2   1  20   24.10    3.64
   2  -1 -19    9.82    3.98
   2  -1 -18   94.29    8.69
  -2   1  17   18.15    3.95
   2  -1 -17   21.89    4.75
  -2   1  17   17.50    3.85
  -2   1  16  170.17   10.16
   2  -1 -16  158.64   10.36
  -2   1  16  176.22   10.04
   2  -1 -15   10.25    3.50
   2  -1 -14   99.32    7.86
   2  -1 -13   15.14    3.71
   2  -1 -12  177.81    9.72
   2  -1 -11  218.01   10.28
   2  -1 -10   59.50    5.48
   2  -1  -9  197.06    9.07
   2  -1  -8   73.85    5.49
   2  -1  -7   76.72    5.35
   2  -1  -7   80.94    4.74
   2  -1  -6   -0.30    1.57
   2  -1  -6    1.33    1.52
   2  -1  -5   10.89    2.25
   2  -1  -5   12.61    2.12
   2  -1  -4   31.44    3.16
   2  -1  -4   29.48    2.66
   2  -1  -3  171.52    6.67
   2  -1  -3  171.78    5.94
   2  -1  -2  127.09    5.54
   2  -1  -1   10.97    1.92
   2  -1   0    2.85    1.78
   2  -1   1  146.15    5.50
  -2   1  -2   14.77    1.73
  -2   1  -3   13.29    1.70
  -2   1  -4    1.04    1.14
  -2   1  -5  104.95    4.24
  -2   1  -6   69.91    3.68
  -2   1  -7   57.70    3.49
  -2   1  -8  312.32    8.32
  -2   1  -9   15.14    2.24
  -2   1 -10  107.57    5.61
  -2   1 -11  232.70    8.51
  -2   1 -12   87.27    5.58
  -2   1 -13   -2.53    2.02
  -2   1 -14   45.41    4.51
  -2   1 -15    3.17    1.99
  -2   1 -16    0.71    1.85
  -2   1 -16    1.95    2.00
  -2   1 -17  139.59    8.57
   2  -1  17  143.03    8.13
  -2   1 -17  131.68    8.33
  -2   1 -18    1.20    2.01
  -2   1 -18    2.51    2.37
   2  -1  18    3.62    2.10
  -2   1 -19    6.88    2.49
  -2   1 -19   11.09    3.23
  -2   1 -20   17.25    3.70
  -2   1 -20   18.84    4.08
  -2   1 -21   -1.33    2.42
  -2   1 -21   -1.08    2.64
  -2   1 -22    2.67    2.44
  -2   1 -22    4.33    3.02
  -2   1 -23    3.77    2.65
  -2   1 -23    2.29    2.57
  -2   1 -24    2.39    2.35
  -2   1 -24    1.52    2.82
  -2   1 -25   -0.53    2.60
  -2   1 -25    1.40    2.86
  -2   1 -26    6.64    3.31
  -2   1 -26    6.25    3.40
  -2   1 -27    1.14    2.55
  -2   1 -27    2.65    3.01
  -2   1 -28    0.47    2.60
  -2   1 -28    3.75    3.21
  -2   1 -29    6.41    3.64
  -2   1 -30    5.36    3.84
  -2   1 -31    1.71    2.98
   2   0 -29    7.29    4.29
   2   0 -28    6.09    4.05
   2   0 -27    4.61    3.75
   2   0 -26    5.91    3.76
   2   0 -25    5.76    3.80
   2   0 -24   -1.04    2.87
  -2   0  24    2.81    1.81
   2   0 -23    8.89    3.85
  -2   0  23    9.97    2.67
   2   0 -22    4.35    3.31
  -2   0  22    1.81    1.57
   2   0 -21    3.68    3.07
  -2   0  21    2.99    1.75
   2   0 -20   39.94    5.97
   2   0 -19   -1.19    2.81
   2   0 -18   60.62    6.73
   2   0 -17    6.25    2.85
  -2   0  17    9.05    2.80
   2   0 -16   11.04    3.16
  -2   0  16   12.24    1.09
  -2   0  16   16.79    3.49
   2   0 -15    1.95    2.09
  -2   0  15   -0.18    0.86
   2   0 -14    0.09    1.90
  -2   0  14    0.78    1.03
   2   0 -13   -0.09    1.83
  -2   0  13   -1.62    1.52
   2   0 -12   43.56    4.83
  -2   0  12   39.74    3.84
   2   0 -11   49.52    4.85
   2   0 -10   52.59    4.81
   2   0  -9   65.54    5.07
   2   0  -8   58.80    4.64
   2   0  -7  259.91    9.03
   2   0  -6  228.27    7.96
   2   0  -6  218.14    6.87
   2   0  -5   72.17    4.56
   2   0  -5   74.25    4.08
   2   0  -4   97.07    4.88
   2   0  -4   88.66    4.16
   2   0  -3   -5.49    2.25
   2   0  -3    2.03    1.62
   2   0  -2   94.30    4.02
   2   0  -1   18.40    1.97
   2   0   0   46.03    2.52
   2   0   1  494.72    7.89
  -2   0  -2  165.29    4.16
   2   0   2  150.46    3.82
  -2   0  -3   93.88    3.32
   2   0   3   91.27    3.27
  -2   0  -4   17.32    1.77
  -2   0  -5  304.96    6.61
  -2   0  -5  283.38    4.08
  -2   0  -6  301.07    6.98
  -2   0  -7  167.93    5.62
  -2   0  -8   16.44    2.13
  -2   0  -9   20.48    2.51
  -2   0 -10   31.98    3.19
  -2   0 -11   14.34    2.56
  -2   0 -12  190.79    7.93
  -2   0 -13    9.62    2.39
  -2   0 -13    7.43    2.30
  -2   0 -14  418.96   12.78
  -2   0 -14  406.94   12.78
  -2   0 -15    0.93    0.50
  -2   0 -15    4.51    2.29
  -2   0 -15    2.87    2.11
  -2   0 -16   -3.58    2.38
  -2   0 -16   -1.28    2.23
   2   0  16    0.65    1.53
  -2   0 -17    0.19    1.94
   2   0  17    1.62    1.86
  -2   0 -17    1.87    2.35
  -2   0 -18   78.74    6.73
   2   0  18   86.40    6.63
  -2   0 -18   78.49    6.94
  -2   0 -19  119.86    8.44
  -2   0 -19  117.14    8.53
  -2   0 -20   -1.15    2.44
  -2   0 -20   -1.27    2.88
  -2   0 -21    4.09    2.55
  -2   0 -21    8.64    3.29
  -2   0 -22   20.99    4.33
  -2   0 -22   19.99    4.34
  -2   0 -23   -2.96    2.84
  -2   0 -23   -2.11    3.01
  -2   0 -24    2.18    2.72
  -2   0 -24    0.79    2.63
  -2   0 -25   37.55    6.02
  -2   0 -25   37.57    5.97
  -2   0 -26   11.37    4.11
  -2   0 -26   14.18    4.34
  -2   0 -27   20.58    5.12
  -2   0 -28    4.60    3.43
  -2   0 -29    3.84    3.42
  -2   0 -30   -0.01    2.74
  -2   0 -31    1.31    2.92
   2   1 -29   -1.50    3.28
   2   1 -28   -4.94    3.95
   2   1 -27    3.80    3.41
   2   1 -26    0.69    2.91
   2   1 -25   10.23    4.42
   2   1 -24   48.83    7.05
  -2  -1  24   44.80    4.97
   2   1 -23   13.14    4.06
  -2  -1  23   10.20    2.57
   2   1 -22   46.51    6.76
  -2  -1  22   41.55    4.62
   2   1 -21    3.02    3.01
   2   1 -20   74.48    7.98
   2   1 -19   45.86    6.31
   2   1 -18    3.11    2.64
   2   1 -17   -0.29    2.21
  -2  -1  17   -0.12    1.96
   2   1 -16   47.65    5.67
  -2  -1  16   56.55    5.70
   2   1 -15   92.87    7.41
  -2  -1  15   26.16    3.31
   2   1 -14  116.22    7.90
  -2  -1  14  115.08    3.48
  -2  -1  14  108.34    6.23
  -2  -1  13   49.65    2.46
   2   1 -13   46.48    4.95
  -2  -1  13   46.17    4.07
  -2  -1  12   12.35    1.34
   2   1 -12   13.45    2.96
  -2  -1  12   11.28    2.08
  -2  -1  11    4.27    0.88
   2   1 -11    6.13    2.23
  -2  -1  11    5.31    1.51
   2   1 -10   52.02    4.62
  -2  -1  10   50.95    3.92
   2   1  -9   50.46    4.60
  -2  -1   9   47.46    3.79
   2   1  -8  538.70   12.67
  -2  -1   8  556.67   11.99
   2   1  -7   43.04    3.66
  -2  -1   7   43.77    3.42
   2   1  -6    1.94    1.56
   2   1  -5   80.04    4.25
   2   1  -5   83.56    4.03
   2   1  -4  103.90    4.26
   2   1  -4  105.80    4.49
   2   1  -3    7.39    1.35
   2   1  -3    9.58    1.54
   2   1  -2  548.34    8.22
   2   1  -2  544.42    9.46
   2   1  -1    3.89    0.99
   2   1  -1    3.50    1.04
   2   1   0   -0.15    0.81
   2   1   1    4.48    0.96
   2   1   2   64.95    3.13
   2   1   2   60.96    2.64
  -2  -1  -2   60.21    2.16
   2   1   3  180.13    4.20
   2   1   3  196.47    5.72
  -2  -1  -3  185.10    4.04
  -2  -1  -4    4.41    1.18
  -2  -1  -4    2.38    0.55
   2   1   4    2.68    0.69
  -2  -1  -5   33.27    1.55
   2   1   5   34.52    1.69
  -2  -1  -5   31.05    2.15
  -2  -1  -6  417.42    7.94
   2   1   6  409.29    5.17
  -2  -1  -7   12.27    1.81
   2   1   7   11.72    0.89
  -2  -1  -7   12.39    1.86
  -2  -1  -8   17.71    2.04
  -2  -1  -8   17.99    2.35
  -2  -1  -9   31.38    2.82
  -2  -1  -9   32.84    3.02
  -2  -1 -10  153.97    6.26
  -2  -1 -10  145.86    4.21
  -2  -1 -10  154.21    6.42
  -2  -1 -11   27.45    1.83
  -2  -1 -11   30.64    3.22
  -2  -1 -11   26.19    3.13
  -2  -1 -12   16.99    2.63
  -2  -1 -12   15.78    1.39
  -2  -1 -12   19.17    2.89
  -2  -1 -13    2.85    0.75
  -2  -1 -13    3.69    1.89
  -2  -1 -13    4.24    2.35
  -2  -1 -14  409.74   12.60
  -2  -1 -14  393.77   12.46
  -2  -1 -15    5.56    2.50
  -2  -1 -15    3.34    2.08
   2   1  15    2.95    1.82
   2   1  15    1.62    0.54
  -2  -1 -16   59.04    5.38
  -2  -1 -16   54.56    5.38
   2   1  16   60.49    5.21
   2   1  16   42.57    1.66
  -2  -1 -17  128.88    8.11
   2   1  17  136.59    7.97
  -2  -1 -17  125.71    8.23
  -2  -1 -18  375.00   14.26
  -2  -1 -18  357.20   13.91
   2   1  18  378.83   13.59
  -2  -1 -19  172.58   10.16
  -2  -1 -19  172.98   10.07
  -2  -1 -20   40.39    5.52
  -2  -1 -20   30.40    4.80
  -2  -1 -21    8.65    3.42
  -2  -1 -21    5.74    3.27
  -2  -1 -22    5.90    3.07
  -2  -1 -22    5.68    3.08
  -2  -1 -23   -0.12    2.41
  -2  -1 -23    0.46    2.67
  -2  -1 -24   69.55    7.82
  -2  -1 -24   65.56    7.48
  -2  -1 -25   18.35    4.65
  -2  -1 -26   17.68    4.71
  -2  -1 -27   15.96    4.62
  -2  -1 -28    0.28    2.64
  -2  -1 -29    1.06    2.78
  -2  -1 -30    1.28    3.20
  -2  -1 -31    7.40    4.24
  -2  -1 -32    2.52    3.64
   2   2 -29    1.01    3.18
   2   2 -28   -0.94    2.98
   2   2 -27    7.10    3.88
   2   2 -26    4.50    3.63
   2   2 -25    9.18    4.15
   2   2 -24    3.82    3.22
  -2  -2  24    0.89    1.56
   2   2 -23   11.58    4.08
  -2  -2  23    5.63    2.05
   2   2 -22    9.43    3.70
  -2  -2  22   10.72    2.55
   2   2 -21   16.47    4.26
   2   2 -20   42.02    6.04
   2   2 -19    3.45    2.90
   2   2 -18   59.85    6.58
   2   2 -17    3.29    2.58
  -2  -2  17    1.08    1.85
   2   2 -16    3.98    2.61
  -2  -2  16    4.06    2.42
   2   2 -15   76.40    6.59
  -2  -2  15   88.01    6.60
   2   2 -14   32.76    4.38
  -2  -2  14   39.41    4.27
  -2  -2  14   36.15    3.62
   2   2 -13   35.85    4.60
  -2  -2  13   31.22    3.47
   2   2 -12  306.47   11.39
  -2  -2  12  304.34    9.82
   2   2 -11   11.12    2.82
  -2  -2  11   11.77    1.54
  -2  -2  11    9.33    2.03
  -2  -2  10  224.59    5.69
   2   2 -10  212.08    8.69
  -2  -2  10  210.49    7.79
   2   2  -9    1.00    1.44
  -2  -2   9    2.12    0.95
  -2  -2   9    1.40    1.11
  -2  -2   8   11.86    1.48
   2   2  -8   10.74    2.08
   2   2  -8   11.05    1.82
  -2  -2   8   11.82    1.82
   2   2  -7   49.58    3.70
  -2  -2   7   51.67    2.89
   2   2  -7   49.34    3.61
  -2  -2   7   51.70    3.56
  -2  -2   6    1.44    0.99
   2   2  -6    1.07    1.33
   2   2  -6    1.49    1.25
  -2  -2   5   89.03    3.81
   2   2  -5   90.57    4.27
   2   2  -5   91.10    4.57
   2   2  -4   37.06    2.47
   2   2  -4   31.69    2.42
  -2  -2   4   36.76    2.55
   2   2  -4   32.45    2.71
   2   2  -3   61.28    2.70
   2   2  -3   64.77    3.60
  -2  -2   2  141.90    3.62
   2   2  -2  140.84    4.99
   2   2  -1   19.51    1.93
   2   2   0   42.13    2.64
  -2  -2  -1  413.98    4.12
   2   2   1  430.72    8.83
   2   2   1  429.35    7.79
   2   2   2  138.58    5.45
  -2  -2  -2  124.62    2.48
   2   2   2  123.40    2.49
   2   2   2  131.80    4.24
  -2  -2  -3   21.04    1.32
   2   2   3   22.64    2.27
   2   2   3   21.51    1.70
   2   2   3   21.08    1.31
  -2  -2  -4   64.21    2.55
  -2  -2  -4   59.44    2.56
   2   2   4   57.33    2.66
   2   2   4   56.55    2.14
  -2  -2  -4   55.50    2.39
   2   2   4   55.94    2.35
   2   2   4   55.91    3.65
  -2  -2  -5  102.69    3.89
   2   2   5   94.90    3.24
  -2  -2  -5  107.84    3.65
   2   2   5  100.39    3.36
  -2  -2  -5  103.62    3.65
   2   2   5   95.11    3.36
  -2  -2  -6   26.95    2.24
  -2  -2  -6   28.52    2.11
   2   2   6   25.92    1.72
   2   2   6   26.24    2.07
  -2  -2  -6   26.99    2.28
   2   2   6   22.15    1.93
  -2  -2  -7    4.86    1.05
  -2  -2  -7    5.03    1.47
   2   2   7    4.08    0.83
   2   2   7    4.93    1.32
  -2  -2  -7    4.22    1.34
  -2  -2  -8    2.70    1.42
   2   2   8    1.67    0.73
  -2  -2  -8    2.83    0.95
   2   2   8    1.33    1.25
  -2  -2  -8    1.14    1.32
  -2  -2  -9   33.09    2.21
  -2  -2  -9   34.84    3.12
   2   2   9   32.12    1.92
   2   2   9   30.92    2.82
  -2  -2  -9   29.11    2.97
  -2  -2 -10  253.04    5.83
  -2  -2 -10  275.25    8.68
   2   2  10  278.13    8.35
  -2  -2 -10  268.98    8.46
  -2  -2 -11   30.41    3.53
   2   2  11   29.34    3.16
  -2  -2 -11   28.62    3.36
  -2  -2 -12  274.48    9.75
  -2  -2 -12  256.46    9.28
  -2  -2 -13   10.18    2.60
  -2  -2 -13    7.11    2.34
  -2  -2 -14    5.44    2.54
  -2  -2 -14    5.47    2.45
  -2  -2 -15  116.70    7.34
   2   2  15  119.14    6.97
  -2  -2 -15  108.77    7.00
  -2  -2 -16   14.19    3.26
  -2  -2 -16   18.67    3.64
   2   2  16   17.05    3.13
  -2  -2 -17   82.55    6.80
  -2  -2 -17   82.58    6.69
   2   2  17   89.14    6.63
  -2  -2 -18   45.37    5.47
   2   2  18   53.52    5.55
  -2  -2 -18   45.53    5.31
  -2  -2 -19   -0.31    2.25
   2   2  19    4.11    2.50
  -2  -2 -19    2.95    2.64
  -2  -2 -20    4.84    2.83
   2   2  20    4.13    0.99
  -2  -2 -20    3.39    2.74
  -2  -2 -21    3.01    2.75
   2   2  21    0.23    0.74
  -2  -2 -21    3.13    2.98
  -2  -2 -22   26.58    4.89
   2   2  22   17.82    1.63
  -2  -2 -23    0.51    2.34
   2   2  23    0.86    0.66
  -2  -2 -24    3.42    2.80
   2   2  24    1.02    0.55
  -2  -2 -25    2.95    2.80
  -2  -2 -26    7.18    3.60
  -2  -2 -27    0.20    2.55
  -2  -2 -28    3.10    3.32
  -2  -2 -29    9.09    4.10
  -2  -2 -30    9.93    4.51
  -2  -2 -31   29.82    6.71
  -2  -2 -32   13.79    5.50
   2   3 -29    2.03    3.55
   2   3 -28    8.11    4.37
   2   3 -27    4.27    3.45
   2   3 -26   11.44    4.37
   2   3 -25   17.36    4.81
   2   3 -24    2.04    2.72
  -2  -3  24    0.66    1.38
   2   3 -23    0.99    2.50
  -2  -3  23   -1.22    1.41
   2   3 -22   -1.28    2.58
  -2  -3  22   -1.09    1.59
   2   3 -21   13.21    3.80
   2   3 -20   35.83    5.58
   2   3 -19   51.63    6.26
   2   3 -18   21.61    4.27
   2   3 -17   13.85    3.56
  -2  -3  17   15.79    3.43
   2   3 -16   30.84    4.76
  -2  -3  16   30.39    4.25
   2   3 -15   52.03    5.47
  -2  -3  15   58.85    5.34
   2   3 -14    0.82    1.82
  -2  -3  14    1.85    1.80
  -2  -3  14    0.70    1.05
   2   3 -13  113.77    7.34
  -2  -3  13  111.12    6.19
  -2  -3  13  126.35    7.25
   2   3 -12  277.10   10.86
   2   3 -12  264.62    9.46
  -2  -3  12  275.39    9.47
   2   3 -11    0.68    1.60
  -2  -3  11   -0.49    1.06
   2   3 -11   -1.08    1.40
  -2  -3  11    0.04    1.47
   2   3 -10    4.71    2.03
   2   3 -10    2.27    1.14
  -2  -3  10    5.01    1.76
  -2  -3  10    4.11    1.32
  -2  -3   9  152.74    6.58
  -2  -3   9  158.77    6.68
   2   3  -9  149.75    6.73
  -2  -3   8    4.28    1.50
  -2  -3   8    3.13    1.49
   2   3  -8    2.95    1.38
   2   3  -7  414.74    8.81
  -2  -3   7  466.14    8.90
   2   3  -7  437.81   10.78
  -2  -3   7  447.16    9.94
  -2  -3   7  425.95   10.46
  -2  -3   6   47.80    3.01
   2   3  -6   42.87    2.92
   2   3  -6   42.95    3.41
  -2  -3   6   43.46    2.99
   2   3  -5    1.08    0.83
  -2  -3   5    1.28    1.06
   2   3  -5    0.66    0.86
  -2  -3   5    0.71    0.98
   2   3  -4   61.50    3.45
   2   3  -4   58.19    3.68
  -2  -3   4   54.45    2.80
   2   3  -3   32.79    1.79
   2   3  -3   34.65    2.69
   2   3  -3   34.06    2.86
  -2  -3   3   31.66    2.01
   2   3  -2    1.22    0.98
  -2  -3   2    1.06    0.86
   2   3  -2    0.79    1.08
   2   3  -1  114.14    4.61
   2   3  -1  113.70    4.72
  -2  -3   1  112.25    2.37
   2   3   0    4.40    1.36
   2   3   0    2.74    1.02
   2   3   1   73.73    3.76
   2   3   1   78.76    3.15
   2   3   1   75.83    3.67
   2   3   1   90.38    4.67
  -2  -3  -2   78.17    3.10
   2   3   2   79.26    3.88
   2   3   2   84.14    3.81
   2   3   2   83.06    3.13
   2   3   3   11.23    1.28
   2   3   3   13.77    1.78
  -2  -3  -3    8.06    1.23
   2   3   3   13.21    1.61
   2   3   3   10.73    1.75
  -2  -3  -3   11.94    1.09
   2   3   3   12.55    0.95
  -2  -3  -4  100.12    3.90
   2   3   4  102.47    3.67
   2   3   4   94.94    4.32
   2   3   4  100.50    4.03
   2   3   4   97.80    2.85
   2   3   4  107.05    5.54
  -2  -3  -4  100.64    3.07
  -2  -3  -5   28.30    2.30
   2   3   5   26.72    2.19
   2   3   5   29.52    2.57
   2   3   5   29.30    2.29
  -2  -3  -5   23.23    2.10
   2   3   5   24.07    1.86
  -2  -3  -5   25.84    2.04
  -2  -3  -6  254.95    6.52
   2   3   6  259.32    7.13
  -2  -3  -6  275.08    7.20
   2   3   6  273.57    6.50
   2   3   6  278.12    6.92
   2   3   6  268.10    6.18
  -2  -3  -6  265.87    6.30
   2   3   7   16.50    1.93
  -2  -3  -7   17.64    2.26
   2   3   7   16.77    1.73
   2   3   7   16.91    2.05
   2   3   7   15.20    1.85
  -2  -3  -7   15.70    2.07
   2   3   8    8.77    1.38
   2   3   8    6.97    1.32
   2   3   8    7.83    1.62
  -2  -3  -8   10.02    2.03
   2   3   8   11.49    1.84
  -2  -3  -8   11.45    2.01
   2   3   9   83.28    4.07
  -2  -3  -9   85.95    5.12
   2   3   9   83.55    4.62
   2   3   9   87.65    4.60
  -2  -3  -9   83.51    4.60
  -2  -3 -10  110.61    6.06
   2   3  10  111.20    5.57
   2   3  10  104.74    5.32
  -2  -3 -10   97.67    5.30
   2   3  11  139.16    6.57
  -2  -3 -11  142.21    7.13
   2   3  11  150.92    6.65
  -2  -3 -11  138.57    6.57
  -2  -3 -12   14.82    2.95
   2   3  12   12.65    2.36
  -2  -3 -12   14.64    2.66
  -2  -3 -13   57.95    5.12
  -2  -3 -13   48.75    4.40
  -2  -3 -14   60.01    5.43
  -2  -3 -14   56.09    4.95
  -2  -3 -15   56.21    5.59
   2   3  15   59.25    5.16
  -2  -3 -15   56.27    5.28
  -2  -3 -16  136.08    8.61
  -2  -3 -16  112.50    7.36
   2   3  16  140.85    8.03
  -2  -3 -17   19.25    3.97
   2   3  17   18.73    3.62
  -2  -3 -18   94.72    7.73
   2   3  18  103.39    7.48
  -2  -3 -19    6.73    3.05
   2   3  19    9.88    3.07
  -2  -3 -20    5.95    2.90
  -2  -3 -21    5.67    3.05
  -2  -3 -22    7.57    3.34
  -2  -3 -23    5.22    3.25
   2   3  23   -0.11    0.96
  -2  -3 -24   18.36    4.70
  -2  -3 -25   15.32    4.53
  -2  -3 -26   36.20    6.41
  -2  -3 -27    6.61    3.74
  -2  -3 -28    2.06    3.17
  -2  -3 -29    4.94    3.66
  -2  -3 -30   18.28    5.61
  -2  -3 -31    6.28    4.28
   2   4 -29    5.61    3.95
   2   4 -28    7.73    4.15
   2   4 -27   -0.71    2.82
   2   4 -26   -0.30    2.59
   2   4 -25    4.69    3.41
  -2  -4  24   12.07    2.82
   2   4 -24   11.81    4.21
   2   4 -23   50.55    6.96
  -2  -4  23   50.95    5.09
   2   4 -22   14.37    4.14
  -2  -4  22   16.54    3.04
   2   4 -21   17.28    4.28
  -2  -4  21   20.01    3.26
   2   4 -20    2.29    2.51
  -2  -4  20    3.88    1.58
   2   4 -19   86.07    8.01
   2   4 -18   19.07    4.07
   2   4 -17    1.94    2.32
  -2  -4  17    4.35    2.42
   2   4 -16  116.60    8.47
  -2  -4  16  129.66    8.22
   2   4 -15  187.77   10.20
  -2  -4  15  203.67    9.75
   2   4 -15  172.53    8.43
   2   4 -15  177.74    9.42
   2   4 -14   12.85    2.99
   2   4 -14   11.39    2.92
  -2  -4  14   15.13    2.87
   2   4 -14   11.59    2.37
   2   4 -13   14.59    2.54
  -2  -4  13   17.99    2.99
   2   4 -13   16.66    3.15
   2   4 -12   41.82    3.97
  -2  -4  12   48.40    4.31
   2   4 -12   45.37    4.48
   2   4 -11   77.58    4.22
  -2  -4  11   78.34    5.10
  -2  -4  11   78.99    5.17
   2   4 -11   71.88    5.23
   2   4 -11   75.99    5.28
   2   4 -10   68.25    3.98
  -2  -4  10   76.18    5.00
   2   4 -10   71.86    5.02
   2   4 -10   76.02    5.19
  -2  -4  10   76.50    4.87
   2   4  -9   93.78    4.66
  -2  -4   9   97.55    5.49
   2   4  -9   88.88    5.27
  -2  -4   9   94.76    5.13
   2   4  -9   93.82    5.56
   2   4  -8   18.26    2.16
  -2  -4   8   17.37    2.38
  -2  -4   8   17.90    2.34
   2   4  -8   19.51    2.64
   2   4  -8   17.28    2.60
   2   4  -7   24.02    2.38
  -2  -4   7   25.23    2.71
   2   4  -7   24.85    2.79
  -2  -4   7   28.25    2.61
   2   4  -7   27.64    2.74
   2   4  -6   44.03    3.21
  -2  -4   6   46.47    3.00
   2   4  -6   45.74    3.68
   2   4  -6   44.47    3.18
   2   4  -5    4.23    1.30
  -2  -4   5    3.18    1.12
   2   4  -5    2.69    1.32
   2   4  -5    5.70    1.64
   2   4  -4  237.62    7.30
   2   4  -4  261.72    6.14
  -2  -4   4  241.83    5.52
   2   4  -4  257.32    8.20
   2   4  -3  723.46   12.63
  -2  -4   3  710.75    8.20
   2   4  -3  728.18    8.95
   2   4  -3  745.51   13.36
   2   4  -2   56.66    3.79
   2   4  -2   54.53    3.82
   2   4  -2   53.82    2.35
  -2  -4   2   48.43    1.89
   2   4  -1  151.52    5.88
   2   4  -1  155.67    5.87
   2   4   0   81.30    4.25
   2   4   0   79.99    4.21
   2   4   1   16.65    2.09
   2   4   1   15.60    2.04
   2   4   1   14.61    1.92
   2   4   1   14.67    2.34
  -2  -4  -2   37.39    2.79
   2   4   2   38.30    2.77
   2   4   2   40.43    3.10
   2   4   2   40.39    3.02
   2   4   2   44.36    3.93
   2   4   3   57.71    3.38
   2   4   3   57.77    3.66
  -2  -4  -3   62.03    3.73
   2   4   3   56.79    3.47
   2   4   3   55.16    1.84
   2   4   3   61.58    4.54
   2   4   4   32.32    2.72
   2   4   4   29.68    2.72
  -2  -4  -4   27.19    2.48
   2   4   4   29.03    2.49
   2   4   4   34.11    1.85
  -2  -4  -5  158.24    6.20
   2   4   5  145.75    5.85
   2   4   5  150.18    5.54
   2   4   5  159.93    5.76
   2   4   5  149.55    4.19
   2   4   5  165.01    7.69
  -2  -4  -6   13.18    2.19
   2   4   6   12.19    1.73
   2   4   6   12.57    1.87
   2   4   6   13.86    2.04
   2   4   6   15.30    1.70
  -2  -4  -7    2.73    1.49
   2   4   7    1.87    1.10
   2   4   7    2.34    1.10
   2   4   7    1.54    1.22
   2   4   7    3.79    1.33
   2   4   8  194.22    7.16
   2   4   8  181.89    6.55
  -2  -4  -8  184.41    7.58
   2   4   8  178.37    6.05
   2   4   9   22.17    2.75
  -2  -4  -9   21.42    2.99
   2   4   9   27.16    2.73
   2   4  10 1140.00   18.60
   2   4  10 1091.73   16.10
  -2  -4 -10 1111.42   19.88
   2   4  10 1081.18   16.77
   2   4  11   89.90    4.78
   2   4  11   87.29    5.54
  -2  -4 -11   87.80    6.30
   2   4  11   92.05    5.47
   2   4  12   83.35    4.52
  -2  -4 -12   78.26    5.96
  -2  -4 -13   79.66    6.31
   2   4  13   71.37    4.18
  -2  -4 -14   77.94    6.45
  -2  -4 -15    8.97    3.24
   2   4  15   10.15    3.09
   2   4  16  122.60    7.98
  -2  -4 -16  113.60    8.24
   2   4  16  128.16    7.66
  -2  -4 -17    5.99    3.09
   2   4  17    2.26    2.15
  -2  -4 -18  106.45    8.46
   2   4  18  115.09    7.92
  -2  -4 -19    5.39    3.18
   2   4  19    0.50    2.11
  -2  -4 -20   32.43    5.34
  -2  -4 -21    3.37    2.93
  -2  -4 -22   25.74    5.18
  -2  -4 -23   24.01    5.10
  -2  -4 -24    4.66    3.20
  -2  -4 -25    3.64    3.07
  -2  -4 -26    9.13    3.95
  -2  -4 -27    5.38    3.64
  -2  -4 -28    3.71    3.53
  -2  -4 -29    4.73    3.64
  -2  -4 -30    4.91    3.80
  -2  -4 -31    4.17    3.96
   2   5 -28    1.70    3.42
   2   5 -27    9.89    4.29
   2   5 -26    0.68    2.71
   2   5 -25    1.04    2.48
   2   5 -24    3.74    3.01
  -2  -5  23   17.05    3.14
   2   5 -23   16.32    4.45
   2   5 -22   -2.38    2.80
  -2  -5  22    1.28    1.51
   2   5 -21   -1.89    2.68
  -2  -5  21   -0.75    1.44
   2   5 -20   -3.20    2.91
  -2  -5  20    1.29    1.56
   2   5 -19   57.13    6.57
  -2  -5  19   65.51    5.45
   2   5 -18   -2.77    2.79
   2   5 -18    3.44    2.78
  -2  -5  18    0.74    1.35
   2   5 -17   48.34    5.88
   2   5 -17   45.90    4.84
  -2  -5  17   50.64    5.29
   2   5 -17   45.29    5.49
   2   5 -16    2.74    2.61
   2   5 -16    2.53    1.74
  -2  -5  16    1.61    1.87
   2   5 -15    4.00    2.44
   2   5 -15    3.90    1.71
  -2  -5  15    5.01    2.11
   2   5 -14   12.71    1.89
  -2  -5  14   18.69    3.02
   2   5 -14   16.77    3.22
   2   5 -14   15.88    2.82
   2   5 -13    6.96    1.46
   2   5 -13   10.73    2.39
   2   5 -13    9.94    2.71
  -2  -5  13   11.26    2.37
   2   5 -12   11.38    2.00
   2   5 -12   12.84    2.56
  -2  -5  12   14.22    2.53
   2   5 -12   12.70    2.81
   2   5 -11  113.99    5.59
   2   5 -11  118.10    6.73
  -2  -5  11  116.56    6.15
   2   5 -11  110.52    6.44
   2   5 -10    0.47    0.79
   2   5 -10    3.04    1.61
  -2  -5  10    0.87    1.25
  -2  -5  10   -0.08    0.70
   2   5 -10    2.15    1.80
   2   5  -9    6.31    1.42
  -2  -5   9    4.75    1.41
   2   5  -9    6.01    1.78
   2   5  -9    5.69    1.95
  -2  -5   9    2.88    1.21
  -2  -5   8  157.24    7.00
   2   5  -8  169.42    6.71
  -2  -5   8  169.45    6.22
   2   5  -8  178.90    6.97
   2   5  -8  177.31    7.72
  -2  -5   7   33.51    3.34
   2   5  -7   31.97    3.01
   2   5  -7   31.27    2.99
  -2  -5   7   30.55    2.65
   2   5  -7   32.64    3.42
   2   5  -6   86.42    4.82
   2   5  -6   83.60    5.17
   2   5  -6   87.33    4.28
  -2  -5   6   83.83    3.83
   2   5  -5   56.51    3.93
   2   5  -5   51.86    3.19
   2   5  -5   57.46    4.25
  -2  -5   5   53.58    2.90
   2   5  -4    7.05    1.67
   2   5  -4    5.94    1.72
  -2  -5   4    5.47    1.10
   2   5  -4    6.94    1.51
   2   5  -3   89.67    5.07
   2   5  -3   89.46    4.86
   2   5  -3   95.67    3.36
  -2  -5   3   90.56    2.98
   2   5  -2    2.14    1.32
  -2  -5   2    0.64    0.59
   2   5  -2    2.24    1.44
   2   5  -2    1.67    0.90
   2   5  -1   83.04    4.70
   2   5  -1   85.60    4.82
   2   5  -1   82.74    2.22
   2   5   0   97.70    5.14
   2   5   0   96.95    5.53
   2   5   0   94.02    5.03
   2   5   1  201.73    7.24
   2   5   1  200.69    7.38
   2   5   1  212.84    7.77
   2   5   1  208.45    8.33
   2   5   2  263.51    8.26
   2   5   2  255.13    8.30
   2   5   2  277.35    8.74
   2   5   2  283.20   10.19
   2   5   3    1.40    1.24
  -2  -5  -3    1.20    1.42
   2   5   3    3.22    1.35
   2   5   3    5.44    1.67
   2   5   3    2.14    0.92
   2   5   3   -0.46    1.49
   2   5   4   33.13    3.02
  -2  -5  -4   36.12    3.50
   2   5   4   35.39    3.26
   2   5   4   33.27    3.12
   2   5   4   37.62    2.07
   2   5   4   40.75    4.07
   2   5   5   85.57    4.90
  -2  -5  -5   82.02    5.09
   2   5   5   76.59    4.50
   2   5   5   79.78    4.76
   2   5   5   85.30    5.95
   2   5   5   81.38    3.31
  -2  -5  -6   68.51    4.99
   2   5   6   65.28    4.32
   2   5   6   66.17    4.40
   2   5   6   63.94    4.13
   2   5   6   63.28    3.27
   2   5   7    0.32    0.82
   2   5   7    0.89    1.26
  -2  -5  -7    0.29    1.52
   2   5   7    0.92    1.17
  -2  -5  -8    6.47    2.28
   2   5   8    5.81    1.87
   2   5   8    5.42    1.43
   2   5   8    4.55    1.48
  -2  -5  -9   23.08    3.69
   2   5   9   18.29    2.34
   2   5   9   13.64    2.14
   2   5   9   17.11    2.39
   2   5  10  118.35    5.82
  -2  -5 -10  120.17    7.38
   2   5  10  120.00    6.67
   2   5  10  130.40    6.12
   2   5  11  247.39    8.40
  -2  -5 -11  252.55   10.87
   2   5  11  244.50    8.70
   2   5  12    3.51    1.42
  -2  -5 -12    0.10    2.07
   2   5  12    0.56    1.28
  -2  -5 -13    7.40    2.52
   2   5  13   11.47    1.97
  -2  -5 -14  100.64    7.67
   2   5  14  107.73    5.67
   2   5  15   70.61    4.59
   2   5  15   74.50    6.19
  -2  -5 -15   65.02    6.46
   2   5  15   77.03    5.94
   2   5  16    3.03    1.13
  -2  -5 -16    0.17    2.40
   2   5  16    3.96    2.16
   2   5  16    3.32    2.34
   2   5  17   15.65    3.35
  -2  -5 -17   10.78    3.38
   2   5  17   15.74    3.38
   2   5  18   -1.83    2.34
  -2  -5 -18   -2.10    2.88
   2   5  18    0.73    2.18
  -2  -5 -19   13.21    3.93
   2   5  19   14.88    3.59
  -2  -5 -20    0.66    2.48
  -2  -5 -21   11.24    3.80
  -2  -5 -22   -1.33    2.75
  -2  -5 -23    0.35    2.56
  -2  -5 -24   -0.29    2.76
  -2  -5 -25    6.49    3.70
  -2  -5 -26   -1.91    3.07
  -2  -5 -27    6.82    3.72
  -2  -5 -28   -0.29    2.91
  -2  -5 -29   -1.29    3.18
  -2  -5 -30    7.36    4.21
  -2  -5 -31    0.00    3.43
   2   6 -28    1.90    2.99
   2   6 -27   14.05    4.62
   2   6 -26    4.27    3.18
   2   6 -25   -2.43    3.06
   2   6 -24    2.42    2.57
   2   6 -23   -2.14    2.93
  -2  -6  23    0.19    1.39
   2   6 -22    2.22    2.48
  -2  -6  22    6.08    2.03
  -2  -6  21    3.84    1.73
   2   6 -21    2.67    2.29
  -2  -6  20    3.47    1.84
   2   6 -20    3.31    2.39
   2   6 -20    2.72    2.54
  -2  -6  19    0.44    1.24
   2   6 -19   -5.66    3.41
   2   6 -19   -2.25    1.91
   2   6 -19   -0.39    2.45
  -2  -6  18    5.24    1.86
   2   6 -18    5.43    2.13
   2   6 -18    6.35    2.96
  -2  -6  17    0.97    1.14
   2   6 -17   -1.15    1.59
  -2  -6  17   -1.04    2.08
   2   6 -17    0.21    2.35
  -2  -6  16   32.45    3.77
   2   6 -16   28.98    3.10
   2   6 -16   32.01    4.10
   2   6 -16   34.45    4.73
  -2  -6  16   33.71    4.17
  -2  -6  15    0.52    1.18
   2   6 -15    0.88    0.92
  -2  -6  15    0.47    1.57
   2   6 -15   -0.46    1.64
   2   6 -15   -0.55    2.17
   2   6 -14   36.87    3.51
  -2  -6  14   40.14    4.18
   2   6 -14   36.09    4.23
   2   6 -14   34.71    4.36
   2   6 -13    6.64    1.63
   2   6 -13    7.58    2.16
   2   6 -13    5.23    2.36
  -2  -6  13    8.33    2.19
   2   6 -12    3.68    1.37
   2   6 -12    3.32    1.72
   2   6 -12    4.53    2.31
  -2  -6  12    3.43    1.61
   2   6 -11  163.45    7.20
   2   6 -11  170.09    8.03
   2   6 -11  165.20    8.27
  -2  -6  11  165.57    7.15
   2   6 -10   17.60    2.49
   2   6 -10   23.53    3.36
  -2  -6  10   21.67    2.75
   2   6 -10   25.45    3.38
   2   6  -9   24.32    2.86
   2   6  -9   20.37    2.88
   2   6  -9   22.38    3.12
  -2  -6   9   20.02    2.45
   2   6  -8   60.50    4.39
   2   6  -8   60.02    4.82
  -2  -6   8   62.82    3.89
   2   6  -8   64.16    4.33
   2   6  -7   18.65    2.63
   2   6  -7   17.48    2.46
  -2  -6   7   14.71    1.91
   2   6  -7   17.11    2.75
   2   6  -6   70.84    4.74
   2   6  -6   71.71    4.03
  -2  -6   6   66.82    3.54
   2   6  -6   67.52    4.97
   2   6  -5  191.60    8.16
   2   6  -5  189.07    7.68
  -2  -6   5  187.02    5.37
   2   6  -5  191.24    5.97
   2   6  -4  134.29    6.51
   2   6  -4  139.02    6.85
  -2  -6   4  138.27    7.42
  -2  -6   4  128.95    4.14
   2   6  -4  138.66    4.69
   2   6  -3  183.07    7.51
   2   6  -3  184.93    7.77
  -2  -6   3  171.05    4.35
  -2  -6   3  176.99    8.38
   2   6  -3  185.17    4.85
   2   6  -2    7.67    2.12
  -2  -6   2    3.38    0.86
   2   6  -2    4.63    1.16
  -2  -6   2    2.79    1.77
   2   6  -1   91.99    5.39
   2   6  -1   93.53    6.33
   2   6  -1   91.25    5.41
   2   6  -1   84.79    2.55
  -2  -6   1   97.27    6.56
   2   6   0    3.51    1.51
   2   6   0    2.35    1.36
   2   6   0    0.79    1.39
  -2  -6   0    2.95    1.69
   2   6   0    0.80    0.61
   2   6   1    6.91    1.90
   2   6   1    7.71    1.91
   2   6   1    8.31    2.44
   2   6   1    6.13    2.11
   2   6   1    2.49    0.61
   2   6   2  130.88    6.45
   2   6   2  132.45    6.44
   2   6   2  137.37    7.04
   2   6   2  139.70    7.61
  -2  -6  -3   26.18    3.30
   2   6   3   30.69    3.22
   2   6   3   31.46    3.22
   2   6   3   30.64    3.36
   2   6   3   35.58    4.07
   2   6   4   59.28    4.62
  -2  -6  -4   64.78    5.23
   2   6   4   61.26    4.51
   2   6   4   62.84    4.57
   2   6   4   59.79    5.23
   2   6   5  180.33    7.97
   2   6   5  161.77    7.10
  -2  -6  -5  174.72    8.29
   2   6   5  161.61    7.26
   2   6   5  172.81    5.04
   2   6   5  175.13    9.10
   2   6   6  128.28    6.51
  -2  -6  -6  138.85    7.63
   2   6   6  122.11    6.24
   2   6   6  134.06    6.90
   2   6   6  129.70    7.95
   2   6   6  131.52    4.84
  -2  -6  -7   28.74    3.60
   2   6   7   29.38    3.21
   2   6   7   28.45    3.35
   2   6   7   32.64    2.78
  -2  -6  -8    6.07    2.21
   2   6   8    6.66    1.64
   2   6   8    8.46    2.28
   2   6   8    8.46    1.81
   2   6   9    4.25    2.04
  -2  -6  -9    3.79    2.15
   2   6   9    1.59    0.95
   2   6   9    2.71    1.43
  -2  -6 -10   27.62    4.19
   2   6  10   26.35    3.08
   2   6  10   27.76    3.06
  -2  -6 -11   54.45    5.72
   2   6  11   54.87    4.35
   2   6  11   53.25    4.30
   2   6  12   13.25    2.28
  -2  -6 -12   17.61    3.92
   2   6  13   62.67    4.71
  -2  -6 -13   67.04    6.75
   2   6  14    1.48    1.24
   2   6  14    2.12    2.15
   2   6  15  164.42    9.30
   2   6  15  153.44    7.29
  -2  -6 -15  153.23   10.27
   2   6  15  172.30    8.74
   2   6  16   18.23    2.65
  -2  -6 -16   13.71    3.78
   2   6  16   19.55    3.68
   2   6  16   20.17    3.58
   2   6  17   51.81    4.29
   2   6  17   57.84    6.02
  -2  -6 -17   49.63    6.41
   2   6  17   61.35    5.87
  -2  -6 -18   -0.42    3.07
   2   6  18    1.12    2.01
   2   6  18    1.32    1.07
   2   6  18    6.63    2.87
  -2  -6 -19   17.70    4.30
  -2  -6 -20   15.25    4.34
  -2  -6 -21    6.03    3.27
  -2  -6 -22   -2.66    3.32
  -2  -6 -23   -3.39    3.49
  -2  -6 -24   -6.30    3.89
  -2  -6 -25    4.99    3.55
  -2  -6 -26    6.48    3.74
  -2  -6 -27   10.66    4.55
  -2  -6 -28   -3.23    3.51
  -2  -6 -29   -4.01    4.10
  -2  -6 -30    7.31    4.37
  -2  -6 -31   -1.85    3.60
   2   7 -27    3.14    3.26
   2   7 -26    2.08    3.14
   2   7 -25    9.12    3.94
   2   7 -24    7.25    3.36
   2   7 -23   -3.32    3.27
   2   7 -22   -4.64    3.27
   2   7 -22    0.07    2.35
   2   7 -21   -4.53    3.28
  -2  -7  21   -0.97    1.51
   2   7 -21   -0.23    1.53
   2   7 -21   -1.38    2.46
  -2  -7  20    3.30    1.70
   2   7 -20    3.32    1.99
   2   7 -20    3.70    2.77
  -2  -7  19   51.47    5.16
   2   7 -19   53.18    5.76
   2   7 -19   52.24    6.21
  -2  -7  18   12.43    2.80
   2   7 -18    9.56    2.07
   2   7 -18   13.35    3.19
   2   7 -18   13.15    3.62
  -2  -7  17   15.58    3.00
   2   7 -17   11.96    2.24
   2   7 -17   16.41    3.83
   2   7 -17   15.79    3.18
  -2  -7  16    6.29    2.02
   2   7 -16    4.79    1.59
   2   7 -16    9.39    3.08
   2   7 -16    5.28    2.06
  -2  -7  16    6.83    2.26
   2   7 -15    8.50    1.98
  -2  -7  15   10.09    2.32
   2   7 -15   10.43    3.07
   2   7 -15    8.02    2.27
  -2  -7  15   10.61    2.59
  -2  -7  14    5.79    2.02
   2   7 -14    4.23    1.41
   2   7 -14    4.97    2.16
  -2  -7  14    3.07    1.81
   2   7 -14    3.63    2.29
   2   7 -13    7.52    1.90
  -2  -7  13    7.59    2.12
  -2  -7  13    5.83    1.84
   2   7 -13    5.48    1.93
   2   7 -13    6.07    2.44
   2   7 -12   20.02    2.86
  -2  -7  12   21.44    3.23
   2   7 -12   18.96    3.26
  -2  -7  12   17.62    2.73
   2   7 -12   18.84    3.26
   2   7 -11   50.53    4.36
  -2  -7  11   51.39    4.66
   2   7 -11   57.92    4.89
   2   7 -11   49.11    4.77
  -2  -7  11   52.80    4.25
   2   7 -10    4.11    1.45
  -2  -7  10    3.60    1.54
  -2  -7  10    3.30    1.49
   2   7 -10    1.94    1.81
   2   7 -10    2.70    1.58
   2   7  -9   -1.56    1.42
  -2  -7   9   -0.36    1.10
   2   7  -9   -1.63    1.73
   2   7  -9   -0.37    1.33
   2   7  -8    5.83    1.60
   2   7  -8    6.42    1.76
  -2  -7   8    7.80    1.59
   2   7  -8    6.45    1.75
   2   7  -7   73.53    5.18
   2   7  -7   71.24    5.45
   2   7  -7   74.01    4.36
  -2  -7   7   73.33    3.99
   2   7  -6    1.32    1.32
   2   7  -6    1.03    1.44
  -2  -7   6    0.11    0.91
   2   7  -6    0.71    1.39
   2   7  -5  117.25    6.51
   2   7  -5  114.96    6.74
   2   7  -5  107.63    4.58
  -2  -7   5  110.43    4.31
   2   7  -4    3.70    1.69
  -2  -7   4    1.07    0.92
  -2  -7   4   -0.07    0.96
   2   7  -4    3.32    1.93
   2   7  -4    2.65    1.39
   2   7  -3   91.69    5.87
   2   7  -3   88.44    5.81
   2   7  -3   90.44    3.70
  -2  -7   3   83.27    3.31
   2   7  -2  239.59    9.44
   2   7  -2  250.29   11.62
   2   7  -2  225.78    5.09
   2   7  -1    5.39    2.03
  -2  -7   1    2.52    1.35
   2   7  -1    8.62    1.23
   2   7   0   69.11    5.16
   2   7   0   73.59    6.18
   2   7   1  424.71   12.34
   2   7   1  436.08   13.74
   2   7   1  416.44   13.28
   2   7   2    4.61    2.10
  -2  -7  -2    3.68    1.00
   2   7   2    3.06    0.87
  -2  -7  -3    3.15    1.31
   2   7   3   -0.18    1.10
   2   7   3   -3.35    2.32
   2   7   3   -1.23    1.75
  -2  -7  -4   -1.10    2.23
   2   7   4    3.96    1.83
   2   7   4    1.76    1.72
   2   7   4    0.90    1.42
  -2  -7  -5  159.09    8.97
   2   7   5  146.00    7.41
   2   7   5  142.65    7.17
   2   7   5  151.33    8.02
   2   7   5  154.42    8.97
   2   7   6   13.31    2.36
   2   7   6   13.78    2.43
   2   7   6   13.02    2.70
  -2  -7  -6   19.15    3.57
   2   7   6   15.71    3.08
   2   7   7   -0.82    1.21
  -2  -7  -7    3.98    2.54
   2   7   7   -1.55    1.86
   2   7   7    0.39    1.20
   2   7   7   -3.37    2.38
   2   7   8    6.81    1.82
   2   7   8   -0.33    1.27
  -2  -7  -8    1.41    2.75
   2   7   8    7.16    1.83
   2   7   9   20.12    2.96
  -2  -7  -9   16.61    3.22
   2   7   9   19.56    2.68
   2   7  10    3.75    1.51
  -2  -7 -10    3.20    2.25
   2   7  10    6.18    2.00
  -2  -7 -11   54.15    6.04
   2   7  11   51.69    4.51
   2   7  11   40.74    3.84
   2   7  12    1.05    1.15
  -2  -7 -12    1.57    2.56
   2   7  13   33.95    4.51
   2   7  13   34.13    3.82
  -2  -7 -13   33.43    5.30
   2   7  14  100.29    7.68
  -2  -7 -14   93.48    8.44
   2   7  14   92.70    6.15
   2   7  15    1.89    1.28
  -2  -7 -15    5.38    3.47
   2   7  15    3.57    2.46
   2   7  15    4.20    2.40
   2   7  16    1.37    1.28
   2   7  16   -0.71    2.01
   2   7  16    2.86    2.34
   2   7  17   61.52    5.09
   2   7  17   66.12    6.56
  -2  -7 -17   73.80    8.23
   2   7  17   71.72    6.24
   2   7  18   -0.05    1.08
   2   7  18    3.14    2.43
   2   7  19   14.33    2.50
  -2  -7 -19   12.95    4.20
   2   7  20   35.38    3.83
  -2  -7 -20   33.51    6.16
  -2  -7 -21   -5.83    4.07
  -2  -7 -22   -5.23    4.02
  -2  -7 -23   -5.73    4.10
  -2  -7 -24    0.32    3.34
  -2  -7 -25   -4.17    3.88
  -2  -7 -26   -1.56    3.91
  -2  -7 -27   -8.09    4.82
  -2  -7 -28   -7.57    4.80
  -2  -7 -29   -7.22    5.04
  -2  -7 -30    0.08    3.57
   2   8 -26    0.36    2.77
   2   8 -25    1.30    2.76
   2   8 -24    7.62    3.46
   2   8 -23   -0.60    2.70
   2   8 -23    2.91    2.87
   2   8 -22   -0.44    2.72
   2   8 -22    2.41    1.85
   2   8 -22    1.98    2.60
   2   8 -21   -0.04    1.53
   2   8 -21   -1.80    2.72
   2   8 -20   -0.19    1.57
   2   8 -20    2.20    2.83
   2   8 -19   19.63    2.99
   2   8 -19   20.19    4.31
   2   8 -19   20.79    3.85
   2   8 -18    4.35    1.75
  -2  -8  18    4.41    2.02
   2   8 -18    3.18    1.99
   2   8 -18    2.88    2.56
   2   8 -17    2.17    1.40
  -2  -8  17    0.72    1.45
   2   8 -17   -0.26    2.32
   2   8 -17   -0.15    1.54
  -2  -8  16    7.50    2.30
   2   8 -16    5.76    1.81
   2   8 -16    7.03    2.46
   2   8 -16    6.79    2.86
  -2  -8  16    6.91    2.31
  -2  -8  15   44.26    4.80
   2   8 -15   41.15    4.29
  -2  -8  15   43.56    4.64
   2   8 -15   41.24    4.91
   2   8 -15   41.94    5.04
   2   8 -14    1.12    1.19
  -2  -8  14   -0.52    1.34
   2   8 -14    1.87    2.29
   2   8 -14   -0.49    1.59
  -2  -8  14    1.21    1.61
   2   8 -13    3.18    1.53
  -2  -8  13    2.35    1.64
   2   8 -13    2.71    1.74
   2   8 -13    3.18    2.37
  -2  -8  13    3.26    1.75
   2   8 -12   28.10    3.54
   2   8 -12   23.99    3.66
   2   8 -12   23.54    3.64
  -2  -8  12   26.97    3.29
   2   8 -11   12.32    2.48
  -2  -8  11   13.39    2.44
   2   8 -11    9.68    2.48
   2   8 -11   11.01    2.67
   2   8 -10    5.74    1.71
   2   8 -10    5.69    2.00
   2   8 -10    5.96    2.11
  -2  -8  10    6.18    1.77
   2   8  -9    6.41    1.83
   2   8  -9    6.80    2.10
  -2  -8   9    5.91    1.63
   2   8  -9    6.36    2.04
   2   8  -8   46.41    4.77
   2   8  -8   50.15    4.60
   2   8  -8   51.28    4.04
  -2  -8   8   49.99    3.58
   2   8  -7   62.30    5.09
   2   8  -7   61.11    5.38
  -2  -8   7   59.43    3.74
   2   8  -7   60.30    4.11
   2   8  -6   69.99    5.47
   2   8  -6   74.96    5.85
   2   8  -6   76.79    4.40
  -2  -8   6   74.35    3.97
   2   8  -5   79.63    5.99
   2   8  -5   85.33    5.98
   2   8  -5   78.33    4.18
  -2  -8   5   80.35    3.97
   2   8  -4    9.28    2.48
   2   8  -4    8.23    1.75
  -2  -8   4    6.58    1.31
   2   8  -3   51.90    4.81
   2   8  -3   50.58    2.93
   2   8  -2   27.02    3.69
   2   8  -2   23.77    2.07
   2   8  -1   41.42    4.28
   2   8  -1   37.95    2.27
   2   8   0   -0.12    1.22
   2   8   0   -0.17    0.97
   2   8   1  365.57   12.32
   2   8   1  366.04   13.09
   2   8   1  353.15    6.00
   2   8   2   14.60    3.15
   2   8   2   15.43    3.34
   2   8   2    8.66    1.41
   2   8   3    0.55    1.43
  -2  -8  -3    1.28    1.46
   2   8   3    6.25    1.82
   2   8   3    3.92    2.00
   2   8   4   28.59    3.48
  -2  -8  -4   29.33    2.55
  -2  -8  -4   25.03    3.94
   2   8   4   28.65    4.23
   2   8   5    0.49    1.31
   2   8   5   -0.38    0.98
  -2  -8  -5    5.11    1.78
  -2  -8  -5   -2.11    2.61
   2   8   5   -0.14    1.59
  -2  -8  -6   33.45    4.88
   2   8   6   26.25    3.40
   2   8   6   24.34    3.97
   2   8   7   30.92    3.74
  -2  -8  -7   49.84    5.93
   2   8   7   42.55    5.39
   2   8   8    8.57    2.11
   2   8   8   11.43    2.24
   2   8   8    7.39    2.51
  -2  -8  -9  118.56    8.90
   2   8   9  113.79    7.13
   2   8   9  112.40    8.61
   2   8   9  121.25    6.02
   2   8  10    1.82    1.60
   2   8  10    2.21    1.82
   2   8  11   31.72    4.59
   2   8  11   29.47    3.74
  -2  -8 -11   24.69    4.40
   2   8  12    7.76    2.05
  -2  -8 -12    2.97    2.88
   2   8  12    7.92    2.80
   2   8  13   12.34    2.50
  -2  -8 -13    9.47    3.49
   2   8  13   14.15    3.47
   2   8  14   15.74    2.83
   2   8  14   21.22    4.06
  -2  -8 -14   20.84    4.73
   2   8  14   19.76    3.38
   2   8  15   31.20    4.90
   2   8  15   29.27    3.80
  -2  -8 -15   29.74    5.62
   2   8  15   24.91    3.76
  -2  -8 -16   -0.60    2.56
   2   8  16    0.11    2.10
   2   8  16   -0.86    1.38
   2   8  16   -2.10    2.38
  -2  -8 -17    6.21    3.39
   2   8  17    5.66    1.82
   2   8  17    5.25    2.39
   2   8  18    7.54    2.13
  -2  -8 -18    8.48    3.80
   2   8  18    6.75    2.65
  -2  -8 -19    2.10    3.11
   2   8  19    0.08    1.11
  -2  -8 -20    3.75    3.41
   2   8  20    3.49    1.58
  -2  -8 -21    7.93    4.12
  -2  -8 -22    6.04    3.99
  -2  -8 -23    2.55    3.39
  -2  -8 -24   17.37    5.39
  -2  -8 -25    4.20    3.71
  -2  -8 -26    5.95    4.02
  -2  -8 -27    6.53    4.32
  -2  -8 -28    6.64    4.44
  -2  -8 -29    7.41    4.75
   2   9 -25   -3.32    3.28
   2   9 -24   -5.69    3.78
   2   9 -24   -2.06    2.30
   2   9 -23    2.19    2.74
   2   9 -23    0.43    1.86
   2   9 -22   -4.23    2.57
   2   9 -22   -2.55    2.93
   2   9 -21   -0.81    2.72
   2   9 -21   -0.36    1.74
   2   9 -20    1.79    2.58
   2   9 -20   -1.32    1.74
   2   9 -19    2.19    1.37
   2   9 -19    2.44    2.40
   2   9 -19    1.33    1.60
   2   9 -18    0.05    1.18
   2   9 -18    0.57    2.31
   2   9 -18    0.09    1.77
   2   9 -17    1.48    1.33
   2   9 -17    1.78    2.24
   2   9 -17    2.08    1.64
   2   9 -16   -1.10    1.35
   2   9 -16   -0.41    2.30
   2   9 -16   -0.53    1.82
   2   9 -15    5.25    1.76
   2   9 -15    5.45    2.09
   2   9 -15    7.46    2.75
  -2  -9  15    5.43    2.05
   2   9 -14   -0.38    1.22
   2   9 -14   -2.03    2.13
   2   9 -14   -0.27    2.12
  -2  -9  14   -1.76    1.85
   2   9 -13    7.78    2.09
   2   9 -13    6.23    2.42
   2   9 -13    6.76    2.23
  -2  -9  13    8.56    2.22
   2   9 -12   10.21    2.31
   2   9 -12   14.66    3.08
  -2  -9  12   13.82    2.60
   2   9 -12    9.10    2.52
   2   9 -11   -1.33    1.45
   2   9 -11    0.36    1.83
   2   9 -11   -1.18    1.76
  -2  -9  11   -0.45    1.39
   2   9 -10   27.30    3.72
   2   9 -10   22.01    3.57
   2   9 -10   23.44    3.28
  -2  -9  10   23.04    2.96
   2   9  -9    3.80    1.58
   2   9  -9    1.56    1.52
  -2  -9   9    2.06    1.32
   2   9  -9    1.83    1.70
   2   9  -8    4.74    1.78
  -2  -9   8    4.93    1.58
   2   9  -8    2.59    1.63
  -2  -9   8    3.14    1.91
   2   9  -8    3.04    1.69
   2   9  -7    1.33    1.18
  -2  -9   7    1.97    1.33
   2   9  -7    0.61    1.49
   2   9  -7    1.44    1.33
  -2  -9   7    1.16    1.68
   2   9  -6    3.87    1.45
  -2  -9   6    4.37    1.37
   2   9  -6    1.39    1.44
   2   9  -6    3.27    1.49
  -2  -9   6    3.98    2.05
   2   9  -5   -2.14    1.85
   2   9  -5    0.09    1.27
   2   9  -4    7.48    2.32
   2   9  -4    6.13    1.52
   2   9  -3    4.20    2.27
   2   9  -3   11.36    2.85
   2   9  -3   10.16    1.89
   2   9  -2  290.87   11.67
   2   9  -2  274.22    6.45
   2   9  -1   17.65    3.50
   2   9  -1   16.81    2.30
   2   9   0   23.21    3.43
   2   9   0   18.75    1.69
   2   9   1    2.83    1.92
   2   9   1   -0.67    0.87
   2   9   1    3.73    2.08
   2   9   2    7.14    2.22
   2   9   2    4.28    2.10
   2   9   2    4.73    1.06
   2   9   3    5.52    2.13
   2   9   3    1.69    0.89
   2   9   3    4.22    2.18
  -2  -9  -4   38.95    5.23
   2   9   4   45.32    4.72
   2   9   4   47.35    5.65
  -2  -9  -5    9.15    2.59
   2   9   5   17.98    3.33
  -2  -9  -5   10.46    1.99
   2   9   5   16.52    3.76
  -2  -9  -6  103.85    5.38
  -2  -9  -6  116.94    9.36
   2   9   6  109.75    7.23
   2   9   6  104.83    8.36
  -2  -9  -7    8.59    2.35
   2   9   7    8.46    2.62
  -2  -9  -7    3.59    2.81
   2   9   7    2.01    2.29
   2   9   8   48.39    5.01
  -2  -9  -8   48.92    6.43
   2   9   8   41.26    5.07
   2   9   8   37.62    5.40
   2   9   8   44.16    3.80
   2   9   9  152.30    8.75
  -2  -9  -9  162.36   11.01
   2   9   9  152.77    9.52
   2   9   9  139.84   10.10
   2   9   9  156.91    7.01
   2   9  10    5.96    2.90
   2   9  10   13.56    3.05
  -2  -9 -10   10.62    4.11
   2   9  10    5.05    2.06
   2   9  10   10.68    3.79
   2   9  11  106.98    7.46
   2   9  11  106.91    8.22
  -2  -9 -11  114.30    9.89
   2   9  11   92.07    8.53
   2   9  12   15.59    3.10
  -2  -9 -12    7.83    3.29
   2   9  12    9.28    2.85
  -2  -9 -13   -6.44    4.20
   2   9  13    0.62    1.25
   2   9  13   -3.62    2.82
   2   9  14   10.55    2.57
   2   9  14    9.87    3.37
  -2  -9 -14    5.68    3.13
   2   9  14    6.41    2.40
   2   9  15    2.82    1.71
   2   9  15    0.56    2.17
  -2  -9 -15   -2.54    3.64
   2   9  15   -1.99    2.21
   2   9  16   13.20    2.91
  -2  -9 -16   10.06    4.26
   2   9  16   11.12    3.06
   2   9  17   67.20    6.12
  -2  -9 -17   69.58    8.91
   2   9  17   66.38    6.35
  -2  -9 -18   -1.23    2.94
   2   9  18    1.90    1.72
   2   9  19   36.00    4.65
  -2  -9 -19   32.47    6.50
  -2  -9 -20    5.11    3.64
  -2  -9 -21   17.35    5.25
  -2  -9 -22    2.29    3.47
  -2  -9 -23    5.33    3.96
  -2  -9 -24    3.71    3.84
  -2  -9 -25    4.71    4.12
  -2  -9 -26    4.45    3.79
  -2  -9 -27    5.51    4.33
  -2  -9 -28    7.50    4.58
  -2  -9 -29    3.01    4.14
   2  10 -24    6.04    2.63
   2  10 -24   10.42    4.03
   2  10 -23    1.86    1.94
   2  10 -23    5.89    3.29
   2  10 -22    0.11    2.45
   2  10 -22    2.48    2.05
   2  10 -21   -2.40    2.78
   2  10 -21   -0.50    1.73
   2  10 -20   -0.74    2.48
   2  10 -20    0.02    1.65
   2  10 -19   -0.36    1.83
   2  10 -19   -1.86    2.35
   2  10 -18    1.28    2.57
   2  10 -18    2.98    2.18
   2  10 -17    0.30    2.28
   2  10 -17   -0.16    1.68
   2  10 -16    5.81    2.84
   2  10 -16    2.37    1.89
   2  10 -15    4.05    2.26
   2  10 -15    2.58    2.34
  -2 -10  15    1.90    1.65
   2  10 -14    6.29    2.56
  -2 -10  14    6.25    2.02
   2  10 -14    6.37    2.63
   2  10 -13   45.30    5.03
  -2 -10  13   45.03    4.44
   2  10 -13   44.16    5.41
   2  10 -12   14.15    2.90
   2  10 -12   16.30    3.38
   2  10 -12   17.92    3.67
  -2 -10  12   16.60    2.80
   2  10 -11   10.78    2.63
  -2 -10  11   11.62    2.39
   2  10 -11   12.95    3.14
  -2 -10  11   10.53    2.98
   2  10 -11   13.69    2.95
   2  10 -10   40.20    4.74
  -2 -10  10   27.21    4.40
   2  10 -10   36.76    4.12
  -2 -10  10   35.67    3.59
   2  10 -10   35.05    4.74
   2  10  -9    2.14    1.44
  -2 -10   9    3.09    2.27
  -2 -10   9    3.78    1.82
   2  10  -9    3.92    2.13
   2  10  -9    2.17    1.95
   2  10  -8   18.27    3.27
   2  10  -8   16.31    3.29
   2  10  -8   18.79    2.87
  -2 -10   8   14.28    3.48
  -2 -10   8   15.29    2.43
   2  10  -7    6.89    2.11
  -2 -10   7    6.20    2.60
  -2 -10   7    6.33    1.68
   2  10  -7    4.89    1.89
   2  10  -7    8.16    2.45
  -2 -10   6    4.29    2.34
   2  10  -6    3.67    1.78
   2  10  -6    4.96    1.66
   2  10  -5    7.21    2.68
   2  10  -5   11.63    2.74
   2  10  -5   12.41    2.07
  -2 -10   5    9.20    2.93
   2  10  -4   23.72    3.90
   2  10  -4   21.33    4.53
   2  10  -4   22.69    2.50
  -2 -10   4   27.22    4.56
   2  10  -3    2.33    2.75
  -2 -10   3    7.14    3.16
   2  10  -3    9.22    1.92
   2  10  -3    6.60    2.54
   2  10  -2  150.22    8.98
  -2 -10   2  162.18   10.25
   2  10  -2  141.60    5.03
   2  10  -1   69.21    6.19
   2  10  -1   81.18    8.14
   2  10  -1   65.70    3.44
   2  10   0   12.72    3.23
   2  10   0   12.87    4.17
   2  10   0    3.46    1.25
   2  10   1  125.35    8.24
   2  10   1  130.20    9.64
   2  10   1  101.66    4.03
   2  10   1  112.55    8.17
   2  10   2  123.13    8.74
   2  10   2  116.57    4.42
   2  10   3   43.29    5.07
   2  10   3   42.86    6.06
   2  10   3   39.48    5.40
   2  10   3   32.12    2.68
   2  10   4    2.23    1.91
   2  10   4   -3.15    2.84
   2  10   4   -0.19    1.84
   2  10   5    5.02    2.56
   2  10   5    5.61    2.16
   2  10   5    0.98    2.00
  -2 -10  -6   27.56    4.47
   2  10   6   48.77    5.93
   2  10   6   41.53    4.81
  -2 -10  -6   31.07    3.14
   2  10   6   41.87    5.63
   2  10   7   10.57    3.19
   2  10   7   -2.16    3.11
  -2 -10  -7    3.15    1.91
  -2 -10  -7   -5.29    3.96
   2  10   7    5.05    2.86
  -2 -10  -8  134.95   10.91
   2  10   8  132.54    8.58
  -2 -10  -8  108.63    6.26
   2  10   8  130.14    9.41
   2  10   8  125.03   10.01
   2  10   9  201.38   11.75
   2  10   9  195.93   10.32
  -2 -10  -9  225.51   14.26
  -2 -10  -9  175.52    8.18
   2  10   9  219.28   13.33
   2  10   9  216.30    8.29
  -2 -10 -10  131.85    7.42
   2  10  10  142.54   10.02
  -2 -10 -10  153.75   11.91
   2  10  10  122.96   10.38
  -2 -10 -11  134.12    7.66
  -2 -10 -11  165.58   12.31
   2  10  11  161.29   10.61
   2  10  11  155.58   11.38
   2  10  12    1.84    2.55
   2  10  12    1.91    2.35
  -2 -10 -13   -1.24    2.89
   2  10  13    1.47    2.42
   2  10  13    1.58    1.97
   2  10  13   -1.97    2.60
  -2 -10 -14   31.98    5.99
   2  10  14   35.75    4.40
  -2 -10 -15    5.55    3.27
   2  10  15   11.40    2.99
  -2 -10 -16   -1.01    3.74
   2  10  16    8.13    2.86
  -2 -10 -17   36.34    7.01
   2  10  17   42.36    5.28
  -2 -10 -18   -2.55    3.64
  -2 -10 -19   -1.89    3.84
  -2 -10 -20    4.70    3.76
  -2 -10 -21   20.09    6.01
  -2 -10 -22   -1.02    3.17
  -2 -10 -23    9.88    4.87
  -2 -10 -24    9.18    4.84
  -2 -10 -25    3.23    3.79
  -2 -10 -26    1.06    3.45
  -2 -10 -27    2.02    3.97
  -2 -10 -28    6.56    4.85
   2  11 -24    6.21    3.43
   2  11 -23    1.45    2.25
   2  11 -23    1.91    2.82
   2  11 -22   -0.10    1.75
   2  11 -22    0.86    2.52
   2  11 -21   -0.20    2.48
   2  11 -21    1.53    2.09
   2  11 -20    9.39    3.66
   2  11 -20   10.18    3.19
   2  11 -19    3.75    2.39
   2  11 -19    3.85    2.88
   2  11 -18   20.46    4.37
   2  11 -18   20.38    4.23
   2  11 -17   12.45    3.55
   2  11 -17    9.85    3.31
   2  11 -16    0.73    2.11
   2  11 -16    2.89    2.41
   2  11 -15   10.92    3.21
   2  11 -15    9.97    3.09
   2  11 -14    8.00    2.81
   2  11 -14    6.93    2.75
  -2 -11  14    9.11    2.49
  -2 -11  13   11.34    2.61
   2  11 -13   13.46    3.04
   2  11 -13   11.89    3.33
  -2 -11  12    2.45    2.22
  -2 -11  12    3.29    1.78
   2  11 -12    1.91    1.84
   2  11 -12    1.88    2.08
   2  11 -11    6.69    2.35
   2  11 -11    3.81    2.02
  -2 -11  11    7.32    2.14
  -2 -11  11    7.11    2.92
  -2 -11  10    2.41    1.54
   2  11 -10    1.98    1.62
   2  11 -10    3.40    1.80
  -2 -11  10    3.06    2.21
  -2 -11   9   -0.83    1.51
  -2 -11   9   -0.32    1.93
   2  11  -9   -2.90    2.30
   2  11  -9    1.83    1.66
   2  11  -8   14.72    2.80
  -2 -11   8    9.91    3.13
   2  11  -8    7.28    2.36
   2  11  -7   29.76    4.53
   2  11  -7   31.24    3.59
  -2 -11   7   24.35    4.57
   2  11  -6   82.46    7.20
  -2 -11   6   73.99    7.43
   2  11  -6   77.36    4.87
   2  11  -5    6.50    3.75
   2  11  -5   10.58    3.26
  -2 -11   5    2.98    2.53
   2  11  -5    6.27    2.12
   2  11  -4   11.30    3.99
   2  11  -4    8.81    1.89
   2  11  -4    9.09    2.72
  -2 -11   4    7.46    2.76
   2  11  -3   13.91    4.29
   2  11  -3    8.20    1.75
  -2 -11   3    7.72    2.79
   2  11  -3    9.20    2.75
   2  11  -2    5.37    2.35
   2  11  -2    4.04    1.42
   2  11  -1   16.39    3.40
   2  11  -1   25.71    5.17
   2  11   0   24.48    4.95
   2  11   0   23.53    4.10
   2  11   1   51.62    6.62
   2  11   1   55.23    5.87
   2  11   1   34.57    2.63
   2  11   2   38.19    4.96
   2  11   2   33.89    5.71
   2  11   2   38.13    5.27
   2  11   2   18.92    2.12
   2  11   3   -1.57    2.51
   2  11   3    3.46    2.13
   2  11   3    2.57    2.28
   2  11   3    0.53    1.05
   2  11   4    1.22    1.72
   2  11   4   -0.74    2.48
   2  11   4    0.46    1.06
   2  11   4   -0.17    1.94
   2  11   5   38.22    4.83
   2  11   5   47.03    6.17
   2  11   5   36.52    2.76
   2  11   5   41.19    5.86
   2  11   6   27.14    5.21
   2  11   6   22.72    3.93
   2  11   6   22.28    4.60
   2  11   7   18.56    4.24
   2  11   7   22.81    3.93
  -2 -11  -7    8.67    3.01
   2  11   7   24.20    4.90
   2  11   8   13.76    3.21
  -2 -11  -8    2.06    3.43
   2  11   8    3.64    2.65
  -2 -11  -8    3.39    2.07
   2  11   8   12.96    3.73
   2  11   9    4.34    2.35
   2  11   9   -0.84    2.64
  -2 -11  -9   -1.71    1.99
  -2 -11  -9   -2.97    3.66
   2  11   9   -0.58    1.30
   2  11   9    3.18    2.70
   2  11  10   35.17    4.71
  -2 -11 -10   30.54    3.95
  -2 -11 -10   39.25    6.78
   2  11  10   38.40    5.78
   2  11  10   33.52    5.75
  -2 -11 -11   14.10    3.10
  -2 -11 -11   19.64    5.12
   2  11  11   15.27    3.24
   2  11  11   19.90    4.60
  -2 -11 -12   10.54    2.90
  -2 -11 -12   18.77    5.19
   2  11  12   10.07    3.62
  -2 -11 -13   26.97    5.98
  -2 -11 -13   15.28    3.27
   2  11  13   18.13    3.35
   2  11  13   15.83    4.19
   2  11  14    0.14    1.83
   2  11  14    0.46    2.09
  -2 -11 -15   26.04    6.17
   2  11  15   17.53    3.38
   2  11  15   17.38    4.56
  -2 -11 -16    0.08    3.21
   2  11  16    3.53    2.41
  -2 -11 -17   -1.30    3.96
  -2 -11 -18   -8.02    5.05
  -2 -11 -19   -5.66    4.65
  -2 -11 -20   -5.32    4.58
  -2 -11 -21   -0.19    3.72
   2  11  22    1.69    1.93
  -2 -11 -22   -5.10    4.54
   2  11  23    2.35    1.96
  -2 -11 -23    0.00    3.90
   2  11  24    0.79    1.61
  -2 -11 -24   -3.32    4.42
  -2 -11 -25    0.06    3.60
  -2 -11 -26    2.93    4.29
  -2 -11 -27   -2.45    4.27
   2  12 -24    1.45    2.92
   2  12 -23    5.09    3.38
   2  12 -22    7.28    3.52
   2  12 -22    0.89    1.96
   2  12 -21   -0.02    2.49
   2  12 -21    1.03    2.14
   2  12 -20    0.92    2.16
   2  12 -20    2.50    2.72
   2  12 -19    0.99    2.09
   2  12 -19    1.78    2.52
   2  12 -18    3.56    2.86
   2  12 -18    3.92    2.47
   2  12 -17    3.43    2.63
   2  12 -17    5.30    2.79
   2  12 -16    2.10    2.18
   2  12 -16   -1.05    2.34
   2  12 -15    8.33    2.92
   2  12 -15    6.93    2.80
   2  12 -14   -2.83    2.53
   2  12 -14   -2.11    2.30
  -2 -12  13   -1.63    1.84
   2  12 -13   -3.42    2.49
   2  12 -13   -4.37    2.56
  -2 -12  12   -1.04    1.57
   2  12 -12   -3.04    2.19
   2  12 -12   -2.97    2.31
  -2 -12  11    0.29    1.31
   2  12 -11    1.42    1.81
   2  12 -11    0.40    1.85
  -2 -12  10    3.19    2.21
   2  12 -10    3.73    2.01
  -2 -12  10    4.22    1.58
   2  12 -10    4.02    2.01
   2  12  -9    1.28    1.81
   2  12  -9   -2.79    2.47
  -2 -12   9    0.49    1.91
   2  12  -8   15.35    3.43
   2  12  -8   24.06    3.24
  -2 -12   8   22.00    4.60
   2  12  -7    3.03    1.92
   2  12  -7   -0.23    1.82
  -2 -12   7   -0.54    1.98
   2  12  -6    6.16    1.90
  -2 -12   6    3.17    2.15
   2  12  -6    2.33    1.74
   2  12  -5    2.33    1.81
  -2 -12   5    0.77    1.92
   2  12  -5    4.22    1.70
   2  12  -4    6.25    1.72
  -2 -12   4    5.57    2.65
   2  12  -4    5.26    2.28
   2  12  -3    1.40    1.36
   2  12  -3   -1.75    1.90
   2  12  -2   12.90    3.08
   2  12  -2   12.90    1.95
   2  12  -1    0.47    1.63
   2  12  -1    1.77    1.24
   2  12   0    3.96    2.12
   2  12   0   -0.64    1.26
   2  12   1    2.94    2.19
   2  12   1    0.32    1.03
   2  12   2   38.88    5.23
   2  12   2   31.49    2.61
   2  12   2   32.11    5.13
   2  12   3    8.48    2.81
   2  12   3    7.11    1.85
   2  12   3    8.43    3.12
   2  12   4   -1.65    1.75
   2  12   4   -0.37    1.02
   2  12   4   -0.16    1.89
   2  12   5    0.30    1.57
   2  12   5    0.82    1.15
   2  12   5   -0.42    1.95
   2  12   6   -0.57    1.61
   2  12   6    0.56    1.04
   2  12   6   -0.64    2.17
   2  12   7    0.00    1.40
   2  12   7    0.10    1.95
   2  12   8    0.83    1.62
   2  12   8    1.03    2.27
   2  12   9    2.91    1.83
  -2 -12  -9   -4.67    2.81
  -2 -12  -9   -0.77    3.47
   2  12   9    2.04    2.38
  -2 -12 -10   -0.62    2.48
  -2 -12 -10   -0.27    3.44
   2  12  10    3.28    2.02
   2  12  10    3.84    2.71
  -2 -12 -11    4.71    2.25
  -2 -12 -11    9.80    4.25
   2  12  11    7.91    2.74
   2  12  11    7.77    3.39
  -2 -12 -12    7.80    4.26
  -2 -12 -12    1.89    2.08
   2  12  12    5.19    2.55
   2  12  12    7.04    2.49
   2  12  12    8.13    3.58
  -2 -12 -13   13.83    4.96
   2  12  13   13.29    3.32
   2  12  13   15.26    4.49
   2  12  13   11.20    2.96
  -2 -12 -14    4.51    3.79
   2  12  14    3.02    1.99
   2  12  14    1.39    2.41
  -2 -12 -15    4.17    3.64
   2  12  15   -0.45    1.72
   2  12  15   -2.56    2.77
   2  12  16    0.93    1.50
  -2 -12 -16    1.37    3.50
   2  12  16   -4.06    3.30
  -2 -12 -17    5.38    4.11
   2  12  17   -0.63    1.86
   2  12  17   -3.22    3.22
   2  12  18    4.53    2.36
   2  12  18    1.52    2.08
   2  12  19    2.07    2.18
  -2 -12 -19    2.86    4.15
   2  12  19   -0.08    2.18
   2  12  20    3.31    2.36
  -2 -12 -20   -5.20    3.76
   2  12  21    0.59    1.72
  -2 -12 -21   -5.25    4.66
  -2 -12 -22   -6.65    5.09
   2  12  22   -0.94    1.71
  -2 -12 -23   -4.35    4.51
   2  12  23    0.96    1.77
  -2 -12 -24   -5.70    5.20
  -2 -12 -25   -9.29    5.40
   2  13 -23    2.83    2.94
   2  13 -22    1.62    2.87
   2  13 -22   -1.44    2.40
   2  13 -21    2.24    2.83
   2  13 -21   -1.17    2.17
   2  13 -20    6.31    3.08
   2  13 -20    4.84    3.11
   2  13 -19   17.36    4.30
   2  13 -19   17.95    4.48
   2  13 -18   12.17    3.80
   2  13 -18   10.03    3.55
   2  13 -17    4.93    2.72
   2  13 -17    1.77    2.37
   2  13 -16   -0.10    1.71
   2  13 -16   -0.68    2.13
   2  13 -15    0.16    1.76
   2  13 -15   -0.06    2.06
   2  13 -14    0.13    1.75
   2  13 -14   -2.03    2.15
   2  13 -13    6.36    2.70
   2  13 -13    9.05    2.95
   2  13 -12    2.71    2.07
   2  13 -12    5.90    2.60
   2  13 -11   38.51    5.72
   2  13 -11   36.76    4.44
   2  13 -10    4.66    2.53
   2  13 -10    5.75    2.48
   2  13  -9    6.91    2.67
   2  13  -9    9.11    2.44
   2  13  -8    5.20    2.16
   2  13  -8    2.89    2.09
   2  13  -7    4.56    2.27
   2  13  -7    2.17    2.24
   2  13  -6   44.07    5.81
   2  13  -6   43.46    3.98
   2  13  -5   14.98    3.72
   2  13  -5   17.99    2.84
   2  13  -4    2.23    1.66
   2  13  -4    3.11    2.33
   2  13  -3    8.61    1.80
   2  13  -3   12.69    3.37
   2  13  -2   10.43    3.14
   2  13  -2    6.78    1.71
   2  13  -1    5.11    2.41
   2  13  -1    3.15    1.41
   2  13   0   25.33    4.59
   2  13   0   11.94    1.95
   2  13   1   23.86    4.60
   2  13   1   17.39    2.27
   2  13   2   49.63    6.15
   2  13   2   34.44    2.94
   2  13   3    8.05    3.05
   2  13   3    4.13    1.77
   2  13   3    8.51    3.36
   2  13   4    2.69    1.99
   2  13   4   -0.57    1.27
   2  13   4    0.43    2.05
   2  13   5   15.84    3.66
   2  13   5   13.46    2.04
   2  13   5   11.40    3.65
   2  13   6   18.53    3.90
   2  13   6   17.14    2.36
   2  13   6   11.36    3.76
   2  13   7    8.73    3.04
   2  13   7    8.26    3.58
   2  13   7    7.94    1.82
   2  13   8    7.10    2.78
   2  13   8    7.94    3.40
   2  13   9    1.89    1.97
   2  13   9   -0.15    2.25
   2  13  10   27.47    4.67
  -2 -13 -10   27.08    6.15
   2  13  10   32.81    6.15
  -2 -13 -11    5.03    3.75
   2  13  11    7.68    2.84
   2  13  11    9.56    3.94
   2  13  12   12.42    3.51
  -2 -13 -12   12.38    4.95
   2  13  12    6.98    3.38
  -2 -13 -13   32.94    7.30
   2  13  13   24.33    4.39
   2  13  13   25.11    5.60
  -2 -13 -14    8.48    4.79
   2  13  14    3.14    1.98
   2  13  14    4.84    3.17
  -2 -13 -15    5.16    4.13
   2  13  15    2.55    1.79
   2  13  15    5.56    3.06
  -2 -13 -16    2.40    3.38
   2  13  16   -1.56    1.89
   2  13  16   -2.67    2.96
  -2 -13 -17    4.30    4.07
   2  13  17    1.47    1.84
   2  13  17   -0.08    2.34
  -2 -13 -18   11.33    5.25
   2  13  18    3.78    2.48
   2  13  18    3.56    2.80
   2  13  19    0.00    1.65
   2  13  19   -1.59    2.59
  -2 -13 -20    6.38    4.90
   2  13  20    1.22    1.87
   2  13  20   -0.90    2.72
  -2 -13 -21    5.77    5.00
   2  13  21    0.30    1.75
  -2 -13 -22   11.00    5.81
   2  13  22    5.75    2.72
   2  13  23    1.02    2.02
  -2 -13 -23    5.30    4.95
  -2 -13 -24    2.60    4.52
   2  14 -21    0.22    1.83
   2  14 -20    4.07    2.99
   2  14 -19    5.44    3.06
   2  14 -18    2.41    2.51
   2  14 -17   -1.56    2.45
   2  14 -17    0.65    2.04
   2  14 -16    2.95    2.40
   2  14 -16    2.28    2.36
   2  14 -15    5.88    2.99
   2  14 -15    2.66    2.43
   2  14 -14   11.52    3.18
   2  14 -14   12.40    3.75
   2  14 -13    0.63    1.99
   2  14 -13    0.69    2.00
   2  14 -12   -1.79    2.05
   2  14 -12    0.30    1.95
   2  14 -11    6.33    2.37
   2  14 -11    5.19    2.64
   2  14 -10    1.67    1.90
   2  14 -10    4.94    2.27
   2  14  -9    4.16    2.14
   2  14  -9    1.06    1.77
   2  14  -8    5.75    2.72
   2  14  -8   12.37    2.70
   2  14  -7   13.21    2.85
   2  14  -7    9.82    3.34
   2  14  -6   26.65    4.89
   2  14  -6   27.01    3.34
   2  14  -5   11.31    3.58
   2  14  -5   10.10    2.44
   2  14  -4    9.59    3.34
   2  14  -4    8.39    1.98
   2  14  -3    0.00    1.49
   2  14  -3    2.15    2.15
   2  14  -2    8.35    1.79
   2  14  -2   12.97    3.56
   2  14  -1    9.39    3.16
   2  14  -1    6.88    1.83
   2  14   0    1.82    1.91
   2  14   0    3.33    1.45
   2  14   1    2.00    1.88
   2  14   1    2.07    1.24
   2  14   2   -1.86    1.98
   2  14   2    0.54    1.03
   2  14   3   -1.96    2.26
   2  14   3   -0.62    1.14
   2  14   4    0.76    1.78
   2  14   4    2.42    1.29
   2  14   4    0.71    2.11
   2  14   5   11.70    3.24
   2  14   5   15.55    4.17
   2  14   5   11.29    1.99
   2  14   6   10.04    3.11
   2  14   6   11.40    3.94
   2  14   6   11.34    2.07
   2  14   7   -0.18    1.67
   2  14   7    0.94    1.29
   2  14   7   -0.95    2.35
   2  14   8    1.81    1.66
   2  14   8    0.91    1.14
   2  14   8    0.52    2.11
   2  14   9    1.14    1.68
   2  14   9    1.37    2.36
   2  14  10    1.26    1.70
   2  14  10    4.32    2.93
   2  14  11    1.04    1.65
   2  14  11    2.45    2.69
   2  14  12    1.24    1.60
   2  14  12    2.63    2.76
   2  14  13   -0.59    1.76
  -2 -14 -13   -3.19    4.59
   2  14  13   -1.92    2.69
  -2 -14 -14   -7.20    4.63
   2  14  14   -0.98    1.98
   2  14  14   -1.03    2.67
  -2 -14 -15   -6.71    4.61
   2  14  15    0.38    1.62
   2  14  15   -2.14    2.65
   2  14  16   -0.90    1.91
  -2 -14 -16   -4.01    4.14
   2  14  16   -0.29    2.33
  -2 -14 -17    2.43    3.56
   2  14  17    3.34    2.28
   2  14  17    2.76    2.80
  -2 -14 -18    0.94    3.84
   2  14  18    1.30    1.88
   2  14  18   -0.84    2.45
  -2 -14 -19   12.52    5.88
   2  14  19    9.75    3.46
  -2 -14 -20    3.32    4.60
   2  14  20    0.43    1.85
   2  14  21   -1.08    1.96
  -2 -14 -21    3.36    4.38
  -2 -14 -22    2.12    4.74
   2  15 -19    2.15    2.42
   2  15 -18    3.92    2.98
   2  15 -17    0.19    1.91
   2  15 -16   -0.69    2.03
   2  15 -15    0.96    2.17
   2  15 -14    3.05    2.44
   2  15 -13    4.26    2.55
   2  15 -12   -1.85    2.18
   2  15 -11    1.42    1.92
   2  15 -10    5.15    2.60
   2  15  -9    4.12    2.59
   2  15  -8   -0.83    2.04
   2  15  -7    1.48    1.84
   2  15  -6   -0.43    2.15
   2  15  -5   -0.71    1.99
   2  15  -4    9.91    3.46
   2  15  -3   12.34    3.69
   2  15  -2    0.99    2.01
   2  15  -1    9.14    3.13
   2  15   0   -0.27    1.86
   2  15   1   -0.98    2.01
   2  15   2    2.83    2.08
   2  15   3   -0.59    1.93
   2  15   4    0.68    1.78
   2  15   5    3.12    2.35
   2  15   5    3.63    2.70
   2  15   6   -0.10    1.67
   2  15   6   -1.11    2.13
   2  15   7    0.66    1.64
   2  15   7    0.44    2.11
   2  15   8    0.68    1.53
   2  15   8   -0.22    2.09
   2  15   9    9.52    3.23
   2  15   9   11.08    4.09
   2  15  10   13.52    3.77
   2  15  10   13.89    4.65
   2  15  11    6.46    2.92
   2  15  11    4.87    3.41
  -2 -15 -12   -4.02    4.68
   2  15  12    1.71    1.87
   2  15  12    1.77    2.73
   2  15  13    0.07    1.56
   2  15  13    1.79    2.90
   2  15  14    3.10    2.15
  -2 -15 -14    0.00    4.36
   2  15  14    1.39    2.54
   2  15  15   -1.48    1.99
  -2 -15 -15   -6.56    5.23
   2  15  15   -2.20    2.83
   2  15  16    0.98    1.83
  -2 -15 -16   -4.15    4.91
   2  15  16    2.22    3.02
   2  15  17   -0.49    1.71
  -2 -15 -17   -5.04    5.48
  -2 -15 -18   -2.53    4.38
  -2 -15 -19    0.53    4.18
   2  16 -15    1.12    2.29
   2  16 -14    0.15    1.94
   2  16 -13   -0.26    1.95
   2  16 -12   -0.87    2.02
   2  16 -11    1.60    2.18
   2  16 -10    1.94    2.34
   2  16  -9    0.39    2.16
   2  16  -8    1.18    2.08
   2  16  -7    4.76    2.77
   2  16  -6    3.48    2.51
   2  16  -5    2.98    2.69
   2  16  -4    0.78    2.11
   2  16  -3    4.11    2.66
   2  16  -2    2.64    2.30
   2  16  -1    0.60    1.85
   2  16   0   -0.61    2.10
   2  16   1   13.34    3.82
   2  16   2    6.07    3.00
   2  16   3    9.11    3.22
   2  16   4    3.10    2.40
   2  16   5    0.34    1.82
   2  16   6   -1.01    2.03
   2  16   6    1.50    2.45
   2  16   7    1.30    1.85
   2  16   7    0.86    2.24
   2  16   8    0.66    2.00
   2  16   8    1.89    2.42
   2  16   9    9.79    3.51
   2  16   9    8.73    3.93
   2  16  10    7.61    3.16
   2  16  10    9.40    4.13
   2  16  11    3.02    2.31
   2  16  11    1.50    2.85
   2  16  12    1.29    2.74
   2  16  13    0.43    2.47
  -2 -16 -14   -2.91    5.14
   2  16  14    5.94    3.75
  -2 -16 -15   -9.29    5.63
  -2 -16 -16   -3.23    5.51
   2  17   8    1.81    2.88
   2  17   9    1.54    2.86
   2  17  10    1.97    2.78
   2  17  11    0.42    2.33
  -3  16   3    1.96    2.29
  -3  16   2    0.21    2.03
  -3  16   1    0.89    2.26
  -3  16   0    5.72    2.78
  -3  16  -1    0.44    2.14
  -3  16  -2   -1.94    2.29
  -3  16  -3    4.46    2.91
  -3  16  -4   10.95    3.36
  -3  16  -5    0.71    2.36
  -3  16  -6    1.71    2.32
  -3  16  -7    1.40    2.09
  -3  16  -8   -2.14    2.48
  -3  16  -9   -2.00    2.36
  -3  16 -10    1.33    2.44
  -3  15   9    4.20    2.67
  -3  15   8    8.76    3.25
  -3  15   7    1.78    2.37
  -3  15   6   -0.42    2.09
  -3  15   5   -1.79    2.27
  -3  15   4   -2.44    2.44
  -3  15   3   -2.26    2.28
  -3  15   2    1.99    2.22
  -3  15   1    4.47    2.48
  -3  15   0    4.00    2.58
  -3  15  -1    3.23    2.31
  -3  15  -2   -0.85    2.03
  -3  15  -3    1.07    2.05
  -3  15  -4    1.39    1.79
  -3  15  -4    1.70    2.31
  -3  15  -5    3.45    2.23
  -3  15  -5    2.86    2.38
  -3  15  -6    1.85    2.20
  -3  15  -6    3.03    2.42
  -3  15  -7    3.29    2.25
  -3  15  -7    2.98    2.53
  -3  15  -8    1.42    1.89
  -3  15  -8    3.66    2.56
  -3  15  -9    0.09    1.63
  -3  15  -9    2.06    2.36
  -3  15 -10    0.63    1.69
  -3  15 -10    2.47    2.51
  -3  15 -11    2.05    2.10
  -3  15 -11    0.35    2.29
  -3  15 -12    4.55    2.57
  -3  15 -12    6.40    3.23
  -3  15 -13   -0.38    1.70
  -3  15 -13   -0.57    2.13
  -3  15 -14   -1.18    2.30
  -3  15 -14    1.39    1.99
  -3  15 -15    1.31    2.64
  -3  15 -15    0.25    1.70
  -3  15 -16    1.16    2.71
  -3  14  15    0.99    2.29
  -3  14  14    6.56    3.56
  -3  14  13    3.98    3.05
  -3  14  12    2.27    2.88
   3 -14 -11   -4.19    5.17
  -3  14  11    1.80    2.83
   3 -14 -10   -9.79    5.76
  -3  14  10   -0.54    2.14
   3 -14  -9   -5.64    5.72
  -3  14   9    2.76    2.54
   3 -14  -8   -6.48    5.71
  -3  14   8    1.45    2.24
  -3  14   7    5.79    2.85
  -3  14   7    5.44    2.90
  -3  14   6    1.23    2.16
  -3  14   6   -2.01    2.45
  -3  14   5    0.67    1.92
  -3  14   5    2.65    2.40
  -3  14   4    5.98    2.65
  -3  14   3   -0.96    2.20
  -3  14   2    4.37    2.53
  -3  14   1   13.95    3.42
  -3  14   0    4.53    2.60
  -3  14  -1    0.91    2.03
  -3  14  -2    0.08    1.94
  -3  14  -3   19.41    3.73
  -3  14  -3   12.82    3.69
  -3  14  -4   30.78    4.26
  -3  14  -4   34.00    4.96
  -3  14  -5   19.87    3.56
  -3  14  -5    3.99    2.82
  -3  14  -6    1.82    2.23
  -3  14  -6    3.89    2.52
  -3  14  -6    4.69    2.43
  -3  14  -7   -3.23    2.48
  -3  14  -7    2.37    2.12
  -3  14  -7   -0.17    2.07
  -3  14  -8    4.63    2.46
  -3  14  -8    6.44    2.78
  -3  14  -9    1.47    1.80
  -3  14  -9    2.14    2.22
  -3  14 -10    2.05    2.12
  -3  14 -10    2.78    2.60
  -3  14 -11    7.72    3.10
  -3  14 -11    6.18    3.31
  -3  14 -12   34.81    5.60
  -3  14 -12   32.21    5.24
  -3  14 -13    1.66    2.03
  -3  14 -13    3.67    2.87
  -3  14 -14    0.80    1.90
  -3  14 -14   -1.77    2.41
  -3  14 -15    0.23    1.67
  -3  14 -15    0.98    2.46
  -3  14 -16    0.32    1.64
  -3  14 -16    3.46    2.71
  -3  14 -17   -0.57    2.31
  -3  14 -18    4.93    3.27
   3 -13 -15   10.82    6.10
   3 -13 -14    8.49    6.04
   3 -13 -13   12.26    6.24
   3 -13 -12    8.97    5.13
   3 -13 -11    0.56    3.56
  -3  13  11   -0.14    2.15
   3 -13 -10    2.96    4.68
  -3  13  10    0.93    2.27
   3 -13  -9    5.96    4.51
  -3  13   9    7.90    3.26
   3 -13  -8   -3.32    4.66
  -3  13   8   -2.68    2.63
   3 -13  -7   -2.50    4.84
  -3  13   7   -1.49    2.36
   3 -13  -6    3.87    4.50
  -3  13   6    5.93    3.09
  -3  13   5   27.05    4.33
  -3  13   5   27.89    4.97
  -3  13   4   14.50    3.71
  -3  13   4   12.83    3.91
  -3  13   3   34.25    4.90
  -3  13   3   31.85    4.58
  -3  13   2    5.21    2.37
  -3  13   2    2.78    2.47
  -3  13   1   -2.85    2.42
  -3  13   0   10.55    3.06
  -3  13  -1   23.73    3.74
  -3  13  -1   12.63    3.18
  -3  13  -2   24.79    4.12
  -3  13  -2   20.43    4.29
  -3  13  -3   48.43    5.22
  -3  13  -3   52.69    5.75
  -3  13  -4   47.98    5.08
  -3  13  -4   31.30    4.80
  -3  13  -5   25.78    3.92
  -3  13  -5   26.99    4.33
  -3  13  -6    1.67    2.41
  -3  13  -6   -2.21    2.12
  -3  13  -7   11.40    3.32
  -3  13  -7    1.54    2.26
  -3  13  -7    9.33    3.05
  -3  13  -8   28.49    4.85
  -3  13  -8   26.05    4.30
  -3  13  -9   11.97    3.42
  -3  13  -9   10.06    3.18
  -3  13 -10    9.23    3.06
  -3  13 -10    9.39    3.08
  -3  13 -11   12.75    3.38
  -3  13 -11   12.45    3.41
  -3  13 -12    0.92    1.74
  -3  13 -12    0.33    2.01
  -3  13 -13   -1.31    1.74
  -3  13 -13   -0.52    2.10
  -3  13 -14    4.68    2.39
  -3  13 -14    3.53    2.54
  -3  13 -15    5.27    2.90
  -3  13 -15    5.28    2.56
  -3  13 -16   24.36    4.51
  -3  13 -16   27.57    5.15
  -3  13 -17    5.53    2.63
  -3  13 -17    2.86    2.75
  -3  13 -18    7.40    3.56
  -3  13 -19    1.09    2.67
  -3  13 -20    3.19    3.14
   3 -12 -17    9.19    5.97
   3 -12 -16    8.03    5.43
   3 -12 -15    5.42    4.93
   3 -12 -14    2.51    4.18
   3 -12 -13    9.06    4.86
   3 -12 -12    2.98    4.28
   3 -12 -11    5.29    4.31
   3 -12 -10    1.96    3.34
   3 -12  -9   -6.20    4.95
   3 -12  -8   -4.43    4.47
  -3  12   8   -4.02    2.74
   3 -12  -7   -3.41    4.52
  -3  12   7    0.23    1.93
   3 -12  -6    1.82    3.85
  -3  12   6    2.60    2.34
   3 -12  -5   15.67    5.26
  -3  12   5   18.55    3.96
  -3  12   4    2.78    2.26
  -3  12   4    1.81    1.93
  -3  12   3   -0.06    1.71
  -3  12   3    2.32    2.12
  -3  12   2    1.31    1.62
  -3  12   2   -0.32    1.88
  -3  12   1    5.27    2.16
  -3  12   1    5.12    2.77
  -3  12   0   28.37    4.12
  -3  12   0   23.82    4.03
  -3  12  -1   15.89    3.31
  -3  12  -1    2.86    2.20
  -3  12  -2    4.66    2.63
  -3  12  -2   -0.58    1.93
  -3  12  -3    1.16    2.22
  -3  12  -3    2.03    1.92
  -3  12  -4   -4.22    2.71
  -3  12  -4   -2.04    2.18
  -3  12  -5    0.11    2.27
  -3  12  -5    4.88    2.38
  -3  12  -6    6.22    2.49
  -3  12  -7    4.75    2.53
  -3  12  -8    7.80    2.68
  -3  12  -9   -1.14    1.44
  -3  12  -9    1.32    2.13
  -3  12 -10    6.47    2.59
  -3  12 -10    6.70    2.61
  -3  12 -11    3.07    2.08
  -3  12 -11    2.86    2.41
  -3  12 -12    6.79    2.63
  -3  12 -12    2.90    2.41
  -3  12 -13   12.76    3.17
  -3  12 -13    9.81    3.06
  -3  12 -14    2.29    1.73
  -3  12 -14   -1.88    2.31
  -3  12 -15   -2.23    2.31
  -3  12 -15    1.03    1.57
  -3  12 -16    2.85    1.95
  -3  12 -16    1.96    2.60
  -3  12 -17    1.33    1.46
  -3  12 -17   -0.36    2.33
  -3  12 -18   -1.31    1.85
  -3  12 -18    3.06    2.76
  -3  12 -19    3.78    3.15
  -3  12 -20    3.98    2.99
  -3  12 -21    9.45    3.91
   3 -11 -19   -6.91    5.43
   3 -11 -18    0.13    4.17
   3 -11 -17   23.07    7.38
   3 -11 -16   23.08    7.33
   3 -11 -15   24.85    7.32
   3 -11 -14    3.67    4.04
   3 -11 -13    3.03    4.36
   3 -11 -12    8.29    4.78
   3 -11 -11    8.16    4.60
   3 -11 -10    6.63    4.36
   3 -11  -9    4.88    3.85
   3 -11  -8    6.53    3.68
   3 -11  -7    1.82    3.35
   3 -11  -6   26.20    6.66
  -3  11   6   20.52    4.07
   3 -11  -5   16.56    5.37
  -3  11   5   21.32    4.10
   3 -11  -4    9.62    5.12
  -3  11   4    8.68    3.17
   3 -11  -3   41.37    7.62
  -3  11   3   48.41    5.49
  -3  11   3   44.05    4.91
  -3  11   2    4.11    2.38
  -3  11   2    7.96    2.49
  -3  11   1   11.61    3.11
  -3  11   1   14.28    2.96
  -3  11   0   32.82    4.30
  -3  11   0   26.23    3.44
  -3  11   0   24.62    3.86
  -3  11  -1    9.86    2.87
  -3  11  -1    0.63    2.06
  -3  11  -2    6.05    3.10
  -3  11  -2    2.96    2.38
  -3  11  -3   29.40    4.14
  -3  11  -3   32.35    4.22
  -3  11  -4    2.38    2.36
  -3  11  -4    4.79    2.42
  -3  11  -5   17.18    3.27
  -3  11  -6   -1.13    2.01
  -3  11  -7    1.50    1.98
  -3  11  -8    4.67    2.27
  -3  11  -9    3.03    2.43
  -3  11 -10   10.39    2.69
  -3  11 -10   14.70    3.40
  -3  11 -11   10.63    2.71
  -3  11 -11   16.15    3.56
  -3  11 -12    0.51    1.38
  -3  11 -12    3.15    2.46
  -3  11 -13   16.73    3.45
  -3  11 -13   21.62    4.16
  -3  11 -14   23.17    3.89
  -3  11 -14   27.67    4.59
  -3  11 -15    2.71    1.96
  -3  11 -15    1.66    2.55
  -3  11 -16   42.37    5.25
  -3  11 -16   41.32    5.59
  -3  11 -17    8.22    3.21
  -3  11 -17    8.56    2.53
  -3  11 -18    5.47    3.05
  -3  11 -18    1.75    1.57
  -3  11 -19    1.16    1.65
  -3  11 -19    2.71    2.62
  -3  11 -20    2.96    2.83
  -3  11 -21    7.68    3.51
  -3  11 -22    7.87    3.61
  -3  11 -23    2.65    2.87
   3 -10 -21   -4.53    4.75
   3 -10 -20   -1.81    4.59
   3 -10 -19   -0.76    4.00
   3 -10 -18   -2.88    4.49
   3 -10 -17    7.43    4.96
   3 -10 -16   -6.52    5.34
   3 -10 -15  -10.77    5.68
   3 -10 -14    4.19    4.80
   3 -10 -13   66.92   10.40
   3 -10 -12   20.16    6.58
   3 -10 -11   44.78    8.49
   3 -10 -10    4.52    3.99
   3 -10  -9    2.44    3.49
   3 -10  -8   11.02    4.80
   3 -10  -7    4.36    3.62
   3 -10  -6   12.13    5.58
   3 -10  -5   53.62    8.64
   3 -10  -4   -4.82    4.53
  -3  10   4    0.06    1.68
   3 -10  -3    0.35    3.94
  -3  10   3    9.06    2.56
   3 -10  -2   13.35    5.63
  -3  10   2   22.65    4.24
  -3  10   2   10.93    3.07
  -3  10   2   12.59    3.41
  -3  10   1   91.07    6.66
  -3  10   1   83.14    6.33
  -3  10   1   81.78    6.28
  -3  10   0   12.76    3.55
  -3  10   0    8.76    2.41
  -3  10  -1   54.19    5.29
  -3  10  -1   63.39    5.67
  -3  10  -2    0.67    2.78
  -3  10  -2    0.67    1.80
  -3  10  -3   -3.54    2.40
  -3  10  -4   -3.31    2.36
  -3  10  -5    4.39    2.34
  -3  10  -6   29.80    4.09
  -3  10  -7   23.21    3.77
  -3  10  -8   20.66    3.53
  -3  10  -9   -1.93    2.08
  -3  10 -10   -0.37    1.52
  -3  10 -10    1.43    2.10
  -3  10 -11   13.22    2.90
  -3  10 -11   15.98    3.55
  -3  10 -12    5.40    2.04
  -3  10 -12    7.11    2.75
  -3  10 -13   -0.11    1.30
  -3  10 -13   -1.47    2.17
  -3  10 -14    3.77    1.76
  -3  10 -14    4.07    2.28
  -3  10 -15   -1.57    1.71
  -3  10 -15   -1.98    2.31
  -3  10 -16   -2.31    2.51
  -3  10 -16   -2.57    1.76
  -3  10 -17    5.90    2.61
  -3  10 -17    5.97    2.08
  -3  10 -18    0.26    2.22
  -3  10 -18    0.17    1.40
  -3  10 -19    7.29    3.11
  -3  10 -19    5.68    2.17
  -3  10 -20   15.59    3.06
  -3  10 -20   18.12    4.33
  -3  10 -21    4.51    3.14
  -3  10 -22   10.09    3.81
  -3  10 -23    1.44    2.57
  -3  10 -24   -3.72    3.15
   3  -9 -23    0.19    3.89
   3  -9 -22    4.05    4.94
   3  -9 -21    8.58    5.44
   3  -9 -20    6.92    4.94
   3  -9 -19    6.87    4.79
   3  -9 -18    1.34    3.83
   3  -9 -17   -6.74    4.83
   3  -9 -16   -4.69    4.61
   3  -9 -15   -1.05    3.91
   3  -9 -14   -4.34    4.55
   3  -9 -13   32.87    7.08
   3  -9 -12   -0.41    3.42
   3  -9 -11   46.95    8.43
   3  -9 -10   33.23    7.05
   3  -9  -9   10.27    4.83
   3  -9  -8   47.79    7.86
   3  -9  -7   13.52    5.09
   3  -9  -6   52.32    8.29
   3  -9  -5   29.43    6.39
   3  -9  -4    7.91    3.37
   3  -9  -3   -2.45    4.13
  -3   9   3    2.94    1.72
  -3   9   2   11.17    3.45
   3  -9  -2    6.44    3.60
  -3   9   2    5.40    2.19
  -3   9   1   60.84    5.70
   3  -9  -1   57.16    8.17
  -3   9   1   49.96    5.01
  -3   9   1   47.94    4.65
  -3   9   0   83.23    6.18
  -3   9   0   74.97    5.71
  -3   9   0   69.35    5.14
  -3   9  -1   -3.50    3.03
  -3   9  -1    0.00    1.03
  -3   9  -1   -0.61    1.85
  -3   9  -2   -0.07    1.76
  -3   9  -3    4.32    1.98
  -3   9  -4   -3.02    2.18
  -3   9  -5   -2.06    2.12
  -3   9  -6    8.25    2.33
  -3   9  -7    4.00    2.08
  -3   9  -8    8.87    2.84
  -3   9  -9   44.19    4.93
  -3   9 -10   20.22    3.57
  -3   9 -11    9.07    2.26
  -3   9 -11   11.83    3.01
  -3   9 -12    0.37    1.29
  -3   9 -12    2.50    2.04
  -3   9 -13    7.15    2.09
  -3   9 -13    6.05    2.54
   3  -9  13    6.19    1.39
  -3   9 -14    4.98    1.90
  -3   9 -14    4.08    2.25
   3  -9  14    3.04    1.21
  -3   9 -15   -0.86    1.30
   3  -9  15    0.45    1.10
  -3   9 -16    2.49    2.37
  -3   9 -16    2.20    1.37
  -3   9 -17    0.20    2.04
  -3   9 -17   -0.41    1.47
  -3   9 -18   -2.07    1.73
  -3   9 -18    0.28    2.09
  -3   9 -19   12.97    2.71
  -3   9 -19   17.99    4.18
  -3   9 -20    0.77    2.37
  -3   9 -20   -1.07    1.48
  -3   9 -21    4.92    3.17
  -3   9 -22    5.78    3.13
  -3   9 -23    6.37    3.29
  -3   9 -24   -0.42    2.46
  -3   9 -25    1.84    2.95
   3  -8 -24    3.28    4.16
   3  -8 -23    1.92    3.64
   3  -8 -22    2.68    3.93
   3  -8 -21   -0.25    3.50
   3  -8 -20   -2.42    3.81
   3  -8 -19   -0.79    3.79
   3  -8 -18    2.50    3.49
   3  -8 -17    1.54    3.41
   3  -8 -16   23.75    6.25
   3  -8 -15    1.07    3.61
   3  -8 -14   -2.74    4.34
   3  -8 -13    4.12    3.61
   3  -8 -12   76.85    9.69
   3  -8 -11    5.10    3.52
   3  -8 -10   17.50    5.00
   3  -8  -9   51.01    8.03
   3  -8  -8   46.14    7.76
   3  -8  -7   34.74    6.57
   3  -8  -6   17.70    5.26
   3  -8  -5   44.32    7.20
  -3   8   4   97.39    6.69
  -3   8   4   89.44    8.48
   3  -8  -4   96.10   10.06
  -3   8   3   58.90    5.39
  -3   8   3   50.16    6.34
   3  -8  -3   44.16    6.95
  -3   8   2   -0.87    2.28
  -3   8   2    0.48    2.29
   3  -8  -2   -4.95    3.93
  -3   8   1   18.63    3.67
  -3   8   1   20.59    5.09
   3  -8  -1   18.96    4.89
  -3   8   1   24.31    3.30
   3  -8   0   70.42    8.31
  -3   8   0   76.98    8.18
  -3   8   0   81.47    5.23
  -3   8   0   71.05    5.28
  -3   8  -1   49.74    6.51
  -3   8  -1   41.65    4.10
  -3   8  -1   44.00    3.65
  -3   8  -2   21.98    4.63
  -3   8  -2    9.32    2.53
  -3   8  -3   81.97    8.90
  -3   8  -3   59.96    5.27
  -3   8  -4  127.71   10.63
  -3   8  -4  110.87    6.63
  -3   8  -5    7.31    3.42
  -3   8  -5    4.39    1.93
  -3   8  -6    0.48    2.46
  -3   8  -6   -2.15    1.93
  -3   8  -7   26.74    3.69
  -3   8  -8   31.64    4.18
  -3   8  -9   87.71    6.38
  -3   8 -10   19.89    3.44
  -3   8 -11    0.40    1.28
  -3   8 -11    0.86    1.96
  -3   8 -12    6.75    1.97
  -3   8 -12    9.14    2.94
   3  -8  12    5.98    1.30
  -3   8 -13   24.45    3.31
   3  -8  13   23.22    2.39
  -3   8 -13   23.51    3.80
  -3   8 -14   22.90    3.17
  -3   8 -14   22.93    3.90
   3  -8  14   19.25    2.32
  -3   8 -15    5.23    1.75
  -3   8 -15    3.82    2.25
  -3   8 -16   -0.16    1.31
  -3   8 -16    2.68    2.31
  -3   8 -17   37.49    3.99
  -3   8 -17   45.07    5.64
  -3   8 -18    7.18    2.02
  -3   8 -18   11.27    3.63
  -3   8 -19    3.24    2.69
  -3   8 -19    1.74    1.39
  -3   8 -20    4.48    1.60
  -3   8 -20    4.16    2.65
  -3   8 -21   14.39    2.61
  -3   8 -21   26.31    5.06
  -3   8 -22    6.56    3.48
  -3   8 -23   10.57    3.77
  -3   8 -24   -0.94    2.82
  -3   8 -25    3.78    2.92
  -3   8 -26   -1.62    3.00
   3  -7 -25    3.74    4.07
   3  -7 -24    3.41    3.96
   3  -7 -23    5.98    4.37
   3  -7 -22    3.56    3.92
   3  -7 -21    9.52    5.03
   3  -7 -20   16.15    5.58
   3  -7 -19   11.89    5.02
   3  -7 -18    0.99    3.24
   3  -7 -17   13.19    5.15
   3  -7 -16   77.25    9.98
   3  -7 -15    1.07    3.19
   3  -7 -14   -0.60    3.45
   3  -7 -13    3.62    3.66
   3  -7 -12   72.88    9.29
   3  -7 -11    0.46    3.54
   3  -7 -10   -4.32    4.18
   3  -7  -9   -6.48    4.40
   3  -7  -8   -2.03    4.17
  -3   7   8    3.54    2.36
   3  -7  -7   33.29    6.09
  -3   7   7   16.69    3.83
  -3   7   6   71.92    7.10
   3  -7  -6   88.60    9.06
  -3   7   5   44.80    5.19
  -3   7   5   37.76    5.89
   3  -7  -4  342.39   17.25
  -3   7   4  339.10   11.79
   3  -7  -3  121.14   10.55
   3  -7  -2   48.83    6.96
   3  -7  -1   35.37    5.41
   3  -7   0   -7.43    4.30
  -3   7   0    0.99    1.11
  -3   7  -1   30.12    3.34
  -3   7  -1   31.08    2.80
  -3   7  -2    2.27    1.89
  -3   7  -2    3.68    1.37
  -3   7  -3   76.17    5.81
  -3   7  -4  192.17    8.43
  -3   7  -5   43.02    4.31
  -3   7  -6   57.60    7.31
  -3   7  -6   61.39    5.08
  -3   7  -7  116.89   10.31
  -3   7  -7  111.16    6.64
  -3   7  -8   -3.06    3.21
  -3   7  -8    6.03    2.75
  -3   7  -9  138.81   11.84
   3  -7   9  149.54    7.76
  -3   7  -9  138.25    7.66
   3  -7  10    8.70    2.41
  -3   7 -10   11.41    2.94
   3  -7  11   39.59    4.37
   3  -7  11   32.18    2.34
  -3   7 -11   36.37    4.39
  -3   7 -12    6.17    1.68
  -3   7 -12    7.87    2.55
   3  -7  12    9.63    2.65
  -3   7 -13    2.11    1.19
  -3   7 -13    2.47    1.96
  -3   7 -14    0.03    0.96
  -3   7 -14   -1.11    2.20
  -3   7 -15   26.31    3.08
  -3   7 -15   26.21    4.11
  -3   7 -16    0.68    2.10
  -3   7 -16    1.24    1.15
  -3   7 -17   55.34    4.42
  -3   7 -17   60.67    6.34
  -3   7 -18    2.18    2.12
  -3   7 -18    1.06    1.02
  -3   7 -19    1.26    2.17
  -3   7 -19    0.98    1.07
  -3   7 -20    0.15    1.02
  -3   7 -20    1.05    2.33
  -3   7 -21   15.99    2.39
  -3   7 -21   18.43    4.29
  -3   7 -22    9.01    3.53
  -3   7 -23    2.46    2.65
  -3   7 -24   -0.99    2.76
  -3   7 -25   -1.11    2.82
  -3   7 -26    0.21    2.78
  -3   7 -27    2.45    2.94
   3  -6 -26    8.17    4.90
   3  -6 -25    4.71    4.29
   3  -6 -24    6.72    4.64
   3  -6 -23   11.02    5.28
   3  -6 -22   11.82    5.15
   3  -6 -21    9.72    4.88
   3  -6 -20   26.33    6.42
   3  -6 -19    6.83    4.11
   3  -6 -18    5.22    4.17
   3  -6 -17   32.04    6.84
   3  -6 -16    5.91    4.22
   3  -6 -15   14.47    4.82
   3  -6 -14   18.72    5.25
   3  -6 -13   68.51    8.61
   3  -6 -12    3.83    3.62
   3  -6 -11   35.96    6.43
   3  -6 -11   31.30    4.66
  -3   6  10    3.14    2.55
   3  -6 -10    0.83    3.03
   3  -6 -10   -4.53    3.34
  -3   6   9   56.83    6.25
   3  -6  -9   48.31    5.20
   3  -6  -9   57.70    7.60
   3  -6  -8   13.44    4.41
   3  -6  -7  180.71   12.37
   3  -6  -6   33.82    5.24
   3  -6  -5   16.60    4.67
   3  -6  -4   34.19    5.59
   3  -6  -3    2.23    2.86
   3  -6  -2    2.84    2.72
   3  -6  -1   16.76    4.01
   3  -6   0   -1.02    2.95
   3  -6   1    3.66    2.15
  -3   6  -1    8.07    1.45
  -3   6  -1    6.73    2.04
  -3   6  -2   56.33    2.92
  -3   6  -2   64.82    4.58
  -3   6  -3   12.86    2.60
  -3   6  -4   93.83    5.62
  -3   6  -5    0.13    1.42
  -3   6  -6    0.57    1.40
  -3   6  -7   31.98    3.61
   3  -6   8   67.13    4.98
  -3   6  -8   70.07    5.29
   3  -6   9  102.05    6.29
  -3   6  -9  101.46    6.43
   3  -6  10   98.82    6.31
  -3   6 -10   87.40    6.10
  -3   6 -11    2.29    2.00
   3  -6  11   -0.15    1.48
  -3   6 -12   12.56    2.10
   3  -6  12   13.25    2.85
  -3   6 -12   13.22    2.88
  -3   6 -13   14.09    2.12
  -3   6 -13   13.91    3.03
   3  -6  13   16.41    3.01
  -3   6 -14   -0.15    0.85
  -3   6 -14   -0.32    1.89
  -3   6 -15   18.30    2.39
  -3   6 -15   18.19    3.53
  -3   6 -16    0.65    2.08
  -3   6 -16    2.61    1.24
  -3   6 -17    3.97    1.29
  -3   6 -17    8.21    3.00
  -3   6 -18    4.12    1.34
  -3   6 -18    7.45    2.97
  -3   6 -19    5.23    2.70
  -3   6 -19    5.85    1.49
  -3   6 -20   13.90    2.01
  -3   6 -20   15.63    3.91
  -3   6 -21    3.57    1.25
  -3   6 -21    1.13    2.49
  -3   6 -22    8.95    3.38
  -3   6 -23    4.77    2.92
  -3   6 -24    7.61    3.59
  -3   6 -25   -0.62    2.84
  -3   6 -26    3.57    3.04
  -3   6 -27   -0.51    2.74
  -3   6 -28   -4.93    3.83
  -3   6 -28    1.36    2.87
   3  -5 -27   -4.55    4.91
   3  -5 -26   -5.96    4.80
   3  -5 -25   -3.50    4.51
   3  -5 -24   -1.64    4.12
   3  -5 -23    4.40    3.59
   3  -5 -22   -4.07    4.51
   3  -5 -21   -1.41    4.22
   3  -5 -20   -3.26    4.37
   3  -5 -19   -9.38    5.04
   3  -5 -18    4.00    3.60
   3  -5 -17   50.09    8.07
   3  -5 -16   26.58    6.19
   3  -5 -15   15.21    4.89
   3  -5 -14    8.45    4.19
   3  -5 -13   17.98    5.47
   3  -5 -13   11.92    3.83
   3  -5 -12  171.86   10.13
   3  -5 -12  172.13   12.48
  -3   5  12  185.47   11.21
   3  -5 -11    9.73    3.18
   3  -5 -11   21.94    5.54
  -3   5  11   14.60    4.07
   3  -5 -10   19.08    3.42
   3  -5 -10   21.61    4.79
   3  -5  -9   35.85    5.64
   3  -5  -9   35.06    4.30
   3  -5  -8    4.58    3.13
   3  -5  -8   -0.97    2.71
   3  -5  -7   64.70    7.44
   3  -5  -6  106.20    8.90
   3  -5  -5   62.33    7.42
   3  -5  -4  324.76   14.84
   3  -5  -3    9.32    4.07
   3  -5  -2   57.34    6.42
   3  -5  -1  285.56   13.72
  -3   5   1   -0.07    1.19
   3  -5   0  146.76   10.20
   3  -5   1  593.12   19.62
  -3   5  -2   65.69    4.52
  -3   5  -2   64.36    2.78
  -3   5  -3    4.85    2.03
  -3   5  -4  255.77    8.77
  -3   5  -5   74.06    4.87
  -3   5  -6    1.91    1.95
  -3   5  -7  161.46    7.39
  -3   5  -8  121.14    6.50
  -3   5  -9   51.60    4.48
   3  -5  10   29.76    3.65
  -3   5 -10   28.53    3.61
  -3   5 -11   56.93    5.04
   3  -5  11   62.10    5.14
  -3   5 -12   42.77    3.19
   3  -5  12   52.13    4.80
  -3   5 -12   47.64    4.68
  -3   5 -13   24.58    2.47
  -3   5 -13   24.58    3.61
   3  -5  13   31.28    3.94
  -3   5 -14   14.03    1.96
   3  -5  14   16.22    3.16
  -3   5 -14   14.23    3.11
  -3   5 -15   30.25    2.73
  -3   5 -15   31.52    4.39
  -3   5 -16    6.93    1.58
  -3   5 -16    5.06    2.69
  -3   5 -17   40.61    5.23
  -3   5 -17   39.10    3.00
  -3   5 -18   11.92    3.50
  -3   5 -18    6.48    1.34
  -3   5 -19    4.32    1.14
  -3   5 -19    6.94    3.00
  -3   5 -20    1.74    0.85
  -3   5 -20    3.35    2.75
  -3   5 -21    6.12    3.06
  -3   5 -22    4.59    2.87
  -3   5 -23   -0.83    2.44
  -3   5 -24   23.77    5.04
  -3   5 -25    5.71    3.38
  -3   5 -26    8.39    3.86
  -3   5 -27    0.43    2.65
  -3   5 -27    2.15    2.99
  -3   5 -28    1.99    2.85
  -3   5 -28    1.28    2.99
  -3   5 -29    2.56    3.05
   3  -4 -27   -4.75    4.28
   3  -4 -26   -2.08    3.66
   3  -4 -25   10.86    4.81
   3  -4 -24    1.32    3.69
   3  -4 -23   21.08    5.82
   3  -4 -22   -2.56    4.04
   3  -4 -21   23.60    5.62
   3  -4 -20   -2.90    4.13
   3  -4 -19   -3.84    4.10
   3  -4 -18    8.44    4.05
   3  -4 -17    4.92    3.47
   3  -4 -16   33.56    6.13
   3  -4 -15    4.08    3.08
   3  -4 -14    8.72    3.05
   3  -4 -14    5.44    3.23
   3  -4 -13   62.97    7.86
   3  -4 -13   60.88    6.31
  -3   4  13   64.98    6.69
   3  -4 -12  256.50   14.52
  -3   4  12  276.94   13.08
   3  -4 -12  264.87   12.05
   3  -4 -11  158.20    9.15
   3  -4 -11  154.60   11.13
   3  -4 -10    0.32    2.13
   3  -4 -10    3.84    3.13
   3  -4  -9    6.10    3.67
   3  -4  -9   -0.41    1.98
   3  -4  -8  273.50   11.33
   3  -4  -8  242.11   12.70
   3  -4  -7    5.65    1.96
   3  -4  -7    8.60    2.98
   3  -4  -6    4.20    3.51
   3  -4  -5  331.43   14.54
   3  -4  -4  115.61    8.27
   3  -4  -3   -5.47    3.06
   3  -4  -2   33.56    4.61
   3  -4  -1  389.71   14.56
   3  -4   0  631.43   18.62
   3  -4   1  513.87   16.76
  -3   4  -2  119.88    5.57
  -3   4  -3    3.49    1.39
  -3   4  -4   10.72    1.95
  -3   4  -5    6.36    1.68
  -3   4  -6   54.61    4.09
  -3   4  -7   72.92    5.06
  -3   4  -8  606.05   13.68
  -3   4  -9   -0.52    1.56
  -3   4 -10   14.10    2.53
  -3   4 -11   43.50    4.24
  -3   4 -12    2.59    0.92
  -3   4 -12    1.96    1.65
  -3   4 -13   37.75    2.59
  -3   4 -13   40.01    4.34
  -3   4 -14   26.05    2.16
  -3   4 -14   28.17    3.87
   3  -4  14   36.35    4.24
  -3   4 -15   30.34    2.33
  -3   4 -15   32.51    4.32
   3  -4  15   37.14    4.38
  -3   4 -16   16.07    3.35
  -3   4 -16   14.91    1.58
  -3   4 -17    1.60    0.71
  -3   4 -17    1.49    2.21
  -3   4 -18    1.50    2.47
  -3   4 -18    0.62    0.62
  -3   4 -19    9.40    3.18
  -3   4 -20    1.85    2.50
  -3   4 -21   43.14    5.87
  -3   4 -22   -2.25    2.98
  -3   4 -23   -2.61    3.13
  -3   4 -24    2.88    2.65
  -3   4 -25    3.27    2.97
  -3   4 -25    4.45    3.24
  -3   4 -26    3.02    3.06
  -3   4 -26    4.11    3.28
  -3   4 -27   -1.42    3.22
  -3   4 -27   -1.77    2.95
  -3   4 -28   -2.95    3.30
  -3   4 -28    3.32    3.23
  -3   4 -29   -2.88    3.19
  -3   4 -29    2.31    3.10
  -3   4 -30    1.84    3.21
   3  -3 -28    4.07    4.37
   3  -3 -27    9.96    4.89
   3  -3 -26    1.04    3.21
   3  -3 -25    0.59    3.13
   3  -3 -24   -0.43    3.22
   3  -3 -23    1.13    3.31
   3  -3 -22   -2.40    3.27
   3  -3 -21   42.84    7.12
   3  -3 -20   11.96    4.20
   3  -3 -19    1.30    2.85
   3  -3 -18   -0.36    2.90
   3  -3 -17    1.94    2.85
   3  -3 -16   16.32    4.35
   3  -3 -15    3.22    3.21
   3  -3 -14    3.16    2.66
   3  -3 -14   -1.97    3.16
  -3   3  14   -0.20    2.01
   3  -3 -13   -2.80    3.19
  -3   3  13    0.51    1.82
   3  -3 -12    6.02    2.61
   3  -3 -12   -2.15    3.04
   3  -3 -11   13.58    3.39
   3  -3 -11   22.26    3.61
   3  -3 -10   15.88    3.14
   3  -3 -10   10.79    2.91
   3  -3  -9    7.18    3.54
   3  -3  -9    4.69    2.50
   3  -3  -8  385.28   12.75
   3  -3  -8  359.43   14.60
   3  -3  -7   16.78    2.83
   3  -3  -7   16.80    3.62
   3  -3  -6    9.34    2.92
   3  -3  -6    1.90    2.30
   3  -3  -5   30.24    4.32
   3  -3  -4    5.78    2.17
   3  -3  -3    9.11    2.38
   3  -3  -2   97.13    6.85
   3  -3  -1    6.14    2.66
   3  -3   0    3.06    1.98
   3  -3   1   -0.73    2.03
   3  -3   2   62.29    5.34
  -3   3  -2   65.49    3.90
  -3   3  -3    2.38    1.21
  -3   3  -4   54.69    3.82
  -3   3  -5  397.42    9.89
  -3   3  -6   27.00    2.84
  -3   3  -7   20.72    2.56
  -3   3  -8   27.14    3.02
  -3   3  -9  101.28    5.69
  -3   3 -10   69.92    4.91
  -3   3 -11    8.27    2.08
  -3   3 -12    1.09    0.64
  -3   3 -12    0.27    1.50
  -3   3 -13  111.93    3.62
  -3   3 -13  113.63    6.83
  -3   3 -14   -0.09    0.52
  -3   3 -14   -0.60    1.88
  -3   3 -15   -1.08    2.06
  -3   3 -15    0.46    0.55
   3  -3  15    0.61    1.61
  -3   3 -16   53.42    5.44
   3  -3  16   60.29    5.50
  -3   3 -17    7.58    2.85
  -3   3 -18   20.28    4.03
  -3   3 -19    3.65    2.76
  -3   3 -20   12.17    3.41
  -3   3 -21   -0.75    2.54
  -3   3 -22   -4.39    3.10
  -3   3 -23    0.61    2.38
  -3   3 -23    0.83    2.82
  -3   3 -24   64.72    7.65
  -3   3 -24   63.52    7.45
  -3   3 -25    2.71    2.96
  -3   3 -25    1.84    3.11
  -3   3 -26    7.30    3.42
  -3   3 -26    6.08    3.30
  -3   3 -27   -1.17    2.69
  -3   3 -27   -1.57    3.08
  -3   3 -28    7.15    3.65
  -3   3 -28    8.71    3.96
  -3   3 -29    2.04    2.98
  -3   3 -29    4.61    3.81
  -3   3 -30    2.51    3.06
   3  -2 -28    1.90    3.61
   3  -2 -27    3.43    3.52
   3  -2 -26    0.66    3.06
   3  -2 -25    1.12    3.17
   3  -2 -24    8.82    4.19
   3  -2 -23   12.90    4.82
   3  -2 -22    8.56    4.17
   3  -2 -21    9.23    4.19
  -3   2  21    7.88    2.66
   3  -2 -20    3.00    3.11
   3  -2 -19   22.60    5.15
   3  -2 -18   27.17    5.55
   3  -2 -17   30.84    5.65
   3  -2 -16   34.13    5.69
   3  -2 -15    4.18    2.95
  -3   2  15    4.04    2.21
   3  -2 -15    9.83    3.29
  -3   2  15    5.64    2.51
   3  -2 -14   11.42    3.63
  -3   2  14   11.05    2.90
   3  -2 -14   15.14    3.56
   3  -2 -13   60.52    6.59
   3  -2 -13   67.27    5.96
   3  -2 -12    1.46    2.12
   3  -2 -12    6.38    2.66
   3  -2 -11    4.08    2.44
   3  -2 -11    8.20    2.65
   3  -2 -10   22.22    3.52
   3  -2 -10   22.36    4.31
   3  -2  -9  211.16    9.29
   3  -2  -9  203.15   10.63
   3  -2  -8   -0.82    2.49
   3  -2  -8    2.60    1.91
   3  -2  -7   60.83    4.87
   3  -2  -7   52.09    5.06
   3  -2  -6   -1.84    2.18
   3  -2  -6    1.23    2.01
   3  -2  -5   97.99    6.69
   3  -2  -4   14.94    3.06
   3  -2  -3   -0.87    1.84
   3  -2  -2  177.41    8.26
   3  -2  -1   12.52    2.63
   3  -2   0  293.02   10.16
   3  -2   1   -1.92    2.21
   3  -2   2  360.27   11.71
  -3   2  -2  376.56    8.48
  -3   2  -3   18.90    2.86
  -3   2  -3   16.75    2.15
  -3   2  -4   -1.61    1.82
  -3   2  -4   -0.44    1.23
  -3   2  -5   17.43    2.17
  -3   2  -6   -0.76    1.29
   3  -2   6   -0.37    0.67
  -3   2  -7    0.15    1.38
  -3   2  -8  350.21    9.73
  -3   2  -9  645.52   13.52
  -3   2 -10    4.81    2.12
  -3   2 -11  148.41    7.12
  -3   2 -12  156.74    3.21
  -3   2 -12  179.35    8.03
  -3   2 -13   11.00    2.49
  -3   2 -14   -0.95    1.84
  -3   2 -15  170.26    8.92
  -3   2 -16  118.57    7.86
   3  -2  16  127.44    7.73
   3  -2  17  135.08    8.21
  -3   2 -17  126.18    8.27
  -3   2 -18   36.69    4.91
  -3   2 -19   -0.67    2.44
  -3   2 -20   40.06    5.47
  -3   2 -21   19.50    4.22
  -3   2 -21   22.11    4.45
  -3   2 -22   26.42    4.82
  -3   2 -22   29.65    5.14
  -3   2 -23    9.79    3.57
  -3   2 -23    8.79    3.77
  -3   2 -24   59.29    7.15
  -3   2 -24   63.36    7.54
  -3   2 -25   -0.04    2.52
  -3   2 -25   -0.21    2.64
  -3   2 -26   -1.62    2.70
  -3   2 -26   -0.74    2.74
  -3   2 -27    0.00    2.43
  -3   2 -27    2.54    2.93
  -3   2 -28   33.13    6.22
  -3   2 -28   34.79    6.36
  -3   2 -29    9.45    4.00
  -3   2 -29    6.89    3.81
  -3   2 -30    2.15    3.15
  -3   2 -30    2.53    3.47
  -3   2 -31    5.20    3.78
   3  -1 -29    9.45    4.96
   3  -1 -28    4.71    4.22
   3  -1 -27   13.08    5.17
   3  -1 -26    0.98    3.29
   3  -1 -25    4.58    3.65
   3  -1 -24    6.44    4.12
   3  -1 -23   16.63    5.04
  -3   1  23   12.37    3.20
   3  -1 -22    4.12    3.70
  -3   1  22    0.19    1.58
   3  -1 -21   86.94    9.46
  -3   1  21   77.43    7.17
   3  -1 -20    4.18    3.08
  -3   1  20    1.06    1.64
   3  -1 -19    6.31    3.60
  -3   1  19    0.88    1.61
   3  -1 -18    5.25    3.55
  -3   1  18    0.57    1.63
   3  -1 -17   86.23    8.42
   3  -1 -16    4.85    3.22
  -3   1  16   -0.41    1.79
  -3   1  16    0.51    2.20
   3  -1 -15    2.18    2.81
  -3   1  15   -0.65    1.95
  -3   1  15    0.51    1.90
   3  -1 -14    6.97    2.86
   3  -1 -14    3.05    2.72
  -3   1  14    2.63    2.07
   3  -1 -13   51.77    5.11
   3  -1 -13   51.33    5.96
   3  -1 -12    3.19    2.49
   3  -1 -12    4.09    2.11
   3  -1 -11    1.80    2.17
   3  -1 -11    1.67    1.71
   3  -1 -10    4.47    2.32
   3  -1 -10    6.11    3.12
   3  -1  -9  336.09   11.18
   3  -1  -9  347.03   12.96
   3  -1  -8  419.29   12.15
   3  -1  -8  398.91   13.38
   3  -1  -7  132.18    6.75
   3  -1  -7  132.50    7.48
   3  -1  -6   37.90    3.58
   3  -1  -6   31.44    3.76
   3  -1  -5  138.62    6.59
   3  -1  -5  126.96    6.97
   3  -1  -4   42.06    4.04
   3  -1  -3   37.94    3.86
   3  -1  -2   -0.16    1.54
   3  -1  -1   19.60    2.61
  -3   1   0  325.06    8.89
   3  -1   0  344.44    9.79
  -3   1  -1    0.78    1.56
   3  -1   1    5.92    1.78
  -3   1  -2   50.85    3.75
   3  -1   2   43.73    3.44
  -3   1  -2   50.76    3.01
  -3   1  -3   13.88    2.12
  -3   1  -3   18.69    2.12
  -3   1  -3   17.68    1.46
  -3   1  -4   43.61    3.67
  -3   1  -4   55.41    3.32
  -3   1  -5  104.41    4.60
   3  -1   5  103.31    3.70
  -3   1  -6  564.47   10.84
  -3   1  -7    5.08    1.54
  -3   1  -8  263.41    8.12
  -3   1  -9  561.81   12.16
  -3   1 -10   50.08    4.04
  -3   1 -11   72.34    4.98
  -3   1 -12  309.93   10.34
  -3   1 -13   43.24    4.30
  -3   1 -14   50.38    4.80
  -3   1 -15   32.14    4.30
  -3   1 -16   20.27    3.63
   3  -1  16   21.61    3.36
   3  -1  17    5.50    2.44
  -3   1 -17    3.54    2.26
  -3   1 -18   -4.13    2.86
  -3   1 -18   -6.06    3.14
  -3   1 -19   46.07    5.40
  -3   1 -19   44.54    5.55
  -3   1 -20   37.81    2.01
  -3   1 -20   54.72    6.02
  -3   1 -20   54.71    6.24
  -3   1 -21   -0.58    2.28
  -3   1 -21   -1.66    2.61
  -3   1 -22   24.22    4.52
  -3   1 -22   25.89    4.87
  -3   1 -23   39.34    5.78
  -3   1 -23   34.80    5.46
  -3   1 -24   -0.03    2.40
  -3   1 -24   -1.40    2.98
  -3   1 -25   12.99    3.81
  -3   1 -25   13.19    4.15
  -3   1 -26   -3.01    2.99
  -3   1 -26   -1.85    2.98
  -3   1 -27   -1.27    2.57
  -3   1 -27   -2.53    3.29
  -3   1 -28    2.17    2.93
  -3   1 -28    1.73    2.80
  -3   1 -29   -2.62    3.03
  -3   1 -29   -0.64    2.78
  -3   1 -30    0.00    2.99
  -3   1 -30    2.09    3.41
  -3   1 -31    3.10    3.54
   3   0 -29    7.23    4.28
   3   0 -28    6.49    4.63
   3   0 -27   12.82    4.95
   3   0 -26    5.30    3.87
   3   0 -25   20.23    5.52
   3   0 -24   15.12    5.01
   3   0 -23   34.94    6.56
  -3   0  23   24.18    4.11
   3   0 -22   44.83    7.08
  -3   0  22   29.90    4.51
   3   0 -21   82.69    8.97
  -3   0  21   68.82    6.51
   3   0 -20   -0.04    2.61
  -3   0  20   -0.82    1.58
  -3   0  19    0.35    0.70
  -3   0  19   -1.81    1.88
  -3   0  18   30.31    2.29
   3   0 -18   37.36    5.97
  -3   0  18   31.23    4.36
   3   0 -17   51.44    6.57
  -3   0  17   44.14    5.01
   3   0 -16   67.37    7.04
  -3   0  16   61.55    5.74
  -3   0  16   74.85    6.84
  -3   0  15    0.16    1.70
   3   0 -15    2.05    2.50
  -3   0  15    0.75    1.89
   3   0 -14   12.71    3.43
   3   0 -13   16.55    3.69
   3   0 -12   27.23    4.34
   3   0 -11   21.38    3.28
   3   0 -11   21.02    3.70
   3   0 -10    1.76    1.83
   3   0 -10    0.35    1.90
   3   0  -9    3.49    2.01
   3   0  -9    4.26    2.53
   3   0  -8  119.59    6.32
   3   0  -8  112.67    6.82
   3   0  -7   30.03    3.26
   3   0  -7   31.03    3.77
   3   0  -6  164.43    6.94
   3   0  -6  154.84    7.29
   3   0  -5   10.54    2.28
   3   0  -5    6.84    1.63
   3   0  -4    0.78    1.42
   3   0  -3    7.70    1.81
  -3   0   3   10.24    1.91
   3   0  -2  383.29    9.47
  -3   0   2  363.74    8.54
   3   0  -1  101.62    4.72
  -3   0   1  100.09    4.41
  -3   0   0 2010.05   18.81
   3   0   0 2054.97   20.13
  -3   0  -1   33.37    2.64
   3   0   1   38.43    3.27
  -3   0  -2  231.76    6.42
  -3   0  -2  235.33    5.90
  -3   0  -2  220.55    5.92
  -3   0  -3    3.85    1.08
  -3   0  -3    4.83    1.03
  -3   0  -3    7.03    1.44
  -3   0  -4   49.64    2.95
   3   0   4   46.86    2.81
  -3   0  -5   79.53    3.20
  -3   0  -5   89.67    4.05
   3   0   5   80.59    3.88
  -3   0  -6   64.40    2.73
  -3   0  -6   69.52    3.76
  -3   0  -7   33.51    1.81
  -3   0  -7   35.78    2.92
  -3   0  -8   37.73    3.11
  -3   0  -8   34.27    1.58
  -3   0  -9  111.82    5.36
  -3   0 -10   42.28    3.61
  -3   0 -11   12.96    2.39
  -3   0 -12    0.39    1.67
  -3   0 -13   -0.23    1.85
   3   0  14    1.72    1.61
  -3   0 -14    1.44    1.91
  -3   0 -15   48.72    4.78
  -3   0 -15   48.45    4.78
   3   0  15   52.37    4.72
  -3   0 -16   22.66    3.53
   3   0  16   24.84    3.60
  -3   0 -16   18.37    3.38
  -3   0 -17  105.03    7.26
  -3   0 -17   97.22    7.13
   3   0  17  116.62    7.35
  -3   0 -18    0.59    0.62
  -3   0 -18   -6.68    2.84
   3   0  18   -0.33    1.80
  -3   0 -18   -4.45    3.11
  -3   0 -19    6.38    0.95
  -3   0 -19    2.56    2.14
  -3   0 -19    5.25    2.80
  -3   0 -20   55.34    6.02
  -3   0 -20   55.58    6.28
  -3   0 -21    1.33    2.25
  -3   0 -21    2.30    2.69
  -3   0 -22   -1.10    2.45
  -3   0 -22   -0.96    2.56
  -3   0 -23   13.63    3.73
  -3   0 -23    8.96    3.35
  -3   0 -24   -2.49    2.75
  -3   0 -24   -4.91    3.48
  -3   0 -25   11.49    3.75
  -3   0 -25    8.90    3.50
  -3   0 -26   -0.43    2.45
  -3   0 -26   -0.80    2.78
  -3   0 -27   -2.54    2.94
  -3   0 -27    0.61    2.92
  -3   0 -28   11.92    4.10
  -3   0 -28   16.04    4.71
  -3   0 -29   -0.21    2.56
  -3   0 -29    1.87    3.03
  -3   0 -30    0.19    2.70
  -3   0 -31    2.20    3.06
  -3   0 -32   -1.16    3.11
   3   1 -29    1.47    3.68
   3   1 -28    6.63    4.16
   3   1 -27   -1.38    2.85
   3   1 -26   -0.67    2.77
   3   1 -25   11.07    4.69
   3   1 -24   21.53    5.27
   3   1 -23    3.59    3.08
  -3  -1  23    4.24    2.06
   3   1 -22    1.73    2.90
  -3  -1  22    1.36    1.81
   3   1 -21   27.42    5.35
  -3  -1  21   25.00    3.94
   3   1 -20   18.14    4.47
  -3  -1  20   19.96    3.61
   3   1 -19   -0.62    2.86
  -3  -1  19    2.81    1.94
   3   1 -18    5.71    3.04
  -3  -1  18    6.41    2.17
  -3  -1  17    7.46    1.16
   3   1 -17    9.70    3.32
  -3  -1  17    7.74    2.26
   3   1 -16   23.51    4.32
  -3  -1  16   24.10    2.13
  -3  -1  16   27.78    4.42
  -3  -1  15   30.86    2.49
   3   1 -15   30.48    4.61
  -3  -1  15   35.12    4.68
  -3  -1  14    0.59    0.88
   3   1 -14    4.78    2.80
  -3  -1  14    3.39    2.33
   3   1 -13  127.71    8.47
   3   1 -12  246.35   11.10
   3   1 -11   96.38    6.84
  -3  -1  11    0.75    1.07
   3   1 -10   34.36    3.71
   3   1 -10   32.48    3.98
   3   1  -9    7.53    2.50
   3   1  -9    4.26    2.44
  -3  -1   9    4.53    1.96
   3   1  -8  146.05    6.53
   3   1  -8  140.30    7.08
  -3  -1   8  145.30    7.01
   3   1  -7   21.32    2.84
  -3  -1   7   20.91    2.86
   3   1  -7   20.39    3.03
   3   1  -6   73.93    4.43
  -3  -1   6   72.47    4.42
   3   1  -6   73.97    4.88
   3   1  -5  231.30    7.54
  -3  -1   5  218.38    7.15
   3   1  -5  213.59    7.63
  -3  -1   4   52.07    3.34
   3   1  -4   54.60    3.85
  -3  -1   3   72.68    3.69
   3   1  -3   72.57    4.03
  -3  -1   2 1002.39   12.46
   3   1  -2 1001.51   13.17
  -3  -1   1 1812.52   15.59
   3   1  -1 1846.29   16.48
  -3  -1   0  177.06    4.46
   3   1   0  187.34    4.89
   3   1   1 3174.94   18.54
  -3  -1  -1 3168.26   17.34
  -3  -1  -2  782.55    8.62
  -3  -1  -2  816.02    9.74
  -3  -1  -3   53.36    2.38
  -3  -1  -3   64.22    3.18
   3   1   3   66.58    3.69
  -3  -1  -3   64.82    2.95
  -3  -1  -3   54.73    3.38
   3   1   4  127.20    4.37
  -3  -1  -4  123.20    4.17
   3   1   4  133.13    4.26
  -3  -1  -4  133.81    4.38
   3   1   4  147.88    5.82
   3   1   5  162.29    6.25
   3   1   5  153.62    4.56
   3   1   5  160.90    4.87
  -3  -1  -5  152.76    4.40
  -3  -1  -5  160.93    4.97
  -3  -1  -6   75.61    2.94
   3   1   6   77.51    4.49
   3   1   6   80.86    3.76
  -3  -1  -6   82.23    3.88
  -3  -1  -7   53.86    2.28
   3   1   7   59.73    3.40
  -3  -1  -7   54.83    3.33
  -3  -1  -8  102.66    2.75
  -3  -1  -8  111.73    4.93
   3   1   8  119.79    5.03
   3   1   9  161.86    6.15
  -3  -1  -9  160.86    6.25
  -3  -1 -10    4.45    1.75
   3   1  10    2.90    1.38
  -3  -1 -11   22.63    2.76
  -3  -1 -11   24.08    3.03
  -3  -1 -12  111.14    5.88
  -3  -1 -12  113.17    6.28
  -3  -1 -13  147.40    7.06
  -3  -1 -13  147.31    7.32
  -3  -1 -14   10.84    2.48
  -3  -1 -14    7.27    1.25
   3   1  14    9.54    2.27
  -3  -1 -14    7.98    2.44
  -3  -1 -15   45.62    2.78
  -3  -1 -15   49.70    4.68
  -3  -1 -15   44.33    4.62
   3   1  15   52.96    4.71
  -3  -1 -16   39.72    4.40
  -3  -1 -16   35.75    2.35
   3   1  16   43.90    4.45
  -3  -1 -16   39.18    4.49
  -3  -1 -17    8.75    1.13
  -3  -1 -17    8.85    2.58
  -3  -1 -17   10.34    2.91
   3   1  17   12.37    2.69
  -3  -1 -18    0.98    2.01
  -3  -1 -18    0.83    2.57
   3   1  18    0.12    1.80
  -3  -1 -19   75.11    6.68
  -3  -1 -19   68.91    6.57
  -3  -1 -20   11.27    3.36
  -3  -1 -20    8.67    3.33
  -3  -1 -21    9.92    3.18
  -3  -1 -21   14.67    3.82
  -3  -1 -22   14.82    3.78
  -3  -1 -22   15.39    4.04
  -3  -1 -23   10.60    3.47
  -3  -1 -23   11.19    3.71
  -3  -1 -24    7.07    3.19
  -3  -1 -24    7.84    3.55
  -3  -1 -25    4.66    3.14
  -3  -1 -25    5.85    3.46
  -3  -1 -26    0.78    2.55
  -3  -1 -26    0.86    2.53
  -3  -1 -27    3.53    3.16
  -3  -1 -27    2.36    3.11
  -3  -1 -28   14.90    4.60
  -3  -1 -28   19.40    5.11
  -3  -1 -29    0.69    2.71
  -3  -1 -30   -2.32    2.92
  -3  -1 -31    1.42    3.11
  -3  -1 -32   -0.76    2.88
   3   2 -29   -3.04    3.53
   3   2 -28    9.64    4.66
   3   2 -27   -2.20    3.18
   3   2 -26    2.08    3.19
   3   2 -25    3.21    3.07
   3   2 -24    1.77    2.81
   3   2 -23   -2.44    3.15
  -3  -2  23   -1.96    1.92
   3   2 -22   32.17    5.91
  -3  -2  22   30.51    4.27
   3   2 -21   13.99    4.32
  -3  -2  21   14.21    3.04
   3   2 -20   10.68    3.67
  -3  -2  20   12.05    2.73
   3   2 -19   13.64    4.17
  -3  -2  19   11.91    2.98
   3   2 -18   45.19    6.16
  -3  -2  18   42.88    4.75
   3   2 -17   10.75    3.44
  -3  -2  17    8.61    2.37
  -3  -2  17   15.67    3.67
   3   2 -16    0.58    2.14
  -3  -2  16    2.06    2.20
  -3  -2  15   20.89    2.09
   3   2 -15   22.95    4.19
  -3  -2  15   23.26    3.77
  -3  -2  14   21.28    2.18
   3   2 -14   18.60    3.73
  -3  -2  14   19.34    3.37
  -3  -2  13   37.96    2.89
   3   2 -13   41.46    5.06
  -3  -2  13   45.74    4.89
   3   2 -12  231.00   10.48
  -3  -2  12  238.68    7.08
  -3  -2  12  247.09   10.31
  -3  -2  11  109.32    4.89
   3   2 -11   99.66    6.64
  -3  -2  11  114.37    6.73
  -3  -2  10    1.24    0.98
   3   2 -10    2.89    2.19
  -3  -2  10    1.04    1.55
  -3  -2  10    1.43    1.25
  -3  -2   9  208.46    6.75
   3   2  -9  195.13    8.35
   3   2  -9  205.15    7.56
  -3  -2   9  199.20    8.24
  -3  -2   9  216.54    8.37
   3   2  -8   39.86    3.58
   3   2  -8   37.52    3.94
  -3  -2   8   37.13    3.04
  -3  -2   8   41.08    3.76
  -3  -2   8   36.62    3.65
   3   2  -7  253.84    8.56
   3   2  -7  276.23    8.15
   3   2  -6   16.45    2.25
   3   2  -6   18.03    2.52
   3   2  -6   15.24    2.38
   3   2  -5   11.04    1.76
   3   2  -5   15.74    2.44
   3   2  -5   13.23    2.36
  -3  -2   4  128.10    4.75
   3   2  -4  122.65    5.03
   3   2  -4  126.05    5.94
  -3  -2   3   38.25    2.74
   3   2  -3   49.56    3.82
   3   2  -3   42.63    3.71
  -3  -2   2 1743.96   16.77
   3   2  -2 1753.23   16.01
   3   2  -2 1746.40   20.89
   3   2  -1 7714.46   28.77
   3   2  -1 7530.96   41.54
   3   2   0 1168.14    9.42
   3   2   0 1179.09   16.25
   3   2   1 9999.00   44.59
  -3  -2  -2 1152.87   10.40
   3   2   2 1192.95   15.07
   3   2   3  105.49    3.18
  -3  -2  -3  115.52    4.41
  -3  -2  -3  112.09    3.38
   3   2   3  116.02    4.60
   3   2   3  127.72    5.70
  -3  -2  -4  244.56    6.11
   3   2   4  243.19    5.17
  -3  -2  -4  246.30    5.30
   3   2   4  269.05    8.73
   3   2   4  251.43    6.43
  -3  -2  -5    2.40    0.85
  -3  -2  -5    2.34    1.05
   3   2   5    3.27    1.36
   3   2   5    1.19    1.28
  -3  -2  -5    2.40    0.88
   3   2   5    1.34    1.00
  -3  -2  -6  275.69    5.96
  -3  -2  -6  271.55    5.43
   3   2   6  287.24    6.42
   3   2   6  287.40    9.36
  -3  -2  -6  280.03    6.47
   3   2   6  285.98    6.46
  -3  -2  -7  117.18    4.10
  -3  -2  -7  110.72    3.60
  -3  -2  -7  113.99    4.56
   3   2   7  118.33    4.53
   3   2   7  120.26    4.11
  -3  -2  -8   54.27    3.26
  -3  -2  -8   55.70    3.44
   3   2   8   60.40    2.88
  -3  -2  -8   62.13    3.78
   3   2   8   60.16    3.55
  -3  -2  -9  148.12    5.48
  -3  -2  -9  139.87    5.42
  -3  -2  -9  163.75    6.28
   3   2   9  157.88    4.31
   3   2   9  166.47    6.14
  -3  -2 -10   11.11    1.66
  -3  -2 -10   11.72    2.03
   3   2  10   12.02    1.27
   3   2  10   12.60    2.01
  -3  -2 -10   13.62    2.37
  -3  -2 -11   73.35    3.86
  -3  -2 -11   74.50    4.56
  -3  -2 -11   71.95    4.77
   3   2  11   77.04    2.83
   3   2  11   70.55    4.45
  -3  -2 -12  326.10    7.90
  -3  -2 -12  334.79    9.97
   3   2  12  341.73    5.64
  -3  -2 -12  348.55   10.66
  -3  -2 -13  180.40    7.87
   3   2  13  167.36    3.80
  -3  -2 -13  162.16    5.45
  -3  -2 -13  175.35    8.02
  -3  -2 -14    7.65    1.28
   3   2  14    8.76    0.92
  -3  -2 -14    9.11    2.54
  -3  -2 -15   49.29    2.91
  -3  -2 -15   58.44    5.09
   3   2  15   47.28    1.79
  -3  -2 -15   53.65    5.00
   3   2  15   58.17    4.76
  -3  -2 -16    3.38    2.13
   3   2  16    2.38    1.66
  -3  -2 -16    2.91    2.14
  -3  -2 -17    4.82    2.36
   3   2  17    1.87    1.73
  -3  -2 -17    4.57    2.53
  -3  -2 -18    1.80    2.29
  -3  -2 -18    2.55    2.58
   3   2  18   -1.43    1.89
  -3  -2 -19    4.49    2.76
  -3  -2 -19    4.04    2.95
  -3  -2 -20   76.21    7.13
  -3  -2 -20   71.87    6.90
  -3  -2 -21   35.96    5.27
  -3  -2 -21   37.76    5.34
  -3  -2 -22    2.36    2.49
  -3  -2 -22    2.22    2.65
  -3  -2 -23   17.43    4.12
  -3  -2 -23   23.41    4.82
  -3  -2 -24    3.08    2.72
  -3  -2 -24    6.90    3.54
  -3  -2 -25    9.36    3.63
  -3  -2 -25    6.92    3.43
  -3  -2 -26    6.00    3.30
  -3  -2 -27    2.08    2.73
  -3  -2 -28    1.65    2.72
  -3  -2 -29   -2.05    2.89
  -3  -2 -30    2.55    3.23
  -3  -2 -31    0.59    3.03
  -3  -2 -32    5.28    4.07
   3   3 -29   -2.18    3.22
   3   3 -28    7.01    3.89
   3   3 -27    0.53    2.88
   3   3 -26    1.28    2.82
   3   3 -25    4.53    3.44
   3   3 -24   -2.30    3.01
   3   3 -23    9.38    4.05
  -3  -3  23    8.98    2.65
   3   3 -22    0.46    2.46
  -3  -3  22   -2.46    2.20
   3   3 -21   19.39    4.68
  -3  -3  21   12.66    2.89
   3   3 -20   40.22    6.00
  -3  -3  20   38.79    4.65
   3   3 -19   -0.73    2.50
  -3  -3  19    1.03    1.43
   3   3 -18    1.52    2.63
  -3  -3  18    1.55    1.54
   3   3 -17   57.31    6.42
  -3  -3  17   71.03    6.57
  -3  -3  17   58.48    5.35
   3   3 -16   70.49    6.75
  -3  -3  16   65.43    5.54
  -3  -3  16   75.33    6.55
   3   3 -15   16.35    3.45
  -3  -3  15   19.02    3.47
   3   3 -14   11.56    3.01
  -3  -3  14    9.13    2.52
  -3  -3  13   32.35    2.75
   3   3 -13   28.54    4.01
  -3  -3  13   27.35    3.66
   3   3 -12    1.97    1.71
  -3  -3  12    1.09    0.94
  -3  -3  12    2.39    1.76
   3   3 -11   -0.58    1.60
  -3  -3  11    0.83    1.06
  -3  -3  11    0.56    1.54
  -3  -3  10  108.39    5.01
   3   3 -10   95.90    6.16
  -3  -3  10   99.27    5.94
  -3  -3   9    0.91    1.07
   3   3  -9    2.17    1.70
  -3  -3   9   -0.84    1.26
   3   3  -9   -1.92    1.75
  -3  -3   9    1.39    1.63
   3   3  -8   13.75    2.52
  -3  -3   8   14.64    2.06
   3   3  -8   17.61    2.54
  -3  -3   8   14.37    2.30
   3   3  -8   11.93    2.25
  -3  -3   8   15.33    2.48
  -3  -3   7  172.71    6.39
   3   3  -7  150.08    6.59
   3   3  -7  168.19    6.09
   3   3  -7  155.47    7.23
  -3  -3   7  163.51    6.51
  -3  -3   6  293.84    8.25
   3   3  -6  291.50    7.58
   3   3  -6  262.07    8.15
   3   3  -6  289.50    9.59
  -3  -3   6  291.08    8.04
  -3  -3   5   38.92    3.24
   3   3  -5   33.90    2.55
   3   3  -5   34.28    2.90
  -3  -3   5   37.36    2.87
   3   3  -5   36.76    3.50
   3   3  -4   27.05    2.55
   3   3  -4   28.87    3.05
  -3  -3   3  314.52    6.34
   3   3  -3  329.64    9.51
  -3  -3   2   93.01    3.46
   3   3  -2  111.12    5.46
   3   3  -1  345.40    9.34
   3   3   0 1391.03   18.00
   3   3   1   72.17    4.33
  -3  -3  -1   61.81    1.94
   3   3   2   22.74    2.88
  -3  -3  -2   16.99    1.12
   3   3   2   24.57    2.66
  -3  -3  -3  348.35    8.02
   3   3   3  342.13    8.45
   3   3   3  311.50    4.65
   3   3   3  340.62   10.01
  -3  -3  -3  335.74    5.00
  -3  -3  -4   18.91    1.33
  -3  -3  -4   24.56    2.15
   3   3   4   16.63    0.97
  -3  -3  -4   24.32    1.61
   3   3   4   24.43    1.59
   3   3   4   25.84    2.41
   3   3   4   26.47    3.03
  -3  -3  -5    5.26    1.06
  -3  -3  -5    1.63    0.85
   3   3   5    4.73    1.43
   3   3   5    5.05    1.29
  -3  -3  -5    5.32    1.12
   3   3   5    4.92    1.01
  -3  -3  -6  248.95    6.30
  -3  -3  -6  244.83    7.31
  -3  -3  -6  249.67    5.87
   3   3   6  254.99    6.80
  -3  -3  -6  258.30    6.10
   3   3   6  269.96    9.82
   3   3   6  255.25    5.81
  -3  -3  -7   39.11    3.03
   3   3   7   39.57    2.72
  -3  -3  -7   40.76    2.80
  -3  -3  -7   36.51    2.68
   3   3   7   35.62    2.54
   3   3   8   65.79    3.41
  -3  -3  -8   64.86    3.82
  -3  -3  -8   65.95    3.82
  -3  -3  -8   56.81    3.51
   3   3   8   60.47    3.47
  -3  -3  -9  207.87    6.65
   3   3   9  213.04    5.89
  -3  -3  -9  211.38    7.09
  -3  -3  -9  206.46    6.92
   3   3   9  210.34    6.62
  -3  -3 -10   22.60    2.84
  -3  -3 -10   21.44    2.26
   3   3  10   22.61    2.01
   3   3  10   19.60    2.28
  -3  -3 -10   18.25    2.48
  -3  -3 -11   21.49    2.92
   3   3  11   18.52    1.80
  -3  -3 -11   21.57    2.26
  -3  -3 -11   15.74    2.56
   3   3  11   16.31    2.31
  -3  -3 -12   42.04    2.99
  -3  -3 -12   45.62    4.10
   3   3  12   48.70    2.81
  -3  -3 -12   48.07    4.19
   3   3  13   41.03    2.59
  -3  -3 -13   39.69    4.01
  -3  -3 -13   41.63    4.13
   3   3  14    0.93    0.72
  -3  -3 -14    0.93    1.66
  -3  -3 -14   -1.01    1.96
   3   3  15    0.38    0.67
  -3  -3 -15    2.02    1.94
   3   3  15   -1.92    1.86
  -3  -3 -15   -0.22    2.05
   3   3  16   85.47    3.55
  -3  -3 -16  103.15    7.10
   3   3  16   97.91    6.39
  -3  -3 -16   94.92    6.83
   3   3  17   17.21    1.66
  -3  -3 -17   20.22    3.70
   3   3  17   18.78    3.33
  -3  -3 -17   21.64    3.93
   3   3  18   47.30    2.58
  -3  -3 -18   56.01    5.80
   3   3  18   54.67    5.32
  -3  -3 -18   52.92    5.58
   3   3  19    4.77    0.95
  -3  -3 -19    4.12    2.66
   3   3  19    6.37    2.52
  -3  -3 -19    3.80    2.63
   3   3  20    1.16    0.72
  -3  -3 -20   -0.08    2.30
  -3  -3 -20   -0.26    2.60
  -3  -3 -21  122.07    9.31
  -3  -3 -21  107.32    8.41
  -3  -3 -22   28.99    5.10
   3   3  22   12.85    1.06
   3   3  22   12.45    1.00
  -3  -3 -22   29.35    4.96
  -3  -3 -23   -1.79    2.72
  -3  -3 -24   18.39    4.56
  -3  -3 -25   15.64    4.26
  -3  -3 -26   13.37    4.32
  -3  -3 -27   11.07    4.24
  -3  -3 -28    3.21    3.24
  -3  -3 -29   17.39    5.16
  -3  -3 -30   18.31    5.57
  -3  -3 -31    3.33    3.75
  -3  -3 -32    3.48    3.70
   3   4 -28   -0.19    2.95
   3   4 -27   -0.50    2.70
   3   4 -26    3.59    3.07
   3   4 -25    3.42    3.17
   3   4 -24    5.31    3.36
   3   4 -23   11.13    4.24
  -3  -4  23    6.89    2.51
   3   4 -22   40.21    6.34
  -3  -4  22   36.69    4.66
   3   4 -21    2.84    2.96
  -3  -4  21    0.73    1.58
   3   4 -20   69.59    7.53
  -3  -4  20   69.82    6.16
   3   4 -19   16.76    3.96
  -3  -4  19   16.19    3.13
   3   4 -18   -0.54    2.37
  -3  -4  18    0.30    1.45
   3   4 -17    4.23    2.70
  -3  -4  17    3.44    1.63
  -3  -4  17    5.31    2.56
   3   4 -16    0.97    2.28
  -3  -4  16   -0.45    1.50
  -3  -4  16    0.87    1.89
   3   4 -15   21.46    3.92
  -3  -4  15   23.12    3.66
  -3  -4  15   22.40    3.41
   3   4 -14   20.11    3.55
  -3  -4  14   20.60    3.29
   3   4 -13    2.03    2.01
   3   4 -13    2.35    1.54
  -3  -4  13    3.35    1.76
   3   4 -12   86.81    6.41
  -3  -4  12  101.43    6.31
   3   4 -12   89.56    6.36
   3   4 -11   51.95    4.97
   3   4 -11   46.18    4.55
  -3  -4  11   48.95    4.36
   3   4 -10   64.21    5.43
   3   4 -10   55.44    4.85
  -3  -4  10   62.19    4.78
  -3  -4   9  435.14   10.40
  -3  -4   9  408.74   11.08
   3   4  -9  393.83   12.34
  -3  -4   8  259.26    8.15
   3   4  -8  234.19    9.34
  -3  -4   8  240.63    8.13
   3   4  -7   85.13    4.19
  -3  -4   7   88.81    4.85
   3   4  -7   81.64    5.46
  -3  -4   7   81.83    4.51
   3   4  -6   22.39    2.19
  -3  -4   6   22.93    2.61
   3   4  -6   24.21    2.95
  -3  -4   6   28.04    2.61
  -3  -4   5   16.82    2.33
   3   4  -5   14.18    1.69
   3   4  -5   13.92    2.34
  -3  -4   5   13.75    1.90
   3   4  -4   81.03    4.68
  -3  -4   4   82.84    3.63
   3   4  -4   82.36    5.14
   3   4  -3  101.42    5.23
   3   4  -3  105.98    5.73
  -3  -4   3  103.00    3.65
  -3  -4   2    1.34    0.82
   3   4  -2    6.38    2.09
   3   4  -2    7.07    2.25
  -3  -4   2    2.43    1.11
   3   4  -1  333.81    9.44
   3   4  -1  324.86    9.53
  -3  -4   1  317.16    4.68
   3   4   0   23.59    2.81
   3   4   0   22.64    2.74
   3   4   1   41.91    3.44
   3   4   1   41.67    2.61
   3   4   1   39.31    3.23
   3   4   2   12.82    2.10
   3   4   2    7.07    1.15
   3   4   2   11.28    2.24
   3   4   2   10.59    1.82
   3   4   3   55.04    2.62
   3   4   3   50.38    3.80
   3   4   3   52.82    3.59
  -3  -4  -3   54.68    1.81
   3   4   3   61.65    4.72
   3   4   3   50.58    1.54
   3   4   4   63.88    4.23
  -3  -4  -4   67.90    3.77
   3   4   4   66.38    3.97
  -3  -4  -4   65.36    3.19
   3   4   4   66.61    2.91
  -3  -4  -4   67.03    2.39
   3   4   4   65.79    2.13
   3   4   4   75.35    5.44
  -3  -4  -5   13.96    1.67
   3   4   5   14.96    2.14
  -3  -4  -5   17.03    1.92
   3   4   5   17.40    1.76
   3   4   5   15.95    2.06
  -3  -4  -5   14.87    1.45
   3   4   5   12.45    2.34
   3   4   5   14.88    1.33
  -3  -4  -6    8.14    1.51
   3   4   6    7.91    1.68
  -3  -4  -6    8.41    1.67
   3   4   6    8.91    1.46
   3   4   6    8.12    1.55
  -3  -4  -6    5.32    1.16
   3   4   6    6.63    1.92
   3   4   6    7.08    1.18
  -3  -4  -7    6.21    1.63
   3   4   7    7.65    1.81
  -3  -4  -7    3.67    1.27
   3   4   7    5.85    1.39
   3   4   7    7.87    1.79
  -3  -4  -7    8.37    1.86
   3   4   7    7.90    2.28
   3   4   7    8.09    1.51
  -3  -4  -8  410.37    9.83
   3   4   8  423.64    9.19
   3   4   8  414.61    9.46
  -3  -4  -8  430.50   10.28
   3   4   8  415.56    8.53
  -3  -4  -8  416.18    9.10
  -3  -4  -9  201.04    6.91
  -3  -4  -9  214.89    7.66
   3   4   9  204.38    6.61
   3   4   9  209.45    6.95
   3   4   9  213.50    6.63
  -3  -4  -9  223.28    7.22
   3   4  10    9.45    1.78
  -3  -4 -10   11.32    2.34
   3   4  10   10.86    1.66
   3   4  10   10.94    1.93
  -3  -4 -10   13.34    2.33
   3   4  11   10.06    1.64
   3   4  11    7.69    1.81
  -3  -4 -11   10.25    2.35
  -3  -4 -11   10.28    2.21
   3   4  11    8.99    1.88
  -3  -4 -12    9.70    2.47
   3   4  12    8.84    1.60
   3   4  12    7.62    1.93
  -3  -4 -12    7.84    2.17
   3   4  12    1.10    1.20
  -3  -4 -13   71.86    5.62
   3   4  13   63.74    3.74
  -3  -4 -13   59.11    4.77
   3   4  14    5.05    1.32
  -3  -4 -14    5.69    2.40
  -3  -4 -14    5.35    2.30
  -3  -4 -15    7.04    2.78
   3   4  15    3.54    1.31
  -3  -4 -15    8.83    2.88
   3   4  15    3.97    2.11
   3   4  16   16.66    2.07
  -3  -4 -16   22.21    4.07
   3   4  16   22.15    3.53
  -3  -4 -16   26.68    4.06
   3   4  17   68.42    3.89
  -3  -4 -17   78.03    6.87
   3   4  17   87.72    6.44
  -3  -4 -17   81.44    6.42
   3   4  18    1.30    1.03
   3   4  18    0.97    1.80
   3   4  19    2.57    1.05
   3   4  19    1.43    2.00
   3   4  20    2.46    1.09
  -3  -4 -20    6.43    3.14
   3   4  21   22.87    2.27
  -3  -4 -21   32.06    5.38
   3   4  22    0.84    0.88
  -3  -4 -22    3.40    2.97
  -3  -4 -23    7.98    3.63
   3   4  23    0.99    0.88
  -3  -4 -24    6.92    3.50
  -3  -4 -25   13.25    4.23
  -3  -4 -26    1.81    2.76
  -3  -4 -27    0.55    2.51
  -3  -4 -28    2.01    3.28
  -3  -4 -29   15.09    4.81
  -3  -4 -30    7.33    4.14
  -3  -4 -31    4.66    4.04
  -3  -4 -32    1.12    3.27
   3   5 -28   21.66    5.86
   3   5 -27   -0.83    2.88
   3   5 -26   -3.72    3.27
   3   5 -25    0.99    2.75
   3   5 -24   26.55    5.55
   3   5 -23    4.09    3.28
   3   5 -22    6.00    3.05
  -3  -5  22    7.83    2.56
   3   5 -21    3.77    2.87
  -3  -5  21    4.38    2.18
   3   5 -20    8.53    3.14
  -3  -5  20   11.13    2.68
   3   5 -19   -4.67    3.05
  -3  -5  19    0.24    1.48
  -3  -5  18   34.32    4.34
   3   5 -18   28.54    4.76
  -3  -5  17   25.08    3.77
   3   5 -17   20.81    4.30
  -3  -5  17   25.79    4.17
  -3  -5  16  121.12    7.71
   3   5 -16  119.79    8.78
  -3  -5  16  129.42    8.28
   3   5 -16  111.48    7.69
   3   5 -15   48.70    5.55
  -3  -5  15   53.55    5.25
  -3  -5  15   64.54    5.78
   3   5 -15   50.34    5.29
   3   5 -14   11.98    3.12
  -3  -5  14   14.66    2.85
  -3  -5  14   13.25    2.88
   3   5 -14   11.67    2.76
   3   5 -13   -0.53    1.93
   3   5 -13   -1.08    1.53
  -3  -5  13    1.83    1.89
  -3  -5  13    1.23    1.55
   3   5 -12   42.62    4.60
  -3  -5  12   46.49    4.37
   3   5 -11   32.63    4.00
  -3  -5  11   34.44    3.62
  -3  -5  10   44.76    3.97
   3   5 -10   40.02    4.32
  -3  -5   9  318.68    9.51
   3   5  -9  298.60   11.03
   3   5  -8  177.81    7.43
  -3  -5   8  184.18    6.91
   3   5  -8  183.21    8.55
   3   5  -7   19.15    2.16
   3   5  -7   14.57    2.31
   3   5  -7   16.66    2.76
  -3  -5   7   17.24    2.29
   3   5  -6  114.45    5.95
   3   5  -6  115.33    4.15
  -3  -5   6  111.86    4.68
   3   5  -6  109.20    6.34
   3   5  -5  133.00    6.48
   3   5  -5  127.33    6.78
  -3  -5   5  123.37    4.52
   3   5  -4    8.43    2.02
  -3  -5   4    7.00    1.35
   3   5  -4    5.67    2.00
   3   5  -3  139.49    6.58
   3   5  -3  129.17    6.65
  -3  -5   3  116.79    3.53
   3   5  -2   40.05    3.71
  -3  -5   2   28.96    1.57
   3   5  -2   34.89    3.67
   3   5  -1  116.00    6.16
   3   5  -1  104.66    5.89
   3   5   0  776.13   15.26
   3   5   0  764.46   15.04
   3   5   1   18.44    2.96
   3   5   1   14.20    2.61
   3   5   2   29.29    3.54
   3   5   2   29.48    3.37
   3   5   2   35.28    4.12
   3   5   3  520.76   12.10
   3   5   3  525.53   10.33
   3   5   3  520.86   12.70
   3   5   3  540.10   14.64
  -3  -5  -4   61.46    3.99
   3   5   4   70.30    4.94
   3   5   4   66.27    4.52
   3   5   4   63.27    3.67
   3   5   4   54.34    1.78
   3   5   4   64.55    5.62
   3   5   5  285.71    9.54
   3   5   5  293.41    7.63
  -3  -5  -5  294.33    8.33
   3   5   5  287.17    8.89
   3   5   5  309.30   11.66
   3   5   5  284.24    4.91
   3   5   6  139.34    6.75
  -3  -5  -6  139.93    6.08
   3   5   6  138.82    6.17
   3   5   6  141.80    5.51
   3   5   6  141.96    8.17
   3   5   6  136.11    3.95
   3   5   7   37.39    3.58
   3   5   7   36.84    3.23
   3   5   7   36.46    3.02
  -3  -5  -7   36.10    3.35
   3   5   7   38.02    4.37
   3   5   7   36.33    2.43
  -3  -5  -8    0.59    1.55
   3   5   8    0.48    1.01
   3   5   8   -1.46    1.49
   3   5   8    0.38    1.05
   3   5   8    1.27    1.09
   3   5   8   -1.91    1.95
   3   5   9   35.11    3.46
   3   5   9   33.00    3.06
   3   5   9   32.24    3.17
  -3  -5  -9   36.64    3.87
   3   5   9   35.45    2.88
  -3  -5 -10   -1.74    2.14
   3   5  10    0.86    1.03
   3   5  10    1.65    1.18
   3   5  10    0.00    1.18
   3   5  10    0.96    1.20
   3   5  11   -0.71    1.09
   3   5  11    0.41    0.93
   3   5  11   -1.30    1.54
  -3  -5 -11   -2.37    2.33
   3   5  11   -0.17    1.36
  -3  -5 -12   -1.17    2.07
   3   5  12    2.43    1.40
   3   5  12    2.16    1.22
   3   5  12    0.63    1.42
   3   5  12    0.44    1.28
   3   5  13  133.34    6.02
  -3  -5 -13  145.69    8.29
   3   5  14    9.75    1.85
  -3  -5 -14   10.67    2.93
   3   5  15    1.41    1.08
  -3  -5 -15    1.42    2.22
   3   5  15    2.14    1.99
   3   5  16   37.33    3.31
   3   5  16   43.03    4.81
  -3  -5 -16   37.23    5.01
   3   5  16   42.77    4.55
  -3  -5 -17   25.82    4.35
   3   5  17   25.82    2.77
   3   5  17   33.47    4.26
  -3  -5 -18   11.99    3.57
   3   5  18   10.07    1.85
   3   5  18   10.32    2.83
   3   5  19    4.99    1.49
  -3  -5 -19    3.41    2.78
   3   5  19    5.89    2.56
  -3  -5 -20    7.89    3.23
   3   5  20    7.01    1.65
  -3  -5 -21    5.30    3.05
   3   5  21    4.79    1.53
  -3  -5 -22   10.23    3.64
   3   5  22    8.53    1.82
   3   5  23    0.21    0.97
  -3  -5 -23    2.31    2.80
  -3  -5 -24    0.10    2.49
   3   5  24   -0.29    0.95
  -3  -5 -25    2.65    3.04
  -3  -5 -26    3.67    3.25
  -3  -5 -27    4.42    3.39
  -3  -5 -28    2.82    3.44
  -3  -5 -29    0.50    3.19
  -3  -5 -30    2.03    3.23
  -3  -5 -31   -5.03    3.99
  -3  -5 -32    3.34    4.00
   3   6 -27    0.20    2.86
   3   6 -26    7.21    3.72
   3   6 -25   -0.22    2.54
   3   6 -24   22.41    5.34
   3   6 -23    2.91    3.06
   3   6 -22   -0.46    2.32
  -3  -6  22    1.24    1.79
   3   6 -21   -0.26    2.57
  -3  -6  21    0.39    1.38
   3   6 -20    5.37    2.79
  -3  -6  20    6.88    2.35
   3   6 -19   -3.16    3.01
  -3  -6  19    0.66    1.38
   3   6 -18   -2.52    2.72
  -3  -6  18    1.28    1.37
   3   6 -18    1.59    1.49
   3   6 -17    1.40    2.28
  -3  -6  17    1.19    1.47
   3   6 -17    1.41    1.83
   3   6 -16   62.67    6.64
  -3  -6  16   63.88    5.67
  -3  -6  16   64.12    5.79
   3   6 -16   58.54    5.97
   3   6 -15    1.42    1.65
  -3  -6  15    2.72    1.99
  -3  -6  15    0.77    1.38
  -3  -6  14    2.87    1.81
  -3  -6  14    1.75    1.38
   3   6 -14    2.71    1.73
  -3  -6  13    3.05    1.63
   3   6 -13    3.16    1.87
  -3  -6  13    4.59    1.93
  -3  -6  12   67.84    5.47
   3   6 -12   62.63    4.75
  -3  -6  12   66.58    5.03
   3   6 -12   60.63    5.60
  -3  -6  11   10.12    2.32
   3   6 -11    7.67    1.80
   3   6 -11    9.06    2.49
  -3  -6  11    8.42    2.05
   3   6 -10   50.67    4.30
  -3  -6  10   52.86    4.76
  -3  -6  10   48.77    3.93
   3   6 -10   49.26    4.88
   3   6  -9    0.64    1.17
   3   6  -9   -0.30    1.40
  -3  -6   9   -0.19    1.31
   3   6  -8   34.58    3.61
   3   6  -8   32.50    3.83
  -3  -6   8   30.32    2.83
   3   6  -7    1.11    1.14
   3   6  -7    2.68    1.27
   3   6  -7   -0.62    1.37
  -3  -6   7    0.62    1.10
   3   6  -6   12.29    2.19
   3   6  -6   10.56    1.28
  -3  -6   6    9.11    1.56
   3   6  -6    9.08    2.10
   3   6  -5   26.70    3.12
   3   6  -5   27.85    3.40
  -3  -6   5   27.10    2.09
   3   6  -4    7.90    2.17
  -3  -6   4    6.34    1.18
   3   6  -4    6.60    2.22
   3   6  -3  272.13    9.65
   3   6  -3  272.54    9.87
  -3  -6   3  260.48    4.94
   3   6  -2   23.28    3.41
   3   6  -2   25.54    3.30
  -3  -6   2   17.77    1.18
   3   6  -1   48.43    4.19
   3   6  -1   46.71    4.20
   3   6   0   37.13    3.80
   3   6   0   30.57    3.29
   3   6   0   40.41    3.85
   3   6   1  101.57    5.98
   3   6   1   99.36    5.89
   3   6   1  102.01    5.81
   3   6   1   87.42    6.18
   3   6   2   31.65    3.51
   3   6   2   27.46    3.04
   3   6   2   33.35    3.54
   3   6   2   33.54    4.06
   3   6   3  110.20    5.74
   3   6   3  102.25    6.04
   3   6   3  110.47    6.03
   3   6   4    2.89    1.45
   3   6   4    3.12    1.52
  -3  -6  -4   -1.97    1.99
   3   6   4    3.88    1.85
   3   6   4    2.71    0.59
   3   6   4    2.62    1.41
   3   6   5   33.20    3.53
   3   6   5   31.81    3.30
   3   6   5   33.01    3.12
  -3  -6  -5   35.15    3.60
   3   6   5   31.02    4.08
   3   6   5   29.56    1.68
   3   6   6   59.83    4.40
  -3  -6  -6   68.23    4.97
   3   6   6   59.96    4.72
   3   6   6   58.91    4.14
   3   6   6   58.28    2.70
   3   6   6   65.41    5.90
   3   6   7   36.16    3.73
  -3  -6  -7   27.86    3.27
   3   6   7   31.73    3.29
   3   6   7   37.25    3.89
   3   6   7   30.73    4.32
   3   6   7   33.66    2.46
  -3  -6  -8  274.28   10.48
   3   6   8  259.20    9.21
   3   6   8  262.77    9.80
   3   6   8  268.53    9.16
   3   6   8  256.40    6.80
   3   6   8  274.23   12.32
   3   6   9   22.03    3.05
   3   6   9   21.23    2.95
   3   6   9   21.55    3.02
  -3  -6  -9   17.44    3.04
   3   6   9   13.66    2.99
   3   6   9   18.11    2.26
   3   6  10   46.58    3.93
   3   6  10   49.47    4.33
  -3  -6 -10   49.74    4.87
   3   6  10   49.28    4.33
   3   6  10   46.65    3.48
   3   6  11   37.01    4.00
  -3  -6 -11   41.33    4.78
   3   6  11   38.88    3.89
   3   6  11   32.92    3.38
   3   6  11   32.52    3.24
   3   6  12    3.02    1.56
   3   6  12    2.61    1.44
  -3  -6 -12    3.27    2.53
   3   6  12    0.31    1.17
   3   6  12    1.66    1.61
   3   6  13    0.98    1.13
  -3  -6 -13    0.99    2.08
   3   6  13   -0.49    1.19
  -3  -6 -14    2.45    2.31
   3   6  14    6.79    1.77
   3   6  14    8.26    1.88
   3   6  15    7.93    1.90
   3   6  15   10.44    2.16
  -3  -6 -15    6.29    2.71
   3   6  15    7.28    2.33
   3   6  16   48.21    4.11
   3   6  16   57.88    5.54
  -3  -6 -16   51.28    6.03
   3   6  16   57.30    5.14
   3   6  17    2.09    2.08
   3   6  17    0.90    1.04
   3   6  17    4.25    2.29
  -3  -6 -18   -0.85    2.87
   3   6  18    2.10    2.14
   3   6  18    3.25    1.53
   3   6  18    2.17    1.99
  -3  -6 -19   -2.83    3.21
   3   6  19    0.29    1.04
   3   6  19   -1.27    2.05
  -3  -6 -20   -3.69    3.32
   3   6  20    2.66    1.44
   3   6  21   14.26    2.46
  -3  -6 -21   10.73    3.74
  -3  -6 -22   -2.58    3.09
   3   6  22   -0.02    1.10
   3   6  23   -1.00    1.32
  -3  -6 -23   -3.01    3.31
  -3  -6 -24   -1.51    2.96
   3   6  24    0.22    1.10
  -3  -6 -25   -1.15    3.04
  -3  -6 -26    3.67    3.28
  -3  -6 -27    2.96    3.22
  -3  -6 -28   -3.69    3.51
  -3  -6 -29   -4.55    3.93
  -3  -6 -30   -2.15    3.74
  -3  -6 -31   -3.20    4.13
   3   7 -27   -1.65    2.83
   3   7 -26    7.97    3.96
   3   7 -25   -1.35    2.68
   3   7 -24   -3.12    2.99
   3   7 -23   -1.17    2.61
   3   7 -22   -0.14    2.58
   3   7 -21    1.58    2.33
   3   7 -20    3.14    2.36
   3   7 -20    2.85    1.92
   3   7 -19   -0.81    2.44
  -3  -7  19    1.29    1.60
   3   7 -19    0.80    1.67
  -3  -7  18   10.75    2.68
   3   7 -18    8.93    3.10
   3   7 -18    9.02    2.86
  -3  -7  17   -1.46    1.55
   3   7 -17    0.13    1.64
  -3  -7  16    0.69    1.32
  -3  -7  16   -1.51    1.97
   3   7 -16   -0.64    1.70
  -3  -7  15    2.23    1.64
  -3  -7  15    1.72    1.67
   3   7 -15    2.53    1.79
  -3  -7  14   45.77    4.79
   3   7 -14   39.58    4.06
   3   7 -14   40.98    4.95
  -3  -7  14   43.43    4.41
   3   7 -14   42.26    4.95
   3   7 -13   14.16    2.55
  -3  -7  13   17.65    3.11
  -3  -7  13   18.41    2.93
   3   7 -13   17.19    3.35
   3   7 -13   15.76    3.29
  -3  -7  12    2.34    1.54
   3   7 -12   -0.41    1.23
  -3  -7  12    1.60    1.56
   3   7 -12    1.37    1.54
   3   7 -12    1.35    1.84
  -3  -7  11    2.45    1.33
   3   7 -11    2.31    1.30
  -3  -7  11    2.71    1.49
   3   7 -11    1.99    1.60
   3   7 -11    2.41    1.91
   3   7 -10    1.67    1.22
  -3  -7  10    3.11    1.58
  -3  -7  10    0.46    1.38
   3   7 -10    1.21    1.86
   3   7 -10    1.55    1.44
   3   7  -9   14.80    2.63
  -3  -7   9   15.40    2.81
   3   7  -9   14.43    2.95
   3   7  -9   14.52    2.74
  -3  -7   9   11.61    2.01
   3   7  -8  196.36    8.90
  -3  -7   8  207.13    9.42
   3   7  -8  193.20    7.36
  -3  -7   8  189.95    6.65
   3   7  -8  193.98    9.42
   3   7  -7   73.39    3.02
  -3  -7   7   81.36    5.93
   3   7  -7   83.21    5.85
   3   7  -7   75.35    6.05
   3   7  -7   69.24    4.41
  -3  -7   7   71.31    3.98
   3   7  -6   82.87    5.74
  -3  -7   6   83.62    5.94
   3   7  -6   77.82    5.97
   3   7  -6   78.89    4.25
  -3  -7   6   78.09    3.78
   3   7  -5   64.98    5.16
   3   7  -5   62.83    5.30
  -3  -7   5   58.79    3.02
   3   7  -5   62.97    3.58
   3   7  -4   77.00    5.54
  -3  -7   4   65.76    2.93
   3   7  -4   71.18    3.40
   3   7  -4   71.29    5.58
   3   7  -3   17.95    2.93
   3   7  -3   18.22    3.07
  -3  -7   3   13.58    1.33
   3   7  -2   47.73    4.89
   3   7  -2   51.59    4.94
   3   7  -1  420.77   13.95
   3   7  -1  422.94   12.95
   3   7  -1  409.86   12.72
   3   7   0  559.15   15.54
   3   7   0  549.55   14.69
   3   7   0  542.97   14.42
   3   7   1  450.93   13.11
   3   7   1  447.34   13.06
   3   7   1  446.93   13.26
   3   7   2   17.26    3.10
   3   7   2   16.36    3.18
   3   7   2    6.24    1.98
   3   7   2   16.12    3.29
   3   7   3    3.94    2.06
   3   7   3    4.99    2.36
   3   7   3   -1.34    1.59
   3   7   3    1.55    1.98
   3   7   4  246.85    9.34
   3   7   4  242.95    9.47
   3   7   4  247.71    9.98
   3   7   4  246.64   11.64
   3   7   4  216.97    3.50
  -3  -7  -5  132.01    7.58
   3   7   5  129.07    6.92
   3   7   5  134.66    7.47
   3   7   5  143.04    7.20
   3   7   5  131.67    3.51
   3   7   5  147.68    9.19
   3   7   6    9.57    1.85
   3   7   6   18.29    3.03
  -3  -7  -6    8.95    2.31
   3   7   6   18.47    3.01
   3   7   6    8.96    2.61
   3   7   6   13.17    1.60
   3   7   7  109.72    6.77
   3   7   7  111.11    6.57
   3   7   7  108.72    6.29
  -3  -7  -7  111.41    7.10
   3   7   7  115.30    4.28
   3   7   7  121.24    8.53
   3   7   8  115.35    6.61
   3   7   8  114.33    6.93
  -3  -7  -8  123.11    7.70
   3   7   8  117.30    6.69
   3   7   8  108.35    4.60
   3   7   8  116.88    8.52
  -3  -7  -9   -2.61    2.82
   3   7   9    2.83    1.48
   3   7   9    3.54    1.49
   3   7   9    1.96    1.67
   3   7   9    3.65    1.43
   3   7   9   -1.32    2.47
   3   7  10   -0.76    1.25
   3   7  10   -0.23    1.16
  -3  -7 -10   -4.15    3.05
   3   7  10   -1.07    1.78
   3   7  10   -0.51    1.27
   3   7  10   -1.78    2.37
   3   7  11   79.57    5.90
  -3  -7 -11   84.11    7.11
   3   7  11   74.03    5.48
   3   7  11   79.54    5.03
   3   7  12  213.77    9.09
   3   7  12  246.74   10.23
  -3  -7 -12  243.92   11.97
   3   7  13   26.09    3.41
   3   7  13   30.05    3.76
  -3  -7 -13   27.71    4.64
  -3  -7 -14   33.42    5.04
   3   7  14   34.75    4.02
   3   7  14   29.27    3.53
   3   7  15    4.59    1.77
   3   7  15    4.37    2.32
   3   7  15    3.85    1.55
   3   7  15    5.20    2.19
   3   7  16   13.55    2.60
   3   7  16   14.66    3.30
   3   7  16   10.46    2.19
  -3  -7 -16   20.34    4.72
   3   7  16   17.44    3.30
   3   7  17   -1.69    1.60
  -3  -7 -17    5.27    3.19
   3   7  17   -1.19    2.03
   3   7  17   -0.05    1.17
   3   7  17    2.39    2.24
  -3  -7 -18   20.11    4.78
   3   7  18   17.17    2.81
   3   7  18   16.41    3.58
   3   7  18   19.32    3.67
   3   7  19    9.26    2.97
   3   7  19    6.03    1.92
  -3  -7 -19    3.85    3.06
   3   7  19   10.93    3.12
   3   7  20    1.20    1.34
  -3  -7 -20   -7.06    3.84
   3   7  21   15.52    2.74
  -3  -7 -21   10.22    3.71
   3   7  22    4.85    1.75
  -3  -7 -22   -0.51    3.19
   3   7  23    0.45    1.13
  -3  -7 -23   -5.85    3.96
   3   7  24   -0.37    1.34
  -3  -7 -24   -7.85    4.24
  -3  -7 -25    3.06    3.29
  -3  -7 -26   -3.42    3.95
  -3  -7 -27   -8.08    4.53
  -3  -7 -28    0.96    3.32
  -3  -7 -29   -4.37    4.34
  -3  -7 -30   -2.13    3.70
  -3  -7 -31   -4.99    4.19
   3   8 -26    2.43    3.27
   3   8 -25    5.92    3.59
   3   8 -24    6.69    3.43
   3   8 -23   -2.25    2.94
   3   8 -22   -2.12    3.04
   3   8 -21    1.10    2.39
   3   8 -21    3.10    2.17
   3   8 -20    2.54    2.52
   3   8 -20    4.42    2.44
   3   8 -19    0.33    1.78
   3   8 -18    2.58    1.99
   3   8 -17    3.94    2.20
   3   8 -16    0.05    1.15
  -3  -8  16    0.41    1.29
  -3  -8  16   -2.57    2.05
   3   8 -16    0.66    2.09
   3   8 -16    0.22    1.68
   3   8 -15   11.76    2.49
  -3  -8  15   15.45    3.15
  -3  -8  15   10.30    2.59
   3   8 -15   10.07    3.03
   3   8 -15   12.75    3.12
   3   8 -14    0.85    1.10
  -3  -8  14    0.37    1.42
  -3  -8  14   -1.20    1.73
   3   8 -14    0.02    1.73
   3   8 -14    1.55    2.36
  -3  -8  13    4.67    2.04
   3   8 -13    2.59    1.44
  -3  -8  13    2.26    1.61
   3   8 -13    5.05    2.62
   3   8 -13    1.43    1.67
   3   8 -12   25.86    3.58
  -3  -8  12   28.02    3.92
   3   8 -12   25.24    3.94
   3   8 -12   24.25    3.62
  -3  -8  12   27.48    3.40
   3   8 -11    2.87    1.61
  -3  -8  11    3.60    1.97
   3   8 -11    1.66    2.01
  -3  -8  11    2.67    1.66
   3   8 -11    3.65    2.07
  -3  -8  10   73.40    6.06
   3   8 -10   71.91    5.78
   3   8 -10   66.24    6.01
   3   8 -10   67.73    5.13
  -3  -8  10   66.91    4.52
   3   8  -9   20.68    3.17
  -3  -8   9   18.52    3.19
   3   8  -9   18.23    3.36
   3   8  -9   19.32    2.93
  -3  -8   9   18.44    2.45
  -3  -8   8    3.51    1.70
   3   8  -8    2.23    1.38
   3   8  -8    2.94    1.84
  -3  -8   8    2.25    1.26
   3   8  -8    1.43    1.50
   3   8  -7   60.60    5.25
  -3  -8   7   61.98    5.35
  -3  -8   7   60.46    3.60
   3   8  -7   61.52    4.21
   3   8  -7   59.06    5.52
   3   8  -6   41.60    4.36
  -3  -8   6   41.60    4.42
  -3  -8   6   34.99    2.62
   3   8  -6   37.09    3.15
  -3  -8   6   36.22    4.72
   3   8  -6   39.21    4.53
   3   8  -5    1.93    1.58
  -3  -8   5    1.02    1.45
   3   8  -5    0.05    1.56
   3   8  -5    1.67    1.51
  -3  -8   5   -0.22    0.95
  -3  -8   5    0.79    1.86
   3   8  -4  184.13    9.00
   3   8  -4  180.65    9.21
  -3  -8   4  177.82    4.93
   3   8  -4  182.27    5.44
  -3  -8   4  195.46   10.59
   3   8  -3    9.77    2.78
   3   8  -3   11.63    3.20
   3   8  -3    5.35    1.57
   3   8  -2  137.32    7.83
   3   8  -2  136.22    7.92
   3   8  -2  118.85    3.51
   3   8  -1  175.44    8.89
   3   8  -1  176.29    8.87
   3   8  -1  150.63    3.21
   3   8   0   90.57    6.42
   3   8   0   90.55    6.48
   3   8   0   90.75    6.98
   3   8   1   86.47    6.58
   3   8   1   86.23    6.27
   3   8   1   83.37    6.16
  -3  -8  -1  100.89    7.87
   3   8   2    1.42    2.44
   3   8   2    9.52    2.61
   3   8   2    7.71    2.25
   3   8   2   11.61    3.04
  -3  -8  -2    7.99    2.50
   3   8   3    5.97    2.46
   3   8   3   11.19    3.29
   3   8   3    4.28    2.50
   3   8   4  346.09   12.48
   3   8   4  350.79   12.32
   3   8   4  330.60   11.71
   3   8   4  342.28   14.15
   3   8   5   10.95    2.90
   3   8   5   12.10    3.06
   3   8   5   13.98    3.21
  -3  -8  -5    5.46    2.34
   3   8   5   10.11    1.45
   3   8   5   14.92    3.78
   3   8   6    6.08    1.96
   3   8   6    8.15    2.40
   3   8   6    3.29    1.77
  -3  -8  -6    2.61    2.12
   3   8   6    7.23    1.40
   3   8   6    4.43    2.31
   3   8   7  150.49    8.34
   3   8   7  141.32    7.83
   3   8   7  120.44    7.25
  -3  -8  -7  167.34    9.81
   3   8   7  138.33    4.87
   3   8   7  143.44    9.67
   3   8   8    0.89    1.29
   3   8   8    3.88    1.88
  -3  -8  -8    4.54    2.70
   3   8   8    2.58    1.71
   3   8   8   -0.94    1.97
   3   8   8    3.55    1.41
   3   8   9   14.94    2.90
   3   8   9   11.44    2.43
   3   8   9   10.21    3.09
   3   8   9   11.74    1.95
   3   8  10    1.83    1.44
   3   8  10    1.60    1.41
   3   8  10    3.13    2.09
   3   8  10    2.65    1.48
   3   8  11    1.48    1.52
   3   8  11    1.93    1.79
   3   8  11    0.20    2.28
   3   8  11    1.81    1.61
   3   8  12  127.79    7.90
   3   8  12  114.02    7.17
  -3  -8 -12  128.99    9.40
   3   8  12  122.12    9.78
  -3  -8 -13    3.80    3.06
   3   8  13    2.57    1.81
   3   8  13    2.94    2.34
   3   8  13    2.54    1.79
   3   8  14    2.24    1.41
  -3  -8 -14    3.61    2.99
   3   8  14    2.31    2.09
   3   8  14    2.90    1.58
   3   8  15    1.94    2.07
   3   8  15   -0.29    1.49
  -3  -8 -15    3.34    2.73
   3   8  15    1.02    1.23
   3   8  15    1.08    1.86
   3   8  16   17.29    2.99
  -3  -8 -16   24.81    5.08
   3   8  16   22.76    3.57
   3   8  16   23.48    4.04
   3   8  16   22.34    3.73
   3   8  17   26.34    3.79
   3   8  17   27.76    4.43
  -3  -8 -17   32.20    5.72
   3   8  17   24.72    3.56
   3   8  17   29.97    4.13
  -3  -8 -18    3.92    3.00
   3   8  18   -0.69    2.10
   3   8  18   -1.42    1.48
   3   8  18    1.13    1.37
   3   8  18    1.65    2.17
   3   8  19   -1.00    1.45
   3   8  19   -0.61    1.55
  -3  -8 -20    1.76    2.88
   3   8  20   -1.88    1.63
  -3  -8 -21    5.03    3.50
   3   8  21   -0.28    1.43
   3   8  22   -0.94    1.29
  -3  -8 -22    4.97    3.57
   3   8  23    2.93    1.69
  -3  -8 -23   10.68    4.40
   3   8  24    3.02    1.83
  -3  -8 -24   10.78    4.60
  -3  -8 -25   19.10    5.76
  -3  -8 -26    2.88    3.61
  -3  -8 -27   12.11    5.03
  -3  -8 -28    8.35    4.57
  -3  -8 -29   12.85    5.15
  -3  -8 -30    9.56    4.93
   3   9 -25   -1.67    2.84
   3   9 -24   -0.10    2.56
   3   9 -23   -0.78    2.88
   3   9 -23   -1.10    2.07
   3   9 -22   -0.60    2.95
   3   9 -22   -0.77    2.12
   3   9 -21   -1.83    2.91
   3   9 -21    2.45    2.08
   3   9 -20    5.34    2.47
   3   9 -19    1.25    1.84
   3   9 -18    0.11    1.22
   3   9 -18   -0.26    1.77
   3   9 -17    5.06    1.91
   3   9 -17    4.25    2.27
   3   9 -17    4.64    2.53
   3   9 -16    2.99    1.72
  -3  -9  16    2.75    1.85
   3   9 -16    5.11    2.68
   3   9 -16    2.83    2.16
   3   9 -15   40.38    4.72
   3   9 -15   40.78    5.02
   3   9 -15   39.81    5.34
  -3  -9  15   41.48    4.50
   3   9 -14   -1.07    1.28
  -3  -9  14   -0.83    1.57
   3   9 -14   -0.19    2.10
   3   9 -14   -0.26    1.68
   3   9 -13   -0.66    1.42
  -3  -9  13    0.51    1.46
   3   9 -13   -0.34    1.81
   3   9 -13    1.38    2.04
  -3  -9  12    8.31    2.44
   3   9 -12    9.10    2.34
   3   9 -12   11.03    2.90
   3   9 -12    9.20    2.70
  -3  -9  12    8.73    2.18
   3   9 -11    0.49    1.14
  -3  -9  11   -0.65    1.66
   3   9 -11   -1.32    1.88
   3   9 -11    0.75    1.93
  -3  -9  11   -0.07    1.35
   3   9 -10   -0.49    1.35
  -3  -9  10   -1.75    1.79
   3   9 -10   -0.79    1.66
   3   9 -10   -0.11    1.76
  -3  -9  10   -0.32    1.31
   3   9  -9   -0.72    1.34
  -3  -9   9   -0.42    1.58
  -3  -9   9   -0.21    1.29
   3   9  -9   -1.38    1.75
   3   9  -9    0.42    1.66
   3   9  -8   -0.36    1.25
   3   9  -8    0.18    1.35
  -3  -9   8   -1.04    1.94
   3   9  -8    1.06    1.52
  -3  -9   8   -1.05    1.26
   3   9  -7    7.87    2.07
  -3  -9   7    5.80    2.37
   3   9  -7    4.03    1.83
   3   9  -7    6.39    1.94
  -3  -9   7    5.17    1.37
   3   9  -6   -3.41    1.64
   3   9  -6   -0.04    1.39
   3   9  -6   -1.56    1.90
  -3  -9   6    0.90    1.83
  -3  -9   6    1.16    1.09
   3   9  -5   -0.04    1.37
   3   9  -5    3.51    1.46
  -3  -9   5    2.44    1.04
  -3  -9   5    1.89    1.85
   3   9  -5    0.26    1.50
   3   9  -4    0.23    1.11
  -3  -9   4    0.68    1.85
   3   9  -4   -0.29    1.59
   3   9  -4    1.09    1.25
   3   9  -3    4.62    1.84
  -3  -9   3    0.45    1.91
   3   9  -3    2.80    1.74
   3   9  -3    3.33    1.22
   3   9  -2   31.86    4.03
   3   9  -2   32.22    4.22
  -3  -9   2   32.78    4.84
   3   9  -2   31.41    2.08
   3   9  -1   14.49    2.79
   3   9  -1   14.10    2.86
  -3  -9   1   16.18    3.59
   3   9  -1   13.46    1.34
   3   9   0    2.47    1.60
  -3  -9   0    1.27    1.97
   3   9   0    1.26    0.77
   3   9   0    1.89    1.64
   3   9   1   12.96    2.77
   3   9   1   13.38    2.82
  -3  -9  -1   16.94    3.78
   3   9   1    6.40    0.74
   3   9   2    4.57    1.83
   3   9   2    0.12    0.44
   3   9   2    3.38    2.09
   3   9   2    2.57    1.61
   3   9   3   26.62    3.65
   3   9   3   29.15    3.92
   3   9   3   27.00    4.30
   3   9   3   19.50    1.10
   3   9   4    7.24    2.18
  -3  -9  -4    7.37    1.56
   3   9   4    6.40    1.96
   3   9   4    4.42    0.80
   3   9   4    8.06    2.75
   3   9   4    5.19    1.03
   3   9   5   -0.20    1.08
   3   9   5   -0.38    1.31
   3   9   5   -0.21    1.95
   3   9   5   -0.06    0.94
   3   9   6    1.17    1.75
   3   9   6   -0.53    1.18
   3   9   6    0.87    1.84
   3   9   6    0.43    1.14
  -3  -9  -7   75.10    7.16
   3   9   7   71.70    6.14
   3   9   7   67.54    5.80
   3   9   7   83.72    7.88
   3   9   7   71.40    3.62
   3   9   8    2.16    1.56
  -3  -9  -8    0.31    2.14
   3   9   8    2.38    1.75
   3   9   8    0.12    1.77
   3   9   8   -0.09    1.21
   3   9   9   27.66    4.00
   3   9   9   23.93    3.59
  -3  -9  -9   34.96    5.25
   3   9   9   23.89    2.59
   3   9   9   26.39    4.63
   3   9  10    0.69    1.49
   3   9  10    0.40    1.36
   3   9  10    2.07    2.32
   3   9  10   -1.55    1.57
   3   9  11   18.89    3.35
   3   9  11   19.10    3.41
  -3  -9 -11   31.98    5.44
   3   9  11   24.88    4.24
   3   9  11   18.66    2.60
   3   9  11   19.28    4.37
   3   9  12    5.56    1.97
   3   9  12    6.72    2.33
  -3  -9 -12    1.13    2.64
   3   9  12   10.03    3.16
   3   9  12    0.58    1.20
   3   9  12    4.07    2.69
  -3  -9 -13    3.73    2.94
   3   9  13    7.63    2.24
   3   9  13    9.43    2.46
   3   9  13   12.12    3.32
   3   9  13   10.41    3.26
   3   9  14   20.65    3.48
   3   9  14   25.44    3.89
   3   9  14   23.13    4.08
  -3  -9 -14   17.65    4.15
   3   9  15    9.30    2.49
   3   9  15   10.96    3.24
  -3  -9 -15    3.56    2.86
   3   9  15   10.14    2.56
   3   9  15    9.63    2.62
   3   9  16   -0.67    1.46
  -3  -9 -16   -3.17    3.58
   3   9  16    1.48    2.34
   3   9  16    0.69    1.43
   3   9  16    1.03    1.93
   3   9  17   24.63    3.83
   3   9  17   24.43    3.76
   3   9  17   26.87    4.58
  -3  -9 -17   24.17    5.29
   3   9  17   26.61    3.99
   3   9  18   12.33    2.91
   3   9  18   12.63    2.94
  -3  -9 -18   11.94    4.14
   3   9  18   12.18    3.14
   3   9  19   -3.02    1.90
  -3  -9 -19    1.53    2.92
   3   9  19   -0.63    1.37
  -3  -9 -20    4.06    3.26
   3   9  20    3.11    1.72
  -3  -9 -21    2.90    3.22
   3   9  21    1.14    1.49
  -3  -9 -22    3.06    3.42
   3   9  22    2.22    1.75
   3   9  23    0.22    1.38
  -3  -9 -23    3.15    3.49
  -3  -9 -24    4.57    3.78
  -3  -9 -25    3.88    3.66
  -3  -9 -26    1.24    2.96
  -3  -9 -27    5.63    3.96
  -3  -9 -28    4.73    4.12
  -3  -9 -29    5.80    4.34
   3  10 -24    0.15    2.78
   3  10 -24   -1.53    2.39
   3  10 -23   -3.45    3.33
   3  10 -23   -0.06    1.85
   3  10 -22   -0.91    1.94
   3  10 -21    9.23    3.16
   3  10 -20   -0.58    2.24
   3  10 -19    2.29    2.00
   3  10 -18   -0.85    1.96
   3  10 -18   -0.50    2.41
   3  10 -17    5.26    2.49
   3  10 -17    5.06    2.61
   3  10 -16    8.59    2.98
   3  10 -16    8.42    2.91
   3  10 -15    0.88    1.66
  -3 -10  15   -0.80    1.57
   3  10 -15    1.16    2.26
   3  10 -14    0.78    1.77
   3  10 -14   -0.35    2.04
  -3 -10  14   -0.01    1.54
   3  10 -13   16.48    3.60
   3  10 -13   16.97    3.29
  -3 -10  13   15.38    2.62
   3  10 -12   -0.09    1.80
   3  10 -12    0.87    1.97
  -3 -10  12   -2.92    1.75
   3  10 -11   10.32    2.60
   3  10 -11    9.96    2.88
  -3 -10  11   10.88    2.17
  -3 -10  10    0.89    2.00
  -3 -10  10    0.65    1.31
   3  10 -10   -0.64    1.92
   3  10 -10    1.74    2.01
   3  10  -9   48.05    5.56
  -3 -10   9   45.01    5.81
  -3 -10   9   49.76    3.83
   3  10  -9   51.70    4.50
   3  10  -8    2.02    1.24
   3  10  -8    4.57    2.01
  -3 -10   8    3.56    2.22
   3  10  -8    3.95    2.22
  -3 -10   8    4.89    1.56
   3  10  -7   12.98    2.76
   3  10  -7   15.34    3.26
  -3 -10   7   13.79    3.43
  -3 -10   7   15.53    2.17
   3  10  -7   14.27    2.44
   3  10  -6    4.38    1.75
  -3 -10   6    3.58    1.25
   3  10  -6    2.94    1.78
  -3 -10   6    3.77    2.26
   3  10  -6    4.50    1.71
   3  10  -5    2.46    1.48
   3  10  -5    1.24    1.40
   3  10  -5    2.39    1.45
  -3 -10   5    1.49    1.83
   3  10  -4   16.82    3.27
   3  10  -4    7.15    2.72
   3  10  -4   14.14    3.23
  -3 -10   4   14.88    3.76
   3  10  -4   17.03    2.22
   3  10  -3   96.25    7.37
   3  10  -3   91.48    7.31
   3  10  -3   94.91    8.60
  -3 -10   3   93.29    8.32
   3  10  -3   82.84    3.82
   3  10  -2   21.15    4.53
   3  10  -2   22.18    3.77
   3  10  -2   21.91    3.90
   3  10  -2   20.48    2.09
  -3 -10   2   28.36    5.03
   3  10  -1   14.02    3.01
   3  10  -1   14.20    3.78
   3  10  -1    8.85    1.60
   3  10  -1   10.97    2.82
  -3 -10   1   14.46    3.75
   3  10   0   66.53    6.19
   3  10   0   63.08    5.99
   3  10   0   55.46    2.28
   3  10   1   25.69    4.02
   3  10   1   20.64    3.72
   3  10   1   16.55    1.60
   3  10   2    4.82    2.22
   3  10   2    6.27    2.82
   3  10   2    1.93    1.11
   3  10   2    3.33    2.56
   3  10   3  120.26    8.26
   3  10   3  115.77    8.03
   3  10   3  109.42    8.53
   3  10   4  135.70    8.67
   3  10   4  150.30    9.34
   3  10   4  131.88    9.62
   3  10   4  120.35    3.30
   3  10   5   20.75    3.78
  -3 -10  -5   11.94    1.96
   3  10   5   17.97    3.72
   3  10   5    7.92    1.09
   3  10   5   12.01    1.80
   3  10   5   15.85    4.01
  -3 -10  -6    8.60    2.00
   3  10   6    6.59    2.17
   3  10   6    6.80    2.20
   3  10   6    5.26    2.50
   3  10   6    4.79    1.31
  -3 -10  -7    2.68    1.80
   3  10   7   -4.10    3.07
   3  10   7    0.18    1.41
  -3 -10  -7   -6.92    4.12
   3  10   7   -0.19    2.30
   3  10   7   -0.84    1.21
   3  10   8   -1.69    2.57
   3  10   8   -0.38    1.35
  -3 -10  -8   -4.14    3.35
   3  10   8   -2.28    2.66
   3  10   8    0.56    1.27
   3  10   9    4.49    2.53
   3  10   9    5.72    2.30
  -3 -10  -9    7.58    3.30
   3  10   9    6.48    3.07
   3  10   9    5.73    1.76
   3  10  10   17.85    3.46
   3  10  10   18.95    3.92
  -3 -10 -10   26.06    5.12
   3  10  10   21.15    4.53
   3  10  10   13.21    2.24
   3  10  11    8.84    2.71
   3  10  11    9.58    3.19
  -3 -10 -11   15.95    4.47
   3  10  11   10.37    3.57
   3  10  11    4.40    1.70
  -3 -10 -12   48.95    6.71
   3  10  12   46.67    5.76
   3  10  12   35.97    4.64
   3  10  12   37.83    5.99
  -3 -10 -13    3.01    3.23
   3  10  13    0.40    1.46
   3  10  13    1.76    2.17
   3  10  13   -2.98    2.85
   3  10  14   -0.04    1.37
  -3 -10 -14   -4.02    3.31
   3  10  14    0.77    2.30
   3  10  14   -2.85    2.98
   3  10  15    2.46    1.85
   3  10  15   -0.04    2.26
   3  10  15    4.75    2.35
   3  10  15    0.03    2.13
   3  10  16   53.21    5.77
  -3 -10 -16   57.03    7.92
   3  10  16   48.69    7.25
   3  10  16   56.26    5.36
  -3 -10 -17   -2.00    3.28
   3  10  17    1.33    1.85
   3  10  17    2.80    2.32
   3  10  18    1.45    1.60
  -3 -10 -18   -0.12    3.30
   3  10  18    4.70    2.50
   3  10  19    4.48    2.06
  -3 -10 -19    5.16    3.76
   3  10  20    1.59    1.61
  -3 -10 -20    3.72    3.53
   3  10  21   18.62    3.65
  -3 -10 -21   20.41    5.71
   3  10  22    1.39    1.58
  -3 -10 -22    4.83    3.76
   3  10  23   -0.65    1.51
  -3 -10 -23    1.42    3.31
  -3 -10 -24    0.75    3.19
  -3 -10 -25    3.24    3.56
  -3 -10 -26    6.26    4.45
  -3 -10 -27    2.23    3.53
  -3 -10 -28   -1.23    3.69
   3  11 -23    3.94    2.72
   3  11 -22   -0.74    1.90
   3  11 -21    0.98    2.29
[truncated: 987,194 more chars]
