# Supplementary material for: Copper(II) Complexes with 4-Substituted 2,6-Bis(thiazol-2-yl)pyridines—An Overview of Structural–Optical Relationships
Source: Int J Mol Sci. 2025 Dec 9;26(24):11868. doi: 10.3390/ijms262411868 (PMC12733273; doi:10.3390/ijms262411868)
Supplement: Supplementary file 1 [file ijms-26-11868-s001.zip › ESI/1_CuCl2dtpy_final.cif]

data_cucl2dtpy
_audit_creation_date               2021-03-30
_audit_creation_method
;
Olex2 1.3
(compiled 2020.11.12 svn.r5f609507 for OlexSys, GUI svn.r6226)
;
_shelx_SHELXL_version_number       '2018/3'
_audit_contact_author_address      ?
_audit_contact_author_email        ?
_audit_contact_author_name         ''
_audit_contact_author_phone        ?
_publ_contact_author_id_orcid      ?
_publ_section_references
;
Dolomanov, O.V., Bourhis, L.J., Gildea, R.J, Howard, J.A.K. & Puschmann, H.
 (2009), J. Appl. Cryst. 42, 339-341.

Sheldrick, G.M. (2015). Acta Cryst. C71, 3-8.
;
_chemical_name_common              ?
_chemical_name_systematic          ?
_chemical_formula_moiety           'C11 H7 Cl2 Cu N3 S2, H2 O'
_chemical_formula_sum              'C11 H9 Cl2 Cu N3 O S2'
_chemical_formula_weight           397.77
_chemical_melting_point            ?
_chemical_oxdiff_formula           'C30 H26 N3 S2 Cl2 Cu1'
loop_
  _atom_type_symbol
  _atom_type_description
  _atom_type_scat_dispersion_real
  _atom_type_scat_dispersion_imag
  _atom_type_scat_source
 'C' 'C' 0.0033 0.0016 'International Tables Vol C Tables 4.2.6.8 and 6.1.1.4'
 'H' 'H' 0.0000 0.0000 'International Tables Vol C Tables 4.2.6.8 and 6.1.1.4'
 'Cl' 'Cl' 0.1484 0.1585 'International Tables Vol C Tables 4.2.6.8 and 6.1.1.4'
 'Cu' 'Cu' 0.3201 1.2651 'International Tables Vol C Tables 4.2.6.8 and 6.1.1.4'
 'N' 'N' 0.0061 0.0033 'International Tables Vol C Tables 4.2.6.8 and 6.1.1.4'
 'O' 'O' 0.0106 0.0060 'International Tables Vol C Tables 4.2.6.8 and 6.1.1.4'
 'S' 'S' 0.1246 0.1234 'International Tables Vol C Tables 4.2.6.8 and 6.1.1.4'

_shelx_space_group_comment
;
The symmetry employed for this shelxl refinement is uniquely defined
by the following loop, which should always be used as a source of
symmetry information in preference to the above space-group names.
They are only intended as comments.
;
_space_group_crystal_system        'monoclinic'
_space_group_IT_number             14
_space_group_name_H-M_alt          'P 1 21/n 1'
_space_group_name_Hall             '-P 2yn'
loop_
  _space_group_symop_operation_xyz
 'x, y, z'
 '-x+1/2, y+1/2, -z+1/2'
 '-x, -y, -z'
 'x-1/2, -y-1/2, z-1/2'

_cell_length_a                     8.1922(5)
_cell_length_b                     11.1975(6)
_cell_length_c                     15.9212(10)
_cell_angle_alpha                  90
_cell_angle_beta                   104.569(7)
_cell_angle_gamma                  90
_cell_volume                       1413.52(15)
_cell_formula_units_Z              4
_cell_measurement_reflns_used      3009
_cell_measurement_temperature      293(2)
_cell_measurement_theta_max        29.1620
_cell_measurement_theta_min        4.8100
_shelx_estimated_absorpt_T_max     ?
_shelx_estimated_absorpt_T_min     ?
_exptl_absorpt_coefficient_mu      2.214
_exptl_absorpt_correction_T_max    1.00000
_exptl_absorpt_correction_T_min    0.71089
_exptl_absorpt_correction_type     multi-scan
_exptl_absorpt_process_details
;
CrysAlisPro 1.171.40.67a (Rigaku Oxford Diffraction, 2019)
Empirical absorption correction using spherical harmonics,
 implemented in SCALE3 ABSPACK scaling algorithm.
;
_exptl_absorpt_special_details     ?
_exptl_crystal_colour              'green'
_exptl_crystal_density_diffrn      1.869
_exptl_crystal_density_meas        ?
_exptl_crystal_density_method      ?
_exptl_crystal_description         'prism'
_exptl_crystal_F_000               796
_exptl_crystal_size_max            0.13
_exptl_crystal_size_mid            0.11
_exptl_crystal_size_min            0.07
_exptl_transmission_factor_max     ?
_exptl_transmission_factor_min     ?
_diffrn_reflns_av_R_equivalents    0.0334
_diffrn_reflns_av_unetI/netI       0.0452
_diffrn_reflns_Laue_measured_fraction_full  0.997
_diffrn_reflns_Laue_measured_fraction_max  0.877
_diffrn_reflns_limit_h_max         11
_diffrn_reflns_limit_h_min         -8
_diffrn_reflns_limit_k_max         15
_diffrn_reflns_limit_k_min         -13
_diffrn_reflns_limit_l_max         20
_diffrn_reflns_limit_l_min         -20
_diffrn_reflns_number              8503
_diffrn_reflns_point_group_measured_fraction_full  0.997
_diffrn_reflns_point_group_measured_fraction_max  0.877
_diffrn_reflns_theta_full          25.242
_diffrn_reflns_theta_max           29.424
_diffrn_reflns_theta_min           3.639
_diffrn_ambient_temperature        293(2)
_diffrn_detector                   'CCD plate'
_diffrn_detector_area_resol_mean   10.4015
_diffrn_detector_type              Atlas
_diffrn_measured_fraction_theta_full  0.997
_diffrn_measured_fraction_theta_max  0.877
_diffrn_measurement_details
;
List of Runs (angles in degrees, time in seconds):

  # Type    Start    End  Width  t~exp~   \w     \q     \k     \f   Frames
--------------------------------------------------------------------------
  1  \w    -32.00  31.00   1.00    6.63    --  -11.31  77.00 -30.00   63
  2  \w    -68.00   9.00   1.00    6.63    --  -11.31 -38.00 120.00   77
  3  \w    -53.00  30.00   1.00    6.63    --  -11.31 -19.00-180.00   83
;
_diffrn_measurement_device         'four-circle diffractometer'
_diffrn_measurement_device_type    'Xcalibur, Atlas, Gemini ultra'
_diffrn_measurement_method         '\w scans'
_diffrn_orient_matrix_type        
 'CrysAlisPro convention (1999,Acta A55,543-557)'
_diffrn_orient_matrix_UB_11        0.0564384000
_diffrn_orient_matrix_UB_12        0.0485481000
_diffrn_orient_matrix_UB_13        0.0127267000
_diffrn_orient_matrix_UB_21        0.0000522000
_diffrn_orient_matrix_UB_22        0.0098980000
_diffrn_orient_matrix_UB_23        -0.0440041000
_diffrn_orient_matrix_UB_31        -0.0694116000
_diffrn_orient_matrix_UB_32        0.0394429000
_diffrn_orient_matrix_UB_33        -0.0045971000
_diffrn_radiation_monochromator    graphite
_diffrn_radiation_probe            x-ray
_diffrn_radiation_type             'Mo K\a'
_diffrn_radiation_wavelength       0.71073
_diffrn_source                     'fine-focus sealed X-ray tube'
_diffrn_source_type                'Enhance (Mo) X-ray Source'
_reflns_Friedel_coverage           0.000
_reflns_Friedel_fraction_full      .
_reflns_Friedel_fraction_max       .
_reflns_number_gt                  2679
_reflns_number_total               3430
_reflns_odcompleteness_completeness  99.64
_reflns_odcompleteness_iscentric   1
_reflns_odcompleteness_theta       26.32
_reflns_special_details
;
 Reflections were merged by SHELXL according to the crystal
 class for the calculation of statistics and refinement.
 
 _reflns_Friedel_fraction is defined as the number of unique
 Friedel pairs measured divided by the number that would be
 possible theoretically, ignoring centric projections and
 systematic absences.
;
_reflns_threshold_expression       'I > 2\s(I)'
_computing_cell_refinement         'CrysAlisPro 1.171.40.67a (Rigaku OD, 2019)'
_computing_data_collection         'CrysAlisPro 1.171.40.67a (Rigaku OD, 2019)'
_computing_data_reduction          'CrysAlisPro 1.171.40.67a (Rigaku OD, 2019)'
_computing_molecular_graphics      'Olex2 1.3 (Dolomanov et al., 2009)'
_computing_publication_material    'Olex2 1.3 (Dolomanov et al., 2009)'
_computing_structure_refinement    'SHELXL 2018/3 (Sheldrick, 2015)'
_computing_structure_solution      'SHELXT 2018/2 (Sheldrick, 2018)'
_refine_diff_density_max           0.417
_refine_diff_density_min           -0.524
_refine_diff_density_rms           0.096
_refine_ls_extinction_coef         .
_refine_ls_extinction_method       none
_refine_ls_goodness_of_fit_ref     1.066
_refine_ls_hydrogen_treatment      constr
_refine_ls_matrix_type             full
_refine_ls_number_parameters       184
_refine_ls_number_reflns           3430
_refine_ls_number_restraints       0
_refine_ls_R_factor_all            0.0529
_refine_ls_R_factor_gt             0.0344
_refine_ls_restrained_S_all        1.066
_refine_ls_shift/su_max            0.001
_refine_ls_shift/su_mean           0.000
_refine_ls_structure_factor_coef   Fsqd
_refine_ls_weighting_details      
 'w=1/[\s^2^(Fo^2^)+(0.0312P)^2^+0.6840P] where P=(Fo^2^+2Fc^2^)/3'
_refine_ls_weighting_scheme        calc
_refine_ls_wR_factor_gt            0.0729
_refine_ls_wR_factor_ref           0.0819
_refine_special_details            ?
_olex2_refinement_description
;
1. Fixed Uiso
 At 1.2 times of:
  All C(H) groups
 At 1.5 times of:
  All O(H,H) groups
2.a Free rotating group:
 O1(H1A,H1B)
2.b Aromatic/amide H refined with riding coordinates:
 C1(H1), C2(H2), C5(H5), C6(H6), C7(H7), C10(H10), C11(H11)
;
_atom_sites_solution_hydrogens     mixed
_atom_sites_solution_primary       ?
_atom_sites_solution_secondary     ?
loop_
  _atom_site_label
  _atom_site_type_symbol
  _atom_site_fract_x
  _atom_site_fract_y
  _atom_site_fract_z
  _atom_site_U_iso_or_equiv
  _atom_site_adp_type
  _atom_site_occupancy
  _atom_site_site_symmetry_order
  _atom_site_calc_flag
  _atom_site_refinement_flags_posn
  _atom_site_refinement_flags_adp
  _atom_site_refinement_flags_occupancy
  _atom_site_disorder_assembly
  _atom_site_disorder_group
 Cu1 Cu 0.44950(4) 0.67310(3) 0.60874(2) 0.02965(11) Uani 1 1 d . . . . .
 Cl1 Cl 0.21426(9) 0.75829(6) 0.53062(5) 0.04581(19) Uani 1 1 d . . . . .
 Cl2 Cl 0.40975(9) 0.66821(6) 0.75812(4) 0.03983(17) Uani 1 1 d . . . . .
 S1 S 0.91218(9) 0.89639(7) 0.66077(5) 0.04342(19) Uani 1 1 d . . . . .
 S2 S 0.44166(9) 0.27669(6) 0.59908(5) 0.04116(19) Uani 1 1 d . . . . .
 N1 N 0.6139(3) 0.81416(18) 0.62060(14) 0.0320(5) Uani 1 1 d . . . . .
 N2 N 0.6701(3) 0.59024(17) 0.63715(13) 0.0277(4) Uani 1 1 d . . . . .
 N3 N 0.3788(3) 0.49846(19) 0.58360(14) 0.0315(5) Uani 1 1 d . . . . .
 C1 C 0.5995(4) 0.9351(2) 0.60885(18) 0.0398(7) Uani 1 1 d . . . . .
 H1 H 0.496525 0.974012 0.589834 0.048 Uiso 1 1 calc R U . . .
 C2 C 0.7493(4) 0.9926(3) 0.6275(2) 0.0459(7) Uani 1 1 d . . . . .
 H2 H 0.761366 1.074701 0.622740 0.055 Uiso 1 1 calc R U . . .
 C3 C 0.7730(3) 0.7812(2) 0.64768(16) 0.0314(6) Uani 1 1 d . . . . .
 C4 C 0.8111(3) 0.6543(2) 0.65976(16) 0.0305(5) Uani 1 1 d . . . . .
 C5 C 0.9664(3) 0.6000(3) 0.68801(17) 0.0372(6) Uani 1 1 d . . . . .
 H5 H 1.064853 0.644875 0.704171 0.045 Uiso 1 1 calc R U . . .
 C6 C 0.9711(4) 0.4771(3) 0.69152(18) 0.0395(6) Uani 1 1 d . . . . .
 H6 H 1.074016 0.438537 0.711854 0.047 Uiso 1 1 calc R U . . .
 C7 C 0.8253(3) 0.4102(2) 0.66530(17) 0.0354(6) Uani 1 1 d . . . . .
 H7 H 0.828756 0.327216 0.665990 0.042 Uiso 1 1 calc R U . . .
 C8 C 0.6743(3) 0.4708(2) 0.63804(16) 0.0293(5) Uani 1 1 d . . . . .
 C9 C 0.5041(3) 0.4219(2) 0.60730(16) 0.0300(5) Uani 1 1 d . . . . .
 C10 C 0.2374(4) 0.3216(3) 0.56228(19) 0.0414(7) Uani 1 1 d . . . . .
 H10 H 0.145110 0.270460 0.547225 0.050 Uiso 1 1 calc R U . . .
 C11 C 0.2286(4) 0.4408(3) 0.55815(18) 0.0399(6) Uani 1 1 d . . . . .
 H11 H 0.126890 0.481313 0.539179 0.048 Uiso 1 1 calc R U . . .
 O1 O 0.2154(4) 0.0490(2) 0.5836(2) 0.0780(8) Uani 1 1 d G . . . .
 H1A H 0.173399 -0.020302 0.571872 0.117 Uiso 1 1 d G U . . .
 H1B H 0.188967 0.068718 0.629962 0.117 Uiso 1 1 d G U . . .

loop_
  _atom_site_aniso_label
  _atom_site_aniso_U_11
  _atom_site_aniso_U_22
  _atom_site_aniso_U_33
  _atom_site_aniso_U_23
  _atom_site_aniso_U_13
  _atom_site_aniso_U_12
 Cu1 0.02337(17) 0.02938(17) 0.03531(18) 0.00011(13) 0.00575(13) 0.00106(12)
 Cl1 0.0340(4) 0.0431(4) 0.0534(4) 0.0028(3) -0.0019(3) 0.0083(3)
 Cl2 0.0382(4) 0.0460(4) 0.0368(3) -0.0015(3) 0.0123(3) -0.0046(3)
 S1 0.0372(4) 0.0399(4) 0.0545(4) -0.0015(3) 0.0141(3) -0.0129(3)
 S2 0.0440(4) 0.0299(3) 0.0494(4) -0.0030(3) 0.0114(3) -0.0054(3)
 N1 0.0321(12) 0.0297(11) 0.0347(11) -0.0005(9) 0.0094(10) -0.0026(9)
 N2 0.0233(11) 0.0295(11) 0.0312(11) -0.0013(9) 0.0086(9) 0.0003(9)
 N3 0.0274(11) 0.0338(11) 0.0330(11) -0.0006(9) 0.0071(9) -0.0005(9)
 C1 0.0479(18) 0.0314(13) 0.0411(15) 0.0051(12) 0.0132(13) 0.0020(13)
 C2 0.057(2) 0.0324(14) 0.0491(17) 0.0038(13) 0.0145(15) -0.0057(14)
 C3 0.0317(14) 0.0338(13) 0.0302(13) -0.0015(11) 0.0105(11) -0.0049(11)
 C4 0.0268(13) 0.0355(13) 0.0304(13) -0.0023(11) 0.0093(11) -0.0027(11)
 C5 0.0245(13) 0.0474(16) 0.0390(15) -0.0039(12) 0.0068(12) -0.0022(12)
 C6 0.0284(14) 0.0490(16) 0.0415(15) 0.0014(13) 0.0096(12) 0.0116(13)
 C7 0.0358(15) 0.0345(14) 0.0363(14) 0.0011(11) 0.0099(12) 0.0081(12)
 C8 0.0304(13) 0.0309(13) 0.0278(12) -0.0021(10) 0.0094(11) 0.0005(11)
 C9 0.0313(13) 0.0298(12) 0.0298(13) -0.0002(10) 0.0097(11) -0.0017(11)
 C10 0.0368(16) 0.0454(16) 0.0425(15) -0.0056(13) 0.0109(13) -0.0130(13)
 C11 0.0272(14) 0.0513(17) 0.0407(15) -0.0010(13) 0.0077(12) -0.0050(13)
 O1 0.091(2) 0.0526(14) 0.111(2) -0.0188(14) 0.0639(19) -0.0114(14)

_geom_special_details
;
 All esds (except the esd in the dihedral angle between two l.s. planes)
 are estimated using the full covariance matrix.  The cell esds are taken
 into account individually in the estimation of esds in distances, angles
 and torsion angles; correlations between esds in cell parameters are only
 used when they are defined by crystal symmetry.  An approximate (isotropic)
 treatment of cell esds is used for estimating esds involving l.s. planes.
;
loop_
  _geom_bond_atom_site_label_1
  _geom_bond_atom_site_label_2
  _geom_bond_distance
  _geom_bond_site_symmetry_2
  _geom_bond_publ_flag
 Cu1 Cl1 2.2282(7) . ?
 Cu1 Cl2 2.4809(8) . ?
 Cu1 N1 2.054(2) . ?
 Cu1 N2 1.980(2) . ?
 Cu1 N3 2.050(2) . ?
 S1 C2 1.693(3) . ?
 S1 C3 1.699(3) . ?
 S2 C9 1.700(3) . ?
 S2 C10 1.704(3) . ?
 N1 C1 1.368(3) . ?
 N1 C3 1.318(3) . ?
 N2 C4 1.330(3) . ?
 N2 C8 1.338(3) . ?
 N3 C9 1.318(3) . ?
 N3 C11 1.358(3) . ?
 C1 H1 0.9300 . ?
 C1 C2 1.350(4) . ?
 C2 H2 0.9300 . ?
 C3 C4 1.457(4) . ?
 C4 C5 1.380(4) . ?
 C5 H5 0.9300 . ?
 C5 C6 1.377(4) . ?
 C6 H6 0.9300 . ?
 C6 C7 1.383(4) . ?
 C7 H7 0.9300 . ?
 C7 C8 1.382(4) . ?
 C8 C9 1.462(4) . ?
 C10 H10 0.9300 . ?
 C10 C11 1.338(4) . ?
 C11 H11 0.9300 . ?
 O1 H1A 0.8499 . ?
 O1 H1B 0.8499 . ?

loop_
  _geom_angle_atom_site_label_1
  _geom_angle_atom_site_label_2
  _geom_angle_atom_site_label_3
  _geom_angle
  _geom_angle_site_symmetry_1
  _geom_angle_site_symmetry_3
  _geom_angle_publ_flag
 Cl1 Cu1 Cl2 103.94(3) . . ?
 N1 Cu1 Cl1 100.21(6) . . ?
 N1 Cu1 Cl2 99.79(6) . . ?
 N2 Cu1 Cl1 160.00(6) . . ?
 N2 Cu1 Cl2 95.92(6) . . ?
 N2 Cu1 N1 78.43(8) . . ?
 N2 Cu1 N3 78.15(8) . . ?
 N3 Cu1 Cl1 97.87(6) . . ?
 N3 Cu1 Cl2 93.86(6) . . ?
 N3 Cu1 N1 153.93(9) . . ?
 C2 S1 C3 89.59(14) . . ?
 C9 S2 C10 89.71(13) . . ?
 C1 N1 Cu1 135.8(2) . . ?
 C3 N1 Cu1 112.72(17) . . ?
 C3 N1 C1 111.5(2) . . ?
 C4 N2 Cu1 119.31(16) . . ?
 C4 N2 C8 121.2(2) . . ?
 C8 N2 Cu1 119.34(16) . . ?
 C9 N3 Cu1 113.75(17) . . ?
 C9 N3 C11 111.0(2) . . ?
 C11 N3 Cu1 134.61(19) . . ?
 N1 C1 H1 123.2 . . ?
 C2 C1 N1 113.5(3) . . ?
 C2 C1 H1 123.2 . . ?
 S1 C2 H2 124.2 . . ?
 C1 C2 S1 111.5(2) . . ?
 C1 C2 H2 124.2 . . ?
 N1 C3 S1 113.89(19) . . ?
 N1 C3 C4 118.5(2) . . ?
 C4 C3 S1 127.5(2) . . ?
 N2 C4 C3 110.3(2) . . ?
 N2 C4 C5 121.1(2) . . ?
 C5 C4 C3 128.5(2) . . ?
 C4 C5 H5 121.0 . . ?
 C6 C5 C4 117.9(3) . . ?
 C6 C5 H5 121.0 . . ?
 C5 C6 H6 119.5 . . ?
 C5 C6 C7 121.1(3) . . ?
 C7 C6 H6 119.5 . . ?
 C6 C7 H7 121.1 . . ?
 C8 C7 C6 117.8(2) . . ?
 C8 C7 H7 121.1 . . ?
 N2 C8 C7 120.8(2) . . ?
 N2 C8 C9 110.6(2) . . ?
 C7 C8 C9 128.6(2) . . ?
 N3 C9 S2 113.72(19) . . ?
 N3 C9 C8 117.5(2) . . ?
 C8 C9 S2 128.81(19) . . ?
 S2 C10 H10 124.8 . . ?
 C11 C10 S2 110.3(2) . . ?
 C11 C10 H10 124.8 . . ?
 N3 C11 H11 122.4 . . ?
 C10 C11 N3 115.3(3) . . ?
 C10 C11 H11 122.4 . . ?
 H1A O1 H1B 104.5 . . ?

loop_
  _geom_torsion_atom_site_label_1
  _geom_torsion_atom_site_label_2
  _geom_torsion_atom_site_label_3
  _geom_torsion_atom_site_label_4
  _geom_torsion
  _geom_torsion_site_symmetry_1
  _geom_torsion_site_symmetry_2
  _geom_torsion_site_symmetry_3
  _geom_torsion_site_symmetry_4
  _geom_torsion_publ_flag
 Cu1 N1 C1 C2 178.4(2) . . . . ?
 Cu1 N1 C3 S1 -178.45(11) . . . . ?
 Cu1 N1 C3 C4 3.8(3) . . . . ?
 Cu1 N2 C4 C3 -7.7(3) . . . . ?
 Cu1 N2 C4 C5 173.74(19) . . . . ?
 Cu1 N2 C8 C7 -173.99(19) . . . . ?
 Cu1 N2 C8 C9 6.1(3) . . . . ?
 Cu1 N3 C9 S2 172.22(11) . . . . ?
 Cu1 N3 C9 C8 -6.7(3) . . . . ?
 Cu1 N3 C11 C10 -169.8(2) . . . . ?
 S1 C3 C4 N2 -175.24(19) . . . . ?
 S1 C3 C4 C5 3.2(4) . . . . ?
 S2 C10 C11 N3 -0.3(3) . . . . ?
 N1 C1 C2 S1 -0.2(3) . . . . ?
 N1 C3 C4 N2 2.2(3) . . . . ?
 N1 C3 C4 C5 -179.4(3) . . . . ?
 N2 C4 C5 C6 0.4(4) . . . . ?
 N2 C8 C9 S2 -178.01(19) . . . . ?
 N2 C8 C9 N3 0.7(3) . . . . ?
 C1 N1 C3 S1 0.4(3) . . . . ?
 C1 N1 C3 C4 -177.3(2) . . . . ?
 C2 S1 C3 N1 -0.5(2) . . . . ?
 C2 S1 C3 C4 177.0(3) . . . . ?
 C3 S1 C2 C1 0.4(2) . . . . ?
 C3 N1 C1 C2 -0.1(4) . . . . ?
 C3 C4 C5 C6 -177.9(3) . . . . ?
 C4 N2 C8 C7 2.1(4) . . . . ?
 C4 N2 C8 C9 -177.7(2) . . . . ?
 C4 C5 C6 C7 1.8(4) . . . . ?
 C5 C6 C7 C8 -2.0(4) . . . . ?
 C6 C7 C8 N2 0.0(4) . . . . ?
 C6 C7 C8 C9 179.9(3) . . . . ?
 C7 C8 C9 S2 2.1(4) . . . . ?
 C7 C8 C9 N3 -179.2(2) . . . . ?
 C8 N2 C4 C3 176.2(2) . . . . ?
 C8 N2 C4 C5 -2.4(4) . . . . ?
 C9 S2 C10 C11 0.2(2) . . . . ?
 C9 N3 C11 C10 0.2(4) . . . . ?
 C10 S2 C9 N3 -0.1(2) . . . . ?
 C10 S2 C9 C8 178.6(2) . . . . ?
 C11 N3 C9 S2 0.0(3) . . . . ?
 C11 N3 C9 C8 -178.9(2) . . . . ?

_shelx_res_file
;
TITL cucl2dtpy_a.res in P2(1)/n
    cucl2dtpy.res
    created by SHELXL-2018/3 at 16:25:42 on 30-Mar-2021
REM Old TITL CuCl2dtpy in P2(1)/n
REM SHELXT solution in P2(1)/n: R1 0.105, Rweak 0.023, Alpha 0.030
REM <I/s> 0.680 for 159 systematic absences, Orientation as input
REM Formula found by SHELXT: C1 N4 S1 Cl2 Cu
CELL 0.71073 8.1922 11.1975 15.9212 90 104.569 90
ZERR 4 0.0005 0.0006 0.001 0 0.007 0
LATT 1
SYMM 0.5-X,0.5+Y,0.5-Z
SFAC C H Cl Cu N O S
UNIT 44 36 8 4 12 4 8

L.S. 20
PLAN  1
CONF
BOND
list 4
MORE -1
BOND $H
fmap 2 53
acta
REM <olex2.extras>
REM <HklSrc "%.\\CuCl2dtpy.hkl">
REM </olex2.extras>

WGHT    0.031200    0.684000
FVAR       0.23411
CU1   4    0.449505    0.673103    0.608740    11.00000    0.02337    0.02938 =
         0.03531    0.00011    0.00575    0.00106
CL1   3    0.214259    0.758285    0.530616    11.00000    0.03396    0.04314 =
         0.05340    0.00282   -0.00192    0.00830
CL2   3    0.409748    0.668209    0.758115    11.00000    0.03823    0.04604 =
         0.03677   -0.00149    0.01233   -0.00456
S1    7    0.912180    0.896385    0.660774    11.00000    0.03724    0.03988 =
         0.05451   -0.00150    0.01411   -0.01291
S2    7    0.441662    0.276688    0.599077    11.00000    0.04397    0.02989 =
         0.04943   -0.00305    0.01139   -0.00541
N1    5    0.613929    0.814160    0.620604    11.00000    0.03207    0.02973 =
         0.03475   -0.00051    0.00936   -0.00265
N2    5    0.670140    0.590240    0.637150    11.00000    0.02334    0.02954 =
         0.03115   -0.00128    0.00856    0.00029
N3    5    0.378754    0.498465    0.583597    11.00000    0.02741    0.03382 =
         0.03304   -0.00064    0.00713   -0.00054
C1    1    0.599530    0.935116    0.608855    11.00000    0.04792    0.03145 =
         0.04105    0.00512    0.01319    0.00200
AFIX  43
H1    2    0.496525    0.974012    0.589834    11.00000   -1.20000
AFIX   0
C2    1    0.749262    0.992587    0.627534    11.00000    0.05691    0.03244 =
         0.04906    0.00376    0.01450   -0.00569
AFIX  43
H2    2    0.761366    1.074701    0.622740    11.00000   -1.20000
AFIX   0
C3    1    0.773001    0.781173    0.647679    11.00000    0.03173    0.03384 =
         0.03022   -0.00150    0.01051   -0.00492
C4    1    0.811108    0.654313    0.659761    11.00000    0.02684    0.03554 =
         0.03041   -0.00230    0.00935   -0.00271
C5    1    0.966436    0.599953    0.688011    11.00000    0.02450    0.04742 =
         0.03904   -0.00390    0.00680   -0.00216
AFIX  43
H5    2    1.064853    0.644875    0.704171    11.00000   -1.20000
AFIX   0
C6    1    0.971117    0.477135    0.691521    11.00000    0.02838    0.04900 =
         0.04146    0.00140    0.00955    0.01164
AFIX  43
H6    2    1.074016    0.438537    0.711854    11.00000   -1.20000
AFIX   0
C7    1    0.825287    0.410233    0.665299    11.00000    0.03576    0.03453 =
         0.03632    0.00114    0.00995    0.00809
AFIX  43
H7    2    0.828756    0.327216    0.665990    11.00000   -1.20000
AFIX   0
C8    1    0.674259    0.470773    0.638040    11.00000    0.03039    0.03093 =
         0.02779   -0.00213    0.00944    0.00045
C9    1    0.504119    0.421920    0.607299    11.00000    0.03133    0.02980 =
         0.02981   -0.00020    0.00970   -0.00167
C10   1    0.237361    0.321563    0.562282    11.00000    0.03680    0.04536 =
         0.04250   -0.00556    0.01093   -0.01305
AFIX  43
H10   2    0.145110    0.270460    0.547225    11.00000   -1.20000
AFIX   0
C11   1    0.228614    0.440795    0.558146    11.00000    0.02721    0.05132 =
         0.04073   -0.00097    0.00768   -0.00501
AFIX  43
H11   2    0.126890    0.481313    0.539179    11.00000   -1.20000
AFIX   6

O1    6    0.215396    0.048969    0.583551    11.00000    0.09076    0.05259 =
         0.11138   -0.01881    0.06391   -0.01138
H1A   2    0.173399   -0.020302    0.571872    11.00000   -1.50000
H1B   2    0.188967    0.068718    0.629962    11.00000   -1.50000
AFIX   0
HKLF 4


REM  cucl2dtpy_a.res in P2(1)/n
REM wR2 = 0.0819, GooF = S = 1.066, Restrained GooF = 1.066 for all data
REM R1 = 0.0344 for 2679 Fo > 4sig(Fo) and 0.0529 for all 3430 data
REM 184 parameters refined using 0 restraints

END

WGHT      0.0312      0.6841

REM Highest difference peak  0.417,  deepest hole -0.524,  1-sigma level  0.096
Q1    1   0.3973  0.5997  0.7256  11.00000  0.05    0.42
;
_shelx_res_checksum                44353
_shelx_hkl_file
;
   0   0  -3    0.69    0.36
   0   0   3    0.34    0.19
   0   0   4 3103.75   35.97
   0   0  -4 3119.14   36.70
   0   0  -4 3046.21   36.05
   0   0  -5    0.14    0.49
   0   0  -5    0.03    0.29
   0   0   5    0.28    0.26
   0   0   6  289.59    5.05
   0   0  -6  302.31    5.13
   0   0  -6  285.24    5.72
   0   0  -7    0.21    0.52
   0   0  -7    0.30    0.27
   0   0   7    0.64    0.35
   0   0  -8  375.57    7.63
   0   0   8  380.17    6.58
   0   0  -9    0.64    0.57
   0   0   9   -0.23    0.41
   0   0 -10   11.53    1.36
   0   0  10   12.30    1.06
   0   0 -11    0.54    0.64
   0   0  11   -0.13    0.39
   0   0 -11    0.30    0.65
   0   0 -12    3.09    0.86
   0   0  12    4.24    0.72
   0   0  13    0.52    0.50
   0   0 -13    0.02    0.81
   0   0 -14  216.90    7.16
   0   0  14  227.33    5.78
   0   0 -15    0.71    0.73
   0   0  15    0.80    0.61
   0   0 -16    4.77    1.15
   0   0 -17   -0.44    0.92
   0   0 -18   10.36    1.81
   0   0 -19    0.74    0.88
   0   0 -20   13.10    2.25
   0   1  -3   78.92    1.91
   0   1   3   77.87    2.07
   0   1  -4   28.45    1.24
   0   1   4   27.81    1.28
   0   1  -4   27.64    0.76
   0  -1  -5   34.37    1.51
   0   1   5   32.44    1.48
   0   1  -5   34.35    1.52
   0   1  -5   33.96    1.03
   0  -1   5   39.94    1.07
   0   1  -6  185.33    4.27
   0   1   6  190.04    4.21
   0  -1   6  189.24    4.31
   0   1  -6  195.21    3.35
   0  -1  -6  193.19    4.26
   0  -1   6  188.39    3.29
   0  -1  -7   18.96    1.44
   0  -1  -7   19.86    1.29
   0  -1   7   21.21    0.96
   0   1   7   19.13    1.28
   0   1  -7   18.13    1.35
   0   1  -7   20.38    0.95
   0   1   8  177.97    4.45
   0  -1   8  173.11    3.50
   0   1  -8  184.70    3.58
   0   1  -8  170.01    4.61
   0  -1  -8  169.94    4.78
   0  -1  -9    9.27    1.15
   0   1   9   10.40    1.07
   0   1  -9    9.55    1.18
   0  -1   9   10.35    0.79
   0  -1  10  115.42    3.00
   0   1 -10  113.77    4.10
   0  -1 -10  104.51    4.08
   0   1  10  118.65    3.75
   0   1 -10  120.95    4.97
   0  -1 -11   20.96    2.13
   0  -1 -11   18.01    1.79
   0   1 -11   20.74    2.16
   0   1 -11   19.65    1.82
   0   1  11   21.13    1.59
   0   1 -12   98.16    4.17
   0   1  12   91.75    3.55
   0  -1 -12   92.93    4.21
   0   1  13   33.01    2.17
   0   1 -13   36.04    2.66
   0  -1 -13   33.49    2.66
   0   1 -14    2.99    0.93
   0  -1 -14    5.51    1.26
   0   1  14    4.08    0.90
   0  -1 -15    1.71    0.96
   0   1 -15    2.71    0.97
   0   1  15    1.67    0.68
   0   1  16    2.55    0.81
   0  -1 -16    2.83    1.11
   0   1 -16    2.42    0.91
   0   1 -17    0.20    0.86
   0  -1 -17   -0.46    0.91
   0   1  17    1.84    0.75
   0   1 -18    5.19    1.39
   0  -1 -18    5.56    1.34
   0  -1 -19    2.78    1.16
   0   1 -19    3.52    1.21
   0   1 -20   13.59    2.29
   0   2   0  266.75    4.30
   0   2   1   62.75    1.82
   0   2   1   62.11    1.44
   0   2   2  120.45    2.88
   0   2  -2  120.65    2.39
   0   2   2  115.64    2.58
   0  -2   3  114.25    2.51
   0   2  -3  114.12    2.52
   0   2   3  115.21    2.97
   0   2   3  115.38    2.92
   0  -2   4   63.55    1.94
   0   2   4   67.03    2.32
   0   2  -4   63.93    1.93
   0   2   5   85.64    2.81
   0  -2  -5   88.22    2.85
   0   2  -5   87.36    2.54
   0  -2   5   89.78    2.57
   0   2  -6   97.18    2.90
   0  -2   6  100.98    2.98
   0   2   6  102.49    3.19
   0   2  -7  421.71    7.79
   0   2  -7  451.84    5.88
   0   2   7  434.24    8.14
   0  -2   7  432.35    7.89
   0   2   8  183.02    4.87
   0   2  -8  173.31    4.62
   0  -2   8  190.61    4.85
   0   2   9    4.13    0.80
   0   2  -9    4.02    0.84
   0  -2  -9    5.59    1.01
   0   2 -10   13.39    1.65
   0  -2 -10   11.89    1.43
   0   2  10   13.38    1.39
   0   2 -10   12.58    1.35
   0  -2 -10   13.79    1.70
   0   2 -11   44.67    2.61
   0   2  11   44.76    2.57
   0  -2 -11   41.09    3.03
   0  -2 -11   43.05    2.77
   0   2 -11   45.92    3.16
   0   2  12    4.23    0.89
   0   2 -12    4.19    0.96
   0  -2 -12    2.03    0.84
   0  -2 -13   16.17    1.92
   0   2 -13   16.45    1.84
   0   2  13   13.93    1.55
   0   2  14  114.34    4.54
   0  -2 -14  110.19    5.11
   0   2 -14  106.63    4.75
   0   2  15   31.77    2.44
   0  -2 -15   32.48    2.88
   0   2 -15   32.67    2.78
   0   2 -16   13.24    1.89
   0   2  16   12.63    1.62
   0  -2 -16   10.76    1.84
   0   2 -17    3.54    1.23
   0   2  17    2.88    0.89
   0  -2 -17    1.92    1.03
   0  -2 -18    1.73    0.81
   0   2 -18    1.06    0.87
   0   2  18    2.67    0.91
   0   2 -19   -0.67    0.99
   0  -2 -19    1.41    0.96
   0   2 -20    1.59    1.20
   0   3   0    0.25    0.17
   0   3   0    0.24    0.35
   0   3   1  332.26    4.88
   0   3   1  324.33    5.83
   0  -3  -1  323.09    4.81
   0   3   2    9.42    0.89
   0   3  -2    9.44    0.71
   0  -3  -2    8.41    0.64
   0   3   2    8.62    0.69
   0  -3   2    9.52    0.68
   0   3   3   40.45    1.91
   0  -3   3   39.56    1.48
   0   3   3   40.49    1.70
   0  -3  -3   41.05    1.63
   0   3  -3   42.61    1.53
   0   3   4  188.33    4.65
   0  -3   4  187.57    3.88
   0  -3  -4  187.86    4.37
   0   3   4  193.30    4.48
   0   3  -4  184.33    3.85
   0  -3  -5  683.53   11.12
   0   3  -5  669.52   10.12
   0   3   5  697.23   11.21
   0  -3   5  680.63   10.15
   0  -3  -6  117.00    3.90
   0   3  -6  114.61    3.25
   0   3   6  126.70    3.92
   0  -3   6  118.96    3.33
   0  -3   7   -0.29    0.41
   0   3  -7    0.21    0.43
   0   3   7    0.16    0.44
   0  -3  -7    0.34    0.40
   0   3  -8   27.57    1.75
   0  -3  -8   29.71    2.18
   0  -3   8   30.03    1.82
   0   3   8   29.16    2.00
   0   3  -9  153.52    4.51
   0   3   9  138.10    4.67
   0  -3  -9  155.40    5.44
   0  -3   9  150.48    4.52
   0  -3 -10   42.90    2.95
   0   3 -10   52.26    2.70
   0   3  10   48.14    2.71
   0  -3  10   51.06    2.68
   0   3  11   70.30    3.45
   0   3 -11   77.94    4.15
   0  -3 -11   78.59    4.20
   0  -3 -11   67.90    3.58
   0   3 -11   72.17    3.38
   0   3  12    0.89    0.72
   0   3 -12    1.05    0.70
   0  -3 -12   -0.33    0.90
   0   3 -13   95.36    4.32
   0   3  13   96.48    4.31
   0  -3 -13   92.05    4.57
   0   3  14    3.59    0.98
   0   3 -14    5.40    1.32
   0  -3 -14    3.76    1.13
   0   3 -15   10.80    1.65
   0  -3 -15   10.48    1.72
   0   3  15   12.78    1.67
   0  -3 -16    0.30    0.73
   0   3 -16   -0.87    0.98
   0   3  16   -0.77    0.69
   0   3 -17    4.68    1.29
   0  -3 -17    2.15    1.17
   0   3  17    2.49    0.86
   0  -3 -18    0.73    0.93
   0   3 -18    0.84    0.93
   0   3  18    1.12    0.72
   0   3 -19   35.16    3.38
   0  -3 -19   36.50    3.62
   0   3 -20    2.69    1.39
   0   4   0   10.94    0.59
   0   4   0   10.35    0.96
   0   4  -1  498.08    8.19
   0   4  -1  532.25    6.88
   0   4   1  506.53    8.69
   0  -4  -1  520.86    7.21
   0   4   1  523.72    7.33
   0  -4   2  539.43    8.36
   0   4   2  552.61    9.44
   0   4   2  574.19    8.28
   0   4  -2  568.57    8.47
   0  -4  -2  545.02    8.04
   0   4   3    2.24    0.51
   0   4  -3    2.76    0.47
   0   4  -3    2.62    0.50
   0  -4   3    2.72    0.49
   0   4   3    3.24    0.75
   0  -4  -3    2.25    0.42
   0   4   4   20.51    1.38
   0  -4  -4   20.38    1.31
   0   4   4   21.05    1.61
   0   4  -4   19.08    1.18
   0  -4   4   20.36    1.21
   0  -4   5   11.54    0.98
   0   4  -5    9.76    0.92
   0  -4  -5   11.95    1.13
   0   4   5   11.95    1.27
   0   4   6   37.96    2.25
   0  -4  -6   37.12    2.14
   0   4  -6   36.93    1.84
   0  -4   6   36.26    1.80
   0   4  -6   36.15    1.09
   0   4  -7  195.65    4.85
   0  -4   7  195.95    4.88
   0  -4  -7  200.86    5.65
   0   4   7  202.65    5.67
   0  -4   8    6.84    0.91
   0   4  -8    6.93    0.96
   0   4   8    6.09    1.07
   0  -4  -8    7.97    1.15
   0  -4  -9   15.30    1.68
   0   4   9   15.48    1.63
   0   4  -9   16.03    1.48
   0  -4   9   15.65    1.42
   0   4  10   22.44    1.98
   0   4 -10   19.34    1.69
   0  -4  10   20.00    1.71
   0  -4 -10   22.86    2.12
   0   4 -11    5.44    1.01
   0  -4 -11    4.82    1.14
   0   4  11    2.50    0.88
   0  -4  11    5.22    0.99
   0   4  12   27.72    2.40
   0  -4 -12   23.12    2.31
   0   4 -12   26.33    2.16
   0   4 -13   54.84    3.20
   0  -4 -13   55.24    3.58
   0   4  13   50.50    3.30
   0   4  14    2.25    0.90
   0   4 -14    2.60    1.05
   0  -4 -14    2.41    0.96
   0  -4 -15   41.41    3.40
   0   4 -15   39.49    3.00
   0   4  15   39.93    3.08
   0   4 -16    5.24    1.31
   0   4  16    5.98    1.36
   0  -4 -16    5.45    1.51
   0  -4 -17   14.80    2.30
   0   4  17   14.55    2.05
   0   4 -17   17.13    2.21
   0  -4 -18   23.06    2.85
   0   4 -18   19.88    2.52
   0   4  18   20.45    2.38
   0   4  19    3.56    1.21
   0   4 -19    3.13    1.20
   0   4 -20    1.37    0.94
   0   5   0    0.09    0.41
   0   5   0    0.43    0.23
   0   5   1  163.16    4.51
   0   5  -1  170.07    2.97
   0   5  -1  154.94    4.11
   0  -5  -1  160.03    3.17
   0   5   1  169.37    3.30
   0   5  -2  591.77    9.64
   0  -5   2  606.48    9.50
   0   5   2  626.11    9.14
   0  -5  -2  605.69    8.84
   0   5   2  604.55   10.68
   0   5   3   26.38    1.47
   0  -5   3   27.85    1.49
   0   5  -3   30.05    1.51
   0   5   3   25.52    1.88
   0  -5  -3   25.69    1.37
   0   5   4    9.26    0.99
   0   5  -4   10.55    0.97
   0  -5   4    8.73    0.87
   0   5   4   10.64    1.31
   0   5  -4   10.03    0.85
   0  -5  -4    9.77    0.92
   0   5  -5  210.82    4.14
   0  -5  -5  203.57    5.10
   0   5   5  206.81    5.27
   0  -5   5  209.45    4.81
   0   5   5  211.06    5.90
   0   5  -5  202.90    4.74
   0  -5   6  338.27    6.76
   0   5  -6  342.91    5.56
   0   5   6  340.47    8.04
   0   5  -6  336.95    6.76
   0  -5  -6  332.79    7.29
   0   5   7   16.06    1.67
   0  -5  -7   19.80    1.68
   0   5  -7   17.47    0.81
   0  -5   7   17.12    1.37
   0   5  -7   17.21    1.40
   0   5  -8  173.03    4.77
   0  -5   8  162.29    4.69
   0   5   8  162.55    5.50
   0  -5  -8  160.49    5.31
   0  -5   9   13.19    1.33
   0   5   9   14.39    1.70
   0   5  -9   11.88    1.31
   0  -5  -9   14.35    1.66
   0   5 -10   13.12    1.43
   0   5  10   16.37    1.83
   0  -5  10   13.63    1.43
   0  -5 -10   17.28    1.86
   0   5  11   87.35    4.32
   0  -5  11   82.90    3.72
   0   5 -11   84.77    3.74
   0   5 -12   59.27    3.26
   0   5  12   56.26    3.58
   0  -5  12   59.66    3.26
   0  -5 -13    0.22    0.84
   0   5 -13    1.22    0.75
   0   5  13    3.01    1.08
   0   5  14    5.31    1.30
   0  -5 -14    2.81    1.11
   0   5 -14    4.91    1.13
   0  -5 -15   19.02    2.36
   0   5  15   20.72    2.40
   0   5 -15   19.98    2.16
   0   5  16    6.97    1.45
   0  -5 -16   11.94    2.04
   0   5 -16    8.46    1.61
   0   5  17    1.20    0.87
   0  -5 -17   -0.95    0.98
   0   5 -17    0.87    0.84
   0   5  18    9.13    1.70
   0   5 -18    6.19    1.53
   0  -5 -18   10.27    2.07
   0   5 -19   18.62    2.43
   0   5  19   18.02    2.45
   0   5 -20   12.16    2.11
   0   6   0   48.76    2.50
   0   6   0   47.98    1.53
   0   6  -1   47.66    2.37
   0   6   1   49.32    1.71
   0   6   1   49.20    2.58
   0   6  -1   53.05    1.53
   0   6  -2   68.45    1.78
   0   6   2   59.03    2.91
   0  -6   2   61.04    2.45
   0   6   2   61.19    2.15
   0   6  -2   64.14    2.66
   0  -6  -2   60.78    2.02
   0   6  -3   60.44    2.48
   0   6   3   59.87    2.32
   0  -6   3   61.12    2.45
   0  -6  -3   58.11    2.17
   0   6   3   60.04    2.98
   0   6   4   24.47    2.01
   0   6  -4   26.49    1.56
   0   6   4   26.99    1.69
   0  -6  -4   28.29    1.61
   0  -6   4   25.25    1.58
   0  -6   5    0.91    0.48
   0  -6  -5    1.55    0.50
   0   6   5    1.11    0.68
   0   6   5    1.64    0.61
   0   6  -5    1.54    0.48
   0  -6   6  331.71    6.93
   0   6  -6  322.11    5.92
   0   6  -6  329.55    6.86
   0  -6  -6  326.95    7.26
   0   6   6  348.68    8.46
   0   6  -7    2.11    0.47
   0  -6  -7    3.01    0.71
   0   6  -7    2.39    0.72
   0  -6   7    1.92    0.66
   0   6   7    1.12    0.76
   0  -6  -8  132.22    4.76
   0   6  -8  131.62    2.65
   0  -6   8  128.97    4.24
   0   6  -8  126.40    4.23
   0   6   8  125.07    5.07
   0  -6  -9    0.10    0.40
   0   6  -9    0.76    0.57
   0   6   9    0.65    0.74
   0  -6   9    0.45    0.45
   0  -6 -10   25.27    2.26
   0  -6  10   25.14    1.99
   0   6 -10   26.40    2.01
   0   6  10   22.76    2.29
   0  -6  11   12.71    1.50
   0   6  11   12.79    1.86
   0   6 -11   12.24    1.49
   0   6  12   -0.05    0.89
   0   6 -12    0.89    0.66
   0  -6  12    0.80    0.54
   0   6  13    2.19    1.05
   0   6 -13    0.97    0.73
   0   6  14   16.16    2.19
   0  -6 -14   12.17    1.96
   0   6 -14   10.71    1.58
   0  -6 -15    0.18    0.85
   0   6  15   -0.76    0.81
   0   6 -15   -0.19    0.84
   0   6  16   29.58    3.01
   0   6 -16   24.51    2.54
   0  -6 -16   24.76    2.88
   0   6  17    1.90    0.86
   0  -6 -17    1.17    1.06
   0   6 -17    0.56    0.91
   0   6  18    1.53    0.98
   0   6 -18    3.67    1.15
   0   6  19    1.19    0.84
   0   6 -19    3.38    1.25
   0   7   0    0.54    0.56
   0   7   0    0.04    0.27
   0   7  -1    6.37    0.98
   0   7  -1    5.72    0.56
   0   7   1    5.70    0.63
   0   7   1    4.48    0.88
   0   7  -2   21.25    1.03
   0   7   2   19.74    1.25
   0   7   2   19.27    1.78
   0   7  -2   20.09    1.63
   0  -7  -2   19.33    1.14
   0  -7   2   16.82    1.38
   0  -7   3    0.68    0.53
   0   7   3   -0.01    0.35
   0   7  -3    0.24    0.45
   0   7   3    0.79    0.61
   0  -7  -3    0.08    0.29
   0   7   4   54.85    2.49
   0  -7   4   53.81    2.48
   0  -7  -4   54.83    2.35
   0   7   4   58.73    3.25
   0   7  -4   55.72    2.53
   0   7  -5    2.41    0.68
   0  -7   5    1.89    0.59
   0  -7  -5    3.14    0.66
   0  -7   6  346.94    7.42
   0   7  -6  338.59    6.65
   0   7   6  359.06    9.12
   0  -7  -6  347.56    7.60
   0  -7   7    6.69    1.02
   0   7  -7    5.59    0.71
   0  -7  -7    5.79    0.98
   0   7  -7    6.73    1.06
   0   7   7    7.52    1.41
   0  -7  -8  224.98    6.54
   0  -7   8  233.92    6.08
   0   7   8  242.59    7.57
   0   7  -8  237.74    4.56
   0   7  -8  229.77    6.10
   0   7  -9    8.78    0.58
   0  -7   9    8.33    1.20
   0  -7  -9   10.32    1.42
   0   7   9    8.19    1.48
   0   7  -9    7.86    1.20
   0   7  10   12.06    1.76
   0  -7 -10   12.67    1.61
   0  -7  10   12.52    1.46
   0   7 -10   12.93    1.49
   0  -7  11    1.00    0.64
   0   7  11   -0.22    0.72
   0   7 -11   -0.21    0.59
   0   7 -12  100.73    4.40
   0   7  12   96.47    5.16
   0   7 -13    0.73    0.64
   0   7  13    0.06    0.71
   0   7  14    9.61    1.78
   0   7 -14    9.12    1.50
   0   7 -15    1.37    0.85
   0  -7 -15    0.45    0.96
   0   7  15    2.10    1.14
   0  -7 -16   22.22    2.85
   0   7  16   18.12    2.58
   0   7 -16   20.83    2.36
   0   7 -17    2.34    1.05
   0   7  17    0.95    0.99
   0   7  18    2.52    1.14
   0   7 -18    2.08    1.01
   0   7  19    1.19    0.92
   0   8   0   79.70    3.72
   0   8   0   75.19    2.20
   0   8  -1  257.61    6.88
   0   8   1  253.95    5.00
   0  -8   1  250.67    6.34
   0   8  -1  268.05    4.63
   0   8   1  263.21    7.25
   0   8   2    6.81    1.26
   0   8   2    4.10    0.64
   0   8  -2    4.96    0.54
   0  -8   2    5.34    0.88
   0   8  -2    5.45    1.05
   0  -8  -3  105.23    3.14
   0   8  -3  108.08    4.00
   0  -8   3  108.02    3.82
   0   8   3  104.74    4.52
   0   8  -3  107.21    2.63
   0   8   3  105.36    3.40
   0   8   4   75.10    3.02
   0   8   4   77.89    3.97
   0  -8  -4   75.47    2.81
   0   8  -4   76.51    3.26
   0  -8   4   79.42    3.26
   0   8  -5    0.39    0.45
   0  -8  -5    0.17    0.37
   0  -8   5    0.49    0.59
   0   8   5    0.14    0.65
   0   8  -6  143.38    4.25
   0   8   6  142.45    5.73
   0  -8   6  140.95    4.54
   0  -8  -6  139.91    4.51
   0   8  -7   97.38    3.22
   0  -8  -7   99.22    3.95
   0  -8   7   95.41    3.81
   0  -8  -8   57.72    3.14
   0   8  -8   52.46    2.15
   0   8   8   52.80    3.62
   0  -8   8   58.12    3.00
   0   8  -9    2.99    0.50
   0  -8  -9    2.29    0.73
   0  -8   9    2.08    0.68
   0   8   9    2.35    0.98
   0   8  -9    1.94    0.70
   0   8  10   14.55    2.06
   0   8 -10   17.04    1.74
   0  -8  10   17.65    1.78
   0  -8  11    1.55    0.69
   0   8 -11    0.07    0.62
   0   8  11   -0.52    0.99
   0   8  12   -0.10    0.85
   0   8 -12    2.49    0.86
   0   8  13   94.73    5.51
   0   8 -13   93.99    4.52
   0   8 -14   12.35    1.73
   0   8  14   11.84    2.14
   0   8 -15    1.19    0.80
   0   8  15    0.62    0.80
   0  -8 -15    2.68    1.31
   0   8  16   11.47    2.18
   0   8 -16    9.44    1.64
   0   8  17   38.16    3.75
   0   8 -17   31.13    2.96
   0   9   0   -0.10    0.26
   0   9   0    0.86    0.75
   0  -9   1   39.69    2.49
   0   9  -1   43.30    2.82
   0   9   1   46.33    3.04
   0   9  -1   45.21    1.61
   0   9   1   47.27    1.90
   0  -9   2   41.83    2.53
   0   9  -2   42.23    1.53
   0   9   2   40.43    1.92
   0   9  -2   40.28    2.64
   0   9   2   40.49    2.92
   0   9   3   18.42    2.03
   0  -9   3   18.58    1.71
   0   9   3   17.99    1.37
   0   9  -3   19.33    1.06
   0   9  -3   17.13    1.73
   0  -9   4   11.61    1.36
   0   9   4    8.94    1.49
   0   9  -4   12.72    0.90
   0   9  -4   12.36    1.48
   0  -9  -4   12.89    1.17
   0   9   5    2.68    1.07
   0  -9  -5    2.67    0.67
   0   9  -5    3.53    0.84
   0  -9   5    2.30    0.68
   0   9  -6   64.52    2.98
   0   9   6   62.24    3.93
   0  -9  -6   63.32    2.98
   0  -9   6   63.47    3.13
   0  -9  -7   64.37    3.16
   0   9  -7   52.59    2.57
   0  -9   7   60.34    3.09
   0   9   7   54.80    3.76
   0   9   8   16.17    2.14
   0  -9  -8   14.23    1.58
   0   9  -8   15.05    1.29
   0  -9   8   17.37    1.71
   0   9   9    3.72    1.40
   0  -9  -9    3.14    0.81
   0   9  -9    3.81    0.62
   0  -9   9    4.90    0.97
   0   9  10    1.65    1.00
   0  -9  10    0.10    0.56
   0   9  11    2.16    1.12
   0   9  12    0.68    0.89
   0   9 -12   -3.14    0.97
   0   9  13    9.15    1.92
   0   9 -13   13.18    1.77
   0   9  14    5.16    1.48
   0   9 -14    3.34    1.02
   0   9  15    0.64    1.18
   0   9 -15    1.35    0.86
   0  10   0    0.82    0.36
   0  10   0    0.93    0.98
   0  10   1  172.41    4.00
   0  10   1  165.19    6.26
   0 -10   1  157.28    5.48
   0  10  -1  163.94    6.02
   0  10  -1  177.03    3.60
   0 -10   2   17.39    1.74
   0  10  -2   16.28    1.85
   0  10  -2   18.44    0.98
   0  10   2   20.03    2.21
   0  10   2   17.35    1.28
   0  10  -3   66.65    1.98
   0  10  -3   60.91    3.40
   0 -10   3   59.61    3.21
   0  10   3   65.63    3.99
   0  10  -4   46.78    2.91
   0  10  -4   51.28    1.80
   0  10   4   41.11    3.24
   0 -10   4   48.08    2.83
   0  10  -5    0.83    0.34
   0 -10  -5    0.88    0.48
   0 -10   5    0.78    0.55
   0  10  -5    0.87    0.65
   0  10   5    1.44    1.03
   0 -10   6   14.57    1.57
   0  10   6   16.38    2.17
   0  10  -6   16.46    1.65
   0 -10  -6   18.01    1.59
   0  10   7   87.71    5.02
   0  10  -7   91.85    3.69
   0 -10   7   88.34    3.99
   0 -10  -7   87.54    3.77
   0  10   8    2.22    1.07
   0  10  -8    1.58    0.68
   0 -10   8    2.26    0.85
   0 -10  -8    1.93    0.78
   0  10  -9    5.89    0.84
   0  10   9    4.04    1.35
   0  10  10   -0.60    0.84
   0  10  11   19.37    2.63
   0  10  12    1.92    1.09
   0  10  13   21.27    2.88
   0  10  14    4.51    1.62
   0  11   0    0.02    0.28
   0 -11   0    0.33    0.60
   0  11   0   -1.18    1.09
   0  11  -1   23.31    2.34
   0  11   1   25.99    2.52
   0 -11   1   23.45    2.17
   0  11  -1   23.72    1.06
   0  11   2   11.87    1.85
   0  11  -2   13.47    1.78
   0  11  -2   13.27    0.75
   0 -11   2   13.50    1.59
   0  11  -3    0.54    0.29
   0 -11   3    0.42    0.62
   0  11  -3    0.28    0.64
   0  11   3    0.34    0.70
   0 -11   4   20.17    1.97
   0  11  -4   20.57    2.10
   0  11   4   21.92    2.51
   0  11  -4   23.13    1.09
   0  11   5    8.55    1.68
   0  11  -5    9.95    0.79
   0 -11   5    9.96    1.45
   0  11  -5   10.34    1.48
   0  11   6    3.75    1.21
   0  11  -6    3.86    0.88
   0  11  -7    0.59    0.55
   0  11   7    0.83    0.93
   0  11  -8    2.70    0.73
   0  11   8    3.53    1.28
   0  11   9    4.52    1.46
   0  11  10    5.08    1.44
   0  11  11   -0.40    1.13
   0  11  12   26.01    3.19
   0  12   0  129.08    5.97
   0  12  -1    2.04    1.04
   0  12   1    0.70    0.85
   0  12  -2   -0.49    0.93
   0  12   2    0.81    0.96
   0  12  -3   26.73    2.57
   0  12   3   25.48    2.80
   0  12  -4    6.09    1.36
   0  12   4    3.51    1.29
   0  12   5   14.82    2.31
   0  12  -5    9.51    1.51
   0  12   6    6.93    1.53
   0  12  -6    9.76    1.50
   0  12   7   26.56    3.05
   0  12   8   22.30    2.83
   0  12   9    1.79    1.21
   0  12  10   -0.50    1.30
   0  13   0   -0.80    0.95
   0  13  -1    3.85    1.33
   0  13   1    5.46    1.48
   0  13   2   65.82    4.58
   0  13  -2   76.37    4.64
   0  13  -3    7.22    1.52
   0  13   3    8.30    1.73
   0  13   4   15.09    2.31
   0  13  -4   12.54    1.85
   0  13  -5   15.03    2.03
   0  13   5   11.30    2.21
   0  13   6   13.75    2.26
   0  13   7   -1.80    1.55
   0  14   0   29.88    3.18
   0  14   1    0.51    0.80
   0  14  -1    3.11    1.32
   0  14  -2    0.68    1.03
   0  14   2    0.13    0.82
   0  14   3    2.71    1.34
   0  14  -3    2.30    1.08
   0  14   4    2.48    1.30
   0  14  -4    0.02    0.79
   0  15   0   -0.40    0.86
   0  15  -1    4.24    1.34
   0  15   1    1.75    1.20
   0  15  -2   14.45    2.30
   1   0 -20    1.05    1.02
   1   0 -19   41.65    3.72
   1   0 -18    1.26    1.00
   1   0 -17    0.69    0.69
   1   0 -16    1.74    1.05
   1   0 -15    0.10    0.81
   1   0 -14    2.33    1.16
   1   0 -13    0.08    0.29
   1   0 -13  434.15    9.02
   1   0 -12    1.02    0.78
   1   0 -12    0.22    0.32
   1   0 -11    5.30    0.82
  -1   0  11    7.50    0.96
   1   0 -11    7.05    1.19
   1   0 -10    0.01    0.37
  -1   0  10    1.26    0.67
   1   0 -10    0.25    0.57
   1   0  -9 1448.14   19.59
  -1   0   9 1429.34   19.52
   1   0  -9 1425.47   20.74
   1   0  -8   -0.10    0.31
  -1   0   8    1.28    0.53
   1   0  -8    1.46    0.77
  -1   0   7   64.09    2.24
   1   0  -7   61.87    2.22
   1   0  -7   56.95    2.44
  -1   0   6    3.05    0.58
   1   0  -6    2.77    0.73
   1   0  -6    2.56    0.53
  -1   0   5 9903.04  115.34
   1   0  -5 9999.00  115.87
   1   0  -4    0.20    0.47
   1   0  -3  289.94    4.74
   1   0   2    0.30    0.28
   1   0   3  130.50    3.28
   1   0   4    0.56    0.59
   1   0   5   35.43    1.99
   1   0   6    0.19    0.27
   1   0   7   28.74    1.37
  -1   0  -7   28.39    1.71
   1   0   8    0.10    0.32
  -1   0  -8   -0.03    0.49
  -1   0  -9  497.26    9.55
   1   0   9  498.95    8.26
   1   0  10   -0.02    0.35
  -1   0 -10    1.26    0.79
  -1   0 -10    0.30    0.57
  -1   0 -11  172.08    5.57
   1   0  11  179.86    4.52
  -1   0 -11  188.19    6.69
  -1   0 -12   -0.33    0.67
   1   0  12    0.04    0.40
   1   0  13   31.39    1.87
  -1   0 -13   29.27    2.45
  -1   0 -14   -0.89    0.71
   1   0  14    0.15    0.42
   1   0  15   35.71    2.14
  -1   0 -15   35.65    2.93
  -1   0 -16    0.72    0.95
   1   0  16    0.08    0.38
  -1   0 -17    2.08    1.20
  -1   0 -18   -1.06    0.85
  -1   0 -19   17.11    2.44
   1   1 -20    2.81    1.42
   1   1 -19    0.20    0.91
   1  -1 -19    1.84    1.07
   1  -1 -18    4.96    1.49
   1   1 -18    3.73    1.24
   1   1 -17    0.78    0.75
   1  -1 -17    0.13    0.82
   1   1 -16    1.05    0.91
   1  -1 -16    0.45    0.78
  -1   1  15  110.50    4.43
   1   1 -15  103.57    4.98
   1  -1 -15  109.19    5.22
   1  -1 -14    2.01    0.83
   1   1 -14    3.79    0.70
   1   1 -14    3.90    1.07
  -1   1  14    4.49    0.97
   1   1 -13   51.30    2.39
   1   1 -13   54.72    3.23
  -1   1  13   50.13    2.76
   1  -1 -13   48.31    3.15
  -1   1  12    0.98    0.57
   1   1 -12    2.14    0.83
   1  -1 -12    1.50    0.81
   1  -1 -12    1.03    0.56
   1   1 -11   49.20    2.76
   1  -1 -11   52.16    2.97
  -1   1  11   51.88    2.59
   1   1 -11   47.29    2.13
   1   1 -10    0.94    0.38
  -1   1  10    1.89    0.56
   1   1 -10    0.82    0.57
   1  -1 -10    0.49    0.41
  -1  -1  10    0.81    0.60
   1  -1 -10    0.47    0.61
   1   1  -9   99.66    2.91
   1  -1  -9   97.10    3.37
   1   1  -9   94.48    3.50
  -1   1   9   97.64    3.35
   1  -1  -9   89.51    3.56
  -1   1   8  269.37    5.87
   1   1  -8  278.16    5.27
   1  -1  -8  265.37    6.23
   1  -1  -8  280.45    6.01
   1   1  -8  263.94    6.03
   1   1  -7  464.13    7.28
   1  -1  -7  467.54    8.12
   1  -1  -7  446.84    8.33
  -1   1   7  469.48    8.10
  -1   1   6  102.03    3.03
   1  -1  -6  100.73    3.14
   1  -1  -6   99.87    3.02
   1   1  -6   99.66    3.03
   1   1  -6  106.32    2.60
  -1   1   5  208.82    4.43
   1  -1  -5  206.02    4.48
   1   1  -5  204.82    4.40
   1  -1  -5  210.97    4.45
   1   1  -5  211.85    3.90
  -1   1   4  686.59   10.05
   1   1  -4  674.75    9.84
   1  -1  -4  701.19    9.90
  -1   1   3  421.26    6.55
   1  -1  -3  411.12    6.26
   1   1  -3  413.43    6.40
   1  -1  -2    9.44    0.57
   1   1  -2    9.56    0.67
  -1   1   2   11.11    0.75
   1  -1   1  224.09    3.55
   1   1   1  230.40    3.93
   1   1   2   71.15    2.11
   1  -1   2   68.26    1.91
   1   1   3  368.79    6.60
  -1   1  -3  381.86    5.57
   1  -1   3  377.66    6.39
  -1   1  -4   19.20    1.01
   1   1   4   15.28    1.22
  -1   1  -5    6.58    0.68
   1  -1   5    5.87    0.41
   1   1   5    4.67    0.83
   1  -1   6  155.28    2.80
   1   1   6  155.82    4.76
  -1   1  -6  148.89    3.74
   1   1   6  152.03    3.72
  -1   1  -7  462.33    8.17
   1  -1   7  457.51    6.63
   1   1   7  474.17    8.05
  -1   1  -8   56.62    2.51
   1   1   8   55.27    2.30
   1  -1   8   58.86    1.75
   1  -1   9    3.74    0.50
   1   1   9    4.00    0.70
  -1   1  -9    4.43    1.03
  -1   1  -9    3.44    0.76
  -1  -1 -10    0.60    0.57
   1  -1  10    1.78    0.39
  -1   1 -10    1.61    0.69
  -1  -1 -10    2.81    0.83
  -1   1 -10    1.06    0.60
   1   1  10    1.55    0.52
  -1   1 -11   18.59    2.04
  -1  -1 -11   16.56    1.75
  -1  -1 -11   16.19    1.97
   1  -1  11   14.49    0.99
  -1   1 -11   17.03    1.67
   1   1  11   16.91    1.45
   1  -1  12   29.04    1.49
  -1  -1 -12   29.54    2.38
   1   1  12   30.81    2.03
  -1   1 -12   29.36    2.28
   1   1  13   68.02    3.14
   1  -1  13   69.79    2.41
  -1  -1 -13   66.39    3.77
  -1   1 -13   65.27    3.57
  -1   1 -14   18.03    2.04
  -1  -1 -14   17.54    2.04
   1   1  14   15.40    1.51
  -1  -1 -15   22.40    2.40
   1   1  15   20.91    1.79
  -1   1 -15   19.25    2.18
  -1   1 -16   11.33    1.76
  -1  -1 -16   11.37    1.88
   1   1  16   12.52    1.42
  -1  -1 -17    3.93    1.36
  -1   1 -17    5.40    1.42
  -1  -1 -18    2.73    1.21
  -1   1 -18    0.79    1.02
  -1   1 -19    2.88    1.16
  -1  -1 -19    6.88    1.75
   1   2 -20   19.36    2.65
   1   2 -19   19.25    2.51
   1  -2 -19   17.87    2.53
  -1   2  18    3.13    0.97
   1  -2 -18    0.69    0.90
   1   2 -18    0.90    0.78
   1  -2 -17    2.11    1.15
  -1   2  17    2.03    0.88
   1   2 -17    2.87    1.04
   1   2 -16    5.19    1.34
  -1   2  16    7.98    1.41
   1  -2 -16    6.81    1.51
   1  -2 -15    1.09    1.00
   1   2 -15    0.44    0.75
  -1   2  15    0.34    0.57
   1  -2 -14   21.44    2.24
  -1   2  14   21.48    1.98
   1   2 -14   22.26    2.25
   1   2 -13  113.52    4.77
   1   2 -13  115.02    3.36
  -1   2  13  112.24    4.45
   1  -2 -13  119.15    5.06
   1  -2 -13  111.82    4.46
   1  -2 -12   55.73    3.01
  -1   2  12   53.81    2.97
   1   2 -12   58.76    2.25
   1  -2 -12   52.30    3.20
   1   2 -12   54.56    3.13
   1  -2 -11    0.40    0.60
   1   2 -11    0.33    0.29
  -1   2  11    0.38    0.50
  -1  -2  11    0.81    0.52
   1   2 -11    0.89    0.72
   1  -2 -11    0.72    0.75
   1  -2 -10    0.03    0.78
   1   2 -10    1.15    0.71
   1  -2 -10    1.40    0.56
  -1   2  10   -0.12    0.59
  -1  -2  10    1.69    0.65
   1   2 -10    1.15    0.38
  -1  -2   9    5.64    0.92
   1   2  -9    5.93    1.01
  -1   2   9    5.04    0.86
   1  -2  -9    5.86    1.00
   1   2  -9    4.96    0.60
   1   2  -8  162.88    3.45
   1  -2  -8  168.79    4.77
   1   2  -8  163.85    4.54
  -1   2   8  173.00    4.70
   1   2  -7    3.44    0.72
   1  -2  -7    1.67    0.64
  -1   2   7    2.04    0.56
   1   2  -7    1.96    0.38
   1  -2  -7    2.36    0.57
  -1   2   6  187.13    4.74
   1  -2  -6  198.02    4.69
   1  -2  -6  200.94    4.84
   1   2  -6  183.60    4.45
  -1   2   5  211.22    4.86
   1   2  -5  205.18    4.51
   1  -2  -5  213.15    4.62
   1   2  -4   69.18    2.27
  -1   2   4   75.44    2.55
  -1   2   3  384.50    6.69
   1   2  -3  386.88    6.34
  -1   2   2    5.34    0.70
   1   2  -2    3.10    0.53
  -1   2   1    1.05    0.36
   1   2   0  270.16    4.43
  -1   2   0  275.66    4.54
   1   2   1  658.13    9.15
  -1   2  -1  662.47    8.65
   1  -2   1  651.68    8.25
  -1   2  -1  654.41    8.14
   1  -2   1  646.14    8.66
   1  -2   2  601.60    7.78
  -1   2  -2  617.28    7.53
   1  -2   2  597.44    7.55
  -1   2  -2  593.27    8.25
   1   2   2  612.53    9.03
   1  -2   3   56.90    1.47
  -1   2  -3   58.49    1.92
   1   2   3   56.95    2.18
  -1   2  -3   56.89    1.47
  -1   2  -4   34.23    1.29
  -1   2  -4   32.84    1.65
   1   2   4   29.66    1.73
  -1   2  -5   73.18    2.76
  -1   2  -5   71.52    2.17
   1   2   5   71.57    2.94
   1   2   6   62.37    2.50
  -1   2  -6   62.86    2.80
   1   2   6   61.91    2.96
  -1   2  -6   62.67    2.23
   1   2   7   -0.52    0.79
   1   2   7   -0.12    0.47
  -1   2  -7   -0.35    0.45
  -1   2  -7    0.03    0.41
  -1   2  -8   17.54    1.40
   1   2   8   15.56    1.37
  -1   2  -9  285.03    6.46
   1   2   9  277.56    6.54
  -1   2  -9  287.89    7.72
  -1   2 -10    2.94    1.01
  -1   2 -10    2.19    0.78
  -1  -2 -10    1.98    0.71
   1   2  10    1.79    0.63
   1   2  11  187.56    5.49
  -1   2 -11  195.46    5.73
  -1  -2 -12    2.96    1.04
   1   2  12    0.80    0.54
  -1   2 -12    2.16    0.87
  -1   2 -13    6.95    1.26
   1   2  13    6.50    1.15
  -1  -2 -13    6.72    1.36
  -1   2 -14   15.07    1.82
   1   2  14   11.72    1.47
  -1  -2 -14   14.61    1.92
  -1  -2 -15   20.88    2.36
  -1   2 -15   19.01    2.04
   1   2  15   17.10    1.82
  -1  -2 -16    4.56    1.31
   1   2  16    2.28    0.77
  -1   2 -16    4.05    1.19
   1   2  17    1.07    0.68
  -1   2 -17   -0.97    0.92
  -1  -2 -17    0.31    0.74
  -1  -2 -18   13.87    2.21
  -1   2 -18   14.46    2.11
  -1   2 -19    7.42    1.69
  -1  -2 -19    7.29    1.71
  -1   2 -20   10.63    1.97
   1   3 -20    3.05    1.36
   1   3 -19    0.82    1.03
  -1   3  19    2.34    0.94
   1  -3 -18   21.44    2.68
  -1   3  18   22.50    2.43
   1   3 -18   19.23    2.45
   1   3 -17    1.13    1.00
  -1   3  17    1.59    0.95
   1  -3 -17    1.97    1.07
  -1   3  16   -0.63    0.78
   1   3 -16    0.92    0.75
   1  -3 -16   -0.88    0.80
   1  -3 -15    7.67    1.67
   1   3 -15    8.11    1.45
  -1   3  15    5.58    1.25
  -1   3  14   75.35    3.97
   1  -3 -14   79.95    4.39
   1   3 -14   79.08    4.15
   1  -3 -13    7.83    1.46
  -1   3  13    4.57    1.11
   1   3 -13    5.60    1.13
   1   3 -13    6.84    0.70
  -1   3  12    5.08    1.03
   1  -3 -12    3.52    1.05
   1   3 -12    5.33    1.18
   1   3 -12    4.92    0.59
  -1  -3  12    5.83    1.12
   1  -3 -12    5.81    1.06
   1  -3 -11   42.67    3.03
   1   3 -11   40.38    1.60
  -1  -3  11   41.07    2.59
  -1   3  11   37.60    2.55
   1  -3 -11   46.18    2.78
   1   3 -11   38.82    2.53
   1  -3 -11   43.46    2.81
  -1   3  10   46.14    2.76
   1  -3 -10   48.27    3.07
   1  -3 -10   49.32    2.82
   1   3 -10   51.39    2.75
   1   3 -10   50.67    1.76
  -1  -3  10   48.89    2.70
   1  -3 -10   47.76    2.84
   1   3  -9    1.39    0.33
   1  -3  -9    0.38    0.52
  -1   3   9    1.23    0.67
   1   3  -9    0.78    0.59
   1  -3  -9    1.61    0.61
  -1  -3   9    1.72    0.60
   1   3  -8  309.38    6.88
   1   3  -8  320.19    5.36
  -1   3   8  331.63    7.49
   1  -3  -8  311.03    7.63
  -1  -3   8  328.36    7.03
   1  -3  -8  315.46    7.24
   1   3  -7   34.89    1.93
  -1   3   7   32.19    2.07
   1  -3  -7   36.19    2.16
  -1  -3   7   39.80    2.03
  -1  -3   6   54.69    2.28
  -1   3   6   49.99    2.49
   1   3  -6   50.91    2.23
   1  -3  -6   48.25    2.36
   1  -3  -5   24.46    1.52
  -1  -3   5   25.95    1.51
   1   3  -5   25.03    1.49
  -1   3   5   25.43    1.72
  -1   3   4  180.56    4.63
   1   3  -4  176.48    4.12
  -1   3   3    1.08    0.61
   1   3  -3   -0.07    0.37
  -1   3   2  328.33    6.14
   1  -3  -2  316.60    4.84
  -1   3   1  419.22    7.10
   1   3   0 1160.56   14.67
  -1   3   0 1157.96   15.18
  -1   3  -1  221.16    4.07
   1  -3   1  208.91    3.96
   1   3   1  218.66    4.18
   1  -3   1  210.50    3.23
  -1  -3  -1  211.71    4.10
   1  -3   2    4.66    0.47
   1  -3   2    5.57    0.40
  -1   3  -2    4.93    0.40
  -1  -3  -2    4.90    0.63
  -1   3  -2    4.95    0.45
  -1   3  -2    6.08    0.53
   1   3   2    4.58    0.63
  -1   3  -3  230.58    3.54
  -1   3  -3  223.86    3.68
   1   3   3  206.57    4.76
  -1   3  -3  214.59    4.19
   1  -3   3  215.44    3.64
   1  -3   3  213.49    3.48
  -1   3  -4   16.67    1.13
  -1   3  -4   16.83    0.91
   1   3   4   15.07    1.30
   1  -3   4   16.85    0.91
   1   3   5  129.21    3.90
  -1   3  -5  135.53    3.84
   1   3   5  129.20    4.16
  -1   3  -5  134.42    3.12
   1  -3   5  134.95    3.15
  -1   3  -6  485.95    9.13
  -1   3  -6  484.02    7.90
   1  -3   6  490.52    7.99
   1   3   6  494.89    9.82
   1   3   6  482.65    9.08
   1   3   7   15.14    1.61
  -1   3  -7   17.32    1.24
   1   3   7   15.85    1.46
   1   3   8   94.89    3.68
  -1  -3  -8   97.37    4.10
  -1   3  -8   91.14    3.15
  -1  -3  -9   19.41    1.94
   1   3   9   21.46    1.78
  -1   3  -9   22.10    1.65
  -1   3  -9   17.36    1.80
  -1   3 -10   59.53    2.86
  -1   3 -10   59.22    3.47
   1   3  10   50.96    2.83
  -1  -3 -10   57.56    3.48
   1   3  11    1.37    0.68
  -1   3 -11   -0.49    0.64
  -1   3 -11   -0.08    0.53
  -1   3 -12   15.98    1.67
   1   3  12   16.85    1.72
  -1  -3 -13    3.32    1.10
   1   3  13    2.68    0.93
  -1   3 -13    2.99    1.00
  -1   3 -14  167.02    5.98
   1   3  14  168.46    6.04
  -1  -3 -14  159.26    6.40
   1   3  15   -0.39    0.62
  -1   3 -15   -0.82    0.82
  -1  -3 -15    1.16    1.00
  -1   3 -16   -0.38    0.84
   1   3  16   -0.90    0.70
  -1  -3 -16    0.79    0.88
   1   3  17   -0.09    0.59
  -1   3 -17   -0.33    0.81
  -1  -3 -17    0.18    0.84
  -1   3 -18    4.22    1.31
  -1  -3 -18    3.03    1.27
  -1   3 -19    1.90    1.04
  -1   3 -20   19.76    2.62
   1   4 -20   17.39    2.53
   1   4 -19    0.40    0.85
  -1   4  19    0.20    0.73
   1  -4 -18    4.06    1.29
  -1   4  18    4.95    1.31
   1   4 -18    3.89    1.29
   1  -4 -17    2.53    1.11
   1   4 -17    2.67    1.20
  -1   4  17    1.44    0.90
  -1   4  16   -0.79    0.83
   1   4 -16   -1.01    0.75
   1  -4 -16   -0.11    0.84
   1   4 -15   32.65    2.82
  -1   4  15   25.88    2.55
   1  -4 -15   33.36    3.04
   1  -4 -14   45.04    3.37
  -1   4  14   36.00    2.85
   1   4 -14   38.12    2.92
   1  -4 -13    3.32    1.17
   1   4 -13    4.40    0.43
   1   4 -13    3.05    1.00
  -1   4  13    3.02    1.00
  -1  -4  12   64.71    3.41
   1   4 -12   59.01    1.70
  -1   4  12   59.59    3.46
   1  -4 -12   57.47    3.49
   1   4 -12   56.43    3.27
   1  -4 -11    6.30    1.28
   1  -4 -11    2.88    0.82
   1   4 -11    4.47    0.48
  -1   4  11    3.54    1.03
   1  -4 -11    3.18    0.89
  -1  -4  11    5.11    1.01
   1   4 -11    2.84    0.84
  -1  -4  10   22.07    1.86
  -1   4  10   21.40    1.99
   1   4 -10   23.40    1.11
   1  -4 -10   23.69    2.15
   1   4 -10   23.86    1.93
   1  -4 -10   23.52    2.08
   1  -4 -10   27.04    2.24
   1  -4  -9   33.61    2.39
  -1   4   9   28.40    2.21
   1   4  -9   31.86    2.12
   1  -4  -9   31.21    2.34
  -1  -4   9   29.05    2.02
   1   4  -9   28.49    1.24
  -1  -4   8    0.12    0.45
   1  -4  -8    0.14    0.54
   1   4  -8    0.79    0.56
   1  -4  -8    0.88    0.43
  -1   4   8   -0.57    0.70
   1  -4  -7  149.49    4.66
  -1  -4   7  143.33    4.27
   1   4  -7  144.46    4.32
   1   4  -6  296.16    6.37
   1  -4  -6  299.61    6.60
  -1   4   6  298.30    7.11
  -1  -4   6  305.77    6.44
  -1   4   5    5.00    0.94
  -1  -4   5    5.19    0.74
   1   4  -5    5.33    0.80
   1  -4  -5    5.55    0.78
   1  -4  -4  208.72    4.49
  -1   4   4  201.37    5.32
  -1  -4   4  214.64    4.86
   1   4  -4  211.42    4.85
   1  -4  -3  403.92    6.43
  -1   4   3  408.36    7.93
  -1  -4   3  416.14    7.33
  -1   4   2   10.81    1.09
  -1  -4   2   12.56    1.02
   1  -4  -2   11.62    0.64
   1   4  -1    1.89    0.39
  -1   4   1    2.06    0.56
   1   4   0    0.09    0.30
   1  -4   0    0.43    0.35
   1  -4   1   81.46    1.95
   1  -4   1   81.41    2.48
   1   4   1   81.86    2.43
  -1  -4  -1   82.35    2.40
  -1   4  -1   78.75    2.47
   1  -4   2  241.91    4.59
   1  -4   2  245.94    4.10
  -1  -4  -2  242.21    4.95
  -1   4  -2  263.28    4.81
  -1   4  -2  247.79    3.88
   1   4   2  243.84    5.04
   1  -4   3    1.67    0.34
   1   4   3    1.86    0.54
  -1   4  -3    1.58    0.36
  -1   4  -3    1.58    0.34
  -1  -4  -3    2.42    0.52
  -1   4  -3    2.07    0.39
  -1   4  -4   94.27    2.42
   1  -4   4   87.35    2.34
  -1  -4  -4   86.37    3.08
  -1   4  -4   90.68    2.72
  -1   4  -4   92.49    2.09
   1   4   4   89.99    3.24
  -1   4  -5   25.32    1.29
   1   4   5   27.60    1.88
   1  -4   5   27.67    1.34
  -1   4  -5   26.30    1.60
  -1  -4  -5   27.60    1.82
   1   4   5   26.63    1.88
  -1   4  -6   31.80    1.56
  -1   4  -6   32.06    1.93
   1   4   6   28.18    2.00
  -1  -4  -6   32.90    2.11
   1  -4   6   30.43    1.55
   1   4   6   29.66    2.08
  -1  -4  -7   89.39    3.71
  -1   4  -7   92.23    2.88
   1   4   7   85.22    3.74
   1  -4   7   88.85    2.84
   1   4   7   91.51    3.67
   1   4   8  256.74    7.37
   1   4   8  272.07    7.05
  -1  -4  -8  266.32    7.23
  -1   4  -8  265.89    5.82
   1  -4   8  258.73    5.85
   1   4   9   13.64    1.54
  -1   4  -9   18.12    1.83
  -1   4  -9   16.36    1.42
  -1  -4  -9   16.20    1.74
  -1   4 -10   17.29    1.56
  -1  -4 -10   17.50    1.95
  -1   4 -10   18.29    1.92
   1   4  10   17.64    1.84
  -1   4 -11    7.95    1.17
  -1   4 -11    4.79    1.14
   1   4  11    8.33    1.34
  -1   4 -12  134.06    4.84
   1   4  12  123.08    5.11
   1   4  13  107.01    4.81
  -1   4 -13  100.67    4.42
  -1   4 -14    9.64    1.52
   1   4  14    5.71    1.26
  -1  -4 -14    8.34    1.63
  -1  -4 -15    1.23    0.99
  -1   4 -15    0.48    0.81
   1   4  15    0.09    0.69
   1   4  16   29.00    2.71
  -1  -4 -16   32.44    3.15
  -1   4 -16   35.40    2.94
  -1   4 -17    5.41    1.30
   1   4  17    4.08    1.16
  -1  -4 -17    5.99    1.55
  -1   4 -18    1.37    0.75
   1   4  18    0.37    0.75
  -1  -4 -18    1.08    0.93
  -1   4 -19    0.83    0.86
   1   5 -20   -1.56    1.27
  -1   5  20    3.70    1.33
   1   5 -19    4.48    1.29
  -1   5  19    6.09    1.43
  -1   5  18    0.50    0.85
   1  -5 -18    1.02    1.02
   1   5 -18    0.11    0.89
  -1   5  17    1.38    0.89
   1  -5 -17    2.05    1.06
   1   5 -17    2.48    1.21
   1  -5 -16    0.71    0.88
  -1   5  16    0.53    0.68
   1   5 -16   -0.11    0.81
  -1   5  15    7.13    1.50
   1   5 -15    8.21    1.53
   1  -5 -15    8.70    1.73
   1  -5 -14   19.54    2.30
  -1   5  14   18.12    2.16
   1   5 -14   17.89    2.03
  -1   5  13   29.37    2.68
   1   5 -13   30.19    2.48
   1  -5 -13   31.29    2.78
   1  -5 -12    1.42    0.90
  -1   5  12    1.19    0.87
   1   5 -12    0.96    0.69
   1   5 -12    1.03    0.19
   1  -5 -11  141.48    5.64
  -1  -5  11  141.35    5.10
   1   5 -11  133.70    4.92
   1  -5 -11  129.06    5.26
  -1   5  11  138.37    5.53
   1   5 -11  135.56    2.73
  -1   5  10   69.22    3.80
  -1  -5  10   72.68    3.43
   1   5 -10   71.59    2.00
   1   5 -10   70.85    3.39
   1  -5 -10   70.81    3.75
  -1  -5   9   54.95    2.89
   1  -5  -9   56.81    3.15
   1  -5  -9   58.61    3.34
   1   5  -9   57.90    2.93
  -1   5   9   58.95    3.38
  -1   5   8  137.93    5.12
   1   5  -8  126.86    4.31
  -1  -5   8  132.59    4.36
   1  -5  -8  127.57    4.61
  -1  -5   7  562.29   10.31
  -1   5   7  566.66   11.42
   1  -5  -7  551.48   10.49
   1   5  -7  574.28   10.33
  -1  -5   6   78.39    3.05
   1  -5  -6   73.92    2.94
   1   5  -6   77.53    3.04
  -1   5   6   71.54    3.43
   1  -5  -5  106.32    3.32
  -1   5   5  108.79    4.13
  -1  -5   5  107.37    3.54
   1   5  -5  104.47    3.51
   1  -5  -4   82.36    2.56
  -1   5   4   79.70    3.39
  -1  -5   4   78.98    2.94
  -1  -5   3   40.77    2.03
  -1   5   3   40.50    2.30
   1  -5  -3   42.98    1.56
  -1  -5   2   88.11    3.03
  -1   5   2   84.09    3.26
   1  -5  -2   84.48    1.91
  -1   5   1  201.85    5.14
   1  -5  -1  217.06    5.22
   1   5  -1  202.20    4.13
   1  -5   0  199.71    4.83
  -1   5   0  199.51    4.89
   1   5   0  196.44    4.15
  -1   5  -1  198.08    4.69
   1   5   1  201.25    4.34
  -1  -5  -1  202.61    4.28
   1  -5   1  194.85    3.91
  -1   5  -2  232.04    3.57
  -1   5  -2  230.10    4.95
  -1  -5  -2  236.96    4.97
   1   5   2  226.24    4.98
   1  -5   2  225.46    4.30
   1  -5   3  285.35    5.04
  -1   5  -3  280.78    4.83
  -1  -5  -3  277.06    5.89
   1   5   3  276.60    5.97
  -1   5  -3  285.61    5.43
   1   5   4    0.16    0.56
   1   5   4    0.19    0.43
   1  -5   4    0.72    0.32
  -1   5  -4    0.91    0.37
  -1   5  -4    0.65    0.33
  -1   5  -4    0.40    0.30
  -1  -5  -4   -0.02    0.36
  -1   5  -5  268.05    5.17
  -1   5  -5  263.58    5.62
  -1   5  -5  274.02    4.52
  -1  -5  -5  258.77    6.24
   1   5   5  266.59    6.76
   1  -5   5  257.04    5.11
   1   5   5  271.69    6.58
   1  -5   6  590.26    9.44
  -1   5  -6  592.13    9.42
  -1  -5  -6  590.27   11.04
  -1   5  -6  593.59   10.33
   1   5   6  592.48   11.38
   1   5   6  586.18   11.47
  -1   5  -7  205.53    4.76
   1  -5   7  211.84    4.85
   1   5   7  218.93    6.30
  -1  -5  -7  215.74    6.10
   1   5   7  224.26    6.46
  -1  -5  -8    2.61    0.73
  -1   5  -8    0.96    0.51
   1   5   8    3.10    0.96
   1  -5   8    1.70    0.57
   1   5   8    1.01    0.70
   1  -5   9    2.36    0.64
  -1   5  -9    2.25    0.67
  -1   5  -9    2.33    0.71
   1   5   9    3.53    1.03
  -1  -5  -9    3.21    0.98
   1   5  10   85.03    4.15
  -1   5 -10   85.56    3.45
  -1   5 -10   88.52    4.20
   1   5  11    5.14    1.18
  -1   5 -11    6.67    1.29
  -1   5 -11    3.99    0.86
  -1   5 -12    3.06    0.78
   1   5  12    2.72    1.04
  -1   5 -13   43.59    2.83
   1   5  13   43.11    3.22
  -1   5 -14   56.18    3.38
   1   5  14   53.99    3.71
   1   5  15   32.13    2.94
  -1  -5 -15   30.92    3.04
  -1   5 -15   28.96    2.54
  -1   5 -16    0.05    0.59
  -1  -5 -16    0.61    0.93
   1   5  16   -1.31    1.09
   1   5  17   15.93    2.21
  -1   5 -17   11.26    1.79
  -1  -5 -17   17.89    2.57
   1   5  18    1.29    0.87
  -1   5 -18    0.53    0.62
  -1   5 -19    7.04    1.60
  -1   6  19    4.91    1.46
   1   6 -19    5.11    1.48
   1   6 -18   -1.11    1.08
  -1   6  18    0.28    0.87
  -1   6  17    1.43    0.82
   1  -6 -17    0.91    0.93
   1   6 -17    0.68    0.71
   1   6 -16    2.39    0.82
  -1   6  16    2.26    1.09
   1  -6 -16    3.38    1.17
   1   6 -15   -1.69    1.04
  -1   6  15   -0.56    0.64
   1  -6 -14    2.96    1.12
  -1   6  14    1.26    0.96
   1   6 -14    1.94    0.90
   1  -6 -13   44.09    3.37
   1   6 -13   45.34    3.07
  -1   6  13   41.38    3.32
   1  -6 -12   -1.66    1.09
  -1   6  12    0.63    0.82
   1   6 -12    0.23    0.65
  -1  -6  11   70.91    3.62
  -1   6  11   71.38    4.18
   1   6 -11   66.59    1.76
   1  -6 -11   71.95    4.00
   1   6 -11   70.73    3.59
   1  -6 -10    1.09    0.44
  -1  -6  10    2.02    0.72
  -1   6  10    1.64    0.81
   1   6 -10    2.16    0.87
   1   6  -9   20.79    1.81
   1  -6  -9   19.29    1.85
  -1  -6   9   23.21    1.87
  -1   6   9   17.69    1.99
   1  -6  -8   24.41    1.95
   1   6  -8   27.47    2.02
  -1   6   8   24.72    2.25
  -1  -6   8   29.30    2.07
   1   6  -7  167.91    5.03
  -1  -6   7  170.12    5.10
   1  -6  -7  164.94    4.93
  -1   6   7  177.18    5.98
   1   6  -6   32.33    2.04
  -1   6   6   32.62    2.41
   1  -6  -6   34.58    2.00
  -1  -6   6   35.97    2.15
   1  -6  -5   17.75    1.29
  -1  -6   5   18.35    1.50
  -1   6   5   18.31    1.84
  -1   6   4   81.76    3.66
   1  -6  -4   76.54    2.49
  -1  -6   4   82.11    3.16
   1  -6  -3   18.77    1.01
  -1   6   3   16.49    1.61
  -1  -6   3   21.28    1.58
  -1  -6   2  129.14    4.05
   1   6  -2  132.06    3.26
  -1   6   2  131.69    4.46
   1  -6  -2  130.23    2.53
   1   6  -1   15.81    1.05
  -1   6   1   15.77    1.49
  -1   6   0    6.36    0.98
   1   6   0    6.14    0.71
   1  -6   1  403.23    6.93
   1   6   1  401.77    7.15
  -1   6  -1  407.25    8.01
   1  -6   2   16.12    1.08
  -1   6  -2   17.56    1.43
   1   6   2   16.35    1.26
  -1   6  -2   18.03    0.66
  -1  -6  -2   19.00    1.30
  -1   6  -3   82.23    2.86
   1   6   3   86.07    3.12
   1  -6   3   81.74    2.54
  -1  -6  -3   84.04    2.99
   1   6   3   78.76    3.49
  -1   6  -3   81.71    2.11
   1  -6   4   16.83    1.12
   1   6   4   17.49    1.51
  -1   6  -4   14.90    1.14
   1   6   4   13.27    1.48
  -1   6  -4   16.73    1.07
  -1  -6  -4   15.79    1.37
   1   6   5  147.89    4.76
  -1  -6  -5  138.07    4.42
   1   6   5  147.57    5.14
  -1   6  -5  149.57    3.89
  -1   6  -5  152.08    3.54
   1  -6   5  143.20    3.70
   1   6   6   25.03    2.07
  -1   6  -6   23.71    1.47
  -1   6  -6   25.86    1.16
   1  -6   6   25.21    1.53
  -1   6  -6   25.98    1.67
  -1  -6  -6   25.47    1.93
   1   6   6   25.20    2.18
  -1  -6  -7   16.34    1.63
   1  -6   7   14.67    1.25
  -1   6  -7   17.67    1.50
  -1   6  -7   16.17    1.28
   1   6   7   16.09    1.81
   1   6   7   16.06    1.78
   1   6   8   17.86    1.94
  -1   6  -8   18.03    1.43
   1   6   8   18.25    1.95
  -1  -6  -8   19.56    1.89
   1  -6   8   16.58    1.37
  -1   6  -9   -0.02    0.46
   1   6   9    0.14    0.69
   1  -6   9    0.18    0.46
  -1   6  -9    0.16    0.52
  -1  -6  -9    0.89    0.56
   1  -6  10   -0.12    0.51
  -1   6 -10   -0.01    0.48
   1   6  10    0.33    0.67
  -1   6 -10    0.54    0.51
  -1   6 -11    3.34    0.94
  -1   6 -11    2.20    0.78
  -1   6 -12    0.75    0.55
   1   6  12    3.51    1.12
   1   6  13    9.57    1.68
  -1   6 -13    9.08    1.35
  -1   6 -14   15.12    1.77
   1   6  14   17.88    2.27
   1   6  15    8.26    1.66
  -1   6 -15    8.35    1.44
   1   6  16    1.94    1.04
  -1   6 -16    1.70    0.87
  -1  -6 -16    2.27    1.18
  -1   6 -17   -0.45    0.71
   1   6  17   -1.04    0.98
   1   6  18    1.53    0.93
  -1   6 -18    2.70    0.95
  -1   7  19    4.47    1.60
   1   7 -19    7.25    1.68
   1   7 -18    3.18    1.32
  -1   7  18    0.17    0.84
  -1   7  17   13.45    2.27
   1  -7 -17   13.06    2.28
   1   7 -17   13.81    2.09
   1   7 -16    0.26    0.70
  -1   7  16   -0.15    0.78
   1  -7 -16    1.83    1.22
   1   7 -15   19.23    2.27
  -1   7  15   21.48    2.61
   1  -7 -15   22.06    2.63
  -1   7  14   -0.08    0.73
   1   7 -14    0.17    0.71
   1  -7 -14    2.26    1.18
   1   7 -13   53.71    3.46
   1  -7 -13   57.05    3.93
  -1   7  13   53.94    3.98
   1   7 -12    1.41    0.74
  -1   7  12    2.73    1.05
   1   7 -11   71.52    3.72
   1   7 -11   71.03    2.01
  -1   7  11   69.99    4.32
   1  -7 -10    9.19    1.31
   1   7 -10    9.36    1.38
  -1   7  10    7.72    1.60
   1   7 -10    7.62    0.78
  -1  -7  10    9.91    1.40
  -1   7   9    4.48    1.12
   1  -7  -9    3.47    0.89
   1   7  -9    5.50    1.07
  -1  -7   9    6.49    1.06
  -1  -7   8    0.71    0.53
   1  -7  -8    0.45    0.55
   1   7  -8    1.09    0.61
  -1   7   8    1.45    0.96
  -1   7   7   55.16    3.45
  -1  -7   7   55.15    2.88
   1  -7  -7   51.55    2.62
  -1  -7   6    7.20    1.11
  -1   7   6    6.33    1.30
   1  -7  -6    7.74    0.96
  -1   7   5   41.89    2.87
  -1  -7   5   42.87    2.44
   1  -7  -5   43.84    2.03
   1  -7  -4    1.12    0.35
  -1   7   4    0.53    0.59
  -1  -7   4    1.85    0.63
   1   7  -3    0.57    0.34
  -1  -7   3    0.97    0.51
  -1   7   3    0.02    0.55
   1  -7  -3    0.54    0.25
   1   7  -2    3.65    0.58
  -1  -7   2    3.67    0.77
  -1   7   2    3.62    0.94
  -1   7   1  299.13    7.40
   1   7  -1  304.22    5.81
   1   7   0    1.37    0.47
  -1   7   0    3.45    1.02
  -1   7  -1  634.35   11.38
   1  -7   1  619.59   10.08
   1   7   1  616.77   10.08
   1   7   1  633.32   11.86
   1  -7   2    7.20    0.81
   1   7   2   10.59    1.43
  -1   7  -2    8.51    1.10
  -1  -7  -2    9.41    0.96
   1   7   2    8.96    0.96
  -1   7  -3  428.67    6.09
   1   7   3  401.76    9.32
   1  -7   3  409.54    7.43
  -1   7  -3  415.34    8.17
   1   7   3  401.14    8.12
  -1  -7  -3  408.08    7.90
  -1   7  -4   37.33    2.01
   1   7   4   34.99    2.55
   1  -7   4   34.40    1.76
  -1  -7  -4   32.77    1.98
   1   7   4   34.11    2.19
  -1   7  -4   34.06    1.50
  -1  -7  -5    6.18    0.96
  -1   7  -5    6.14    0.78
   1  -7   5    6.19    0.82
   1   7   5    5.61    1.09
  -1   7  -5    6.00    0.80
   1   7   5    5.90    1.27
  -1   7  -6    0.42    0.37
  -1  -7  -6    1.53    0.67
   1   7   6    2.04    1.00
   1   7   6    0.79    0.74
  -1   7  -6    0.73    0.41
   1  -7   6    1.63    0.60
  -1  -7  -7  232.65    6.59
  -1   7  -7  230.46    5.84
   1   7   7  222.35    6.82
   1  -7   7  220.59    5.45
  -1   7  -7  234.35    4.26
   1   7   7  240.84    7.47
  -1   7  -7  226.90    5.44
  -1   7  -8    5.98    0.93
  -1  -7  -8    4.72    1.04
   1  -7   8    4.59    0.85
   1   7   8    4.73    1.16
   1   7   8    6.07    1.31
  -1   7  -9    4.76    0.98
  -1   7  -9    3.64    0.78
   1   7   9    3.56    1.12
   1  -7   9    2.61    0.68
  -1   7 -10   -0.03    0.53
   1  -7  10    0.57    0.47
   1   7  10   -0.05    0.71
  -1   7 -10    1.12    0.63
   1  -7  11    6.99    1.13
   1   7  11    5.08    1.29
  -1   7 -11    9.41    1.44
  -1   7 -11    9.03    1.22
   1   7  12    0.55    0.85
  -1   7 -12    2.03    0.75
   1   7  13   47.69    3.69
  -1   7 -13   50.83    3.08
   1   7  14    1.98    1.01
  -1   7 -14    1.74    0.88
   1   7  15   37.85    3.47
  -1   7 -15   38.73    2.92
  -1  -7 -16   10.36    1.97
   1   7  16    7.05    1.72
  -1   7 -16    7.38    1.45
   1   7  17    6.20    1.70
   1   7  18    2.05    1.16
   1   8 -18   10.95    1.93
  -1   8  17    2.70    1.26
   1   8 -17    3.26    1.19
  -1   8  16    1.05    1.02
   1  -8 -16    1.05    0.96
   1   8 -16    0.43    0.70
  -1   8  15    0.16    0.78
   1  -8 -15   -0.85    0.92
   1   8 -15   -0.56    0.83
   1   8 -14   24.22    2.45
   1  -8 -14   24.65    2.82
  -1   8  14   26.40    2.94
   1   8 -13   19.93    2.22
  -1   8  13   21.19    2.68
  -1   8  12   56.76    4.16
   1   8 -12   55.67    3.53
  -1   8  11   30.52    3.02
   1   8 -11   27.20    1.33
   1   8 -11   26.69    2.40
   1   8 -10   25.72    2.26
   1   8 -10   27.20    1.56
   1  -8 -10   28.71    2.37
  -1   8  10   28.54    2.84
   1   8  -9   52.76    3.10
  -1   8   9   54.21    3.78
  -1  -8   9   50.93    3.04
   1   8  -9   49.22    2.27
   1  -8  -9   54.63    3.09
   1   8  -8   35.15    1.99
   1  -8  -8   32.25    2.22
  -1  -8   8   33.58    2.41
  -1   8   8   34.43    2.98
  -1   8   7   73.90    4.19
   1  -8  -7   68.30    3.05
  -1  -8   7   74.98    3.53
   1   8  -7   73.60    3.02
  -1   8   6  193.15    6.77
   1   8  -6  185.35    5.20
   1  -8  -6  183.71    4.89
  -1  -8   6  190.46    5.79
  -1   8   5   34.46    2.79
  -1  -8   5   33.54    2.33
   1   8  -5   34.65    2.18
   1  -8  -5   33.06    1.77
  -1   8   4   70.95    3.83
  -1  -8   4   72.07    3.34
   1   8  -4   71.18    3.22
   1   8  -4   72.40    2.56
   1  -8  -4   69.88    2.37
  -1   8   3   36.08    2.65
  -1  -8   3   36.41    2.37
   1  -8  -3   38.03    1.47
   1   8  -3   38.84    1.82
   1   8  -3   36.84    2.34
  -1  -8   2  104.54    4.10
   1   8  -2  103.87    3.11
   1   8  -2  109.78    4.17
  -1   8   2  106.95    4.50
   1   8  -1   36.10    2.41
   1   8  -1   36.00    1.76
  -1   8   1   37.09    2.56
  -1  -8   1   36.65    2.41
   1   8   0   45.40    2.05
  -1   8   0   45.57    2.76
   1   8   0   46.69    2.82
  -1   8  -1  160.23    5.25
   1   8   1  162.31    5.52
   1   8   1  160.92    4.27
   1  -8   1  149.75    4.32
   1   8   2   31.42    1.90
   1  -8   2   29.58    1.79
  -1   8  -2   31.54    2.19
   1   8   2   32.22    2.49
  -1   8  -3   56.21    1.20
  -1   8  -3   55.71    2.80
  -1  -8  -3   53.36    2.48
  -1   8  -3   56.28    1.31
   1   8   3   53.44    2.62
   1   8   3   54.16    3.26
   1  -8   3   49.94    2.32
   1  -8   4   71.25    2.80
   1   8   4   69.28    3.81
   1   8   4   70.59    3.20
  -1   8  -4   73.24    2.06
  -1  -8  -4   72.96    3.08
  -1   8  -4   68.54    3.04
  -1  -8  -5   58.83    2.88
  -1   8  -5   64.48    2.25
   1  -8   5   60.07    2.58
  -1   8  -5   60.37    2.69
   1   8   5   64.18    3.76
   1   8   5   60.43    3.14
   1   8   6    0.83    0.81
   1  -8   6    1.28    0.52
  -1   8  -6    1.13    0.41
  -1   8  -6    1.43    0.41
   1   8   6    0.53    0.58
  -1  -8  -6    2.14    0.78
  -1  -8  -7    1.20    0.66
   1  -8   7    0.20    0.47
   1   8   7    0.56    0.67
  -1   8  -7    0.06    0.33
  -1   8  -7    0.15    0.42
   1   8   7   -0.21    0.77
  -1  -8  -8  266.51    7.56
  -1   8  -8  266.21    4.55
   1  -8   8  260.26    6.38
   1   8   8  260.99    8.40
  -1   8  -9    9.33    1.18
   1  -8   9   10.38    1.28
   1   8   9   12.88    1.97
  -1   8 -10    2.62    0.85
   1  -8  10    2.36    0.74
   1   8  10    2.51    1.11
  -1   8 -10    3.50    0.83
  -1   8 -11    3.06    0.84
  -1   8 -11    5.64    1.19
   1  -8  11    5.76    1.09
  -1   8 -12  159.74    5.44
   1   8  12  157.93    6.93
  -1   8 -13   45.30    2.95
   1   8  13   48.11    3.89
   1   8  14    2.11    1.03
  -1   8 -14    0.44    0.80
  -1   8 -15   17.85    2.02
   1   8  15   14.79    2.36
   1   8  16    9.54    1.97
   1   8  17    1.39    1.11
   1   9 -17    1.47    0.86
  -1   9  16   13.66    2.48
   1   9 -16   19.45    2.37
   1  -9 -15    1.65    1.10
  -1   9  15    2.32    1.04
   1   9 -15    3.95    1.18
   1  -9 -14    0.78    0.90
   1   9 -14    0.06    0.65
   1   9 -13    0.21    0.77
  -1   9  13    0.49    0.87
  -1   9  12   29.78    3.19
   1   9 -12   25.40    2.42
  -1   9  11   36.65    3.46
  -1   9  10    1.22    1.17
   1   9 -10   -0.02    0.40
   1  -9 -10    0.07    0.53
   1   9  -9    9.22    1.08
   1  -9  -9   10.06    1.34
  -1   9   9   11.47    1.90
  -1  -9   8   31.65    2.50
  -1   9   8   32.31    3.04
   1  -9  -8   34.83    2.31
   1   9  -8   33.47    2.11
   1  -9  -7   39.10    2.28
   1   9  -7   38.17    2.35
  -1  -9   7   37.83    2.64
  -1   9   7   39.27    3.26
  -1  -9   6   56.66    3.19
   1   9  -6   62.58    3.10
   1  -9  -6   62.83    2.70
  -1   9   6   55.07    3.75
   1  -9  -5    4.61    0.67
  -1   9   5    4.19    1.19
   1   9  -5    5.58    1.10
  -1  -9   5    4.36    0.98
   1   9  -5    4.85    0.74
  -1  -9   4    5.74    1.07
   1   9  -4    6.00    1.05
   1  -9  -4    4.69    0.61
   1   9  -4    4.34    0.68
  -1   9   3    8.97    1.45
  -1  -9   3    9.40    1.31
   1   9  -3    8.04    0.88
   1   9  -3    7.27    1.22
   1   9  -2    0.79    0.60
  -1  -9   2    2.08    0.76
  -1   9   2    1.00    0.75
   1   9  -2    1.33    0.46
  -1  -9   1    8.84    1.30
  -1   9   1    9.09    1.44
   1   9  -1    7.14    0.83
   1   9  -1    7.55    1.34
  -1   9   0   11.10    1.52
   1   9   0   11.41    1.55
   1   9   0    9.81    1.00
   1  -9   1   50.92    2.57
   1   9   1   52.61    3.27
  -1   9  -1   54.31    3.13
   1   9   1   52.84    2.40
   1  -9   2   19.78    1.57
  -1   9  -2   20.60    1.92
   1   9   2   20.38    2.09
   1   9   2   20.70    1.59
  -1   9  -3   39.54    2.54
   1   9   3   37.03    2.23
   1   9   3   38.65    2.94
   1  -9   3   37.78    2.15
  -1   9  -4   34.31    2.31
  -1  -9  -4   34.80    2.13
  -1   9  -4   35.39    1.02
   1   9   4   34.89    2.85
  -1   9  -4   38.35    1.16
   1  -9   4   34.36    2.05
   1   9   4   31.73    2.22
  -1  -9  -5    1.62    0.57
   1  -9   5    0.89    0.58
  -1   9  -5    1.12    0.35
   1   9   5    0.97    0.62
   1   9   5    0.02    0.78
  -1   9  -5    0.53    0.46
   1   9   6   16.08    1.76
  -1  -9  -6   15.85    1.63
   1  -9   6   15.62    1.44
  -1   9  -6   15.87    1.15
   1   9   6   14.79    1.98
  -1   9  -6   14.47    1.31
  -1  -9  -7    5.93    1.09
   1   9   7    7.18    1.53
   1   9   7    4.84    1.13
   1  -9   7    5.29    0.88
  -1   9  -7    5.78    0.85
  -1   9  -7    5.65    0.79
   1   9   8   35.73    3.14
   1  -9   8   32.40    2.12
  -1   9  -8   32.27    1.53
   1   9   9    2.43    1.14
   1  -9   9    3.19    0.78
   1   9  10   17.03    2.32
   1   9  11    1.72    1.18
  -1   9 -12   -0.41    0.70
   1   9  12   -1.76    1.24
  -1   9 -13    1.18    0.70
   1   9  13    2.10    1.22
   1   9  14   48.78    4.18
   1   9  15   -0.89    0.99
   1 -10 -14   25.04    2.96
  -1  10  14   25.56    3.23
  -1  10  13    1.11    1.26
  -1  10  12   30.35    3.35
  -1  10  11   -0.33    0.76
  -1  10  10   23.93    2.91
  -1  10   9   34.70    3.35
   1  10  -9   37.71    2.28
  -1  10   8    8.37    1.72
   1 -10  -8   10.27    1.25
   1  10  -8    9.05    1.24
   1 -10  -7    1.27    0.52
   1  10  -7   -0.55    0.58
  -1  10   7   -0.33    0.91
  -1  10   6  154.80    6.68
  -1 -10   6  158.58    5.77
   1  10  -6  154.69    4.31
   1  10  -6  154.75    5.45
   1 -10  -6  165.38    4.55
   1 -10  -5    2.78    0.59
  -1 -10   5    2.61    0.87
  -1  10   5    2.11    1.15
   1  10  -5    3.30    0.69
   1  10  -5    2.67    0.91
   1  10  -4   47.88    3.04
  -1 -10   4   47.24    3.02
  -1  10   4   44.79    3.41
   1  10  -4   44.05    2.09
  -1 -10   3   46.18    3.00
  -1  10   3   42.79    3.26
   1  10  -3   42.84    2.04
   1  10  -3   51.54    3.20
  -1 -10   2  103.03    4.58
  -1  10   2  100.19    4.90
   1  10  -2  100.97    3.22
   1  10  -2  104.65    4.71
  -1  10   1   21.30    2.28
  -1 -10   1   19.89    1.94
   1  10  -1   22.87    1.50
   1  10  -1   22.82    2.28
   1 -10   0   25.44    1.99
   1  10   0   28.48    2.60
   1  10   0   27.68    1.73
  -1  10   0   28.73    2.52
   1 -10   1   23.80    1.88
  -1  10  -1   26.66    2.38
   1  10   1   26.26    2.52
   1  10   1   23.04    1.66
  -1  10  -2   60.65    3.50
   1 -10   2   65.08    3.06
   1  10   2   62.75    3.87
   1  10   2   61.87    2.85
  -1  10  -3    0.97    0.65
   1 -10   3    1.48    0.56
   1  10   3    1.34    0.72
   1  10   3    2.35    0.74
   1 -10   4   27.61    1.96
  -1 -10  -4   29.27    1.97
  -1  10  -4   26.97    2.20
   1  10   4   25.78    2.05
   1  10   4   26.62    2.65
  -1 -10  -5    1.72    0.68
   1  10   5    2.23    1.01
   1 -10   5    1.74    0.59
  -1  10  -5    1.28    0.67
  -1  10  -5    2.79    0.33
   1  10   5    1.92    0.76
  -1  10  -5    2.07    0.27
   1 -10   6   14.26    1.44
  -1  10  -6   11.64    1.30
  -1 -10  -6   15.10    1.57
   1  10   6   13.49    2.03
   1  10   6   16.53    1.83
  -1 -10  -7   21.28    1.99
   1  10   7   17.81    2.31
   1 -10   7   23.08    1.82
  -1  10  -7   21.63    1.64
  -1  10  -8   62.19    2.48
   1  10   8   67.75    4.54
   1  10   9    5.04    1.49
   1  10  10    3.11    1.13
   1  10  11    2.69    1.40
   1  10  12   24.28    2.98
   1  10  13    0.09    1.02
  -1  11  12    3.97    1.43
  -1  11  11    0.01    1.05
  -1  11  10   -0.55    1.08
  -1  11   9    0.27    0.87
   1  11  -8    9.32    1.32
  -1  11   8    7.95    1.71
   1  11  -7   11.49    1.51
  -1  11   7   11.59    2.03
   1  11  -7   10.21    1.10
   1  11  -6    2.14    0.59
  -1  11   6    2.44    1.17
   1  11  -6    3.02    0.89
   1  11  -5    1.65    0.49
  -1  11   5    3.48    1.23
   1  11  -5    2.08    0.85
  -1  11   4   32.94    3.07
   1  11  -4   29.81    1.72
   1  11  -4   29.55    2.54
  -1  11   3   10.40    1.84
   1  11  -3    9.97    0.97
   1  11  -3   10.42    1.59
   1  11  -2   24.71    2.44
  -1  11   2   26.22    2.65
   1  11  -2   23.56    1.52
   1  11  -1   98.84    4.99
  -1  11   1  102.02    5.09
   1  11  -1   93.90    3.20
   1  11   0   30.12    1.84
   1  11   0   31.29    2.81
   1 -11   0   28.37    2.26
  -1  11   0   31.68    2.87
   1 -11   1   11.78    1.46
  -1  11  -1   10.61    1.66
   1  11   1   11.07    1.19
   1  11   1   11.43    1.77
   1  11   2    3.94    0.81
   1 -11   2    4.16    0.90
   1  11   2    1.26    0.80
  -1  11  -2    2.99    0.92
  -1  11  -3    5.17    1.21
   1  11   3    3.63    1.32
   1  11   3    3.64    0.79
   1 -11   3    4.90    0.97
   1 -11   4   -0.54    0.48
  -1  11  -4   -0.46    0.75
   1  11   4    0.48    0.77
   1  11   4    1.50    0.66
   1  11   5    1.00    0.58
   1  11   5    0.80    0.97
  -1  11  -5    1.13    0.64
  -1  11  -6    3.67    0.84
   1  11   6    3.76    1.29
   1  11   7   41.20    3.60
  -1  11  -7   38.95    2.36
   1  11   8   10.96    2.03
   1  11   9   -1.82    1.21
   1  11  10   -0.37    0.92
   1  11  11    0.58    0.87
  -1  12  10   -1.25    1.30
  -1  12   9    2.92    1.38
  -1  12   8   -0.72    1.07
  -1  12   7    2.51    1.33
   1  12  -7    1.15    0.81
   1  12  -6    9.16    1.52
  -1  12   6    9.48    2.03
  -1  12   5   89.71    5.45
   1  12  -5   88.65    4.56
   1  12  -4    0.56    0.80
  -1  12   4   -0.31    1.01
   1  12  -3    6.14    1.48
  -1  12   3    9.20    1.80
   1  12  -2   60.61    3.97
  -1  12   2   64.98    4.41
   1  12  -1    5.08    1.29
  -1  12   1    5.14    1.37
   1  12   0   24.89    2.73
  -1  12   0   30.58    2.94
   1  12   0   31.00    1.85
   1  12   1   24.35    1.73
  -1  12  -1   24.66    2.62
   1  12   1   22.38    2.62
  -1  12  -2   46.90    3.49
   1  12   2   48.68    3.81
   1  12   2   47.91    2.57
   1  12   3    3.17    0.81
   1  12   3    2.55    1.10
  -1  12  -3    2.33    1.00
  -1  12  -4    5.88    1.20
   1  12   4    5.54    1.06
   1  12   4    5.19    1.48
   1  12   5    4.99    1.49
  -1  12  -5    6.94    1.30
   1  12   6   28.00    3.11
  -1  12  -6   24.38    2.15
   1  12   7   -0.64    0.96
   1  12   8   11.01    2.09
   1  12   9   24.63    3.06
  -1  13   8   14.95    2.55
  -1  13   7   56.26    4.65
   1  13  -6    2.95    1.05
  -1  13   6    2.15    1.21
  -1  13   5    1.85    0.97
   1  13  -5    0.20    0.67
   1  13  -4    3.03    1.29
  -1  13   4    2.87    1.27
   1  13  -3   20.67    2.46
  -1  13   3   21.35    2.82
  -1  13   2    1.01    0.96
   1  13  -2    1.66    1.02
  -1  13   1   62.93    4.49
   1  13  -1   59.00    4.20
  -1  13   0   10.27    1.91
   1  13   0    8.67    1.82
  -1  13  -1   -0.51    0.95
   1  13   1    0.64    0.87
   1  13   2    1.14    0.90
  -1  13  -2    0.35    0.87
   1  13   3    6.66    1.59
  -1  13  -3    6.88    1.41
   1  13   4    1.49    1.07
  -1  13  -4   -0.03    0.72
   1  13   5    3.90    1.45
   1  13   6   26.16    3.17
   1  14  -5   13.26    2.02
  -1  14   5   14.85    2.49
  -1  14   4   -0.22    0.88
   1  14  -4    0.74    0.76
   1  14  -3   -0.16    0.76
  -1  14   3   -1.41    1.19
  -1  14   2    0.41    0.90
   1  14  -2    1.16    1.04
   1  14  -1    0.11    0.79
  -1  14   1    0.01    0.81
   1  14   0    1.64    1.21
  -1  14   0   -1.23    1.08
   1  14   1    0.97    1.04
  -1  14  -1    0.86    0.83
   1  14   2    9.29    1.91
  -1  14  -2    8.59    1.67
   1  14   3   -0.10    0.86
  -1  14  -3    0.67    0.84
   1  15  -3    8.44    1.81
   1  15  -2   -0.70    0.96
   1  15  -1   15.13    2.40
  -1  15   1    9.28    1.92
  -1  15   0   31.13    3.36
   1  15   0   28.72    3.30
  -1  15  -1    0.09    0.87
   2   0 -20    0.96    0.81
   2   0 -19    1.25    1.26
   2   0 -18  119.20    6.12
   2   0 -17    0.90    0.95
   2   0 -16   14.01    1.97
   2   0 -16   15.89    1.67
   2   0 -15    0.17    0.58
   2   0 -15    0.29    0.95
   2   0 -14  341.09    9.23
   2   0 -14  348.39    8.10
   2   0 -13    0.50    0.80
   2   0 -12   45.94    2.89
   2   0 -11    2.85    1.10
   2   0 -10  189.95    5.85
   2   0 -10 1276.45   13.68
   2   0  -9    0.15    0.39
   2   0  -9    1.94    0.78
   2   0  -8  248.21    5.64
   2   0  -8  249.01    5.96
   2   0  -7   -0.51    0.52
   2   0  -7   -0.03    0.42
   2   0  -6   48.01    2.12
   2   0  -6   50.51    2.19
   2   0  -5    0.19    0.48
   2   0  -4   68.24    2.24
   2   0  -3    0.36    0.40
   2   0  -2 1688.53   20.83
   2   0  -1    0.22    0.31
   2   0   0   72.37    2.08
   2   0   1    2.22    0.48
   2   0   2    0.28    0.36
   2   0   3    0.38    0.42
   2   0   4  455.04    8.46
   2   0   5    0.76    0.63
   2   0   6  784.55   13.55
   2   0   7    0.29    0.67
   2   0   8   26.11    1.46
  -2   0  -8   27.21    2.19
  -2   0  -9   -0.22    0.51
   2   0   9    0.07    0.42
   2   0  10   73.94    2.74
  -2   0 -10   81.73    4.20
  -2   0 -10   72.20    3.33
   2   0  11   -0.14    0.36
  -2   0 -11   -0.33    0.70
   2   0  12  107.54    3.55
  -2   0 -12  110.33    4.61
  -2   0 -13    0.51    0.82
   2   0  13    0.07    0.46
   2   0  14   40.31    2.19
  -2   0 -14   38.03    2.93
   2   0  15    0.30    0.38
  -2   0 -15    0.10    0.70
  -2   0 -16    3.88    1.21
  -2   0 -17   -0.10    0.75
  -2   0 -18    0.03    0.84
  -2   0 -19   -0.17    0.77
   2   1 -20   36.45    3.60
   2  -1 -20   40.04    3.84
   2  -1 -19   -0.39    0.90
   2   1 -19    1.60    1.07
   2  -1 -18    8.05    1.85
   2   1 -18   10.11    1.89
   2   1 -17    0.80    0.83
   2  -1 -17    0.50    0.81
   2   1 -16    3.31    1.13
   2  -1 -16    3.90    0.96
   2  -1 -16    2.00    0.99
   2   1 -16    2.68    0.71
   2  -1 -15    7.86    1.31
   2   1 -15    8.64    1.60
   2  -1 -15    8.65    1.57
   2  -1 -14   84.98    3.87
   2  -1 -14   73.41    4.14
   2   1 -14   78.23    4.20
   2  -1 -13  219.99    6.98
   2   1 -13  213.88    6.83
   2  -1 -13  210.61    6.22
   2  -1 -12   69.33    3.55
  -2  -1  12   72.52    3.55
   2  -1 -12   70.83    3.22
   2   1 -12   68.18    3.48
   2  -1 -11    6.08    1.17
  -2   1  11    8.79    1.18
  -2  -1  11    8.48    1.26
   2   1 -11    6.29    0.88
   2   1 -11    5.83    1.19
   2  -1 -10   92.22    3.82
   2   1 -10   93.74    3.26
  -2   1  10   93.58    3.59
   2   1 -10   89.59    3.76
   2   1  -9  411.56    6.21
   2   1  -9  394.78    7.13
  -2   1   9  411.10    6.95
   2  -1  -9  423.16    7.42
   2   1  -8   19.63    1.58
   2   1  -8   18.09    1.33
   2  -1  -8   18.93    1.47
  -2   1   8   21.92    1.62
   2  -1  -8   20.72    1.62
   2  -1  -7   94.57    3.28
   2   1  -7   99.73    3.09
  -2   1   7   96.53    3.31
   2   1  -7   92.03    3.28
   2  -1  -7   93.91    3.29
   2  -1  -6  231.12    5.13
  -2   1   6  222.02    5.17
   2   1  -6  221.15    5.10
   2  -1  -6  223.47    5.19
   2   1  -5  477.23    8.18
   2  -1  -5  477.46    7.94
   2  -1  -4    4.24    0.60
   2   1  -4    4.04    0.65
   2  -1  -3  166.64    3.42
   2   1  -3  169.86    3.80
   2  -1  -2  115.12    2.47
   2   1  -2  117.95    2.89
  -2   1   2  111.32    2.38
  -2   1   1    6.08    0.46
   2  -1  -1    6.56    0.49
   2  -1   0  142.24    2.95
  -2   1   0  141.51    2.86
  -2   1   0  145.32    2.44
   2   1   0  149.91    3.34
   2   1   1  361.20    6.26
   2  -1   1  362.49    5.85
  -2   1  -1  350.59    5.71
  -2   1  -2  501.64    7.77
   2   1   2  504.14    8.29
   2  -1   2  499.47    7.93
  -2   1  -3    1.64    0.47
   2  -1   3    1.03    0.49
   2   1   3    1.82    0.53
  -2   1  -4    5.02    0.73
   2  -1   4    4.58    0.75
   2   1   4    5.12    0.82
   2   1   5    0.37    0.46
   2  -1   5    1.25    0.66
  -2   1  -5    0.06    0.37
   2   1   6   25.06    1.97
   2  -1   6   30.63    2.05
  -2   1  -7  235.18    5.32
   2   1   7  238.18    6.75
  -2   1  -8  172.36    4.67
   2   1   8  172.42    4.48
   2  -1   8  176.02    3.69
  -2   1  -8  181.98    5.77
   2   1   8  175.43    5.99
  -2   1  -9   24.23    1.78
   2  -1   9   25.50    1.29
  -2  -1  -9   30.49    2.44
   2   1   9   25.72    1.69
  -2   1  -9   25.74    2.21
  -2   1 -10   -0.05    0.63
  -2  -1 -10    0.62    0.86
   2   1  10    0.36    0.41
   2  -1  10   -0.08    0.26
  -2   1 -10   -0.38    0.62
  -2  -1 -11   77.65    3.76
   2   1  11   78.73    3.22
   2  -1  11   80.17    2.55
  -2   1 -11   78.03    3.58
  -2   1 -12    7.71    1.29
   2   1  12    6.22    0.99
  -2  -1 -12    5.36    1.15
   2  -1  12    5.14    0.68
  -2   1 -13    3.78    1.05
  -2  -1 -13    2.08    0.90
   2   1  13    3.19    0.74
   2  -1  13    2.76    0.48
  -2  -1 -14    4.33    1.18
   2   1  14    3.53    0.80
  -2   1 -14    3.85    1.06
   2  -1  14    4.04    0.62
   2   1  15   15.17    1.61
  -2  -1 -15   13.81    1.99
  -2   1 -15   15.58    1.96
  -2   1 -16   23.09    2.51
  -2  -1 -16   20.83    2.42
   2   1  16   23.18    1.94
  -2  -1 -17    0.33    0.83
  -2   1 -17   -0.49    0.81
  -2  -1 -18    1.62    1.17
  -2   1 -18    1.24    0.93
  -2  -1 -19    0.39    0.87
  -2   1 -19    0.37    0.87
   2   2 -20    1.94    1.09
   2   2 -19   10.21    1.99
   2  -2 -19    8.55    1.89
   2   2 -18   34.94    3.28
   2  -2 -18   33.17    3.33
   2  -2 -17    2.41    1.11
   2   2 -17    2.20    1.13
   2  -2 -16    7.87    1.51
   2   2 -16   10.78    1.81
   2   2 -15   18.33    2.14
   2  -2 -15   17.37    2.14
  -2   2  15   16.03    1.87
   2  -2 -15   17.53    1.90
   2  -2 -14   -0.22    0.86
  -2   2  14    0.04    0.72
   2   2 -14    0.92    0.98
   2  -2 -14   -0.18    0.70
   2   2 -14    0.41    0.30
   2   2 -13   80.62    3.09
  -2   2  13   86.69    4.03
   2  -2 -13   86.66    4.01
   2   2 -13   87.67    4.23
   2  -2 -13   79.37    4.21
   2   2 -12    9.19    1.41
  -2   2  12    7.53    1.29
   2   2 -12    8.47    1.02
   2  -2 -12    9.62    1.49
  -2  -2  12   12.82    1.60
   2  -2 -12   10.22    1.36
   2   2 -11   58.73    2.49
  -2   2  11   62.16    3.20
  -2  -2  11   66.08    3.34
   2  -2 -11   62.66    3.36
   2   2 -11   67.11    3.35
   2  -2 -11   65.06    3.22
   2  -2 -10   32.92    2.31
   2   2 -10   34.63    1.83
   2   2 -10   32.64    2.24
  -2   2  10   32.42    2.23
  -2  -2  10   37.49    2.37
   2   2  -9  120.54    4.24
  -2   2   9  129.50    4.38
   2   2  -9  132.36    3.70
   2  -2  -9  137.00    4.50
   2   2  -8  340.52    7.46
   2   2  -8  358.54    6.73
  -2   2   8  340.83    7.59
   2  -2  -8  348.15    7.53
  -2   2   7   78.99    3.07
   2   2  -7   72.74    2.84
   2  -2  -7   75.54    2.84
  -2   2   6   17.01    1.41
   2  -2  -6   15.12    1.26
   2   2  -6   18.53    1.39
  -2   2   5   37.49    2.01
   2   2  -5   37.67    1.88
   2  -2  -5   40.87    1.86
   2   2  -4  693.91   10.85
  -2   2   4  722.46   11.25
   2  -2  -4  704.96   10.25
   2   2  -3   77.63    2.57
  -2   2   3   77.09    2.08
  -2   2   3   73.57    2.63
   2  -2  -3   80.29    2.15
   2  -2  -2  169.86    3.05
   2   2  -2  166.25    3.88
  -2   2   2  166.80    3.01
  -2   2   2  166.35    3.97
   2  -2  -1  153.69    2.50
   2   2  -1  145.95    3.41
  -2   2   1  150.72    2.45
   2  -2   0   80.11    2.37
   2   2   0   80.89    2.46
   2  -2   0   84.33    1.96
   2  -2   1   15.93    0.87
   2  -2   1   15.03    0.93
  -2   2  -1   14.56    0.79
   2   2   1   17.95    1.18
  -2   2  -2   56.11    1.80
   2   2   2   53.65    2.20
   2  -2   2   52.24    1.85
  -2   2  -3    2.96    0.50
   2   2   3    3.36    0.71
   2  -2   3    3.59    0.62
  -2   2  -3    3.28    0.36
   2  -2   4  238.65    5.35
  -2   2  -4  230.78    5.07
   2   2   4  228.30    5.67
  -2   2  -4  236.62    4.09
  -2   2  -5  372.44    7.32
  -2   2  -5  353.18    6.02
   2   2   5  351.06    7.87
   2   2   6  807.80   10.94
  -2   2  -6  811.50    7.59
  -2   2  -7   28.01    1.60
   2   2   7   28.89    2.27
  -2   2  -8    6.81    0.92
  -2   2  -8    6.86    1.11
   2   2   8    8.95    1.09
   2   2   8    8.54    1.35
   2  -2   8    8.30    0.53
   2  -2   9   71.86    1.70
   2   2   9   64.03    3.73
   2   2   9   74.34    3.14
  -2  -2  -9   75.54    3.89
  -2   2  -9   74.17    3.74
  -2   2  -9   70.79    2.96
   2  -2  10   65.36    1.57
  -2   2 -10   66.05    3.02
   2   2  10   65.08    3.09
  -2   2 -10   62.81    3.63
   2   2  11    3.31    0.82
  -2   2 -11    2.10    0.78
   2  -2  11    2.47    0.29
   2   2  12   15.08    1.57
  -2   2 -12   18.32    1.81
   2   2  13   88.92    3.93
  -2  -2 -13   87.66    4.42
  -2   2 -13   85.11    4.08
   2   2  14   13.13    1.58
  -2   2 -14   15.77    1.87
  -2  -2 -14   12.53    1.85
  -2   2 -15   32.39    2.76
   2   2  15   28.95    2.36
  -2  -2 -15   28.76    2.76
  -2  -2 -16    1.53    0.93
  -2   2 -16   -1.20    1.06
   2   2  16   -0.56    0.61
  -2   2 -17    0.14    0.71
  -2  -2 -17    0.37    0.87
  -2   2 -18    0.40    0.75
  -2  -2 -18   -0.92    1.03
  -2   2 -19    1.65    0.91
   2   3 -20   -0.36    0.83
   2   3 -19   13.31    2.17
   2  -3 -19   13.10    2.22
   2  -3 -18    2.84    1.47
   2   3 -18    1.10    0.99
   2  -3 -17    1.18    0.87
   2   3 -17    3.28    1.21
  -2   3  17    3.64    1.10
  -2   3  16    7.62    1.44
   2  -3 -16    9.57    1.77
   2   3 -16    7.85    1.53
  -2   3  15    6.63    1.39
   2  -3 -15   11.25    1.84
   2   3 -15    7.58    0.95
   2   3 -15    8.81    1.53
   2   3 -14    7.68    0.95
   2  -3 -14    7.28    1.43
  -2   3  14    7.10    1.34
   2   3 -14    7.16    1.38
   2   3 -13  170.66    6.12
   2   3 -13  182.62    4.70
  -2   3  13  174.06    6.13
   2  -3 -13  189.15    6.60
   2  -3 -13  186.18    6.34
   2   3 -12   19.74    1.99
  -2   3  12   20.66    2.01
   2   3 -12   16.65    1.29
   2  -3 -12   19.23    1.94
   2  -3 -12   18.50    1.95
   2  -3 -11    1.48    0.79
  -2   3  11    0.85    0.60
   2   3 -11    0.98    0.69
   2  -3 -11    1.66    0.85
  -2  -3  11    1.66    0.75
   2   3 -11    1.22    0.44
  -2  -3  10    6.53    1.06
   2  -3 -10    4.34    0.88
   2  -3 -10    4.59    1.03
   2   3 -10    4.44    0.68
  -2   3  10    4.00    0.95
   2   3 -10    3.41    0.86
   2   3  -9   17.13    1.64
   2  -3  -9   18.33    1.71
  -2   3   9   18.25    1.71
   2  -3  -9   21.66    1.87
  -2  -3   9   20.23    1.74
  -2   3   8   18.15    1.69
   2  -3  -8   17.53    1.61
   2   3  -8   14.06    1.42
  -2   3   7  436.03    8.99
   2   3  -7  422.44    8.51
   2  -3  -7  443.70    8.48
   2  -3  -6   89.53    3.11
  -2   3   6   88.89    3.48
   2   3  -6   83.75    3.15
  -2   3   5  304.45    6.79
   2   3  -5  299.16    6.37
   2  -3  -5  299.77    5.94
   2  -3  -4   22.20    1.30
   2   3  -4   20.38    1.43
  -2   3   4   21.28    1.62
   2   3  -3   12.13    1.11
  -2   3   3   12.71    1.17
   2  -3  -3   14.22    0.90
  -2   3   2  433.34    7.87
   2  -3  -2  449.80    6.46
   2  -3  -1   99.85    3.00
  -2   3   1   96.22    2.97
   2   3  -1   98.18    2.81
   2  -3  -1  100.59    1.91
   2  -3   0  196.53    4.29
  -2   3   0  192.24    4.29
   2   3   0  192.49    4.31
   2  -3   0  196.62    3.20
   2  -3   1  742.69   10.77
  -2   3  -1  748.66    9.67
   2   3   1  759.16   11.37
   2  -3   1  747.68    9.89
   2  -3   2  127.60    3.01
   2  -3   2  132.35    3.06
  -2   3  -2  134.40    2.84
   2   3   2  138.89    3.81
   2   3   3    2.25    0.62
   2  -3   3    3.21    0.55
  -2   3  -3    3.40    0.31
  -2   3  -3    2.67    0.48
   2  -3   3    3.01    0.44
   2  -3   4   34.94    1.25
  -2   3  -4   38.01    1.77
   2   3   4   34.68    2.09
  -2   3  -4   36.36    1.24
  -2   3  -5  202.04    3.82
  -2   3  -5  199.89    4.87
   2  -3   5  196.54    3.29
   2   3   5  198.30    5.63
   2  -3   6   19.76    0.66
  -2   3  -6   17.30    1.44
   2   3   6   17.62    1.78
  -2   3  -6   20.01    1.17
   2   3   7  190.33    6.13
  -2   3  -7  195.42    4.45
   2   3   8   83.35    3.46
   2   3   8   78.07    4.00
  -2  -3  -8   83.79    3.96
  -2   3  -8   77.63    3.60
  -2   3  -8   77.46    2.82
   2   3   9  287.28    7.18
   2   3   9  296.16    8.56
  -2  -3  -9  302.70    8.30
  -2   3  -9  296.34    7.89
  -2   3  -9  276.06    6.33
  -2   3 -10    0.47    0.53
  -2   3 -10    0.43    0.66
   2   3  10    0.80    0.57
   2   3  11   55.94    3.12
  -2   3 -11   54.46    2.81
   2   3  12   -0.32    0.64
  -2   3 -12    1.17    0.64
   2   3  13    3.60    0.93
  -2   3 -13    5.11    1.05
   2   3  14   20.50    2.04
  -2   3 -14   23.26    2.20
  -2  -3 -14   23.68    2.47
   2   3  15   66.94    3.81
  -2  -3 -15   64.09    4.20
  -2   3 -15   67.26    3.89
  -2  -3 -16    7.01    1.58
  -2   3 -16    7.11    1.47
   2   3  16    5.82    1.28
   2   3  17    0.08    0.65
  -2   3 -17    0.56    0.87
  -2  -3 -17    0.80    0.92
  -2  -3 -18    1.71    1.17
  -2   3 -18    0.81    0.72
  -2   3 -19    6.71    1.61
   2   4 -20   10.13    1.94
  -2   4  19   13.15    2.12
   2   4 -19   10.28    1.89
   2  -4 -19   14.24    2.44
   2   4 -18   -1.53    1.09
   2  -4 -18   -1.26    1.10
  -2   4  18    0.92    0.83
  -2   4  17    0.73    0.99
   2   4 -17    0.60    0.72
   2  -4 -17    1.04    0.91
   2  -4 -16   -0.46    0.89
   2   4 -16    0.84    0.85
  -2   4  16    1.22    0.91
   2  -4 -15   23.09    2.60
  -2   4  15   15.35    2.03
   2   4 -15   22.11    2.37
   2   4 -14   10.06    0.97
  -2   4  14   10.42    1.64
   2   4 -14   11.00    1.66
   2  -4 -14   10.41    1.75
   2  -4 -13   -1.18    1.00
   2   4 -13   -0.09    0.30
   2   4 -13   -0.27    0.90
  -2   4  13   -0.80    0.79
   2   4 -12   14.92    1.17
   2  -4 -12   18.33    2.04
   2   4 -12   16.82    1.85
  -2   4  12   15.11    1.89
   2  -4 -12   15.31    1.87
   2  -4 -11   57.63    3.53
   2  -4 -11   59.46    3.42
  -2   4  11   62.21    3.54
   2   4 -11   59.59    2.37
   2   4 -11   65.16    3.43
   2  -4 -11   67.56    3.70
  -2  -4  11   67.09    3.47
  -2  -4  10   11.59    1.40
   2   4 -10   10.67    1.35
   2  -4 -10   12.56    1.58
   2  -4 -10   11.18    1.48
   2  -4 -10    9.30    1.35
  -2   4  10    9.42    1.37
   2  -4  -9    1.49    0.74
  -2   4   9    2.43    0.81
   2   4  -9    1.75    0.70
   2  -4  -9    2.68    0.76
  -2  -4   9    2.99    0.76
   2   4  -8   40.53    2.41
  -2  -4   8   42.57    2.47
  -2   4   8   41.01    2.64
   2  -4  -8   43.32    2.49
   2  -4  -8   47.91    2.81
   2  -4  -7   32.32    2.03
  -2   4   7   34.78    2.36
   2   4  -7   35.78    2.15
  -2  -4   7   36.64    2.18
  -2   4   6    8.38    1.24
   2  -4  -6    5.70    0.92
  -2  -4   6    6.50    0.95
   2  -4  -5   56.16    2.33
  -2   4   5   50.82    2.69
   2   4  -5   56.23    2.57
   2   4  -4   40.29    2.10
  -2   4   4   38.34    2.23
  -2   4   3   13.22    1.30
  -2   4   2    2.40    0.67
   2  -4  -1  733.13   11.55
  -2   4   1  710.51   11.58
   2  -4  -1  740.68    8.94
   2   4  -1  730.90   11.05
   2  -4   0  337.21    6.41
  -2   4   0  321.54    6.37
   2   4   0  328.01    6.29
   2  -4   1   25.07    0.89
  -2   4  -1   24.46    1.42
  -2   4  -1   25.04    0.77
  -2  -4  -1   25.41    1.51
   2   4   1   22.01    1.46
   2  -4   1   23.51    1.37
   2  -4   2   96.20    2.73
  -2   4  -2   96.82    2.76
  -2  -4  -2   89.19    3.12
  -2   4  -2  100.86    2.16
   2   4   2   90.83    3.15
  -2  -4  -3  440.24    8.45
  -2   4  -3  453.18    6.96
   2  -4   3  446.22    7.06
   2   4   3  444.02    8.53
  -2   4  -4   25.57    1.02
  -2  -4  -4   24.03    1.74
  -2   4  -4   24.70    1.38
   2   4   4   23.38    1.75
   2  -4   4   25.63    1.14
  -2   4  -5   40.81    1.48
  -2  -4  -5   37.26    2.29
  -2   4  -5   36.83    1.88
   2  -4   5   40.61    1.27
   2   4   5   40.69    2.48
  -2   4  -6   11.74    0.91
  -2  -4  -6   14.79    1.54
  -2   4  -6   10.32    1.11
   2   4   6   13.35    1.56
  -2   4  -7  336.52    6.28
  -2  -4  -7  348.75    8.43
   2   4   7  341.60    8.71
  -2   4  -8  221.81    5.11
  -2  -4  -8  237.57    7.02
   2   4   8  227.32    6.44
   2   4   8  223.49    7.11
  -2   4  -9    4.73    1.04
  -2   4  -9    5.65    0.89
  -2  -4  -9    4.96    1.08
   2   4   9    3.31    1.05
   2   4   9    4.78    1.13
  -2   4 -10    7.15    1.02
  -2   4 -10    8.96    1.37
   2   4  10    8.45    1.51
   2   4  10    7.54    1.29
  -2   4 -11   13.41    1.74
  -2   4 -11   14.37    1.45
   2   4  11   12.48    1.61
   2   4  12    4.06    1.10
  -2   4 -12    3.53    0.92
   2   4  13   36.91    2.80
  -2   4 -13   39.98    2.69
  -2   4 -14    6.30    1.27
   2   4  14    6.21    1.32
  -2  -4 -15    8.13    1.72
  -2   4 -15    4.90    1.19
   2   4  15    5.08    1.26
  -2   4 -16    2.32    0.91
   2   4  16    3.94    1.14
  -2  -4 -16    3.30    1.29
  -2  -4 -17    5.34    1.41
  -2   4 -17    6.44    1.39
   2   4  17    3.49    1.08
  -2   4 -18    1.08    0.90
  -2   5  20   10.72    2.08
   2   5 -19   10.72    2.03
  -2   5  19    5.56    1.56
   2  -5 -18    1.12    1.06
   2   5 -18    0.53    0.87
  -2   5  18   -0.02    0.84
   2  -5 -17    1.95    1.01
   2   5 -17    0.36    0.74
  -2   5  17    1.91    1.05
   2   5 -16   16.26    2.16
  -2   5  16   15.65    2.17
   2  -5 -16   16.03    2.34
  -2   5  15   10.14    1.76
   2  -5 -15    6.11    1.46
   2   5 -15    6.50    1.46
  -2   5  14   71.73    4.32
   2  -5 -14   79.58    4.57
   2   5 -14   72.50    2.48
   2   5 -14   67.52    4.01
   2   5 -13   64.01    2.35
   2   5 -13   68.61    3.88
  -2   5  13   70.69    4.20
   2  -5 -13   69.07    4.11
   2   5 -12  175.07    6.12
   2  -5 -12  174.54    6.34
   2   5 -12  175.18    4.21
  -2   5  12  162.53    6.35
  -2  -5  11    1.44    0.71
  -2   5  11    3.24    1.05
   2   5 -11    4.04    1.13
   2  -5 -11    2.75    1.03
   2  -5 -11    2.71    0.72
  -2   5  10   95.75    4.49
   2  -5 -10   82.81    3.98
   2   5 -10   96.40    4.16
   2  -5 -10  106.93    4.76
   2  -5 -10   92.51    4.27
  -2  -5  10   91.41    4.04
  -2  -5   9   12.48    1.44
  -2   5   9   10.26    1.54
   2  -5  -9   13.91    1.56
   2   5  -9   10.96    1.37
   2  -5  -9   13.77    1.69
   2  -5  -9    9.94    1.41
   2   5  -8   24.30    1.96
  -2   5   8   27.45    2.31
   2  -5  -8   24.88    1.94
   2  -5  -8   27.46    2.29
   2  -5  -8   27.80    2.04
  -2  -5   8   27.76    2.05
  -2   5   7  280.71    7.54
   2   5  -7  280.46    6.92
  -2  -5   7  272.93    6.81
   2  -5  -7  274.56    6.56
   2  -5  -6  161.49    4.49
  -2   5   6  173.79    5.56
  -2  -5   6  167.24    4.98
   2   5  -6  168.54    5.02
   2   5  -5   49.99    2.54
  -2   5   5   49.69    2.80
   2  -5  -5   47.26    2.09
  -2  -5   5   49.75    2.57
   2  -5  -4   25.71    1.33
  -2   5   4   25.29    1.99
  -2  -5   4   25.23    1.78
  -2   5   3  476.48    9.52
   2  -5  -3  479.06    7.11
  -2   5   2  164.51    4.83
   2  -5  -2  172.12    4.83
   2   5  -2  163.85    4.08
   2  -5  -2  164.80    2.75
   2   5  -1    9.69    0.97
  -2   5   1   10.32    1.18
   2  -5  -1   11.91    1.19
  -2   5   0  440.13    8.23
   2  -5   0  441.53    8.16
   2   5   0  420.77    7.78
  -2  -5  -1 1048.61   15.23
   2   5   1 1044.12   15.34
  -2   5  -1 1044.28   15.29
   2  -5   1 1057.41   15.20
   2  -5   1 1046.63   12.91
   2  -5   2  269.39    3.97
  -2   5  -2  270.50    3.94
  -2   5  -2  264.85    5.52
  -2  -5  -2  267.25    5.98
   2   5   2  263.33    6.04
   2  -5   2  263.81    5.50
  -2  -5  -3    1.31    0.49
   2  -5   3    0.71    0.20
  -2   5  -3    1.48    0.47
   2   5   3    0.45    0.51
  -2   5  -3    0.98    0.28
   2  -5   3    0.73    0.34
  -2  -5  -4   95.46    3.62
   2  -5   4   90.52    2.55
  -2   5  -4   95.07    2.65
   2   5   4   84.83    3.50
   2  -5   4   91.61    2.15
  -2   5  -5  138.05    3.02
  -2  -5  -5  132.82    4.57
  -2   5  -5  132.59    3.63
   2   5   5  124.39    4.57
  -2  -5  -6    5.52    1.00
  -2   5  -6    5.03    0.79
  -2   5  -6    5.87    0.66
   2   5   6    4.79    1.08
  -2   5  -7   22.05    1.31
   2   5   7   23.05    2.12
  -2  -5  -7   22.54    2.00
   2   5   7   22.54    2.00
  -2   5  -8   89.03    2.97
   2   5   8   87.62    4.36
  -2  -5  -8   89.25    4.18
   2   5   8   85.30    4.03
  -2   5  -9   31.99    1.88
   2   5   9   30.00    2.68
   2   5   9   26.53    2.27
  -2   5  -9   30.07    2.31
  -2   5 -10   14.15    1.67
  -2   5 -10   13.22    1.33
   2   5  10   15.15    2.01
   2   5  10   13.46    1.74
   2   5  11    4.02    1.05
  -2   5 -11    4.06    0.87
  -2   5 -11    5.16    1.15
   2   5  12   53.35    3.52
  -2   5 -12   57.61    3.03
   2   5  13    4.24    1.14
  -2   5 -13    3.21    0.95
  -2   5 -14   40.64    2.79
   2   5  14   41.87    3.28
  -2   5 -15   16.93    1.94
   2   5  15   14.95    2.07
  -2  -5 -16    1.90    1.13
  -2   5 -16    1.04    0.64
   2   5  16   -0.38    0.90
  -2   5 -17    2.27    0.92
   2   5  17    4.81    1.45
  -2   6  20    0.29    0.85
   2   6 -19    1.48    0.80
  -2   6  19    0.79    0.91
   2  -6 -18    2.68    1.32
   2   6 -18    3.78    1.25
  -2   6  18    4.56    1.49
  -2   6  17   -0.27    1.05
   2   6 -17    1.67    1.00
   2  -6 -17    2.19    1.23
   2   6 -16   -0.91    0.89
   2  -6 -16    2.17    1.15
  -2   6  16   -0.01    0.85
   2  -6 -15    0.03    0.90
   2   6 -15    0.36    0.84
  -2   6  15    1.89    0.93
   2  -6 -14    3.86    1.36
   2   6 -14    6.63    1.42
  -2   6  14    5.86    1.47
   2   6 -13    9.23    0.86
   2   6 -13   11.05    1.73
  -2   6  13    9.59    1.73
   2  -6 -13    9.98    1.70
   2   6 -12   90.20    4.40
   2   6 -12   87.72    2.84
  -2   6  12   82.25    4.65
   2  -6 -12   82.11    4.47
   2   6 -11   37.36    2.73
  -2   6  11   35.83    2.97
   2  -6 -11   35.49    2.78
   2  -6 -11   35.18    2.74
   2  -6 -10    1.03    0.88
  -2  -6  10    1.55    0.79
   2   6 -10    2.86    0.94
   2  -6 -10    1.71    0.64
  -2   6  10    1.05    0.88
   2   6  -9   38.60    2.65
  -2   6   9   42.15    3.04
   2  -6  -9   40.89    2.65
   2  -6  -9   45.96    2.88
  -2  -6   9   43.24    2.76
  -2  -6   8  119.98    4.53
   2   6  -8  124.64    4.64
   2  -6  -8  127.91    5.22
  -2   6   8  115.55    5.01
   2  -6  -8  116.02    4.27
  -2  -6   7  100.86    4.06
   2   6  -7  100.29    4.06
  -2   6   7  108.81    4.71
   2  -6  -7   95.01    3.58
   2  -6  -7  110.10    4.70
  -2  -6   6    0.20    0.52
   2  -6  -6    0.31    0.32
   2   6  -6   -0.39    0.71
  -2   6   6   -0.79    0.78
  -2  -6   5    7.31    1.09
   2  -6  -5    6.28    0.77
  -2   6   5    6.63    1.18
  -2   6   4   96.18    4.06
  -2  -6   4   97.33    3.75
   2  -6  -4   94.54    4.00
   2  -6  -4   92.71    2.63
  -2   6   3   10.67    1.37
   2  -6  -3   10.10    0.64
   2  -6  -3   10.91    1.32
  -2  -6   3   11.77    1.32
   2   6  -2    1.83    0.46
  -2   6   2    1.92    0.64
  -2  -6   2    1.76    0.50
  -2   6   1   26.42    1.94
   2   6  -1   26.10    1.62
   2  -6  -1   24.64    1.81
  -2   6   0  182.16    5.19
   2   6   0  187.99    4.78
  -2   6  -1    1.94    0.66
   2   6   1    2.93    0.69
   2  -6   1    2.63    0.58
   2  -6   1    2.01    0.34
   2  -6   2  102.24    2.33
  -2   6  -2   97.68    3.32
  -2  -6  -2  102.07    3.50
   2   6   2  100.15    3.56
   2  -6   2  101.88    3.35
  -2   6  -3   31.29    1.74
   2  -6   3   33.32    1.24
  -2  -6  -3   31.20    1.99
  -2   6  -3   34.35    1.11
   2  -6   3   32.10    1.70
   2   6   3   30.49    2.01
  -2   6  -4  126.18    3.44
  -2  -6  -4  128.32    4.37
  -2   6  -4  127.02    2.98
   2  -6   4  129.82    2.85
   2   6   4  132.67    4.54
   2  -6   5    5.86    0.62
  -2  -6  -5    7.18    1.08
  -2   6  -5    6.63    0.74
   2   6   5    7.28    1.23
   2   6   6   65.18    3.50
  -2   6  -6   65.76    2.19
   2  -6   6   61.83    2.16
  -2  -6  -6   63.61    3.30
   2   6   6   63.83    3.44
  -2   6  -6   64.49    2.58
  -2   6  -7    0.34    0.34
  -2  -6  -7    1.63    0.69
  -2   6  -7    1.73    0.48
   2   6   7    1.89    0.72
   2   6   7    0.78    0.72
  -2   6  -8    5.82    0.80
  -2  -6  -8    6.33    1.18
   2   6   8    6.19    1.26
   2   6   8    7.80    1.41
   2   6   9   52.70    3.64
   2   6   9   49.42    3.31
  -2   6  -9   53.91    2.44
  -2   6  -9   48.85    2.88
   2   6  10   17.82    2.03
   2   6  10   16.71    2.19
  -2   6 -10   17.08    1.48
  -2   6 -10   16.00    1.80
  -2   6 -11    1.07    0.56
  -2   6 -11    0.51    0.66
   2   6  11    0.53    0.88
  -2   6 -12    9.04    1.26
   2   6  12    9.14    1.64
   2   6  13    1.68    0.92
  -2   6 -13    1.43    0.69
  -2   6 -14   51.07    3.11
   2   6  14   50.74    3.81
   2   6  15   -0.02    0.73
  -2   6 -15   -1.06    0.77
  -2   6 -16   -0.71    0.71
   2   6  16   -1.99    1.00
   2   6  17   -0.44    0.76
   2   6  18    2.95    1.17
   2   7 -19    1.12    0.80
  -2   7  19    0.33    0.89
  -2   7  18    2.52    1.26
   2   7 -18    2.53    0.92
   2  -7 -17    1.85    1.14
   2   7 -17    0.25    0.86
  -2   7  17    2.27    1.24
   2  -7 -16    3.46    1.34
   2   7 -16    2.32    1.14
  -2   7  16    0.40    0.80
   2  -7 -15    5.47    1.55
   2   7 -15    4.90    1.31
  -2   7  15    6.16    1.56
   2  -7 -14   30.83    2.98
   2   7 -14   34.95    3.00
  -2   7  14   35.76    3.37
   2  -7 -13    1.40    0.92
  -2   7  13    1.31    0.94
   2   7 -13    0.37    0.77
   2   7 -12   34.00    2.75
   2  -7 -12   29.79    2.75
  -2   7  12   30.89    2.97
   2  -7 -11    4.08    1.15
   2   7 -11    2.80    0.93
   2  -7 -11    6.93    1.28
  -2   7  11    6.40    1.41
   2  -7 -10   78.25    4.06
  -2   7  10   78.74    4.49
   2   7 -10   80.85    4.04
   2  -7 -10   79.05    3.91
  -2  -7   9   10.77    1.47
  -2   7   9   12.13    1.83
   2   7  -9    9.47    1.41
   2  -7  -9   10.57    1.37
  -2   7   8    7.57    1.41
  -2  -7   8    8.19    1.26
   2  -7  -8    7.24    1.06
   2   7  -8    6.26    1.10
  -2  -7   7    0.83    0.64
   2  -7  -7    0.79    0.48
  -2   7   7    0.27    0.68
  -2   7   6  310.86    8.66
  -2  -7   6  316.06    7.88
   2  -7  -6  312.18    6.56
   2  -7  -5    1.70    0.48
  -2  -7   5    3.54    0.92
   2  -7  -5    2.58    0.81
  -2   7   5    2.08    1.05
  -2  -7   4  272.31    7.07
  -2   7   4  264.99    7.58
   2  -7  -4  278.90    7.63
   2  -7  -4  274.36    4.89
   2   7  -3   11.30    1.11
   2  -7  -3   10.96    0.58
   2  -7  -3   12.76    1.52
  -2   7   3   11.40    1.57
  -2  -7   3   10.38    1.34
  -2   7   2  259.88    7.09
  -2  -7   2  250.78    6.79
   2   7  -2  256.20    5.77
   2  -7  -2  259.20    6.93
  -2   7   1   38.53    2.49
   2   7  -1   32.43    1.88
   2  -7  -1   37.30    2.37
  -2   7   0  148.11    4.93
   2   7   0  154.14    4.43
   2  -7   0  161.19    4.96
  -2   7  -1    1.17    0.77
   2   7   1    1.32    0.67
   2  -7   1    1.32    0.38
   2  -7   1    1.17    0.64
   2  -7   2  130.74    3.05
  -2   7  -2  129.18    4.19
  -2  -7  -2  125.83    4.04
   2   7   2  126.31    4.21
   2  -7   3   13.15    0.88
  -2   7  -3   12.87    1.28
  -2  -7  -3   13.89    1.38
   2   7   3   13.63    1.44
  -2   7  -4  215.46    5.21
   2  -7   4  226.28    4.33
  -2  -7  -4  230.58    6.17
  -2   7  -4  227.02    3.92
   2   7   4  227.47    6.36
   2  -7   5    0.08    0.32
  -2  -7  -5    1.13    0.52
  -2   7  -5    1.37    0.40
   2   7   5   -0.24    0.62
  -2   7  -5    0.70    0.47
   2   7   5    0.79    0.75
  -2  -7  -6   13.25    1.57
   2   7   6   10.12    1.44
   2   7   6   10.14    1.53
  -2   7  -6   12.51    1.07
   2  -7   6   11.63    0.96
   2  -7   7    0.30    0.35
  -2  -7  -7    0.58    0.64
  -2   7  -7    0.54    0.43
   2   7   7   -0.05    0.77
   2   7   7    1.57    0.95
  -2   7  -8  150.23    4.03
   2   7   8  141.43    5.85
   2   7   8  143.47    5.89
  -2   7  -9    3.29    0.83
  -2   7  -9    2.56    0.63
   2   7   9    2.77    1.20
   2   7   9    4.13    1.17
  -2   7 -10   32.30    2.00
  -2   7 -10   29.59    2.30
   2   7  10   29.39    2.76
   2   7  10   30.98    2.94
   2   7  11   14.83    2.09
  -2   7 -11   18.10    1.91
  -2   7 -11   14.09    1.41
  -2   7 -12   45.32    2.63
   2   7  12   43.83    3.52
   2   7  13    2.34    1.07
  -2   7 -13    2.74    0.80
   2   7  14    3.76    1.43
  -2   7 -14    7.10    1.23
   2   7  15    5.79    1.58
   2   7  16    2.50    1.09
   2   7  17    8.08    1.82
   2   8 -18    2.62    1.13
   2   8 -17   10.24    1.85
  -2   8  17   14.16    2.41
   2  -8 -16   -1.11    0.91
  -2   8  16    1.19    1.08
   2   8 -16    0.56    0.94
   2  -8 -15   16.24    2.38
   2   8 -15   19.36    2.42
  -2   8  15   17.98    2.56
   2  -8 -14   14.59    2.21
  -2   8  14   15.71    2.34
   2   8 -14   15.60    2.14
   2  -8 -13    4.32    1.32
  -2   8  13    2.23    1.11
   2   8 -13    3.11    1.06
   2  -8 -12   51.48    3.67
  -2   8  12   56.58    4.23
   2   8 -12   47.65    3.40
   2   8 -11   29.53    2.59
  -2   8  11   30.28    2.99
   2  -8 -11   29.66    2.50
   2  -8 -11   26.76    2.58
  -2   8  10    2.42    0.95
   2  -8 -10    3.10    0.78
   2   8 -10    1.72    0.82
   2  -8  -9    0.03    0.54
  -2   8   9    0.69    0.77
  -2   8   8   64.59    4.13
   2  -8  -8   64.72    3.05
  -2  -8   7   43.75    2.85
  -2   8   7   43.52    3.31
   2  -8  -7   44.63    2.31
   2  -8  -6    6.80    0.82
  -2  -8   6    8.52    1.29
  -2   8   6    7.06    1.39
  -2   8   5   82.18    4.32
  -2  -8   5   92.28    4.09
   2  -8  -5   90.23    2.70
  -2   8   4   24.10    2.33
   2  -8  -4   30.32    2.46
  -2  -8   4   27.76    2.21
   2   8  -4   25.37    1.71
   2  -8  -4   27.58    1.18
   2   8  -3    2.46    0.64
  -2  -8   3    4.89    1.04
   2  -8  -3    5.42    1.12
  -2   8   3    6.07    1.31
  -2  -8   2   24.22    2.07
  -2   8   2   28.82    2.45
   2   8  -2   25.51    1.72
   2  -8  -2   29.61    2.31
  -2   8   1  284.86    7.71
  -2  -8   1  290.62    7.72
   2   8  -1  278.22    6.40
  -2   8   0   69.11    3.50
   2   8   0   68.58    2.91
  -2   8  -1    8.37    1.18
   2  -8   1    8.96    0.89
   2   8   1    8.86    1.12
   2   8   2    3.28    0.88
   2  -8   2    2.84    0.56
  -2   8  -2    4.37    0.97
   2  -8   3  295.32    5.57
  -2   8  -3  293.57    6.98
  -2  -8  -3  287.14    6.99
   2   8   3  291.23    7.26
  -2  -8  -4    0.30    0.50
  -2   8  -4    0.30    0.12
   2  -8   4    0.51    0.39
   2   8   4    1.41    0.75
   2   8   4    0.07    0.75
  -2   8  -4    0.80    0.56
   2  -8   5   40.05    1.77
  -2   8  -5   36.91    1.40
  -2   8  -5   38.24    2.05
  -2  -8  -5   40.70    2.60
   2   8   5   40.84    3.08
   2   8   5   36.90    2.65
  -2  -8  -6    7.32    1.19
   2  -8   6    7.84    0.86
  -2   8  -6    6.06    0.72
   2   8   6    7.82    1.41
   2   8   6    8.12    1.60
   2   8   7  299.95    8.68
   2   8   7  312.22    9.20
  -2   8  -7  307.84    6.40
   2  -8   7  309.41    6.21
   2  -8   8   70.04    2.64
   2   8   8   66.13    3.98
   2   8   8   67.19    4.14
   2   8   9    0.67    0.91
   2   8   9   -0.39    0.75
  -2   8 -10   31.45    1.97
   2   8  10   32.00    3.04
  -2   8 -10   33.10    2.37
  -2   8 -11    0.50    0.54
   2   8  11   -0.77    1.11
   2   8  12   -0.88    0.99
  -2   8 -12    0.90    0.61
   2   8  13    5.96    1.62
   2   8  14   26.93    2.99
   2   8  15   -0.26    0.86
   2   8  16    0.89    0.75
   2   9 -17    4.27    1.41
   2  -9 -16    4.69    1.45
   2   9 -16    4.65    1.25
  -2   9  16    2.84    1.28
  -2   9  15    1.60    0.95
   2   9 -15    3.28    1.11
   2  -9 -14    1.36    1.06
  -2   9  14    0.56    0.98
   2   9 -14    4.04    1.33
  -2   9  13   18.20    2.62
   2  -9 -13   16.89    2.32
   2   9 -13   15.92    2.14
   2  -9 -12   14.42    2.08
  -2   9  12   13.08    2.16
   2   9 -12   13.01    1.86
  -2   9  11   12.29    2.08
  -2   9  10    4.81    1.48
   2  -9 -10    5.41    1.01
   2  -9  -9    3.55    0.80
  -2   9   9    3.72    1.26
   2  -9  -8   -1.33    0.51
  -2   9   8   -0.35    0.79
  -2   9   7   43.52    3.45
   2  -9  -7   48.48    2.36
   2  -9  -6    4.12    0.61
  -2   9   6    2.20    0.98
   2   9  -5    1.31    0.52
   2  -9  -5    1.55    0.36
  -2   9   5    1.94    0.91
  -2  -9   4   16.92    1.84
   2  -9  -4   19.78    0.82
   2   9  -4   17.21    1.47
  -2   9   4   18.59    2.17
   2   9  -3    6.80    0.93
  -2  -9   3    6.92    1.23
  -2   9   3    7.09    1.34
  -2  -9   2   40.65    2.85
  -2   9   2   35.90    2.85
   2   9  -2   36.38    2.13
  -2   9   1   81.97    4.12
   2   9  -1   73.88    3.08
   2   9   0    2.67    0.66
   2  -9   0    1.62    0.50
  -2   9   0    1.91    0.87
   2  -9   1   73.70    2.76
  -2   9  -1   75.85    3.77
   2   9   1   73.69    3.23
   2  -9   2   14.18    1.16
  -2   9  -2   13.21    1.58
   2   9   2   15.35    1.91
   2   9   2   12.68    1.43
   2  -9   3   20.12    1.33
  -2   9  -3   18.07    1.73
   2   9   3   20.23    2.19
   2   9   3   18.29    1.77
  -2  -9  -4    1.41    0.55
   2  -9   4    1.06    0.42
   2   9   4    1.08    0.68
  -2   9  -4    1.72    0.67
   2   9   4    0.61    0.80
  -2   9  -5   55.97    2.72
   2   9   5   59.92    3.85
  -2  -9  -5   64.85    3.39
   2   9   5   61.97    3.50
   2  -9   5   64.19    2.42
   2   9   6    9.10    1.49
   2  -9   6   10.54    1.00
  -2   9  -6    9.55    0.72
   2   9   6   11.29    1.82
  -2   9  -6   10.64    1.11
  -2  -9  -6   10.49    1.40
  -2   9  -7    5.70    0.74
   2  -9   7    4.42    0.71
   2   9   7    4.89    1.15
   2   9   7    5.70    1.49
   2   9   8    5.79    1.39
   2   9   8    6.05    1.52
   2   9   9   61.17    4.12
   2   9   9   71.60    4.61
   2   9  10    1.45    1.22
   2   9  11    3.12    1.30
   2   9  12    3.47    1.21
   2   9  13   -2.27    1.17
   2   9  14    5.13    1.64
   2  10 -16    1.12    0.80
   2 -10 -15   19.45    2.72
   2 -10 -14   16.09    2.35
  -2  10  14   14.87    2.52
   2 -10 -13    0.55    0.90
  -2  10  13    0.95    0.84
  -2  10  12   -0.25    0.96
   2 -10 -12    1.02    0.95
  -2  10  11   46.46    4.03
  -2  10  10    1.57    0.97
   2  10 -10    2.01    0.74
   2  10  -9    1.02    0.66
  -2  10   9    2.21    1.14
  -2  10   8   22.77    2.70
   2  10  -8   24.58    2.06
  -2  10   7   68.43    4.53
   2 -10  -7   73.26    2.87
   2  10  -6    0.49    0.47
   2 -10  -6    0.20    0.26
  -2  10   6   -0.35    0.77
  -2  10   5   68.26    4.34
   2  10  -5   73.50    3.18
   2 -10  -5   76.72    2.08
  -2  10   4    3.63    1.15
   2  10  -4    3.26    0.77
   2  10  -3    2.18    0.68
  -2  10   3    2.93    1.06
   2  10  -2    1.72    0.63
   2  10  -2    3.66    1.14
  -2  10   2    2.86    1.12
  -2  10   1  159.59    6.27
   2  10  -1  158.39    6.07
   2  10  -1  166.12    4.94
   2 -10   0   14.42    1.37
  -2  10   0   12.86    1.77
   2  10   0   10.70    1.27
   2  10   0   10.93    1.63
   2  10   1   -0.88    0.68
   2 -10   1    0.11    0.35
   2  10   1    0.94    0.79
  -2  10  -1    0.09    0.64
   2 -10   2   45.29    2.27
  -2  10  -2   47.71    3.12
   2  10   2   44.35    3.33
   2  10   2   47.70    2.75
  -2  10  -3   71.71    3.62
   2  10   3   68.84    4.22
   2  10   3   64.53    3.43
   2 -10   3   69.93    2.77
   2 -10   4    2.71    0.60
   2  10   4    3.00    0.92
  -2  10  -4    2.03    0.75
   2  10   4    1.81    0.95
  -2  10  -5   63.22    3.11
  -2 -10  -5   69.22    3.55
   2  10   5   68.50    4.37
   2  10   5   61.71    3.59
   2 -10   5   70.27    2.67
  -2  10  -6   19.58    1.62
   2  10   6   20.75    2.54
   2  10   6   23.69    2.35
   2  10   7   50.83    3.93
   2  10   7   45.98    3.37
   2  10   8    0.86    0.78
   2  10   8    1.95    1.24
   2  10   9   64.84    4.59
   2  10  10    4.10    1.34
   2  10  11    0.10    0.86
   2  10  12   -0.84    1.07
   2 -11 -14   13.15    2.27
   2 -11 -13   12.54    2.16
  -2  11  12    6.55    1.85
   2 -11 -12    6.21    1.45
  -2  11  11   -0.45    0.88
  -2  11  10    0.85    1.05
   2  11  -9    9.33    1.39
  -2  11   9    9.10    1.91
   2  11  -8    6.10    1.16
  -2  11   8    4.88    1.60
   2  11  -8    5.29    0.96
  -2  11   7   24.04    2.93
   2  11  -7   23.86    1.89
   2  11  -7   21.18    2.14
  -2  11   6   75.19    4.89
   2  11  -6   83.86    3.48
   2  11  -6   78.89    4.18
   2  11  -5   17.67    1.58
   2  11  -5   19.77    2.14
  -2  11   5   18.42    2.43
   2  11  -4    3.79    0.79
   2  11  -4    3.39    1.05
  -2  11   4    5.00    1.38
   2  11  -3    3.75    0.77
   2  11  -3    3.45    1.06
  -2  11   3    2.83    0.96
   2  11  -2   -0.57    0.59
   2  11  -2   -0.08    0.76
  -2  11   2   -1.23    1.06
  -2  11   1    5.02    1.19
   2  11  -1    5.66    0.95
   2 -11  -1    6.68    1.06
   2  11  -1    6.34    1.40
   2  11   0    3.49    0.81
   2 -11   0    4.02    0.80
   2  11   0    4.58    1.28
  -2  11   0    2.45    1.00
  -2  11  -1    1.75    0.83
   2  11   1    1.99    0.63
   2 -11   1    2.16    0.68
   2  11   1    2.19    1.04
  -2  11  -2    6.66    1.29
   2  11   2    8.91    1.27
   2  11   2    8.62    1.67
  -2  11  -3    3.09    0.92
   2  11   3    3.94    0.94
   2  11   3    3.22    1.21
   2  11   4    3.39    0.88
  -2  11  -4    3.45    0.90
   2  11   4    3.32    1.18
   2  11   5    2.05    0.89
   2  11   5    2.90    1.06
  -2  11  -5    2.22    0.74
  -2  11  -6    3.03    0.79
   2  11   6    4.00    1.06
   2  11   6    1.59    1.12
   2  11   7    7.22    1.41
   2  11   7    8.22    1.81
   2  11   8   42.49    3.82
   2  11   8   38.79    3.24
   2  11   9   15.98    2.50
   2  11  10    2.70    1.25
   2 -12 -13    1.41    0.92
   2 -12 -12    4.28    1.34
  -2  12  10   15.89    2.52
  -2  12   9    1.65    1.12
  -2  12   8   16.47    2.62
   2  12  -8   14.63    1.82
  -2  12   7   53.30    4.39
   2  12  -7   53.74    3.58
   2  12  -6    1.83    0.85
  -2  12   6    1.97    1.08
  -2  12   5   31.14    3.28
   2  12  -5   29.04    2.01
   2  12  -5   27.99    2.68
   2  12  -4   16.05    1.49
   2  12  -4   15.03    2.06
  -2  12   4   13.58    2.22
   2  12  -3   19.77    1.66
   2  12  -3   23.38    2.54
  -2  12   3   19.67    2.53
  -2  12   2   16.52    2.27
   2  12  -2   15.99    1.52
   2  12  -2   13.03    1.93
   2  12  -1    9.94    1.22
   2  12  -1   12.44    1.93
  -2  12   1   12.54    1.99
   2  12   0    6.11    1.01
   2  12   0    7.45    1.55
  -2  12   0    8.37    1.63
  -2  12  -1    0.40    0.82
   2  12   1    2.77    0.79
   2  12   1    1.46    0.86
  -2  12  -2    1.02    0.65
   2  12   2    0.82    0.53
   2  12   2    2.25    1.17
  -2  12  -3    8.52    1.49
   2  12   3    9.74    1.41
   2  12   3    7.79    1.59
   2  12   4    8.81    1.40
  -2  12  -4    8.41    1.42
   2  12   4    8.32    1.83
   2  12   5    7.75    1.41
   2  12   5   10.84    2.10
  -2  12  -5    6.18    1.20
   2  12   6   46.91    3.33
   2  12   6   48.02    4.09
   2  12   7   12.93    2.23
   2  12   7   17.93    2.18
   2  12   8    6.51    1.74
  -2  13   8    0.25    1.15
  -2  13   7    2.89    1.34
   2  13  -7    2.53    1.08
  -2  13   6   69.00    5.09
   2  13  -6   61.94    4.07
  -2  13   5    2.02    1.17
   2  13  -5    5.59    1.39
  -2  13   4    5.87    1.54
   2  13  -4    4.87    1.28
  -2  13   3    3.87    1.42
   2  13  -3    2.55    0.98
  -2  13   2    8.76    1.92
   2  13  -2   13.36    2.05
  -2  13   1    0.75    0.76
   2  13  -1    0.42    0.86
  -2  13   0   31.96    3.11
   2  13   0   34.02    3.30
  -2  13  -1   35.66    3.27
   2  13   1   36.52    3.50
  -2  13  -2   43.68    3.44
   2  13   2   43.80    3.88
   2  13   3    2.62    1.17
  -2  13  -3    0.39    0.63
   2  13   4   11.96    2.19
   2  13   5    1.08    0.83
  -2  14   5    0.14    0.88
   2  14  -5    0.58    0.88
  -2  14   4    0.47    0.91
   2  14  -4    0.89    0.80
   2  14  -3    2.75    1.08
  -2  14   3    1.93    1.16
   2  14  -2   10.40    1.92
  -2  14   2    8.52    1.79
  -2  14   1    0.44    1.03
   2  14  -1   -0.24    0.94
  -2  14   0    7.28    1.70
   2  14   0    5.43    1.58
   2  14   1    2.44    1.17
  -2  14  -1    1.57    1.09
   2  14   2    2.51    1.24
  -2  14  -2    0.94    0.74
   2  15  -3    1.25    0.97
   2  15  -2   21.92    2.94
  -2  15   2   24.71    3.12
  -2  15   1    1.68    1.04
  -2  15   0    2.65    1.11
   3   0 -20    0.67    0.96
   3   0 -19   56.63    4.38
   3   0 -18    0.16    0.84
   3   0 -17    9.67    1.80
   3   0 -16    0.71    0.55
   3   0 -16   -0.32    0.91
   3   0 -15   36.69    2.58
   3   0 -15   35.50    3.01
   3   0 -14   -0.33    0.61
   3   0 -14    0.38    0.70
   3   0 -13  120.12    4.55
   3   0 -13  113.93    4.96
   3   0 -12   -0.21    0.78
   3   0 -12   -0.22    0.56
   3   0 -11    2.72    0.73
  -3   0  11    2.78    0.75
   3   0 -11    3.44    1.00
   3   0 -10    0.96    0.76
   3   0  -9   20.72    1.78
   3   0  -8    0.64    0.70
   3   0  -7 1317.23   12.02
   3   0  -7    2.26    0.74
   3   0  -6    0.57    0.50
   3   0  -5  160.58    4.18
  -3   0   4    0.23    0.33
   3   0  -4    0.51    0.39
  -3   0   3    4.06    0.58
   3   0  -3    4.23    0.67
  -3   0   2    0.68    0.39
   3   0  -2    0.07    0.34
  -3   0   1   57.83    1.94
   3   0  -1   59.31    2.16
   3   0   0    1.01    0.45
  -3   0   0   -0.18    0.32
   3   0   1 1194.62   16.68
   3   0   2    0.29    0.45
   3   0   3   19.82    1.53
   3   0   4   -0.26    0.66
   3   0   5   99.78    3.95
  -3   0  -6    1.34    0.81
   3   0   6    0.47    0.71
  -3   0  -7  924.98   15.93
   3   0   7  938.35   16.60
  -3   0  -8   -0.10    0.64
   3   0   8   -0.80    0.88
   3   0   9    7.89    1.42
  -3   0  -9    6.52    1.24
   3   0  10    0.48    0.46
   3   0  11   36.97    2.10
  -3   0 -11   35.42    2.54
  -3   0 -12    0.45    0.67
   3   0  12    0.38    0.42
  -3   0 -13    3.41    0.97
   3   0  13    5.10    0.84
  -3   0 -14   -0.37    0.74
   3   0  14   -1.64    0.56
  -3   0 -15  123.74    5.62
  -3   0 -16    0.02    0.73
  -3   0 -17    0.59    0.80
  -3   0 -18   -0.51    0.77
   3   1 -20    5.99    1.65
   3  -1 -19   21.95    2.85
   3   1 -19   20.84    2.67
   3   1 -18   77.76    4.91
   3  -1 -18   83.50    5.19
   3  -1 -17   -0.86    1.02
   3   1 -17    1.34    1.06
   3   1 -16    0.72    0.49
   3  -1 -16   -1.16    0.92
   3   1 -16    1.41    1.17
   3   1 -15   23.72    2.53
   3   1 -15   20.06    1.84
   3  -1 -15   22.54    2.13
   3   1 -14   99.07    4.80
   3  -1 -14   95.84    4.29
   3   1 -14   95.91    4.00
   3  -1 -14  101.47    4.87
   3  -1 -13    5.46    1.25
   3   1 -13    5.57    1.33
   3  -1 -13    4.28    0.97
   3   1 -13    5.02    0.91
   3   1 -12   38.11    2.78
   3  -1 -12   36.10    2.53
   3  -1 -12   41.03    2.83
  -3  -1  11   51.99    3.00
   3   1 -11   49.97    2.99
   3  -1 -11   49.92    3.00
   3  -1 -11   52.29    2.94
  -3   1  11   50.26    2.93
   3   1 -10   26.18    2.09
   3  -1 -10   25.56    1.97
  -3   1  10   25.41    1.99
   3  -1 -10   26.99    2.12
   3   1  -9   50.84    2.78
   3  -1  -9   49.93    2.68
  -3   1   9   53.39    2.71
   3   1  -8   50.18    2.56
   3  -1  -8   52.37    2.59
   3  -1  -7    1.89    0.69
   3   1  -7    2.02    0.64
  -3   1   6  104.58    3.31
   3   1  -6  104.35    3.54
   3  -1  -6  107.90    3.41
   3   1  -5  157.96    4.29
  -3   1   5  155.29    3.94
   3  -1  -5  155.82    3.98
  -3   1   4   45.20    1.84
   3  -1  -4   48.28    1.97
   3   1  -4   48.47    2.17
   3  -1  -3    5.14    0.65
   3   1  -3    5.17    0.72
  -3   1   3    5.42    0.61
  -3   1   2  208.91    3.98
   3  -1  -2  212.18    4.13
   3   1  -2  211.66    4.66
  -3   1   1   17.02    0.92
  -3  -1   1   16.86    1.13
   3  -1  -1   17.06    1.12
   3   1  -1   17.64    1.22
  -3   1   0    6.66    0.59
   3  -1   0    7.33    0.75
   3   1   0    6.72    0.84
  -3   1  -1   13.42    1.02
   3   1   1   13.09    1.18
   3  -1   1   15.25    1.14
  -3   1  -2  426.96    7.54
   3   1   2  428.74    8.11
   3  -1   2  429.40    7.74
  -3   1  -3   69.23    2.64
   3   1   3   71.00    2.95
   3  -1   3   65.01    2.69
  -3   1  -4   -0.29    0.39
   3  -1   4   -0.06    0.48
   3   1   4    0.03    0.48
   3   1   5  143.13    4.85
   3  -1   5  140.67    4.66
   3   1   6  181.16    5.81
   3  -1   6  179.65    5.65
  -3  -1  -7    1.75    0.65
  -3   1  -7    2.42    0.70
   3   1   7    2.46    0.89
   3  -1   7    0.90    0.62
  -3  -1  -8    0.83    0.52
  -3   1  -8    0.74    0.50
   3  -1   8    0.82    0.68
   3   1   8    0.07    0.57
  -3   1  -9    1.51    0.68
  -3   1  -9    1.22    0.54
   3   1   9    0.47    0.74
  -3   1 -10    4.20    0.93
   3   1  10    3.34    0.77
   3   1  10    1.78    0.79
   3  -1  10    3.02    0.53
  -3   1 -11    6.79    1.20
   3   1  11    7.07    1.04
   3  -1  11    7.57    0.85
   3  -1  12   19.54    1.31
   3   1  12   19.15    1.71
  -3   1 -12   18.75    1.90
   3  -1  13   19.48    1.35
  -3   1 -13   19.92    2.06
  -3  -1 -13   21.12    2.24
   3   1  13   22.70    1.87
  -3  -1 -14   -0.60    0.87
  -3   1 -14   -0.14    0.82
   3   1  14    0.74    0.51
   3   1  15   14.30    1.56
  -3  -1 -15   12.38    1.84
  -3   1 -15   12.42    1.82
  -3   1 -16    6.32    1.44
  -3  -1 -16    9.18    1.74
  -3  -1 -17   11.96    1.99
  -3   1 -17   10.90    1.85
  -3  -1 -18    2.41    1.00
  -3   1 -18    2.44    1.10
  -3   1 -19    7.69    1.63
   3   2 -20   10.35    2.04
   3  -2 -19    1.52    1.15
   3   2 -19   -0.17    0.95
   3  -2 -18   19.20    2.65
   3   2 -18   18.02    2.42
   3  -2 -17    5.08    1.39
   3   2 -17    4.06    1.25
   3   2 -16    1.92    0.93
   3   2 -16    1.88    0.57
   3  -2 -16    2.82    1.28
   3  -2 -15    1.90    0.98
   3   2 -15    3.63    1.17
   3   2 -15    1.36    0.52
   3   2 -14   62.60    3.82
   3   2 -14   63.09    3.09
   3  -2 -14   63.50    3.85
   3  -2 -14   67.84    3.73
   3   2 -13  104.46    4.77
   3  -2 -13  108.95    4.88
   3  -2 -13  112.01    4.71
   3  -2 -12   30.64    2.41
   3   2 -12   31.33    2.52
   3  -2 -12   29.76    2.43
   3   2 -11   -0.68    0.79
  -3  -2  11   -0.17    0.58
   3  -2 -11   -0.14    0.74
   3  -2 -11    0.17    0.61
  -3  -2  10    0.13    0.65
   3  -2 -10    0.84    0.78
   3   2 -10   -0.10    0.61
   3  -2 -10    0.80    0.67
   3  -2  -9  112.25    4.15
   3   2  -9  112.01    4.25
   3  -2  -9  120.77    4.48
   3   2  -8   24.41    1.87
   3  -2  -8   28.02    1.92
   3  -2  -7  363.00    7.44
   3   2  -7  382.36    8.04
   3   2  -6  182.27    4.99
   3  -2  -6  183.36    4.59
  -3   2   6  173.10    4.38
   3  -2  -5    3.90    0.69
   3   2  -5    5.70    0.89
  -3   2   5    3.83    0.61
   3   2  -4   18.99    1.44
   3  -2  -4   18.78    1.19
  -3   2   4   17.42    1.10
   3  -2  -3  101.04    2.63
  -3   2   3   99.08    2.54
   3   2  -3   97.99    3.25
   3  -2  -2   10.38    0.73
  -3   2   2   10.24    0.71
   3  -2  -1    0.40    0.34
   3   2  -1   -0.04    0.56
  -3   2   1    0.58    0.25
   3  -2  -1    0.45    0.23
   3  -2  -1    0.54    0.40
  -3   2   0 1165.98   14.09
   3   2   0 1128.41   16.48
   3  -2   0 1173.97   15.56
   3   2   1 1035.12   15.41
  -3   2  -1 1042.42   12.70
  -3   2  -1 1037.37   14.09
   3  -2   1 1037.58   14.41
  -3   2  -2   66.42    2.31
   3   2   2   63.62    2.75
   3  -2   2   66.70    2.45
   3   2   3    2.05    0.64
   3  -2   3    1.72    0.53
  -3   2  -3    2.44    0.55
  -3   2  -4  159.94    4.33
   3   2   4  156.45    4.89
   3  -2   4  158.92    4.61
   3   2   5   77.77    3.43
   3  -2   5   73.10    3.10
  -3   2  -6   -0.01    0.36
   3   2   6    1.05    0.83
   3  -2   6    0.50    0.71
  -3   2  -7  161.12    5.16
  -3   2  -7  148.95    3.98
   3   2   7  154.45    5.70
   3  -2   7  151.93    5.34
  -3   2  -8  181.58    4.78
  -3  -2  -8  190.61    6.33
  -3   2  -8  188.28    5.98
   3   2   8  189.05    6.68
  -3   2  -9    0.42    0.49
   3   2   9    0.87    0.63
  -3   2  -9    0.23    0.50
   3   2  10   28.30    2.78
   3   2  10   23.30    1.88
   3  -2  10   24.31    1.20
  -3   2 -10   25.92    1.93
   3  -2  11    0.06    0.20
  -3   2 -11   -0.22    0.65
   3   2  11   -0.65    0.59
  -3   2 -12    1.71    0.77
   3  -2  12    1.01    0.26
   3   2  12    0.01    0.66
  -3   2 -13    1.35    0.68
   3   2  13    2.09    0.83
  -3  -2 -14   30.35    2.78
  -3   2 -14   28.55    2.46
   3   2  14   35.08    2.55
   3   2  15   23.54    2.14
  -3  -2 -15   23.31    2.53
  -3   2 -15   23.16    2.36
  -3  -2 -16    6.80    1.60
  -3   2 -16    5.37    1.32
  -3  -2 -17   21.21    2.59
  -3   2 -17   20.33    2.36
  -3   2 -18   11.41    1.88
   3  -3 -19    4.32    1.49
   3   3 -19    3.28    1.11
   3   3 -18   31.22    3.16
   3  -3 -18   34.33    3.41
   3  -3 -17    1.14    0.95
   3   3 -17    0.77    0.92
   3  -3 -16   12.96    2.07
   3   3 -16   13.13    1.93
   3  -3 -15   -0.53    0.99
   3   3 -15    0.03    0.82
   3  -3 -14   -0.21    1.02
   3   3 -14    0.43    0.80
  -3   3  14    0.45    0.78
   3   3 -13   20.59    2.16
   3  -3 -13   20.41    2.20
  -3   3  13   24.39    2.39
   3   3 -12  168.46    6.07
   3  -3 -12  187.63    6.38
  -3   3  12  179.37    6.27
   3  -3 -12  183.84    6.26
  -3   3  11    2.62    0.88
   3  -3 -11    3.65    1.14
   3   3 -11    3.46    0.93
  -3  -3  11    4.14    0.95
   3  -3 -11    3.06    0.88
   3  -3 -10    4.08    1.00
  -3  -3  10    5.49    1.04
   3  -3 -10    4.32    1.08
   3   3 -10    4.20    0.92
  -3   3  10    3.63    1.02
   3   3  -9    1.71    0.67
   3  -3  -9    2.51    0.78
   3  -3  -9    2.16    0.74
  -3   3   9    3.68    0.96
   3   3  -8   52.81    2.83
   3  -3  -8   53.72    2.99
  -3   3   8   51.51    2.94
   3  -3  -8   52.99    2.71
   3   3  -7  147.59    4.73
  -3   3   7  155.03    5.07
   3  -3  -7  146.73    4.39
   3   3  -6  139.91    4.48
   3  -3  -6  141.10    4.03
  -3   3   6  140.72    4.70
  -3   3   5   35.12    2.23
   3  -3  -5   29.70    1.62
   3   3  -4  427.31    8.31
  -3   3   4  403.65    8.34
   3  -3  -4  405.21    6.94
   3  -3  -3   89.28    2.41
   3   3  -2  310.19    6.37
   3  -3  -2  317.17    5.03
   3  -3  -1    0.67    0.30
   3   3  -1    0.05    0.55
   3  -3  -1    0.84    0.21
   3  -3  -1    0.90    0.40
   3   3   0  479.35    8.73
   3  -3   0  488.05    7.49
   3  -3   0  485.32    8.55
   3  -3   1  201.15    4.67
  -3   3  -1  200.44    3.94
   3   3   1  198.69    5.09
   3  -3   1  199.68    4.20
   3  -3   2  457.92    7.90
  -3   3  -2  473.14    7.47
   3  -3   2  466.51    7.85
   3  -3   3  388.04    6.95
  -3   3  -3  389.94    7.04
   3   3   3  377.11    8.22
   3  -3   3  388.58    7.43
  -3   3  -3  409.75    5.32
   3  -3   4  165.57    3.85
  -3   3  -4  167.13    4.32
   3   3   4  166.64    5.22
   3  -3   4  166.38    4.66
  -3   3  -4  174.96    3.12
   3  -3   5    8.68    0.77
   3   3   5    6.49    1.15
   3  -3   5    7.18    1.00
  -3   3  -5    7.47    0.65
  -3   3  -6  322.16    5.82
   3  -3   6  325.32    5.60
   3   3   6  328.01    8.42
   3  -3   6  344.75    7.91
  -3  -3  -7    2.91    0.82
   3  -3   7    2.43    0.41
  -3   3  -7    2.47    0.76
  -3   3  -7    3.23    0.60
   3   3   7    2.18    0.80
  -3   3  -8    0.23    0.39
  -3  -3  -8    1.03    0.68
   3   3   8   -0.13    0.55
   3  -3   8    0.80    0.23
   3  -3   9   55.21    1.33
  -3   3  -9   53.83    2.51
   3  -3   9   50.84    1.30
  -3   3  -9   55.71    3.24
   3   3   9   51.25    3.57
   3   3  10   85.36    3.88
  -3   3 -10   91.81    4.40
  -3   3 -10   93.11    3.60
   3   3  10   84.19    4.83
   3   3  11    1.55    0.94
   3   3  11    0.40    0.66
  -3   3 -11    1.96    0.69
   3   3  12   80.99    4.01
  -3   3 -12   73.97    3.52
  -3   3 -13    7.73    1.25
   3   3  13    9.18    1.44
   3   3  14   20.61    2.13
  -3   3 -14   20.39    2.03
  -3  -3 -15    2.00    1.05
   3   3  15    1.97    0.91
  -3   3 -15    2.42    0.88
  -3  -3 -16   17.90    2.35
  -3   3 -16   13.11    1.85
   3   3  16   13.96    1.83
  -3  -3 -17    1.89    1.01
  -3   3 -17    1.33    0.85
  -3   3 -18   -0.45    0.62
   3   4 -19    1.29    1.04
   3  -4 -19    5.26    1.62
   3  -4 -18    0.80    0.99
   3   4 -18    0.36    0.93
   3  -4 -17    0.00    0.84
   3   4 -17    2.55    1.17
  -3   4  17    1.07    0.79
  -3   4  16    1.03    0.80
   3  -4 -16   -0.21    1.03
   3   4 -16    0.68    0.68
  -3   4  15   13.04    1.99
   3  -4 -15   14.18    2.11
   3   4 -15   12.44    1.85
   3   4 -14   57.44    3.72
  -3   4  14   54.53    3.72
   3  -4 -14   52.22    3.65
  -3   4  13   -0.53    0.89
   3  -4 -13    0.19    0.87
   3   4 -13    0.44    0.67
   3  -4 -12    3.98    1.19
   3   4 -12    5.83    1.21
  -3   4  12    6.13    1.43
   3  -4 -11   11.17    1.55
   3   4 -11   12.62    1.63
   3  -4 -11   10.83    1.61
  -3   4  11   11.07    1.72
   3   4 -10   42.52    2.81
  -3  -4  10   42.12    2.70
  -3   4  10   40.44    2.88
   3  -4 -10   46.04    2.84
   3  -4 -10   48.79    3.07
   3  -4  -9   26.09    2.23
   3   4  -9   25.66    2.10
  -3   4   9   25.02    2.23
   3  -4  -9   25.10    2.01
  -3  -4   9   24.67    2.02
   3  -4  -8   80.28    3.82
   3   4  -8   74.49    3.49
  -3   4   8   79.13    3.82
  -3  -4   8   82.72    3.61
   3  -4  -8   74.53    3.30
   3  -4  -7    2.83    0.80
  -3   4   7    2.12    0.92
   3   4  -7    1.99    0.70
   3   4  -6  521.56   10.21
  -3   4   6  518.96   10.68
   3  -4  -6  527.26    9.34
   3   4  -5  262.47    6.53
   3  -4  -5  260.75    5.58
  -3   4   5  260.52    6.82
  -3   4   4    0.90    0.59
   3  -4  -4    0.94    0.38
   3  -4  -3    5.29    0.61
  -3   4   3    5.27    0.91
   3  -4  -2  111.39    3.78
  -3   4   2  106.42    3.76
   3   4  -2  104.91    3.47
   3  -4  -2  108.23    2.39
   3  -4  -1    3.58    0.33
   3   4  -1    2.47    0.67
   3  -4  -1    2.71    0.39
   3  -4  -1    3.07    0.69
   3  -4   0  261.61    5.84
   3   4   0  257.35    5.98
   3  -4   0  255.28    4.50
   3  -4   1   26.98    1.62
   3   4   1   26.86    1.81
   3  -4   1   26.82    1.27
   3  -4   2  197.99    4.66
  -3   4  -2  201.30    3.94
   3   4   2  203.85    5.44
   3  -4   2  192.62    4.28
   3  -4   3  142.09    3.68
  -3  -4  -3  143.73    4.61
  -3   4  -3  148.11    3.55
   3   4   3  143.38    4.69
   3  -4   3  148.31    3.89
   3  -4   4    0.88    0.34
  -3  -4  -4    1.56    0.60
   3  -4   4    1.39    0.59
  -3   4  -4    1.03    0.40
  -3   4  -4    1.77    0.25
   3   4   4    0.84    0.62
  -3   4  -5   56.80    1.61
   3  -4   5   53.00    1.90
  -3  -4  -5   54.88    3.00
  -3   4  -5   51.51    2.35
   3   4   5   54.29    3.09
   3  -4   6   10.74    0.77
  -3  -4  -6    8.02    1.18
   3   4   6    8.26    1.31
  -3   4  -6    8.16    0.72
  -3   4  -7   -0.08    0.35
  -3  -4  -7   -0.73    0.69
   3  -4   7    0.47    0.23
   3   4   7    0.78    0.74
  -3   4  -8  125.96    3.54
  -3   4  -8  124.23    4.57
   3   4   8  131.41    5.60
   3   4   9   32.11    2.45
  -3   4  -9   30.92    2.37
   3   4   9   30.38    2.77
  -3   4  -9   28.99    1.77
  -3   4 -10    0.76    0.54
  -3   4 -10    0.35    0.62
   3   4  10    0.22    0.86
   3   4  10    0.78    0.67
   3   4  11   40.48    3.56
   3   4  11   35.61    2.72
  -3   4 -11   38.19    2.31
   3   4  12   18.47    2.07
  -3   4 -12   22.50    1.91
  -3   4 -13    5.18    1.04
   3   4  13    5.72    1.24
   3   4  14   23.87    2.43
  -3   4 -14   24.92    2.22
   3   4  15    2.83    0.99
  -3   4 -15    3.59    1.05
   3   4  16   32.74    2.93
  -3   4 -16   32.31    2.75
  -3  -4 -16   31.84    3.19
   3   5 -19   27.10    3.08
   3  -5 -18    8.45    1.82
  -3   5  18   11.11    2.05
   3   5 -18    5.92    1.47
   3   5 -17   26.22    2.88
  -3   5  17   25.04    2.85
   3  -5 -17   27.02    3.07
  -3   5  16    5.51    1.47
   3   5 -16    4.99    1.45
   3  -5 -16    6.78    1.74
   3   5 -15   42.11    3.34
  -3   5  15   34.09    3.20
   3  -5 -15   33.65    3.13
   3  -5 -14    0.52    0.84
   3   5 -14   -0.16    0.79
  -3   5  14   -0.08    0.81
   3   5 -13   33.10    2.83
  -3   5  13   32.26    2.94
   3  -5 -13   32.95    2.84
  -3   5  12  197.45    7.17
   3   5 -12  193.54    6.73
   3  -5 -12  192.62    6.72
   3   5 -11   50.97    3.26
  -3   5  11   46.14    3.32
   3  -5 -11   51.57    3.24
   3  -5 -10   -0.87    0.74
   3   5 -10   -0.48    0.81
  -3   5  10   -0.09    0.71
  -3   5   9    7.72    1.44
  -3  -5   9    6.12    1.13
   3  -5  -9    5.71    1.14
   3  -5  -9    5.91    1.14
   3   5  -9    7.10    1.29
   3  -5  -8  307.35    7.42
  -3  -5   8  313.71    7.95
   3   5  -8  315.41    8.00
  -3   5   8  328.08    8.65
   3  -5  -8  334.77    8.58
  -3  -5   7   67.76    3.34
   3  -5  -7   68.12    3.05
  -3   5   7   68.37    3.62
   3   5  -7   66.32    3.33
  -3   5   6   15.47    1.76
  -3  -5   6   12.30    1.40
   3  -5  -6   12.50    1.24
   3   5  -6   12.73    1.48
  -3   5   5  208.90    6.29
   3  -5  -5  217.70    5.08
   3  -5  -4  473.73    8.07
  -3   5   4  457.98    9.88
  -3   5   3  106.91    4.10
   3  -5  -3  105.75    4.01
   3   5  -3  104.47    3.55
   3  -5  -3  104.99    2.82
   3  -5  -2   30.24    1.10
   3   5  -2   31.50    1.94
   3  -5  -2   28.57    1.98
  -3   5   2   30.27    2.10
   3  -5  -2   30.31    1.27
   3  -5  -1  344.85    7.56
  -3   5   1  344.43    7.62
   3   5  -1  355.41    7.39
   3  -5  -1  355.96    5.15
   3  -5  -1  348.72    5.07
  -3   5   0   24.99    1.79
   3   5   0   26.81    1.85
   3  -5   0   26.51    1.77
   3  -5   0   25.92    1.00
  -3  -5  -1   61.01    2.76
   3  -5   1   60.64    2.62
   3   5   1   61.35    2.84
   3  -5   1   62.71    1.82
   3  -5   2   50.96    2.30
  -3   5  -2   53.51    1.64
  -3  -5  -2   54.30    2.71
   3   5   2   55.74    2.78
   3  -5   2   55.06    1.91
   3  -5   3   55.53    2.27
  -3  -5  -3   51.49    2.73
  -3   5  -3   52.96    1.84
   3   5   3   53.07    2.82
   3  -5   4   32.43    1.63
  -3  -5  -4   32.17    2.25
  -3   5  -4   34.80    1.64
   3   5   4   33.05    2.33
  -3   5  -5   24.91    0.89
  -3  -5  -5   24.09    2.02
  -3   5  -5   24.59    1.52
   3   5   5   21.56    2.00
   3  -5   5   23.09    1.28
  -3   5  -6   55.39    1.64
  -3  -5  -6   52.63    3.09
   3   5   6   52.46    3.22
   3  -5   6   54.72    1.70
   3  -5   7  115.38    2.25
  -3   5  -7  115.98    2.98
   3   5   7  111.10    5.05
  -3   5  -8   41.51    1.87
  -3   5  -8   38.90    2.43
   3   5   8   43.96    3.30
  -3   5  -9  108.75    3.41
   3   5   9  116.30    5.59
   3   5   9  110.22    4.85
  -3   5  -9  108.93    4.43
   3   5  10   44.78    3.12
  -3   5 -10   40.64    2.86
  -3   5 -10   43.12    2.23
   3   5  10   43.48    3.57
  -3   5 -11    4.82    0.88
   3   5  11    4.87    1.35
   3   5  11    3.10    1.12
  -3   5 -12   39.82    2.44
   3   5  12   41.22    3.20
  -3   5 -13   66.84    3.36
   3   5  13   61.80    3.99
   3   5  14   11.49    1.79
  -3   5 -14   10.03    1.45
   3   5  15    2.37    1.03
  -3   5 -15    3.71    1.05
   3   5  16   -0.10    0.69
  -3   6  20   -0.59    0.98
   3   6 -19    4.26    1.48
  -3   6  19    0.47    1.02
   3  -6 -18    2.84    1.28
   3   6 -18    3.43    1.26
  -3   6  18    3.85    1.27
  -3   6  17   16.83    2.48
   3  -6 -17   16.22    2.56
   3   6 -17   15.56    2.30
   3  -6 -16   13.68    2.24
   3   6 -16   15.53    2.23
  -3   6  16   15.80    2.32
   3  -6 -15   14.40    2.15
   3   6 -15   17.43    2.27
  -3   6  15   13.61    2.11
   3  -6 -14   14.07    2.07
  -3   6  14   13.81    2.11
   3   6 -14   14.49    2.01
   3   6 -13   79.50    4.43
  -3   6  13   76.02    4.66
   3  -6 -13   75.49    4.40
   3   6 -12   23.78    2.40
  -3   6  12   25.38    2.63
   3  -6 -12   24.66    2.43
   3  -6 -11    4.02    1.15
   3   6 -11    3.83    1.02
   3  -6 -11    1.61    0.68
  -3   6  11    3.95    1.17
   3  -6 -10    3.90    1.09
   3   6 -10    3.43    1.01
   3  -6 -10    4.56    0.96
  -3   6  10    3.21    1.07
   3  -6  -9    1.48    0.86
   3   6  -9    3.28    0.94
   3  -6  -9    4.95    1.00
  -3   6   9    4.75    1.14
   3  -6  -8    0.38    0.59
  -3  -6   8    0.53    0.62
   3   6  -8    0.18    0.61
   3  -6  -8    0.89    0.49
  -3   6   8    0.55    0.75
   3   6  -7   73.85    3.64
  -3   6   7   73.21    3.93
   3  -6  -7   76.10    3.29
  -3  -6   7   78.17    3.74
   3  -6  -7   82.34    4.12
   3  -6  -6   17.42    1.51
  -3   6   6   18.05    1.95
  -3  -6   6   18.77    1.78
   3  -6  -6   18.59    1.90
  -3  -6   5   50.34    2.90
  -3   6   5   49.06    3.08
   3  -6  -5   51.36    2.36
   3  -6  -5   55.84    3.18
  -3  -6   4   13.52    1.52
  -3   6   4   13.31    1.62
   3  -6  -4   11.07    1.05
   3  -6  -4   12.14    1.46
  -3  -6   3  137.00    4.85
  -3   6   3  140.15    4.99
   3   6  -3  131.75    4.21
   3  -6  -3  139.48    3.49
   3  -6  -3  147.74    5.02
  -3   6   2   37.15    2.44
   3   6  -2   32.96    2.03
   3  -6  -2   35.17    0.92
   3  -6  -2   33.07    1.43
   3  -6  -2   34.91    2.29
  -3   6   1  375.35    8.41
   3  -6  -1  388.04    5.76
   3   6  -1  380.06    7.98
   3  -6  -1  367.95    8.24
   3  -6   0   10.18    0.49
  -3   6   0   12.04    1.46
   3   6   0   10.02    1.24
   3  -6   0   10.84    0.50
   3  -6   0   11.63    1.25
  -3   6  -1  238.35    5.98
   3   6   1  238.23    6.20
   3  -6   1  236.47    5.89
  -3  -6  -2    0.68    0.45
   3  -6   2    0.96    0.43
   3   6   2    0.50    0.56
  -3   6  -3    2.15    0.36
   3   6   3    1.00    0.58
   3  -6   3    1.48    0.47
  -3  -6  -4   52.64    2.94
  -3   6  -4   49.62    1.84
   3   6   4   46.48    2.89
   3  -6   4   54.12    2.27
  -3   6  -5    5.18    0.70
   3   6   5    5.73    1.12
   3  -6   5    5.45    0.71
  -3  -6  -5    4.52    0.92
  -3  -6  -6    0.30    0.54
  -3   6  -6   -0.21    0.33
   3   6   6    0.11    0.83
   3  -6   6    0.02    0.25
   3   6   7   23.65    2.35
  -3   6  -7   22.68    1.16
  -3   6  -8    1.57    0.67
  -3   6  -8    0.65    0.38
   3   6   8    0.56    0.71
   3   6   8    1.25    0.91
  -3   6  -9   88.43    2.91
   3   6   9   85.65    4.43
  -3   6  -9   84.28    3.79
   3   6   9   86.76    4.90
  -3   6 -10    0.44    0.47
  -3   6 -10    0.08    0.40
   3   6  10   -0.78    0.95
   3   6  10    0.73    0.88
  -3   6 -11    5.10    0.89
   3   6  11    5.91    1.56
   3   6  11    4.59    1.23
  -3   6 -12   16.91    1.58
   3   6  12   14.91    2.12
  -3   6 -13   19.47    1.76
   3   6  13   23.33    2.54
   3   6  14    0.91    0.86
   3   6  15    4.23    1.23
   3   6  16    3.52    1.28
   3   6  17   -0.98    0.93
   3   7 -18   -1.86    1.07
  -3   7  18   -2.85    1.46
   3  -7 -17    3.18    1.30
   3   7 -17    2.37    1.06
  -3   7  17    4.45    1.59
   3  -7 -16   -0.56    0.95
   3   7 -16    2.92    1.19
  -3   7  16    2.04    1.25
   3   7 -15   38.97    3.37
  -3   7  15   33.84    3.39
   3  -7 -15   37.21    3.42
  -3   7  14    7.41    1.69
   3  -7 -14   12.33    2.01
   3   7 -14    7.09    1.54
   3  -7 -13   15.42    2.17
  -3   7  13   16.78    2.37
   3  -7 -12    1.16    0.97
   3   7 -12    1.47    0.94
  -3   7  12    1.67    0.98
   3   7 -11   65.53    3.93
  -3   7  11   75.65    4.63
   3  -7 -11   74.41    4.10
   3  -7 -11   70.70    3.87
   3  -7 -10   -0.27    0.74
   3   7 -10    2.33    0.91
   3  -7 -10    1.46    0.68
  -3   7  10    1.54    0.79
   3   7  -9    4.88    1.18
   3  -7  -9    6.03    1.17
   3  -7  -9    4.71    0.92
  -3   7   9    6.51    1.38
   3  -7  -8    2.56    0.90
   3  -7  -8    3.72    0.76
  -3   7   8    2.07    1.00
  -3  -7   7   21.56    2.04
  -3   7   7   16.83    2.01
   3  -7  -7   18.62    1.72
   3  -7  -7   18.57    1.51
  -3  -7   6   12.29    1.52
  -3   7   6   11.55    1.66
   3  -7  -6   12.96    1.42
   3  -7  -6   10.84    1.05
  -3   7   5  240.74    7.49
  -3  -7   5  258.17    7.24
   3  -7  -5  245.66    5.09
   3  -7  -5  265.01    7.68
   3  -7  -5  245.32    5.94
   3   7  -4    5.39    0.94
  -3  -7   4    7.92    1.30
   3  -7  -4    7.95    1.35
   3  -7  -4    5.33    0.82
  -3   7   4    6.39    1.27
   3  -7  -4    5.48    0.56
   3   7  -3   -0.11    0.60
  -3  -7   3    0.12    0.69
  -3   7   3    1.26    0.87
   3  -7  -3   -0.26    0.53
   3   7  -2    8.03    1.17
  -3  -7   2    8.66    1.38
  -3   7   2    7.67    1.39
   3  -7  -2    7.84    1.28
  -3  -7   1  665.90   12.95
  -3   7   1  641.86   12.41
   3   7  -1  635.70   11.60
   3  -7  -1  654.45   12.39
   3   7   0    0.89    0.64
  -3   7   0    0.40    0.66
   3  -7   0    1.63    0.71
   3  -7   0    0.15    0.23
  -3   7  -1   87.63    3.63
   3   7   1   88.68    3.67
   3  -7   1   85.02    3.55
  -3   7  -2   12.00    1.32
  -3  -7  -2   16.20    1.56
   3   7   2   14.02    1.58
   3  -7   2   12.51    1.32
  -3  -7  -3  117.92    4.44
   3   7   3  113.80    4.51
   3  -7   3  110.70    3.78
  -3  -7  -4    0.50    0.52
  -3   7  -4    0.54    0.24
   3   7   4    1.12    0.72
   3  -7   4    0.05    0.31
  -3  -7  -5    3.53    0.91
  -3   7  -5    3.76    0.54
   3   7   5    4.34    1.10
   3   7   6   13.74    1.84
  -3   7  -6   12.47    1.05
   3   7   7   67.36    3.90
   3   7   7   66.38    3.94
   3   7   8    3.71    1.17
   3   7   8    5.44    1.27
  -3   7  -9    9.99    1.27
   3   7   9    9.16    1.71
  -3   7  -9    8.89    0.90
   3   7   9    7.72    1.43
  -3   7 -10   25.99    1.63
  -3   7 -10   25.86    2.15
   3   7  10   25.00    2.66
   3   7  10   29.01    3.01
  -3   7 -11    1.40    0.54
   3   7  11    0.27    0.97
   3   7  11    0.45    0.68
   3   7  12    4.59    1.39
   3   7  13   24.23    2.77
   3   7  14   -0.63    0.97
   3   7  15    4.05    1.43
   3   7  16   -0.06    0.72
   3  -8 -17   11.09    2.16
   3   8 -17    6.33    1.67
  -3   8  17   10.90    2.20
  -3   8  16   -2.40    1.21
   3   8 -16   -0.17    0.82
  -3   8  15   -0.55    0.97
   3  -8 -15    2.74    1.28
   3   8 -15    0.84    0.93
   3   8 -14   10.48    1.85
  -3   8  14    9.74    1.98
   3  -8 -14   11.61    1.94
   3   8 -13   29.04    2.85
  -3   8  13   33.18    3.34
   3  -8 -13   23.87    2.60
   3  -8 -12    8.26    1.65
   3   8 -12   10.30    1.72
  -3   8  12   12.43    2.16
   3  -8 -11   -0.04    0.80
   3  -8 -11   -0.12    0.55
   3   8 -11    1.19    0.68
  -3   8  11    0.65    0.91
  -3   8  10   48.11    3.76
   3  -8 -10   48.50    2.95
   3  -8 -10   44.54    3.11
   3  -8  -9    2.72    0.83
   3  -8  -9    4.45    0.91
  -3   8   9    2.53    1.17
  -3   8   8   29.14    2.81
   3  -8  -8   26.35    1.89
   3  -8  -8   27.87    2.25
   3  -8  -7    2.87    0.97
  -3   8   7    4.20    1.30
   3  -8  -7    2.95    0.65
   3  -8  -6  279.34    6.98
  -3   8   6  276.90    8.63
   3  -8  -6  277.95    5.70
  -3   8   5   27.32    2.55
   3   8  -5   30.47    2.11
  -3   8   4   22.92    2.27
   3   8  -4   20.73    1.74
   3  -8  -4   23.78    0.82
   3   8  -3    7.34    1.12
  -3   8   3    9.26    1.48
   3  -8  -3    9.91    1.45
  -3   8   2  132.79    5.32
   3   8  -2  136.58    4.60
   3  -8  -2  143.15    5.37
   3   8  -1    4.09    0.89
   3  -8  -1    5.57    1.08
  -3   8   1    4.73    1.08
   3  -8   0   99.64    2.56
  -3   8   0   99.64    4.27
   3   8   0   96.34    3.91
   3  -8   0  107.25    4.36
   3  -8   1   58.52    1.60
  -3   8  -1   52.92    3.06
   3   8   1   54.73    2.98
   3  -8   1   56.61    3.01
  -3   8  -2  234.56    6.48
   3  -8   2  228.94    6.24
   3   8   2  226.08    6.58
  -3   8  -3   31.16    2.15
  -3  -8  -3   34.97    2.40
   3  -8   3   32.64    2.12
   3   8   3   28.99    2.34
  -3  -8  -4    5.95    1.05
   3   8   4    6.52    1.21
  -3   8  -5   21.75    1.03
   3   8   5   21.69    2.22
   3   8   6   17.78    2.14
  -3   8  -6   20.69    1.23
   3   8   6   19.41    2.21
  -3   8  -7    4.83    0.71
   3   8   7    5.13    1.36
   3   8   7    4.44    1.31
   3   8   8   29.58    2.81
   3   8   8   31.21    2.95
   3   8   9   32.29    3.11
   3   8   9   35.04    3.16
   3   8  10    9.33    1.79
   3   8  10    9.75    1.85
   3   8  11   13.35    2.20
   3   8  11   21.20    2.61
   3   8  12    3.44    1.16
   3   8  13   11.78    2.01
   3   8  14   14.01    2.24
   3   8  15    2.02    1.10
   3   9 -17    3.62    1.27
   3  -9 -16    0.93    0.98
   3   9 -16    1.77    1.14
   3  -9 -15    1.70    1.06
  -3   9  15    2.39    1.29
   3   9 -15    3.69    1.33
   3  -9 -14   10.52    1.98
   3   9 -14    7.62    1.58
  -3   9  14   10.98    2.08
   3  -9 -13    0.66    0.99
   3   9 -13    2.20    1.05
  -3   9  13    1.01    1.13
  -3   9  12   47.14    4.04
   3  -9 -12   40.52    3.32
   3  -9 -11    1.03    0.85
  -3   9  11    0.62    0.84
   3  -9 -10    3.93    1.06
   3  -9 -10    5.75    1.04
  -3   9  10    3.74    1.31
   3  -9  -9    2.93    1.01
   3  -9  -9    2.37    0.63
  -3   9   9    2.13    0.96
   3  -9  -8   26.02    2.28
  -3   9   8   30.85    3.03
   3  -9  -8   27.94    1.86
   3  -9  -7   14.44    1.64
  -3   9   7   14.59    2.13
   3  -9  -7   17.38    1.34
  -3   9   6   56.42    3.91
   3   9  -6   65.02    3.19
   3  -9  -6   62.23    2.18
   3   9  -5    0.64    0.49
   3  -9  -5    0.24    0.18
  -3   9   5   -0.04    0.83
  -3   9   4   27.16    2.60
   3   9  -4   27.27    2.03
   3   9  -3   10.44    1.31
  -3   9   3    9.95    1.57
   3   9  -2   -0.77    0.69
  -3   9   2    0.12    0.69
   3   9  -1    0.86    0.53
   3  -9  -1    1.13    0.63
  -3   9   1    0.95    0.79
   3  -9   0   50.69    1.95
  -3   9   0   54.56    3.31
   3   9   0   47.02    2.80
   3  -9   0   51.70    3.14
  -3   9  -1   41.65    2.84
   3  -9   1   44.12    1.60
   3   9   1   46.75    2.83
   3   9   2    6.40    1.15
  -3   9  -2    7.29    1.19
   3  -9   2    6.73    0.52
  -3   9  -3   24.33    2.00
   3  -9   3   26.04    0.83
   3   9   4   13.94    1.79
   3   9   5    3.30    1.09
   3   9   5    5.33    1.38
   3   9   6   57.76    3.96
   3   9   6   57.79    3.80
   3   9   7    4.97    1.39
   3   9   7    4.67    1.26
   3   9   8    0.40    0.72
   3   9   8    2.85    1.10
   3   9   9   13.72    2.17
   3   9   9   16.13    2.34
   3   9  10   18.65    2.57
   3   9  10   18.92    2.58
   3   9  11    0.04    0.82
   3   9  12    4.92    1.54
   3   9  13    2.33    1.20
   3 -10 -15    0.33    0.80
   3 -10 -14   17.64    2.53
  -3  10  14   17.33    2.79
   3 -10 -13    2.39    1.22
  -3  10  13    5.34    1.60
   3 -10 -12   16.04    2.27
  -3  10  12   18.65    2.70
   3 -10 -11    7.27    1.57
  -3  10  11    3.53    1.34
  -3  10  10   44.15    3.93
   3 -10 -10   41.90    3.25
   3 -10  -9    1.61    0.93
  -3  10   9   -0.17    0.91
   3 -10  -8   14.14    1.77
  -3  10   8   15.17    2.22
   3  10  -7    0.93    0.69
  -3  10   7    1.12    1.01
  -3  10   6  171.05    7.24
   3  10  -6  171.81    5.53
  -3  10   5   12.22    1.96
   3  10  -5   11.92    1.42
  -3  10   4   22.70    2.51
   3  10  -4   20.97    1.86
   3  10  -3   23.23    1.97
  -3  10   3   21.96    2.39
   3  10  -2   11.65    1.38
  -3  10   2   11.09    1.74
   3  10  -1    1.27    0.59
   3 -10  -1    1.17    0.39
  -3  10   1    0.91    0.93
   3 -10   0  189.64    4.49
  -3  10   0  188.11    6.73
   3  10   0  193.65    6.06
   3 -10   1   49.29    1.91
  -3  10  -1   47.52    3.23
   3  10   1   45.67    2.92
  -3  10  -2   16.28    1.90
   3  10   2   16.72    1.87
   3 -10   2   19.90    1.05
   3  10   3    9.38    1.49
   3  10   3   12.96    1.96
  -3  10  -3   11.89    1.56
  -3  10  -4  145.60    5.05
   3  10   4  143.17    6.40
   3  10   4  138.84    5.68
   3  10   5   12.36    1.81
   3  10   5   11.45    1.90
   3  10   6   45.07    3.69
   3  10   6   34.43    3.02
   3  10   7    1.13    0.98
   3  10   7   -0.83    1.07
   3  10   8  100.94    5.82
   3  10   8   94.08    5.29
   3  10   9    0.29    0.87
   3  10   9   -0.62    0.90
   3  10  10    5.23    1.54
   3  10  10    0.52    0.93
   3  10  11    8.28    1.92
   3 -11 -14   -0.13    0.95
   3 -11 -13    1.15    1.01
   3 -11 -12    4.69    1.39
  -3  11  12    4.42    1.64
   3 -11 -11   18.08    2.36
  -3  11  11   11.04    2.09
   3 -11 -10   -0.63    0.86
  -3  11  10    0.96    0.99
   3 -11  -9   -0.66    0.72
  -3  11   9   -0.16    0.88
   3  11  -8    1.02    0.60
   3 -11  -8    1.57    0.86
  -3  11   8    1.16    0.89
   3  11  -7    1.51    0.60
  -3  11   7    1.55    0.90
  -3  11   6   11.59    2.02
   3  11  -6   14.37    1.60
   3  11  -5   10.13    1.34
  -3  11   5   12.18    2.04
   3  11  -4   -1.08    0.81
  -3  11   4   -0.92    1.03
   3  11  -3    5.91    1.06
  -3  11   3    7.21    1.56
   3  11  -2    1.47    0.60
  -3  11   2    2.71    1.12
   3  11  -1   10.99    1.47
  -3  11   1   11.54    1.85
   3  11   0    5.34    1.06
  -3  11   0    6.97    1.49
  -3  11  -1    3.17    1.07
   3  11   1    2.80    0.78
   3  11   1    2.05    0.99
  -3  11  -2   16.92    1.99
   3  11   2   19.05    2.41
   3  11   2   15.17    1.80
  -3  11  -3   31.51    2.54
   3  11   3   30.87    3.08
   3  11   3   28.31    2.50
   3  11   4   13.58    1.82
  -3  11  -4   16.23    1.77
   3  11   4   14.05    2.15
   3  11   5   18.01    2.47
   3  11   5   18.17    2.17
   3  11   6   17.52    2.16
   3  11   6   20.19    2.62
   3  11   7    1.64    1.01
   3  11   7   -2.35    1.48
   3  11   8    4.04    1.34
   3  11   8    4.36    1.60
   3  11   9    0.51    0.78
   3  11   9    0.98    1.00
   3 -12 -13   10.97    2.13
   3 -12 -12   14.05    2.17
   3 -12 -11    0.34    0.99
   3 -12 -10   11.11    1.87
  -3  12  10   14.79    2.55
   3 -12  -9    0.82    0.72
  -3  12   9    1.15    1.06
   3  12  -9    0.43    0.61
   3  12  -8   -0.12    0.52
   3 -12  -8    1.33    0.92
  -3  12   8    1.94    1.26
   3  12  -8   -0.46    0.84
  -3  12   7   53.40    4.43
   3  12  -7   52.15    3.09
   3  12  -7   54.93    3.71
   3  12  -6    9.40    1.34
  -3  12   6   10.98    2.13
   3  12  -6    7.12    1.43
   3  12  -5    0.27    0.46
  -3  12   5    0.24    0.91
   3  12  -5    0.57    0.79
   3  12  -4    8.39    1.22
  -3  12   4    5.69    1.47
   3  12  -4    7.05    1.46
   3  12  -3    1.95    0.65
  -3  12   3    1.82    1.11
   3  12  -3    3.38    1.10
   3  12  -2    2.33    0.76
  -3  12   2    1.58    0.87
   3  12  -2    2.28    0.88
   3  12  -1    0.25    0.50
   3  12  -1    1.19    0.89
  -3  12   1    1.31    1.04
  -3  12   0   23.30    2.61
   3  12   0   32.16    3.15
   3  12   0   28.01    2.36
  -3  12  -1   57.86    3.90
   3  12   1   64.57    4.46
   3  12   1   53.73    3.35
  -3  12  -2   19.06    2.21
   3  12   2   16.08    2.41
   3  12   2   16.25    1.92
   3  12   3    0.89    0.58
  -3  12  -3    1.48    0.71
  -3  12  -4   58.53    3.50
   3  12   4   50.35    4.13
   3  12   4   48.68    3.45
   3  12   5   -0.59    0.86
   3  12   5    1.04    1.11
   3  12   6   -0.35    0.73
   3  12   6    0.47    0.99
   3  12   7   13.29    2.03
   3  12   8    6.56    1.62
   3  12   9    2.06    1.00
   3 -13 -11   25.13    2.91
   3 -13 -10    0.22    0.91
  -3  13   7   10.11    2.05
   3  13  -7    8.86    1.62
  -3  13   6    3.63    1.39
   3  13  -6    2.82    1.14
  -3  13   5   35.34    3.61
   3  13  -5   33.05    3.13
  -3  13   4   19.57    2.71
   3  13  -4   24.01    2.76
  -3  13   3    6.58    1.64
   3  13  -3    5.26    1.46
  -3  13   2    0.46    0.82
   3  13  -2    1.72    0.85
   3  13  -1   17.09    2.41
  -3  13   1   14.99    2.29
   3  13   0    1.33    0.93
  -3  13   0    0.28    0.83
  -3  13  -1   -0.25    0.91
   3  13   1   -0.94    1.05
  -3  13  -2    1.71    0.96
   3  13   2   -0.21    0.94
   3  13   3   14.96    2.47
   3  14  -6    0.10    0.72
   3  14  -5    3.74    1.13
  -3  14   4    1.02    1.00
   3  14  -4    3.16    1.23
  -3  14   3    5.78    1.65
   3  14  -3    4.23    1.36
  -3  14   2    6.22    1.77
   3  14  -2    4.74    1.53
   3  14  -1    4.76    1.54
  -3  14   1    2.81    1.11
  -3  14   0    2.40    1.15
   3  14   0    1.41    1.07
  -3  14  -1    1.48    0.97
   4   0 -19    2.03    1.19
   4   0 -18   30.92    3.23
   4   0 -17   -0.70    1.01
   4   0 -16    8.99    1.70
   4   0 -15   -0.04    0.83
   4   0 -14    0.03    0.72
   4   0 -14    0.67    0.58
   4   0 -13    0.93    0.75
   4   0 -13    0.69    0.81
   4   0 -12  460.30   10.80
   4   0 -12  476.88   10.49
  -4   0  11   -0.06    0.54
   4   0 -11    1.35    0.94
   4   0 -11   -0.07    0.53
   4   0 -10    9.56    1.33
   4   0 -10   12.57    1.52
  -4   0  10   11.70    1.44
  -4   0   9    0.10    0.57
   4   0  -9    0.53    0.61
   4   0  -9    0.29    0.49
   4   0  -8    2.95    0.78
   4   0  -8    3.02    0.83
  -4   0   8    2.03    0.75
   4   0  -7   -0.22    0.64
   4   0  -6  124.37    4.06
  -4   0   5    0.12    0.26
   4   0  -5    0.33    0.48
  -4   0   4  392.42    7.34
   4   0  -4  395.68    7.59
  -4   0   3    0.06    0.35
   4   0  -3    0.04    0.41
  -4   0   2  467.69    8.03
   4   0  -2  474.11    8.59
   4   0  -1    0.23    0.44
  -4   0   1    0.26    0.29
  -4   0   0   41.60    1.85
   4   0   0   40.38    2.14
   4   0   1    1.51    0.69
   4   0   2 1883.80   25.90
   4   0   3   -0.01    0.57
  -4   0  -4  126.43    4.31
   4   0   4  115.42    4.39
  -4   0  -5    0.87    0.55
   4   0   5    0.41    0.66
  -4   0  -6   80.89    3.72
   4   0   6   74.47    3.85
  -4   0  -7    0.49    0.52
   4   0   7    0.18    0.60
   4   0   8   56.83    3.70
   4   0   9   -0.54    0.80
   4   0  10   88.18    4.99
   4   0  11    0.16    0.46
  -4   0 -12   23.61    2.20
   4   0  12   26.86    1.91
  -4   0 -13   -0.04    0.68
   4   0  13   -0.38    0.50
  -4   0 -14    7.57    1.40
  -4   0 -15    0.02    0.69
  -4   0 -16    7.51    1.52
  -4   0 -17   -0.51    0.74
   4  -1 -19   13.44    2.37
   4   1 -19   11.54    2.10
   4  -1 -18    2.22    1.11
   4   1 -18    2.03    1.16
   4  -1 -17   -0.10    1.08
   4   1 -17    2.90    1.23
   4  -1 -16   -0.04    0.84
   4   1 -16    0.30    0.81
   4  -1 -15    5.72    1.31
   4   1 -15    4.55    1.19
   4   1 -15    5.19    1.03
   4   1 -14   34.79    2.56
   4   1 -14   40.23    3.11
   4  -1 -14   33.36    2.88
   4   1 -13    4.59    1.01
   4  -1 -13    5.22    1.26
   4   1 -13    4.73    1.17
   4  -1 -13    4.46    1.11
   4  -1 -12    1.39    1.04
   4   1 -12   -0.08    0.83
   4   1 -12   -0.35    0.61
   4  -1 -12   -0.62    0.81
   4  -1 -11   63.68    3.48
   4   1 -11   62.19    3.49
   4  -1 -11   60.54    3.39
   4   1 -11   63.40    3.28
  -4   1  11   61.43    3.32
   4   1 -10   17.04    1.85
   4  -1 -10   17.50    1.79
   4  -1 -10   17.58    1.77
   4   1 -10   15.21    1.62
  -4   1  10   17.41    1.68
  -4  -1  10   16.54    1.72
  -4   1   9    2.61    0.72
  -4  -1   9    2.46    0.82
   4   1  -9    1.98    0.74
   4  -1  -9    2.20    0.78
   4   1  -9    1.36    0.78
   4  -1  -9    2.28    0.74
   4  -1  -8  126.25    4.36
   4  -1  -8  131.50    4.78
   4   1  -8  139.27    4.69
  -4   1   8  125.42    4.22
  -4  -1   8  129.63    4.38
   4  -1  -7  160.52    4.77
   4   1  -7  166.56    5.04
  -4  -1   7  169.19    4.95
   4  -1  -6   13.22    1.32
   4   1  -6   12.92    1.35
  -4   1   5    0.37    0.43
   4  -1  -5    0.55    0.53
   4   1  -5    1.06    0.52
  -4   1   4    1.79    0.48
   4  -1  -4    2.00    0.58
   4   1  -4    1.16    0.53
  -4   1   3  127.99    3.35
  -4  -1   3  124.47    3.74
   4  -1  -3  127.47    3.49
   4   1  -3  134.63    3.96
   4   1  -2    9.54    1.07
  -4   1   2    8.23    0.78
   4  -1  -2    8.08    0.93
  -4  -1   2    9.87    0.99
   4  -1  -2    7.93    0.82
  -4   1   1   32.38    1.49
  -4  -1   1   36.74    1.88
   4   1  -1   33.44    1.96
   4  -1  -1   33.30    1.83
  -4   1   0  418.87    6.91
  -4  -1   0  428.83    7.83
   4   1   0  436.18    8.43
   4  -1   0  426.74    8.02
  -4   1  -1  126.67    2.94
   4   1   1  122.52    3.95
   4  -1   1  132.56    3.83
  -4   1  -2   -0.14    0.25
   4   1   2    0.74    0.53
   4  -1   2    0.55    0.55
   4   1   3    2.15    0.69
   4  -1   3    1.63    0.61
  -4  -1  -4    0.54    0.50
   4   1   4    0.33    0.56
   4  -1   4    0.84    0.50
  -4  -1  -5   10.11    1.34
   4   1   5   11.15    1.46
  -4   1  -5   13.55    1.45
  -4  -1  -6   21.87    1.96
  -4   1  -6   19.72    1.80
   4   1   6   22.02    2.14
   4  -1   6   19.03    1.96
  -4  -1  -7  134.09    5.22
  -4   1  -7  128.08    4.90
   4   1   7  125.70    5.36
   4  -1   7  141.22    5.53
  -4   1  -8   41.85    2.87
   4   1   8   39.91    3.16
   4  -1   8   39.53    3.02
   4   1   9    0.46    0.71
   4  -1   9    0.18    0.77
  -4   1 -10   18.17    1.75
   4   1  10   20.11    2.48
   4  -1  10   18.92    2.37
   4   1  11   41.85    2.55
   4  -1  11   40.80    2.12
  -4   1 -11   39.18    2.61
   4   1  11   35.97    3.41
   4   1  12   13.84    1.55
   4  -1  12   14.43    1.28
  -4   1 -12   14.58    1.74
  -4  -1 -13    5.65    1.31
  -4   1 -13    4.68    1.14
   4   1  13    5.24    1.03
  -4   1 -14   63.03    3.77
  -4  -1 -14   61.48    3.94
   4   1  14   65.75    3.38
  -4  -1 -15   19.53    2.27
  -4   1 -15   20.66    2.30
  -4  -1 -16    1.82    0.97
  -4   1 -16    0.86    0.79
  -4  -1 -17    9.85    1.84
  -4   1 -17   10.58    1.84
   4  -2 -19   14.12    2.44
   4   2 -19   10.86    2.17
   4  -2 -18    7.61    1.75
   4   2 -18    7.33    1.75
   4  -2 -17    0.94    0.84
   4   2 -17   -0.31    1.04
   4  -2 -16    1.38    1.00
   4   2 -16    0.24    0.93
   4  -2 -15    2.98    1.29
   4   2 -15    0.85    0.72
   4   2 -15    1.90    0.69
   4   2 -14    0.13    0.51
   4  -2 -14    0.80    0.99
   4   2 -14    0.05    0.85
   4   2 -13   71.02    4.08
   4   2 -13   72.06    3.54
   4  -2 -13   72.02    4.07
   4   2 -12  167.64    6.08
   4  -2 -12  165.67    6.08
   4   2 -12  159.46    5.45
   4  -2 -12  166.08    5.97
   4  -2 -11   64.34    3.58
   4   2 -11   55.39    3.35
   4   2 -11   55.07    3.07
   4  -2 -11   58.53    3.33
   4   2 -10   41.39    2.77
   4  -2 -10   36.10    2.61
  -4   2  10   40.16    2.51
  -4  -2  10   41.20    2.68
   4  -2 -10   42.17    2.70
   4   2  -9   71.46    3.58
  -4   2   9   80.83    3.41
   4  -2  -9   84.92    3.94
  -4  -2   9   80.15    3.60
   4  -2  -9   80.55    3.55
   4   2  -8   45.67    2.72
   4  -2  -8   49.74    2.95
  -4   2   8   51.29    2.55
   4  -2  -8   45.51    2.54
   4  -2  -7    5.20    0.97
   4   2  -7    5.26    1.08
   4  -2  -6   60.00    2.53
   4   2  -6   61.72    2.91
   4  -2  -5  760.92   11.88
   4   2  -5  762.68   12.90
  -4   2   5  746.46   11.56
   4   2  -4  322.29    7.19
   4  -2  -4  323.09    6.25
  -4   2   4  316.74    6.02
  -4   2   3    4.93    0.60
   4  -2  -3    5.37    0.72
   4  -2  -2   -0.16    0.48
   4   2  -2    0.00    0.55
  -4   2   2    0.90    0.33
  -4  -2   2   -0.21    0.25
   4  -2  -2    0.23    0.28
  -4   2   1  109.04    2.27
   4   2  -1  116.83    3.66
   4  -2  -1  104.44    3.03
  -4   2   0   32.35    1.27
   4   2   0   33.37    2.07
   4  -2   0   35.45    1.85
  -4   2  -1   27.33    1.15
  -4   2  -1   26.61    1.54
   4   2   1   25.25    1.91
   4  -2   1   28.41    1.71
  -4   2  -2  269.76    4.35
   4   2   2  283.73    6.70
   4  -2   2  271.82    6.01
   4   2   3   75.17    3.36
   4  -2   3   71.43    3.01
   4   2   4  111.05    4.44
   4  -2   4  108.23    4.07
  -4  -2  -5    5.36    1.00
  -4   2  -5    6.76    1.03
   4   2   5    7.08    1.22
   4  -2   5    5.80    1.06
  -4  -2  -6    2.29    0.78
  -4   2  -6    1.35    0.73
   4   2   6    1.03    0.71
   4  -2   6    0.93    0.75
  -4   2  -7   -0.31    0.56
   4   2   7    0.85    0.85
   4  -2   7   -0.14    0.67
  -4   2  -8   36.61    2.62
  -4   2  -8   35.65    2.04
   4   2   8   37.26    3.07
   4  -2   8   33.53    2.79
  -4   2  -9  124.14    4.17
   4   2   9  130.61    6.00
   4  -2   9  134.52    5.83
   4   2  10   18.03    2.35
  -4   2 -10   18.62    1.67
  -4   2 -11   -0.68    0.67
   4   2  11    0.50    0.63
   4   2  11    0.80    1.10
   4  -2  11    0.04    0.28
   4   2  12   85.90    4.05
   4  -2  12   89.15    2.66
  -4   2 -12   89.40    4.06
   4   2  13   60.87    3.50
  -4   2 -13   58.60    3.45
   4   2  14    0.96    0.64
  -4  -2 -14    2.14    1.06
  -4   2 -14    1.66    0.87
  -4  -2 -15    0.99    0.90
  -4   2 -15   -0.69    0.76
  -4  -2 -16   36.39    3.29
  -4   2 -16   39.54    3.15
  -4  -2 -17    5.86    1.48
   4  -3 -19    2.49    1.29
   4   3 -19    0.60    0.96
   4  -3 -18    7.31    1.82
   4   3 -18   10.34    1.95
   4   3 -17   26.22    2.89
   4  -3 -17   26.42    2.91
   4  -3 -16    0.55    0.84
   4   3 -16    0.70    0.98
   4   3 -15   24.47    2.56
   4   3 -15   26.61    2.16
   4  -3 -15   26.92    2.69
   4  -3 -14    1.85    0.84
   4   3 -14    3.56    1.12
   4   3 -14    1.81    0.62
   4   3 -13   44.81    3.26
   4   3 -13   37.15    2.53
   4  -3 -13   45.64    3.23
   4   3 -12   30.45    2.62
   4   3 -12   29.49    2.22
   4  -3 -12   26.91    2.43
   4   3 -11   78.54    4.07
   4  -3 -11   84.59    4.02
  -4  -3  10    5.11    1.07
   4  -3 -10    5.31    1.11
   4   3 -10    5.02    1.09
   4  -3 -10    5.34    1.18
   4   3  -9   52.63    3.09
   4  -3  -9   58.52    3.37
   4  -3  -9   55.45    2.95
  -4  -3   9   55.76    3.10
   4   3  -8   20.94    1.95
   4  -3  -8   19.97    1.90
   4  -3  -8   18.13    1.65
   4   3  -7  534.99   10.80
   4  -3  -7  520.92    9.81
   4   3  -6   22.15    1.88
   4  -3  -6   22.84    1.61
   4  -3  -5  292.96    6.07
   4   3  -5  291.77    7.17
  -4   3   5  295.99    5.87
   4  -3  -4  230.58    4.93
  -4   3   4  229.41    4.70
   4  -3  -3  327.01    5.82
  -4   3   3  321.14    5.58
   4  -3  -2  424.88    6.61
   4  -3  -2  426.20    8.83
   4  -3  -2  410.35    7.35
   4   3  -2  406.11    8.43
  -4   3   2  433.10    6.42
   4   3  -1    3.86    0.80
   4  -3  -1    2.97    0.50
  -4   3   1    4.57    0.44
   4  -3  -1    3.88    0.78
   4  -3   0   29.00    1.90
   4   3   0   27.78    1.94
   4  -3   0   28.00    1.61
  -4   3   0   28.61    0.90
   4  -3   1  465.39    8.94
   4  -3   1  465.88    8.38
  -4   3  -1  475.22    6.05
  -4   3  -2    0.60    0.45
   4  -3   2    0.54    0.46
  -4   3  -2    1.22    0.22
   4  -3   2    1.45    0.54
   4   3   3   28.77    2.20
   4  -3   3   28.96    1.91
   4   3   4   51.75    3.03
   4  -3   4   47.37    2.63
  -4   3  -4   49.69    1.54
   4   3   5   13.61    1.65
  -4  -3  -5   13.98    1.58
  -4   3  -5   13.31    0.88
   4  -3   5   14.92    1.60
  -4  -3  -6    6.11    1.09
  -4   3  -6    6.41    0.71
  -4   3  -6    7.26    1.10
   4   3   6    6.78    1.33
   4  -3   6    6.33    1.18
  -4   3  -7  375.30    8.74
   4   3   7  400.85   10.34
  -4   3  -7  378.88    7.01
   4  -3   7  380.59    9.49
   4   3   8   18.59    2.25
  -4   3  -8   16.74    1.77
  -4   3  -8   15.96    1.29
   4   3   9   16.36    2.19
  -4   3  -9   11.97    1.22
  -4   3 -10    6.29    1.00
   4  -3  10    6.71    0.63
   4   3  10    6.93    1.57
   4  -3  11   36.47    1.17
   4   3  11   38.13    2.77
  -4   3 -11   39.16    2.44
   4   3  11   41.01    3.67
   4   3  12   24.11    2.94
   4   3  12   22.50    2.19
  -4   3 -12   22.63    1.96
   4   3  13   25.48    2.41
  -4   3 -13   27.01    2.25
  -4   3 -14    7.81    1.38
   4   3  14    5.65    1.29
  -4  -3 -15   29.69    2.94
   4   3  15   33.16    2.80
  -4   3 -15   31.89    2.65
  -4  -3 -16    1.97    1.10
   4   4 -19   31.61    3.38
   4  -4 -19   26.72    3.15
   4  -4 -18    0.28    1.06
   4   4 -18   -0.08    0.94
   4  -4 -17    0.71    0.75
   4   4 -17    0.04    0.98
   4  -4 -16    2.55    1.26
   4   4 -16   -0.11    0.74
   4  -4 -15    5.34    1.46
   4   4 -15    4.24    1.26
   4   4 -15    3.77    0.88
   4   4 -14   12.15    1.42
   4  -4 -14   12.41    1.88
   4   4 -14   16.05    2.11
   4   4 -13   88.20    4.60
   4   4 -13   78.37    3.65
   4  -4 -13   82.19    4.42
   4  -4 -12    2.91    1.03
   4   4 -12    2.85    1.06
   4   4 -11   84.50    4.32
   4  -4 -11   84.00    4.08
   4   4 -10   54.68    3.37
   4  -4 -10   59.07    3.24
   4  -4  -9    7.89    1.22
  -4  -4   9    9.27    1.35
   4   4  -9    6.41    1.23
   4  -4  -9    7.38    1.40
  -4  -4   8   13.54    1.53
   4  -4  -8   12.51    1.61
   4  -4  -8   14.27    1.44
   4   4  -8   14.55    1.66
   4  -4  -7   -0.32    0.58
   4   4  -7   -0.01    0.65
   4  -4  -6    0.42    0.51
   4   4  -6    0.76    0.71
   4  -4  -5  159.67    4.19
   4  -4  -4   21.93    1.34
   4  -4  -4   23.87    1.99
   4   4  -3    7.04    1.02
   4  -4  -3    7.06    0.71
   4  -4  -3    7.24    1.09
   4  -4  -2    3.87    0.58
   4  -4  -2    3.35    0.72
   4  -4  -2    3.67    0.43
   4   4  -2    3.37    0.81
   4   4  -1    2.18    0.64
   4  -4  -1    3.11    0.53
   4  -4  -1    3.03    0.67
   4  -4   0   69.88    3.07
   4   4   0   66.26    3.14
   4  -4   0   74.29    2.51
   4  -4   1   60.06    2.74
   4   4   1   63.41    3.12
   4  -4   1   61.16    2.40
  -4   4  -2    2.63    0.52
   4   4   2    3.51    0.90
   4  -4   2    2.92    0.63
   4  -4   2    2.70    0.63
   4  -4   3  106.92    3.57
  -4  -4  -3  123.20    4.55
  -4   4  -3  107.91    3.30
   4   4   3  120.37    4.62
   4  -4   3  113.90    3.78
   4  -4   4   49.92    2.22
  -4  -4  -4   58.17    3.12
   4   4   4   56.19    3.15
   4  -4   4   51.14    2.58
   4  -4   5   20.87    1.41
  -4  -4  -5   22.24    2.03
   4   4   5   23.61    2.21
   4  -4   5   18.82    1.71
  -4   4  -5   22.07    0.90
   4  -4   6  118.97    3.37
  -4   4  -6  113.79    4.05
   4   4   6  109.74    4.99
  -4   4  -6  121.04    2.78
   4  -4   6  115.76    4.58
   4  -4   7   44.58    1.86
  -4   4  -7   45.48    2.65
   4   4   7   39.85    3.15
  -4   4  -7   43.20    1.75
   4  -4   8    5.03    0.59
  -4   4  -8    6.73    1.14
  -4   4  -8    4.44    0.66
   4   4   8    4.81    1.36
   4  -4   9   52.03    1.54
  -4   4  -9   54.36    3.22
   4   4   9   53.84    3.95
  -4   4  -9   51.41    2.29
  -4   4 -10    3.16    0.74
   4   4  10    2.08    1.05
   4   4  11   13.68    2.25
   4   4  11   14.53    1.82
  -4   4 -11   13.52    1.38
  -4   4 -12   -0.01    0.56
   4   4  12    1.87    1.23
   4   4  12   -0.10    0.80
  -4   4 -13   10.22    1.33
   4   4  13   10.08    1.62
  -4   4 -14    0.15    0.54
   4   4  14    1.20    0.78
   4   4  15    1.39    0.87
   4  -5 -18    7.83    1.89
   4   5 -18    4.64    1.48
   4   5 -17   51.34    4.05
   4  -5 -17   55.90    4.28
   4  -5 -16    1.89    1.23
   4   5 -16    1.77    0.96
   4  -5 -15    5.39    1.37
   4   5 -15    8.39    1.67
   4   5 -14   27.54    2.79
   4   5 -14   25.25    2.03
  -4   5  14   29.22    2.94
   4  -5 -14   26.21    2.66
   4   5 -13   83.27    4.58
  -4   5  13   85.24    4.92
   4  -5 -13   80.74    4.46
   4   5 -12    8.75    1.57
   4  -5 -12    9.42    1.54
  -4   5  12   10.06    1.73
   4  -5 -11    6.49    1.27
  -4   5  11    5.43    1.31
   4   5 -11    3.98    1.10
   4   5 -10   48.19    3.23
  -4   5  10   50.71    3.53
   4  -5 -10   47.94    3.00
   4   5  -9   21.98    2.21
  -4   5   9   24.90    2.42
   4  -5  -9   26.74    2.13
   4  -5  -8    1.14    0.80
  -4  -5   8    0.90    0.70
  -4   5   8    1.68    0.97
   4   5  -8    1.22    0.70
  -4  -5   7   62.05    3.39
   4  -5  -7   62.84    3.58
   4   5  -7   65.28    3.53
  -4   5   7   61.50    3.60
   4  -5  -7   59.72    2.86
  -4  -5   6  364.18    8.72
   4  -5  -6  376.93    9.28
  -4   5   6  342.98    8.94
   4  -5  -6  343.78    7.27
  -4  -5   5   16.23    1.69
  -4   5   5   20.87    2.07
   4  -5  -5   21.00    2.00
   4  -5  -5   15.16    1.23
   4  -5  -4  164.45    5.54
   4  -5  -4  151.71    3.80
   4  -5  -3   57.45    3.14
   4   5  -3   62.06    3.00
   4  -5  -3   59.07    2.02
   4   5  -2    0.68    0.59
   4  -5  -2    0.13    0.26
   4  -5  -2    0.26    0.25
   4  -5  -2    0.62    0.39
   4  -5  -1  342.53    7.94
   4   5  -1  355.17    7.99
   4  -5  -1  332.19    5.93
   4  -5   0  247.76    6.41
   4   5   0  249.70    6.63
   4  -5   0  248.78    4.91
   4  -5   1  110.39    3.96
   4   5   1  121.33    4.52
   4  -5   1  121.74    3.32
   4  -5   2   53.59    2.60
  -4  -5  -2   52.96    2.93
   4   5   2   58.38    3.15
   4  -5   2   57.97    2.36
   4  -5   3  102.94    3.56
  -4   5  -3  101.60    2.98
  -4  -5  -3  113.89    4.43
   4   5   3  101.06    4.36
   4  -5   3  102.15    3.46
   4  -5   4  108.79    3.58
  -4  -5  -4  118.73    4.76
  -4   5  -4  116.84    3.45
   4   5   4  119.51    4.91
   4  -5   4  118.85    3.99
   4  -5   5   31.39    1.72
   4   5   5   27.86    2.42
  -4   5  -6   64.04    1.49
   4  -5   6   66.46    2.43
   4   5   6   63.75    3.86
   4  -5   7   98.78    2.79
  -4   5  -7  102.72    2.48
  -4   5  -7   91.00    3.71
   4   5   7   96.50    4.99
  -4   5  -8  170.85    3.87
  -4   5  -8  170.14    5.47
   4   5   8  167.18    6.90
   4  -5   8  179.02    3.38
  -4   5  -9    5.67    1.08
  -4   5  -9    7.50    0.85
   4   5   9    5.02    1.43
  -4   5 -10   38.35    2.00
   4   5  10   39.90    3.07
   4   5  10   39.83    3.54
  -4   5 -11    0.21    0.41
   4   5  11    0.36    0.82
   4   5  11   -0.79    0.95
  -4   5 -12    0.37    0.50
   4   5  12    0.30    1.07
   4   5  12    0.66    0.70
   4   5  13    9.56    1.67
   4   5  14   10.03    1.75
   4   5  15    2.02    0.96
   4  -6 -18   14.43    2.38
   4   6 -18   15.21    2.45
   4  -6 -17    0.02    0.92
   4   6 -17    0.51    0.82
   4  -6 -16    3.84    1.29
   4   6 -16    4.00    1.40
  -4   6  16    5.83    1.51
   4  -6 -15    1.49    1.00
   4   6 -15    0.89    0.85
  -4   6  15    2.83    1.24
   4   6 -14   31.71    3.03
   4  -6 -14   34.95    3.11
  -4   6  14   35.83    3.41
   4  -6 -13    2.55    1.02
   4   6 -13    2.28    1.03
  -4   6  13    0.46    0.92
   4   6 -12   61.42    3.95
  -4   6  12   64.48    4.33
   4  -6 -12   62.64    3.83
   4  -6 -11    5.52    1.23
  -4   6  11    3.53    1.05
   4   6 -11    3.03    1.07
  -4   6  10    1.05    0.95
   4  -6 -10    0.25    0.68
   4   6 -10    0.57    0.77
  -4   6   9    8.22    1.60
   4  -6  -9    7.08    1.23
   4   6  -9    7.15    1.34
  -4   6   8   66.47    4.03
   4   6  -8   63.28    3.67
   4  -6  -8   67.88    3.28
   4  -6  -7    5.22    1.01
  -4   6   7    7.15    1.48
   4  -6  -6  266.03    7.82
  -4  -6   6  271.89    7.57
  -4   6   6  246.45    7.68
   4  -6  -6  242.13    5.96
   4  -6  -5    1.68    0.59
   4  -6  -5    1.57    0.71
  -4  -6   5    4.26    1.10
  -4   6   5    1.67    1.02
   4  -6  -4  156.87    5.60
  -4  -6   4  156.91    5.54
  -4   6   4  151.23    5.58
   4   6  -4  155.81    5.02
   4  -6  -4  153.49    3.92
   4  -6  -3    4.19    0.51
   4   6  -3    4.21    0.90
  -4   6   3    3.95    1.02
   4  -6  -3    4.40    0.59
   4  -6  -3    4.07    0.84
  -4  -6   3    2.47    0.87
   4  -6  -2   25.34    1.06
   4  -6  -2   23.78    2.00
  -4  -6   2   23.91    2.12
   4   6  -2   25.77    2.01
   4  -6  -2   26.25    1.17
   4   6  -1    6.25    1.05
   4  -6  -1    6.73    1.02
  -4  -6   1    6.44    1.12
   4  -6  -1    7.70    0.62
   4   6   0    6.10    1.06
   4  -6   0    7.89    1.12
   4  -6   0    6.60    0.61
   4   6   1    1.97    0.70
   4  -6   1    1.20    0.55
   4  -6   1    3.37    0.48
   4   6   2    3.92    0.99
   4  -6   2    3.77    0.73
   4  -6   2    4.47    0.61
  -4  -6  -2    6.61    1.07
   4  -6   3   14.17    1.30
  -4  -6  -3   14.04    1.60
   4   6   3   14.16    1.70
   4  -6   4   21.27    1.57
  -4   6  -4   19.89    1.27
   4   6   4   18.10    1.98
  -4   6  -5    1.41    0.43
   4  -6   5    2.11    0.54
   4   6   6   29.88    2.74
   4  -6   6   31.33    1.64
   4  -6   7   49.99    1.88
   4   6   7   48.47    3.60
  -4   6  -8   72.92    1.98
  -4   6  -8   65.00    3.16
   4   6   8   67.67    4.42
  -4   6  -9   -0.24    0.54
  -4   6  -9   -0.01    0.28
   4   6   9    0.01    0.85
  -4   6 -10    3.36    0.63
   4   6  10    3.88    1.23
   4   6  10    1.41    0.89
   4   6  11    5.54    1.54
   4   6  11    5.00    1.28
   4   6  12   13.35    2.36
   4   6  12   13.60    2.00
   4   6  13    3.01    1.20
   4   6  14    5.50    1.49
   4   6  15    0.34    0.77
  -4   7  18    6.11    1.79
   4  -7 -17    2.64    1.13
   4   7 -17    2.49    1.25
  -4   7  17    4.37    1.57
  -4   7  16    0.06    0.77
   4  -7 -16    0.51    0.76
   4   7 -16    0.50    0.78
   4  -7 -15    1.41    1.08
   4   7 -15    1.66    1.04
  -4   7  15    1.50    0.96
   4  -7 -14   10.10    1.88
   4   7 -14   13.78    2.08
  -4   7  13   -0.20    1.05
   4  -7 -13    0.45    0.90
   4   7 -13   -0.30    0.85
   4  -7 -12    3.32    1.22
   4   7 -12    2.77    1.04
  -4   7  12    1.82    1.08
   4  -7 -11    0.16    0.77
   4   7 -11    1.92    1.06
   4  -7 -11    2.32    0.73
  -4   7  11    0.55    0.74
   4   7 -10   97.67    4.95
  -4   7  10  108.01    5.59
   4  -7 -10  102.10    4.61
   4  -7 -10   94.38    4.28
   4  -7  -9    9.21    1.41
   4  -7  -9   10.48    1.33
  -4   7   9   11.73    1.97
  -4   7   8   58.45    3.93
   4  -7  -8   56.84    3.07
   4  -7  -7    2.05    0.85
  -4   7   7    2.47    1.35
  -4   7   6  459.62   11.51
   4  -7  -6  470.02    9.16
   4   7  -5    2.26    0.86
  -4   7   5    1.54    1.00
   4  -7  -5    3.17    0.78
  -4   7   4   52.92    3.44
   4   7  -4   54.71    3.03
   4  -7  -4   55.79    2.29
   4  -7  -4   60.74    3.51
   4  -7  -3   28.20    1.45
  -4   7   3   26.85    2.38
   4   7  -3   25.59    2.07
   4  -7  -3   28.54    1.07
   4  -7  -3   27.86    2.34
   4   7  -2    2.84    0.85
   4  -7  -2    3.09    0.86
   4  -7  -2    2.93    0.42
  -4   7   2    3.50    1.02
   4   7  -1    3.19    0.85
   4  -7  -1    4.34    0.92
   4  -7   0    1.83    0.58
   4   7   0    1.40    0.58
   4  -7   1    5.04    0.93
   4   7   1    5.55    1.08
   4   7   2    8.52    1.33
   4  -7   2   12.65    1.38
   4  -7   3    2.95    0.69
   4   7   3    1.40    0.68
   4   7   4    1.79    0.76
   4  -7   4    2.45    0.57
  -4   7  -4    3.18    0.48
  -4   7  -5   43.42    1.87
   4   7   5   40.18    3.05
   4  -7   5   43.95    2.24
   4  -7   6   63.42    2.46
   4   7   6   58.94    3.87
   4   7   7    2.29    1.05
  -4   7  -8   96.36    3.71
   4   7   8   90.13    5.20
   4   7   9    2.18    1.24
   4   7   9    0.28    0.75
   4   7  10   46.60    3.63
   4   7  10   48.47    4.04
   4   7  11    2.32    1.22
   4   7  11    1.05    0.86
   4   7  12    1.99    1.32
   4   7  12   -0.21    0.76
   4   7  13   -0.04    0.81
   4   7  14   30.83    3.26
   4   7  15    2.83    1.22
   4  -8 -17    1.95    1.11
   4   8 -17    2.90    1.28
   4  -8 -16   -0.09    0.86
  -4   8  16    0.38    1.03
   4   8 -16    1.65    1.02
  -4   8  15   14.39    2.50
   4  -8 -15   16.47    2.34
   4  -8 -14   14.98    2.22
   4   8 -14   14.97    2.22
   4   8 -13   32.02    3.14
  -4   8  13   30.93    3.34
   4  -8 -13   26.67    2.74
   4  -8 -12    0.56    0.86
   4   8 -12    0.41    0.84
  -4   8  12    0.59    0.98
  -4   8  11  105.93    5.88
   4  -8 -11   95.17    4.73
   4  -8 -11   98.59    4.54
   4  -8 -10    2.33    0.89
  -4   8  10    4.49    1.51
   4  -8 -10    2.52    0.71
  -4   8   9   46.71    3.72
   4  -8  -9   40.24    2.80
   4  -8  -9   39.80    2.51
   4  -8  -8    7.26    1.28
  -4   8   8    6.44    1.51
   4  -8  -8    6.21    0.95
  -4   8   7   16.50    2.20
   4  -8  -7   16.16    1.62
   4  -8  -7   17.40    1.40
  -4   8   6   10.64    1.89
   4  -8  -6   11.13    1.00
   4  -8  -6   12.35    1.37
   4   8  -6   10.41    1.45
  -4   8   5  109.53    5.30
   4   8  -5  113.85    4.56
   4  -8  -5  117.78    2.93
   4  -8  -5  111.44    3.79
  -4   8   4   47.87    3.43
   4   8  -4   48.76    2.96
   4  -8  -4   46.87    1.18
   4  -8  -4   49.85    1.25
   4  -8  -4   47.66    2.22
  -4   8   3   38.63    3.00
   4   8  -3   34.45    2.46
   4  -8  -3   37.11    1.72
   4  -8  -2    1.31    0.63
   4   8  -2   -1.02    0.87
   4  -8  -2    0.37    0.24
  -4   8   2    0.55    0.93
   4  -8  -1   28.58    0.85
  -4   8   1   29.35    2.47
   4   8  -1   22.13    2.04
   4  -8  -1   28.06    2.33
   4  -8  -1   27.15    0.82
   4   8   0    0.97    0.74
   4  -8   0    1.53    0.57
   4   8   1   67.65    3.65
   4  -8   1   68.89    3.49
   4   8   2   16.23    1.87
   4  -8   2   22.01    1.91
   4   8   3   28.44    2.51
   4  -8   3   33.49    2.27
   4   8   4   -1.22    1.05
   4  -8   4    2.23    0.63
  -4   8  -5   66.78    2.04
   4  -8   5   65.46    2.87
   4   8   5   65.67    4.04
   4   8   6   57.90    3.95
   4   8   7    1.85    1.03
   4   8   8   65.06    4.48
   4   8   8   56.16    4.07
   4   8   9   12.90    2.10
   4   8   9   18.30    2.42
   4   8  10    3.00    1.47
   4   8  10    1.35    0.90
   4   8  11   -1.02    1.10
   4   8  11   -1.22    1.00
   4   8  12    7.45    1.81
   4   8  12    7.01    1.58
   4   8  13    5.48    1.53
   4  -9 -16   -1.10    0.97
   4   9 -16   -1.28    1.17
   4  -9 -15   10.87    2.06
  -4   9  15   11.97    2.38
   4   9 -15   10.87    1.92
   4  -9 -14   -0.08    0.89
   4   9 -14    0.35    0.88
  -4   9  14   -1.16    1.19
   4  -9 -13    9.49    1.72
  -4   9  13   14.20    2.41
   4  -9 -12    0.53    0.74
  -4   9  12    2.08    1.27
   4  -9 -11   14.16    1.88
  -4   9  11   12.91    2.19
   4  -9 -10    1.46    0.82
  -4   9  10   -0.18    1.02
   4  -9  -9    0.24    0.59
  -4   9   9    1.52    0.96
   4  -9  -8    0.47    0.62
  -4   9   8    1.82    0.95
   4  -9  -7    9.22    1.27
  -4   9   7    9.72    1.75
   4  -9  -7   10.01    0.97
   4   9  -7    9.98    1.46
   4   9  -6    1.67    0.75
   4  -9  -6    1.82    0.63
  -4   9   6    3.61    1.36
   4  -9  -6    1.79    0.36
  -4   9   5   21.90    2.49
   4   9  -5   19.13    1.92
   4  -9  -5   17.45    1.54
   4   9  -4   74.67    3.73
   4  -9  -4   75.00    2.94
   4   9  -3    1.68    0.71
   4  -9  -3    1.45    0.49
  -4   9   3    1.23    1.01
  -4   9   2   46.29    3.35
   4   9  -2   39.95    2.80
   4  -9  -2   46.06    1.78
   4   9  -1    1.58    0.83
   4  -9  -1    1.57    0.29
   4  -9  -1    1.52    0.30
  -4   9   1    0.82    0.81
  -4   9   0   27.15    2.52
   4   9   0   26.37    2.31
   4  -9   0   33.19    2.63
   4   9   1  143.21    5.55
   4  -9   1  137.57    5.32
   4   9   2    1.33    0.78
   4  -9   2    0.79    0.70
   4   9   3    4.04    1.13
   4  -9   3    4.88    0.99
   4   9   4   23.70    2.45
   4   9   5   11.07    1.81
   4   9   6   -0.88    0.86
   4   9   7   14.88    2.19
   4   9   7   12.39    1.96
   4   9   8   10.75    1.90
   4   9   8   11.76    2.06
   4   9   9   33.99    3.32
   4   9   9   30.07    3.25
   4   9  10    8.17    1.94
   4   9  10    6.39    1.63
   4   9  11    1.23    0.84
   4   9  11   -0.17    1.15
   4   9  12   -1.52    1.09
   4 -10 -15   10.22    2.03
   4 -10 -14   -0.59    0.99
   4 -10 -13   23.76    2.71
  -4  10  13   24.83    3.20
   4 -10 -12    0.42    0.73
  -4  10  12    0.68    1.23
  -4  10  11   56.08    4.57
   4 -10 -11   49.54    3.61
   4 -10 -10    4.22    1.18
  -4  10  10    4.09    1.48
  -4  10   9   40.56    3.78
   4 -10  -9   37.73    2.89
   4  10  -8    0.88    0.71
  -4  10   8   -0.54    1.08
   4 -10  -8    0.07    0.66
   4  10  -7    2.81    0.97
  -4  10   7    2.02    1.12
   4 -10  -7    3.73    0.94
   4  10  -6    0.92    0.72
   4 -10  -6    1.97    0.81
  -4  10   6    2.02    1.28
  -4  10   5  159.14    7.04
   4  10  -5  162.20    5.80
   4 -10  -5  169.39    5.08
  -4  10   4   36.08    3.28
   4  10  -4   33.93    2.60
   4 -10  -4   34.72    2.06
   4  10  -3    2.63    0.86
   4 -10  -3    3.50    0.66
  -4  10   3    5.08    1.37
   4  10  -2   17.96    1.95
  -4  10   2   17.58    2.27
   4 -10  -2   14.19    1.06
  -4  10   1  143.06    6.08
   4  10  -1  133.07    5.37
   4 -10  -1  135.73    2.82
   4  10   0   12.70    1.70
  -4  10   0   11.31    1.74
  -4  10  -1   79.77    4.23
   4  10   1   79.77    4.20
   4  10   2    1.84    0.94
   4  10   3   70.44    4.15
   4  10   4   12.72    1.85
   4  10   5   36.39    3.19
   4  10   6    5.01    1.43
   4  10   6    7.20    1.62
   4  10   7    1.85    1.07
   4  10   7    0.03    0.86
   4  10   8   -0.58    1.01
   4  10   8   -0.08    0.82
   4  10   9   25.32    3.08
   4  10   9   31.34    3.37
   4  10  10    0.93    0.98
   4  10  11    0.50    0.84
   4 -11 -14   -0.12    0.77
   4 -11 -13    1.28    0.88
   4 -11 -12    2.93    1.26
   4 -11 -11   11.15    1.82
  -4  11  11    7.87    2.00
  -4  11  10    7.58    1.94
   4 -11 -10    8.43    1.49
   4  11  -9    0.57    0.61
  -4  11   9    0.62    0.90
   4 -11  -9    1.53    0.72
  -4  11   8   26.38    3.15
   4  11  -8   31.68    2.61
   4 -11  -8   29.37    2.48
  -4  11   7   17.54    2.54
   4  11  -7   20.02    2.07
   4 -11  -7   16.74    1.82
   4  11  -6    8.91    1.42
  -4  11   6   10.97    2.10
   4 -11  -6    9.36    1.30
   4  11  -5    3.36    0.98
   4 -11  -5    1.49    0.59
  -4  11   5    2.51    1.10
   4  11  -4   -0.41    0.75
   4 -11  -4    0.33    0.38
   4  11  -3    8.47    1.42
  -4  11   3    9.59    1.87
   4  11  -2    2.87    0.95
  -4  11   2    2.88    1.08
  -4  11   1    1.62    0.88
   4  11  -1    1.99    0.79
  -4  11   0   28.86    2.77
   4  11   0   29.04    2.54
  -4  11  -1   28.98    2.68
   4  11   1   25.42    2.46
   4  11   2    0.78    0.67
   4  11   3   -0.55    0.79
   4  11   4    0.94    0.79
   4  11   4    1.16    0.81
   4  11   5    1.43    0.72
   4  11   5    2.22    0.90
   4  11   6   24.63    2.97
   4  11   6   24.89    2.80
   4  11   7    3.98    1.27
   4  11   7    4.11    1.52
   4  11   8    8.61    1.71
   4  11   9    4.67    1.53
   4  11  10   -1.17    1.26
   4 -12 -12   27.77    2.95
   4 -12 -11    3.29    1.23
   4  12 -10    2.48    0.97
  -4  12   9   23.60    3.10
   4  12  -9   21.52    2.21
   4  12  -8    1.54    0.76
  -4  12   8    0.92    0.98
   4  12  -7   -0.38    0.63
  -4  12   7   -0.44    1.39
   4  12  -6    4.44    1.04
  -4  12   6    5.15    1.50
  -4  12   5   22.79    2.94
   4  12  -5   25.35    2.35
  -4  12   4   16.41    2.40
   4  12  -4   15.56    1.88
   4  12  -3    7.09    1.33
  -4  12   3    9.27    1.89
   4  12  -2   -0.68    0.75
  -4  12   2    0.44    0.95
  -4  12   1   32.43    3.16
   4  12  -1   28.44    2.53
   4  12   0   -0.22    0.71
  -4  12   0    0.15    0.80
   4  12   1    1.73    0.94
   4  12   1    0.72    0.80
  -4  12  -1    1.40    0.88
   4  12   2   24.88    2.92
   4  12   2   24.59    2.56
   4  12   3    3.61    1.14
   4  12   3    3.88    1.36
   4  12   4    4.76    1.44
   4  12   4    1.69    1.00
   4  12   5    3.19    1.21
   4  12   6    1.45    0.94
   4  12   7    2.12    1.14
   4  12   8    1.38    1.06
   4  12   9    0.53    0.77
  -4  13   6    6.17    1.65
  -4  13   5    1.48    1.17
  -4  13   4    5.05    1.55
   4  13  -4    4.15    1.21
   4  13  -3   -1.73    1.07
  -4  13   3    1.14    1.14
   4  13  -2    0.80    0.82
  -4  13   2    2.07    1.15
  -4  13   1   11.67    2.06
   4  13  -1    8.40    1.47
   4  13  -1   12.29    2.10
  -4  13   0   98.38    5.57
   4  13   0   99.01    5.94
   4  13   0  102.02    5.01
   4  13   1   -1.01    0.82
   4  13   1   -1.31    1.03
   4  13   2    0.88    0.71
   4  13   3    1.01    0.70
   4  13   4   28.40    2.92
   4  13   5   -1.88    1.17
   4  14  -6   -0.32    0.86
   4  14  -5    2.80    1.07
   4  14  -4    2.71    1.14
  -4  14   3    0.78    0.94
  -4  14   2    7.05    1.76
  -4  14   1    1.52    0.94
  -4  14   0    0.31    0.88
   5   0 -19    2.75    1.04
   5   0 -18   -0.23    0.77
   5   0 -17   65.60    4.62
   5   0 -16    0.00    0.74
   5   0 -15   16.07    2.18
   5   0 -14    0.36    0.73
   5   0 -13    0.35    0.82
   5   0 -12   -0.08    0.86
   5   0 -11  215.81    6.93
   5   0 -11  224.58    7.13
  -5   0  10    0.66    0.57
   5   0 -10   -0.23    0.78
   5   0 -10   -0.46    0.54
  -5   0   9    0.77    0.68
   5   0  -9   -1.52    0.93
   5   0  -9   -0.22    0.65
  -5   0   8    0.28    0.52
   5   0  -8    0.94    0.76
   5   0  -7  558.43   10.98
  -5   0   7  571.13   10.64
  -5   0   6    0.16    0.45
   5   0  -6    0.52    0.65
   5   0  -5    0.76    0.61
   5   0  -4    0.91    0.63
  -5   0   3   -0.06    0.33
   5   0  -3  848.12   10.34
   5   0  -2   -0.55    0.76
  -5   0   2    0.30    0.38
  -5   0   1  685.63   11.07
   5   0  -1  685.99   12.18
   5   0   0   -0.48    0.71
  -5   0   0    0.10    0.40
   5   0   1   11.66    1.40
  -5   0  -1    7.99    0.91
  -5   0  -2    0.18    0.42
   5   0   2    0.13    0.64
  -5   0  -3  174.81    5.40
   5   0   3  175.67    5.73
  -5   0  -4   -0.37    0.58
   5   0   4   -0.54    0.60
  -5   0  -5   10.87    1.41
   5   0   5    8.41    1.33
   5   0   6   -0.48    0.69
   5   0   7  134.52    5.88
   5   0   8    0.73    0.97
   5   0   9    6.07    1.48
   5   0  10   -0.40    1.24
   5   0  11   28.62    3.20
  -5   0 -12    0.26    0.63
   5   0  12   -0.49    0.53
  -5   0 -13   55.34    3.55
  -5   0 -14    0.22    0.70
  -5   0 -15    9.35    1.66
  -5   0 -16   -0.41    0.74
   5  -1 -19    6.27    1.77
   5   1 -19    9.95    2.06
   5  -1 -18    1.03    0.89
   5   1 -18    1.25    1.00
   5  -1 -17    0.06    0.98
   5   1 -17   -0.62    1.02
   5  -1 -16   11.89    1.93
   5   1 -16   13.23    2.17
   5  -1 -15   -0.06    0.81
   5   1 -15    2.34    1.05
   5  -1 -14    4.97    1.39
   5   1 -14    3.15    1.14
   5  -1 -13  126.13    5.57
   5   1 -13  137.01    5.82
   5  -1 -12   43.74    3.11
   5   1 -12   44.13    3.15
   5   1 -11   11.52    1.61
   5  -1 -11    8.21    1.40
   5   1 -11   10.33    1.60
  -5   1  10    1.69    0.68
   5  -1 -10    0.44    0.70
   5   1 -10    0.65    0.83
   5   1 -10    0.63    0.67
   5  -1 -10    1.74    0.84
  -5   1   9    1.16    0.68
   5  -1  -9    1.50    0.64
   5  -1  -9   -0.69    0.66
   5   1  -9    1.01    0.71
  -5  -1   9    0.08    0.48
   5   1  -8   14.32    1.63
  -5   1   8   11.51    1.31
   5  -1  -8   11.79    1.41
   5  -1  -8   15.11    1.78
  -5  -1   8   10.86    1.32
   5  -1  -7   58.37    2.93
   5   1  -7   61.11    3.15
   5  -1  -7   64.53    3.51
  -5   1   7   57.24    2.78
  -5  -1   7   58.84    2.98
  -5  -1   6   51.74    2.69
   5  -1  -6   49.73    2.60
   5   1  -6   50.07    2.79
  -5  -1   5  265.76    6.42
   5  -1  -5  250.04    6.13
   5   1  -5  255.30    6.56
   5  -1  -4   42.80    2.21
   5   1  -4   38.13    2.29
   5  -1  -3    4.30    0.86
   5   1  -3    4.38    0.86
  -5   1   3    4.59    0.72
   5  -1  -3    4.77    0.78
  -5   1   2   34.12    1.75
   5  -1  -2   33.00    2.08
   5   1  -2   33.60    2.20
   5   1  -1    0.62    0.49
   5  -1  -1   -0.01    0.52
  -5   1   1    0.46    0.33
  -5   1   0   43.59    1.93
   5   1   0   45.30    2.64
   5  -1   0   44.39    2.50
  -5   1  -1  143.14    3.73
   5  -1   1  137.36    4.64
  -5   1  -2  272.17    5.63
  -5   1  -2  276.40    6.63
  -5  -1  -2  282.25    7.06
   5   1   2  281.26    7.38
   5  -1   2  271.62    7.01
  -5  -1  -3    3.63    0.92
   5   1   3    2.10    0.79
   5  -1   3    3.21    0.87
  -5   1  -3    3.96    0.86
  -5  -1  -4    1.71    0.81
  -5   1  -4    0.83    0.55
   5   1   4    1.80    0.70
   5  -1   4    1.89    0.77
  -5  -1  -5    2.72    0.86
  -5   1  -5    1.91    0.79
   5   1   5    1.02    0.69
   5  -1   5    2.07    0.87
  -5   1  -6   98.73    4.30
   5   1   6   94.81    4.74
   5  -1   6   88.53    4.49
   5   1   7    3.41    1.16
   5  -1   7    3.15    1.06
   5   1   8   17.14    2.28
   5  -1   8   14.24    2.02
   5   1   9  198.18    7.89
   5  -1   9  189.96    7.55
   5   1  10   31.17    3.17
   5  -1  10   33.91    3.28
  -5   1 -11    4.05    1.00
   5   1  11    4.25    1.29
   5   1  12   16.99    2.56
   5   1  12   18.20    1.82
  -5   1 -12   17.49    1.88
  -5   1 -13   10.78    1.59
   5   1  13   10.78    1.44
  -5  -1 -14    0.38    0.72
  -5   1 -14   -0.63    0.81
  -5  -1 -15    5.32    1.26
  -5   1 -15    6.80    1.40
  -5  -1 -16    2.10    0.96
   5  -2 -19    4.65    1.61
   5   2 -19    3.50    1.49
   5  -2 -18   30.61    3.32
   5   2 -18   37.35    3.62
   5  -2 -17   28.17    3.07
   5   2 -17   26.87    2.97
   5  -2 -16    4.42    1.37
   5   2 -16    5.06    1.50
   5  -2 -15   29.80    2.90
   5   2 -15   25.17    2.73
   5  -2 -14   46.77    3.52
   5   2 -14   51.73    3.74
   5   2 -13   19.04    2.28
   5  -2 -13   19.66    2.23
   5  -2 -12    3.21    0.98
   5   2 -12    3.38    1.14
   5   2 -12    5.41    1.12
   5  -2 -11   33.38    2.61
   5   2 -11   37.41    2.88
   5   2 -11   39.23    2.82
   5  -2 -10   96.56    4.24
   5   2 -10  101.56    4.62
  -5   2  10   96.21    4.03
   5  -2  -9   26.63    2.12
   5   2  -9   26.20    2.29
   5  -2  -9   28.96    2.48
  -5   2   9   30.47    2.14
  -5  -2   9   29.18    2.29
   5  -2  -8   30.78    2.20
   5   2  -8   28.61    2.30
   5  -2  -8   33.22    2.61
  -5   2   8   30.39    2.06
  -5  -2   8   31.36    2.30
  -5  -2   7    2.24    0.71
   5  -2  -7    3.73    0.98
   5  -2  -7    2.42    0.73
   5   2  -7    1.39    0.75
  -5  -2   6    7.05    1.10
   5  -2  -6    4.95    0.90
   5   2  -6    8.00    1.16
  -5  -2   5   11.35    1.29
   5  -2  -5   10.25    1.14
   5   2  -5    9.15    1.23
  -5  -2   4   40.16    2.37
   5  -2  -4   42.43    2.14
  -5   2   4   41.76    1.95
  -5  -2   3  180.84    5.26
   5  -2  -3  182.86    4.49
   5  -2  -3  174.32    4.87
   5   2  -3  188.39    5.50
  -5   2   3  177.41    4.18
   5   2  -2   14.66    1.50
  -5  -2   2   18.87    1.58
   5  -2  -2   15.45    1.36
  -5   2   2   18.15    1.16
  -5   2   1  317.41    5.76
   5   2  -1  332.46    7.84
   5  -2  -1  317.68    7.08
  -5   2   0  137.87    3.26
   5   2   0  143.13    4.95
   5  -2   0  135.68    4.42
  -5   2  -1   11.18    0.88
   5   2   1   11.06    1.41
   5  -2   1   10.71    1.27
  -5  -2  -2    0.80    0.59
   5   2   2    0.54    0.67
   5  -2   2    0.47    0.55
  -5   2  -2    0.39    0.29
  -5   2  -3  116.14    4.05
  -5  -2  -3  120.60    4.62
   5   2   3  121.60    4.86
   5  -2   3  112.57    4.40
  -5  -2  -4  168.76    5.74
  -5   2  -4  171.80    5.20
   5   2   4  167.40    6.02
   5  -2   4  157.52    5.50
  -5   2  -5    0.93    0.58
   5   2   5    0.77    0.72
   5  -2   5    0.78    0.62
  -5   2  -6   25.61    2.09
   5   2   6   20.61    2.29
   5  -2   6   23.66    2.31
   5   2   7  183.44    7.08
   5  -2   7  172.55    6.61
  -5   2  -8  126.24    4.09
   5   2   8  127.80    6.10
   5  -2   8  115.87    5.56
  -5   2  -9    5.26    0.96
   5   2   9    5.55    1.63
   5  -2   9    5.15    1.40
  -5   2 -10    0.03    0.49
   5   2  10   -0.72    1.00
   5  -2  10    1.60    1.15
  -5   2 -11   76.97    3.61
   5   2  11   81.55    5.41
  -5   2 -12   -0.56    0.74
   5   2  12   -0.66    0.62
   5   2  12    0.22    0.88
   5   2  13   44.38    3.09
  -5   2 -13   38.10    2.77
  -5   2 -14    5.98    1.20
  -5  -2 -15    0.69    0.79
  -5  -2 -16    0.58    1.02
   5  -3 -19   -0.12    0.96
   5  -3 -18   13.32    2.30
   5   3 -18    9.94    1.99
   5  -3 -17    1.78    1.13
   5   3 -17   -0.20    1.09
   5   3 -16   18.43    2.46
   5  -3 -16   25.57    2.80
   5  -3 -15   11.89    1.95
   5   3 -15   10.52    1.85
   5  -3 -14    2.20    1.06
   5   3 -14   -0.15    0.88
   5  -3 -13    2.29    0.98
   5   3 -13    3.34    1.13
   5   3 -12  245.31    7.96
   5  -3 -12  230.95    7.41
   5  -3 -11   14.55    1.80
   5   3 -11   16.47    2.04
   5  -3 -10   37.40    2.65
   5   3 -10   39.23    2.92
   5  -3  -9  108.65    4.38
   5   3  -9  117.99    4.96
  -5   3   9  117.91    4.26
  -5  -3   8   38.58    2.66
   5  -3  -8   36.56    2.34
   5   3  -8   35.42    2.62
   5  -3  -8   36.67    2.80
  -5   3   8   36.47    2.23
  -5  -3   7  104.19    4.23
   5  -3  -7   92.28    3.62
   5   3  -7   97.55    4.29
   5  -3  -7   94.79    4.42
  -5  -3   6  172.64    5.52
   5  -3  -6  156.73    4.66
   5   3  -6  162.49    5.55
   5  -3  -6  174.42    5.98
  -5  -3   5   43.93    2.64
   5  -3  -5   40.08    2.10
  -5   3   5   40.94    1.99
  -5  -3   4  103.35    4.07
   5  -3  -4  108.16    3.34
   5  -3  -4  108.82    4.51
  -5   3   4  102.83    3.05
   5  -3  -3    2.12    0.56
   5   3  -3    3.47    0.85
  -5   3   3    2.38    0.49
  -5  -3   3    2.62    0.77
   5  -3  -3    3.00    0.59
   5  -3  -3    2.44    0.71
  -5  -3   2  117.31    4.33
   5  -3  -2  117.91    4.58
   5   3  -2  119.27    4.45
   5  -3  -2  116.60    3.79
  -5   3   2  116.05    2.87
  -5  -3   1   15.11    1.52
   5  -3  -1   15.87    1.61
   5   3  -1   17.35    1.70
   5  -3  -1   17.17    1.43
  -5   3   1   15.75    0.88
  -5  -3   0   54.99    2.92
   5  -3   0   53.42    2.92
   5   3   0   53.27    3.01
   5  -3   0   56.83    2.66
  -5   3   0   53.59    1.61
  -5   3  -1   49.86    1.47
   5   3   1   54.99    3.14
   5  -3   1   48.22    2.52
  -5   3  -2  528.18    7.42
  -5  -3  -2  538.57   11.01
   5   3   2  540.05   11.41
   5  -3   2  522.94   10.25
  -5   3  -3   14.82    0.84
  -5  -3  -3   15.90    1.72
   5   3   3   17.01    1.88
   5  -3   3   13.22    1.50
  -5   3  -4    8.27    1.12
   5   3   4    7.02    1.30
   5  -3   4    9.02    1.29
  -5   3  -5   23.80    1.88
   5   3   5   27.46    2.51
   5  -3   5   24.45    2.19
  -5   3  -6   45.12    2.72
   5   3   6   42.25    3.22
  -5   3  -6   42.80    1.83
   5  -3   6   40.60    2.93
  -5   3  -7   83.91    3.92
   5   3   7   81.38    4.70
  -5   3  -7   78.34    2.76
   5  -3   7   77.00    4.23
   5   3   8  120.08    5.95
  -5   3  -8  114.41    3.61
   5  -3   8  110.20    5.35
  -5   3  -9    7.59    1.01
   5   3   9    8.16    1.85
   5  -3   9    4.67    1.20
   5   3  10   15.14    2.33
  -5   3 -10   14.45    1.43
  -5   3 -11    7.49    1.12
   5   3  11    5.60    1.52
  -5   3 -12    6.76    1.11
   5   3  12    6.77    1.35
   5   3  12    9.68    2.13
   5   3  13    1.07    0.69
   5   3  14    2.27    0.92
   5  -4 -18   16.90    2.54
   5   4 -18   17.60    2.54
   5  -4 -17    4.11    1.49
   5   4 -17    5.89    1.59
   5  -4 -16   -0.70    1.04
   5   4 -16    0.35    0.69
   5  -4 -15    3.97    1.39
   5   4 -15    2.93    1.02
   5  -4 -14    4.74    1.32
   5   4 -14    3.47    1.11
   5  -4 -13   10.76    1.73
   5   4 -13   10.24    1.72
   5  -4 -12    7.86    1.43
   5   4 -12   12.50    1.85
   5  -4 -11    1.70    0.79
   5   4 -11    0.28    0.77
   5   4 -10   31.11    2.67
   5  -4 -10   30.04    2.36
   5  -4  -9    2.66    0.92
   5   4  -9    3.93    1.10
   5  -4  -8   19.86    1.81
   5   4  -8   24.94    2.31
   5  -4  -7   24.09    1.84
  -5  -4   7   21.62    2.03
   5   4  -7   23.06    2.12
   5  -4  -6   19.39    1.55
  -5  -4   6   19.63    1.91
   5  -4  -6   18.38    1.95
   5  -4  -5   10.85    1.48
   5  -4  -5   10.00    1.06
  -5  -4   5    9.72    1.33
   5  -4  -4   53.07    2.18
  -5  -4   4   49.66    2.92
   5  -4  -4   48.50    3.04
   5   4  -4   46.98    2.79
   5  -4  -3    0.41    0.40
   5   4  -3   -0.17    0.62
  -5  -4   3    0.11    0.40
   5  -4  -3    0.26    0.29
   5  -4  -3    0.31    0.48
  -5  -4   2   18.05    1.77
   5  -4  -2   16.94    1.74
   5   4  -2   18.67    1.80
   5  -4  -2   17.76    1.39
  -5  -4   1   42.90    2.73
   5  -4  -1   45.17    2.73
   5   4  -1   43.93    2.72
   5  -4  -1   38.96    2.10
  -5  -4   0   86.75    3.89
   5  -4   0   82.35    3.66
   5   4   0   85.09    3.94
   5  -4   0   77.43    3.04
   5  -4   1  123.58    4.48
   5   4   1  116.32    4.75
   5  -4   1  122.88    4.04
   5  -4   2   40.53    2.44
  -5  -4  -2   45.56    2.82
   5   4   2   38.46    2.77
   5  -4   2   40.96    2.36
   5   4   3    0.16    0.66
   5  -4   3   -0.29    0.63
   5  -4   3    0.13    0.37
   5  -4   4   34.12    2.16
  -5   4  -4   34.28    2.08
   5   4   4   33.11    2.71
   5  -4   4   34.87    2.42
  -5   4  -5   -0.11    0.42
  -5   4  -5   -0.01    0.18
   5   4   5   -0.28    0.82
   5  -4   5    0.02    0.45
  -5   4  -5   -0.09    0.17
   5  -4   5   -0.03    0.51
  -5   4  -6    7.14    1.08
   5  -4   6    7.37    0.96
   5   4   6    7.90    1.52
   5  -4   6    8.91    1.43
  -5   4  -6    9.17    0.67
  -5   4  -7   10.63    1.38
   5  -4   7   10.84    1.10
   5   4   7   11.55    1.90
   5  -4   7   10.84    1.68
  -5   4  -7   11.61    0.88
   5  -4   8   32.76    1.82
   5   4   8   33.30    3.18
  -5   4  -8   31.81    1.63
  -5   4  -9    0.03    0.41
   5   4   9    0.53    0.92
  -5   4 -10    1.29    0.51
   5   4  10    1.93    1.20
   5   4  11    0.71    0.97
   5   4  12    0.37    0.99
   5   4  12   -1.67    0.83
   5   4  13   -0.28    1.23
   5   4  13    1.82    0.98
   5   4  14   19.58    2.34
   5  -5 -18    8.19    1.92
   5   5 -18   12.07    2.19
   5  -5 -17   -0.56    0.94
   5   5 -17    0.30    0.95
   5  -5 -16    2.13    1.10
   5   5 -16    1.11    0.93
   5  -5 -15    1.04    0.96
   5   5 -15    0.69    0.71
   5  -5 -14    9.46    1.76
   5   5 -14    9.32    1.73
   5   5 -13   31.74    3.03
   5  -5 -13   29.01    2.73
   5   5 -12   44.86    3.45
   5  -5 -12   41.91    3.12
   5   5 -11   94.17    4.86
   5  -5 -11   98.91    4.57
   5   5 -10   56.21    3.68
   5  -5 -10   53.53    3.20
   5   5  -9  100.63    4.87
   5  -5  -9  102.67    4.25
   5   5  -8   30.34    2.62
   5  -5  -8   37.46    2.47
   5  -5  -7   38.85    2.32
   5  -5  -6  362.94    7.55
   5  -5  -5  247.85    5.65
   5  -5  -5  265.51    7.83
   5  -5  -4   87.28    2.81
  -5  -5   4   82.37    4.00
   5  -5  -4   90.75    4.29
   5  -5  -4   82.16    2.97
   5   5  -4   83.59    3.85
   5   5  -3    3.60    0.89
   5  -5  -3    2.66    0.56
   5  -5  -3    3.06    0.83
   5  -5  -3    2.59    0.47
  -5  -5   3    2.42    0.90
  -5  -5   2   82.38    3.95
   5  -5  -2   78.96    3.81
   5   5  -2   75.90    3.70
   5  -5  -2   75.72    2.78
  -5  -5   1   19.27    1.93
   5  -5  -1   20.30    1.91
   5   5  -1   19.99    1.90
   5  -5  -1   18.02    1.34
   5   5   0   -0.09    0.69
   5  -5   0    1.51    0.57
   5  -5   0    0.70    0.40
  -5  -5   0    0.47    0.54
   5  -5   1  140.26    4.88
   5   5   1  142.54    5.42
   5  -5   1  143.10    4.24
   5  -5   2   59.30    3.03
   5   5   2   59.97    3.55
   5  -5   2   60.71    2.80
   5  -5   3  122.36    4.35
   5   5   3  124.87    5.27
   5  -5   3  131.61    4.47
   5  -5   4    2.97    0.72
   5   5   4    1.65    0.94
   5  -5   4    3.13    0.84
   5  -5   5  130.08    4.20
  -5   5  -5  124.30    4.14
   5   5   5  126.28    5.65
   5  -5   5  139.01    5.08
   5  -5   6    2.04    0.55
  -5   5  -6    2.10    0.68
   5   5   6    1.32    0.92
   5  -5   6    1.80    0.87
  -5   5  -7   19.84    0.77
   5  -5   7   20.55    1.46
   5   5   7   21.38    2.55
  -5   5  -7   18.55    1.73
  -5   5  -8   70.80    2.04
  -5   5  -8   70.18    3.57
   5   5   8   77.34    4.89
   5   5   9   24.20    2.96
   5   5  10    0.07    0.70
   5   5  11    2.15    0.87
   5   5  11    3.38    1.33
   5   5  12   10.99    2.19
   5   5  12   11.51    1.84
   5   5  13    3.90    1.68
   5   5  13    6.29    1.46
   5   5  14    0.45    0.72
   5  -6 -18   -1.04    1.17
   5  -6 -17   11.16    2.10
   5   6 -17    8.24    1.77
   5  -6 -16    0.40    0.97
   5   6 -16   -0.59    1.06
   5  -6 -15    6.62    1.55
   5   6 -15    7.97    1.79
   5  -6 -14    1.69    0.97
   5   6 -14   -0.61    1.04
   5  -6 -13   10.65    1.71
   5   6 -13    9.52    1.73
   5  -6 -12    0.03    0.74
   5   6 -12    1.14    0.93
   5   6 -11   47.89    3.60
   5  -6 -11   45.23    3.08
   5  -6 -10    2.55    0.92
   5   6 -10    1.72    0.80
   5  -6  -9    6.77    1.19
   5   6  -9    9.67    1.60
   5  -6  -8    6.47    1.12
   5  -6  -7   34.84    2.22
   5  -6  -6    0.52    0.51
   5  -6  -5   47.04    2.19
   5   6  -5   43.82    2.86
   5  -6  -4    1.27    0.39
   5   6  -4    0.20    0.58
   5  -6  -4    0.52    0.39
   5  -6  -3   10.77    0.79
   5   6  -3    9.38    1.36
   5  -6  -3    9.01    0.89
   5  -6  -3    7.38    1.25
   5   6  -2   11.19    1.51
   5  -6  -2   12.61    1.60
   5  -6  -2   10.63    0.96
   5  -6  -1   28.05    2.30
   5   6  -1   30.51    2.42
   5  -6  -1   28.34    1.56
   5  -6   0   13.44    1.57
   5   6   0   12.79    1.69
   5  -6   0   14.83    1.18
   5  -6   1   48.53    2.88
   5   6   1   49.04    3.16
   5  -6   1   46.34    2.21
   5  -6   2   55.07    2.99
   5   6   2   46.77    3.21
   5  -6   2   49.82    2.42
   5  -6   3   94.61    3.87
   5   6   3  101.92    4.84
   5  -6   3   98.01    3.62
   5   6   4    0.36    0.56
   5  -6   4    1.87    0.56
   5  -6   4    2.22    0.71
  -5   6  -4   -0.13    0.20
   5   6   5    0.63    0.81
   5  -6   5    1.01    0.44
  -5   6  -6    0.82    0.56
   5  -6   6    0.37    0.34
   5   6   6   -0.13    0.66
  -5   6  -7   77.72    3.42
   5   6   7   81.93    4.98
   5   6   8    1.29    0.95
   5   6   9    0.27    0.72
   5   6  10    2.75    1.21
   5   6  11    1.16    0.96
   5   6  11   -0.74    1.00
   5   6  12    1.68    1.11
   5   6  12    0.83    0.67
   5   6  13   -0.55    0.79
   5   6  14    3.30    1.24
   5  -7 -17    5.33    1.44
   5  -7 -16    0.80    0.89
   5   7 -16   -0.68    1.18
   5  -7 -15   15.45    2.21
   5   7 -15   12.23    2.03
   5  -7 -14    9.42    1.79
   5   7 -14    9.35    1.83
   5   7 -13   40.55    3.56
   5  -7 -13   43.86    3.36
   5  -7 -12    3.42    1.09
   5   7 -12    2.36    1.00
   5   7 -11  145.78    6.49
  -5   7  11  144.82    6.93
   5  -7 -11  140.84    5.68
  -5   7  10    4.26    1.54
   5  -7 -10    4.49    1.16
   5  -7  -9    7.65    1.25
  -5   7   9    6.04    1.42
   5  -7  -8   21.19    1.86
   5  -7  -7   30.83    2.10
   5   7  -6    6.63    1.23
   5  -7  -6    4.98    0.82
   5   7  -5    3.12    1.03
   5  -7  -5    4.58    0.77
   5   7  -4    2.12    0.85
   5  -7  -4    2.89    0.52
   5  -7  -4    2.41    0.51
   5  -7  -3   22.91    1.11
   5   7  -3   23.11    2.15
   5  -7  -3   20.84    1.20
   5  -7  -2    3.82    0.50
   5  -7  -2    3.49    0.88
   5   7  -1   -0.58    0.81
   5  -7  -1    0.35    0.26
   5  -7   0   42.25    2.82
   5  -7   0   38.70    1.62
   5  -7   1  168.46    5.72
   5   7   1  171.94    6.31
   5  -7   1  175.02    4.03
   5   7   2    1.79    1.04
   5  -7   2    2.84    0.84
   5  -7   3  131.69    4.71
   5   7   3  126.18    5.63
   5  -7   4    0.68    0.47
   5   7   4   -0.05    0.81
   5   7   5  144.97    6.15
   5  -7   5  149.22    4.38
   5   7   6    2.07    1.09
   5   7   7   10.41    1.90
   5   7   8   -1.17    0.92
   5   7   9   56.74    4.52
   5   7  10    4.46    1.51
   5   7  10    7.06    1.57
   5   7  11    0.06    0.91
   5   7  11   -0.83    0.95
   5   7  12    0.63    0.75
   5   7  13    9.22    1.93
   5  -8 -17   -0.12    0.91
   5  -8 -16    7.40    1.68
   5  -8 -15    2.16    1.12
   5   8 -15    2.41    1.23
   5   8 -14   40.68    3.64
  -5   8  14   40.02    3.96
   5  -8 -14   40.56    3.48
  -5   8  13    1.82    1.30
   5  -8 -13    1.67    0.93
   5   8 -13   -0.32    1.01
   5  -8 -12   -0.79    0.83
  -5   8  12    0.64    0.95
  -5   8  11    5.66    1.74
   5  -8 -11    4.96    1.20
  -5   8  10   46.79    4.01
   5  -8 -10   43.55    3.02
  -5   8   9    5.94    1.60
   5  -8  -9    3.45    1.05
   5  -8  -9    3.61    0.81
   5  -8  -8    4.16    0.95
  -5   8   8    3.94    1.39
   5   8  -7   20.94    2.11
  -5   8   7   19.38    2.44
   5  -8  -7   17.58    1.63
   5   8  -6   21.44    2.19
  -5   8   6   22.35    2.62
   5  -8  -6   21.34    1.66
   5  -8  -5   34.24    1.53
   5   8  -5   36.31    2.78
   5  -8  -5   33.47    1.88
   5   8  -4   52.12    3.32
   5  -8  -4   55.52    1.72
   5  -8  -4   54.00    2.17
   5  -8  -3   11.79    0.79
   5   8  -3    9.59    1.44
   5  -8  -3   11.64    0.54
   5   8  -2    0.83    0.78
   5   8  -1   34.20    2.74
   5   8   0  102.64    4.88
   5  -8   0  116.73    4.92
   5   8   1   64.67    3.90
   5  -8   1   68.05    3.66
   5  -8   2    3.80    0.88
   5   8   2    2.19    0.93
   5   8   3   85.19    4.66
   5  -8   3   82.54    3.81
   5   8   4    1.40    0.98
   5  -8   4    2.90    0.85
   5   8   5   -1.04    1.13
   5   8   6   40.66    3.53
   5   8   7   29.50    3.13
   5   8   8    8.13    1.78
   5   8   9    0.70    0.81
   5   8   9    0.47    0.85
   5   8  10   32.43    3.28
   5   8  10   37.52    3.78
   5   8  11    0.55    0.88
   5   8  11    1.60    0.74
   5   8  12    1.37    1.04
   5  -9 -16   -0.91    1.19
   5  -9 -15    1.94    0.88
   5  -9 -14    5.95    1.63
  -5   9  14    8.40    2.16
   5  -9 -13    0.70    0.73
  -5   9  13    3.08    1.51
   5  -9 -12   10.86    1.73
  -5   9  12    9.58    2.09
   5  -9 -11    6.64    1.38
  -5   9  11    9.15    2.05
   5  -9 -10    6.75    1.31
  -5   9  10    4.12    1.38
  -5   9   9   58.28    4.48
   5  -9  -9   59.18    3.43
   5   9  -8   -0.84    0.84
   5  -9  -8   -0.44    0.68
  -5   9   8    0.57    0.90
  -5   9   7   47.05    3.86
   5   9  -7   40.33    3.02
   5  -9  -7   40.52    2.52
   5   9  -6    7.13    1.40
  -5   9   6    8.56    1.87
   5  -9  -6    5.46    0.94
   5  -9  -6    7.31    0.67
  -5   9   5   42.09    3.62
   5   9  -5   41.09    3.04
   5  -9  -5   40.49    2.14
   5   9  -4  122.24    5.23
   5  -9  -4  110.14    3.23
   5   9  -3    1.21    0.74
   5  -9  -3    1.49    0.31
   5   9  -2    1.85    0.88
   5   9  -1    9.94    1.61
   5   9   0    0.56    0.68
   5   9   1   -0.56    0.78
   5   9   2   11.79    1.81
   5   9   3   14.95    2.07
   5   9   4    3.44    1.10
   5   9   5   15.29    2.13
   5   9   6    1.30    1.11
   5   9   7    5.82    1.53
   5   9   8   11.46    2.11
   5   9   8   10.54    1.99
   5   9   9    1.62    0.98
   5   9   9    0.45    0.81
   5   9  10   20.96    2.94
   5   9  10   24.47    2.94
   5 -10 -15    1.17    0.93
   5 -10 -14   25.26    2.81
   5 -10 -13    0.69    0.73
   5 -10 -12   11.76    1.85
  -5  10  12   13.64    2.43
   5 -10 -11    1.20    0.79
  -5  10  11    0.46    1.06
  -5  10  10   54.01    4.54
   5 -10 -10   44.91    3.23
   5  10  -9    6.47    1.39
   5 -10  -9    3.19    1.01
  -5  10   9    6.00    1.65
  -5  10   8   34.25    3.56
   5  10  -8   36.29    2.93
   5 -10  -8   31.74    2.44
   5  10  -7    9.12    1.59
  -5  10   7    8.53    1.95
   5 -10  -7   10.02    1.32
  -5  10   6   55.32    4.33
   5  10  -6   52.59    3.51
   5 -10  -6   51.98    2.71
   5  10  -5    1.32    0.82
  -5  10   5    4.89    1.59
  -5  10   4   59.19    4.30
   5  10  -4   53.73    3.55
   5  10  -3   -0.98    0.95
   5  10  -2    8.86    1.56
   5  10  -1   38.00    3.06
   5  10   0   74.66    4.34
   5  10   1   -0.11    0.73
   5  10   2    3.61    1.17
   5  10   3    1.63    1.03
   5  10   4   17.02    2.33
   5  10   5    0.57    0.95
   5  10   6   21.81    2.77
   5  10   7    3.57    1.41
   5  10   7    3.79    1.37
   5  10   8   30.86    3.44
   5  10   9    7.84    1.92
   5  11 -11    0.41    0.66
   5  11 -10    0.43    0.68
  -5  11  10   -1.35    1.36
   5  11  -9    0.47    0.78
  -5  11   9   -1.66    1.28
   5  11  -8    0.21    0.69
  -5  11   8   -0.30    0.93
   5  11  -7    6.09    1.35
  -5  11   7    7.15    1.85
   5  11  -6    1.96    0.91
  -5  11   6    2.25    1.18
   5  11  -5   15.10    1.96
  -5  11   5   13.62    2.27
   5  11  -4    6.19    1.38
  -5  11   4    8.16    1.88
   5  11  -3    9.35    1.54
  -5  11   3    8.88    1.78
   5  11  -2    1.52    0.85
   5  11  -1    0.09    0.77
   5  11   0   12.12    1.90
   5  11   1   69.33    4.37
   5  11   2   14.78    2.11
   5  11   3    2.49    1.02
   5  11   4    0.19    0.70
   5  11   5    6.17    1.55
   5  11   6    9.55    1.94
   5  11   7    3.44    1.36
   5  11   8    1.42    1.00
   5  12 -11    3.51    1.12
   5  12 -10    7.38    1.46
   5  12  -9    0.56    0.71
   5  12  -8   -0.24    0.73
  -5  12   8   -0.99    1.11
   5  12  -7    1.51    0.85
  -5  12   7    1.56    1.06
   5  12  -6    5.39    1.32
  -5  12   6    6.83    1.85
   5  12  -5   -1.07    0.89
  -5  12   5   -0.27    1.03
  -5  12   4    7.53    1.91
   5  12  -4    7.69    1.48
   5  12  -3    9.64    1.64
  -5  12   3   13.38    2.23
   5  12  -2   -0.71    0.81
   5  12  -1   18.27    2.23
   5  12   0   23.61    2.59
   5  12   1    5.93    1.43
   5  12   2    9.91    1.82
   5  12   3    0.55    0.66
   5  12   4    4.96    1.45
   5  12   5    4.81    1.42
   5  12   6    0.03    0.77
  -5  13   5   77.37    5.54
  -5  13   4    2.91    1.62
   5  13  -4   -1.08    0.96
   5  13  -3    2.53    0.95
  -5  13   3    2.86    1.44
   5  13  -2   -0.54    0.92
   5  13  -1   18.12    2.30
   5  13   0    0.42    0.64
   5  13   1   13.39    2.02
   5  13   2    3.94    1.19
   5  13   3    4.32    1.29
   6   0 -18   -2.38    1.26
   6   0 -17   -0.46    1.02
   6   0 -16   65.93    4.59
   6   0 -15   -1.00    0.98
   6   0 -14   51.64    3.78
   6   0 -13    0.42    0.82
   6   0 -12  202.97    7.19
   6   0 -11   -1.29    0.99
   6   0 -10    8.69    1.48
  -6   0   9    0.88    0.58
   6   0  -9    0.16    0.68
   6   0  -8   43.23    2.84
  -6   0   8   42.73    2.60
  -6   0   7    1.01    0.69
   6   0  -7   -0.33    0.82
   6   0  -6  663.58   12.72
  -6   0   6  689.49   12.32
  -6   0   5    1.25    0.69
   6   0  -5    0.36    0.59
  -6   0   4   25.05    1.83
   6   0  -4   34.20    2.37
   6   0  -3   -0.01    0.60
   6   0  -2  194.20    5.99
   6   0  -1   -0.44    0.72
   6   0   0  261.61    7.31
   6   0   1    0.26    0.61
   6   0   2  213.79    6.78
   6   0   3   -0.71    0.77
   6   0   4    4.98    1.16
   6   0   5   -0.36    0.76
   6   0   6   41.09    3.33
   6   0   7    1.53    0.89
   6   0   8  189.03    7.85
   6   0   9    0.65    0.93
   6   0  10    4.92    1.45
   6   0  11    0.27    0.99
  -6   0 -12    8.45    1.43
   6   0  12    6.86    1.78
  -6   0 -13    0.24    0.61
   6  -1 -18   45.03    4.07
   6   1 -18   41.26    3.88
   6  -1 -17    4.59    1.44
   6   1 -17    4.49    1.48
   6  -1 -16    8.45    1.85
   6   1 -16    7.01    1.67
   6  -1 -15    0.20    0.79
   6   1 -15   -3.00    1.45
   6  -1 -14    0.64    0.92
   6   1 -14   -0.14    0.95
   6  -1 -13   -0.50    0.80
   6   1 -13    0.28    0.87
   6  -1 -12   37.39    3.02
   6   1 -12   43.12    3.26
   6  -1 -11   37.26    2.93
   6   1 -11   40.04    3.11
   6  -1 -10   22.53    2.19
   6   1 -10   28.49    2.56
  -6   1   9    0.95    0.61
   6  -1  -9    1.07    0.76
   6   1  -9    0.57    0.69
  -6   1   8    1.37    0.69
  -6  -1   8    0.77    0.76
   6  -1  -8   -0.05    0.67
   6   1  -8    0.48    0.78
   6  -1  -7   64.05    3.30
   6   1  -7   66.35    3.50
  -6   1   7   63.95    3.06
  -6  -1   7   66.11    3.33
  -6   1   6    3.37    0.82
  -6  -1   6    2.04    0.77
   6  -1  -6    3.06    0.89
   6   1  -6    1.31    0.73
  -6  -1   5   40.55    2.48
   6  -1  -5   37.71    2.33
  -6  -1   4  151.82    4.90
   6  -1  -4  152.94    5.11
   6   1  -4  158.97    5.40
  -6  -1   3  173.20    5.24
   6  -1  -3  180.49    5.62
   6   1  -3  173.98    5.74
  -6  -1   2   51.13    2.61
   6   1  -2   48.49    2.90
   6  -1  -2   47.99    2.77
   6   1  -1   -0.72    0.76
   6  -1  -1   -0.40    0.72
  -6   1   1   -0.03    0.29
  -6  -1   1   -0.42    0.60
  -6  -1   0   21.78    1.75
   6   1   0   25.39    2.22
   6  -1   0   22.84    2.01
  -6  -1  -1   73.54    3.26
   6   1   1   78.00    3.92
   6  -1   1   76.85    3.70
   6   1   2    1.47    0.81
  -6   1  -2    0.01    0.33
  -6   1  -3   43.83    2.68
   6  -1   3   44.72    3.00
   6   1   4  174.98    6.61
   6  -1   4  188.15    6.60
   6   1   5    3.09    1.16
   6  -1   5    1.70    0.95
   6   1   6   36.23    3.16
   6  -1   6   34.02    3.02
   6   1   7   16.59    2.32
   6  -1   7   17.27    2.26
   6   1   8   39.80    3.59
   6  -1   8   33.41    3.25
   6   1   9    8.30    1.95
   6  -1   9    5.51    1.39
   6   1  10   18.35    2.68
   6  -1  10   19.55    2.67
  -6   1 -11    1.71    0.78
   6   1  11    3.43    1.47
   6  -1  11    3.04    1.16
  -6   1 -12    1.02    0.66
   6   1  12    1.51    1.29
  -6  -1 -14    0.08    0.72
   6  -2 -18    9.08    2.01
   6   2 -18    2.15    1.15
   6  -2 -17    0.53    0.93
   6   2 -17    2.93    1.17
   6  -2 -16    7.03    1.69
   6   2 -16    7.84    1.83
   6  -2 -15    1.02    0.79
   6   2 -15    0.87    0.85
   6  -2 -14    0.93    0.95
   6   2 -14    2.51    1.21
   6  -2 -13   53.73    3.70
   6   2 -13   55.08    3.87
   6  -2 -12    2.69    0.93
   6   2 -12    4.64    1.35
   6  -2 -11    3.75    1.10
   6   2 -11    5.62    1.29
   6  -2 -10    0.14    0.67
   6   2 -10   -0.48    0.83
  -6   2   9   13.01    1.47
   6  -2  -9   10.86    1.49
   6   2  -9   11.58    1.66
   6  -2  -8   35.31    2.51
   6   2  -8   37.73    2.78
  -6   2   8   38.59    2.40
  -6  -2   7   97.04    4.20
   6  -2  -7   97.75    3.99
   6   2  -7   96.94    4.45
  -6   2   7   96.62    3.70
  -6  -2   6  322.35    8.10
   6  -2  -6  331.86    7.71
   6   2  -6  312.84    8.34
  -6  -2   5  160.88    5.35
   6  -2  -5  154.42    4.80
   6  -2  -5  168.43    6.22
   6  -2  -4    4.86    0.99
   6   2  -4    7.39    1.23
   6  -2  -4    5.82    1.12
  -6  -2   4    5.90    1.08
   6  -2  -4    6.27    0.94
   6  -2  -3   -0.33    0.56
   6   2  -3   -0.01    0.60
  -6   2   3    1.46    0.48
  -6  -2   3    1.65    0.67
  -6   2   2  134.11    3.68
  -6  -2   2  133.89    4.73
   6   2  -2  136.46    5.15
   6  -2  -2  134.76    4.71
  -6   2   1   49.95    2.09
  -6  -2   1   53.96    2.93
   6   2  -1   47.65    3.02
   6  -2  -1   50.40    2.85
  -6   2   0   86.90    2.79
  -6  -2   0   89.56    3.80
   6   2   0   88.57    4.26
   6  -2   0   91.65    3.93
  -6   2  -1   50.73    2.08
  -6  -2  -1   51.79    2.90
   6   2   1   52.45    3.28
   6  -2   1   52.24    3.00
  -6   2  -2  136.66    3.60
   6   2   2  141.95    5.61
   6  -2   2  137.82    5.19
  -6   2  -3   55.57    2.25
  -6   2  -3   52.33    2.88
   6   2   3   59.62    3.69
   6  -2   3   55.23    3.33
  -6   2  -4   15.56    1.21
   6   2   4   18.83    2.19
   6  -2   4   16.20    1.89
  -6   2  -4   17.78    1.75
   6   2   5    3.81    1.19
   6  -2   5    0.29    0.73
   6   2   6   58.99    4.07
   6  -2   6   60.03    3.91
   6   2   7   44.10    3.67
   6  -2   7   51.39    3.81
   6   2   8  137.98    6.70
   6  -2   8  129.68    6.28
   6   2   9    9.70    1.99
   6  -2   9   13.10    2.09
  -6   2  -9   12.68    1.39
  -6   2 -10    1.75    0.68
   6   2  10   -0.15    1.04
   6  -2  10    2.76    1.26
  -6   2 -11    5.36    1.03
   6   2  11    2.97    1.19
   6   2  12    0.22    0.92
   6  -3 -18   -0.09    0.90
   6   3 -18    0.24    0.99
   6  -3 -17   32.49    3.32
   6   3 -17   26.74    3.09
   6  -3 -16    4.26    1.21
   6   3 -16    1.45    1.14
   6  -3 -15    1.27    0.88
   6   3 -15    3.31    1.52
   6  -3 -14   38.05    3.22
   6   3 -14   46.33    3.68
   6  -3 -13    1.63    0.91
   6   3 -13    0.95    1.01
   6  -3 -12    3.87    1.17
   6   3 -12    5.56    1.38
   6  -3 -11  103.96    4.82
   6   3 -11  109.20    5.29
   6  -3 -10   25.80    2.27
   6   3 -10   29.41    2.66
  -6   3  10   29.69    2.27
  -6   3   9    3.19    0.85
   6  -3  -9    1.97    0.81
   6   3  -9    1.33    0.68
  -6   3   8    1.56    0.56
   6  -3  -8    0.71    0.62
   6   3  -8    2.06    0.84
   6  -3  -7   97.83    3.97
   6   3  -7   98.64    4.60
  -6   3   7   93.84    3.58
   6  -3  -6    0.05    0.55
  -6  -3   5  123.97    4.64
   6  -3  -5  130.64    3.95
   6   3  -5  126.83    4.82
  -6  -3   4   30.87    2.35
   6  -3  -4   29.23    1.83
   6  -3  -4   33.97    2.70
   6  -3  -4   29.74    2.13
   6   3  -4   37.08    2.70
  -6   3   4   30.77    1.72
  -6  -3   3  193.61    6.05
   6  -3  -3  182.03    6.40
   6   3  -3  184.66    6.16
   6  -3  -3  184.74    5.45
  -6   3   3  181.21    4.28
   6   3  -2    0.84    0.85
   6  -3  -2   -0.75    0.78
   6  -3  -2    1.42    0.74
  -6   3   2    0.89    0.42
  -6  -3   2   -0.21    0.70
  -6  -3   1   98.55    4.20
   6  -3  -1   94.67    4.38
   6   3  -1   99.13    4.45
   6  -3  -1   89.96    3.80
  -6   3   1   95.21    2.61
  -6  -3   0   62.34    3.32
   6  -3   0   54.56    3.24
   6   3   0   56.55    3.46
   6  -3   0   56.81    3.02
  -6   3   0   55.20    1.85
  -6   3  -1    7.73    0.68
  -6  -3  -1   12.45    1.55
   6   3   1   10.65    1.60
   6  -3   1   10.06    1.33
  -6   3  -2  114.17    2.75
   6   3   2  115.14    5.13
   6  -3   2  118.26    4.69
  -6   3  -3  142.76    3.22
  -6   3  -3  136.75    4.66
   6   3   3  139.65    5.83
   6  -3   3  140.27    5.37
  -6   3  -4    1.14    0.54
   6   3   4    0.91    0.73
   6  -3   4    0.66    0.59
  -6   3  -4    0.39    0.25
  -6   3  -5   11.91    1.45
  -6   3  -5   12.77    0.97
   6   3   5   11.47    1.86
   6  -3   5   11.13    1.68
   6   3   6   15.67    2.22
   6  -3   6   13.40    1.87
  -6   3  -6   14.98    1.13
   6   3   7   44.11    3.67
  -6   3  -7   45.49    2.13
   6  -3   7   47.13    3.57
  -6   3  -8    2.97    0.66
   6   3   8    3.54    1.38
   6  -3   8    1.28    0.81
   6   3   9   31.18    3.35
  -6   3  -9   27.54    1.84
   6  -3   9   25.70    2.91
   6   3  10    0.66    1.12
   6   3  11   10.28    2.21
   6   3  12    0.82    1.05
   6  -4 -18    1.26    1.09
   6  -4 -17    2.51    1.28
   6   4 -17    0.65    1.07
   6  -4 -16   -1.34    1.14
   6   4 -16    0.28    0.92
   6  -4 -15    0.90    0.99
   6   4 -15    0.30    0.88
   6  -4 -14    0.18    0.76
   6   4 -14    0.38    0.93
   6  -4 -13   34.61    3.02
   6   4 -13   34.86    3.20
   6  -4 -12   20.30    2.25
   6   4 -12   26.97    2.83
   6  -4 -11   14.44    1.84
   6   4 -11   10.28    1.80
   6  -4 -10    0.76    0.63
   6   4 -10   -0.64    0.97
   6  -4  -9    9.40    1.37
   6   4  -9    8.42    1.51
   6  -4  -8    4.20    0.94
   6   4  -8    3.92    1.12
   6  -4  -7   10.56    1.28
   6  -4  -6    7.40    1.04
   6  -4  -5   74.50    2.98
   6   4  -5   76.50    3.89
   6  -4  -4   35.51    1.87
   6  -4  -4   34.60    2.21
   6   4  -4   35.18    2.67
  -6   4   4   32.79    1.68
   6  -4  -3    2.97    0.91
   6   4  -3    2.66    0.86
   6  -4  -3    2.80    0.73
  -6   4   3    2.62    0.51
   6   4  -2   -0.24    0.69
   6  -4  -2    0.03    0.47
  -6   4   2    0.42    0.31
   6  -4  -2    0.49    0.50
  -6   4   1    1.67    0.31
   6  -4  -1    1.06    0.55
  -6   4   0    2.46    0.28
   6   4   0    2.59    1.09
   6  -4   0    1.66    0.59
   6  -4   0    3.18    0.70
   6  -4   1  101.41    4.43
   6   4   1  110.00    5.02
   6  -4   1  108.00    4.24
   6  -4   2   62.26    3.38
   6   4   2   61.94    3.81
   6  -4   2   68.13    3.42
   6  -4   3   24.53    2.09
   6   4   3   27.13    2.60
   6  -4   3   26.66    2.23
  -6   4  -4    2.87    0.74
   6   4   4    2.41    0.93
   6  -4   4    2.74    0.95
   6  -4   4    1.65    0.52
  -6   4  -5   14.90    0.68
   6   4   5   14.94    2.08
   6  -4   5   13.82    1.50
   6  -4   5   12.67    1.76
  -6   4  -5   15.94    1.61
  -6   4  -5   15.15    0.69
  -6   4  -6    3.78    0.45
   6   4   6    2.36    0.90
   6  -4   6    2.54    0.98
   6  -4   6    2.13    0.66
   6   4   7   10.77    2.05
   6  -4   7   12.30    1.86
  -6   4  -7   10.27    0.81
   6   4   8    6.67    1.75
   6  -4   8    2.97    1.13
   6   4   9   50.55    4.36
   6   4  10   20.60    2.90
   6   4  11    0.37    0.96
   6   4  12    0.81    0.72
   6   4  13    1.98    0.86
   6  -5 -18   14.67    2.47
   6  -5 -17   13.65    2.28
   6   5 -17   12.43    2.13
   6  -5 -16    3.98    1.43
   6   5 -16    3.94    1.32
   6  -5 -15   23.77    2.73
   6   5 -15   25.13    2.88
   6  -5 -14   22.07    2.55
   6   5 -14   21.75    2.65
   6  -5 -13    9.80    1.69
   6   5 -13    9.54    1.84
   6  -5 -12   31.08    2.80
   6   5 -12   38.77    3.40
   6  -5 -11  130.97    5.48
   6   5 -11  149.45    6.49
   6  -5 -10   48.59    3.11
   6   5 -10   51.63    3.71
   6  -5  -9    9.10    1.36
   6   5  -9   11.18    1.81
   6  -5  -8   40.66    2.58
   6  -5  -7   20.99    1.77
   6  -5  -6    2.90    0.62
   6   5  -6    3.29    0.98
   6  -5  -5   17.00    1.41
   6  -5  -5   15.19    1.47
   6   5  -5   16.58    1.96
   6  -5  -4   81.58    2.80
   6  -5  -4   80.03    3.32
   6   5  -4   85.07    4.25
   6   5  -3    1.65    0.66
   6  -5  -3    1.05    0.47
   6   5  -2   12.06    1.73
   6  -5  -2   13.73    1.37
   6  -5  -1   55.73    3.40
   6   5  -1   60.80    3.66
   6  -5  -1   54.01    2.73
   6  -5   0  161.02    5.86
   6   5   0  172.78    6.40
   6  -5   0  164.66    5.06
   6   5   1    7.31    1.41
   6  -5   1    8.95    1.20
   6  -5   2   37.16    2.61
   6   5   2   38.58    3.06
   6  -5   2   39.81    2.57
   6  -5   3  126.05    4.85
   6   5   3  125.45    5.78
   6  -5   3  135.26    5.04
   6   5   4    5.49    1.39
   6  -5   4    7.52    1.28
   6  -5   4    8.45    1.24
   6   5   5   10.70    1.82
   6  -5   5    9.73    1.27
  -6   5  -5   12.05    1.35
   6  -5   5    9.54    1.48
  -6   5  -6   10.38    1.32
   6   5   6    8.22    1.64
   6   5   7   30.63    3.20
   6  -5   7   31.27    2.87
   6   5   8    1.19    0.87
   6   5   9    0.92    1.08
   6   5  10    7.82    1.92
   6   5  11    4.45    1.64
   6   5  12   -0.25    0.75
   6   5  13    1.96    0.93
   6  -6 -17    1.59    1.16
   6  -6 -16    0.86    0.95
   6   6 -16    0.90    0.98
   6  -6 -15    1.58    1.08
   6   6 -15    0.48    0.80
   6  -6 -14   10.46    1.87
   6   6 -14   10.09    1.92
   6  -6 -13    0.83    0.82
   6   6 -13    0.75    0.81
   6  -6 -12   18.73    2.18
   6   6 -12   15.10    2.26
   6  -6 -11   -0.18    0.67
   6   6 -11   -0.55    0.94
   6  -6 -10   44.78    3.01
   6  -6  -9    2.82    0.89
   6  -6  -8   42.54    2.63
   6  -6  -7    2.32    0.69
   6  -6  -6  122.20    4.02
   6   6  -6  105.71    4.91
   6  -6  -5   30.07    1.78
   6  -6  -5   28.26    1.88
   6   6  -5   26.40    2.44
   6   6  -4   15.26    1.87
   6  -6  -4   14.46    1.09
   6  -6  -4   12.99    1.26
   6   6  -3   24.77    2.35
   6  -6  -3   26.62    1.77
   6   6  -2   34.94    2.87
   6  -6  -2   39.21    2.15
   6   6  -1    2.80    0.97
   6  -6  -1    4.95    0.81
   6  -6   0   26.40    2.33
   6   6   0   23.03    2.39
   6  -6   0   24.98    1.79
   6   6   1    1.75    0.82
   6  -6   1    1.53    0.61
   6  -6   1    0.95    0.67
   6  -6   2  105.21    4.55
   6  -6   2  113.70    4.22
   6   6   3    0.02    0.61
   6  -6   3    1.01    0.60
   6  -6   3   -0.34    0.41
   6   6   4    6.18    1.40
   6  -6   4    6.43    1.11
   6  -6   4    5.47    1.00
   6   6   5    6.80    1.48
   6  -6   5    9.03    1.37
   6   6   6    9.67    1.88
   6   6   7    3.83    1.30
   6   6   8   12.13    2.19
   6   6   9    0.89    1.10
   6   6  10   24.84    3.20
   6   6  11    6.95    1.67
   6   6  12   12.65    2.09
   6   6  13    0.31    0.80
   6  -7 -17   -0.92    1.05
   6  -7 -16   15.61    2.35
   6  -7 -15    2.21    1.12
   6   7 -15    0.89    0.92
   6  -7 -14    1.69    0.95
   6   7 -14    1.50    0.97
   6  -7 -13    9.28    1.76
   6   7 -13    7.78    1.79
   6  -7 -12   42.62    3.25
   6  -7 -11    0.40    0.66
   6  -7 -10    2.57    0.93
   6  -7  -9    2.43    0.82
   6  -7  -8   93.85    3.97
   6   7  -7    4.14    1.13
   6  -7  -7    6.11    1.04
   6  -7  -6    0.16    0.38
   6   7  -6   -0.29    0.88
   6  -7  -6   -0.08    0.49
   6  -7  -5    9.45    1.00
   6   7  -5    7.03    1.44
   6  -7  -5    8.06    0.98
   6  -7  -4  141.38    3.39
   6   7  -4  139.99    5.84
   6  -7  -4  148.17    4.18
   6   7  -3    4.70    1.27
   6  -7  -3    3.86    0.66
   6   7  -2   46.12    3.33
   6  -7  -2   52.09    2.30
   6   7  -1   -0.26    0.85
   6  -7  -1    0.25    0.38
   6   7   0  184.90    6.97
   6  -7   0  189.66    4.93
   6   7   1    0.26    0.91
   6  -7   1    0.79    0.46
   6  -7   2   48.86    3.13
   6   7   2   53.61    3.81
   6  -7   2   48.74    2.51
   6   7   3   -0.16    0.84
   6  -7   3    0.76    0.64
   6   7   4   23.90    2.73
   6   7   5    2.22    0.97
   6   7   6   46.31    3.94
   6   7   7    4.00    1.42
   6   7   8    2.25    1.12
   6   7   9    3.19    1.46
   6   7  11   -0.02    0.69
   6  -8 -16    1.76    1.17
   6  -8 -15    5.45    1.44
   6  -8 -14    0.87    0.81
   6  -8 -13    6.52    1.51
   6  -8 -12   15.48    2.03
   6  -8 -11    3.75    1.07
   6  -8 -10   35.68    2.74
   6  -8  -9    2.00    0.73
   6   8  -8    0.68    0.82
   6  -8  -8    1.09    0.56
   6  -8  -7   14.58    1.44
   6   8  -7   11.06    1.71
   6  -8  -6   61.50    2.77
   6  -8  -6   61.93    2.58
   6   8  -6   65.25    4.02
   6  -8  -5   47.50    2.12
   6   8  -5   51.70    3.58
   6  -8  -5   53.36    2.22
   6  -8  -4   27.74    1.20
   6   8  -4   28.02    2.64
   6  -8  -4   30.54    1.56
   6   8  -3   20.67    2.29
   6  -8  -3   24.22    1.29
   6   8  -2   30.68    2.86
   6  -8  -2   32.43    1.44
   6   8  -1    9.39    1.62
   6  -8  -1    9.89    0.76
   6   8   0    4.33    1.21
   6   8   1  122.12    5.84
   6   8   2   37.66    3.31
   6   8   3    3.32    1.31
   6   8   4    8.57    1.71
   6   8   5   50.90    4.08
   6   8   6    0.43    1.01
   6   8   7    3.47    1.42
   6   8   8    5.04    1.59
   6  -9 -16    5.53    1.58
   6  -9 -15    2.91    1.39
   6  -9 -14   20.46    2.64
   6  -9 -13    1.92    0.87
   6  -9 -12   19.47    2.27
   6  -9 -11    4.50    1.25
   6  -9 -10   17.68    1.95
   6   9  -9   18.03    2.24
   6  -9  -9   19.76    1.96
   6   9  -8    3.05    1.11
   6  -9  -8    2.25    0.74
   6   9  -7    1.43    0.84
   6   9  -6    0.03    0.80
   6   9  -5    5.90    1.35
   6   9  -4   -0.30    0.76
   6   9  -3   -0.55    0.96
   6   9  -2    3.42    1.06
   6   9  -1   20.07    2.38
   6   9   0   24.99    2.67
   6   9   1    1.64    0.96
   6   9   2   13.98    2.09
   6   9   3   26.49    2.89
   6   9   4    1.08    0.95
   6   9   5   13.83    2.30
   6   9   6    2.14    1.05
   6   9   7   32.79    3.57
   6  10 -11    4.05    1.25
   6  10 -10   -0.34    0.74
   6  10  -9   11.70    1.94
   6  10  -8   -0.52    0.86
   6  10  -7    9.16    1.73
   6  10  -6   33.86    3.06
   6  10  -5   51.86    3.77
   6  10  -4   -0.31    0.85
   6  10  -3   32.22    3.02
   6  10  -2   -0.93    1.01
   6  10  -1    2.47    0.99
   6  10   0    1.27    0.82
   6  10   1   73.16    4.72
   6  10   2    0.16    0.96
   6  10   3   14.75    2.31
   6  10   4    9.54    1.90
   6  10   5   15.34    2.43
   6  10   6    1.34    1.07
   6  11 -12   11.25    1.92
   6  11 -11    0.82    0.86
   6  11 -10    3.13    1.10
   6  11  -9    1.06    0.79
   6  11  -8   13.66    2.00
   6  11  -7    1.49    0.91
   6  11  -6    1.52    0.95
   6  11  -5   12.79    2.00
   6  11  -4   42.45    3.51
   6  11  -3   11.61    1.91
   6  11  -2   -2.12    1.10
   6  11  -1   -0.61    0.77
   6  11   0    3.82    1.30
   6  11   1    0.71    0.67
   6  11   2    2.94    1.07
   6  11   3    5.13    1.50
   6  11   4    0.28    0.75
   6  11   5    8.35    1.85
   6  12 -10    0.96    0.94
   6  12  -9    7.94    1.68
   6  12  -8    0.33    0.74
   6  12  -7    1.73    1.10
   6  12  -6   27.60    2.91
   6  12  -5   26.87    2.81
   6  12  -4    4.06    1.32
   6  12  -3   10.17    1.83
   6  12  -2    1.27    1.00
   6  12  -1    1.58    0.84
   6  12   0    1.43    1.07
   6  12   1    4.29    1.42
   6  12   2    4.99    1.36
   6  12   3    2.02    1.04
   6  13  -3    0.07    0.70
   6  13  -2    3.58    1.23
   7   0 -17   28.09    3.24
   7   0 -16   -1.37    1.03
   7   0 -15    4.94    1.55
   7   0 -14    0.72    0.92
   7   0 -13   16.84    2.22
   7   0 -12    0.85    1.05
   7   0 -11  292.90    8.98
   7   0 -10    1.37    0.88
   7   0  -9   58.03    3.66
   7   0  -8    0.99    0.89
   7   0  -7  134.10    5.24
  -7   0   7  125.23    4.76
  -7   0   6    0.71    0.62
   7   0  -6   -0.63    0.79
  -7   0   5  266.45    6.94
   7   0  -5  266.08    7.82
   7   0  -4   -0.95    0.91
  -7   0   4   -0.49    0.60
  -7   0   3   94.78    3.81
   7   0  -3  101.16    4.64
   7   0  -2   -0.88    0.88
  -7   0   2   -0.65    0.66
   7   0  -1    4.80    1.08
  -7   0   1    5.91    0.96
   7   0   0   -0.90    0.84
  -7   0   0   -0.25    0.41
  -7   0  -1   14.07    1.44
   7   0   1   14.23    1.88
   7   0   2   -0.09    0.63
  -7   0  -2    0.93    0.61
  -7   0  -3  159.92    5.15
   7   0   3  175.20    6.77
   7   0   4    1.20    0.86
  -7   0  -4    0.80    0.47
   7   0   5    7.54    1.55
   7   0   6    0.14    0.68
   7   0   7   26.94    3.00
   7   0   8    0.96    1.00
   7   0   9   53.70    4.49
   7   0  10    0.19    1.10
   7   0  11    1.94    1.27
   7  -1 -18   -1.47    1.39
   7  -1 -17    7.16    1.72
   7   1 -17   10.42    2.13
   7  -1 -16   12.62    2.14
   7   1 -16   10.39    2.06
   7  -1 -15    4.58    1.44
   7   1 -15    6.30    1.55
   7  -1 -14    3.34    1.16
   7   1 -14    4.05    1.34
   7  -1 -13    3.90    1.19
   7   1 -13    3.90    1.29
   7  -1 -12   30.43    2.85
   7   1 -12   30.33    2.96
   7  -1 -11    4.82    1.35
   7   1 -11    5.03    1.33
   7  -1 -10   12.33    1.76
   7   1 -10   12.90    1.87
   7  -1  -9   49.08    3.27
   7   1  -9   50.25    3.41
   7  -1  -8   17.11    1.92
   7   1  -8   15.89    1.91
  -7   1   8   20.07    1.87
   7  -1  -7  123.97    4.91
   7   1  -7  120.69    5.12
  -7   1   7  113.41    4.34
  -7   1   6    0.01    0.49
  -7  -1   6    0.94    0.69
   7  -1  -6    0.10    0.62
   7   1  -6    1.01    0.86
  -7  -1   5   59.17    3.20
   7  -1  -5   52.35    3.26
  -7   1   5   53.53    2.82
   7  -1  -4    8.60    1.34
   7   1  -4   10.84    1.55
  -7   1   4   11.10    1.27
  -7  -1   4   13.27    1.53
   7   1  -3    4.97    1.14
   7  -1  -3    5.85    1.15
  -7   1   3    5.43    0.90
  -7  -1   3    4.74    0.99
  -7  -1   2   82.95    3.69
   7   1  -2   90.24    4.45
   7  -1  -2   85.65    4.16
  -7  -1   1   31.18    2.28
   7   1  -1   37.60    2.93
   7  -1  -1   33.80    2.67
  -7  -1   0   23.47    1.96
   7   1   0   25.33    2.44
   7  -1   0   24.41    2.31
  -7  -1  -1   48.92    2.85
   7   1   1   55.84    3.62
   7  -1   1   47.67    3.24
   7   1   2    8.54    1.55
   7  -1   2   11.18    1.71
  -7  -1  -2    9.35    1.28
  -7  -1  -3   34.96    2.47
   7   1   3   33.67    3.02
   7  -1   3   32.85    2.86
  -7   1  -4   25.64    1.86
   7   1   4   23.51    2.57
   7  -1   4   27.82    2.73
   7  -1   5   13.49    2.04
   7   1   5   18.05    2.41
   7   1   6   -0.39    1.02
   7  -1   6    0.84    0.67
   7   1   7   52.08    4.24
   7  -1   7   54.76    4.24
   7   1   8   32.51    3.48
   7  -1   8   31.41    3.36
   7   1   9    1.86    1.28
   7  -1   9    1.43    0.79
   7   1  10    1.16    0.82
   7  -1  10    1.29    0.90
   7   1  11   -1.41    1.09
   7  -1  11    0.81    1.00
   7  -2 -18   18.68    2.68
   7  -2 -17   -1.16    1.15
   7   2 -17    0.03    1.02
   7  -2 -16    5.27    1.52
   7   2 -16    4.54    1.52
   7  -2 -15    3.74    1.38
   7   2 -15    4.51    1.50
   7  -2 -14   -0.62    0.84
   7   2 -14    0.92    1.00
   7  -2 -13   -0.51    0.86
   7   2 -13    0.98    0.90
   7  -2 -12   50.52    3.63
   7   2 -12   43.63    3.54
   7  -2 -11  123.38    5.47
   7   2 -11  127.53    5.92
   7  -2 -10   38.63    2.98
   7   2 -10   41.79    3.29
   7  -2  -9    2.36    1.00
   7   2  -9    0.24    0.78
  -7   2   8    2.76    0.82
   7  -2  -8    1.95    0.72
   7   2  -8    0.97    0.73
   7  -2  -7   53.67    3.11
  -7   2   7   48.29    2.71
  -7   2   6    0.67    0.56
   7  -2  -6    0.27    0.60
   7   2  -6    0.81    0.83
   7  -2  -5  195.10    6.33
   7   2  -5  198.77    6.84
  -7   2   5  186.31    5.23
   7   2  -4   28.30    2.53
   7  -2  -4   22.32    2.13
   7   2  -3   16.44    1.98
   7  -2  -3   11.52    1.51
  -7  -2   3   12.03    1.47
   7   2  -2   -0.97    0.85
   7  -2  -2   -0.34    0.85
  -7  -2   2    1.06    0.70
  -7  -2   1   40.07    2.63
   7   2  -1   47.17    3.31
   7  -2  -1   44.54    2.96
   7   2   0    0.38    0.70
   7  -2   0    1.08    0.76
  -7   2   0    0.04    0.33
  -7  -2   0   -1.28    0.80
  -7   2  -1    8.75    0.97
   7   2   1    7.94    1.51
   7  -2   1    7.15    1.34
  -7  -2  -1    8.40    1.33
  -7   2  -2  145.44    4.01
   7   2   2  150.53    6.31
   7  -2   2  150.84    5.95
   7   2   3  144.09    6.22
   7  -2   3  141.57    5.81
   7   2   4    6.15    1.42
   7  -2   4    4.68    1.27
   7   2   5   33.62    3.20
   7  -2   5   31.62    2.97
   7   2   6   36.17    3.44
   7  -2   6   34.31    3.24
   7   2   7    3.01    1.19
   7  -2   7    1.39    1.09
   7   2   8    0.25    0.90
   7  -2   8   -0.54    0.83
   7  -2   9   24.85    3.03
   7   2   9   32.60    3.65
   7   2  10   15.63    2.78
   7  -2  10   16.70    2.65
   7  -2  11   -1.50    1.25
   7  -3 -18    5.11    1.68
   7  -3 -17   -1.23    0.95
   7   3 -17    0.35    0.96
   7  -3 -16   12.54    2.18
   7   3 -16   16.54    2.48
   7  -3 -15    6.88    1.64
   7   3 -15    7.87    1.83
   7  -3 -14   22.07    2.60
   7   3 -14   25.66    2.92
   7  -3 -13    1.12    0.92
   7   3 -13    0.56    1.01
   7  -3 -12   37.72    3.12
   7   3 -12   28.63    2.91
   7  -3 -11    3.51    1.09
   7   3 -11    6.45    1.46
   7  -3 -10   45.82    3.19
   7   3 -10   50.45    3.68
  -7   3   9    2.80    0.81
   7  -3  -9    2.97    0.90
   7   3  -9    1.20    0.85
  -7   3   8    4.92    0.91
   7  -3  -8    3.95    1.00
  -7   3   7    2.52    0.75
   7  -3  -7    2.86    0.78
   7  -3  -6  120.13    4.44
   7  -3  -6  119.73    4.80
   7   3  -6  126.43    5.45
  -7   3   6  115.82    3.98
   7  -3  -5   48.76    2.68
   7  -3  -5   47.56    2.98
   7   3  -5   51.12    3.48
   7   3  -4   -0.16    1.00
   7  -3  -4   -0.81    0.80
   7   3  -3   65.77    3.91
   7  -3  -3   60.36    3.33
  -7   3   3   55.70    2.36
   7   3  -2   63.17    3.87
   7  -3  -2   57.78    3.31
  -7   3   2   59.66    2.31
   7   3  -1   -0.48    0.94
   7  -3  -1   -0.76    0.85
  -7   3   1    0.49    0.31
   7  -3   0  134.03    5.31
  -7   3   0  140.41    3.50
  -7   3  -1    8.81    0.80
   7   3   1   10.08    1.71
   7  -3   1    9.08    1.40
  -7   3  -2   62.28    2.12
   7   3   2   66.83    4.23
   7  -3   2   56.11    3.53
  -7   3  -3   14.06    1.00
   7   3   3   15.07    2.17
   7  -3   3   14.31    1.87
   7   3   4   61.17    4.23
   7  -3   4   58.02    3.86
   7   3   5   18.87    2.59
   7  -3   5   18.83    2.33
   7   3   6    0.49    0.92
   7  -3   6    0.40    0.72
   7   3   7    0.83    1.00
   7  -3   7    0.17    0.77
   7   3   8  109.85    6.47
   7  -3   8   98.16    5.78
   7   3   9   -1.61    1.33
   7  -3   9    0.63    0.86
   7   3  10    0.24    0.72
   7  -3  10    0.38    0.84
   7  -4 -17    5.28    1.54
   7  -4 -16   -0.11    0.86
   7   4 -16   -0.34    1.14
   7  -4 -15    3.52    1.19
   7   4 -15    1.38    1.02
   7  -4 -14   -1.90    1.20
   7   4 -14    0.29    0.86
   7  -4 -13    8.40    1.68
   7   4 -13    7.31    1.67
   7  -4 -12   38.09    3.17
   7   4 -12   35.29    3.34
   7  -4 -11   -0.84    0.79
   7   4 -11   -0.90    0.95
   7  -4 -10   13.32    1.74
   7   4 -10   12.42    1.91
   7  -4  -9    0.33    0.56
  -7   4   8    3.83    0.83
   7  -4  -8    6.30    1.17
  -7   4   7    0.44    0.44
   7  -4  -7    0.46    0.47
   7   4  -7   -0.28    0.87
   7  -4  -6    9.19    1.33
   7   4  -6    6.19    1.32
   7  -4  -6    7.87    1.13
   7  -4  -5    1.75    0.75
   7   4  -5    2.69    1.13
   7  -4  -5    1.89    0.65
   7   4  -4  110.48    5.22
   7  -4  -4  102.44    4.33
  -7   4   4  109.80    3.33
   7   4  -3   62.28    3.90
   7  -4  -3   58.65    3.22
  -7   4   3   66.36    2.33
   7   4  -2   -0.32    1.07
  -7   4   2    1.41    0.37
   7  -4  -2   -0.31    0.70
  -7   4   1    5.36    0.55
   7  -4  -1    6.52    1.15
   7   4   0   18.07    2.23
   7  -4   0   15.49    1.74
  -7   4   0   15.55    0.78
   7   4   1    6.62    1.36
   7  -4   1    7.71    1.31
  -7   4  -1    6.10    0.39
   7   4   2   35.56    3.20
   7  -4   2   39.75    2.92
   7   4   3    9.26    1.62
   7  -4   3    7.29    1.34
   7   4   4   17.15    2.36
   7  -4   4   18.96    2.25
   7   4   5    1.67    1.07
   7  -4   5    3.29    1.22
   7   4   6   11.41    2.07
   7  -4   6   11.02    1.81
   7   4   7   -1.90    1.28
   7  -4   7   -0.08    0.67
   7   4   8    1.02    0.88
   7  -4   8    1.12    0.88
   7   4   9    4.55    1.48
   7  -4   9    0.99    0.75
   7  -5 -17    6.72    1.74
   7  -5 -16   14.88    2.29
   7  -5 -15    0.47    0.88
   7   5 -15   -0.98    1.21
   7  -5 -14    0.19    0.88
   7   5 -14    1.05    0.97
   7  -5 -13   35.90    3.13
   7   5 -13   31.90    3.24
   7  -5 -12    0.55    0.76
   7   5 -12    0.66    0.94
   7  -5 -11    5.75    1.32
   7   5 -11    9.13    1.86
   7  -5 -10   25.42    2.33
   7  -5  -9   10.89    1.46
   7  -5  -8   19.09    1.84
   7   5  -7    4.20    1.16
   7  -5  -7    5.59    1.00
   7  -5  -6   90.06    3.58
   7  -5  -6   84.17    3.87
   7   5  -6   91.71    4.81
   7  -5  -5   93.39    3.37
   7   5  -5   94.91    4.92
   7  -5  -5   88.71    3.91
   7   5  -4   13.96    1.93
   7  -5  -4   12.80    1.48
   7   5  -3   17.13    2.12
   7  -5  -3   18.64    1.79
   7   5  -2   78.85    4.51
   7  -5  -2   75.92    3.61
   7   5  -1    1.02    0.86
   7  -5  -1    0.41    0.54
   7   5   0   37.46    3.20
   7  -5   0   34.94    2.52
   7   5   1   64.01    4.24
   7  -5   1   62.61    3.47
   7   5   2   21.68    2.52
   7  -5   2   23.15    2.19
   7   5   3    6.61    1.48
   7  -5   3    6.88    1.30
   7   5   4    1.89    0.86
   7  -5   4    1.80    0.75
   7   5   5    0.73    0.97
   7  -5   5    2.61    0.93
   7   5   6    3.36    1.21
   7  -5   6    4.48    1.28
   7   5   7    8.55    1.91
   7  -5   7    7.76    1.59
   7   5   8   17.80    2.76
   7   5   9   49.40    4.58
   7  -6 -17    4.87    1.56
   7  -6 -16    1.62    1.13
   7  -6 -15   21.60    2.68
   7  -6 -14    5.06    1.41
   7   6 -14    7.78    1.74
   7  -6 -13   29.43    2.87
   7   6 -13   31.89    3.42
   7  -6 -12   -0.12    0.73
   7  -6 -11   67.24    3.96
   7  -6 -10   15.50    1.86
   7  -6  -9   -0.40    0.58
   7   6  -8   10.53    1.69
   7  -6  -8    9.01    1.28
   7   6  -7    1.50    0.96
   7  -6  -7    0.93    0.58
   7  -6  -7    0.43    0.53
   7  -6  -6    1.74    0.55
   7   6  -6    2.05    0.96
   7  -6  -6    1.67    0.60
   7  -6  -5   33.21    1.86
   7   6  -5   31.97    2.92
   7  -6  -5   34.20    2.33
   7   6  -4    2.68    1.14
   7  -6  -4    2.25    0.65
   7   6  -3   27.63    2.69
   7  -6  -3   29.29    2.13
   7   6  -2    0.40    0.66
   7  -6  -2    0.54    0.41
   7   6  -1   35.58    3.15
   7  -6  -1   38.74    2.48
   7   6   0    8.19    1.65
   7  -6   0    6.70    1.12
   7   6   1   33.91    3.17
   7  -6   1   39.80    2.67
   7   6   2    2.07    0.97
   7  -6   2    1.48    0.75
   7   6   3   30.63    3.10
   7  -6   3   30.25    2.51
   7   6   4    0.73    0.84
   7  -6   4    0.46    0.65
   7   6   5    0.52    0.94
   7  -6   5    5.75    1.28
   7   6   6    8.23    1.84
   7  -6   6    6.78    1.39
   7   6   7   31.67    3.50
   7   6   8    0.31    0.96
   7  -7 -16    0.79    0.95
   7  -7 -15    0.03    0.86
   7  -7 -14    0.94    0.82
   7  -7 -13   60.60    4.08
   7  -7 -12    3.01    1.12
   7  -7 -11   -0.29    0.59
   7  -7 -10    0.00    0.61
   7  -7  -9   26.26    2.25
   7   7  -9   25.48    2.72
   7   7  -8    4.52    1.41
   7  -7  -8    6.52    1.11
   7  -7  -7    0.53    0.40
   7   7  -7   -0.33    0.88
   7  -7  -7    0.05    0.42
   7   7  -6    1.10    0.98
   7  -7  -6    3.49    0.82
   7  -7  -6    2.50    0.64
   7   7  -5   71.81    4.45
   7  -7  -5   69.51    3.19
   7   7  -4   -0.41    0.93
   7  -7  -4   -0.31    0.64
   7   7  -3   73.02    4.58
   7  -7  -3   78.67    3.32
   7   7  -2    1.63    1.01
   7  -7  -2    0.39    0.45
   7   7  -1    0.00    0.88
   7  -7  -1    0.47    0.50
   7   7   0    2.85    1.19
   7  -7   0    0.15    0.43
   7   7   1  159.37    7.12
   7  -7   1  164.88    5.32
   7   7   2    9.79    1.85
   7  -7   2    9.60    1.34
   7   7   3    5.13    1.46
   7   7   4    3.25    1.17
   7   7   5   14.73    2.32
   7   7   6    0.11    0.87
   7   7   7    4.73    1.64
   7  -8 -15   14.07    2.22
   7  -8 -14    2.04    1.05
   7  -8 -13    0.61    0.80
   7  -8 -12   22.22    2.39
   7  -8 -11   30.48    2.65
   7  -8 -10    5.65    1.22
   7   8 -10    5.44    1.44
   7   8  -9    1.66    1.09
   7   8  -8   30.79    2.98
   7   8  -7    0.61    0.77
   7   8  -6   16.90    2.30
   7   8  -5   10.22    1.87
   7   8  -4  122.46    6.02
   7   8  -3   15.46    2.18
   7   8  -2   -0.40    0.93
   7   8  -1   27.57    2.95
   7   8   0   32.84    3.16
   7   8   1    8.28    1.71
   7   8   2    4.76    1.38
   7   8   3   15.70    2.32
   7   8   4    7.37    1.77
   7   8   5    4.39    1.35
   7   8   6    5.43    1.56
   7   9 -11    0.99    0.94
   7   9 -10    8.75    1.75
   7   9  -9    0.19    0.94
   7   9  -8    2.47    1.10
   7   9  -7   -0.12    0.70
   7   9  -6   49.99    3.90
   7   9  -5   16.41    2.29
   7   9  -4   -0.13    0.80
   7   9  -3   15.46    2.28
   7   9  -2    8.41    1.79
   7   9  -1    0.26    0.81
   7   9   0    0.25    0.89
   7   9   1    9.88    1.92
   7   9   2   28.67    3.12
   7   9   3    0.08    0.81
   7   9   4    1.11    0.86
   7  10 -10   13.65    2.12
   7  10  -9    6.87    1.66
   7  10  -8   33.36    3.23
   7  10  -7   -0.39    0.75
   7  10  -6    1.26    0.91
   7  10  -5    0.31    0.78
   7  10  -4   65.34    4.59
   7  10  -3    3.16    1.11
   7  10  -2   -0.31    1.01
   7  10  -1    2.15    1.16
   7  10   0    4.36    1.44
   7  10   1   -0.88    0.98
   7  10   2   27.59    3.15
   7  10   3   12.36    2.25
   7  11  -8    3.01    1.14
   7  11  -7    1.78    1.00
   7  11  -6    0.61    0.75
   7  11  -5    0.20    0.89
   7  11  -4    0.04    0.83
   7  11  -3    3.07    1.25
   7  11  -2   12.25    2.14
   7  11  -1    3.98    1.33
   7  11   0    0.27    0.90
   8   0 -16   64.10    4.82
   8   0 -15    1.13    1.03
   8   0 -14   41.54    3.70
   8   0 -13    0.84    0.93
   8   0 -12   55.94    4.10
   8   0 -11    0.17    0.85
   8   0 -10   60.05    3.99
   8   0  -9   -1.02    1.02
   8   0  -8    3.47    1.12
   8   0  -7    0.04    0.62
   8   0  -6    7.38    1.51
   8   0  -5   -0.11    0.87
   8   0  -4    1.71    0.81
  -8   0   4    0.88    0.53
   8   0  -3   -0.80    0.96
  -8   0   3    0.29    0.48
  -8   0   2   28.82    2.17
   8   0  -2   28.12    2.76
   8   0  -1   -0.20    0.79
  -8   0   1    0.06    0.55
  -8   0   0   88.15    3.84
   8   0   0   96.91    5.09
   8   0   1   -0.31    0.74
  -8   0  -1    0.58    0.55
   8   0   2   28.89    2.85
   8   0   3    0.20    0.78
   8   0   4  127.21    6.42
   8   0   5   -0.85    1.02
   8   0   6   19.21    2.66
   8   0   7    2.21    1.27
   8   0   8   49.12    4.43
   8   0   9   -0.49    0.89
   8  -1 -17    4.82    1.67
   8  -1 -16    6.25    1.73
   8   1 -16    3.96    1.49
   8  -1 -15    3.12    1.40
   8   1 -15    2.15    1.05
   8  -1 -14    4.12    1.25
   8   1 -14    3.75    1.37
   8  -1 -13    0.82    0.95
   8   1 -13    2.53    1.07
   8  -1 -12   65.45    4.36
   8   1 -12   61.73    4.35
   8  -1 -11    1.67    1.03
   8   1 -11    0.71    0.80
   8  -1 -10   34.12    2.99
   8   1 -10   34.16    3.09
   8  -1  -9    0.15    0.70
   8   1  -9   -1.98    1.28
   8  -1  -8   -0.23    0.85
   8  -1  -7   78.32    4.38
   8   1  -7   85.58    4.70
   8  -1  -6    2.85    1.04
   8   1  -6    5.16    1.26
  -8   1   6    3.87    0.91
   8   1  -5   48.07    3.53
   8  -1  -5   42.63    3.25
  -8   1   5   42.31    2.61
   8   1  -4   13.48    1.88
   8  -1  -4   15.09    1.94
  -8   1   4   14.28    1.51
   8   1  -3    3.00    0.98
   8  -1  -3    3.71    1.12
  -8   1   3    3.93    0.83
   8   1  -2    6.62    1.41
   8  -1  -2    4.74    1.19
  -8   1   2    5.70    0.95
  -8   1   1   23.49    1.82
   8   1  -1   22.63    2.46
   8  -1  -1   24.69    2.52
   8   1   0    2.96    1.00
   8  -1   0    2.68    0.99
  -8   1   0    0.86    0.50
   8   1   1    0.00    0.82
   8  -1   1    0.21    0.74
  -8   1  -1   -0.11    0.48
   8   1   2  130.91    6.27
   8  -1   2  112.75    5.69
   8   1   3   20.40    2.64
   8  -1   3   25.02    2.72
   8   1   4   -0.24    0.85
   8  -1   4    0.65    0.99
   8   1   5    0.93    0.71
   8  -1   5   -0.17    0.99
   8   1   6    0.72    0.87
   8  -1   6    3.03    1.19
   8   1   7   -0.79    1.03
   8  -1   7   -1.44    0.95
   8   1   8    1.95    1.26
   8  -1   8    1.17    1.20
   8   1   9   15.01    2.75
   8  -1   9   12.55    2.29
   8  -2 -17    5.25    1.60
   8  -2 -16   19.26    2.72
   8   2 -16   10.98    2.10
   8  -2 -15    1.29    1.07
   8   2 -15   -0.84    0.85
   8  -2 -14   12.21    2.05
   8   2 -14    8.37    1.79
   8  -2 -13    1.55    1.08
   8   2 -13    0.59    0.88
   8  -2 -12    3.92    1.15
   8   2 -12    3.22    1.20
   8  -2 -11   11.69    1.88
   8   2 -11    7.43    1.64
   8  -2 -10  121.31    5.53
   8   2 -10  115.36    5.80
   8  -2  -9    3.53    1.07
   8  -2  -8    6.60    1.22
   8  -2  -7   55.70    3.37
   8  -2  -7   52.93    3.57
   8   2  -7   49.40    3.64
  -8   2   7   50.96    2.92
   8  -2  -6   45.87    3.29
  -8   2   6   43.34    2.63
   8   2  -5   -0.15    0.86
   8  -2  -5   -1.14    0.87
  -8   2   5   -0.41    0.52
   8   2  -4    2.65    1.05
   8  -2  -4    2.30    0.99
  -8   2   4    2.82    0.75
   8   2  -3  121.57    5.79
   8  -2  -3  116.95    5.31
  -8   2   3  125.12    4.15
   8   2  -2   45.36    3.59
   8  -2  -2   48.07    3.41
   8   2  -1    0.88    0.90
   8  -2  -1    2.74    1.03
   8   2   0   61.91    4.21
   8  -2   0   54.50    3.72
   8   2   1   50.44    3.85
   8  -2   1   42.90    3.42
   8   2   2    2.41    1.20
   8  -2   2    0.69    0.82
   8   2   3    0.51    1.01
   8  -2   3    2.40    1.17
   8   2   4   49.16    4.08
   8  -2   4   46.64    3.79
   8   2   5   -0.20    0.76
   8  -2   5   -0.08    0.93
   8   2   6   17.68    2.62
   8  -2   6   15.94    2.43
   8   2   7   17.89    2.69
   8  -2   7   13.37    2.33
   8   2   8    1.10    1.09
   8  -2   8    0.95    0.97
   8  -2   9    1.79    1.12
   8  -2  10    0.10    0.96
   8  -3 -17    4.75    1.59
   8  -3 -16    0.98    0.99
   8  -3 -15    3.98    1.30
   8   3 -15    6.84    1.68
   8  -3 -14   -0.56    0.83
   8   3 -14   -0.79    1.06
   8  -3 -13   13.40    2.05
   8   3 -13   14.68    2.38
   8  -3 -12    2.74    1.10
   8   3 -12    1.66    1.09
   8  -3 -11   50.36    3.62
   8   3 -11   52.58    4.05
   8  -3 -10   16.06    2.07
   8  -3  -9    9.80    1.53
   8  -3  -8    8.30    1.34
   8   3  -8    9.57    1.69
   8  -3  -7    2.33    0.97
   8   3  -7    3.03    1.08
  -8   3   7    3.77    0.88
   8  -3  -7    3.78    1.00
   8  -3  -6    0.45    0.72
   8   3  -6   -0.49    1.01
  -8   3   6    1.85    0.66
   8   3  -5  202.21    7.59
   8  -3  -5  184.24    6.63
  -8   3   5  190.20    5.29
   8   3  -4    2.57    1.11
   8  -3  -4    0.77    0.71
   8   3  -3   19.67    2.38
   8  -3  -3   17.41    2.00
   8   3  -2   30.03    2.94
   8  -3  -2   25.32    2.41
   8   3  -1   56.95    4.08
   8  -3  -1   52.48    3.56
   8   3   0   35.23    3.30
   8  -3   0   32.88    2.81
   8   3   1   35.26    3.28
   8  -3   1   30.07    2.78
   8   3   2    0.78    0.87
   8  -3   2    1.55    1.07
   8   3   3   89.54    5.50
   8  -3   3   92.43    5.10
   8   3   4    0.44    0.82
   8  -3   4    1.95    0.99
   8   3   5    2.52    1.18
   8  -3   5    3.31    1.32
   8   3   6   18.74    2.71
   8  -3   6   18.35    2.49
   8   3   7    2.27    1.08
   8  -3   7    2.13    1.16
   8  -3   8   -0.33    1.16
   8  -3   9   30.93    3.58
   8  -3  10   -0.01    0.77
   8  -4 -17   13.99    2.35
   8  -4 -16   -0.77    0.89
   8  -4 -15   -0.82    0.94
   8   4 -15   -1.49    1.32
   8  -4 -14    0.46    0.81
   8   4 -14    0.59    0.85
   8  -4 -13    6.72    1.49
   8   4 -13    5.00    1.50
   8  -4 -12    0.20    0.77
   8   4 -12   -0.93    1.18
   8  -4 -11    9.97    1.75
   8  -4 -10    0.90    0.82
   8  -4  -9   14.46    1.80
   8   4  -8   20.05    2.48
   8  -4  -8   13.04    1.62
   8  -4  -7    4.07    1.06
   8   4  -7    3.52    1.25
   8  -4  -7    3.67    0.87
   8  -4  -6    1.97    0.71
   8   4  -6    0.77    0.81
   8   4  -5    1.80    0.78
   8  -4  -5    0.38    0.64
   8   4  -4    7.76    1.56
   8  -4  -4    8.99    1.45
   8   4  -3   24.35    2.71
   8  -4  -3   26.15    2.39
   8   4  -2   10.52    1.87
   8  -4  -2   11.71    1.63
   8   4  -1    3.58    1.31
   8  -4  -1    3.11    0.97
   8   4   0   12.78    2.04
   8  -4   0    7.59    1.44
   8   4   1   37.20    3.42
   8  -4   1   31.57    2.81
   8   4   2    1.06    0.82
   8  -4   2    1.45    0.78
   8   4   3    0.09    0.93
   8  -4   3    3.50    1.14
   8   4   4    1.55    0.75
   8  -4   4    1.39    0.89
   8   4   5   23.68    3.06
   8  -4   5   22.39    2.70
   8   4   6   11.24    2.32
   8  -4   6   11.11    2.05
   8   4   7    9.21    2.11
   8  -4   7    9.96    1.94
   8  -4   8   10.12    2.03
   8  -4   9   12.98    2.33
   8  -5 -16    4.45    1.44
   8  -5 -15   10.40    2.03
   8  -5 -14   -0.73    0.96
   8   5 -14   -4.54    1.48
   8  -5 -13   20.39    2.50
   8   5 -13   23.21    2.98
   8  -5 -12   14.21    2.00
   8  -5 -11   35.80    2.98
   8  -5 -10   22.12    2.27
   8   5  -9   11.38    1.94
   8  -5  -9   12.67    1.65
   8  -5  -8    2.66    0.84
   8   5  -8    2.16    0.98
   8  -5  -8    1.27    0.64
   8  -5  -7    5.28    1.19
   8   5  -7    5.40    1.43
   8  -5  -7    5.99    1.08
   8   5  -6   20.46    2.52
   8  -5  -6   23.71    2.29
   8   5  -5   47.14    3.78
   8  -5  -5   40.05    2.89
   8   5  -4   63.82    4.40
   8  -5  -4   66.22    3.69
   8   5  -3   -4.70    1.42
   8  -5  -3   -0.56    0.54
   8   5  -2   36.73    3.38
   8  -5  -2   40.22    2.91
   8   5  -1    6.07    1.57
   8  -5  -1    8.95    1.44
   8   5   0    0.32    0.60
   8  -5   0    0.08    0.62
   8   5   1   47.72    3.98
   8  -5   1   48.48    3.37
   8   5   2   34.61    3.45
   8  -5   2   33.67    2.89
   8   5   3   40.35    3.78
   8  -5   3   34.72    3.07
   8   5   4   31.03    3.43
   8  -5   4   30.86    2.97
   8   5   5   18.56    2.81
   8  -5   5   16.91    2.30
   8   5   6   20.68    2.96
   8  -5   6   22.91    2.70
   8  -5   7   21.88    2.72
   8  -6 -16    7.05    1.71
   8  -6 -15    0.08    0.86
   8  -6 -14    6.97    1.59
   8  -6 -13    0.37    0.74
   8  -6 -12    3.71    0.94
   8  -6 -11   -0.03    0.56
   8  -6 -10   14.50    1.81
   8   6 -10   14.89    2.28
   8   6  -9    1.17    0.75
   8  -6  -9    0.58    0.58
   8  -6  -8    0.30    0.58
   8   6  -8   -0.25    0.78
   8  -6  -8    0.81    0.58
   8  -6  -7    1.32    0.82
   8   6  -7    0.96    0.90
   8   6  -6   51.28    3.96
   8  -6  -6   50.49    3.16
   8   6  -5   -0.54    0.79
   8  -6  -5    3.45    0.88
   8   6  -4   28.81    3.03
   8  -6  -4   33.59    2.53
   8   6  -3   -0.98    1.05
   8  -6  -3    0.36    0.49
   8   6  -2   13.57    2.16
   8  -6  -2   15.46    1.76
   8   6  -1    4.80    1.46
   8  -6  -1    3.79    0.88
   8   6   0    3.68    1.27
   8  -6   0    3.89    0.99
   8   6   1    0.11    0.86
   8  -6   1   -0.26    0.66
   8   6   2   18.74    2.56
   8  -6   2   20.29    2.16
   8   6   3    1.44    1.09
   8  -6   3    0.08    0.69
   8   6   4    0.21    0.88
   8   6   5    6.90    1.83
   8   7 -11    5.32    1.56
   8   7 -10    3.21    1.27
   8   7  -9    1.02    0.99
   8   7  -8   43.90    3.75
   8   7  -7   -1.11    0.99
   8   7  -6   20.41    2.57
   8   7  -5    4.88    1.48
   8   7  -4  156.77    7.17
   8   7  -3    3.93    1.26
   8   7  -2   11.99    2.12
   8   7  -1    4.98    1.44
   8   7   0    0.18    0.79
   8   7   1    1.15    1.14
   8   7   2    7.81    1.78
   8   7   3    0.16    0.87
   8   8 -10    8.28    1.84
   8   8  -9   41.56    3.77
   8   8  -8    1.72    1.15
   8   8  -7    4.88    1.38
   8   8  -6   32.71    3.28
   8   8  -5    7.84    1.74
   8   8  -4    2.96    1.15
   8   8  -3    1.81    0.94
   8   8  -2    8.70    1.81
   8   8  -1    3.04    1.30
   8   8   0    0.91    0.88
   8   8   1   21.21    2.81
   8   8   2    5.65    1.63
   8   9  -8    4.23    1.39
   8   9  -7    0.38    0.96
   8   9  -6    1.49    0.81
   8   9  -5   -0.39    0.78
   8   9  -4    9.93    1.95
   8   9  -3    2.45    1.05
   8   9  -2    5.10    1.51
   8   9  -1    1.30    0.81
   9   0 -15    0.05    0.79
   9   0 -14   -0.60    0.84
   9   0 -13    7.33    1.63
   9   0 -12   -0.19    0.86
   9   0 -11   10.15    1.79
   9   0 -10   -1.04    1.05
   9   0  -9   11.54    2.02
   9   0  -8   -1.48    1.24
   9   0  -7    4.79    1.36
   9   0  -6   -0.54    0.82
   9   0  -5  162.25    7.01
   9   0  -4   -1.04    0.94
   9   0  -3    8.96    1.69
   9   0  -2   -1.25    0.92
   9   0  -1  105.62    5.75
   9   0   0   -0.91    0.92
   9   0   1   85.95    5.32
   9   0   2   -2.64    1.21
   9   0   3   28.56    3.21
   9   0   4    1.13    1.12
   9   0   5    0.50    1.03
   9   0   6    0.53    1.13
   9  -1 -15    2.76    1.22
   9   1 -15    7.22    1.77
   9  -1 -14   -1.74    0.84
   9   1 -14    0.02    0.90
   9  -1 -13    1.59    1.26
   9   1 -13    2.32    1.38
   9  -1 -12   28.21    3.03
   9   1 -12   28.31    3.11
   9  -1 -11   17.87    2.38
   9   1 -11   19.06    2.50
   9  -1 -10   11.37    1.83
   9  -1  -9    0.70    0.80
   9   1  -9    0.73    0.88
   9  -1  -8   -0.68    0.86
   9   1  -8    0.53    0.72
   9  -1  -7    2.48    1.05
   9   1  -7    0.20    0.68
   9   1  -6    6.97    1.54
   9  -1  -6    7.76    1.63
   9   1  -5    0.53    0.78
   9  -1  -5    0.08    0.78
   9   1  -4   -1.22    1.06
   9  -1  -4   -0.69    0.87
   9   1  -3   80.52    5.03
   9  -1  -3   82.00    4.93
   9   1  -2    3.62    1.32
   9  -1  -2    3.13    1.14
   9   1  -1    4.88    1.47
   9  -1  -1    1.23    0.74
   9   1   0    6.15    1.55
   9  -1   0    5.22    1.28
   9   1   1    8.16    1.83
   9  -1   1    8.30    1.69
   9   1   2    1.26    0.85
   9  -1   2    3.21    1.24
   9   1   3    0.49    0.75
   9  -1   3    0.70    1.15
   9   1   4   29.93    3.44
   9  -1   4   34.63    3.58
   9   1   5    8.54    2.02
   9  -1   5    5.65    1.70
   9   1   6   -0.73    0.88
   9  -1   6   -0.44    0.96
   9  -1   7    0.99    0.90
   9  -2 -16   10.01    2.15
   9  -2 -15   24.07    3.01
   9  -2 -14   -0.10    0.88
   9   2 -14    2.55    1.33
   9  -2 -13   14.77    2.24
   9   2 -13   16.09    2.47
   9  -2 -12   51.39    3.98
   9   2 -12   58.97    4.50
   9  -2 -11   21.13    2.49
   9  -2 -10    1.17    0.90
   9  -2  -9    4.00    1.29
   9   2  -9    5.21    1.40
   9  -2  -9    5.25    1.28
   9  -2  -8   28.16    2.84
   9   2  -8   32.65    3.23
   9  -2  -7   -1.06    1.08
   9   2  -7   -0.75    1.00
   9   2  -6   29.34    3.09
   9  -2  -6   23.83    2.63
   9   2  -5   44.84    3.74
   9  -2  -5   39.99    3.36
   9   2  -4   12.58    2.11
   9  -2  -4   14.29    2.06
   9   2  -3   -1.17    1.07
   9  -2  -3   -0.88    0.83
   9   2  -2    3.17    1.17
   9  -2  -2    3.85    1.24
   9   2  -1   34.28    3.39
   9  -2  -1   29.10    2.97
   9   2   0    8.40    1.72
   9  -2   0    7.61    1.63
   9   2   1   53.57    4.33
   9  -2   1   50.44    3.99
   9   2   2   57.37    4.52
   9  -2   2   55.51    4.24
   9   2   3   -2.44    1.42
   9  -2   3   -0.76    1.11
   9   2   4    2.62    1.25
   9  -2   4    2.55    1.10
   9   2   5    1.75    1.16
   9  -2   5    0.66    0.77
   9  -2   6   23.00    3.13
   9  -2   7    2.80    1.14
   9  -3 -16   10.65    2.18
   9  -3 -15    2.47    1.13
   9  -3 -14   13.27    2.15
   9  -3 -13   -3.18    1.24
   9   3 -13    0.24    0.99
   9  -3 -12    1.04    0.92
   9  -3 -11   -1.00    0.83
   9  -3 -10   85.79    4.78
   9   3 -10   86.30    5.38
   9  -3  -9   -0.22    0.77
   9   3  -9    0.47    0.92
   9  -3  -9    1.31    0.77
   9  -3  -8    0.63    0.82
   9   3  -8    0.68    1.02
   9   3  -7   25.57    2.95
   9  -3  -7   24.84    2.63
   9   3  -6   21.14    2.69
   9  -3  -6   24.96    2.62
   9   3  -5   18.71    2.55
   9  -3  -5   16.69    2.15
   9   3  -4   57.73    4.36
   9  -3  -4   64.19    4.18
   9   3  -3    0.59    0.89
   9  -3  -3   -0.93    0.85
   9   3  -2   21.05    2.68
   9  -3  -2   16.27    2.17
   9   3  -1    1.46    0.89
   9  -3  -1    0.88    0.88
   9   3   0   31.06    3.36
   9  -3   0   31.11    3.02
   9   3   1    6.73    1.75
   9  -3   1   12.06    1.94
   9   3   2    2.20    1.03
   9  -3   2    2.17    0.94
   9   3   3    0.16    0.85
   9  -3   3    1.06    0.88
   9   3   4   38.44    3.97
   9  -3   4   33.81    3.45
   9  -3   5    4.56    1.56
   9  -3   6   14.93    2.51
   9  -3   7    2.18    1.18
   9  -4 -16    2.93    1.16
   9  -4 -15    1.82    1.10
   9  -4 -14    2.05    0.98
   9  -4 -13    0.53    0.72
   9  -4 -12    6.28    1.47
   9  -4 -11   -0.60    0.83
   9   4 -10    1.52    0.77
   9  -4 -10    2.32    0.94
   9  -4  -9    4.19    1.21
   9   4  -9    3.32    1.23
   9  -4  -9    4.72    1.12
   9  -4  -8    1.91    0.97
   9   4  -8    4.16    1.48
   9   4  -7    6.89    1.69
   9  -4  -7    4.59    1.27
   9   4  -6   41.87    3.72
   9  -4  -6   29.59    2.80
   9   4  -5   27.94    3.13
   9  -4  -5   27.83    2.70
   9   4  -4   37.98    3.65
   9  -4  -4   31.38    2.88
   9   4  -3    0.66    0.87
   9  -4  -3    1.22    0.88
   9   4  -2    5.74    1.63
   9  -4  -2    3.11    1.03
   9   4  -1    0.43    0.92
   9  -4  -1    0.48    0.59
   9   4   0    4.48    1.41
   9  -4   0    2.11    1.00
   9   4   1   14.46    2.35
   9  -4   1   12.41    1.95
   9   4   2   19.39    2.77
   9  -4   2   16.60    2.31
   9   4   3    8.64    2.00
   9  -4   3    8.60    1.82
   9  -4   4   11.70    2.06
   9  -4   5   -0.38    0.74
   9  -4   6    1.21    0.65
   9  -5 -15   -0.62    0.92
   9  -5 -14    6.09    1.53
   9  -5 -13    0.86    0.85
   9   5 -10   16.59    2.52
   9  -5 -10   23.98    2.53
   9   5  -9   17.72    2.58
   9  -5  -9   19.32    2.29
   9  -5  -8    6.91    1.39
   9   5  -8    5.89    1.56
   9   5  -7   47.95    4.13
   9  -5  -7   50.77    3.58
   9   5  -6   10.37    2.07
   9  -5  -6    9.18    1.58
   9   5  -5    1.80    1.02
   9  -5  -5    1.85    0.61
   9   5  -4   54.20    4.38
   9  -5  -4   54.69    3.68
   9   5  -3   29.89    3.29
   9  -5  -3   25.11    2.52
   9   5  -2   24.40    2.98
   9  -5  -2   20.23    2.29
   9   5  -1    0.91    1.10
   9  -5  -1    1.42    0.78
   9   5   0   18.09    2.68
   9  -5   0   20.90    2.46
   9   5   1    9.97    2.04
   9  -5   1   12.27    1.92
   9   5   2    8.99    1.91
   9  -5   2   10.56    1.84
   9  -6 -10   -1.38    0.67
   9  -6  -9    8.89    1.47
   9   6  -9    7.31    1.78
   9   6  -8    3.85    1.48
   9  -6  -8    2.60    0.94
   9   6  -7   -0.38    0.88
   9  -6  -7   -0.16    0.51
   9   6  -6    3.57    1.27
   9  -6  -6    5.79    1.25
   9   6  -5   14.52    2.43
   9   6  -4   -1.06    1.17
   9   6  -3    0.13    0.70
   9   6  -2    1.09    0.89
   9   6  -1   -0.02    0.86
   9   6   0    5.17    1.68
  10   0 -13   -1.02    0.99
  10   0 -11   -0.05    0.65
  10   0 -10   73.08    5.08
  10   0  -9    0.94    0.93
  10   0  -8    0.22    0.87
  10   0  -7   -0.80    0.85
  10   0  -6   20.01    2.65
  10   0  -5   -0.30    1.13
  10   0  -4   97.31    5.84
  10   0  -3    3.03    1.27
  10   0  -2    0.79    0.92
  10   0  -1    0.31    0.81
  10   0   0    1.79    1.01
  10   0   1   -0.32    1.18
  10   0   2    9.05    1.93
  10  -1 -14    5.09    1.62
  10  -1 -13    0.73    0.82
  10  -1 -12    6.41    1.64
  10  -1 -11    0.87    0.81
  10  -1 -10   -0.67    0.96
  10   1 -10   -0.27    0.82
  10  -1  -9    0.34    0.94
  10   1  -9   -0.22    0.98
  10   1  -8   11.92    2.15
  10  -1  -8   12.86    2.15
  10   1  -7    2.58    1.12
  10  -1  -7    0.29    0.77
  10   1  -6    7.20    1.76
  10  -1  -6    5.54    1.57
  10   1  -5   20.01    2.80
  10  -1  -5   17.86    2.52
  10   1  -4    7.71    1.77
  10  -1  -4    9.19    1.79
  10   1  -3    1.38    0.94
  10  -1  -3    2.21    1.12
  10   1  -2    2.98    1.30
  10  -1  -2    2.18    0.94
  10   1  -1   19.50    2.78
  10  -1  -1   20.99    2.80
  10   1   0    1.32    1.00
  10  -1   0    0.99    0.71
  10   1   1   -0.16    0.96
  10  -1   1   -1.92    1.11
  10  -1   2    0.38    0.87
  10  -1   3    7.47    1.84
  10  -2 -14    1.34    0.83
  10  -2 -13   -1.46    0.99
  10  -2 -12    2.41    0.81
  10  -2 -11   31.64    3.36
  10  -2 -10   13.93    2.22
  10  -2  -9    0.90    0.92
  10   2  -9   -0.34    0.83
  10   2  -8    2.55    1.08
  10  -2  -8   -0.75    0.71
  10   2  -7   10.82    2.06
  10  -2  -7   11.27    2.02
  10   2  -6    8.21    1.86
  10  -2  -6    6.35    1.58
  10   2  -5   21.70    2.85
  10  -2  -5   25.27    2.94
  10   2  -4   57.85    4.67
  10  -2  -4   49.77    4.10
  10   2  -3   68.29    5.05
  10  -2  -3   58.36    4.41
  10   2  -2    2.67    1.39
  10  -2  -2    2.08    0.96
  10   2  -1   -1.14    1.28
  10  -2  -1   -0.94    0.97
  10   2   0    3.97    1.40
  10  -2   0   -1.44    0.99
  10  -2   1   23.01    2.96
  10  -2   2    7.63    1.91
  10  -2   3   10.07    2.13
  10  -2   4    8.30    2.02
  10  -3 -13   14.86    2.30
  10  -3 -12    7.30    1.75
  10  -3 -11    2.97    1.14
  10  -3 -10    1.28    0.80
  10  -3  -9   43.86    3.78
  10  -3  -8    2.07    1.17
  10   3  -7    1.24    0.76
  10  -3  -7    0.88    0.91
  10   3  -6   -1.11    1.22
  10  -3  -6    0.45    0.86
  10   3  -5   51.22    4.36
  10  -3  -5   39.11    3.55
  10   3  -4    1.36    0.97
  10  -3  -4    0.04    0.79
  10   3  -3    6.04    1.63
  10  -3  -3    6.41    1.58
  10   3  -2    3.66    1.41
  10  -3  -2    1.53    1.06
  10  -3  -1    7.23    1.56
  10  -3   0    1.37    0.84
  10  -3   1   43.91    3.96
  10  -3   2    5.22    1.50
  10  -3   3    5.53    1.60
  10  -3   4    8.07    1.98
  10  -4 -12    2.56    1.12
  10  -4 -11   24.69    2.89
  10  -4 -10   15.74    2.28
  10  -4  -9   17.27    2.30
  10  -4  -8    2.07    1.08
  10  -4  -7   -1.68    0.92
  10  -4  -6    0.32    0.71
  10  -4  -5   -0.42    0.86
  10  -4  -4    7.94    1.67
  10  -4  -3    1.93    0.96
  10  -4  -2   -0.02    0.66
  10  -4  -1   -0.01    0.70
  10  -4   0    0.37    0.68
  10  -4   1   -1.10    0.86
  10  -4   2   14.10    2.48
  10  -5  -9   19.22    2.40
  10  -5  -8    5.65    1.39
  11  -2  -7    5.00    1.56
  11  -2  -6   -0.82    1.26
  11  -2  -5    4.45    1.55
  11  -2  -4    5.99    1.67
  11  -2  -3   18.26    2.70
  11  -2  -2    8.47    1.97
  11  -3  -8    3.51    1.31
  11  -3  -7   -3.92    1.32
  11  -3  -6    2.50    0.99
  11  -3  -5   -3.66    1.35
  11  -3  -4   43.11    4.02
  11  -3  -3    5.23    1.37
   0   0   0    0.00    0.00


TITL CuCl2dtpy in P2(1)/n
REM P2(1)/n (#14 in standard setting)
CELL 0.71073   8.192188  11.197536  15.921237  90.0000 104.5691  90.0000
ZERR    2.00   0.000525   0.000570   0.001010   0.0000   0.0067   0.0000
LATT  1
SYMM -x+1/2, y+1/2,-z+1/2
SFAC C H N S Cl Cu
UNIT 60.00 52.00 6.00 4.00 4.00 2.00
TREF
HKLF 4
END
_computing_structure_solution     'SHELXT 2018/2 (Sheldrick, 2018)'
;
_shelx_hkl_checksum                77083
_olex2_submission_special_instructions  'No special instructions were received'
_oxdiff_exptl_absorpt_empirical_details
;
Empirical correction (ABSPACK) includes:
- Absorption correction using spherical harmonics
- Frame scaling
;
_oxdiff_exptl_absorpt_empirical_full_max  1.250
_oxdiff_exptl_absorpt_empirical_full_min  0.815
