# Supplementary material for: Copper(II) Complexes with 4-Substituted 2,6-Bis(thiazol-2-yl)pyridines—An Overview of Structural–Optical Relationships
Source: Int J Mol Sci. 2025 Dec 9;26(24):11868. doi: 10.3390/ijms262411868 (PMC12733273; doi:10.3390/ijms262411868)
Supplement: Supplementary file 1 [file ijms-26-11868-s001.zip › ESI/2_CuCl2PhdtpyB_final.cif]

data_cucl2phdtpyb
_audit_creation_date               2021-03-18
_audit_creation_method
;
Olex2 1.3
(compiled 2020.11.12 svn.r5f609507 for OlexSys, GUI svn.r6226)
;
_shelx_SHELXL_version_number       '2018/3'
_audit_contact_author_address      ?
_audit_contact_author_email        ?
_audit_contact_author_name         ''
_audit_contact_author_phone        ?
_publ_contact_author_id_orcid      ?
_publ_section_references
;
Dolomanov, O.V., Bourhis, L.J., Gildea, R.J, Howard, J.A.K. & Puschmann, H.
 (2009), J. Appl. Cryst. 42, 339-341.

Sheldrick, G.M. (2008). Acta Cryst. A64, 112-122.

Sheldrick, G.M. (2015). Acta Cryst. C71, 3-8.
;
_chemical_name_common              ?
_chemical_name_systematic          ?
_chemical_formula_moiety           'C17 H11 Cl2 Cu N3 S2'
_chemical_formula_sum              'C17 H11 Cl2 Cu N3 S2'
_chemical_formula_weight           455.85
_chemical_melting_point            ?
_chemical_oxdiff_formula           'C26 H20 N3 S2 Cl2 Cu1'
loop_
  _atom_type_symbol
  _atom_type_description
  _atom_type_scat_dispersion_real
  _atom_type_scat_dispersion_imag
  _atom_type_scat_source
 'C' 'C' 0.0033 0.0016 'International Tables Vol C Tables 4.2.6.8 and 6.1.1.4'
 'H' 'H' 0.0000 0.0000 'International Tables Vol C Tables 4.2.6.8 and 6.1.1.4'
 'Cl' 'Cl' 0.1484 0.1585 'International Tables Vol C Tables 4.2.6.8 and 6.1.1.4'
 'Cu' 'Cu' 0.3201 1.2651 'International Tables Vol C Tables 4.2.6.8 and 6.1.1.4'
 'N' 'N' 0.0061 0.0033 'International Tables Vol C Tables 4.2.6.8 and 6.1.1.4'
 'S' 'S' 0.1246 0.1234 'International Tables Vol C Tables 4.2.6.8 and 6.1.1.4'

_shelx_space_group_comment
;
The symmetry employed for this shelxl refinement is uniquely defined
by the following loop, which should always be used as a source of
symmetry information in preference to the above space-group names.
They are only intended as comments.
;
_space_group_crystal_system        'monoclinic'
_space_group_IT_number             14
_space_group_name_H-M_alt          'P 1 21/n 1'
_space_group_name_Hall             '-P 2yn'
loop_
  _space_group_symop_operation_xyz
 'x, y, z'
 '-x+1/2, y+1/2, -z+1/2'
 '-x, -y, -z'
 'x-1/2, -y-1/2, z-1/2'

_cell_length_a                     18.5235(10)
_cell_length_b                     8.4191(4)
_cell_length_c                     23.4437(12)
_cell_angle_alpha                  90
_cell_angle_beta                   102.266(5)
_cell_angle_gamma                  90
_cell_volume                       3572.6(3)
_cell_formula_units_Z              8
_cell_measurement_reflns_used      5254
_cell_measurement_temperature      293(2)
_cell_measurement_theta_max        29.0900
_cell_measurement_theta_min        4.1700
_shelx_estimated_absorpt_T_max     ?
_shelx_estimated_absorpt_T_min     ?
_exptl_absorpt_coefficient_mu      1.760
_exptl_absorpt_correction_T_max    1.00000
_exptl_absorpt_correction_T_min    0.63943
_exptl_absorpt_correction_type     multi-scan
_exptl_absorpt_process_details
;
CrysAlisPro 1.171.40.67a (Rigaku Oxford Diffraction, 2019)
Empirical absorption correction using spherical harmonics,
 implemented in SCALE3 ABSPACK scaling algorithm.
;
_exptl_absorpt_special_details     ?
_exptl_crystal_colour              'green'
_exptl_crystal_density_diffrn      1.695
_exptl_crystal_density_meas        ?
_exptl_crystal_density_method      ?
_exptl_crystal_description         'brick'
_exptl_crystal_F_000               1832
_exptl_crystal_size_max            0.28
_exptl_crystal_size_mid            0.25
_exptl_crystal_size_min            0.11
_exptl_transmission_factor_max     ?
_exptl_transmission_factor_min     ?
_diffrn_reflns_av_R_equivalents    0.0268
_diffrn_reflns_av_unetI/netI       0.0354
_diffrn_reflns_Laue_measured_fraction_full  0.997
_diffrn_reflns_Laue_measured_fraction_max  0.997
_diffrn_reflns_limit_h_max         18
_diffrn_reflns_limit_h_min         -22
_diffrn_reflns_limit_k_max         9
_diffrn_reflns_limit_k_min         -10
_diffrn_reflns_limit_l_max         27
_diffrn_reflns_limit_l_min         -27
_diffrn_reflns_number              15156
_diffrn_reflns_point_group_measured_fraction_full  0.997
_diffrn_reflns_point_group_measured_fraction_max  0.997
_diffrn_reflns_theta_full          25.050
_diffrn_reflns_theta_max           25.050
_diffrn_reflns_theta_min           3.519
_diffrn_ambient_temperature        293(2)
_diffrn_detector                   'CCD plate'
_diffrn_detector_area_resol_mean   10.4015
_diffrn_detector_type              Atlas
_diffrn_measured_fraction_theta_full  0.997
_diffrn_measured_fraction_theta_max  0.997
_diffrn_measurement_details
;
List of Runs (angles in degrees, time in seconds):

  # Type    Start    End  Width  t~exp~   \w     \q     \k     \f   Frames
--------------------------------------------------------------------------
  1  \w    -85.00   1.00   1.00    8.36    --  -12.01 -57.00-150.00   86
  2  \w    -34.00  37.00   1.00    8.36    --  -12.01  38.00-180.00   71
  3  \w     25.00  61.00   1.00    8.36    --  -12.01  57.00-180.00   36
;
_diffrn_measurement_device         'four-circle diffractometer'
_diffrn_measurement_device_type    'Xcalibur, Atlas, Gemini ultra'
_diffrn_measurement_method         '\w scans'
_diffrn_orient_matrix_type        
 'CrysAlisPro convention (1999,Acta A55,543-557)'
_diffrn_orient_matrix_UB_11        0.0270151000
_diffrn_orient_matrix_UB_12        -0.0087734000
_diffrn_orient_matrix_UB_13        -0.0171778000
_diffrn_orient_matrix_UB_21        -0.0282635000
_diffrn_orient_matrix_UB_22        -0.0013221000
_diffrn_orient_matrix_UB_23        -0.0256766000
_diffrn_orient_matrix_UB_31        0.0024180000
_diffrn_orient_matrix_UB_32        0.0837529000
_diffrn_orient_matrix_UB_33        -0.0022487000
_diffrn_radiation_monochromator    graphite
_diffrn_radiation_probe            x-ray
_diffrn_radiation_type             'Mo K\a'
_diffrn_radiation_wavelength       0.71073
_diffrn_source                     'fine-focus sealed X-ray tube'
_diffrn_source_type                'Enhance (Mo) X-ray Source'
_reflns_Friedel_coverage           0.000
_reflns_Friedel_fraction_full      .
_reflns_Friedel_fraction_max       .
_reflns_number_gt                  5045
_reflns_number_total               6293
_reflns_odcompleteness_completeness  99.63
_reflns_odcompleteness_iscentric   1
_reflns_odcompleteness_theta       26.32
_reflns_special_details
;
 Reflections were merged by SHELXL according to the crystal
 class for the calculation of statistics and refinement.
 
 _reflns_Friedel_fraction is defined as the number of unique
 Friedel pairs measured divided by the number that would be
 possible theoretically, ignoring centric projections and
 systematic absences.
;
_reflns_threshold_expression       'I > 2\s(I)'
_computing_cell_refinement         'CrysAlisPro 1.171.40.67a (Rigaku OD, 2019)'
_computing_data_collection         'CrysAlisPro 1.171.40.67a (Rigaku OD, 2019)'
_computing_data_reduction          'CrysAlisPro 1.171.40.67a (Rigaku OD, 2019)'
_computing_molecular_graphics      'Olex2 1.3 (Dolomanov et al., 2009)'
_computing_publication_material    'Olex2 1.3 (Dolomanov et al., 2009)'
_computing_structure_refinement    'SHELXL 2018/3 (Sheldrick, 2015)'
_computing_structure_solution      'SHELXS  (Sheldrick, 2008)'
_refine_diff_density_max           0.300
_refine_diff_density_min           -0.390
_refine_diff_density_rms           0.066
_refine_ls_extinction_coef         .
_refine_ls_extinction_method       none
_refine_ls_goodness_of_fit_ref     1.032
_refine_ls_hydrogen_treatment      constr
_refine_ls_matrix_type             full
_refine_ls_number_parameters       451
_refine_ls_number_reflns           6293
_refine_ls_number_restraints       0
_refine_ls_R_factor_all            0.0478
_refine_ls_R_factor_gt             0.0324
_refine_ls_restrained_S_all        1.032
_refine_ls_shift/su_max            0.002
_refine_ls_shift/su_mean           0.000
_refine_ls_structure_factor_coef   Fsqd
_refine_ls_weighting_details      
 'w=1/[\s^2^(Fo^2^)+(0.0390P)^2^+1.1090P] where P=(Fo^2^+2Fc^2^)/3'
_refine_ls_weighting_scheme        calc
_refine_ls_wR_factor_gt            0.0755
_refine_ls_wR_factor_ref           0.0815
_refine_special_details            ?
_olex2_refinement_description
;
1. Fixed Uiso
 At 1.2 times of:
  All C(H) groups
2.a Aromatic/amide H refined with riding coordinates:
 C1(H1), C2(H2), C5(H5), C7(H7), C10(H10), C11(H11), C13(H13), C14(H14),
 C15(H15), C16(H16), C17(H17), C18(H18), C19(H19), C22(H22), C24(H24), C27(H27),
  C28(H28), C30(H30), C31(H31), C32(H32), C33(H33), C34(H34)
;
_atom_sites_solution_hydrogens     geom
_atom_sites_solution_primary       direct
_atom_sites_solution_secondary     ?
loop_
  _atom_site_label
  _atom_site_type_symbol
  _atom_site_fract_x
  _atom_site_fract_y
  _atom_site_fract_z
  _atom_site_U_iso_or_equiv
  _atom_site_adp_type
  _atom_site_occupancy
  _atom_site_site_symmetry_order
  _atom_site_calc_flag
  _atom_site_refinement_flags_posn
  _atom_site_refinement_flags_adp
  _atom_site_refinement_flags_occupancy
  _atom_site_disorder_assembly
  _atom_site_disorder_group
 Cu1 Cu 0.92559(2) 0.57174(4) 0.34529(2) 0.03286(10) Uani 1 1 d . . . . .
 Cl1 Cl 0.94422(4) 0.52277(10) 0.25543(3) 0.0503(2) Uani 1 1 d . . . . .
 Cl2 Cl 0.86057(4) 0.33483(9) 0.36940(3) 0.04294(18) Uani 1 1 d . . . . .
 S1 S 0.73758(4) 0.89605(9) 0.34861(3) 0.0467(2) Uani 1 1 d . . . . .
 S2 S 1.13177(4) 0.54902(9) 0.48177(3) 0.04215(19) Uani 1 1 d . . . . .
 N1 N 0.83310(12) 0.7101(3) 0.32213(9) 0.0350(5) Uani 1 1 d . . . . .
 N2 N 0.92984(11) 0.7001(2) 0.41626(9) 0.0313(5) Uani 1 1 d . . . . .
 N3 N 1.02818(12) 0.5187(3) 0.39250(9) 0.0330(5) Uani 1 1 d . . . . .
 C1 C 0.77919(15) 0.7286(3) 0.27255(12) 0.0393(7) Uani 1 1 d . . . . .
 H1 H 0.780817 0.678762 0.237448 0.047 Uiso 1 1 calc R U . . .
 C2 C 0.72418(17) 0.8245(4) 0.27913(13) 0.0456(7) Uani 1 1 d . . . . .
 H2 H 0.683691 0.849176 0.249576 0.055 Uiso 1 1 calc R U . . .
 C3 C 0.81835(15) 0.7936(3) 0.36553(11) 0.0343(6) Uani 1 1 d . . . . .
 C4 C 0.87293(14) 0.7931(3) 0.42071(11) 0.0330(6) Uani 1 1 d . . . . .
 C5 C 0.87201(16) 0.8793(3) 0.47024(12) 0.0370(6) Uani 1 1 d . . . . .
 H5 H 0.831716 0.943351 0.472204 0.044 Uiso 1 1 calc R U . . .
 C6 C 0.93186(15) 0.8701(3) 0.51761(11) 0.0321(6) Uani 1 1 d . . . . .
 C7 C 0.99141(15) 0.7755(3) 0.51135(11) 0.0333(6) Uani 1 1 d . . . . .
 H7 H 1.032833 0.768367 0.541626 0.040 Uiso 1 1 calc R U . . .
 C8 C 0.98892(14) 0.6924(3) 0.46018(11) 0.0308(6) Uani 1 1 d . . . . .
 C9 C 1.04464(14) 0.5895(3) 0.44387(11) 0.0318(6) Uani 1 1 d . . . . .
 C10 C 1.14549(16) 0.4312(4) 0.42609(13) 0.0444(7) Uani 1 1 d . . . . .
 H10 H 1.188949 0.376225 0.425755 0.053 Uiso 1 1 calc R U . . .
 C11 C 1.08494(15) 0.4282(3) 0.38253(13) 0.0396(7) Uani 1 1 d . . . . .
 H11 H 1.082235 0.369363 0.348581 0.048 Uiso 1 1 calc R U . . .
 C12 C 0.93188(17) 0.9593(3) 0.57218(12) 0.0378(7) Uani 1 1 d . . . . .
 C13 C 0.99372(19) 0.9627(4) 0.61745(13) 0.0501(8) Uani 1 1 d . . . . .
 H13 H 1.035835 0.906040 0.614407 0.060 Uiso 1 1 calc R U . . .
 C14 C 0.9927(2) 1.0509(4) 0.66739(14) 0.0623(10) Uani 1 1 d . . . . .
 H14 H 1.034426 1.052620 0.697503 0.075 Uiso 1 1 calc R U . . .
 C15 C 0.9319(2) 1.1347(4) 0.67313(15) 0.0659(10) Uani 1 1 d . . . . .
 H15 H 0.932167 1.193407 0.706765 0.079 Uiso 1 1 calc R U . . .
 C16 C 0.8706(2) 1.1318(4) 0.62907(16) 0.0685(10) Uani 1 1 d . . . . .
 H16 H 0.828705 1.188426 0.632634 0.082 Uiso 1 1 calc R U . . .
 C17 C 0.87071(19) 1.0446(4) 0.57906(14) 0.0535(8) Uani 1 1 d . . . . .
 H17 H 0.828499 1.043508 0.549358 0.064 Uiso 1 1 calc R U . . .
 Cu2 Cu 0.60904(2) 0.62912(4) 0.50400(2) 0.04237(11) Uani 1 1 d . . . . .
 Cl3 Cl 0.67476(5) 0.45409(10) 0.56392(4) 0.0644(3) Uani 1 1 d . . . . .
 Cl4 Cl 0.69334(4) 0.85325(9) 0.50399(4) 0.0511(2) Uani 1 1 d . . . . .
 S3 S 0.43013(5) 0.85834(9) 0.57459(4) 0.0500(2) Uani 1 1 d . . . . .
 S4 S 0.60470(5) 0.56188(11) 0.31555(4) 0.0575(2) Uani 1 1 d . . . . .
 N4 N 0.54264(13) 0.7089(3) 0.55738(10) 0.0433(6) Uani 1 1 d . . . . .
 N5 N 0.52372(12) 0.7168(3) 0.44733(10) 0.0368(5) Uani 1 1 d . . . . .
 N6 N 0.62872(13) 0.5486(3) 0.42575(11) 0.0446(6) Uani 1 1 d . . . . .
 C18 C 0.54625(19) 0.7060(4) 0.61608(14) 0.0519(8) Uani 1 1 d . . . . .
 H18 H 0.584349 0.656507 0.642301 0.062 Uiso 1 1 calc R U . . .
 C19 C 0.4903(2) 0.7803(4) 0.63275(14) 0.0563(9) Uani 1 1 d . . . . .
 H19 H 0.484993 0.788275 0.671215 0.068 Uiso 1 1 calc R U . . .
 C20 C 0.48357(16) 0.7867(3) 0.52959(12) 0.0389(7) Uani 1 1 d . . . . .
 C21 C 0.47176(15) 0.7989(3) 0.46642(12) 0.0360(6) Uani 1 1 d . . . . .
 C22 C 0.41674(15) 0.8786(3) 0.42837(13) 0.0390(7) Uani 1 1 d . . . . .
 H22 H 0.381409 0.936266 0.442468 0.047 Uiso 1 1 calc R U . . .
 C23 C 0.41439(15) 0.8722(3) 0.36800(13) 0.0370(7) Uani 1 1 d . . . . .
 C24 C 0.46849(15) 0.7821(3) 0.34987(13) 0.0409(7) Uani 1 1 d . . . . .
 H24 H 0.468450 0.773225 0.310322 0.049 Uiso 1 1 calc R U . . .
 C25 C 0.52200(15) 0.7061(3) 0.39042(12) 0.0377(7) Uani 1 1 d . . . . .
 C26 C 0.58337(16) 0.6079(3) 0.38029(13) 0.0406(7) Uani 1 1 d . . . . .
 C27 C 0.67973(18) 0.4595(4) 0.35198(17) 0.0590(9) Uani 1 1 d . . . . .
 H27 H 0.713385 0.407153 0.334287 0.071 Uiso 1 1 calc R U . . .
 C28 C 0.68353(17) 0.4648(4) 0.40922(16) 0.0541(9) Uani 1 1 d . . . . .
 H28 H 0.720922 0.414842 0.435953 0.065 Uiso 1 1 calc R U . . .
 C29 C 0.35699(16) 0.9557(3) 0.32565(13) 0.0417(7) Uani 1 1 d . . . . .
 C30 C 0.2970(2) 1.0226(5) 0.34180(18) 0.0831(13) Uani 1 1 d . . . . .
 H30 H 0.292809 1.017691 0.380602 0.100 Uiso 1 1 calc R U . . .
 C31 C 0.2430(3) 1.0965(7) 0.3015(2) 0.1084(18) Uani 1 1 d . . . . .
 H31 H 0.202993 1.142704 0.313452 0.130 Uiso 1 1 calc R U . . .
 C32 C 0.2471(3) 1.1032(5) 0.2442(2) 0.0865(14) Uani 1 1 d . . . . .
 H32 H 0.209513 1.150755 0.216927 0.104 Uiso 1 1 calc R U . . .
 C33 C 0.3057(2) 1.0409(5) 0.22739(18) 0.0782(12) Uani 1 1 d . . . . .
 H33 H 0.309459 1.046498 0.188509 0.094 Uiso 1 1 calc R U . . .
 C34 C 0.3604(2) 0.9685(5) 0.26805(16) 0.0662(10) Uani 1 1 d . . . . .
 H34 H 0.401189 0.926684 0.255951 0.079 Uiso 1 1 calc R U . . .

loop_
  _atom_site_aniso_label
  _atom_site_aniso_U_11
  _atom_site_aniso_U_22
  _atom_site_aniso_U_33
  _atom_site_aniso_U_23
  _atom_site_aniso_U_13
  _atom_site_aniso_U_12
 Cu1 0.03058(18) 0.0446(2) 0.02127(17) -0.00053(14) 0.00068(13) -0.00011(14)
 Cl1 0.0443(4) 0.0805(5) 0.0279(4) -0.0067(4) 0.0117(3) -0.0108(4)
 Cl2 0.0364(4) 0.0518(4) 0.0367(4) 0.0079(3) -0.0009(3) -0.0057(3)
 S1 0.0435(4) 0.0543(4) 0.0374(4) 0.0011(3) -0.0025(3) 0.0152(4)
 S2 0.0274(4) 0.0558(4) 0.0386(4) 0.0026(3) -0.0036(3) -0.0031(3)
 N1 0.0371(12) 0.0402(12) 0.0236(11) 0.0029(10) -0.0030(10) 0.0027(10)
 N2 0.0292(11) 0.0395(12) 0.0221(11) 0.0028(9) -0.0020(9) -0.0023(10)
 N3 0.0309(12) 0.0402(12) 0.0272(12) 0.0025(10) 0.0044(10) -0.0043(10)
 C1 0.0430(16) 0.0470(16) 0.0232(14) 0.0044(12) -0.0038(12) 0.0029(14)
 C2 0.0440(17) 0.0522(17) 0.0332(16) 0.0072(14) -0.0085(14) 0.0066(15)
 C3 0.0350(15) 0.0384(14) 0.0267(14) 0.0032(12) 0.0001(12) 0.0040(12)
 C4 0.0323(14) 0.0398(14) 0.0244(14) 0.0035(12) 0.0006(11) -0.0004(12)
 C5 0.0394(16) 0.0390(15) 0.0312(15) 0.0007(12) 0.0045(13) 0.0021(13)
 C6 0.0396(15) 0.0328(14) 0.0230(13) 0.0027(11) 0.0048(12) -0.0091(12)
 C7 0.0350(14) 0.0377(14) 0.0234(14) 0.0042(12) -0.0022(11) -0.0100(12)
 C8 0.0319(14) 0.0337(13) 0.0245(13) 0.0063(11) 0.0011(11) -0.0068(11)
 C9 0.0264(13) 0.0391(14) 0.0272(14) 0.0066(12) -0.0001(11) -0.0071(12)
 C10 0.0308(15) 0.0566(18) 0.0464(18) 0.0048(15) 0.0095(14) 0.0033(14)
 C11 0.0361(16) 0.0491(16) 0.0351(16) 0.0017(13) 0.0108(13) -0.0007(13)
 C12 0.0510(18) 0.0356(14) 0.0262(14) 0.0010(12) 0.0072(13) -0.0089(14)
 C13 0.062(2) 0.0531(18) 0.0311(16) -0.0017(14) -0.0002(15) -0.0037(16)
 C14 0.083(3) 0.068(2) 0.0287(17) -0.0066(16) -0.0036(18) -0.014(2)
 C15 0.096(3) 0.065(2) 0.040(2) -0.0190(17) 0.022(2) -0.021(2)
 C16 0.076(3) 0.078(2) 0.057(2) -0.028(2) 0.025(2) -0.009(2)
 C17 0.056(2) 0.0595(19) 0.0435(19) -0.0147(16) 0.0075(16) -0.0086(17)
 Cu2 0.0372(2) 0.0503(2) 0.0393(2) -0.00753(16) 0.00753(16) -0.00706(16)
 Cl3 0.0497(5) 0.0646(5) 0.0738(6) 0.0169(5) 0.0018(4) -0.0122(4)
 Cl4 0.0449(4) 0.0538(4) 0.0590(5) -0.0127(4) 0.0208(4) -0.0131(4)
 S3 0.0566(5) 0.0551(5) 0.0464(5) -0.0117(4) 0.0291(4) -0.0118(4)
 S4 0.0537(5) 0.0770(6) 0.0475(5) -0.0180(4) 0.0236(4) -0.0016(4)
 N4 0.0444(14) 0.0516(14) 0.0351(13) -0.0070(12) 0.0112(12) -0.0133(12)
 N5 0.0340(12) 0.0440(13) 0.0343(13) -0.0102(11) 0.0116(10) -0.0081(11)
 N6 0.0342(13) 0.0506(14) 0.0479(15) -0.0193(12) 0.0064(12) -0.0031(11)
 C18 0.064(2) 0.0546(19) 0.0375(17) -0.0031(15) 0.0112(16) -0.0153(17)
 C19 0.079(2) 0.0582(19) 0.0372(18) -0.0105(15) 0.0250(17) -0.0207(19)
 C20 0.0396(16) 0.0427(15) 0.0381(16) -0.0098(13) 0.0168(13) -0.0139(14)
 C21 0.0357(15) 0.0384(14) 0.0375(16) -0.0089(13) 0.0157(13) -0.0127(13)
 C22 0.0342(15) 0.0410(15) 0.0465(18) -0.0086(14) 0.0192(14) -0.0086(13)
 C23 0.0342(15) 0.0390(15) 0.0411(16) -0.0063(13) 0.0153(13) -0.0120(12)
 C24 0.0425(16) 0.0497(17) 0.0323(15) -0.0082(13) 0.0116(13) -0.0089(14)
 C25 0.0340(15) 0.0444(15) 0.0380(16) -0.0122(13) 0.0152(13) -0.0104(13)
 C26 0.0366(16) 0.0469(16) 0.0399(17) -0.0162(14) 0.0116(14) -0.0085(13)
 C27 0.0430(18) 0.066(2) 0.074(3) -0.0261(19) 0.0253(18) -0.0020(16)
 C28 0.0394(17) 0.0554(19) 0.067(2) -0.0195(17) 0.0098(17) -0.0018(15)
 C29 0.0390(16) 0.0414(16) 0.0478(18) 0.0002(14) 0.0161(14) -0.0083(13)
 C30 0.077(3) 0.119(3) 0.061(2) 0.019(2) 0.031(2) 0.039(3)
 C31 0.096(4) 0.156(5) 0.083(3) 0.035(3) 0.041(3) 0.075(3)
 C32 0.082(3) 0.105(3) 0.076(3) 0.044(3) 0.025(2) 0.036(3)
 C33 0.085(3) 0.095(3) 0.058(2) 0.025(2) 0.025(2) 0.028(3)
 C34 0.064(2) 0.088(3) 0.053(2) 0.014(2) 0.0271(19) 0.022(2)

_geom_special_details
;
 All esds (except the esd in the dihedral angle between two l.s. planes)
 are estimated using the full covariance matrix.  The cell esds are taken
 into account individually in the estimation of esds in distances, angles
 and torsion angles; correlations between esds in cell parameters are only
 used when they are defined by crystal symmetry.  An approximate (isotropic)
 treatment of cell esds is used for estimating esds involving l.s. planes.
;
loop_
  _geom_bond_atom_site_label_1
  _geom_bond_atom_site_label_2
  _geom_bond_distance
  _geom_bond_site_symmetry_2
  _geom_bond_publ_flag
 Cu1 Cl1 2.2443(8) . ?
 Cu1 Cl2 2.4571(8) . ?
 Cu1 N1 2.047(2) . ?
 Cu1 N2 1.971(2) . ?
 Cu1 N3 2.035(2) . ?
 S1 C2 1.705(3) . ?
 S1 C3 1.699(3) . ?
 S2 C9 1.703(3) . ?
 S2 C10 1.701(3) . ?
 N1 C1 1.371(3) . ?
 N1 C3 1.312(3) . ?
 N2 C4 1.335(3) . ?
 N2 C8 1.335(3) . ?
 N3 C9 1.320(3) . ?
 N3 C11 1.358(4) . ?
 C1 H1 0.9300 . ?
 C1 C2 1.335(4) . ?
 C2 H2 0.9300 . ?
 C3 C4 1.463(3) . ?
 C4 C5 1.372(4) . ?
 C5 H5 0.9300 . ?
 C5 C6 1.395(4) . ?
 C6 C7 1.393(4) . ?
 C6 C12 1.483(4) . ?
 C7 H7 0.9300 . ?
 C7 C8 1.381(4) . ?
 C8 C9 1.459(4) . ?
 C10 H10 0.9300 . ?
 C10 C11 1.347(4) . ?
 C11 H11 0.9300 . ?
 C12 C13 1.387(4) . ?
 C12 C17 1.380(4) . ?
 C13 H13 0.9300 . ?
 C13 C14 1.390(5) . ?
 C14 H14 0.9300 . ?
 C14 C15 1.359(5) . ?
 C15 H15 0.9300 . ?
 C15 C16 1.363(5) . ?
 C16 H16 0.9300 . ?
 C16 C17 1.383(5) . ?
 C17 H17 0.9300 . ?
 Cu2 Cl3 2.2136(9) . ?
 Cu2 Cl4 2.4495(8) . ?
 Cu2 N4 2.045(3) . ?
 Cu2 N5 1.979(2) . ?
 Cu2 N6 2.060(2) . ?
 S3 C19 1.699(4) . ?
 S3 C20 1.703(3) . ?
 S4 C26 1.693(3) . ?
 S4 C27 1.703(4) . ?
 N4 C18 1.364(4) . ?
 N4 C20 1.322(4) . ?
 N5 C21 1.337(3) . ?
 N5 C25 1.331(4) . ?
 N6 C26 1.308(4) . ?
 N6 C28 1.359(4) . ?
 C18 H18 0.9300 . ?
 C18 C19 1.339(5) . ?
 C19 H19 0.9300 . ?
 C20 C21 1.454(4) . ?
 C21 C22 1.378(4) . ?
 C22 H22 0.9300 . ?
 C22 C23 1.408(4) . ?
 C23 C24 1.394(4) . ?
 C23 C29 1.470(4) . ?
 C24 H24 0.9300 . ?
 C24 C25 1.377(4) . ?
 C25 C26 1.465(4) . ?
 C27 H27 0.9300 . ?
 C27 C28 1.330(5) . ?
 C28 H28 0.9300 . ?
 C29 C30 1.369(5) . ?
 C29 C34 1.369(5) . ?
 C30 H30 0.9300 . ?
 C30 C31 1.371(6) . ?
 C31 H31 0.9300 . ?
 C31 C32 1.365(6) . ?
 C32 H32 0.9300 . ?
 C32 C33 1.337(6) . ?
 C33 H33 0.9300 . ?
 C33 C34 1.378(5) . ?
 C34 H34 0.9300 . ?

loop_
  _geom_angle_atom_site_label_1
  _geom_angle_atom_site_label_2
  _geom_angle_atom_site_label_3
  _geom_angle
  _geom_angle_site_symmetry_1
  _geom_angle_site_symmetry_3
  _geom_angle_publ_flag
 Cl1 Cu1 Cl2 104.33(3) . . ?
 N1 Cu1 Cl1 98.19(7) . . ?
 N1 Cu1 Cl2 95.71(7) . . ?
 N2 Cu1 Cl1 155.02(7) . . ?
 N2 Cu1 Cl2 100.63(7) . . ?
 N2 Cu1 N1 78.06(8) . . ?
 N2 Cu1 N3 78.23(9) . . ?
 N3 Cu1 Cl1 99.10(7) . . ?
 N3 Cu1 Cl2 98.26(6) . . ?
 N3 Cu1 N1 154.30(9) . . ?
 C3 S1 C2 89.19(14) . . ?
 C10 S2 C9 89.76(14) . . ?
 C1 N1 Cu1 135.02(19) . . ?
 C3 N1 Cu1 113.55(16) . . ?
 C3 N1 C1 111.2(2) . . ?
 C4 N2 Cu1 119.79(16) . . ?
 C4 N2 C8 120.0(2) . . ?
 C8 N2 Cu1 120.24(18) . . ?
 C9 N3 Cu1 113.90(18) . . ?
 C9 N3 C11 111.9(2) . . ?
 C11 N3 Cu1 134.19(19) . . ?
 N1 C1 H1 123.0 . . ?
 C2 C1 N1 114.0(3) . . ?
 C2 C1 H1 123.0 . . ?
 S1 C2 H2 124.3 . . ?
 C1 C2 S1 111.4(2) . . ?
 C1 C2 H2 124.3 . . ?
 N1 C3 S1 114.14(19) . . ?
 N1 C3 C4 117.7(2) . . ?
 C4 C3 S1 128.1(2) . . ?
 N2 C4 C3 110.0(2) . . ?
 N2 C4 C5 121.9(2) . . ?
 C5 C4 C3 128.0(2) . . ?
 C4 C5 H5 120.2 . . ?
 C4 C5 C6 119.6(3) . . ?
 C6 C5 H5 120.2 . . ?
 C5 C6 C12 120.9(3) . . ?
 C7 C6 C5 117.4(2) . . ?
 C7 C6 C12 121.7(2) . . ?
 C6 C7 H7 120.0 . . ?
 C8 C7 C6 120.0(2) . . ?
 C8 C7 H7 120.0 . . ?
 N2 C8 C7 121.1(2) . . ?
 N2 C8 C9 109.6(2) . . ?
 C7 C8 C9 129.3(2) . . ?
 N3 C9 S2 113.3(2) . . ?
 N3 C9 C8 117.9(2) . . ?
 C8 C9 S2 128.8(2) . . ?
 S2 C10 H10 124.6 . . ?
 C11 C10 S2 110.9(2) . . ?
 C11 C10 H10 124.6 . . ?
 N3 C11 H11 122.9 . . ?
 C10 C11 N3 114.2(3) . . ?
 C10 C11 H11 122.9 . . ?
 C13 C12 C6 121.3(3) . . ?
 C17 C12 C6 121.0(3) . . ?
 C17 C12 C13 117.7(3) . . ?
 C12 C13 H13 120.1 . . ?
 C12 C13 C14 119.9(3) . . ?
 C14 C13 H13 120.1 . . ?
 C13 C14 H14 119.3 . . ?
 C15 C14 C13 121.4(3) . . ?
 C15 C14 H14 119.3 . . ?
 C14 C15 H15 120.3 . . ?
 C14 C15 C16 119.3(3) . . ?
 C16 C15 H15 120.3 . . ?
 C15 C16 H16 120.0 . . ?
 C15 C16 C17 120.1(4) . . ?
 C17 C16 H16 120.0 . . ?
 C12 C17 C16 121.6(3) . . ?
 C12 C17 H17 119.2 . . ?
 C16 C17 H17 119.2 . . ?
 Cl3 Cu2 Cl4 104.37(3) . . ?
 N4 Cu2 Cl3 98.72(8) . . ?
 N4 Cu2 Cl4 102.32(7) . . ?
 N4 Cu2 N6 153.67(10) . . ?
 N5 Cu2 Cl3 158.05(7) . . ?
 N5 Cu2 Cl4 97.52(7) . . ?
 N5 Cu2 N4 77.88(10) . . ?
 N5 Cu2 N6 77.99(9) . . ?
 N6 Cu2 Cl3 99.70(8) . . ?
 N6 Cu2 Cl4 91.14(7) . . ?
 C19 S3 C20 89.53(16) . . ?
 C26 S4 C27 89.26(16) . . ?
 C18 N4 Cu2 134.8(2) . . ?
 C20 N4 Cu2 113.80(19) . . ?
 C20 N4 C18 111.4(3) . . ?
 C21 N5 Cu2 119.81(19) . . ?
 C25 N5 Cu2 119.57(19) . . ?
 C25 N5 C21 120.3(2) . . ?
 C26 N6 Cu2 113.31(19) . . ?
 C26 N6 C28 110.8(3) . . ?
 C28 N6 Cu2 135.2(2) . . ?
 N4 C18 H18 122.9 . . ?
 C19 C18 N4 114.3(3) . . ?
 C19 C18 H18 122.9 . . ?
 S3 C19 H19 124.4 . . ?
 C18 C19 S3 111.3(3) . . ?
 C18 C19 H19 124.4 . . ?
 N4 C20 S3 113.5(2) . . ?
 N4 C20 C21 117.8(3) . . ?
 C21 C20 S3 128.6(2) . . ?
 N5 C21 C20 109.9(3) . . ?
 N5 C21 C22 121.4(3) . . ?
 C22 C21 C20 128.6(3) . . ?
 C21 C22 H22 120.2 . . ?
 C21 C22 C23 119.5(3) . . ?
 C23 C22 H22 120.2 . . ?
 C22 C23 C29 121.6(3) . . ?
 C24 C23 C22 117.2(3) . . ?
 C24 C23 C29 121.2(3) . . ?
 C23 C24 H24 120.0 . . ?
 C25 C24 C23 120.1(3) . . ?
 C25 C24 H24 120.0 . . ?
 N5 C25 C24 121.4(3) . . ?
 N5 C25 C26 110.3(3) . . ?
 C24 C25 C26 128.3(3) . . ?
 N6 C26 S4 114.3(2) . . ?
 N6 C26 C25 118.0(3) . . ?
 C25 C26 S4 127.7(2) . . ?
 S4 C27 H27 124.7 . . ?
 C28 C27 S4 110.6(3) . . ?
 C28 C27 H27 124.7 . . ?
 N6 C28 H28 122.5 . . ?
 C27 C28 N6 115.0(3) . . ?
 C27 C28 H28 122.5 . . ?
 C30 C29 C23 121.5(3) . . ?
 C30 C29 C34 116.8(3) . . ?
 C34 C29 C23 121.6(3) . . ?
 C29 C30 H30 119.6 . . ?
 C29 C30 C31 120.9(4) . . ?
 C31 C30 H30 119.6 . . ?
 C30 C31 H31 119.6 . . ?
 C32 C31 C30 120.8(4) . . ?
 C32 C31 H31 119.6 . . ?
 C31 C32 H32 120.2 . . ?
 C33 C32 C31 119.6(4) . . ?
 C33 C32 H32 120.2 . . ?
 C32 C33 H33 120.2 . . ?
 C32 C33 C34 119.6(4) . . ?
 C34 C33 H33 120.2 . . ?
 C29 C34 C33 122.4(4) . . ?
 C29 C34 H34 118.8 . . ?
 C33 C34 H34 118.8 . . ?

loop_
  _geom_torsion_atom_site_label_1
  _geom_torsion_atom_site_label_2
  _geom_torsion_atom_site_label_3
  _geom_torsion_atom_site_label_4
  _geom_torsion
  _geom_torsion_site_symmetry_1
  _geom_torsion_site_symmetry_2
  _geom_torsion_site_symmetry_3
  _geom_torsion_site_symmetry_4
  _geom_torsion_publ_flag
 Cu1 N1 C1 C2 173.9(2) . . . . ?
 Cu1 N1 C3 S1 -174.70(12) . . . . ?
 Cu1 N1 C3 C4 7.6(3) . . . . ?
 Cu1 N2 C4 C3 -6.4(3) . . . . ?
 Cu1 N2 C4 C5 177.1(2) . . . . ?
 Cu1 N2 C8 C7 -176.86(18) . . . . ?
 Cu1 N2 C8 C9 3.7(3) . . . . ?
 Cu1 N3 C9 S2 -177.96(11) . . . . ?
 Cu1 N3 C9 C8 0.5(3) . . . . ?
 Cu1 N3 C11 C10 177.6(2) . . . . ?
 S1 C3 C4 N2 -178.6(2) . . . . ?
 S1 C3 C4 C5 -2.3(4) . . . . ?
 S2 C10 C11 N3 0.4(3) . . . . ?
 N1 C1 C2 S1 -0.2(3) . . . . ?
 N1 C3 C4 N2 -1.2(3) . . . . ?
 N1 C3 C4 C5 175.0(3) . . . . ?
 N2 C4 C5 C6 -0.1(4) . . . . ?
 N2 C8 C9 S2 175.58(19) . . . . ?
 N2 C8 C9 N3 -2.6(3) . . . . ?
 C1 N1 C3 S1 1.0(3) . . . . ?
 C1 N1 C3 C4 -176.7(2) . . . . ?
 C2 S1 C3 N1 -1.0(2) . . . . ?
 C2 S1 C3 C4 176.5(3) . . . . ?
 C3 S1 C2 C1 0.6(2) . . . . ?
 C3 N1 C1 C2 -0.5(4) . . . . ?
 C3 C4 C5 C6 -175.9(3) . . . . ?
 C4 N2 C8 C7 2.1(4) . . . . ?
 C4 N2 C8 C9 -177.3(2) . . . . ?
 C4 C5 C6 C7 1.8(4) . . . . ?
 C4 C5 C6 C12 -178.8(2) . . . . ?
 C5 C6 C7 C8 -1.5(4) . . . . ?
 C5 C6 C12 C13 -174.0(3) . . . . ?
 C5 C6 C12 C17 4.6(4) . . . . ?
 C6 C7 C8 N2 -0.4(4) . . . . ?
 C6 C7 C8 C9 178.9(2) . . . . ?
 C6 C12 C13 C14 178.3(3) . . . . ?
 C6 C12 C17 C16 -178.3(3) . . . . ?
 C7 C6 C12 C13 5.4(4) . . . . ?
 C7 C6 C12 C17 -176.0(3) . . . . ?
 C7 C8 C9 S2 -3.8(4) . . . . ?
 C7 C8 C9 N3 178.0(3) . . . . ?
 C8 N2 C4 C3 174.6(2) . . . . ?
 C8 N2 C4 C5 -1.9(4) . . . . ?
 C9 S2 C10 C11 0.0(2) . . . . ?
 C9 N3 C11 C10 -0.8(3) . . . . ?
 C10 S2 C9 N3 -0.5(2) . . . . ?
 C10 S2 C9 C8 -178.7(2) . . . . ?
 C11 N3 C9 S2 0.8(3) . . . . ?
 C11 N3 C9 C8 179.3(2) . . . . ?
 C12 C6 C7 C8 179.1(2) . . . . ?
 C12 C13 C14 C15 0.1(5) . . . . ?
 C13 C12 C17 C16 0.4(5) . . . . ?
 C13 C14 C15 C16 0.2(6) . . . . ?
 C14 C15 C16 C17 -0.2(6) . . . . ?
 C15 C16 C17 C12 -0.1(6) . . . . ?
 C17 C12 C13 C14 -0.4(4) . . . . ?
 Cu2 N4 C18 C19 177.3(2) . . . . ?
 Cu2 N4 C20 S3 -177.99(12) . . . . ?
 Cu2 N4 C20 C21 2.8(3) . . . . ?
 Cu2 N5 C21 C20 -8.9(3) . . . . ?
 Cu2 N5 C21 C22 171.64(19) . . . . ?
 Cu2 N5 C25 C24 -172.0(2) . . . . ?
 Cu2 N5 C25 C26 7.4(3) . . . . ?
 Cu2 N6 C26 S4 172.81(13) . . . . ?
 Cu2 N6 C26 C25 -6.3(3) . . . . ?
 Cu2 N6 C28 C27 -169.8(2) . . . . ?
 S3 C20 C21 N5 -175.5(2) . . . . ?
 S3 C20 C21 C22 3.9(4) . . . . ?
 S4 C27 C28 N6 -0.3(4) . . . . ?
 N4 C18 C19 S3 -0.1(4) . . . . ?
 N4 C20 C21 N5 3.6(3) . . . . ?
 N4 C20 C21 C22 -176.9(3) . . . . ?
 N5 C21 C22 C23 0.8(4) . . . . ?
 N5 C25 C26 S4 -179.2(2) . . . . ?
 N5 C25 C26 N6 -0.3(4) . . . . ?
 C18 N4 C20 S3 -0.2(3) . . . . ?
 C18 N4 C20 C21 -179.5(2) . . . . ?
 C19 S3 C20 N4 0.2(2) . . . . ?
 C19 S3 C20 C21 179.3(3) . . . . ?
 C20 S3 C19 C18 0.0(2) . . . . ?
 C20 N4 C18 C19 0.2(4) . . . . ?
 C20 C21 C22 C23 -178.5(3) . . . . ?
 C21 N5 C25 C24 1.9(4) . . . . ?
 C21 N5 C25 C26 -178.8(2) . . . . ?
 C21 C22 C23 C24 0.8(4) . . . . ?
 C21 C22 C23 C29 -179.8(2) . . . . ?
 C22 C23 C24 C25 -1.1(4) . . . . ?
 C22 C23 C29 C30 -10.3(5) . . . . ?
 C22 C23 C29 C34 170.6(3) . . . . ?
 C23 C24 C25 N5 -0.2(4) . . . . ?
 C23 C24 C25 C26 -179.4(3) . . . . ?
 C23 C29 C30 C31 -178.3(4) . . . . ?
 C23 C29 C34 C33 177.4(3) . . . . ?
 C24 C23 C29 C30 169.1(3) . . . . ?
 C24 C23 C29 C34 -9.9(4) . . . . ?
 C24 C25 C26 S4 0.0(4) . . . . ?
 C24 C25 C26 N6 179.0(3) . . . . ?
 C25 N5 C21 C20 177.3(2) . . . . ?
 C25 N5 C21 C22 -2.2(4) . . . . ?
 C26 S4 C27 C28 0.6(3) . . . . ?
 C26 N6 C28 C27 -0.4(4) . . . . ?
 C27 S4 C26 N6 -0.9(2) . . . . ?
 C27 S4 C26 C25 178.1(3) . . . . ?
 C28 N6 C26 S4 0.9(3) . . . . ?
 C28 N6 C26 C25 -178.2(2) . . . . ?
 C29 C23 C24 C25 179.5(2) . . . . ?
 C29 C30 C31 C32 1.0(8) . . . . ?
 C30 C29 C34 C33 -1.7(6) . . . . ?
 C30 C31 C32 C33 -2.0(9) . . . . ?
 C31 C32 C33 C34 1.1(8) . . . . ?
 C32 C33 C34 C29 0.8(7) . . . . ?
 C34 C29 C30 C31 0.8(6) . . . . ?

_shelx_res_file
;
TITL cucl2phdtpyb_a.res in P2(1)/n
    cucl2phdtpyb.res
    created by SHELXL-2018/3 at 19:58:24 on 18-Mar-2021
REM Old TITL CuCl2PhdtpyB in P2(1)/n
REM SHELXT solution in P2(1)/n: R1 0.149, Rweak 0.096, Alpha 0.022
REM <I/s> 0.588 for 519 systematic absences, Orientation as input
REM Formula found by SHELXT: C35 N5 S4 Cl4 Cu2
CELL 0.71073 18.5235 8.4191 23.4437 90 102.266 90
ZERR 8 0.001 0.0004 0.0012 0 0.005 0
LATT 1
SYMM 0.5-X,0.5+Y,0.5-Z
SFAC C H Cl Cu N S
UNIT 136 88 16 8 24 16

L.S. 40
PLAN  4
CONF
BOND $H
list 4
MORE -1
fmap 2 53
acta
OMIT 0 50.1
REM <olex2.extras>
REM <HklSrc "%.\\CuCl2PhdtpyB.hkl">
REM </olex2.extras>

WGHT    0.039000    1.109000
FVAR       0.24298
CU1   4    0.925587    0.571735    0.345295    11.00000    0.03058    0.04458 =
         0.02127   -0.00053    0.00068   -0.00011
CL1   3    0.944223    0.522770    0.255426    11.00000    0.04433    0.08054 =
         0.02792   -0.00666    0.01165   -0.01082
CL2   3    0.860568    0.334831    0.369405    11.00000    0.03643    0.05181 =
         0.03675    0.00792   -0.00086   -0.00568
S1    6    0.737579    0.896051    0.348611    11.00000    0.04351    0.05430 =
         0.03738    0.00110   -0.00253    0.01521
S2    6    1.131770    0.549025    0.481771    11.00000    0.02738    0.05579 =
         0.03858    0.00263   -0.00358   -0.00307
N1    5    0.833104    0.710087    0.322135    11.00000    0.03715    0.04018 =
         0.02357    0.00291   -0.00302    0.00270
N2    5    0.929841    0.700071    0.416257    11.00000    0.02919    0.03947 =
         0.02206    0.00283   -0.00201   -0.00230
N3    5    1.028180    0.518719    0.392500    11.00000    0.03087    0.04022 =
         0.02719    0.00249    0.00438   -0.00426
C1    1    0.779194    0.728609    0.272554    11.00000    0.04299    0.04696 =
         0.02317    0.00438   -0.00379    0.00287
AFIX  43
H1    2    0.780817    0.678762    0.237448    11.00000   -1.20000
AFIX   0
C2    1    0.724179    0.824514    0.279132    11.00000    0.04402    0.05221 =
         0.03318    0.00723   -0.00847    0.00663
AFIX  43
H2    2    0.683691    0.849176    0.249576    11.00000   -1.20000
AFIX   0
C3    1    0.818350    0.793572    0.365533    11.00000    0.03503    0.03841 =
         0.02669    0.00322    0.00007    0.00395
C4    1    0.872933    0.793104    0.420707    11.00000    0.03229    0.03982 =
         0.02438    0.00349    0.00058   -0.00036
C5    1    0.872007    0.879263    0.470237    11.00000    0.03942    0.03895 =
         0.03119    0.00066    0.00447    0.00214
AFIX  43
H5    2    0.831716    0.943351    0.472204    11.00000   -1.20000
AFIX   0
C6    1    0.931861    0.870132    0.517609    11.00000    0.03956    0.03281 =
         0.02297    0.00275    0.00479   -0.00906
C7    1    0.991407    0.775534    0.511348    11.00000    0.03495    0.03766 =
         0.02338    0.00423   -0.00225   -0.01001
AFIX  43
H7    2    1.032833    0.768367    0.541626    11.00000   -1.20000
AFIX   0
C8    1    0.988916    0.692410    0.460182    11.00000    0.03190    0.03371 =
         0.02453    0.00629    0.00110   -0.00677
C9    1    1.044638    0.589493    0.443874    11.00000    0.02644    0.03913 =
         0.02720    0.00661   -0.00008   -0.00711
C10   1    1.145492    0.431200    0.426086    11.00000    0.03081    0.05659 =
         0.04639    0.00483    0.00946    0.00331
AFIX  43
H10   2    1.188949    0.376225    0.425755    11.00000   -1.20000
AFIX   0
C11   1    1.084939    0.428249    0.382533    11.00000    0.03613    0.04907 =
         0.03511    0.00172    0.01085   -0.00070
AFIX  43
H11   2    1.082235    0.369363    0.348581    11.00000   -1.20000
AFIX   0
C12   1    0.931882    0.959343    0.572177    11.00000    0.05105    0.03562 =
         0.02624    0.00097    0.00717   -0.00887
C13   1    0.993722    0.962710    0.617450    11.00000    0.06152    0.05313 =
         0.03107   -0.00174   -0.00017   -0.00370
AFIX  43
H13   2    1.035835    0.906040    0.614407    11.00000   -1.20000
AFIX   0
C14   1    0.992671    1.050912    0.667387    11.00000    0.08290    0.06830 =
         0.02869   -0.00661   -0.00364   -0.01449
AFIX  43
H14   2    1.034426    1.052620    0.697503    11.00000   -1.20000
AFIX   0
C15   1    0.931929    1.134682    0.673127    11.00000    0.09603    0.06487 =
         0.04006   -0.01903    0.02174   -0.02146
AFIX  43
H15   2    0.932167    1.193407    0.706765    11.00000   -1.20000
AFIX   0
C16   1    0.870619    1.131773    0.629065    11.00000    0.07561    0.07793 =
         0.05673   -0.02841    0.02454   -0.00946
AFIX  43
H16   2    0.828705    1.188426    0.632634    11.00000   -1.20000
AFIX   0
C17   1    0.870706    1.044633    0.579061    11.00000    0.05605    0.05950 =
         0.04355   -0.01471    0.00753   -0.00864
AFIX  43
H17   2    0.828499    1.043508    0.549358    11.00000   -1.20000
AFIX   0

CU2   4    0.609038    0.629119    0.504005    11.00000    0.03719    0.05032 =
         0.03932   -0.00753    0.00753   -0.00706
CL3   3    0.674762    0.454086    0.563922    11.00000    0.04974    0.06464 =
         0.07377    0.01688    0.00182   -0.01219
CL4   3    0.693345    0.853255    0.503988    11.00000    0.04493    0.05378 =
         0.05896   -0.01272    0.02081   -0.01306
S3    6    0.430130    0.858342    0.574594    11.00000    0.05663    0.05509 =
         0.04643   -0.01166    0.02911   -0.01177
S4    6    0.604701    0.561881    0.315547    11.00000    0.05366    0.07701 =
         0.04748   -0.01803    0.02358   -0.00156
N4    5    0.542644    0.708916    0.557377    11.00000    0.04437    0.05163 =
         0.03515   -0.00698    0.01117   -0.01331
N5    5    0.523717    0.716770    0.447331    11.00000    0.03396    0.04399 =
         0.03429   -0.01016    0.01157   -0.00809
N6    5    0.628716    0.548593    0.425755    11.00000    0.03424    0.05065 =
         0.04790   -0.01925    0.00635   -0.00310
C18   1    0.546250    0.705967    0.616084    11.00000    0.06375    0.05458 =
         0.03749   -0.00311    0.01117   -0.01527
AFIX  43
H18   2    0.584349    0.656507    0.642301    11.00000   -1.20000
AFIX   0
C19   1    0.490277    0.780333    0.632746    11.00000    0.07925    0.05816 =
         0.03721   -0.01049    0.02498   -0.02072
AFIX  43
H19   2    0.484993    0.788275    0.671215    11.00000   -1.20000
AFIX   0
C20   1    0.483573    0.786690    0.529593    11.00000    0.03964    0.04269 =
         0.03806   -0.00976    0.01684   -0.01386
C21   1    0.471761    0.798878    0.466419    11.00000    0.03573    0.03843 =
         0.03749   -0.00894    0.01569   -0.01274
C22   1    0.416737    0.878633    0.428367    11.00000    0.03419    0.04099 =
         0.04648   -0.00857    0.01921   -0.00861
AFIX  43
H22   2    0.381409    0.936266    0.442468    11.00000   -1.20000
AFIX   0
C23   1    0.414393    0.872231    0.367998    11.00000    0.03425    0.03902 =
         0.04110   -0.00632    0.01532   -0.01197
C24   1    0.468492    0.782068    0.349872    11.00000    0.04252    0.04969 =
         0.03228   -0.00816    0.01163   -0.00893
AFIX  43
H24   2    0.468450    0.773225    0.310322    11.00000   -1.20000
AFIX   0
C25   1    0.521997    0.706069    0.390423    11.00000    0.03402    0.04442 =
         0.03803   -0.01219    0.01519   -0.01044
C26   1    0.583368    0.607853    0.380294    11.00000    0.03658    0.04693 =
         0.03987   -0.01621    0.01157   -0.00845
C27   1    0.679728    0.459509    0.351979    11.00000    0.04295    0.06609 =
         0.07361   -0.02610    0.02526   -0.00199
AFIX  43
H27   2    0.713385    0.407153    0.334287    11.00000   -1.20000
AFIX   0
C28   1    0.683530    0.464789    0.409221    11.00000    0.03938    0.05545 =
         0.06690   -0.01952    0.00977   -0.00178
AFIX  43
H28   2    0.720922    0.414842    0.435953    11.00000   -1.20000
AFIX   0
C29   1    0.356986    0.955729    0.325646    11.00000    0.03900    0.04136 =
         0.04785    0.00015    0.01613   -0.00831
C30   1    0.296975    1.022555    0.341801    11.00000    0.07664    0.11896 =
         0.06088    0.01902    0.03053    0.03929
AFIX  43
H30   2    0.292809    1.017691    0.380602    11.00000   -1.20000
AFIX   0
C31   1    0.242955    1.096532    0.301538    11.00000    0.09558    0.15612 =
         0.08343    0.03541    0.04124    0.07543
AFIX  43
H31   2    0.202993    1.142704    0.313452    11.00000   -1.20000
AFIX   0
C32   1    0.247144    1.103203    0.244170    11.00000    0.08186    0.10495 =
         0.07627    0.04352    0.02500    0.03580
AFIX  43
H32   2    0.209513    1.150755    0.216927    11.00000   -1.20000
AFIX   0
C33   1    0.305698    1.040931    0.227390    11.00000    0.08538    0.09512 =
         0.05833    0.02454    0.02472    0.02764
AFIX  43
H33   2    0.309459    1.046498    0.188509    11.00000   -1.20000
AFIX   0
C34   1    0.360439    0.968454    0.268052    11.00000    0.06419    0.08790 =
         0.05306    0.01373    0.02713    0.02212
AFIX  43
H34   2    0.401189    0.926684    0.255951    11.00000   -1.20000
AFIX   0
HKLF 4


REM  cucl2phdtpyb_a.res in P2(1)/n
REM wR2 = 0.0815, GooF = S = 1.032, Restrained GooF = 1.032 for all data
REM R1 = 0.0324 for 5045 Fo > 4sig(Fo) and 0.0478 for all 6293 data
REM 451 parameters refined using 0 restraints

END

WGHT      0.0391      1.0962

REM Highest difference peak  0.300,  deepest hole -0.390,  1-sigma level  0.066
Q1    1   1.0814  0.5904  0.4576  11.00000  0.05    0.30
Q2    1   0.9263  0.9090  0.5397  11.00000  0.05    0.28
Q3    1   0.6236  0.5535  0.4563  11.00000  0.05    0.25
Q4    1   0.6367  0.8653  0.5207  11.00000  0.05    0.25
;
_shelx_res_checksum                72376
_shelx_hkl_file
;
   0   0  -4  331.83    6.18
   0   0  -5    1.09    0.75
   0   0  -6 1307.47   18.32
   0   0  -7    1.28    1.31
   0   0   8 1143.73   18.38
   0   0  -8 1116.67   17.77
   0   0   9    9.81    1.68
   0   0  -9    2.76    1.45
   0   0  10  645.44   13.79
   0   0 -10  626.27   13.02
   0   0 -11    0.95    1.85
   0   0  11    2.63    1.54
   0   0  12 2086.60   31.79
   0   0 -12 1995.74   30.39
   0   0  13    6.83    2.00
   0   0 -13   15.19    2.84
   0   0 -14 1098.96   20.86
   0   0  14 1080.39   22.32
   0   0  15    9.52    2.63
   0   0 -15   14.93    3.07
   0   0  16  430.00   13.78
   0   0 -16  408.94   12.43
   0   0 -17    3.99    2.34
   0   0  17    3.33    1.76
   0   0 -18   21.11    3.02
   0   0  18   26.17    3.61
   0   0 -19    0.77    1.89
   0   0  19   -1.11    1.31
   0   0  20    6.87    2.48
   0   0 -20    5.17    1.89
   0   0 -21   -1.62    2.05
   0   0 -22   45.92    5.01
   0   0 -23    1.30    1.90
   0   0 -24    4.29    2.44
   0   0 -25   -0.32    2.16
   0   0 -26  141.33    9.39
   0   0 -27    4.62    2.53
   0   0 -28    3.48    2.68
   0   0 -29    1.67    2.25
   0   0 -30   22.90    4.43
   0   0 -31   -1.85    2.10
   0   1   3   12.52    1.22
   0  -1  -3    9.85    1.12
   0   1  -4  587.26    8.81
   0  -1  -4  616.53   10.50
   0   1  -5    9.48    1.00
   0  -1  -5    8.80    1.33
   0  -1   5    9.33    0.94
   0   1  -6  204.17    5.01
   0  -1   6  194.61    4.94
   0  -1  -6  181.57    5.80
   0   1  -7   84.84    3.36
   0  -1  -7   80.19    4.01
   0  -1   7   81.71    3.38
   0  -1   8  112.02    4.30
   0   1  -8  113.09    4.16
   0  -1  -8  112.26    5.08
   0  -1   9   33.43    2.63
   0   1  -9   34.12    2.42
   0  -1  -9   28.75    2.72
   0  -1 -10  182.59    6.95
   0   1 -10  194.91    6.22
   0  -1  11    4.10    0.94
   0  -1 -11    3.20    1.33
   0   1 -11    6.34    1.57
   0   1 -12  244.44    7.75
   0  -1  12  234.33    8.08
   0  -1 -12  231.74    8.47
   0   1  12  242.18    9.21
   0  -1 -13   87.04    5.30
   0  -1  13   94.42    5.22
   0   1 -13   98.88    5.07
   0   1  13   91.82    5.85
   0   1  14  123.82    7.04
   0   1 -14  111.96    5.70
   0  -1  14  117.21    6.19
   0  -1 -14  119.30    6.41
   0  -1  15    1.31    1.14
   0   1  15    3.50    1.84
   0  -1 -15   -0.16    1.66
   0   1 -15    0.80    1.46
   0  -1  16  180.95    8.37
   0   1  16  178.89    9.19
   0  -1 -16  175.88    8.42
   0   1 -16  186.86    7.96
   0  -1  17  114.69    6.93
   0   1 -17  115.74    6.35
   0   1  17  113.58    7.55
   0  -1 -17  105.57    6.87
   0   1 -18  255.60    9.84
   0  -1 -18  244.87   10.51
   0   1  18  263.75   12.02
   0  -1  18  256.32   10.87
   0   1 -19   66.77    5.25
   0  -1 -19   65.16    5.66
   0  -1  19   62.61    5.57
   0  -1 -20   34.33    4.39
   0   1 -20   30.24    3.83
   0  -1  20   28.45    4.04
   0  -1  21   85.02    6.88
   0   1 -21   78.35    5.99
   0  -1 -21   79.70    6.49
   0  -1 -22    2.15    2.06
   0   1 -22    2.62    2.23
   0  -1 -23   73.78    6.53
   0   1 -23   78.04    6.34
   0   1 -24   42.96    5.06
   0  -1 -24   53.36    5.76
   0   1 -25    9.57    2.51
   0  -1 -25    7.74    2.78
   0   1 -26   29.10    4.50
   0  -1 -26   31.78    4.86
   0  -1 -27    7.82    3.31
   0   1 -27    2.23    2.07
   0   1 -28    9.75    2.92
   0  -1 -28    8.37    3.21
   0  -1 -29   22.22    4.40
   0   1 -29   18.81    4.00
   0  -1 -30   13.18    3.77
   0   1 -30   15.19    3.86
   0   1 -31    0.45    2.36
   0   2   0 1696.24   19.49
   0  -2   0 1675.59   19.47
   0   2   1   68.08    1.88
   0  -2  -1   62.87    1.88
   0   2  -1   63.24    2.14
   0  -2   1   62.32    2.08
   0  -2  -1   61.58    2.78
   0  -2  -2  820.37   11.42
   0   2   2  847.58   10.64
   0  -2   2  812.94   11.68
   0  -2  -2  847.59   13.50
   0   2  -2  848.80   11.78
   0  -2  -3   13.67    1.18
   0  -2  -3   12.42    1.58
   0   2   4   30.66    1.74
   0  -2  -4   28.64    1.81
   0  -2  -4   33.73    2.52
   0   2   5  985.24   14.23
   0  -2  -5  968.14   16.66
   0   2   6   36.94    2.40
   0  -2  -6   32.70    2.81
   0  -2   6   33.92    1.93
   0   2   7  203.63    6.18
   0  -2   7  200.10    5.17
   0  -2  -7  203.01    7.10
   0   2   8   82.62    4.13
   0  -2  -8   86.33    4.77
   0  -2   8   80.14    3.46
   0  -2   9  244.13    6.66
   0  -2  -9  247.61    8.50
   0   2  -9  244.07    6.80
   0   2 -10  239.50    7.04
   0  -2  10  216.11    6.54
   0  -2 -10  218.83    8.22
   0  -2  11  141.54    5.55
   0   2 -11  149.11    5.79
   0   2 -12  806.87   15.76
   0  -2  12  800.71   15.66
   0  -2 -12  771.02   18.02
   0  -2  13  175.65    6.82
   0  -2 -13  174.37    8.22
   0   2 -13  187.66    7.08
   0  -2 -14   17.23    3.06
   0   2 -14   17.99    2.37
   0   2  14   19.48    2.90
   0  -2  14   16.14    2.29
   0  -2  15    0.13    0.97
   0   2 -15    0.51    1.24
   0  -2 -15   -0.67    1.75
   0   2  15    0.12    1.45
   0  -2  16    6.17    1.61
   0   2 -16    9.55    1.88
   0   2  16    9.23    2.32
   0  -2 -16   11.94    2.64
   0   2 -17    1.40    1.26
   0   2  17    4.31    2.19
   0  -2  17    2.76    1.37
   0  -2 -17    3.99    2.00
   0   2 -18   -0.44    1.47
   0  -2 -18   -1.23    2.27
   0  -2  18   -0.94    1.37
   0  -2  19    0.61    1.29
   0  -2 -19   -1.38    1.93
   0   2 -19    0.20    2.03
   0  -2  20   40.77    4.57
   0   2 -20   39.08    4.11
   0  -2 -20   40.92    4.89
   0  -2 -21  148.70    9.17
   0  -2  21  137.25    8.48
   0   2 -21  132.09    7.76
   0  -2 -22  304.03   13.57
   0   2 -22  333.38   12.70
   0  -2  22  316.95   13.34
   0  -2 -23   13.87    3.70
   0   2 -23    8.07    3.10
   0   2 -24   37.90    4.60
   0  -2 -24   29.89    4.74
   0  -2 -25   55.76    6.26
   0   2 -25   62.60    5.98
   0  -2 -26    6.63    3.00
   0   2 -26    6.77    2.63
   0  -2 -27   13.33    3.57
   0   2 -27    8.86    2.87
   0  -2 -28    1.66    2.19
   0   2 -28   -2.45    2.40
   0  -2 -29    6.38    3.25
   0   2 -29    0.95    2.06
   0  -3   0    0.45    0.47
   0   3   0    0.12    0.55
   0  -3   0   -0.47    0.81
   0   3   1  467.19    7.23
   0  -3  -1  436.26    7.31
   0  -3   1  448.54    7.82
   0   3  -1  466.99    7.96
   0  -3  -1  444.84    9.71
   0   3   2 1166.47   14.91
   0   3  -2 1203.65   16.35
   0  -3   2 1167.19   16.15
   0  -3  -2 1185.07   18.84
   0   3   3    0.64    0.54
   0  -3  -3    0.27    0.56
   0  -3   3    1.19    0.63
   0  -3  -3    2.12    1.18
   0  -3  -4  424.49    8.20
   0  -3   4  414.00    8.69
   0  -3  -4  425.01   10.51
   0  -3  -5   21.42    1.80
   0  -3   5   21.20    1.86
   0  -3  -5   21.74    2.34
   0   3   6    2.74    0.93
   0  -3  -6    4.74    1.19
   0  -3  -6    3.24    1.26
   0  -3   6    3.07    0.89
   0  -3   7   76.81    4.07
   0   3   7   77.22    3.70
   0  -3   7   74.70    3.08
   0  -3  -7   79.56    4.92
   0  -3   8 1170.79   19.76
   0   3   8 1167.14   18.65
   0  -3  -8 1182.05   22.08
   0  -3   8 1150.49   16.95
   0   3   9   69.68    3.87
   0  -3   9   68.62    4.08
   0  -3  -9   58.78    4.62
   0  -3   9   61.79    3.13
   0   3  10   25.82    2.72
   0  -3  10   27.34    2.69
   0  -3 -10   28.31    3.45
   0  -3  10   27.70    2.23
   0   3  11    1.29    1.49
   0  -3  11   -0.28    1.11
   0  -3 -11    1.92    1.56
   0  -3  11    1.49    0.82
   0   3  12  187.56    7.70
   0  -3  12  183.09    7.66
   0  -3  12  181.47    6.34
   0  -3 -12  179.29    8.45
   0   3  13  171.87    7.79
   0  -3  13  168.46    6.41
   0  -3  13  169.93    7.64
   0  -3 -13  160.67    8.20
   0   3  14  116.50    6.69
   0  -3 -14  121.53    7.44
   0   3  14  112.04    7.50
   0  -3  14  105.71    5.46
   0  -3  14  115.61    6.61
   0   3  15   39.32    4.24
   0  -3 -15   35.40    4.27
   0  -3  15   46.36    4.37
   0  -3  15   43.82    3.57
   0   3  15   40.21    4.63
   0   3  16    4.59    2.52
   0  -3 -16    1.23    2.22
   0  -3  16    3.74    1.28
   0   3  17  110.50    7.19
   0  -3 -17  108.07    7.53
   0  -3  17  106.34    6.05
   0   3  18   54.53    5.50
   0  -3  18   54.22    4.53
   0  -3 -18   55.71    5.81
   0   3  19   64.67    6.02
   0  -3  19   56.85    4.86
   0  -3 -19   59.75    6.03
   0   3  20   17.16    3.77
   0  -3 -20   19.92    3.78
   0  -3  20   13.17    2.41
   0   3  21   33.21    4.84
   0  -3 -21   28.17    4.77
   0  -3  21   30.31    3.84
   0   3  22  110.97    8.29
   0  -3  22  116.73    7.65
   0  -3 -22   99.79    8.28
   0   3  23  200.23   11.18
   0  -3 -23  166.73   11.04
   0   3  24   64.93    7.04
   0  -3 -24   59.17    6.74
   0   3  25    6.81    3.22
   0  -3 -25   11.89    3.72
   0   3  26   -0.39    2.38
   0  -3 -26    4.31    3.06
   0   3  27    2.54    3.03
   0  -3 -27    2.36    2.39
   0   3  28    3.45    3.37
   0  -3 -28    2.56    2.94
   0   3  29   -6.04    3.20
   0   3  30   41.03    6.37
   0   4   0  443.10    8.12
   0  -4   0  429.39    8.08
   0  -4   0  433.42   10.22
   0  -4   1  722.32   11.79
   0  -4  -1  724.25   11.24
   0   4   1  760.65   11.32
   0   4  -1  716.56   11.84
   0  -4  -1  748.38   14.64
   0  -4   1  721.79   13.73
   0   4   2  595.62    9.40
   0  -4   2  590.35   10.68
   0   4  -2  606.29   10.80
   0  -4  -2  620.16   13.44
   0  -4   3   19.56    1.71
   0  -4  -3   21.81    1.88
   0   4   3   20.40    1.48
   0  -4  -3   21.72    2.63
   0  -4   4   49.65    2.92
   0  -4  -4   45.77    2.72
   0   4   4   47.26    2.18
   0  -4  -4   47.71    3.71
   0  -4  -5   99.23    4.11
   0  -4   5   98.29    4.37
   0   4   5   98.77    3.42
   0  -4  -5  106.44    5.70
   0  -4   6 1139.16   18.94
   0  -4  -6 1130.71   18.04
   0  -4  -6 1140.55   21.99
   0  -4  -7   13.22    1.81
   0  -4   7   16.48    2.12
   0  -4  -7   13.04    2.36
   0  -4   8  357.97    9.90
   0  -4  -8  340.59   11.49
   0  -4   8  356.95    7.94
   0   4   9  226.64    7.13
   0  -4   9  239.49    8.20
   0  -4   9  221.15    6.26
   0  -4  -9  236.31    9.71
   0   4  10  156.27    6.11
   0  -4  10  153.15    6.80
   0  -4 -10  157.29    8.15
   0  -4  10  148.80    5.15
   0   4  11   92.19    5.05
   0  -4  11   92.38    5.51
   0  -4 -11   90.72    6.46
   0   4  11   87.21    6.61
   0  -4  11   83.15    3.95
   0   4  12  107.05    5.73
   0  -4  12  103.39    5.99
   0  -4  12  107.34    4.76
   0  -4 -12  113.97    7.35
   0   4  12  116.16    7.47
   0   4  13   65.00    4.72
   0  -4  13   61.25    4.80
   0   4  13   72.24    6.24
   0  -4 -13   62.59    5.62
   0  -4  13   61.22    3.76
   0  -4  14  594.89   16.17
   0   4  14  572.53   15.08
   0  -4  14  578.24   13.06
   0  -4 -14  615.01   17.96
   0   4  15   -1.14    1.80
   0  -4 -15    1.64    2.56
   0  -4  15    2.31    1.19
   0   4  16   94.15    6.29
   0  -4  16   88.69    5.03
   0  -4 -16   87.65    7.28
   0   4  17   16.02    3.05
   0  -4  17   13.06    2.31
   0  -4 -17   12.15    3.15
   0   4  18   29.53    4.04
   0  -4 -18   23.50    4.38
   0  -4  18   27.70    3.24
   0   4  19    3.03    2.44
   0  -4 -19   -3.17    2.81
   0  -4  19    0.21    1.31
   0   4  20   43.82    5.24
   0  -4 -20   42.83    5.55
   0  -4  20   41.88    4.13
   0   4  21   88.79    7.30
   0  -4 -21   86.90    7.80
   0   4  22    8.76    2.97
   0  -4 -22   14.92    3.80
   0   4  23    2.42    2.74
   0  -4 -23    3.21    3.16
   0   4  24   30.28    4.95
   0  -4 -24   38.00    5.72
   0   4  25   19.18    4.37
   0  -4 -25   19.08    4.53
   0   4  26   46.73    6.09
   0  -4 -26   44.89    6.59
   0   4  27    0.88    2.45
   0  -4 -27    2.72    2.93
   0   4  28    1.53    2.91
   0   4  29    2.91    2.72
   0  -5   0   -0.45    0.80
   0  -5   0   -1.10    1.49
   0   5   0   -0.05    0.76
   0  -5  -1    6.28    1.10
   0  -5   1    5.23    0.99
   0  -5  -1    3.44    1.42
   0   5   1    5.30    1.04
   0   5  -1    5.78    1.11
   0  -5   1    5.81    1.41
   0  -5   2  664.64   12.09
   0   5   2  647.09   10.86
   0  -5   2  657.82   13.69
   0  -5  -2  657.08   15.33
   0  -5   3   22.26    2.00
   0   5   3   22.02    1.67
   0  -5  -3   24.15    2.95
   0  -5  -4    2.00    0.96
   0   5   4    3.81    0.82
   0  -5   4    1.64    0.95
   0  -5  -4    1.01    1.69
   0  -5   5  184.50    6.41
   0  -5  -5  178.38    6.13
   0   5   5  179.87    4.86
   0  -5  -5  191.57    8.36
   0  -5   6  125.69    5.53
   0  -5  -6  122.51    5.13
   0   5   6  118.32    4.07
   0  -5  -6  122.09    6.92
   0  -5  -7  178.32    6.60
   0   5   7  185.26    5.26
   0  -5   7  174.84    6.77
   0  -5  -7  189.61    8.79
   0   5   8  142.93    4.92
   0  -5   8  152.92    6.51
   0  -5  -8  141.30    6.01
   0  -5  -8  136.87    7.67
   0  -5   9   16.57    2.42
   0  -5   9   18.41    1.90
   0  -5  -9   18.58    3.42
   0  -5  10   33.31    3.41
   0  -5 -10   35.49    4.22
   0  -5  10   31.90    2.42
   0  -5  11   33.68    3.52
   0  -5 -11   30.84    4.07
   0  -5  11   31.44    2.45
   0   5  12   20.98    2.67
   0  -5 -12   22.34    3.75
   0  -5  12   26.25    3.08
   0  -5  12   17.26    1.89
   0   5  13   53.25    4.16
   0  -5  13   51.41    4.51
   0  -5 -13   54.46    5.66
   0  -5  13   45.01    3.10
   0   5  14  190.92    8.21
   0  -5  14  188.40    6.73
   0  -5 -14  188.90   10.34
   0   5  15   10.27    2.43
   0  -5  15    9.25    1.63
   0  -5 -15   11.24    3.10
   0   5  16   54.35    4.84
   0  -5  16   49.05    3.80
   0  -5 -16   50.60    5.95
   0   5  17    0.98    1.78
   0  -5  17    1.13    1.01
   0  -5 -17   -0.98    2.67
   0   5  18   94.31    6.74
   0  -5 -18   94.25    8.00
   0  -5  18   95.08    5.38
   0   5  19   29.86    4.16
   0  -5 -19   30.21    4.95
   0   5  20   19.22    3.46
   0  -5 -20   21.71    4.28
   0   5  21    1.32    2.17
   0  -5 -21   -0.87    3.16
   0   5  22   50.30    5.75
   0  -5 -22   46.49    6.39
   0   5  23   -0.43    1.97
   0  -5 -23   -1.51    2.76
   0   5  24    2.42    2.38
   0  -5 -24    5.76    3.36
   0   5  25   12.70    3.41
   0  -5 -25   18.78    4.85
   0   5  26    4.32    3.07
   0   5  27    4.39    3.00
   0   6   0   36.16    2.50
   0  -6   0   33.75    2.41
   0  -6   0   33.42    3.32
   0   6   1  218.82    6.11
   0  -6   1  208.86    6.43
   0  -6  -1  211.17    8.44
   0  -6   1  222.32    8.25
   0  -6   2   48.02    3.08
   0   6   2   43.35    2.56
   0  -6  -2   43.60    4.02
   0  -6   2   45.61    3.67
   0   6   3   28.45    2.02
   0  -6  -3   25.88    2.52
   0  -6   3   25.65    2.47
   0  -6   3   30.45    2.95
   0  -6  -3   27.32    3.45
   0  -6  -4   87.54    4.53
   0  -6   4   95.11    4.70
   0   6   4   86.48    3.44
   0  -6   4   89.00    4.77
   0  -6  -4   85.27    5.88
   0   6   5    1.17    0.72
   0  -6  -5    0.12    1.10
   0  -6   5    2.93    1.30
   0  -6  -5    1.88    1.71
   0  -6  -6  147.11    6.08
   0   6   6  138.84    4.53
   0  -6  -6  139.96    7.92
   0  -6   7   84.09    4.86
   0   6   7   75.50    3.37
   0  -6  -7   74.42    4.51
   0  -6  -7   79.15    6.21
   0  -6  -8  118.83    5.74
   0   6   8  112.70    4.32
   0  -6   8  123.74    6.18
   0  -6  -8  126.18    7.85
   0   6   9  115.75    4.48
   0  -6   9  127.68    6.59
   0  -6  -9  120.25    8.05
   0   6  10  152.44    5.60
   0  -6  10  173.20    7.85
   0  -6 -10  163.32    9.31
   0  -6  10  172.09    5.97
   0  -6  11    0.43    1.33
   0   6  11   -0.96    1.24
   0  -6  11   -1.08    1.04
   0  -6 -11   -1.32    2.34
   0  -6  12    7.61    1.43
   0  -6 -12    1.59    2.41
   0  -6 -13   45.26    5.55
   0  -6  13   47.25    3.12
   0  -6 -14    7.69    3.05
   0  -6  14    2.99    1.23
   0  -6  15    5.65    1.33
   0  -6 -15   -0.61    2.91
   0  -6 -16   94.05    8.06
   0  -6  16   98.72    4.80
   0  -6 -17    5.97    3.18
   0   6  18    1.78    1.81
   0  -6 -18   -0.83    2.78
   0   6  19    7.78    2.46
   0  -6 -19    8.15    3.33
   0   6  20   32.78    4.38
   0  -6 -20   47.54    6.49
   0   6  21   36.63    4.59
   0  -6 -21   35.02    5.58
   0   6  22   36.41    4.75
   0  -6 -22   45.49    6.52
   0   6  23    4.52    2.41
   0  -6 -23    7.58    3.99
   0  -7   0   -0.23    1.12
   0  -7   0   -2.70    1.89
   0  -7   1  142.11    5.57
   0  -7   1  136.67    7.10
   0  -7  -1  143.30    7.59
   0  -7   2    7.48    1.40
   0   7   2    8.73    1.33
   0  -7   2    7.77    1.91
   0  -7  -2    8.26    2.28
   0   7   3   67.83    3.28
   0  -7  -3   76.68    4.59
   0  -7   3   69.07    4.09
   0  -7  -3   63.56    5.32
   0  -7   3   74.28    4.99
   0  -7   4   24.10    2.64
   0   7   4   23.09    1.85
   0  -7  -4   21.22    2.46
   0  -7  -4   26.00    3.75
   0  -7   4   22.94    2.82
   0  -7  -5    2.40    1.37
   0   7   5    2.95    1.00
   0  -7   5   -0.06    1.48
   0  -7  -5    0.72    1.99
   0  -7   5    0.89    1.20
   0  -7  -6  167.53    7.03
   0   7   6  172.63    5.16
   0  -7   6  172.93    7.21
   0  -7   6  176.51    7.10
   0  -7  -6  185.31    9.63
   0  -7   7   37.53    3.53
   0  -7  -7   39.04    3.48
   0   7   7   41.48    2.48
   0  -7  -7   43.40    4.99
   0  -7   7   42.63    3.40
   0   7   8    4.05    1.04
   0  -7  -8    1.59    1.34
   0  -7   8    5.21    1.60
   0  -7  -8    2.34    2.27
   0  -7   8    3.98    1.32
   0  -7  -9  162.28    7.29
   0   7   9  161.64    5.22
   0  -7  -9  168.90    9.81
   0   7  10    4.49    1.14
   0  -7  10    1.82    1.60
   0  -7  10    5.64    1.32
   0  -7 -10    0.99    2.54
   0   7  11    0.26    0.90
   0  -7  11   -0.45    0.93
   0  -7 -11   -1.99    2.52
   0   7  12   42.29    2.99
   0  -7 -12   39.45    5.48
   0  -7  12   44.58    3.00
   0   7  13   19.20    2.29
   0  -7 -13   13.06    3.84
   0   7  14   26.12    2.70
   0  -7 -14   30.00    4.97
   0   7  15    8.56    1.79
   0  -7 -15    3.27    2.44
   0  -7 -16   -1.49    3.57
   0  -7 -17   -3.92    3.73
   0  -7 -18   21.42    4.40
   0  -7 -19    3.64    2.79
   0  -7 -20    3.45    3.02
   0  -7 -21    8.50    3.77
   0  -8   0   28.27    3.73
   0  -8   1    0.59    1.01
   0  -8  -1    0.83    1.69
   0  -8   1    2.11    1.66
   0  -8  -2   38.94    3.68
   0  -8   2   38.21    3.19
   0  -8   2   37.99    3.96
   0  -8  -2   34.40    4.33
   0  -8   3    9.65    1.75
   0  -8  -3   11.68    2.21
   0  -8  -3   12.26    2.99
   0  -8   3    6.52    2.01
   0  -8   4  124.04    6.07
   0  -8  -4  122.46    6.46
   0  -8   4  126.12    6.83
   0  -8  -4  138.76    8.54
   0   8   5   49.60    2.70
   0  -8  -5   50.44    4.14
   0  -8   5   54.01    4.11
   0  -8   5   56.11    4.47
   0  -8  -5   55.64    5.57
   0  -8  -6   -0.25    1.32
   0  -8   6    4.21    1.57
   0  -8  -6    0.12    2.05
   0   8   6    1.65    0.84
   0  -8   6    3.12    1.49
   0  -8  -7    2.04    1.58
   0  -8   7    0.78    1.23
   0   8   7    0.25    0.74
   0  -8  -7    2.61    2.28
   0  -8   7    1.18    1.43
   0  -8  -8   95.37    5.87
   0  -8   8   95.62    6.24
   0   8   8   89.54    3.55
   0  -8   8  101.26    5.36
   0  -8  -8   88.34    7.50
   0  -8  -9    0.16    1.25
   0   8   9    0.84    0.87
   0  -8  -9   -0.94    2.20
   0  -8   9    1.07    1.09
   0  -8  10   78.74    4.47
   0  -8 -10   83.43    7.52
   0  -8 -11   14.29    4.33
   0  -8 -12   17.34    4.44
   0  -8 -13   12.03    4.04
   0  -8 -14    7.92    3.39
   0  -8 -15    8.73    3.19
   0  -8 -16   37.03    5.93
   0  -8 -17   20.22    4.75
   0  -8 -18    4.28    3.41
   0  -8 -19    3.57    2.71
   0  -9   0   -0.15    1.64
   0  -9   1   32.48    4.08
   0  -9  -1   32.03    4.35
   0  -9  -2   42.27    4.95
   0  -9   2   37.89    4.30
   0  -9   3   39.31    4.22
   0  -9  -3   34.89    4.68
   0  -9  -4    2.06    2.07
   0  -9   4    0.59    1.41
   0  -9   5    0.40    1.24
   0  -9  -5    4.01    2.59
   0  -9   6   -0.90    1.62
   0  -9  -6   -0.86    2.45
   0  -9  -7   29.88    4.94
   0  -9  -8   22.51    4.37
   0  -9  -9   37.96    5.49
   0  -9 -10    2.71    2.85
   0  -9 -11   27.75    5.13
   0  -9 -12    6.93    3.41
   0  -9 -13    7.40    3.33
   0  -9 -14    4.26    2.70
   0  -9 -15    4.85    3.51
   0  -9 -16   10.60    4.23
   0 -10   0   16.55    3.25
   0 -10  -1    1.10    1.72
   0 -10   1    3.39    2.11
   0 -10  -2    6.39    2.34
   0 -10  -3   -1.46    2.69
   0 -10  -4    5.42    2.39
   0 -10  -5   16.09    3.74
   0 -10  -6    8.34    3.24
   0 -10  -7   24.83    4.82
   0 -10  -8    3.18    2.66
   0 -10  -9   -0.53    2.57
   0 -10 -10   11.00    3.65
   0 -10 -11   10.19    3.63
   0 -10 -12   13.94    4.28
   0 -10 -13   -0.10    2.65
   0 -11  -5    5.67    2.84
   0 -11  -6    1.80    2.52
   0 -11  -7    2.12    2.55
   0 -11  -8    0.60    2.14
   0 -11  -9   -2.55    2.71
   0 -11 -10   -4.39    3.58
   1   0 -31   95.24    8.66
   1   0 -30    0.95    2.52
   1   0 -29   27.11    4.79
   1   0 -28    3.82    2.72
   1   0 -27   72.75    6.92
   1   0 -26    2.05    2.44
   1   0 -25    9.92    2.93
   1   0 -24    6.22    2.39
   1   0 -23  247.56   11.52
   1   0 -22    3.03    2.16
   1   0 -21  243.97   10.86
   1   0 -20    4.67    2.19
   1   0 -19  383.34   13.22
  -1   0  19  417.78   15.24
   1   0 -18    7.25    2.61
  -1   0  18    2.61    1.91
   1   0 -17  681.31   17.04
  -1   0  17  718.31   19.17
  -1   0  16    1.41    1.64
   1   0 -16    2.99    2.14
   1   0 -15  511.44   13.62
  -1   0  15  517.41   14.98
  -1   0  14   -0.97    1.29
   1   0 -14   -0.76    1.28
  -1   0  13   11.25    2.04
   1   0 -13   29.69    2.94
  -1   0  12    0.48    1.40
   1   0 -12    9.85    2.43
  -1   0  11 1290.50   22.35
   1   0 -11 1240.23   21.01
  -1   0  10   -0.23    1.03
   1   0 -10    2.34    1.36
   1   0  -9    1.18    0.92
  -1   0   9    1.45    0.90
   1   0  -8    0.41    0.73
   1   0  -7   76.07    3.47
   1   0  -6   -0.07    0.60
   1   0  -5 3059.61   35.93
   1   0  -4    0.88    0.50
  -1   0  -4    0.83    0.56
  -1   0  -5 1493.09   19.71
  -1   0  -6   -0.19    0.70
   1   0   7  658.32   12.02
  -1   0  -7  613.43   11.30
   1   0   8    1.89    1.01
  -1   0  -8   -0.20    0.87
  -1   0  -9  194.32    6.32
   1   0   9  187.72    6.54
  -1   0 -10   -0.30    1.14
   1   0  10    0.25    0.93
  -1   0 -11    2.88    1.25
   1   0  11    3.69    1.33
   1   0  12   -1.05    1.34
  -1   0 -12   -0.81    1.36
  -1   0 -13   99.64    5.36
   1   0  13   90.83    5.46
  -1   0 -14   -0.26    1.47
   1   0  14    1.07    1.40
   1   0  15  878.33   20.05
  -1   0 -15  894.30   18.89
   1   0  16    5.82    2.21
  -1   0 -16    7.03    2.73
  -1   0 -17   71.40    5.27
   1   0  17   73.28    5.83
   1   0  18    1.88    1.72
  -1   0 -18    3.94    2.09
   1   0  19  210.89   10.43
  -1   0 -19  201.90    9.18
   1   0  20    3.30    1.85
  -1   0 -20    0.49    1.77
  -1   0 -21    4.40    2.37
  -1   0 -22   -0.92    1.79
  -1   0 -23   35.60    4.54
  -1   0 -24    2.18    2.21
  -1   0 -25   85.77    7.07
  -1   0 -26    0.45    1.87
  -1   0 -27   83.04    7.44
  -1   0 -28    2.64    2.63
  -1   0 -29   49.84    6.14
  -1   0 -30   -0.19    2.26
  -1   0 -31    0.20    2.33
   1   1 -31    2.51    2.00
   1   1 -30   18.78    4.16
   1  -1 -30   26.56    5.04
   1   1 -29   13.89    3.62
   1  -1 -29   15.68    3.84
   1  -1 -28    8.83    3.21
   1   1 -28   10.04    3.02
   1   1 -27   23.48    3.99
   1  -1 -27   18.68    4.05
   1   1 -26   13.50    3.32
   1  -1 -26   17.03    3.79
   1   1 -25   13.48    3.01
   1  -1 -25   20.11    3.83
   1   1 -24   11.14    2.84
   1  -1 -24    8.67    2.97
   1  -1 -23   20.81    3.86
   1   1 -23   19.17    3.73
   1   1 -22  262.38   11.47
   1  -1 -22  258.62   11.90
  -1  -1  21   26.88    4.08
   1   1 -21   17.67    3.14
   1  -1 -21   29.41    4.29
   1  -1 -20    3.74    2.47
  -1  -1  20    1.03    1.75
   1   1 -20    1.59    1.71
  -1  -1  19  136.03    8.18
   1  -1 -19  121.88    7.49
   1   1 -19  128.89    7.36
   1   1 -18  106.07    6.46
  -1  -1  18  101.38    6.80
  -1   1  18  103.98    7.46
   1  -1 -18  101.96    6.70
   1   1 -17   23.20    3.39
  -1   1  17   19.14    3.38
  -1  -1  17   16.28    2.89
   1  -1 -17   18.73    3.12
   1  -1 -16  471.97   14.15
   1   1 -16  488.52   13.53
  -1  -1  16  484.86   14.34
  -1   1  16  507.73   15.90
   1  -1 -15  118.37    6.61
  -1   1  15  122.14    7.33
   1   1 -15  124.36    6.26
  -1  -1  15  121.61    6.64
  -1   1  14    5.75    1.85
  -1  -1  14    9.29    1.83
   1   1 -14    7.32    1.95
   1  -1 -14    8.59    2.35
  -1  -1  13   71.26    4.66
   1  -1 -13   69.67    4.90
   1   1 -13   72.23    4.48
  -1   1  13   79.88    5.36
   1  -1 -12   63.58    4.49
   1   1 -12   56.67    3.78
  -1  -1  12   55.31    3.96
  -1  -1  11  986.37   18.14
   1  -1 -11  973.76   18.76
   1   1 -11  987.37   17.63
   1  -1 -10 2187.94   31.92
  -1  -1  10 2230.88   31.09
   1   1 -10 2183.54   30.48
   1   1  -9  185.35    6.06
  -1  -1   9  179.85    6.13
   1  -1  -9  179.28    6.65
   1  -1  -8  424.22   10.18
   1   1  -8  428.36    9.42
  -1  -1   8  443.17    9.64
   1  -1  -7   38.86    2.91
  -1  -1   7   34.73    2.32
   1   1  -7   38.84    2.42
  -1  -1   6  851.58   13.52
   1   1  -6  888.15   13.71
   1  -1  -6  865.51   14.58
   1  -1  -5  719.89   12.31
   1   1  -5  723.97   11.49
  -1   1   4 1392.47   18.60
   1  -1  -4 1412.69   19.17
  -1   1   3   42.22    1.95
   1  -1  -3   47.70    2.22
  -1  -1  -3  265.28    6.20
  -1   1  -3  268.18    5.54
  -1   1  -4  845.24   10.77
   1  -1   4  821.05   10.72
  -1  -1  -5 1743.70   24.04
   1  -1   5 1718.92   20.81
  -1   1  -5 1721.68   20.65
  -1  -1  -6   47.21    3.00
   1  -1   6   43.98    2.14
  -1   1  -6   48.31    2.20
  -1   1  -7  676.64   11.12
   1  -1   7  652.93   11.08
  -1  -1  -7  656.97   13.01
  -1  -1  -8  293.26    8.41
   1  -1   8  286.79    7.03
  -1   1  -8  297.99    7.06
   1  -1   9   76.35    3.76
  -1   1  -9   78.34    3.62
  -1  -1  -9   80.25    4.46
  -1  -1 -10  509.91   12.41
   1  -1  10  514.89   11.12
  -1   1 -10  502.49   10.64
  -1  -1 -11    5.19    1.73
   1  -1  11    7.05    1.50
  -1   1 -11    5.69    1.43
   1   1  11    8.50    1.88
  -1   1 -12   26.09    2.52
   1   1  12   27.81    3.21
   1  -1  12   21.46    2.50
  -1  -1 -12   22.07    2.84
   1   1  13  686.85   17.04
  -1   1 -13  659.22   14.15
  -1  -1 -13  675.36   16.11
   1  -1  13  662.22   15.05
  -1   1 -14    3.68    1.75
   1  -1  14    4.56    1.50
   1   1  14    1.40    1.63
  -1  -1 -14    0.02    1.58
   1   1  15  149.84    8.11
   1  -1  15  166.57    7.61
  -1  -1 -15  149.59    7.67
  -1   1 -15  152.67    6.73
   1   1  16   99.95    6.73
  -1   1 -16   91.03    5.36
  -1  -1 -16   93.98    6.17
   1  -1  16   89.66    5.82
  -1   1 -17    3.28    1.88
  -1  -1 -17    4.15    2.04
   1   1  17    4.41    1.88
   1  -1  17    6.97    1.97
  -1   1 -18   29.82    3.58
   1  -1  18   22.69    3.38
  -1  -1 -18   26.46    3.70
   1   1  18   22.42    3.74
  -1   1 -19  110.87    6.72
  -1  -1 -19  104.77    7.04
   1  -1  19  103.13    7.01
  -1   1 -20  243.98   10.25
  -1  -1 -20  229.41   10.72
   1  -1  20  249.41   11.26
   1  -1  21   80.77    6.78
  -1   1 -21   75.51    5.95
  -1  -1 -21   67.97    6.13
  -1   1 -22   84.06    6.36
  -1  -1 -22   83.84    7.00
  -1   1 -23   13.32    3.13
  -1  -1 -23   11.90    2.88
  -1  -1 -24   -2.41    2.53
  -1   1 -24    0.63    1.89
  -1  -1 -25    6.73    2.56
  -1   1 -25   12.14    3.00
  -1  -1 -26   -0.44    2.55
  -1   1 -26    3.47    2.53
  -1  -1 -27  102.40    8.50
  -1   1 -27   97.38    7.94
  -1  -1 -28   11.05    3.66
  -1   1 -28   10.77    3.33
  -1  -1 -29    1.52    2.52
  -1   1 -29    0.23    2.18
  -1  -1 -30   10.51    3.39
  -1   1 -30    8.90    2.92
   1   2 -30   -5.88    2.81
   1  -2 -29   -3.85    2.86
   1   2 -29   -2.96    2.39
   1  -2 -28    3.93    2.75
   1   2 -28    7.49    2.85
   1  -2 -27    0.41    2.35
   1   2 -27   -0.55    2.49
   1  -2 -26    4.29    2.78
   1   2 -26   -0.69    2.42
   1   2 -25   10.07    3.21
   1  -2 -25   13.50    3.67
   1  -2 -24   32.04    4.93
   1   2 -24   27.53    4.40
   1  -2 -23  205.17   11.23
   1   2 -23  217.72   10.73
   1   2 -22  166.47    9.12
  -1  -2  22  162.23    9.68
   1  -2 -22  164.41    9.86
  -1  -2  21   45.41    5.05
   1  -2 -21   40.19    5.16
   1   2 -21   47.96    4.89
  -1  -2  20   96.67    7.00
   1  -2 -20   99.77    7.36
   1   2 -20   96.11    6.61
  -1  -2  19    0.24    1.32
   1   2 -19    1.30    1.51
   1  -2 -19    2.56    2.51
   1  -2 -18  270.30   11.75
   1   2 -18  279.52   10.64
  -1  -2  18  283.83   11.13
  -1   2  17   41.78    4.89
   1   2 -17   48.78    4.38
   1  -2 -17   42.13    4.55
  -1  -2  17   33.08    3.86
   1   2 -16   17.08    2.73
  -1   2  16   14.34    2.92
  -1  -2  16   13.71    2.28
   1  -2 -16   11.58    2.46
   1  -2 -15  108.56    6.81
   1   2 -15  118.94    6.25
  -1  -2  15  116.35    6.24
  -1   2  15  129.05    7.86
   1   2 -14  517.18   13.38
  -1  -2  14  533.91   13.59
   1  -2 -14  506.04   14.60
  -1  -2  13  118.07    5.76
   1  -2 -13  118.94    6.61
   1   2 -13  126.47    5.98
   1   2 -12  360.60   10.13
   1  -2 -12  344.45   11.14
  -1  -2  12  347.42    9.86
  -1  -2  11  330.66    9.11
   1   2 -11  340.25    9.49
   1  -2 -11  317.69   10.36
  -1  -2  10    2.97    1.07
   1  -2 -10   -0.88    1.52
  -1   2   9   51.87    3.64
  -1  -2   9   54.15    3.12
   1  -2  -9   46.45    3.83
  -1   2   8 1149.49   19.25
  -1  -2   8 1177.82   17.96
   1  -2  -8 1187.70   20.51
  -1   2   7  315.74    8.01
  -1  -2   7  286.74    7.06
   1  -2  -7  302.63    8.68
  -1   2   6   84.19    3.73
  -1  -2   6   88.21    3.35
   1  -2  -6   83.64    4.24
   1  -2  -5  899.12   14.25
  -1   2   5  892.26   13.92
   1  -2  -5  898.73   15.59
  -1   2   4   23.93    1.75
   1  -2  -4   22.08    1.71
   1  -2  -4   20.79    1.95
   1  -2  -3  211.51    5.02
   1  -2  -3  195.73    5.64
  -1   2   2   12.83    1.12
  -1  -2   2   12.44    0.97
   1  -2  -2   13.36    1.38
  -1  -2   1  170.67    3.36
  -1   2   1  173.76    3.89
   1  -2  -1  177.08    3.96
   1  -2  -1  164.12    4.38
  -1   2   0   63.26    2.23
   1   2   0   59.67    1.51
  -1  -2   0   56.99    1.50
   1  -2   0   57.90    2.22
  -1   2  -1 2498.57   28.83
   1  -2   1 2439.72   27.90
  -1  -2  -2   10.99    0.82
  -1  -2  -2   11.09    1.52
  -1   2  -2   10.01    1.09
  -1  -2  -3   38.67    1.71
  -1   2  -3   40.19    2.29
  -1  -2  -3   43.86    2.83
   1   2   4  184.80    4.06
  -1  -2  -4  168.48    5.88
   1  -2   4  162.74    3.17
   1   2   5  222.15    5.14
  -1  -2  -5  215.26    6.99
   1  -2   5  209.27    4.07
   1   2   6    3.73    1.14
  -1  -2  -6    4.27    1.22
   1  -2   6    7.10    0.77
  -1  -2  -7  138.34    6.00
   1  -2   7  141.08    3.89
  -1  -2  -8  125.15    5.91
   1  -2   8  122.20    3.97
  -1   2  -8  129.28    4.36
  -1   2  -9    4.58    0.97
  -1  -2  -9    3.43    1.44
   1  -2   9    2.69    0.76
  -1   2 -10  342.35    8.21
  -1  -2 -10  347.60   10.78
   1  -2  10  336.28    8.12
   1  -2  11   79.31    4.06
  -1   2 -11   93.19    4.26
  -1  -2 -11   84.80    5.48
  -1   2 -12   79.65    4.16
  -1  -2 -12   69.13    5.13
   1  -2  12   71.44    4.02
   1   2  13   -0.43    1.47
  -1  -2 -13    0.51    1.51
  -1   2 -13    1.69    1.09
   1  -2  13    1.15    0.90
   1  -2  14  296.16    9.28
  -1  -2 -14  287.21   10.89
   1   2  14  298.07   11.76
  -1   2 -14  304.47    9.23
   1   2  15   37.86    4.26
  -1  -2 -15   38.30    4.20
   1  -2  15   37.30    3.42
  -1   2 -15   46.37    3.70
   1  -2  16   59.97    4.51
   1   2  16   66.91    5.96
  -1  -2 -16   64.11    5.42
  -1   2 -16   61.01    4.32
   1  -2  17   25.16    3.17
   1   2  17   25.13    3.60
  -1   2 -17   26.95    3.29
  -1  -2 -17   25.78    3.69
   1  -2  18   32.31    3.68
  -1   2 -18   34.46    3.67
  -1  -2 -18   23.10    3.92
  -1  -2 -19  407.83   14.96
   1  -2  19  399.94   13.54
  -1   2 -19  425.75   13.25
  -1   2 -20  113.13    6.93
   1  -2  20   99.15    6.85
  -1  -2 -20  104.64    7.68
  -1   2 -21  112.96    7.08
  -1  -2 -21  107.67    7.95
   1  -2  21   99.24    7.08
  -1  -2 -22  206.49   11.16
  -1   2 -22  181.60    9.34
   1  -2  22  195.68   10.23
  -1   2 -23  106.10    7.23
  -1  -2 -23  109.57    8.44
  -1  -2 -24    2.65    2.58
  -1   2 -24    5.84    2.19
  -1   2 -25   50.14    5.41
  -1  -2 -25   45.59    5.81
  -1   2 -26  103.54    7.72
  -1  -2 -26   88.18    8.06
  -1   2 -27    6.02    2.68
  -1  -2 -27    3.79    2.84
  -1  -2 -28   65.61    7.35
  -1   2 -28   58.52    6.59
  -1  -2 -29    9.81    3.87
  -1   3  30   -0.63    2.85
  -1   3  29    7.82    3.42
  -1   3  28    3.96    2.97
   1  -3 -28    1.65    2.59
  -1   3  27    5.82    3.06
   1  -3 -27    6.76    3.10
  -1   3  26   13.12    4.33
   1  -3 -26    3.27    2.99
  -1   3  25   50.84    6.26
   1  -3 -25   43.87    5.87
  -1   3  24   42.53    5.88
   1  -3 -24   32.09    5.12
  -1   3  23   31.82    4.97
   1  -3 -23   24.01    4.78
  -1  -3  22    7.48    2.40
   1  -3 -22    6.53    3.25
  -1   3  21  139.03    9.08
  -1  -3  21  141.28    8.43
   1  -3 -21  141.33    9.33
  -1   3  20  156.46    9.40
  -1  -3  20  148.68    8.24
   1  -3 -20  146.98    9.35
  -1   3  19  239.73   11.39
   1  -3 -19  231.87   11.66
  -1  -3  19  240.29   10.27
  -1   3  18   11.64    3.51
   1  -3 -18   10.09    3.18
  -1  -3  18    7.45    1.89
  -1   3  17    6.99    2.82
   1  -3 -17    3.66    2.06
  -1  -3  17    4.63    1.66
  -1   3  16    5.92    2.72
   1  -3 -16    0.28    2.37
  -1  -3  16    3.24    1.36
  -1   3  15  278.19   10.93
  -1  -3  15  249.92    9.05
   1  -3 -15  274.47   11.21
  -1   3  15  284.76   12.44
  -1   3  14   10.84    2.88
  -1   3  14    3.80    1.65
   1  -3 -14    5.09    2.07
  -1  -3  14    8.25    1.74
  -1   3  13    3.25    1.88
  -1  -3  13    5.11    1.36
   1  -3 -13    3.07    1.90
  -1   3  12    1.60    1.55
  -1  -3  12    1.87    0.99
   1  -3 -12    2.12    1.51
  -1   3  11  464.65   12.38
  -1  -3  11  497.89   11.19
   1  -3 -11  490.75   13.97
  -1   3  10   18.24    2.48
  -1  -3  10   20.30    2.05
   1  -3 -10   19.56    2.81
  -1   3   9  592.20   12.92
   1  -3  -9  588.35   14.63
  -1  -3   9  585.57   11.65
  -1   3   8  716.50   13.90
  -1  -3   8  704.73   12.64
   1  -3  -8  729.95   16.11
  -1   3   7  231.27    6.71
   1  -3  -7  235.80    8.29
  -1   3   6  233.14    6.40
   1  -3  -6  224.39    6.54
  -1  -3   6  222.02    6.53
   1  -3  -6  221.71    7.76
   1  -3  -5  541.62   10.48
  -1  -3   5  540.52   10.39
   1  -3  -5  547.92   12.36
  -1   3   4  512.79    8.87
   1  -3  -4  490.72    9.61
  -1  -3   4  480.68    9.23
   1  -3  -4  473.51   11.03
  -1   3   4  489.55   11.38
  -1   3   3    3.58    0.83
   1  -3  -3    2.32    0.76
  -1  -3   3    3.08    0.71
   1  -3  -3    3.63    1.11
  -1   3   3    3.52    1.06
  -1  -3   2    2.13    0.67
  -1   3   2    2.90    0.85
   1  -3  -2    1.68    0.93
  -1  -3   1   -0.01    0.41
  -1   3   1    0.01    0.66
   1  -3   0   11.88    1.18
   1   3   0   13.19    0.99
  -1   3   0   12.11    1.21
  -1  -3   0   12.47    0.95
   1  -3   0   12.55    1.29
   1  -3   1  116.95    3.77
  -1  -3  -1  119.58    2.73
  -1   3  -1  114.51    3.80
   1   3   1  122.18    2.69
   1  -3   1  116.06    3.79
   1  -3   2   35.14    2.15
  -1   3  -2   37.37    2.27
   1   3   2   40.31    1.38
   1  -3   2   38.31    1.97
  -1  -3  -2   38.49    2.83
  -1  -3  -3  182.14    4.45
  -1   3  -3  181.65    5.41
   1  -3   3  182.90    5.27
   1   3   3  194.56    3.55
  -1  -3  -3  185.44    6.66
   1  -3   4 1040.38   16.22
  -1  -3  -4 1026.20   14.47
  -1   3  -4 1018.50   16.28
  -1  -3  -4 1039.16   18.80
  -1  -3  -5   59.98    2.81
   1  -3   5   62.01    3.32
  -1  -3  -5   68.36    4.34
   1  -3   6  112.56    4.72
   1   3   6  108.78    3.78
   1  -3   6  107.62    3.06
  -1  -3  -6  105.59    5.57
   1  -3   7 1929.41   27.91
   1   3   7 1941.39   25.48
  -1  -3  -7 1983.55   31.04
   1  -3   7 1891.04   23.32
   1   3   8  924.23   15.40
   1  -3   8  959.54   17.33
  -1  -3  -8  988.62   19.81
   1   3   9  521.81   11.21
  -1  -3  -9  524.79   14.25
   1  -3   9  530.32    9.51
   1   3  10  304.87    8.80
   1  -3  10  308.29    7.22
  -1  -3 -10  301.61   10.79
   1   3  11   18.06    2.52
  -1  -3 -11   16.98    2.77
   1  -3  11   18.21    2.32
   1  -3  11   18.12    1.93
   1  -3  12  226.09    8.83
   1   3  12  233.65    8.61
  -1  -3 -12  232.88    9.93
   1  -3  12  227.29    6.83
   1   3  13  320.85   10.54
   1  -3  13  365.45   11.60
   1   3  13  331.99   12.69
  -1  -3 -13  322.17   12.11
   1  -3  13  330.27    8.89
   1  -3  14  258.94   10.07
   1   3  14  262.24    9.92
   1  -3  14  264.14    8.27
  -1  -3 -14  269.31   11.26
   1   3  14  263.04   11.51
   1  -3  15  430.55   13.55
   1   3  15  417.33   15.09
   1  -3  15  412.03   11.13
  -1  -3 -15  406.76   14.15
   1  -3  16   19.65    2.47
  -1  -3 -16   19.48    3.69
   1  -3  17  216.50    8.52
  -1  -3 -17  204.62   10.55
  -1  -3 -18  290.61   12.71
   1  -3  18  268.69    9.97
   1  -3  19   83.30    5.71
  -1  -3 -19   86.85    7.27
   1  -3  20  185.70    8.85
  -1  -3 -20  181.27   10.65
  -1  -3 -21  536.47   18.77
   1  -3  21  512.70   15.73
  -1  -3 -22   31.50    5.13
   1  -3  22   34.03    4.23
  -1  -3 -23   18.27    4.22
  -1  -3 -24   10.25    3.76
  -1  -3 -25   51.65    6.53
   1   3  26    2.60    2.89
  -1  -3 -26    1.16    2.79
   1   3  27  106.15    9.05
  -1  -3 -27   99.81    9.16
   1   3  28   17.34    4.37
  -1  -3 -28   17.69    4.61
   1   3  29    3.51    3.06
   1   3  30   19.11    4.53
  -1   4  29   40.07    6.23
  -1   4  28    3.02    3.45
  -1   4  27   18.78    4.28
   1  -4 -27   15.30    4.57
  -1   4  26    2.48    2.89
   1  -4 -26    2.16    3.21
  -1   4  25  151.67   10.67
   1  -4 -25  176.27   12.02
  -1   4  24   70.26    7.35
   1  -4 -24   63.34    7.06
  -1   4  23   42.56    5.66
   1  -4 -23   37.43    5.72
  -1   4  22    9.43    3.07
   1  -4 -22    7.35    3.21
  -1   4  21   11.55    3.42
   1  -4 -21    4.44    2.28
  -1  -4  21    6.72    1.87
  -1   4  20   22.12    3.81
   1  -4 -20   27.66    4.54
  -1  -4  20   28.85    3.50
  -1   4  19    0.60    2.10
  -1  -4  19    2.86    1.34
   1  -4 -19    3.42    2.85
  -1   4  18    7.57    2.83
   1  -4 -18    4.90    2.51
  -1  -4  18    6.11    1.78
  -1   4  17  172.40    9.13
   1  -4 -17  173.54   10.03
  -1  -4  17  174.30    7.87
  -1   4  16   10.96    2.80
  -1  -4  16   10.49    2.02
   1  -4 -16    7.49    2.79
  -1   4  15   43.82    4.41
   1  -4 -15   43.52    4.95
  -1  -4  15   36.19    3.32
  -1   4  14  113.75    6.51
  -1  -4  14  112.32    6.75
  -1  -4  14  108.33    5.48
  -1   4  13  506.07   13.68
  -1   4  13  479.99   16.18
  -1  -4  13  512.83   14.22
  -1  -4  13  476.19   11.71
   1  -4 -13  506.88   16.00
  -1  -4  12  151.27    7.17
  -1   4  12  151.84    7.11
  -1   4  12  150.27    8.65
   1  -4 -12  155.09    8.37
  -1  -4  12  148.27    5.95
  -1   4  11  623.19   14.34
  -1  -4  11  619.45   14.92
   1  -4 -11  625.95   16.82
  -1   4  11  659.07   18.13
  -1  -4  11  607.27   12.80
  -1  -4  10   81.74    4.99
  -1   4  10   97.15    5.05
  -1   4  10   93.27    6.48
   1  -4 -10   87.76    6.02
  -1  -4  10   92.24    4.35
  -1  -4   9  396.26   10.75
  -1   4   9  402.78   10.26
  -1  -4   9  395.61    9.47
   1  -4  -9  397.72   12.56
  -1   4   9  409.26   13.17
  -1  -4   8   30.11    2.71
   1  -4  -8   28.73    2.71
   1  -4  -8   23.01    2.97
   1  -4  -7    4.92    1.39
   1  -4  -7    3.09    1.33
  -1  -4   7    4.27    1.01
  -1  -4   6  453.88   10.36
  -1   4   6  443.56    9.28
   1  -4  -6  458.64   10.36
   1  -4  -6  470.16   12.55
  -1  -4   5  245.03    6.86
   1  -4  -5  239.27    6.94
  -1   4   5  231.20    6.06
   1  -4  -4   10.38    1.41
  -1  -4   4    9.80    1.41
  -1   4   4    8.37    1.19
   1  -4  -4   10.32    1.96
  -1   4   3  111.01    3.75
  -1  -4   3  109.25    3.99
   1  -4  -3  110.67    5.27
  -1  -4   2  650.06   10.49
  -1   4   2  623.99   10.75
   1  -4  -2  656.27   13.49
  -1   4   1   93.16    3.52
  -1  -4   1   92.67    3.12
   1  -4  -1  100.79    3.66
   1  -4  -1   91.66    4.33
  -1  -4   0    1.45    0.51
   1  -4   0    2.85    0.86
  -1   4   0    2.40    0.78
   1  -4   0    3.16    1.09
   1   4   0    1.70    0.72
   1  -4   1  286.06    6.87
   1   4   1  295.64    5.39
  -1  -4  -1  286.37    5.48
  -1   4  -1  286.65    7.01
  -1  -4  -1  282.97    8.69
   1  -4   1  277.88    7.32
   1   4   2   10.25    0.94
   1  -4   2   11.06    1.42
   1  -4   2    9.95    1.29
  -1  -4  -2   12.07    2.00
  -1   4  -2   10.21    1.44
  -1  -4  -3  750.13   12.42
   1  -4   3  765.47   13.64
   1   4   3  796.22   10.51
  -1   4  -3  759.04   13.62
  -1  -4  -3  777.53   16.49
   1  -4   3  767.17   12.72
  -1  -4  -4  227.96    5.99
   1  -4   4  240.21    6.87
   1   4   4  242.89    4.70
  -1  -4  -4  243.14    8.73
  -1  -4  -5    1.43    0.88
   1   4   5    1.71    0.75
   1  -4   5    1.74    0.98
  -1  -4  -5    1.38    1.68
   1  -4   6   74.15    4.12
  -1  -4  -6   74.87    3.61
  -1  -4  -6   75.27    5.15
   1  -4   7   16.34    2.17
  -1  -4  -7   16.19    2.83
   1  -4   7   17.37    1.42
   1  -4   8  350.72    9.99
   1  -4   8  335.05    6.90
  -1  -4  -8  343.14   11.61
   1   4   9  505.85   10.89
   1  -4   9  503.27   12.82
  -1  -4  -9  487.56   14.71
   1  -4   9  513.77    9.15
   1  -4  10  107.12    5.75
   1   4  10  100.48    4.76
   1  -4  10  103.26    3.80
  -1  -4 -10  101.06    6.63
   1  -4  11  176.41    7.66
   1   4  11  175.46    6.69
  -1  -4 -11  160.06    8.61
   1  -4  11  168.24    5.17
   1  -4  12   96.45    5.83
   1   4  12   98.54    5.21
   1  -4  12   91.66    4.00
  -1  -4 -12  100.06    6.90
   1   4  13   54.57    4.24
   1  -4  13   59.46    4.76
   1  -4  13   58.15    3.37
  -1  -4 -13   46.08    5.19
   1   4  14  163.56    7.57
   1  -4  14  180.35    8.55
   1  -4  14  171.17    6.11
  -1  -4 -14  163.81    9.38
   1   4  15  198.45    8.76
  -1  -4 -15  208.25   10.63
   1  -4  15  214.45    7.23
   1   4  16   69.88    5.48
   1  -4  16   73.38    4.32
  -1  -4 -16   79.81    6.69
   1   4  17   17.98    3.13
   1  -4  17   12.58    2.01
  -1  -4 -17   12.05    3.13
   1   4  18   39.36    4.80
  -1  -4 -18   36.63    4.95
   1  -4  18   38.53    3.41
   1   4  19    5.37    2.57
   1  -4  19    4.80    1.36
  -1  -4 -19    3.99    2.71
   1   4  20   17.29    3.52
  -1  -4 -20   18.89    3.89
   1  -4  20   21.04    2.81
   1   4  21   17.58    3.82
  -1  -4 -21   11.85    3.64
   1   4  22   50.65    5.88
  -1  -4 -22   52.92    6.36
   1   4  23    4.86    2.99
  -1  -4 -23    6.42    3.16
   1   4  24    0.75    2.34
  -1  -4 -24   -0.68    2.04
   1   4  25   -3.87    3.00
  -1  -4 -25   -1.41    2.89
   1   4  26   19.89    4.46
  -1  -4 -26   18.61    4.68
   1   4  27   16.73    4.10
   1   4  28    5.14    3.04
  -1   5  28    9.05    3.50
  -1   5  27    4.14    3.31
  -1   5  26    2.39    2.88
  -1   5  25    0.25    2.55
   1  -5 -25   -0.24    2.60
  -1   5  24   21.12    4.48
   1  -5 -24   21.48    5.18
  -1   5  23   -0.22    2.42
   1  -5 -23    1.16    2.97
  -1   5  22   79.55    7.27
   1  -5 -22   81.05    7.98
  -1   5  21   76.85    6.78
   1  -5 -21   77.77    7.66
  -1   5  20    3.21    2.37
   1  -5 -20   -1.62    2.79
  -1   5  19    0.30    2.01
   1  -5 -19   -1.50    2.70
  -1  -5  19   -0.14    1.24
  -1   5  18   32.47    4.22
   1  -5 -18   30.48    4.74
  -1  -5  18   33.03    3.44
  -1   5  17   -0.84    1.82
   1  -5 -17   -0.75    2.52
  -1  -5  17    1.09    1.23
  -1   5  16   12.47    2.71
   1  -5 -16   14.37    3.68
  -1  -5  16   12.68    2.12
  -1   5  15   82.98    5.90
   1  -5 -15   88.50    7.35
  -1  -5  15   91.63    5.11
  -1   5  14    7.77    2.30
  -1  -5  14    8.33    1.70
   1  -5 -14    8.31    3.20
  -1  -5  13   75.13    5.37
  -1   5  13   75.08    5.06
  -1  -5  13   78.11    4.48
   1  -5 -13   70.43    6.12
   1  -5 -12    2.90    2.04
  -1  -5  12    3.78    1.72
  -1  -5  12    2.24    1.11
  -1  -5  11   59.19    4.47
  -1   5  11   55.40    5.39
  -1  -5  11   53.02    3.49
   1  -5 -11   57.57    5.46
  -1  -5  10  129.37    6.39
   1  -5 -10  128.42    7.74
  -1   5  10  121.66    7.76
  -1  -5  10  122.25    5.28
  -1  -5   9 1093.70   20.75
   1  -5  -9 1146.91   24.25
  -1   5   8  316.13    8.15
   1  -5  -8  313.36    9.40
  -1  -5   8  312.60    9.51
   1  -5  -8  304.93   11.42
  -1  -5   7   12.90    1.90
  -1   5   7   17.30    1.88
   1  -5  -7   14.46    2.11
   1  -5  -7   12.11    2.35
   1  -5  -6   48.15    3.36
  -1  -5   6   45.58    3.20
  -1   5   6   50.87    2.91
   1  -5  -6   44.36    4.08
  -1   5   5   20.68    1.83
   1  -5  -5   26.05    2.47
  -1  -5   5   22.14    2.23
   1  -5  -5   22.36    2.97
   1  -5  -4  322.19    8.77
  -1  -5   4  314.98    7.95
  -1   5   4  302.72    7.33
   1  -5  -4  333.16   10.48
  -1   5   3  513.11    9.85
  -1  -5   3  505.99   10.28
   1  -5  -3  513.39   13.15
  -1   5   2   11.65    1.42
  -1  -5   2   13.09    1.44
   1  -5  -2   13.17    2.11
   1  -5  -1  376.78    8.46
  -1   5   1  373.10    8.39
  -1  -5   1  377.22    7.81
   1  -5  -1  375.72   10.41
  -1   5   0   22.16    1.94
  -1  -5   0   22.75    1.69
   1  -5   0   23.44    2.05
  -1  -5   0   22.50    2.64
   1  -5   0   23.92    2.43
  -1   5  -1   28.08    2.30
   1  -5   1   31.96    2.50
   1   5   1   29.71    1.81
   1  -5   1   29.32    2.67
  -1  -5  -1   26.59    3.03
   1  -5   2   15.62    1.94
   1   5   2   15.82    1.29
   1  -5   2   13.94    1.89
  -1  -5  -2   17.40    2.71
  -1   5  -2   13.69    1.91
   1   5   3 1157.89   14.93
   1  -5   3 1135.33   18.54
  -1  -5  -3 1107.93   17.59
  -1  -5  -3 1150.06   22.47
  -1   5  -3 1157.06   18.86
   1  -5   4  282.27    8.19
  -1  -5  -4  286.37    7.41
   1   5   4  284.02    5.41
  -1  -5  -4  289.04   10.46
   1  -5   4  281.67    7.43
   1  -5   5  987.86   17.58
  -1  -5  -5  959.11   16.22
   1   5   5 1006.88   13.53
  -1  -5  -5 1020.68   21.49
   1   5   6   22.55    1.59
  -1  -5  -6   18.60    2.09
   1  -5   6   18.52    2.32
  -1  -5  -6   25.07    3.51
  -1  -5  -7   66.62    3.82
   1   5   7   71.58    2.89
   1  -5   7   74.29    4.48
  -1  -5  -7   66.30    5.40
   1   5   8   41.71    2.50
   1  -5   8   46.88    3.70
  -1  -5  -8   40.50    4.34
   1  -5   8   43.67    2.41
   1  -5   9   54.07    4.20
  -1  -5  -9   50.81    4.94
   1  -5   9   53.95    2.63
   1  -5  10   58.98    4.58
   1  -5  10   55.83    2.76
  -1  -5 -10   52.37    5.30
   1  -5  11  159.59    7.67
   1  -5  11  154.42    4.80
  -1  -5 -11  165.96    9.20
   1  -5  12    1.28    1.36
   1   5  12    0.09    1.41
   1  -5  12   -0.92    0.67
  -1  -5 -12    1.54    2.21
   1   5  13   27.98    3.12
  -1  -5 -13   27.58    4.20
   1  -5  13   28.04    2.29
   1   5  14  185.30    7.78
  -1  -5 -14  195.47   10.73
   1  -5  14  176.72    5.70
   1   5  15   13.74    2.51
   1  -5  15    9.70    1.51
  -1  -5 -15   15.81    3.76
   1   5  16   13.72    2.68
   1  -5  16   14.67    1.86
  -1  -5 -16   11.75    3.30
   1   5  17   99.12    6.70
  -1  -5 -17   98.12    8.36
   1  -5  17   97.02    4.83
   1   5  18   62.52    5.39
  -1  -5 -18   56.48    6.71
   1  -5  18   67.64    4.22
   1   5  19  177.61    9.26
  -1  -5 -19  163.78   10.89
   1   5  20    2.48    2.07
  -1  -5 -20    5.02    3.20
   1   5  21    3.91    2.48
  -1  -5 -21    4.10    3.18
   1   5  22   11.32    3.09
  -1  -5 -22   12.93    3.88
   1   5  23    8.27    2.75
  -1  -5 -23    4.19    2.61
   1   5  24    3.39    2.47
  -1  -5 -24    1.78    3.20
   1   5  25    3.86    2.63
  -1  -5 -25    5.22    3.16
  -1   6  24   26.58    4.44
   1  -6 -24   36.67    6.20
  -1   6  23    7.36    2.94
   1  -6 -23    1.48    2.83
  -1   6  22    1.31    2.10
   1  -6 -22   -0.34    2.81
  -1   6  21    3.36    2.29
   1  -6 -21    6.38    2.75
  -1   6  20    2.01    2.10
   1  -6 -20    0.35    2.82
  -1   6  19   41.54    4.79
   1  -6 -19   41.31    6.04
  -1   6  18    1.66    1.97
   1  -6 -18   -2.89    3.24
   1  -6 -17   94.99    8.19
  -1  -6  16    8.31    1.72
   1  -6 -16    9.20    2.94
  -1  -6  15   15.37    2.17
   1  -6 -15   16.98    4.02
   1  -6 -14  201.19   11.31
  -1  -6  14  201.76    7.44
   1  -6 -13  272.77   12.74
  -1  -6  13  290.91    8.91
  -1  -6  12    7.91    2.02
  -1  -6  12    8.11    1.57
   1  -6 -12    9.83    3.04
  -1   6  11    0.80    1.26
  -1  -6  11   -0.32    1.23
   1  -6 -11   -3.10    2.52
  -1  -6  11    1.62    1.10
  -1  -6  10   55.48    4.43
  -1   6  10   57.29    3.62
   1  -6 -10   60.88    5.66
   1  -6  -9   14.50    2.29
  -1   6   9   17.95    2.12
  -1  -6   9   15.11    2.49
   1  -6  -9   16.50    3.29
  -1   6   8   26.33    2.38
   1  -6  -8   33.26    3.27
  -1  -6   8   32.23    3.18
   1  -6  -8   33.13    4.25
  -1   6   7  164.67    5.57
   1  -6  -7  170.72    7.00
  -1  -6   7  169.49    6.84
   1  -6  -7  160.88    8.54
  -1  -6   6   16.27    2.11
   1  -6  -6   16.10    2.35
  -1   6   6   16.68    1.82
   1  -6  -6   21.00    3.38
   1  -6  -5   24.53    2.59
  -1   6   5   22.31    2.04
  -1  -6   5   21.48    2.43
   1  -6  -5   26.12    3.36
   1  -6  -4    5.00    1.43
  -1   6   4    5.54    1.12
  -1  -6   4    7.34    1.41
   1  -6  -4    7.47    2.06
  -1  -6   3    0.40    0.88
  -1   6   3   -0.12    0.99
   1  -6  -3    0.98    1.48
  -1   6   2  423.46    9.42
  -1  -6   2  414.17    9.37
   1  -6  -2  433.31   12.60
  -1  -6   2  420.97   11.97
  -1   6   1   90.09    4.08
  -1  -6   1   82.97    3.69
   1  -6  -1   81.96    5.12
  -1  -6   1   77.54    5.14
   1  -6   0    3.56    1.07
  -1  -6   0    2.24    0.85
   1  -6   0    2.30    1.35
  -1   6   0    2.18    1.13
  -1  -6   0    2.48    1.36
   1  -6   1   19.22    2.14
  -1  -6  -1   14.93    2.49
  -1   6  -1   14.99    1.95
   1  -6   1   16.58    2.23
   1  -6   2   42.30    3.08
   1   6   2   46.00    2.26
   1  -6   2   44.87    3.42
  -1  -6  -2   43.62    4.20
  -1   6  -2   45.03    3.14
  -1  -6  -3    9.11    1.54
   1  -6   3    9.31    1.71
   1  -6   3    6.77    1.58
   1   6   3    7.97    0.99
  -1  -6  -3    8.13    2.23
   1   6   4   18.68    1.40
  -1  -6  -4   18.77    2.03
   1  -6   4   15.63    2.10
   1  -6   4   18.08    2.15
  -1  -6  -4   16.31    2.77
  -1  -6  -5  161.85    5.99
   1   6   5  169.17    4.22
   1  -6   5  170.64    6.74
   1  -6   5  169.11    6.10
  -1  -6  -5  175.47    8.74
   1  -6   6    3.88    1.26
   1   6   6    5.14    0.82
  -1  -6  -6    6.54    1.44
   1  -6   6    6.29    1.29
  -1  -6  -6    7.83    2.35
  -1  -6  -7    1.45    1.17
   1   6   7    2.05    0.77
   1  -6   7    1.55    1.10
  -1  -6  -7   -0.32    2.27
   1  -6   7    1.82    0.91
   1   6   8    1.63    0.81
   1  -6   8    0.91    1.19
  -1  -6  -8    0.15    1.97
   1   6   9   53.00    2.74
   1  -6   9   55.26    4.42
   1  -6   9   55.13    2.91
  -1  -6  -9   53.38    5.32
   1   6  10   16.49    1.78
   1  -6  10   18.75    2.63
   1  -6  10   17.46    1.63
  -1  -6 -10   18.99    3.71
   1   6  11   46.81    3.01
   1  -6  11   50.39    4.47
   1  -6  11   46.68    2.63
  -1  -6 -11   48.61    5.34
   1  -6  12    2.20    0.75
  -1  -6 -12   -0.04    2.61
  -1  -6 -13   77.58    7.07
   1  -6  13   85.19    3.47
  -1  -6 -14    4.84    2.84
   1  -6  14    9.71    1.23
   1  -6  15   45.10    2.56
  -1  -6 -15   47.25    5.87
  -1  -6 -16   45.21    5.79
  -1  -6 -17   -1.77    2.60
   1   6  18   11.98    2.57
  -1  -6 -18    8.59    3.88
   1   6  19   99.95    6.86
  -1  -6 -19   94.77    8.67
   1   6  20    8.03    2.82
  -1  -6 -20    9.82    3.89
   1   6  21   41.93    4.83
  -1  -6 -21   42.50    6.26
   1   6  22    1.78    2.18
  -1  -6 -22   -1.85    3.21
  -1  -6 -23    8.30    3.91
   1  -7 -22    0.96    2.50
   1  -7 -21   10.19    3.59
   1  -7 -20   24.81    5.15
   1  -7 -19    4.45    3.34
   1  -7 -18    3.30    2.82
   1  -7 -17    0.58    2.40
  -1   7  16  105.56    6.20
   1  -7 -16  100.95    8.71
  -1   7  15    9.73    2.16
   1  -7 -15    6.81    2.99
  -1   7  14   48.07    3.88
   1  -7 -14   53.79    6.36
  -1   7  13   71.77    4.42
  -1  -7  13   77.10    4.57
   1  -7 -13   69.88    6.98
  -1   7  12   18.74    2.34
   1  -7 -12   20.08    4.06
  -1  -7  12   18.76    2.29
  -1  -7  11    0.68    1.56
  -1   7  11    0.15    1.09
  -1  -7  11    0.72    0.91
   1  -7 -11   -0.60    2.29
  -1   7  10  106.98    4.79
  -1  -7  10  115.76    6.47
   1  -7 -10  103.12    7.67
   1  -7  -9   12.12    2.23
  -1   7   9   14.04    1.90
  -1  -7   9   10.21    2.06
   1  -7  -9   12.63    3.13
  -1   7   8   52.36    3.19
   1  -7  -8   50.75    4.13
  -1  -7   8   62.09    4.38
   1  -7  -8   45.29    5.09
  -1   7   7   19.69    2.06
   1  -7  -7   21.40    2.85
  -1  -7   7   16.19    2.48
   1  -7  -7   24.62    3.95
  -1  -7   6  425.80   11.47
  -1   7   6  415.29    9.32
   1  -7  -6  404.28   11.73
   1  -7  -6  440.90   14.85
  -1   7   5   21.66    2.19
  -1  -7   5   19.91    2.48
   1  -7  -5   18.51    2.59
   1  -7  -5   21.06    3.61
  -1  -7   5   22.90    2.95
  -1   7   4   10.75    1.54
  -1  -7   4    7.47    1.54
   1  -7  -4    9.47    1.89
  -1  -7   4    9.15    2.10
   1  -7  -4    7.40    2.11
  -1   7   3    2.06    1.02
   1  -7  -3   -1.18    1.49
  -1  -7   3    1.25    1.00
   1  -7  -3    2.01    1.80
  -1  -7   3    0.33    1.47
  -1  -7   2   11.99    1.69
  -1   7   2    9.88    1.55
   1  -7  -2    6.83    1.86
  -1  -7   2   11.26    2.27
  -1   7   1  113.09    5.00
  -1  -7   1  124.54    4.85
  -1  -7   1  107.27    6.58
   1  -7  -1  117.15    6.67
   1  -7   0   25.17    2.49
  -1   7   0   29.80    2.63
  -1  -7   0   26.45    3.47
   1  -7   0   28.37    3.28
   1  -7   1   88.19    4.64
   1  -7   1   90.96    5.52
  -1  -7  -1   80.73    5.97
   1  -7   2   -1.83    1.21
  -1  -7  -2    0.07    1.96
   1  -7   2    1.39    1.19
  -1  -7  -3    0.17    1.33
   1  -7   3    2.20    1.23
  -1  -7  -3   -0.87    2.26
   1  -7   3    3.67    1.43
  -1  -7  -4   63.15    4.05
   1  -7   4   61.29    4.12
   1  -7   4   64.66    4.22
  -1  -7  -4   63.70    5.57
  -1  -7  -5   -0.64    1.10
   1  -7   5    0.74    1.25
   1   7   5    0.08    0.74
   1  -7   5    2.34    1.29
  -1  -7  -5   -0.05    2.12
   1   7   6  248.88    5.25
  -1  -7  -6  247.50    8.28
   1  -7   6  241.94    8.98
   1  -7   6  255.59    7.94
  -1  -7  -6  253.28   11.47
  -1  -7  -7  110.37    5.61
   1   7   7  111.79    3.36
   1  -7   7  109.82    6.32
   1  -7   7  111.84    5.03
  -1  -7  -7  120.86    8.26
  -1  -7  -8   28.16    2.96
   1  -7   8   32.19    3.54
   1   7   8   34.33    1.91
  -1  -7  -8   34.10    4.77
   1  -7   8   33.58    2.62
   1  -7   9   -0.64    1.69
   1   7   9    1.36    0.72
  -1  -7  -9    0.66    2.36
   1  -7   9    0.26    0.76
   1  -7   9    0.46    0.74
   1   7  10    9.02    1.20
   1  -7  10    9.71    1.37
   1  -7  10    9.23    1.25
  -1  -7 -10   10.53    3.21
   1   7  11    2.72    0.99
  -1  -7 -11    1.32    2.04
   1  -7  11    2.44    0.79
   1  -7  11    3.75    0.91
   1   7  12   24.45    2.08
  -1  -7 -12   19.32    4.38
   1  -7  12   25.32    1.71
   1  -7  12   27.66    1.80
   1   7  13   -0.07    0.91
   1  -7  13    1.11    0.54
   1   7  14    1.23    1.14
  -1  -7 -14    1.96    2.93
   1   7  15   -0.11    1.35
  -1  -7 -15    3.71    2.98
  -1  -7 -16   72.10    7.36
  -1  -7 -17    0.20    3.21
  -1  -7 -18   36.38    5.82
  -1  -7 -19   12.81    3.71
  -1  -7 -20   21.43    4.95
  -1  -7 -21   -1.97    2.67
   1  -8 -19   10.77    3.84
   1  -8 -18   -0.65    2.82
   1  -8 -17   -4.76    3.13
   1  -8 -16    0.11    3.09
   1  -8 -15   45.50    6.16
   1  -8 -14    5.39    3.32
   1  -8 -13  130.48   10.13
   1  -8 -12   13.40    4.02
  -1   8  11    1.59    1.07
   1  -8 -11    4.33    2.58
   1  -8 -10   50.20    4.61
  -1   8  10   51.49    3.23
  -1  -8  10   62.72    4.41
   1  -8 -10   65.92    6.50
   1  -8  -9    1.65    1.69
  -1   8   9    1.12    1.02
   1  -8  -9   -0.10    2.40
  -1  -8   9    1.05    1.29
   1  -8  -8    3.65    1.65
  -1   8   8    3.04    1.23
  -1  -8   8    3.23    1.60
   1  -8  -8    1.88    2.29
  -1  -8   8    2.67    1.55
   1  -8  -7   64.00    4.85
  -1   8   7   62.35    3.46
  -1  -8   7   72.38    5.00
  -1  -8   7   59.47    4.64
   1  -8  -7   61.77    6.09
   1  -8  -6    3.63    1.59
  -1   8   6    2.05    0.94
  -1  -8   6    0.56    1.13
  -1  -8   6    3.63    1.76
   1  -8  -6    1.83    2.15
  -1  -8   5   28.32    3.00
   1  -8  -5   27.43    3.29
  -1   8   5   20.95    2.11
   1  -8  -5   26.68    4.09
  -1  -8   5   22.47    3.12
   1  -8  -4   -0.09    1.43
  -1  -8   4    1.38    1.06
  -1  -8   4    1.15    1.44
  -1   8   4    2.73    1.26
   1  -8  -4    0.92    1.78
   1  -8  -3    0.32    1.35
  -1  -8   3    0.79    1.07
  -1  -8   3   -0.16    1.82
   1  -8  -3    1.43    1.79
  -1   8   3    1.54    1.06
  -1  -8   2   -1.03    1.22
  -1   8   2   -0.14    1.00
  -1  -8   2   -2.28    2.11
   1  -8  -2   -0.78    1.80
  -1  -8   1  168.05    8.84
   1  -8  -1  177.81    8.74
  -1  -8   0   33.65    4.25
   1  -8   0   35.34    3.93
   1  -8   1   54.07    3.96
  -1  -8  -1   52.30    5.11
   1  -8   1   57.29    4.69
   1  -8   2   54.84    3.98
  -1  -8  -2   57.56    4.21
  -1  -8  -2   50.50    5.25
   1  -8   2   60.24    4.75
  -1  -8  -3    0.50    1.11
   1  -8   3   -0.05    1.36
   1  -8   3   -1.51    1.75
  -1  -8  -3   -0.23    2.43
   1  -8   4    0.04    1.46
  -1  -8  -4   -0.81    1.19
  -1  -8  -4   -0.40    2.14
   1  -8   4   -0.94    1.39
  -1  -8  -5   42.29    3.63
   1  -8   5   44.55    3.91
   1  -8   5   44.46    3.73
  -1  -8  -5   50.53    5.55
  -1  -8  -6    4.38    1.71
   1  -8   6    3.23    1.55
  -1  -8  -6   -0.33    2.30
   1  -8   6    1.37    1.06
   1  -8   7   69.83    5.28
  -1  -8  -7   68.23    4.69
   1  -8   7   69.58    4.24
  -1  -8  -7   68.99    6.82
  -1  -8  -8   37.86    3.65
   1  -8   8   32.60    2.83
  -1  -8  -8   28.58    4.72
  -1  -8  -9    0.64    2.68
   1  -8   9    0.86    0.90
  -1  -8 -10    1.37    2.56
  -1  -8 -11   -1.06    2.77
  -1  -8 -12   29.39    5.08
  -1  -8 -13  113.93    9.44
  -1  -8 -14   16.29    4.45
  -1  -8 -15   11.45    3.86
  -1  -8 -16   13.33    3.97
  -1  -8 -17    6.50    3.12
  -1  -8 -18    0.39    3.17
  -1  -8 -19   19.96    4.73
   1  -9 -17   -2.74    2.49
   1  -9 -16    1.82    2.46
   1  -9 -15   13.63    3.78
   1  -9 -14   12.81    4.01
   1  -9 -13    4.65    2.88
   1  -9 -12    2.91    2.89
   1  -9 -11   -1.53    2.62
   1  -9 -10    1.08    2.38
   1  -9  -9   47.74    5.75
   1  -9  -8   98.42    8.11
   1  -9  -7   35.62    5.16
  -1  -9   7   36.62    3.99
  -1  -9   6    2.12    1.64
   1  -9  -6    3.85    2.73
   1  -9  -5    2.27    1.96
  -1  -9   5    7.61    2.20
  -1  -9   4    2.33    1.46
   1  -9  -4    2.06    2.18
   1  -9  -3  106.10    7.47
  -1  -9   3  105.08    7.06
   1  -9  -2   59.80    5.61
  -1  -9   2   52.86    5.28
   1  -9  -1   -1.47    1.84
  -1  -9   1   -2.92    2.09
  -1  -9   0   22.39    3.59
   1  -9   0   24.04    3.40
  -1  -9  -1    1.93    2.06
   1  -9   1   10.85    2.44
  -1  -9  -2    1.30    1.92
   1  -9   2    3.67    1.78
   1  -9   3   34.38    3.85
  -1  -9  -3   33.02    4.62
  -1  -9  -4   12.24    2.97
   1  -9   4   10.65    2.35
  -1  -9  -5   82.10    7.56
   1  -9   5   87.08    5.51
  -1  -9  -6   77.85    7.34
  -1  -9  -7    0.74    2.53
  -1  -9  -8    6.40    3.12
  -1  -9  -9   10.72    3.51
  -1  -9 -10   -3.30    3.17
  -1  -9 -11   30.52    5.37
  -1  -9 -12    4.47    2.93
  -1  -9 -13    9.13    3.64
  -1  -9 -14    2.60    3.07
  -1  -9 -15   -0.12    2.68
  -1  -9 -16   13.05    4.08
   1 -10 -14   -3.49    2.86
   1 -10 -13   12.71    4.18
   1 -10 -12   17.70    4.13
   1 -10 -11    2.96    2.75
   1 -10 -10    0.07    2.50
   1 -10  -9    2.35    2.72
   1 -10  -8   25.22    4.40
   1 -10  -7    0.75    1.96
   1 -10  -6   -1.05    1.96
   1 -10  -5   -2.06    2.18
   1 -10  -4    4.02    2.26
  -1 -10   3    5.14    2.10
   1 -10  -3   10.21    2.94
   1 -10  -2    0.10    1.96
  -1 -10   2    1.14    1.58
   1 -10  -1    1.18    1.80
  -1 -10   1    1.80    1.64
  -1 -10   0    2.19    1.93
   1 -10   0    5.50    2.28
  -1 -10  -1    2.94    2.01
  -1 -10  -2   -4.36    2.81
  -1 -10  -3   -9.06    3.08
  -1 -10  -4   11.84    3.37
  -1 -10  -5    2.10    2.39
  -1 -10  -6    4.22    2.86
  -1 -10  -7   17.69    4.13
  -1 -10  -8    1.50    2.63
  -1 -10  -9    7.54    3.67
  -1 -10 -10   16.90    4.04
  -1 -10 -11    0.01    3.37
  -1 -10 -12   11.95    3.79
  -1 -10 -13   -1.78    2.78
   1 -11 -11   10.27    3.78
   1 -11 -10    1.33    2.40
   1 -11  -9   -2.34    2.65
   1 -11  -8   -3.21    2.69
   1 -11  -7    2.57    2.38
   1 -11  -6    1.48    2.30
  -1 -11  -3   -0.37    2.03
  -1 -11  -4    2.68    2.56
  -1 -11  -5    3.07    2.21
  -1 -11  -6    6.70    3.20
  -1 -11  -7    1.23    2.34
  -1 -11  -8   -0.75    2.28
  -1 -11  -9    2.12    2.46
   2   0 -31    5.70    3.02
   2   0 -30   16.18    4.04
   2   0 -29    3.08    2.24
   2   0 -28   -0.69    2.24
   2   0 -27    5.53    2.49
   2   0 -26  132.75    9.11
   2   0 -25    0.88    2.08
   2   0 -24    9.60    2.84
   2   0 -23    0.50    2.02
   2   0 -22   20.14    3.57
   2   0 -21    0.99    1.94
   2   0 -20   17.65    3.17
  -2   0  19   -1.46    1.82
   2   0 -19    2.73    2.08
  -2   0  18   71.89    5.95
   2   0 -18   71.06    5.49
   2   0 -17    0.20    1.54
  -2   0  17   -2.43    2.22
   2   0 -16   10.62    2.41
  -2   0  16    8.64    2.03
   2   0 -15   -0.02    1.40
  -2   0  15   -0.54    1.18
   2   0 -14   75.56    4.81
  -2   0  14   73.36    5.24
   2   0 -13    2.39    1.77
  -2   0  13   -0.43    1.31
   2   0 -12  682.13   14.97
  -2   0  12  716.70   16.49
   2   0 -11    1.35    1.38
  -2   0  11    0.24    1.14
   2   0 -10    4.80    1.39
   2   0  -9    3.01    1.59
   2   0  -8  808.82   14.57
   2   0  -7    0.43    0.79
   2   0  -6  687.16   12.08
   2   0  -5    3.11    0.89
   2   0  -4 1789.55   22.99
  -2   0  -3   -0.34    0.53
  -2   0  -4    8.37    1.15
  -2   0  -5    0.67    0.71
  -2   0  -6   83.27    3.53
   2   0   6   83.45    3.53
  -2   0  -7    0.27    0.76
   2   0   7    0.36    0.76
  -2   0  -8  706.14   13.26
   2   0   8  716.33   13.49
   2   0   9   -0.29    0.87
  -2   0  -9    0.56    1.06
   2   0  10  456.95   11.18
  -2   0 -10  416.30   10.28
  -2   0 -11   -0.13    1.15
   2   0  11    1.72    1.24
  -2   0 -12  657.14   14.49
   2   0  12  648.60   15.01
   2   0  13    3.32    1.72
  -2   0 -13    1.54    1.79
  -2   0 -14  524.38   13.56
   2   0  14  554.11   14.71
   2   0  15   -2.18    1.21
  -2   0 -15    2.79    1.58
  -2   0 -16   18.73    2.94
   2   0  16   14.55    2.94
  -2   0 -17   -0.76    1.80
   2   0  17   -0.45    1.54
  -2   0 -18   54.46    4.89
   2   0  18   61.47    5.45
  -2   0 -19    0.44    1.73
   2   0  19    2.80    2.13
   2   0  20   13.64    3.18
  -2   0 -20   16.45    3.31
  -2   0 -21    1.81    2.28
  -2   0 -22  242.34   11.08
  -2   0 -23    0.52    1.88
  -2   0 -24   33.60    4.52
  -2   0 -25   -1.02    1.94
  -2   0 -26   22.26    4.23
  -2   0 -27    1.62    2.35
  -2   0 -28    0.95    2.09
  -2   0 -29   -0.41    2.59
  -2   0 -30    4.77    2.65
   2   1 -31   -2.11    2.77
   2  -1 -30    8.94    3.32
   2   1 -30    5.98    2.73
   2  -1 -29   -1.88    2.57
   2   1 -29   -0.54    2.34
   2   1 -28   -0.30    2.34
   2  -1 -28   -0.54    2.34
   2   1 -27   37.28    4.97
   2  -1 -27   41.28    5.67
   2   1 -26    0.22    2.13
   2  -1 -26    1.77    2.41
   2  -1 -25   62.40    6.27
   2   1 -25   60.92    6.23
   2  -1 -24   12.49    3.46
   2   1 -24   11.35    3.25
   2   1 -23  190.93   10.02
   2  -1 -23  179.07   10.20
   2  -1 -22  154.19    9.29
   2   1 -22  145.83    8.74
   2   1 -21  515.16   16.18
   2  -1 -21  493.10   16.42
  -2  -1  20   27.38    4.13
   2   1 -20   28.37    4.00
   2  -1 -20   27.77    4.07
   2   1 -19  103.29    6.76
  -2  -1  19  105.33    7.31
   2  -1 -19   99.51    6.90
  -2   1  18   11.04    2.69
  -2  -1  18    6.81    2.07
   2   1 -18   12.25    2.56
   2  -1 -18    6.68    2.20
   2  -1 -17   12.25    2.64
  -2   1  17   11.08    2.59
  -2  -1  17   10.75    2.50
   2   1 -17    9.62    2.35
  -2  -1  16  284.26   10.96
   2  -1 -16  250.60    9.95
   2   1 -16  252.77    9.57
  -2   1  16  266.16   11.37
  -2  -1  15    9.23    2.08
   2   1 -15    9.97    2.14
   2  -1 -15   13.75    2.58
  -2   1  15   15.47    2.77
  -2  -1  14    2.83    1.41
  -2   1  14    5.71    1.98
   2   1 -14    3.65    1.51
   2  -1 -14    1.58    1.28
  -2  -1  13    1.39    1.07
   2  -1 -13    2.79    1.42
   2   1 -13    2.02    1.23
  -2  -1  12    0.93    0.98
   2   1 -12    2.34    1.19
   2  -1 -11 1097.68   20.18
   2   1 -11 1104.65   19.52
  -2  -1  11 1113.45   20.05
   2   1 -10  246.43    7.76
   2  -1 -10  237.21    8.03
  -2  -1  10  255.33    8.00
   2   1  -9  250.78    7.53
   2  -1  -9  271.97    8.23
  -2  -1   9  249.30    7.50
   2   1  -8 1858.28   26.29
  -2  -1   8 1835.05   26.18
   2  -1  -8 1851.85   26.87
   2   1  -7  456.21    9.83
   2  -1  -7  445.40   10.08
  -2  -1   7  431.97    9.54
  -2   1   6  876.73   15.02
   2  -1  -6  912.35   15.09
  -2   1   5  171.63    5.27
   2  -1  -5  169.20    5.21
  -2   1   4  496.95    9.01
   2  -1  -4  480.11    9.06
  -2   1   3  297.06    6.09
   2  -1  -3  293.21    6.14
  -2   1   2  320.09    5.93
   2  -1  -2  299.74    5.76
  -2   1  -1   35.34    1.67
  -2   1  -2  251.97    5.31
   2   1   3  482.11    7.02
  -2   1  -3  483.94    8.50
  -2   1  -4  405.73    8.09
  -2  -1  -4  436.57    9.12
  -2   1  -4  430.25    6.30
   2  -1   5  447.89    7.51
  -2  -1  -5  437.58    9.89
  -2  -1  -6  920.94   16.24
   2  -1   6  943.92   13.53
  -2   1  -6  963.58   13.33
  -2  -1  -7 1352.55   21.67
   2  -1   7 1360.02   18.76
  -2   1  -7 1374.59   18.50
  -2   1  -8  751.69   12.39
  -2  -1  -8  748.04   15.01
   2  -1   8  732.49   12.65
   2   1   9   82.02    4.68
   2  -1   9   86.71    3.94
  -2  -1  -9   84.28    4.62
  -2   1  -9   78.81    3.65
   2   1  10 1049.37   19.96
  -2   1 -10 1012.69   16.90
   2  -1  10 1042.38   17.42
  -2  -1 -10 1006.89   19.38
   2  -1  11  588.56   12.64
   2   1  11  605.36   14.64
  -2  -1 -11  577.16   14.07
  -2   1 -11  563.98   11.99
  -2  -1 -12  111.30    6.09
   2  -1  12  110.32    5.31
   2   1  12  109.13    6.18
  -2   1 -12  111.60    5.17
   2  -1  13  290.96    9.27
  -2  -1 -13  281.73    9.94
  -2   1 -13  302.34    8.97
   2   1  13  288.23   10.58
   2   1  14   62.07    4.99
   2  -1  14   66.23    4.55
  -2   1 -14   61.21    4.17
  -2  -1 -14   54.18    4.60
  -2   1 -15  231.80    8.49
  -2  -1 -15  237.42    9.75
   2  -1  15  246.54    9.30
   2   1  15  239.49   10.25
  -2   1 -16  598.41   14.60
  -2  -1 -16  577.30   16.32
   2  -1  16  609.91   15.93
   2   1  16  627.53   17.71
   2   1  17   11.16    2.94
  -2  -1 -17    4.93    2.17
   2  -1  17    9.29    2.23
  -2   1 -17   11.87    2.62
   2   1  18  412.67   15.01
  -2  -1 -18  399.10   13.78
   2  -1  18  405.81   13.55
  -2   1 -18  384.04   12.35
   2  -1  19  346.51   13.07
  -2   1 -19  359.25   12.06
  -2  -1 -19  366.96   13.55
   2  -1  20   55.07    5.60
  -2  -1 -20   59.48    5.78
  -2   1 -20   67.55    5.53
  -2  -1 -21    1.51    2.58
  -2   1 -21    1.07    1.59
   2  -1  21    0.91    1.49
  -2   1 -22   85.04    6.43
  -2  -1 -22   87.73    7.10
  -2  -1 -23    1.86    2.31
  -2   1 -23    0.54    1.82
  -2   1 -24   37.65    4.67
  -2  -1 -24   32.21    4.71
  -2   1 -25   21.55    3.76
  -2  -1 -25   19.89    4.05
  -2  -1 -26   27.73    4.77
  -2   1 -26   25.10    4.28
  -2  -1 -27   -3.76    2.44
  -2   1 -27    3.57    2.45
  -2   1 -28    0.87    1.91
  -2  -1 -28    2.50    2.82
  -2  -1 -29   24.87    4.79
  -2   1 -29   17.40    3.81
  -2  -1 -30    9.08    3.23
  -2   1 -30   11.10    3.42
  -2   2  30    4.26    3.11
   2  -2 -29   46.92    6.35
   2  -2 -28    2.00    2.71
   2   2 -28   -1.23    2.40
   2  -2 -27    9.24    3.58
   2   2 -27    3.59    2.61
   2  -2 -26    5.03    3.10
   2   2 -26   10.12    3.03
   2   2 -25   70.68    6.57
   2  -2 -25   63.51    6.61
   2  -2 -24   43.22    5.51
   2   2 -24   38.43    4.94
   2  -2 -23   21.58    4.08
   2   2 -23   24.10    3.69
   2   2 -22    8.50    2.29
   2  -2 -22    3.22    1.97
   2   2 -21   26.49    3.80
   2  -2 -21   23.24    3.90
  -2  -2  21   24.40    3.75
  -2  -2  20   40.20    4.66
   2  -2 -20   47.96    5.36
   2   2 -20   46.80    4.79
   2   2 -19  407.65   13.76
   2  -2 -19  408.97   14.46
  -2  -2  19  400.29   14.18
  -2  -2  18  116.81    7.19
   2   2 -18  113.89    6.89
   2  -2 -18  105.00    7.13
  -2  -2  17   77.79    5.62
   2  -2 -17   74.28    5.82
  -2   2  17   84.72    6.85
   2   2 -17   77.20    5.60
   2  -2 -16   55.46    5.30
  -2  -2  16   36.57    4.01
  -2   2  16   47.96    5.07
   2   2 -16   48.83    4.42
   2   2 -15 1026.30   21.29
  -2  -2  15 1049.27   21.43
   2  -2 -15 1026.89   22.60
  -2   2  15 1042.37   24.50
   2   2 -14    2.01    1.71
  -2  -2  14   -1.31    1.50
   2  -2 -14    4.06    2.26
   2   2 -13   86.96    5.15
  -2  -2  13   87.45    5.17
   2  -2 -13   80.14    5.45
   2  -2 -12   50.14    4.21
  -2  -2  12   51.32    3.81
  -2   2  11    3.18    1.81
   2  -2 -11   -0.89    1.80
  -2  -2  11    1.98    1.30
  -2   2  10    3.74    1.82
   2  -2 -10    1.73    1.56
  -2   2   9 1347.99   22.63
  -2  -2   9 1346.39   21.22
   2  -2  -9 1416.66   23.43
  -2   2   8  554.08   12.17
   2  -2  -8  578.43   12.94
  -2  -2   8  553.48   11.36
  -2   2   7   37.06    2.75
   2  -2  -7   36.68    3.09
  -2  -2   7   30.13    2.37
   2  -2  -6    1.88    1.03
  -2   2   6    1.57    1.14
   2  -2  -6    0.60    1.17
  -2   2   5    5.56    1.22
   2  -2  -5   16.96    1.93
  -2   2   4  203.21    5.54
   2  -2  -4  210.92    6.21
   2  -2  -3 3365.72   40.12
  -2   2   2 3804.16   42.81
  -2   2   2 3755.44   43.84
   2  -2  -2 3793.53   43.62
  -2   2   1 3641.03   40.66
   2  -2  -1 3565.41   40.48
  -2   2   1 3539.44   40.73
  -2   2   0  339.02    6.52
   2  -2   0  317.64    5.71
  -2   2   0  308.37    5.78
  -2   2  -1  407.61    7.64
   2  -2   1  392.14    5.86
  -2   2  -1  392.20    5.97
  -2   2  -2  129.86    4.13
  -2   2  -3   57.38    2.82
  -2   2  -4  244.10    6.50
   2   2   4  265.76    4.74
  -2  -2  -4  263.96    7.78
   2   2   5  727.45   10.88
  -2   2  -5  717.71   12.86
  -2  -2  -5  703.33   14.47
  -2   2  -6    0.25    0.37
  -2  -2  -6   -0.34    1.28
   2  -2   6    0.17    0.39
   2  -2   7   39.96    1.86
  -2  -2  -7   38.72    3.28
  -2   2  -7   47.78    2.03
  -2  -2  -8   46.74    3.86
  -2   2  -8   55.69    2.49
   2  -2   8   50.25    2.39
  -2  -2  -9  232.38    8.72
   2  -2   9  241.14    6.05
  -2   2 -10   15.97    1.70
   2  -2  10   16.77    1.76
  -2  -2 -10   13.11    2.28
  -2   2 -11  566.42   11.29
  -2  -2 -11  555.89   14.75
   2  -2  11  534.73   11.21
  -2  -2 -12  655.52   16.75
  -2   2 -12  676.22   13.18
   2  -2  12  650.21   13.25
   2   2  12  642.18   16.90
  -2   2 -13    4.70    1.45
  -2  -2 -13    2.37    1.53
   2  -2  13    2.81    1.24
   2   2  13    2.51    1.51
  -2  -2 -14   93.27    6.34
  -2   2 -14  107.99    5.25
   2  -2  14  106.29    5.25
   2   2  14  104.77    6.86
   2  -2  15   78.90    5.57
  -2  -2 -15   70.81    5.67
   2  -2  15   68.02    4.50
  -2   2 -15   76.05    4.60
   2   2  15   76.78    6.07
  -2   2 -16  148.63    6.76
   2  -2  16  149.08    6.98
  -2  -2 -16  143.90    8.38
   2   2  16  153.73    8.82
  -2   2 -17  263.01    9.34
  -2  -2 -17  255.26   11.38
   2  -2  17  246.97    9.52
  -2  -2 -18  190.49    9.99
  -2   2 -18  198.34    8.36
   2  -2  18  171.13    8.23
  -2   2 -19   40.68    4.00
  -2  -2 -19   31.27    4.62
   2  -2  19   40.82    4.23
  -2  -2 -20    9.92    2.85
   2  -2  20   11.51    2.51
  -2   2 -20   10.66    2.43
  -2  -2 -21   14.86    3.31
   2  -2  21    8.63    2.48
  -2   2 -21   15.21    2.69
  -2   2 -22   69.77    5.59
   2  -2  22   77.67    6.31
  -2  -2 -22   71.83    6.85
  -2   2 -23  119.07    7.54
  -2  -2 -23  107.90    8.46
  -2   2 -24   63.09    5.81
  -2  -2 -24   70.40    6.93
  -2  -2 -25   13.77    3.84
  -2   2 -25   11.01    2.88
  -2   2 -26    3.62    2.22
  -2  -2 -26    7.98    3.86
  -2  -2 -27   28.38    5.17
  -2   2 -27   17.20    3.76
  -2  -2 -28   10.19    3.58
  -2  -2 -29    7.20    3.57
  -2   3  30   -1.47    3.17
  -2   3  29   -2.44    3.54
  -2   3  28   -1.58    2.87
   2  -3 -28    1.89    2.32
  -2   3  27   11.80    3.84
   2  -3 -27   22.36    4.79
  -2   3  26    5.31    3.53
   2  -3 -26   -0.32    2.52
  -2   3  25   21.92    4.74
   2  -3 -25   12.90    3.93
  -2   3  24   15.37    4.15
   2  -3 -24    8.24    3.27
  -2   3  23  107.44    8.80
   2  -3 -23  109.84    8.63
  -2   3  22  237.03   12.48
   2  -3 -22  220.71   11.87
  -2  -3  22  239.72   11.51
  -2   3  21   16.17    3.68
   2  -3 -21   12.64    3.47
  -2  -3  21   11.55    2.52
  -2   3  20   14.00    3.69
   2  -3 -20   19.53    4.03
  -2  -3  20   16.16    2.97
  -2   3  19  391.98   14.81
   2  -3 -19  361.13   14.66
  -2  -3  19  385.90   13.48
  -2   3  18    2.24    2.89
   2  -3 -18    2.35    2.72
  -2  -3  18    0.72    1.44
  -2   3  17  130.29    8.01
   2  -3 -17  114.24    7.64
  -2  -3  17  123.03    6.87
   2  -3 -16  121.30    7.68
  -2  -3  16  132.68    6.88
  -2   3  15  145.72    8.01
   2  -3 -15  128.77    7.73
  -2   3  15  137.96    8.57
  -2  -3  15  133.74    6.76
  -2   3  14    2.92    2.12
   2  -3 -14    1.62    1.82
  -2   3  14    1.88    1.49
  -2  -3  14    0.22    1.18
  -2   3  13   43.13    4.08
   2  -3 -13   36.18    4.20
  -2  -3  13   43.25    3.50
  -2   3  12   19.76    2.78
  -2  -3  12   18.20    2.29
   2  -3 -12   17.30    2.86
  -2   3  11  184.34    7.60
  -2  -3  11  194.34    6.96
   2  -3 -11  193.26    8.46
  -2   3  10 1118.89   20.38
  -2  -3  10 1121.47   19.13
   2  -3 -10 1132.99   22.16
  -2   3   9   46.98    3.53
  -2  -3   9   47.23    3.15
   2  -3  -9   42.33    3.82
  -2   3   8  363.14    9.44
  -2  -3   8  333.44    8.56
   2  -3  -8  364.73   10.66
  -2   3   7   31.58    2.55
   2  -3  -7   33.87    2.71
   2  -3  -7   30.64    2.99
  -2   3   6  358.91    8.77
   2  -3  -6  354.76    8.72
   2  -3  -6  331.77    9.37
   2  -3  -5   92.41    4.07
   2  -3  -5   90.78    4.48
  -2   3   5   89.33    4.70
   2  -3  -4   55.71    3.00
  -2   3   4   53.43    2.75
  -2   3   4   49.76    3.31
   2  -3  -4   56.05    3.45
   2  -3  -3  403.56    8.59
  -2   3   3  391.21    7.88
  -2  -3   3  387.49    7.28
   2  -3  -3  389.41    9.13
  -2   3   3  401.65    9.36
  -2  -3   2  600.16    9.13
  -2   3   2  580.35   10.39
   2  -3  -2  606.38   11.41
  -2  -3   1  937.69   11.98
   2  -3  -1  922.45   14.20
  -2   3   1  934.53   14.12
  -2   3   1  944.02   14.86
   2  -3  -1  957.72   14.70
  -2   3   0   11.67    1.26
  -2  -3   0   13.68    0.78
   2  -3   0    9.68    1.27
   2  -3   0   11.61    1.25
  -2   3  -1   31.97    2.19
   2  -3   1   30.73    2.11
   2  -3   1   32.41    1.79
  -2   3  -2   30.18    2.22
   2  -3   2   29.38    2.13
   2  -3   2   31.82    1.55
  -2  -3  -3    4.50    0.73
   2  -3   3    5.77    1.12
  -2   3  -3    3.41    0.88
   2  -3   3    6.34    0.66
  -2  -3  -3    6.03    1.43
  -2  -3  -4 1739.61   21.74
   2  -3   4 1772.69   24.70
  -2   3  -4 1805.80   25.08
  -2  -3  -4 1835.55   27.92
   2  -3   5  175.20    5.94
  -2   3  -5  188.08    6.19
  -2  -3  -5  178.63    7.28
   2  -3   6  477.73   10.97
   2   3   6  500.22    8.55
  -2  -3  -6  480.08   12.87
   2   3   7   32.34    2.12
  -2  -3  -7   27.02    3.07
   2  -3   7   29.97    1.35
   2   3   8   38.98    2.52
  -2  -3  -8   38.50    3.72
   2  -3   8   39.89    1.76
   2   3   9   19.21    2.09
   2  -3   9   20.61    1.49
  -2  -3  -9   23.77    3.08
   2   3  10 1116.96   19.08
  -2  -3 -10 1130.83   23.41
   2  -3  10 1094.25   15.93
   2   3  11  104.76    5.23
   2  -3  11   99.94    3.90
  -2  -3 -11  102.25    6.51
   2   3  12    8.62    1.97
   2  -3  12    8.31    1.34
   2  -3  12    8.51    1.82
  -2  -3 -12    8.36    2.21
   2  -3  13    3.71    1.11
  -2  -3 -13    3.15    2.03
   2  -3  13    2.07    1.38
   2  -3  14   15.34    1.88
   2  -3  14   19.46    2.92
  -2  -3 -14   17.69    3.18
  -2   3 -15   14.65    2.07
  -2  -3 -15   11.56    2.93
   2  -3  15    9.62    1.72
  -2   3 -16  241.47    8.77
  -2  -3 -16  254.84   11.56
   2  -3  16  246.34    8.49
  -2   3 -17    6.53    1.75
  -2  -3 -17    5.74    2.13
   2  -3  17    6.91    1.69
   2  -3  18    1.28    1.21
  -2   3 -18    1.68    1.28
  -2  -3 -18   -0.74    2.31
   2  -3  19    1.42    1.33
  -2  -3 -19   -1.74    2.75
  -2   3 -19   -0.35    1.39
  -2  -3 -20   24.00    4.48
  -2   3 -20   28.88    3.68
   2  -3  20   28.94    3.47
   2  -3  21   53.62    4.96
  -2  -3 -21   56.66    6.35
  -2   3 -21   62.40    5.23
  -2  -3 -22  165.13   10.63
  -2   3 -22  188.08    9.22
  -2  -3 -23    1.18    2.43
  -2   3 -23    0.27    1.89
  -2  -3 -24   -3.02    2.55
  -2   3 -24   -2.12    2.50
  -2  -3 -25   17.81    4.60
  -2  -3 -26   18.44    4.47
  -2  -3 -27   10.98    4.08
   2   3  28    5.06    3.35
  -2  -3 -28    5.14    2.90
   2   3  29    7.86    3.88
  -2   4  30    0.62    2.80
  -2   4  29   14.67    4.28
  -2   4  28    0.63    2.67
  -2   4  27    6.26    3.51
   2  -4 -27    8.32    3.70
  -2   4  26    2.25    3.38
   2  -4 -26    4.18    3.55
  -2   4  25  151.25   10.79
   2  -4 -25  144.69   10.70
  -2   4  24   19.68    4.54
   2  -4 -24   17.55    4.18
  -2   4  23    6.69    3.09
   2  -4 -23    2.93    2.66
  -2   4  22   18.86    3.94
   2  -4 -22   23.26    4.45
  -2   4  21   85.37    7.38
  -2  -4  21   79.67    6.23
   2  -4 -21   73.04    7.31
  -2   4  20   10.12    3.20
   2  -4 -20   15.88    3.92
  -2  -4  20   12.56    2.65
  -2   4  19  159.57    9.42
   2  -4 -19  157.20    9.79
  -2  -4  19  142.63    7.90
  -2   4  18    1.11    2.28
   2  -4 -18    0.87    1.96
  -2  -4  18    2.35    1.50
  -2   4  17    9.18    2.83
   2  -4 -17   10.94    3.06
  -2  -4  17    8.72    2.02
  -2   4  16   17.02    3.19
   2  -4 -16   17.63    3.51
  -2  -4  16   18.26    2.62
  -2  -4  15    7.16    1.82
   2  -4 -15    4.12    2.16
  -2   4  14   87.63    5.98
  -2  -4  14   85.39    5.08
   2  -4 -14   89.24    6.56
  -2   4  13   95.99    5.95
  -2   4  13   87.86    6.74
   2  -4 -13   87.19    6.39
  -2  -4  13   87.50    5.00
  -2   4  12   89.11    5.60
  -2  -4  12   82.38    4.63
   2  -4 -12   82.24    6.04
  -2   4  12   90.40    6.64
  -2   4  11   48.94    4.04
  -2  -4  11   45.85    3.34
   2  -4 -11   57.38    4.97
  -2   4  11   50.03    4.90
  -2   4  10  253.45    8.64
   2  -4 -10  248.80   10.12
  -2   4  10  251.28   10.55
  -2  -4  10  254.82    7.89
  -2   4   9  324.09    9.52
   2  -4  -9  319.18   10.98
  -2  -4   9  325.39    9.50
  -2   4   9  326.84   11.62
   2  -4  -8    9.05    1.80
   2  -4  -8    5.01    1.52
  -2  -4   8    7.92    1.58
  -2  -4   7   70.76    3.86
   2  -4  -7   76.22    4.29
   2  -4  -7   76.54    4.89
  -2   4   6   39.82    2.71
   2  -4  -6   35.80    2.84
  -2  -4   6   39.78    2.79
   2  -4  -6   38.62    3.57
   2  -4  -5   79.52    4.08
  -2   4   5   78.07    3.60
  -2  -4   5   83.34    3.73
   2  -4  -5   80.24    4.71
  -2   4   5   71.76    4.57
   2  -4  -4    4.39    1.31
  -2   4   4    4.67    1.27
   2  -4  -4    1.82    1.22
  -2   4   4    2.21    0.96
  -2  -4   4    2.99    0.78
  -2  -4   3  185.18    5.04
  -2   4   3  188.56    5.54
   2  -4  -3  181.51    6.62
  -2   4   3  190.70    6.92
  -2  -4   2    0.24    0.52
  -2   4   2    0.26    0.80
   2  -4  -2   -1.59    1.16
   2  -4  -1    5.23    1.06
  -2  -4   1    6.23    0.83
  -2   4   1    4.01    0.94
   2  -4  -1    5.40    1.23
  -2   4   0  165.87    5.34
   2  -4   0  166.40    5.35
  -2  -4   0  170.85    3.69
   2  -4   0  171.68    5.58
  -2   4  -1  581.36   11.24
   2  -4   1  557.38   11.11
   2  -4   1  578.34   10.62
   2  -4   2   19.12    1.96
   2  -4   2   16.85    1.50
  -2   4  -2   16.48    1.87
  -2   4  -3  321.03    8.30
  -2  -4  -3  313.94    6.57
   2  -4   3  325.13    8.27
   2  -4   3  327.27    6.59
  -2  -4  -3  321.46   10.14
   2  -4   4   32.24    2.70
  -2   4  -4   37.01    2.91
  -2  -4  -4   35.25    2.02
   2   4   4   36.13    1.20
  -2  -4  -4   34.34    3.48
   2  -4   4   35.10    1.81
   2   4   5 1646.00   18.87
  -2  -4  -5 1612.28   21.64
   2  -4   5 1612.09   24.45
   2  -4   5 1618.72   19.67
  -2   4  -5 1581.11   24.85
  -2  -4  -5 1666.44   28.56
   2  -4   6   -0.43    1.13
   2  -4   6    1.93    0.53
   2  -4   7  245.52    8.06
   2  -4   7  243.05    4.40
  -2  -4  -7  251.61    9.87
   2  -4   8  510.23   12.64
   2  -4   8  500.76    7.37
  -2  -4  -8  497.48   14.71
   2  -4   9    7.39    1.63
   2   4   9    6.62    1.32
   2  -4   9    6.98    0.75
  -2  -4  -9    5.03    1.92
   2  -4  10   49.24    4.02
   2   4  10   47.28    3.13
  -2  -4 -10   37.11    4.26
   2  -4  10   40.42    1.91
   2   4  11  800.03   15.44
   2  -4  11  827.33   18.50
   2  -4  11  805.86   12.27
   2   4  12   43.52    3.48
   2  -4  12   38.87    3.95
   2  -4  12   37.98    2.27
  -2  -4 -12   39.89    4.73
   2   4  13  306.56    9.66
   2  -4  13  340.61   11.62
   2  -4  13  303.19    7.48
  -2  -4 -13  322.94   13.02
   2   4  14    4.49    1.63
  -2  -4 -14    2.44    2.19
   2  -4  14    5.46    1.23
   2   4  15   68.94    5.06
  -2  -4 -15   77.27    6.68
   2  -4  15   83.61    4.12
   2   4  16   50.47    4.54
   2  -4  16   49.54    3.42
  -2  -4 -16   54.67    5.83
   2   4  17   99.15    6.59
  -2  -4 -17  110.84    8.16
   2  -4  17  105.45    5.17
   2   4  18    6.46    2.52
  -2  -4 -18    5.24    2.87
   2  -4  18    5.76    1.41
   2   4  19   15.27    3.22
  -2  -4 -19   18.83    4.01
   2  -4  19   14.01    2.12
   2   4  20  130.48    8.57
  -2  -4 -20  143.30   10.03
   2   4  21   90.34    7.37
  -2  -4 -21   91.84    8.51
   2   4  22   -1.13    2.27
  -2  -4 -22   -3.19    2.70
   2   4  23   18.58    4.01
  -2  -4 -23   12.25    3.96
   2   4  24   20.60    4.45
  -2  -4 -24   17.43    4.13
   2   4  25    9.26    3.35
  -2  -4 -25    0.88    2.58
   2   4  26    1.43    2.41
  -2  -4 -26    8.32    3.71
   2   4  27   10.40    3.73
  -2   5  28    0.47    2.50
  -2   5  27   48.31    6.57
  -2   5  26   15.25    4.19
  -2   5  25    4.01    2.98
   2  -5 -25    4.48    3.86
  -2   5  24  134.97   10.05
   2  -5 -24  138.57   10.85
  -2   5  23    2.78    2.83
   2  -5 -23    4.05    3.45
  -2   5  22    1.82    2.46
   2  -5 -22    0.10    2.23
  -2   5  21   66.37    6.34
   2  -5 -21   68.58    7.12
  -2   5  20  116.18    8.26
   2  -5 -20  111.05    8.82
  -2   5  19   33.89    4.78
  -2  -5  19   34.68    3.84
   2  -5 -19   36.43    5.49
  -2   5  18  330.39   13.23
  -2  -5  18  321.48   11.41
   2  -5 -18  343.96   14.96
  -2   5  17  206.24   10.04
   2  -5 -17  211.12   11.25
  -2  -5  17  189.98    8.40
  -2   5  16   13.80    2.99
   2  -5 -16   21.26    3.91
  -2  -5  16   18.97    2.54
  -2   5  15  157.61    8.18
  -2  -5  15  167.25    7.31
   2  -5 -15  157.26    9.39
  -2   5  14   16.73    2.77
   2  -5 -14   17.27    3.46
  -2  -5  14   21.40    2.59
  -2  -5  14   19.17    2.87
  -2  -5  13  139.04    7.24
  -2   5  13  127.77    6.88
   2  -5 -13  134.82    8.25
  -2  -5  13  122.55    5.97
  -2  -5  12  162.57    7.73
  -2  -5  12  166.64    6.77
   2  -5 -12  164.72    9.19
  -2   5  12  174.99    9.77
  -2   5  11   19.32    3.43
  -2  -5  11   16.20    2.11
  -2  -5  11   15.61    2.49
   2  -5 -11   17.89    3.34
   2  -5 -10   10.83    2.73
  -2  -5  10    6.83    1.55
  -2   5  10   10.24    2.82
   2  -5  -9    0.93    1.26
  -2  -5   9   -0.11    1.06
  -2   5   9    1.46    1.59
   2  -5  -9    0.90    2.07
  -2  -5   8  270.56    8.60
  -2   5   8  273.36    8.05
   2  -5  -8  263.96    8.85
   2  -5  -8  279.29   10.47
  -2   5   8  277.22   10.94
  -2   5   7  584.71   12.03
   2  -5  -7  600.15   13.59
  -2  -5   7  595.24   13.04
  -2   5   7  629.40   16.57
   2  -5  -7  612.31   15.89
  -2  -5   6  356.72    9.17
  -2   5   6  343.40    8.64
   2  -5  -6  349.94    9.79
   2  -5  -6  357.02   11.51
   2  -5  -5    2.68    1.10
  -2  -5   5    4.29    1.17
  -2   5   5    3.30    1.26
   2  -5  -5    7.16    2.13
   2  -5  -4   23.91    2.47
  -2   5   4   23.46    2.22
  -2  -5   4   20.23    1.99
   2  -5  -4   18.76    2.60
  -2   5   3   86.06    3.97
  -2  -5   3   83.67    3.44
   2  -5  -3   91.46    5.12
  -2  -5   2   34.21    2.10
  -2   5   2   30.61    2.34
   2  -5  -2   37.35    3.23
  -2  -5   1    6.76    0.99
   2  -5  -1    9.25    1.40
  -2   5   1    4.54    1.11
   2  -5  -1    8.91    1.66
  -2   5   0  634.46   12.36
   2  -5   0  626.37   12.32
  -2  -5   0  608.40    9.52
   2  -5   0  632.84   13.07
  -2   5  -1   47.12    3.08
   2  -5   1   43.94    3.05
   2  -5   1   47.70    3.14
  -2  -5  -1   48.60    4.06
  -2   5  -2   30.41    2.65
   2  -5   2   27.60    2.47
  -2  -5  -2   27.90    3.30
   2  -5   2   31.65    2.45
  -2  -5  -3   78.00    3.42
  -2   5  -3   76.51    4.45
   2  -5   3   80.88    4.24
  -2  -5  -3   79.44    5.41
   2  -5   3   79.72    3.62
  -2   5  -4  117.17    5.42
  -2  -5  -4  110.68    4.14
   2   5   4  106.23    2.32
   2  -5   4  110.01    5.14
   2  -5   4  110.22    3.99
  -2  -5  -4  107.35    6.45
   2  -5   5  302.12    9.20
  -2  -5  -5  312.43    7.47
   2   5   5  310.45    4.83
  -2  -5  -5  311.90   11.45
   2  -5   5  311.85    6.71
   2   5   6  122.52    2.92
   2  -5   6  127.95    5.73
  -2  -5  -6  121.59    4.69
  -2  -5  -6  125.30    7.33
   2  -5   6  124.06    3.66
   2  -5   7   63.14    4.29
   2   5   7   69.14    2.45
  -2  -5  -7   63.79    5.73
   2  -5   7   65.80    2.46
   2  -5   7   69.63    2.47
   2  -5   8  602.18   14.41
   2  -5   8  568.71    8.55
  -2  -5  -8  595.45   17.22
   2  -5   8  576.46    8.58
   2  -5   9  143.21    6.91
   2  -5   9  136.46    3.26
  -2  -5  -9  147.81    8.45
   2  -5  10  174.37    7.83
  -2  -5 -10  167.35    9.19
   2  -5  10  146.22    3.45
   2  -5  11   14.19    2.79
   2  -5  11   11.77    0.92
   2  -5  12   23.00    3.21
   2   5  12   22.60    2.48
  -2  -5 -12   22.65    3.78
   2  -5  12   22.49    1.38
   2   5  13   23.81    2.72
  -2  -5 -13   20.04    3.76
   2  -5  13   21.96    1.50
   2   5  14  385.87   11.03
  -2  -5 -14  378.13   15.27
   2  -5  14  378.58    7.55
   2   5  15  117.57    6.24
   2  -5  15  122.87    4.21
  -2  -5 -15  127.83    8.96
   2   5  16   60.54    4.72
  -2  -5 -16   61.02    6.51
   2  -5  16   56.82    3.02
   2   5  17    3.53    2.14
  -2  -5 -17    5.57    2.80
   2  -5  17    2.80    0.97
   2   5  18    5.11    2.18
  -2  -5 -18    7.93    3.50
   2   5  19   14.06    2.96
  -2  -5 -19    9.72    3.42
   2   5  20  127.20    8.03
  -2  -5 -20  126.22    9.93
   2   5  21   52.95    5.53
  -2  -5 -21   53.68    6.57
   2   5  22   30.93    4.58
  -2  -5 -22   23.65    4.61
   2   5  23   19.22    3.61
  -2  -5 -23   16.77    4.39
   2   5  24    6.16    2.74
  -2  -5 -24    6.43    3.17
  -2  -5 -25    4.56    3.73
  -2   6  26   -2.53    3.05
  -2   6  25    6.93    2.90
  -2   6  24   12.95    3.33
   2  -6 -24   21.35    5.18
  -2   6  23   -0.69    2.46
   2  -6 -23   -0.11    2.80
  -2   6  22    1.49    1.96
   2  -6 -22    1.47    2.70
  -2   6  21    3.47    2.52
   2  -6 -21    2.60    3.14
  -2   6  20   41.45    4.94
   2  -6 -20   41.43    5.79
  -2   6  19   63.83    6.15
   2  -6 -19   76.85    7.69
  -2   6  18   42.53    5.00
   2  -6 -18   35.17    5.36
   2  -6 -17   -2.50    2.80
  -2  -6  16    2.63    1.22
   2  -6 -16    3.28    2.77
  -2  -6  15   88.72    5.34
   2  -6 -15   79.76    7.42
  -2  -6  14  181.42    7.60
   2  -6 -14  182.37   10.60
   2  -6 -13   42.82    5.30
  -2  -6  13   40.76    3.50
  -2  -6  12   32.26    3.64
  -2   6  12   35.00    3.42
  -2  -6  12   32.94    3.15
   2  -6 -12   31.22    4.28
  -2   6  11    0.72    1.39
  -2  -6  11   -0.38    0.85
   2  -6 -11   -1.92    2.17
  -2  -6  11   -1.09    1.36
  -2  -6  10   49.04    4.06
   2  -6 -10   44.87    3.95
  -2   6  10   44.25    3.36
   2  -6 -10   42.52    4.65
   2  -6  -9    1.21    1.31
  -2  -6   9    3.14    1.46
  -2   6   9    2.68    1.11
   2  -6  -9    2.15    2.02
  -2   6   8   43.21    3.15
  -2  -6   8   43.78    3.59
   2  -6  -8   40.93    3.67
   2  -6  -8   47.70    4.73
   2  -6  -7   49.15    3.96
  -2   6   7   50.79    3.41
  -2  -6   7   49.35    3.56
   2  -6  -7   56.72    5.09
  -2   6   6  106.21    4.68
  -2  -6   6  105.44    5.00
   2  -6  -6  103.91    5.59
   2  -6  -6  115.74    6.82
   2  -6  -5    0.69    1.24
  -2  -6   5    0.22    0.82
  -2   6   5    0.45    1.13
  -2   6   4   26.17    2.37
   2  -6  -4   25.39    2.78
  -2  -6   4   26.79    2.36
   2  -6  -4   30.38    3.46
  -2   6   3   35.07    2.86
  -2  -6   3   32.57    2.34
   2  -6  -3   33.66    3.50
  -2  -6   2    1.15    0.86
  -2   6   2    2.89    1.39
   2  -6  -2    1.99    1.49
   2  -6  -1   54.97    3.52
  -2  -6   1   55.13    2.73
  -2   6   1   52.72    3.46
   2  -6  -1   57.48    4.20
  -2  -6   0   10.85    1.24
   2  -6   0   12.87    1.82
  -2   6   0    9.25    1.69
  -2  -6   0    9.33    2.18
   2  -6   0   15.53    2.31
  -2   6  -1  195.82    6.90
   2  -6   1  190.77    6.83
   2  -6   1  197.83    7.15
  -2  -6  -1  194.12    8.70
   2  -6   2    3.53    1.33
  -2   6  -2    4.13    1.45
   2  -6   2    2.66    1.19
  -2  -6  -2    3.04    1.67
   2  -6   3   43.07    3.32
  -2  -6  -3   48.96    3.10
  -2   6  -3   44.09    3.49
  -2  -6  -3   45.18    4.51
   2  -6   3   42.30    3.05
   2  -6   4    0.08    1.23
  -2  -6  -4    0.13    1.00
   2  -6   4   -0.06    0.89
  -2  -6  -4   -2.78    2.43
  -2  -6  -5    0.65    0.97
   2  -6   5    1.32    1.36
   2  -6   5    1.81    0.91
  -2  -6  -6  106.61    4.73
   2  -6   6  113.04    5.83
   2   6   6  105.30    2.38
   2  -6   6  112.06    4.05
  -2  -6  -6   98.91    6.89
   2   6   7    3.51    0.53
   2  -6   7    3.82    1.58
   2  -6   7    4.69    0.96
  -2  -6  -7    5.65    2.08
   2   6   8   17.12    1.23
   2  -6   8   18.30    2.59
   2  -6   8   16.59    1.32
  -2  -6  -8   13.52    3.06
   2  -6   8   16.63    1.31
   2  -6   9   21.04    2.80
   2   6   9   24.17    1.60
   2  -6   9   24.05    1.38
  -2  -6  -9   25.31    4.16
   2  -6   9   27.87    1.51
   2   6  10   42.43    2.33
   2  -6  10   48.48    4.33
  -2  -6 -10   40.48    5.16
   2   6  11   36.04    2.49
  -2  -6 -11   39.93    5.24
  -2  -6 -12   21.47    4.17
  -2  -6 -13  238.10   12.48
  -2  -6 -14   30.47    5.23
  -2  -6 -15   14.53    4.03
  -2  -6 -16   -2.15    3.17
  -2  -6 -17   17.49    4.24
   2   6  18  173.24    8.27
  -2  -6 -18  182.53   11.95
   2   6  19    7.49    2.43
  -2  -6 -19    0.74    2.51
   2   6  20   10.28    2.65
  -2  -6 -20   12.76    4.11
  -2  -6 -21    0.03    2.72
  -2  -6 -22    1.78    2.86
  -2  -6 -23   -3.28    2.72
   2  -7 -22    3.36    3.08
   2  -7 -21    5.81    3.26
   2  -7 -20   46.07    6.27
   2  -7 -19    5.78    3.32
   2  -7 -18   45.68    6.28
   2  -7 -17  205.79   12.25
  -2   7  16    6.68    2.17
   2  -7 -16    1.43    2.74
  -2   7  15    7.36    2.05
   2  -7 -15    2.69    2.85
  -2   7  14   19.55    2.91
   2  -7 -14   17.15    4.06
  -2   7  13    2.48    1.50
  -2  -7  13    2.05    1.05
   2  -7 -13    0.98    2.48
  -2   7  12   29.62    3.02
  -2  -7  12   28.12    3.05
   2  -7 -12   31.45    4.82
  -2   7  11   88.59    4.89
  -2  -7  11   94.58    6.02
   2  -7 -11   81.08    7.02
   2  -7 -10    4.25    1.70
  -2  -7  10    3.99    1.68
  -2   7  10    3.83    1.41
   2  -7 -10    4.33    2.40
  -2   7   9   33.08    2.88
  -2  -7   9   37.67    3.59
   2  -7  -9   35.63    3.88
   2  -7  -9   30.23    4.22
  -2  -7   8   42.26    3.58
   2  -7  -8   45.70    4.04
  -2   7   8   36.86    2.96
   2  -7  -8   36.00    4.43
   2  -7  -7   -1.23    1.36
  -2   7   7    1.18    1.16
  -2  -7   7   -1.24    1.45
   2  -7  -7    3.18    2.25
  -2   7   6    0.09    1.24
   2  -7  -6   -2.42    1.52
  -2  -7   6    0.48    1.09
  -2  -7   5  229.53    7.64
   2  -7  -5  220.86    8.77
  -2   7   5  224.31    7.14
   2  -7  -5  230.81   10.09
  -2   7   4   41.93    3.14
  -2  -7   4   43.91    3.16
   2  -7  -4   43.94    3.92
   2  -7  -4   38.76    4.24
   2  -7  -3  136.40    6.82
  -2  -7   3  143.93    5.37
  -2   7   3  138.05    5.62
  -2  -7   3  137.62    7.38
   2  -7  -3  140.43    7.37
  -2  -7   2    3.46    0.95
  -2   7   2    3.76    1.41
  -2  -7   2    5.90    2.11
   2  -7  -2    3.43    1.86
  -2  -7   1    0.27    0.80
  -2  -7   1    0.09    1.65
  -2   7   1   -0.53    1.21
   2  -7  -1    1.73    1.36
   2  -7   0    3.81    1.41
  -2  -7   0   -0.68    1.91
  -2   7   0    2.49    1.23
   2  -7   0    2.89    1.52
   2  -7   1    5.28    1.52
  -2   7  -1    6.60    1.59
   2  -7   1    4.28    1.58
  -2  -7  -1    5.88    2.02
   2  -7   2    7.46    1.67
   2  -7   2    9.68    1.81
  -2  -7  -2    6.67    2.50
  -2   7  -2   10.33    1.84
  -2  -7  -3   40.58    3.16
   2  -7   3   43.88    3.71
  -2  -7  -3   38.67    4.46
   2  -7   3   39.08    3.21
  -2  -7  -4   -0.44    1.12
   2  -7   4   -0.79    1.56
  -2  -7  -4   -2.09    2.51
   2  -7   4   -0.79    1.15
  -2  -7  -5    5.78    1.34
   2  -7   5    4.46    1.53
  -2  -7  -5    0.88    2.07
   2  -7   5    4.02    1.16
   2  -7   6   14.57    2.29
  -2  -7  -6   16.57    2.07
  -2  -7  -6   13.50    3.39
   2  -7   6   13.37    1.76
  -2  -7  -7   30.65    2.83
   2  -7   7   32.00    3.57
   2  -7   7   32.42    2.31
   2  -7   8   26.34    3.40
   2  -7   8   24.18    1.73
  -2  -7  -8   25.54    4.38
   2  -7   8   22.71    1.74
   2   7   9  126.40    2.65
  -2  -7  -9  153.81    9.69
   2  -7   9  133.53    3.59
   2  -7   9  144.05    3.76
   2   7  10    7.66    0.83
  -2  -7 -10    6.02    2.53
   2   7  11    9.98    1.13
  -2  -7 -11    7.89    3.16
   2   7  12   46.98    2.37
  -2  -7 -12   44.33    5.69
   2   7  13    2.45    0.92
  -2  -7 -13    1.04    2.52
   2   7  14   41.89    2.80
  -2  -7 -14   49.20    6.11
  -2  -7 -15   15.35    4.58
  -2  -7 -16   11.25    3.70
  -2  -7 -17   44.92    6.55
  -2  -7 -18   -2.49    2.65
  -2  -7 -19   21.23    4.70
  -2  -7 -20   22.14    5.13
  -2  -7 -21   33.00    5.74
   2  -8 -20   18.12    4.66
   2  -8 -19    4.52    3.69
   2  -8 -18   17.70    4.47
   2  -8 -17    1.02    2.59
   2  -8 -16   42.92    5.97
   2  -8 -15    7.23    2.88
   2  -8 -14    3.64    2.39
  -2   8  13   13.21    2.29
   2  -8 -13   10.07    3.11
  -2   8  12   45.34    3.58
   2  -8 -12   48.24    5.95
  -2   8  11    0.63    1.16
   2  -8 -11    1.65    2.80
  -2   8  10   51.90    3.66
   2  -8 -10   46.51    5.87
   2  -8  -9   12.38    2.85
  -2   8   9   17.33    2.20
  -2  -8   9   16.55    2.51
   2  -8  -9   16.48    3.82
   2  -8  -8    9.46    2.28
  -2   8   8    8.67    1.55
  -2  -8   8    9.73    2.10
   2  -8  -8   11.55    3.20
   2  -8  -7    2.86    1.61
  -2   8   7    4.17    1.42
  -2  -8   7    3.18    1.32
   2  -8  -7    2.65    2.10
  -2   8   6    0.92    1.03
   2  -8  -6   -2.00    1.73
  -2  -8   6    0.71    1.13
  -2  -8   6   -0.56    1.61
   2  -8  -6   -1.89    1.78
  -2  -8   5   24.17    2.68
  -2   8   5   20.57    2.47
   2  -8  -5   20.33    2.93
  -2  -8   5   21.15    3.15
   2  -8  -5   21.35    3.66
   2  -8  -4   46.62    4.29
  -2  -8   4   42.05    3.26
  -2   8   4   39.63    3.19
  -2  -8   4   36.90    4.31
   2  -8  -4   45.29    4.79
  -2  -8   3   47.32    3.25
   2  -8  -3   52.27    4.48
  -2   8   3   45.17    3.46
  -2  -8   3   49.42    4.84
   2  -8  -3   45.88    4.67
  -2  -8   2   11.64    1.64
  -2   8   2   12.40    2.00
  -2  -8   2   12.84    2.67
   2  -8  -2   11.52    2.45
   2  -8  -1    5.60    1.86
  -2  -8   1    7.37    2.09
  -2   8   1    7.40    1.75
   2  -8   0    4.34    1.58
  -2   8   0    6.96    1.50
  -2  -8   0    2.20    2.01
   2  -8   1    6.27    1.52
  -2  -8  -1    3.94    2.07
   2  -8   1    8.22    1.81
   2  -8   2   49.69    4.01
  -2  -8  -2   50.94    3.82
   2  -8   2   49.01    4.03
  -2  -8  -2   50.40    5.29
  -2  -8  -3   -1.11    1.25
   2  -8   3   -0.85    1.33
  -2  -8  -3   -0.83    2.28
   2  -8   3   -0.96    1.40
   2  -8   4    2.02    1.31
  -2  -8  -4    1.06    1.10
  -2  -8  -4    0.23    2.37
   2  -8   4    1.84    1.11
  -2  -8  -5    4.18    1.40
   2  -8   5    6.14    2.05
  -2  -8  -5    2.26    2.20
   2  -8   5    3.53    1.29
  -2  -8  -6  113.32    5.63
   2  -8   6  107.55    6.50
  -2  -8  -6  109.47    8.22
   2  -8   6  110.42    5.02
  -2  -8  -7   95.65    5.30
  -2  -8  -7   96.41    7.97
   2  -8   7   95.73    4.33
  -2  -8  -8   16.13    4.16
   2  -8   8   19.03    1.75
  -2  -8  -9   13.71    3.94
  -2  -8 -10    0.13    2.52
  -2  -8 -11    1.48    2.39
  -2  -8 -12   66.71    7.41
  -2  -8 -13    2.32    2.29
  -2  -8 -14   -1.40    2.97
  -2  -8 -15   17.94    4.84
  -2  -8 -16   15.62    4.13
  -2  -8 -17    0.03    2.78
  -2  -8 -18   38.86    6.37
   2  -9 -17    8.24    3.53
   2  -9 -16    2.46    2.72
   2  -9 -15    0.99    2.73
   2  -9 -14    1.85    2.94
   2  -9 -13   34.29    5.52
   2  -9 -12   26.73    4.76
   2  -9 -11    7.78    3.01
   2  -9 -10   22.11    4.36
  -2  -9   9    7.01    2.28
   2  -9  -9   10.35    3.47
  -2  -9   8   21.45    3.20
   2  -9  -8   23.96    4.43
  -2  -9   7    2.26    1.80
   2  -9  -7    3.58    2.53
   2  -9  -6   47.04    5.44
  -2  -9   6   50.18    4.88
  -2  -9   5   -0.17    1.62
  -2   9   5    0.88    1.18
  -2  -9   4    1.10    1.71
  -2   9   4    3.21    1.44
   2  -9  -4    0.55    2.15
  -2   9   3   20.85    2.50
  -2  -9   3   19.11    3.37
   2  -9  -3   23.91    3.67
   2  -9  -2    6.04    2.29
  -2  -9   2   -0.37    2.14
  -2  -9   1   -4.97    2.77
   2  -9  -1   -2.28    2.14
   2  -9   0   32.11    3.73
  -2  -9   0   26.94    4.08
   2  -9   1   10.78    2.41
  -2  -9  -1    7.85    2.54
   2  -9   2   36.52    3.76
  -2  -9  -2   41.07    5.19
   2  -9   3    9.85    1.93
  -2  -9  -3    5.65    2.88
  -2  -9  -4   13.46    3.39
   2  -9   4   13.63    2.28
  -2  -9  -5   65.51    6.82
  -2  -9  -6  134.02    9.77
  -2  -9  -7   27.92    4.94
  -2  -9  -8   48.26    6.39
  -2  -9  -9   -0.26    2.44
  -2  -9 -10    0.02    2.23
  -2  -9 -11   32.19    5.53
  -2  -9 -12   10.34    3.77
  -2  -9 -13   44.35    6.24
  -2  -9 -14   17.17    4.17
  -2  -9 -15    4.89    3.30
   2 -10 -14    1.19    2.50
   2 -10 -13   24.16    4.93
   2 -10 -12   -2.91    2.75
   2 -10 -11   11.65    3.44
   2 -10 -10    0.49    2.15
   2 -10  -9   -5.10    3.02
   2 -10  -8   -2.41    2.31
   2 -10  -7    4.45    2.68
   2 -10  -6    1.03    2.09
   2 -10  -5   19.31    3.89
   2 -10  -4   22.63    4.04
  -2 -10   4   28.20    4.16
  -2 -10   3   11.26    3.24
   2 -10  -3    7.63    2.66
   2 -10  -2   20.06    3.42
  -2 -10   2   26.15    4.12
  -2 -10   1   20.80    3.81
   2 -10  -1   22.20    3.63
  -2 -10   0    1.44    2.14
  -2 -10  -1   55.55    6.18
  -2 -10  -2    3.01    2.26
  -2 -10  -3   -0.95    2.39
  -2 -10  -4   -1.04    2.57
  -2 -10  -5    0.09    2.38
  -2 -10  -6   13.83    3.78
  -2 -10  -7   21.58    4.75
  -2 -10  -8    1.11    2.69
  -2 -10  -9   -0.06    2.84
  -2 -10 -10    1.28    2.52
  -2 -10 -11    2.28    2.78
  -2 -10 -12    8.97    3.55
   2 -11 -11   -1.36    2.51
   2 -11 -10    1.87    2.57
   2 -11  -9    1.57    2.51
   2 -11  -8    2.65    2.60
  -2 -11  -2    0.91    2.03
  -2 -11  -3    2.40    2.32
  -2 -11  -4    8.66    3.58
  -2 -11  -5    4.05    2.79
  -2 -11  -6    1.74    2.18
  -2 -11  -7   -1.84    2.61
  -2 -11  -8    6.87    3.07
  -2 -11  -9   14.59    4.47
   3   0 -31   41.42    5.90
   3   0 -30   -1.18    2.35
   3   0 -29    1.89    2.10
   3   0 -28   -0.31    2.23
   3   0 -27   45.02    5.65
   3   0 -26    0.30    2.19
   3   0 -25    9.57    3.10
   3   0 -24    3.47    2.69
   3   0 -23  235.09   11.44
   3   0 -22    1.53    1.98
   3   0 -21  100.30    7.08
   3   0 -20    2.02    1.82
  -3   0  19   19.30    3.41
   3   0 -19   21.81    3.26
   3   0 -18    7.12    2.44
  -3   0  18    1.88    1.79
  -3   0  17  291.29   12.05
   3   0 -17  312.19   11.21
  -3   0  16   -0.22    1.38
   3   0 -16    1.01    1.66
   3   0 -15   42.46    3.94
  -3   0  15   48.23    4.56
  -3   0  14    1.83    1.22
   3   0 -14    7.23    2.58
  -3   0  13 1083.03   22.16
   3   0 -13 1064.28   20.56
  -3   0  12   -1.64    1.38
   3   0 -12    2.49    1.68
   3   0 -11   -0.27    1.32
   3   0 -10    0.72    0.87
   3   0  -9  104.38    4.92
   3   0  -8    0.81    0.92
   3   0  -7    1.19    0.87
   3   0  -6    0.34    0.73
   3   0  -5  767.89   13.25
   3   0  -4   -0.18    0.70
  -3   0   3   13.83    1.43
  -3   0   2   -0.15    0.51
  -3   0   0   -0.13    0.56
  -3   0  -1  163.94    3.75
  -3   0  -2    0.76    0.53
  -3   0  -3  761.46   11.29
  -3   0  -4    0.20    0.67
  -3   0  -5 1017.84   15.59
  -3   0  -6    0.37    0.76
  -3   0  -7   46.79    2.94
  -3   0  -8    1.37    1.00
   3   0   9  113.66    4.89
  -3   0  -9  114.40    5.04
   3   0   9  111.18    5.06
  -3   0 -10    2.61    1.57
   3   0  10    0.48    1.59
   3   0  10    0.51    0.79
  -3   0 -11 2666.96   37.46
   3   0  11 2717.95   37.97
  -3   0 -12    0.14    1.20
   3   0  12    1.30    1.68
   3   0  13  365.33   10.86
  -3   0 -13  331.88   10.42
   3   0  13  355.15   11.02
   3   0  14    0.42    1.49
   3   0  14   -0.88    1.35
  -3   0 -14    0.03    1.46
   3   0  15   40.17    3.79
  -3   0 -15   37.16    3.77
   3   0  15   45.31    4.17
   3   0  16    0.24    1.16
  -3   0 -16   -2.00    1.92
   3   0  16   -2.16    1.64
   3   0  17  174.57    8.39
   3   0  17  174.61    8.81
  -3   0 -17  166.73    8.07
   3   0  18    5.27    2.34
  -3   0 -18    0.83    2.00
  -3   0 -19 1167.39   25.25
   3   0  19 1216.32   26.99
  -3   0 -20   13.87    3.88
  -3   0 -21   78.76    6.20
  -3   0 -22    2.08    2.34
  -3   0 -23   78.76    6.54
  -3   0 -24    0.64    2.26
  -3   0 -25  120.74    8.44
  -3   0 -26    5.37    2.70
  -3   0 -27    8.07    2.90
  -3   0 -28   -0.49    2.17
  -3   0 -29    1.34    2.42
  -3   0 -30   -0.85    2.15
   3   1 -32    1.50    2.18
   3   1 -31    2.64    2.21
   3   1 -30    5.52    2.43
   3  -1 -30    2.22    2.80
   3   1 -29    2.78    2.65
   3  -1 -29   -3.40    2.97
   3  -1 -28   51.65    6.35
   3   1 -28   58.45    6.38
   3  -1 -27   13.79    3.65
   3   1 -27   14.93    3.71
   3  -1 -26    0.19    2.47
   3   1 -26    8.44    2.59
   3  -1 -25   46.27    5.69
   3   1 -25   42.53    5.19
   3   1 -24   97.61    7.56
   3  -1 -24   89.31    7.47
   3   1 -23   11.42    2.73
   3  -1 -23   12.75    3.12
   3   1 -22    9.68    2.71
   3  -1 -22    8.34    2.66
   3  -1 -21  109.93    7.64
   3   1 -21   96.85    7.09
   3   1 -20    4.94    2.42
  -3  -1  20    1.82    1.73
   3  -1 -20    4.69    2.39
   3   1 -19  222.16    9.98
   3  -1 -19  231.10   10.32
  -3  -1  19  214.44   10.61
  -3   1  18  153.41    9.29
   3   1 -18  156.62    8.07
   3  -1 -18  145.94    8.01
  -3  -1  18  148.66    8.53
  -3   1  17   53.11    5.21
  -3  -1  17   52.80    4.95
   3   1 -17   56.80    4.75
   3  -1 -17   46.61    4.46
  -3  -1  16    4.82    2.11
   3  -1 -16    2.40    1.67
  -3   1  16    2.78    1.93
   3   1 -16    4.37    1.91
   3   1 -15   30.62    3.47
  -3   1  15   32.13    3.96
  -3  -1  15   32.03    3.63
   3  -1 -15   34.46    3.65
   3  -1 -14  180.76    7.98
  -3  -1  14  198.64    8.47
   3   1 -14  184.75    7.89
  -3   1  14  209.31    9.32
   3  -1 -13  275.46    9.59
   3   1 -13  284.24    9.46
  -3  -1  13  268.30    9.65
   3  -1 -12  505.99   12.99
   3   1 -12  522.00   12.94
  -3  -1  12  497.19   13.11
   3   1 -11  796.23   16.49
   3  -1 -11  792.76   16.46
  -3  -1  11  797.50   16.72
   3  -1 -10  450.31   11.32
  -3  -1  10  435.79   11.13
  -3  -1   9  105.56    4.99
   3   1  -9  108.79    5.08
   3  -1  -9  104.88    5.00
   3  -1  -8    1.53    1.11
   3   1  -8    0.11    1.04
  -3  -1   8    1.70    0.85
  -3   1   7  270.25    7.87
   3  -1  -7  266.63    7.60
  -3   1   6 1351.34   20.73
   3  -1  -6 1405.40   20.71
  -3   1   5   58.96    3.24
   3  -1  -5   58.79    3.08
  -3   1   4 2099.67   26.94
   3  -1  -4 2124.95   27.17
  -3   1   3  293.75    6.38
   3  -1  -3  278.72    6.31
   3  -1  -2 3292.68   37.87
  -3   1   1   25.58    1.67
   3  -1  -1   23.03    1.46
  -3   1   0  137.58    3.81
  -3  -1   0  134.58    2.81
  -3   1  -1  278.43    6.03
   3   1   1  284.55    4.52
  -3  -1  -1  279.22    4.48
   3   1   2  885.73   11.34
  -3  -1  -2  909.53   11.32
  -3   1  -2  874.98   13.17
  -3  -1  -3  616.71    8.85
  -3   1  -3  603.43   10.47
   3   1   3  615.32    8.81
  -3   1  -4 1165.24   16.96
   3   1   4 1118.50   15.07
  -3   1  -4 1167.46   14.55
  -3   1  -5    6.01    1.18
  -3  -1  -5    4.67    1.13
  -3   1  -5    6.79    0.84
   3   1   5    6.60    0.90
   3   1   6  152.55    4.53
  -3   1  -6  158.78    4.22
  -3  -1  -6  149.50    5.81
   3   1   7    5.44    1.02
  -3  -1  -7    2.74    1.29
  -3   1  -7    6.55    1.05
   3   1   8  973.16   15.64
  -3   1  -8  939.35   14.69
  -3  -1  -8  946.71   17.92
   3  -1   8  931.73   15.18
  -3   1  -9    3.67    0.96
   3  -1   9    1.95    0.80
  -3  -1 -10   17.60    2.33
  -3   1 -10   19.72    1.97
   3  -1  10   21.89    2.09
  -3  -1 -11   46.39    3.89
   3   1  11   43.06    4.13
  -3   1 -11   46.98    3.10
   3  -1  11   49.03    3.32
  -3  -1 -12 1035.96   21.00
   3  -1  12 1028.51   18.86
   3   1  12 1044.35   21.38
  -3   1 -12 1045.08   18.25
  -3   1 -13   88.61    4.75
  -3  -1 -13   97.25    5.93
   3   1  13   79.52    6.01
   3  -1  13   96.65    5.14
   3  -1  14   66.88    4.87
   3  -1  14   62.07    4.34
   3   1  14   58.32    5.00
  -3  -1 -14   62.47    4.99
  -3   1 -14   54.38    3.88
   3  -1  15   50.15    4.43
   3  -1  15   43.02    3.87
  -3  -1 -15   51.61    4.81
   3   1  15   55.51    4.92
  -3   1 -15   47.76    3.87
   3  -1  16   64.70    5.12
  -3   1 -16   65.10    4.65
  -3  -1 -16   72.15    5.64
   3  -1  16   63.64    4.83
   3   1  16   69.09    5.75
   3   1  17   12.85    3.29
  -3   1 -17   14.38    2.40
   3  -1  17   14.13    2.64
  -3  -1 -17   13.25    3.09
   3  -1  18   26.92    3.45
  -3  -1 -18   23.13    3.69
  -3   1 -18   28.18    3.39
   3   1  18   24.66    3.75
   3  -1  19   24.37    3.35
  -3  -1 -19   32.42    4.24
  -3   1 -19   37.09    4.01
  -3  -1 -20  196.68   10.21
  -3   1 -20  208.36    9.26
   3  -1  20  194.23    9.71
  -3  -1 -21    5.56    2.76
  -3   1 -21    6.93    2.64
   3  -1  21    1.27    2.03
  -3  -1 -22   22.45    4.11
  -3   1 -22   19.34    3.17
  -3  -1 -23   41.98    5.20
  -3   1 -23   38.74    4.62
  -3  -1 -24  119.53    8.63
  -3   1 -24  125.34    8.15
  -3   1 -25   37.48    4.79
  -3  -1 -25   26.60    4.55
  -3   1 -26    7.83    2.76
  -3  -1 -26   10.64    3.35
  -3  -1 -27   -3.19    2.43
  -3   1 -27    5.68    2.54
  -3  -1 -28    4.05    2.84
  -3   1 -28    0.44    1.78
  -3  -1 -29   28.32    4.93
  -3   1 -29   28.20    4.51
  -3  -1 -30   10.23    3.40
  -3   2  30    1.84    3.03
  -3   2  29   16.60    4.42
   3  -2 -29   12.75    3.57
  -3   2  28   41.35    5.97
   3  -2 -28   31.20    5.16
   3  -2 -27    6.47    3.21
   3  -2 -26  223.37   12.46
   3  -2 -25    9.03    3.46
   3   2 -25    7.88    3.12
   3   2 -24   48.27    5.40
   3  -2 -24   46.65    5.63
   3   2 -23    1.79    1.99
   3  -2 -23    3.81    2.33
   3   2 -22   -2.52    2.42
   3  -2 -22   -0.23    2.28
   3   2 -21   58.87    5.72
  -3  -2  21   60.66    6.05
   3  -2 -21   72.67    6.57
   3  -2 -20  279.37   12.16
   3   2 -20  292.74   12.06
  -3  -2  20  306.23   12.74
   3  -2 -19   59.74    5.59
  -3  -2  19   64.17    5.74
   3   2 -19   63.71    5.49
  -3  -2  18   24.90    3.86
   3   2 -18   22.42    3.88
  -3  -2  17   10.19    2.32
  -3   2  17    6.38    2.29
   3   2 -17    8.70    2.23
   3  -2 -17    8.69    2.42
  -3   2  16   12.25    2.80
  -3  -2  16   18.05    2.91
   3  -2 -16   13.00    2.69
  -3   2  15   42.55    4.64
  -3  -2  15   36.96    3.81
   3  -2 -15   51.57    4.96
  -3   2  14 1336.18   26.24
   3  -2 -14 1391.72   26.15
  -3  -2  14 1386.51   25.30
  -3   2  13   -1.54    1.67
  -3  -2  13    0.41    0.98
  -3   2  12 1807.29   30.27
  -3  -2  12 1770.61   28.54
   3  -2 -12 1760.34   29.76
  -3   2  11  791.35   17.40
  -3  -2  11  795.08   16.24
   3  -2 -11  785.66   17.26
  -3   2  10   76.42    4.85
   3  -2 -10   74.66    4.75
  -3  -2  10   73.02    4.25
  -3   2   9   26.20    2.88
  -3  -2   9   25.41    2.45
   3  -2  -9   21.57    2.78
  -3   2   8   53.13    3.61
  -3  -2   8   49.79    3.20
   3  -2  -8   49.27    3.55
  -3   2   7    1.91    1.18
   3  -2  -7    9.33    1.99
  -3   2   6 1065.47   17.54
   3  -2  -6 1090.09   18.13
  -3   2   5 1237.87   18.88
   3  -2  -5 1261.01   19.41
  -3   2   4 1268.80   18.81
   3  -2  -4 1277.91   19.10
  -3   2   3 5659.15   63.92
  -3   2   3 5754.25   64.59
   3  -2  -3 5731.21   64.38
  -3   2   2  600.10   10.51
   3  -2  -2  622.79   10.44
  -3   2   2  628.74   10.66
  -3   2   1 4098.93   47.47
   3  -2  -1 4222.72   46.40
  -3   2   1 4134.20   46.68
  -3   2   0 9999.00  106.71
  -3   2   0 9865.51  104.57
  -3   2  -1  291.78    6.57
  -3   2  -1  292.15    4.81
   3  -2   1  292.11    4.83
  -3   2  -2  435.47    8.84
   3   2   3  142.53    2.71
  -3   2  -3  138.19    4.78
   3   2   4   51.99    1.70
   3   2   4   47.60    1.74
  -3   2  -4   43.67    2.77
   3   2   5  189.38    4.26
  -3   2  -5  185.02    6.05
  -3  -2  -5  178.00    6.93
  -3   2  -6  415.58    6.16
  -3   2  -6  401.18    9.80
   3   2   6  412.37    7.57
  -3  -2  -6  404.20   10.92
  -3   2  -7   74.80    2.48
  -3  -2  -7   76.80    4.79
  -3   2  -8  150.54    4.04
  -3  -2  -8  139.36    6.61
   3  -2   8  142.31    3.96
  -3   2  -9  807.31   12.71
   3  -2   9  785.33   12.60
  -3  -2  -9  806.09   17.84
  -3  -2 -10    5.34    1.80
   3  -2  10    4.66    1.09
  -3   2 -10    8.27    1.40
  -3   2 -11   17.58    1.92
  -3  -2 -11   17.55    2.85
   3  -2  11   17.40    1.81
  -3   2 -12  507.01   10.91
  -3  -2 -12  511.80   14.67
   3  -2  12  511.91   11.26
  -3  -2 -13    4.84    1.86
  -3   2 -13    9.18    1.71
   3  -2  13    5.94    1.40
   3  -2  14   94.94    5.96
   3  -2  14   93.27    4.91
  -3   2 -14  100.86    4.94
  -3  -2 -14   95.77    6.57
   3  -2  15   19.19    2.52
  -3   2 -15   22.47    2.81
  -3  -2 -15   18.41    3.48
   3  -2  15   19.35    3.23
  -3  -2 -16   45.42    4.95
  -3   2 -16   42.76    3.69
   3  -2  16   42.69    3.69
  -3   2 -17  236.63    8.72
   3  -2  17  227.46    9.02
  -3  -2 -17  227.78   10.76
  -3  -2 -18   86.78    6.92
  -3   2 -18  100.09    5.80
   3  -2  18   97.62    6.04
  -3   2 -19   10.16    2.41
   3  -2  19    7.39    1.96
  -3  -2 -19    6.17    2.58
  -3   2 -20  112.53    6.61
   3  -2  20  105.08    6.74
  -3  -2 -20  118.35    8.31
  -3  -2 -21   33.69    4.83
  -3   2 -21   34.93    3.89
   3  -2  21   30.95    3.79
   3  -2  22   22.07    3.43
  -3  -2 -22   25.35    4.34
  -3   2 -22   26.39    3.56
  -3  -2 -23    0.79    2.27
  -3   2 -23    4.35    1.98
  -3   2 -24    2.33    1.96
  -3  -2 -24    6.03    3.03
  -3  -2 -25   15.16    3.94
  -3   2 -25   10.27    2.86
  -3  -2 -26  207.91   12.64
  -3   2 -26  227.28   11.26
  -3  -2 -27   11.02    3.81
  -3   2 -27    3.21    2.34
  -3  -2 -28   10.42    3.53
  -3  -2 -29    5.06    2.77
  -3   3  30    8.59    3.93
  -3   3  29   10.66    3.76
  -3   3  28   20.60    5.03
   3  -3 -28   11.48    3.86
  -3   3  27   33.48    5.81
   3  -3 -27   27.13    4.96
  -3   3  26    7.49    3.39
   3  -3 -26    6.21    3.25
  -3   3  25   70.39    7.45
   3  -3 -25   58.64    6.72
  -3   3  24   45.12    5.88
   3  -3 -24   43.25    5.78
  -3   3  23   18.35    4.00
   3  -3 -23   10.87    3.27
  -3   3  22    6.14    3.00
   3  -3 -22   11.88    3.34
  -3   3  21    8.06    2.86
   3  -3 -21   10.88    3.34
  -3  -3  21    8.09    2.50
  -3   3  20   15.17    3.34
   3  -3 -20   17.10    3.58
  -3  -3  20   15.50    3.09
  -3   3  19   36.21    4.83
  -3  -3  19   34.53    4.05
   3  -3 -19   31.38    4.30
  -3   3  18   98.79    7.56
   3  -3 -18  101.24    7.28
  -3  -3  18  101.72    6.66
  -3   3  17   25.26    4.07
  -3  -3  17   26.52    3.37
   3  -3 -17   24.38    3.93
  -3   3  16  112.84    7.30
  -3  -3  16  114.34    6.59
   3  -3 -16  117.09    7.67
  -3   3  15    7.72    2.68
   3  -3 -15    6.19    2.58
  -3  -3  15    7.01    1.77
  -3   3  15    7.55    2.21
  -3   3  14   73.75    5.60
  -3  -3  14   69.07    4.70
   3  -3 -14   70.63    5.68
  -3   3  14   72.11    6.12
  -3   3  13  166.17    8.02
   3  -3 -13  179.80    8.51
  -3  -3  13  182.55    7.47
  -3   3  12    4.09    1.84
   3  -3 -12    1.78    1.73
  -3  -3  12    7.38    1.69
  -3   3  11  552.60   14.09
   3  -3 -11  550.79   14.73
  -3  -3  11  565.88   13.15
  -3   3  10  269.04    9.05
  -3  -3  10  265.94    8.26
   3  -3 -10  268.35    9.61
  -3   3   9  313.19    9.48
   3  -3  -9  318.99   10.04
  -3  -3   9  303.97    8.68
   3  -3  -8   19.65    2.29
  -3   3   8   23.52    2.49
   3  -3  -8   23.53    2.80
  -3   3   7  215.73    7.08
   3  -3  -7  214.65    7.21
   3  -3  -7  220.01    7.74
   3  -3  -6   18.21    2.06
  -3   3   6   18.43    2.32
   3  -3  -6   21.14    2.35
   3  -3  -5  462.24   10.26
  -3   3   5  452.65   11.21
   3  -3  -5  451.66   10.65
   3  -3  -4    7.95    1.33
   3  -3  -4    6.22    1.41
  -3   3   4    7.45    1.44
   3  -3  -3  186.15    5.91
  -3   3   3  187.51    5.59
   3  -3  -3  185.15    5.85
  -3   3   3  188.98    6.08
  -3   3   2   62.79    3.17
   3  -3  -2   68.32    3.24
  -3   3   2   68.80    3.32
   3  -3  -1   99.14    3.97
  -3  -3   1   94.97    2.33
  -3   3   1   92.34    3.82
   3  -3  -1   93.07    3.54
  -3   3   1   94.14    3.69
  -3   3   0  170.25    5.39
   3  -3   0  171.52    5.33
   3  -3   0  174.11    4.57
  -3   3   0  185.05    4.83
   3  -3   1  850.08   14.22
  -3   3  -1  861.20   14.21
   3  -3   1  824.38   11.78
   3  -3   2    1.66    0.84
  -3   3  -2    2.10    1.16
   3  -3   2    1.60    0.42
   3  -3   3   83.90    3.87
  -3   3  -3   80.99    3.88
  -3  -3  -3   82.27    2.21
  -3   3  -4  229.85    7.01
   3  -3   4  239.37    6.84
   3   3   5  350.79    5.58
  -3   3  -5  346.92    9.12
  -3  -3  -5  345.71   10.61
   3   3   6  777.18   11.04
  -3   3  -6  740.21   14.91
  -3  -3  -6  743.76   17.02
   3   3   7  616.12   10.20
  -3  -3  -7  591.68   15.25
   3   3   8   66.07    3.10
  -3  -3  -8   58.71    4.68
   3   3   9   61.87    3.44
  -3  -3  -9   56.63    4.78
   3  -3   9   61.09    2.11
   3   3  10  139.42    5.56
   3  -3  10  141.24    3.91
  -3  -3 -11  273.91   10.96
   3  -3  11  267.20    6.22
   3  -3  12   37.92    3.64
   3  -3  12   40.67    2.54
  -3  -3 -12   37.29    4.20
  -3  -3 -13   28.96    3.85
  -3   3 -13   31.40    2.57
   3  -3  13   27.09    3.29
   3  -3  13   29.48    2.34
   3  -3  14   22.07    2.15
   3  -3  14   23.90    3.21
  -3  -3 -14   23.02    3.56
  -3   3 -14   21.67    2.33
   3  -3  15  106.94    4.95
  -3  -3 -15  102.70    7.36
  -3   3 -15  103.32    5.39
   3  -3  16   90.59    4.87
  -3   3 -16   94.09    5.11
  -3  -3 -16   92.49    7.26
   3  -3  17    0.58    1.01
  -3   3 -17   -0.94    1.47
  -3  -3 -17   -0.39    2.18
  -3   3 -18   14.15    2.41
   3  -3  18   13.98    2.19
  -3  -3 -18    6.96    2.93
  -3   3 -19   40.98    3.91
  -3  -3 -19   36.66    5.18
   3  -3  19   37.96    3.65
   3  -3  20    6.74    1.86
  -3   3 -20    5.83    1.95
  -3  -3 -20    2.09    3.04
  -3   3 -21   27.96    3.46
  -3  -3 -21   28.53    4.61
   3  -3  21   27.05    3.43
  -3  -3 -22   10.51    3.15
  -3   3 -22   10.65    2.42
  -3   3 -23   10.00    2.40
  -3  -3 -23   12.26    3.66
  -3  -3 -24    6.46    2.73
  -3   3 -24   13.97    2.84
  -3  -3 -25   18.03    4.41
  -3  -3 -26   15.82    4.40
  -3  -3 -27   11.18    3.67
   3   3  29    5.44    2.97
  -3   4  30   12.15    4.27
  -3   4  29   25.34    5.23
  -3   4  28    2.81    2.71
  -3   4  27   13.07    4.28
   3  -4 -27   16.93    4.68
  -3   4  26  102.59    9.25
   3  -4 -26  120.17   10.00
  -3   4  25   41.69    6.13
   3  -4 -25   50.81    6.63
  -3   4  24    5.29    3.08
   3  -4 -24    7.85    3.07
  -3   4  23    1.77    2.86
   3  -4 -23    1.25    2.65
  -3   4  22   29.18    4.94
   3  -4 -22   38.31    5.11
  -3   4  21    2.60    2.25
   3  -4 -21    4.82    2.43
  -3  -4  21    2.17    1.44
  -3   4  20   17.53    4.01
   3  -4 -20   22.78    4.07
  -3  -4  20   23.70    3.64
  -3   4  19   88.13    7.09
  -3  -4  19   79.39    6.02
   3  -4 -19   76.52    7.01
  -3   4  18    3.51    2.13
  -3  -4  18    2.03    1.24
   3  -4 -18    3.26    2.80
  -3   4  17   -2.22    2.00
   3  -4 -17   -0.87    2.42
  -3  -4  17   -1.67    1.34
  -3   4  16    0.55    2.15
   3  -4 -16    2.25    1.83
  -3  -4  16    3.69    1.57
  -3   4  15   25.74    3.75
  -3  -4  15   27.14    3.19
   3  -4 -15   27.58    3.94
  -3   4  14   34.84    3.95
   3  -4 -14   31.02    3.98
  -3   4  14   31.06    4.17
  -3  -4  14   35.73    3.48
  -3   4  13    2.60    2.10
   3  -4 -13    2.09    1.65
  -3   4  13    3.94    1.98
  -3  -4  13    3.96    1.34
  -3   4  12  234.41    9.17
  -3  -4  12  244.24    8.51
  -3   4  12  258.29   11.27
   3  -4 -12  239.18   10.10
  -3   4  11   97.94    5.70
  -3   4  11   99.83    6.87
  -3  -4  11  106.65    5.34
   3  -4 -11   90.34    6.04
  -3   4  10    2.21    1.47
  -3   4  10    1.85    1.60
   3  -4 -10    0.19    1.57
  -3  -4  10    3.18    1.29
  -3   4   9   13.88    2.30
   3  -4  -9   13.67    2.23
   3  -4  -9   17.36    2.66
  -3   4   9   12.66    2.59
   3  -4  -8  146.61    6.39
   3  -4  -8  140.44    6.90
   3  -4  -7   96.87    5.03
   3  -4  -7  100.35    5.58
  -3   4   6   69.52    3.75
   3  -4  -6   67.83    4.04
   3  -4  -6   74.71    4.67
  -3   4   5  510.75   10.82
   3  -4  -5  533.49   11.87
   3  -4  -5  527.81   12.60
  -3  -4   5  516.21   10.26
  -3   4   5  508.45   12.90
   3  -4  -4  722.52   14.24
  -3   4   4  719.98   13.31
  -3  -4   4  722.00   12.10
   3  -4  -4  714.05   14.78
  -3   4   4  730.27   15.28
  -3   4   3  391.92    9.04
  -3  -4   3  392.43    7.61
  -3   4   3  397.76   10.29
   3  -4  -3  398.06    9.89
  -3   4   2 1047.54   16.85
  -3  -4   2 1043.21   14.15
  -3   4   2 1056.82   17.94
   3  -4  -2 1032.23   17.38
  -3   4   1   61.04    3.34
   3  -4  -1   64.86    3.46
  -3  -4   1   61.55    2.01
   3  -4  -1   62.23    3.36
   3  -4   0  388.16    9.05
  -3  -4   0  370.62    5.41
  -3   4   0  402.49    9.11
   3  -4   0  359.44    8.01
   3  -4   1  167.97    5.75
  -3   4  -1  166.88    5.81
   3  -4   1  151.54    4.56
  -3   4  -2  762.68   14.44
   3  -4   2  783.52   14.31
   3  -4   2  749.84   11.49
   3  -4   3   81.41    4.17
  -3  -4  -3   85.91    2.82
  -3   4  -3   89.15    4.44
   3  -4   3   81.67    2.68
   3  -4   4  193.99    6.65
  -3  -4  -4  183.42    4.55
  -3   4  -4  185.63    6.74
   3  -4   4  194.99    3.61
  -3  -4  -4  179.69    7.95
  -3   4  -5  330.05    9.46
   3  -4   5  322.30    9.08
  -3  -4  -5  331.22   11.25
   3  -4   6  332.35    9.44
  -3  -4  -6  351.38   11.89
  -3   4  -6  347.89    9.94
   3  -4   7  242.83    8.31
  -3  -4  -7  264.14   10.39
   3  -4   8  110.29    5.73
  -3  -4  -8  100.98    6.62
   3   4   9  203.67    5.69
   3  -4   9  207.92    8.19
  -3  -4  -9  212.05    9.85
   3   4  10 1243.66   19.21
   3  -4  10 1256.11   23.72
  -3  -4 -10 1297.58   27.24
   3   4  11   10.00    1.80
   3  -4  11   10.83    2.28
  -3  -4 -11    9.22    2.83
   3   4  12    8.50    1.71
   3  -4  12   11.28    2.36
  -3  -4 -12    6.64    2.45
   3   4  13  112.27    5.63
  -3  -4 -13  117.92    7.92
   3  -4  13  112.13    3.65
   3   4  14   20.44    2.76
  -3  -4 -14   20.28    3.64
   3  -4  14   17.90    1.61
   3   4  15   26.85    3.41
  -3  -4 -15   21.16    3.78
   3  -4  15   34.02    2.41
   3   4  16  144.08    7.53
  -3  -4 -16  159.61    9.91
   3  -4  16  151.32    5.52
   3   4  17   17.00    2.90
   3  -4  17   18.41    2.13
  -3  -4 -17   16.11    3.91
   3   4  18   15.83    3.10
   3  -4  18   13.59    1.98
  -3  -4 -18   18.68    3.85
   3   4  19   41.15    4.81
  -3  -4 -19   40.94    5.74
   3   4  20   84.25    6.68
  -3  -4 -20   82.00    7.81
   3   4  21   84.36    6.95
  -3  -4 -21   83.10    8.12
   3   4  22   17.35    3.66
  -3  -4 -22   15.30    4.10
   3   4  23   36.09    5.16
  -3  -4 -23   31.28    5.44
   3   4  24   44.68    5.71
  -3  -4 -24   48.25    6.51
   3   4  25   23.66    4.50
  -3  -4 -25   15.77    4.26
   3   4  26    3.66    2.78
  -3  -4 -26    9.30    3.89
  -3   5  29    3.93    2.72
  -3   5  28    4.83    2.84
  -3   5  27   25.03    4.73
  -3   5  26   11.50    3.45
   3  -5 -26   13.72    4.10
  -3   5  25   18.07    4.11
   3  -5 -25   27.26    5.06
  -3   5  24   51.57    6.40
   3  -5 -24   57.64    7.22
  -3   5  23   16.19    3.99
   3  -5 -23   25.67    5.02
  -3   5  22   18.91    4.02
   3  -5 -22   27.31    5.07
  -3   5  21   49.28    5.96
   3  -5 -21   53.80    6.40
  -3   5  20   10.24    3.34
   3  -5 -20   14.26    4.07
  -3  -5  20    8.53    2.18
  -3   5  19   26.13    4.39
  -3  -5  19   20.45    3.25
   3  -5 -19   31.00    5.10
  -3   5  18    5.39    2.92
   3  -5 -18    3.58    3.03
  -3  -5  18    3.87    1.89
  -3   5  17    2.48    2.46
   3  -5 -17    1.33    2.67
  -3  -5  17    2.99    1.65
  -3   5  16   25.77    3.79
   3  -5 -16   30.72    4.43
  -3  -5  16   32.64    3.56
  -3   5  15   31.83    3.92
  -3  -5  15   30.33    3.33
   3  -5 -15   36.06    4.83
  -3   5  14   38.38    4.19
  -3  -5  14   35.86    3.50
   3  -5 -14   35.37    4.57
  -3  -5  14   31.62    3.64
  -3   5  13   15.09    2.94
  -3  -5  13   14.37    2.25
   3  -5 -13   13.84    3.20
  -3  -5  13   14.03    2.49
  -3  -5  12   63.26    4.35
   3  -5 -12   54.57    5.21
  -3  -5  12   56.71    4.45
  -3   5  12   61.91    5.93
   3  -5 -11    4.66    1.99
  -3   5  11    3.46    1.61
  -3  -5  11    4.47    1.41
  -3  -5  11    1.33    1.25
   3  -5 -10   -0.67    1.61
   3  -5 -10    1.05    1.84
  -3   5  10    0.42    1.67
  -3  -5  10   -0.56    1.46
  -3   5   9  166.59    6.78
  -3  -5   9  167.51    6.84
   3  -5  -9  168.06    7.44
   3  -5  -9  167.95    8.31
  -3   5   9  174.45    8.90
  -3   5   8  134.68    5.81
   3  -5  -8  134.85    6.36
  -3  -5   8  131.19    5.77
   3  -5  -8  139.58    7.46
  -3   5   8  138.13    7.71
  -3  -5   7  173.35    6.34
  -3   5   7  172.36    6.50
   3  -5  -7  182.50    7.27
   3  -5  -7  187.66    8.20
  -3   5   7  177.27    8.45
  -3   5   6   16.19    2.11
   3  -5  -6   16.57    2.32
  -3  -5   6   18.07    2.06
  -3  -5   5  411.42    9.28
  -3   5   5  408.08    9.69
   3  -5  -5  405.64   10.84
   3  -5  -5  395.36   11.58
  -3  -5   4   92.30    3.83
   3  -5  -4   93.41    4.88
  -3   5   4   87.15    4.26
   3  -5  -4   86.09    5.06
  -3  -5   3  657.94   11.26
  -3   5   3  671.38   13.28
   3  -5  -3  703.35   14.81
  -3  -5   2  171.76    4.53
  -3   5   2  165.56    6.00
   3  -5  -2  187.14    6.78
  -3   5   1   72.93    3.84
   3  -5  -1   66.48    3.83
  -3  -5   1   75.41    2.58
   3  -5  -1   69.84    3.91
  -3  -5   0   14.44    0.99
  -3   5   0   10.59    1.72
   3  -5   0   16.32    1.97
   3  -5   0   13.35    1.77
  -3   5  -1   91.21    4.59
   3  -5   1   95.29    4.63
   3  -5   1   85.96    4.01
   3  -5   2  130.36    5.60
  -3   5  -2  135.51    5.81
   3  -5   2  130.70    4.67
  -3   5  -3  886.05   16.78
   3  -5   3  861.43   16.40
  -3  -5  -3  841.64   13.08
   3  -5   3  843.37   13.30
  -3  -5  -3  838.51   19.61
  -3   5  -4  267.94    8.72
  -3  -5  -4  253.84    6.10
   3  -5   4  287.01    8.68
   3  -5   4  259.24    5.67
  -3  -5  -4  268.02   10.49
  -3  -5  -5   78.23    3.30
   3  -5   5   79.36    4.64
  -3   5  -5   75.61    4.58
   3  -5   5   71.91    2.46
  -3  -5  -5   83.38    5.96
   3  -5   6  311.28    9.89
  -3  -5  -6  325.55   12.25
   3   5   7    3.81    0.53
   3  -5   7    2.16    1.39
  -3  -5  -7    1.10    1.83
   3  -5   8  115.71    6.06
  -3  -5  -8  123.10    7.76
   3  -5   9  566.49   14.67
  -3  -5  -9  568.53   17.39
   3  -5  10   75.51    5.25
  -3  -5 -10   69.90    6.26
   3  -5  11  197.97    8.87
  -3  -5 -11  192.43   10.21
  -3  -5 -12   18.12    3.49
   3   5  13   61.31    3.83
  -3  -5 -13   62.36    6.41
   3   5  14    8.70    1.84
  -3  -5 -14    2.47    2.70
   3   5  15   23.25    2.85
  -3  -5 -15   18.60    3.88
   3   5  16   18.13    2.71
  -3  -5 -16   18.85    3.87
   3   5  17   22.49    3.18
  -3  -5 -17   20.42    4.36
   3   5  18  232.11    9.75
  -3  -5 -18  242.75   13.43
   3   5  19    5.43    2.10
  -3  -5 -19    6.34    2.68
   3   5  20    3.73    1.93
  -3  -5 -20    2.37    2.82
   3   5  21    3.93    2.05
  -3  -5 -21   -1.44    3.00
   3   5  22    0.87    1.83
  -3  -5 -22   -3.99    3.18
   3   5  23   13.51    3.32
  -3  -5 -23   10.56    3.66
  -3  -5 -24    7.71    3.57
  -3   6  27   -0.43    2.88
  -3   6  26    1.82    2.73
  -3   6  25   18.30    4.25
  -3   6  24    0.80    2.44
   3  -6 -24    7.07    3.89
  -3   6  23    1.09    2.19
   3  -6 -23    2.72    3.01
  -3   6  22   12.84    3.67
   3  -6 -22   17.14    4.39
  -3   6  21    3.77    2.46
   3  -6 -21   12.13    4.11
  -3   6  20    1.68    2.35
   3  -6 -20    5.74    3.25
  -3   6  19   15.40    3.52
   3  -6 -19   13.91    4.12
  -3   6  18   18.92    3.92
   3  -6 -18   13.25    3.64
  -3  -6  17   88.49    5.81
   3  -6 -17   92.49    8.09
  -3  -6  16  139.05    7.20
   3  -6 -16  124.83    8.99
   3  -6 -15   11.95    3.55
  -3  -6  15   13.85    2.42
   3  -6 -14  124.37    8.74
  -3  -6  14  127.29    6.60
   3  -6 -13    2.98    2.58
  -3  -6  13    3.41    1.67
  -3  -6  13    4.74    1.63
  -3   6  12   -2.98    1.72
  -3  -6  12    0.77    1.26
  -3  -6  12   -0.32    1.39
  -3   6  11   30.35    3.09
  -3  -6  11   30.80    3.45
   3  -6 -11   32.31    4.36
  -3   6  10   22.89    2.77
   3  -6 -10   20.31    2.99
  -3  -6  10   23.35    2.91
  -3   6  10   21.68    3.63
   3  -6 -10   25.75    3.70
  -3   6   9   34.69    3.24
  -3  -6   9   37.03    3.46
   3  -6  -9   37.71    3.74
   3  -6  -9   36.52    4.23
  -3  -6   8   48.70    3.73
  -3   6   8   44.11    3.53
   3  -6  -8   43.40    3.94
   3  -6  -8   43.88    4.52
   3  -6  -7   72.07    4.88
  -3   6   7   71.05    4.25
  -3  -6   7   65.77    4.07
   3  -6  -7   61.92    5.27
  -3   6   6   34.53    2.95
   3  -6  -6   38.01    3.59
  -3  -6   6   36.71    2.90
   3  -6  -6   37.80    4.00
  -3  -6   5  220.90    6.79
   3  -6  -5  224.15    8.31
  -3   6   5  211.00    7.15
   3  -6  -5  222.73    9.00
   3  -6  -4  292.27    9.52
  -3   6   4  270.53    8.14
  -3  -6   4  276.32    7.12
   3  -6  -4  267.58    9.66
  -3   6   3  126.58    5.37
  -3  -6   3  144.39    4.76
   3  -6  -3  145.82    6.81
  -3  -6   2  401.28    8.09
  -3   6   2  403.80   10.23
   3  -6  -2  413.86   11.33
  -3   6   1    6.90    1.65
   3  -6  -1    9.43    1.89
  -3  -6   1    7.65    0.95
   3  -6  -1    8.85    2.02
  -3   6   0   22.26    2.47
   3  -6   0   22.02    2.45
   3  -6   0   23.52    2.55
   3  -6   1    9.88    1.85
  -3   6  -1   15.01    2.11
  -3  -6  -1   10.97    2.22
   3  -6   1   15.14    2.05
   3  -6   2   65.37    4.23
  -3   6  -2   57.71    4.13
   3  -6   2   60.37    3.54
  -3  -6  -2   63.44    5.31
  -3  -6  -3   17.10    1.75
   3  -6   3   15.87    2.22
   3  -6   3   16.97    1.80
  -3  -6  -3   12.26    2.57
  -3   6  -3   15.88    2.42
  -3  -6  -4    0.09    0.85
   3  -6   4    1.03    1.11
   3  -6   4    1.46    0.68
  -3   6  -4   -2.70    1.93
  -3  -6  -4    0.38    2.08
   3  -6   5   14.03    2.21
  -3  -6  -5   15.86    1.77
  -3  -6  -5   14.93    3.08
   3  -6   5   13.73    1.29
  -3   6  -5   11.64    1.99
   3  -6   6   70.11    4.85
  -3  -6  -6   64.97    5.84
   3  -6   6   64.39    2.43
   3  -6   7   21.59    2.84
  -3  -6  -7   17.65    3.23
   3  -6   8  130.20    7.01
  -3  -6  -8  118.69    8.28
   3   6   9   16.47    0.96
   3   6   9   18.29    1.09
   3  -6   9   19.34    2.94
  -3  -6  -9   17.48    3.77
   3   6  10  326.59    6.02
  -3  -6 -10  304.06   13.76
   3   6  11    4.50    1.07
  -3  -6 -11    5.04    3.00
  -3  -6 -12  194.22   11.21
  -3  -6 -13   16.25    4.36
  -3  -6 -14  238.51   12.95
  -3  -6 -15    1.87    2.90
  -3  -6 -16   16.36    3.91
  -3  -6 -17   32.07    5.48
   3   6  18   14.93    2.72
  -3  -6 -18   17.51    4.70
   3   6  19    2.80    1.85
  -3  -6 -19   -0.16    2.25
  -3  -6 -20   -5.73    3.84
  -3  -6 -21   15.67    4.05
  -3  -6 -22   -0.87    3.55
   3  -7 -22   23.78    5.06
   3  -7 -21    8.79    3.54
   3  -7 -20    6.26    3.41
   3  -7 -19    0.81    2.73
   3  -7 -18   90.60    8.50
  -3   7  17   10.62    2.76
   3  -7 -17    6.08    3.10
  -3   7  16    3.04    1.83
   3  -7 -16    1.76    2.54
  -3   7  15    6.19    2.19
   3  -7 -15    5.81    2.99
  -3   7  14  127.59    6.87
  -3  -7  14  129.27    6.89
   3  -7 -14  125.37    9.16
  -3   7  13   25.11    3.19
  -3  -7  13   24.95    3.02
   3  -7 -13   24.12    4.30
  -3  -7  12   54.37    4.72
  -3   7  12   50.80    4.15
  -3  -7  12   56.33    4.53
   3  -7 -12   50.61    5.73
  -3  -7  11    1.69    1.20
   3  -7 -11   -1.85    1.70
  -3   7  11   -0.60    1.40
   3  -7 -11    2.65    2.38
  -3   7  10  192.93    7.47
  -3  -7  10  182.01    8.10
   3  -7 -10  202.08    9.12
   3  -7 -10  183.59   10.16
   3  -7  -9  112.73    6.67
  -3   7   9  105.01    5.38
  -3  -7   9  113.52    6.07
   3  -7  -9   96.53    7.25
  -3   7   8   44.37    3.43
   3  -7  -8   49.80    4.37
  -3  -7   8   44.33    3.64
   3  -7  -8   47.90    5.09
  -3  -7   7   48.91    3.58
   3  -7  -7   41.66    4.00
  -3   7   7   43.80    3.47
   3  -7  -7   45.15    4.63
   3  -7  -6    7.71    2.12
  -3  -7   6    8.08    1.82
  -3   7   6   10.02    2.02
   3  -7  -6    5.89    2.14
  -3   7   5   76.30    4.41
   3  -7  -5   80.63    5.45
  -3  -7   5   82.65    4.29
   3  -7  -5   81.64    5.90
  -3   7   4   63.54    4.10
   3  -7  -4   58.21    4.69
  -3  -7   4   65.40    3.63
   3  -7  -4   62.50    4.94
  -3   7   3   94.68    5.03
   3  -7  -3   94.32    5.76
  -3  -7   3   91.18    4.01
   3  -7  -3   95.28    5.91
  -3   7   2   97.08    5.05
  -3  -7   2   90.96    3.64
   3  -7  -2   94.41    5.56
  -3   7   1   38.12    3.41
  -3  -7   1   39.16    2.21
   3  -7  -1   44.17    3.77
  -3  -7   1   35.91    4.30
   3  -7   0    2.51    1.34
   3  -7   0    3.98    1.53
  -3   7   0    1.79    1.28
  -3  -7   0    2.95    1.64
   3  -7   1    1.30    1.14
  -3  -7  -1    0.57    1.88
   3  -7   1    1.03    1.12
  -3   7  -1    2.85    1.46
  -3  -7  -2   94.61    4.55
  -3   7  -2   91.05    5.40
   3  -7   2   88.33    5.27
  -3  -7  -2   90.28    6.79
   3  -7   2   91.35    4.79
  -3   7  -3   58.71    4.30
   3  -7   3   53.38    4.15
  -3  -7  -3   59.14    3.46
   3  -7   3   57.92    3.54
  -3  -7  -3   61.51    5.79
  -3  -7  -4   -1.00    1.11
   3  -7   4   -2.42    1.86
  -3  -7  -4   -2.54    2.70
   3  -7   4   -0.75    1.10
   3  -7   5   22.10    3.04
  -3  -7  -5   22.48    2.18
   3  -7   5   19.63    1.85
  -3  -7  -5   15.12    3.05
   3  -7   6   10.82    2.39
  -3  -7  -6    8.46    1.59
   3  -7   6    8.41    1.03
   3  -7   7   66.82    5.10
  -3  -7  -7   63.99    6.32
   3  -7   7   62.37    2.21
   3  -7   7   56.88    2.17
  -3  -7  -8   55.68    6.04
  -3  -7  -9   94.30    8.03
  -3  -7 -10   14.76    3.71
  -3  -7 -11   25.29    4.36
  -3  -7 -12    1.48    2.38
  -3  -7 -13    2.67    2.83
  -3  -7 -14   14.20    3.70
  -3  -7 -15   14.05    4.09
  -3  -7 -16   22.33    4.72
  -3  -7 -17    3.39    3.60
  -3  -7 -18    7.09    3.57
  -3  -7 -19    3.79    3.56
  -3  -7 -20   -0.25    3.13
   3  -8 -20    5.11    3.32
   3  -8 -19    6.58    3.21
   3  -8 -18    5.42    3.12
   3  -8 -17    8.64    3.46
   3  -8 -16   26.36    4.86
   3  -8 -15    6.05    2.83
  -3   8  14   18.58    2.88
   3  -8 -14   16.68    3.93
  -3   8  13    0.81    1.70
   3  -8 -13   -0.40    2.41
  -3   8  12   24.33    2.88
   3  -8 -12   23.17    4.30
  -3   8  11   42.61    3.63
   3  -8 -11   53.52    6.00
  -3   8  10    4.80    1.59
   3  -8 -10    9.49    3.13
  -3  -8   9   16.62    2.54
  -3   8   9   21.53    2.61
   3  -8  -9   22.36    3.94
  -3   8   8   -1.56    1.14
  -3  -8   8   -0.59    1.05
  -3   8   7    4.66    1.57
  -3  -8   7    4.05    1.51
   3  -8  -7    0.52    1.78
  -3  -8   6    5.84    1.63
  -3   8   6    6.59    1.73
   3  -8  -6    6.25    2.50
  -3   8   5  170.27    6.90
  -3  -8   5  169.48    6.49
   3  -8  -5  168.83    8.92
  -3  -8   4   62.75    3.73
  -3   8   4   64.19    4.35
   3  -8  -4   64.72    5.54
  -3  -8   4   62.09    5.54
  -3  -8   3    8.82    1.44
  -3   8   3    7.14    1.73
  -3  -8   3    7.40    2.39
   3  -8  -3    9.29    2.42
  -3  -8   2    2.63    1.01
  -3  -8   2    4.23    2.22
  -3   8   2    1.54    1.29
   3  -8  -2    1.34    1.52
   3  -8  -1    3.88    1.48
  -3   8   1    2.58    1.27
  -3  -8   1    1.82    1.90
  -3   8   0    5.95    1.83
  -3  -8   0    7.92    2.53
   3  -8   0    5.81    1.60
   3  -8   1  128.53    6.62
  -3   8  -1  133.37    6.56
  -3  -8  -1  121.82    8.26
   3  -8   1  121.60    6.32
   3  -8   2   11.59    2.43
  -3  -8  -2   11.89    1.82
  -3   8  -2    9.61    1.99
  -3  -8  -2   10.32    3.10
   3  -8   2   16.90    2.58
   3  -8   3   44.66    4.06
  -3  -8  -3   41.10    3.18
   3  -8   3   39.74    3.38
  -3  -8  -3   35.94    4.99
   3  -8   4   93.72    5.92
  -3  -8  -4   92.05    4.79
  -3  -8  -4   88.01    7.42
   3  -8   4   95.81    4.84
   3  -8   5   29.85    3.54
  -3  -8  -5   29.90    2.73
  -3  -8  -5   22.75    3.92
   3  -8   5   32.34    2.73
   3  -8   6   63.80    3.19
  -3  -8  -6   63.33    6.76
  -3  -8  -7  122.51    9.25
   3  -8   7  126.45    3.66
  -3  -8  -8    3.02    2.85
  -3  -8  -9  109.36    8.96
  -3  -8 -10   35.52    5.50
  -3  -8 -11    0.28    2.18
  -3  -8 -12   19.26    4.42
  -3  -8 -13    8.79    3.97
  -3  -8 -14   19.86    4.75
  -3  -8 -15   66.76    7.84
  -3  -8 -16    7.33    3.35
  -3  -8 -17    9.88    4.15
  -3  -8 -18   14.59    4.69
   3  -9 -17   -2.75    2.63
   3  -9 -16   -6.14    3.13
   3  -9 -15   11.43    3.62
   3  -9 -14    1.17    2.70
   3  -9 -13    2.36    2.59
   3  -9 -12   -0.55    2.42
   3  -9 -11    4.31    2.75
   3  -9 -10   10.74    3.48
  -3  -9   9   34.50    4.10
   3  -9  -9   33.53    4.89
  -3  -9   8   33.75    4.20
   3  -9  -8   34.12    4.80
  -3   9   7   15.38    2.27
  -3  -9   7   16.94    2.99
   3  -9  -7   16.58    3.55
  -3   9   6    4.21    1.26
   3  -9  -6    6.44    2.42
  -3  -9   6    2.78    1.80
  -3   9   5   25.91    2.82
  -3  -9   5   27.61    3.96
   3  -9  -5   26.06    3.98
  -3  -9   4   11.09    2.85
  -3   9   4   11.67    2.13
   3  -9  -4   12.14    2.88
  -3   9   3   58.40    4.27
   3  -9  -3   55.15    5.21
  -3  -9   3   61.86    6.03
   3  -9  -2   -1.56    1.56
  -3   9   2    0.40    1.25
  -3  -9   2   -0.93    2.28
  -3   9   1    5.29    1.62
  -3  -9   1    4.45    2.08
   3  -9  -1    7.61    2.07
  -3  -9   0    9.48    2.98
   3  -9   0    7.91    2.10
  -3  -9  -1    0.38    2.63
   3  -9   1    4.88    1.80
  -3  -9  -2    8.32    2.74
   3  -9   2   12.97    2.36
  -3  -9  -3   29.79    4.55
   3  -9   3   29.72    3.27
  -3  -9  -4   -2.66    3.07
  -3  -9  -5   12.74    3.53
  -3  -9  -6   17.79    4.24
  -3  -9  -7    0.54    2.37
  -3  -9  -8   44.48    6.08
  -3  -9  -9    2.07    2.65
  -3  -9 -10   -3.15    3.22
  -3  -9 -11    0.96    2.54
  -3  -9 -12   -0.91    3.14
  -3  -9 -13    0.30    2.38
  -3  -9 -14    1.74    2.79
  -3  -9 -15    6.19    3.69
   3 -10 -15    5.58    3.14
   3 -10 -14    3.24    2.69
   3 -10 -13    0.70    2.69
   3 -10 -12    0.31    2.51
   3 -10 -11    0.89    2.01
   3 -10 -10    5.18    2.59
   3 -10  -9    4.44    2.72
   3 -10  -8   17.69    3.90
   3 -10  -7    4.92    2.77
   3 -10  -6    0.96    1.88
   3 -10  -5   -1.10    2.16
  -3 -10   5   -0.92    1.86
  -3 -10   4    1.55    1.77
   3 -10  -4    1.33    1.90
  -3 -10   3    4.23    2.58
   3 -10  -3   -0.60    1.82
   3 -10  -2   27.41    3.87
  -3 -10   2   32.57    4.84
  -3 -10   1   15.47    3.54
  -3 -10   0    4.99    2.63
  -3 -10  -1    0.55    2.19
  -3 -10  -2    1.84    2.19
  -3 -10  -3    0.88    2.33
  -3 -10  -4   13.08    3.67
  -3 -10  -5    3.44    2.42
  -3 -10  -6    5.87    2.91
  -3 -10  -7   -5.68    3.13
  -3 -10  -8   -2.01    2.69
  -3 -10  -9    0.86    2.75
  -3 -10 -10    4.50    3.29
  -3 -10 -11    8.72    3.05
   3 -11 -10    4.97    3.07
  -3 -11  -1   -1.68    2.03
  -3 -11  -2    1.84    2.08
  -3 -11  -3   14.61    4.30
  -3 -11  -4    6.26    3.42
  -3 -11  -5    0.84    2.72
  -3 -11  -6   -2.40    2.44
  -3 -11  -7    1.53    2.83
  -3 -11  -8   -3.63    3.42
   4   0 -31   -5.71    2.92
   4   0 -30   24.68    4.74
   4   0 -29   -0.65    2.38
   4   0 -28   14.38    3.76
   4   0 -27   -2.15    2.54
   4   0 -26   27.42    4.54
   4   0 -25    9.82    3.11
   4   0 -24  234.23   11.80
   4   0 -23   -3.66    2.61
   4   0 -22   16.47    3.52
   4   0 -21    1.16    2.44
   4   0 -20  114.57    7.45
  -4   0  19   -0.35    1.85
   4   0 -19    3.08    2.63
  -4   0  18  443.69   15.63
   4   0 -18  348.96   12.62
  -4   0  17    0.60    1.76
   4   0 -17    4.29    2.35
  -4   0  16  417.04   14.26
   4   0 -16  401.23   12.82
  -4   0  15   -0.90    1.44
   4   0 -15    0.03    1.48
   4   0 -14   13.11    2.29
  -4   0  14   13.62    2.64
   4   0 -13    4.29    3.22
  -4   0  13   -0.67    1.23
   4   0 -12 2235.73   33.94
   4   0 -11    4.75    2.47
   4   0 -10  291.88    9.01
   4   0  -9   -1.12    1.33
   4   0  -8   95.59    4.71
   4   0  -7    0.63    1.04
   4   0  -6 1155.50   18.85
  -4   0   5    2.13    1.45
  -4   0   4  694.07   12.10
  -4   0   3    2.85    1.16
  -4   0   2 1960.19   24.11
  -4   0   1   -0.12    0.76
  -4   0   0 1515.14   19.36
  -4   0  -1    0.95    0.78
  -4   0  -2 1064.32   14.71
  -4   0  -3    1.09    0.84
  -4   0  -4  403.28    8.13
  -4   0  -5   -0.94    0.97
  -4   0  -6   27.20    2.33
  -4   0  -7    0.24    0.95
   4   0   7    0.23    0.70
   4   0   8  362.92    8.94
  -4   0  -8  342.35    9.14
  -4   0  -9   -0.77    1.32
   4   0   9   -0.32    0.81
  -4   0 -10  881.19   16.97
  -4   0 -11    1.13    1.40
  -4   0 -12   15.43    2.24
   4   0  13    2.12    1.53
  -4   0 -13    0.79    1.52
   4   0  14 1854.17   31.59
  -4   0 -14 2140.81   32.58
  -4   0 -15    4.88    2.75
   4   0  15    1.92    1.87
   4   0  16  559.81   15.34
  -4   0 -16  506.66   14.60
  -4   0 -17    0.99    1.78
  -4   0 -18  791.39   19.42
  -4   0 -19    6.77    2.69
  -4   0 -20  131.02    7.80
  -4   0 -21    0.45    2.08
  -4   0 -22  194.01   10.13
  -4   0 -23    3.44    2.28
  -4   0 -24   46.72    5.33
  -4   0 -25    0.42    2.20
  -4   0 -26   19.80    3.99
  -4   0 -27   -1.18    2.03
  -4   0 -28   36.91    5.17
  -4   0 -29    4.23    2.55
  -4   0 -30    1.74    2.07
   4   1 -32   -1.72    2.71
   4   1 -31    0.69    2.28
   4  -1 -30    8.26    3.70
   4   1 -30    6.69    2.98
   4   1 -29   66.24    7.06
   4  -1 -29   65.18    7.22
   4   1 -28    2.48    2.55
   4  -1 -28    2.47    2.52
   4   1 -27    2.82    2.25
   4  -1 -27   -1.48    2.58
   4   1 -26   25.34    4.14
   4  -1 -26   26.60    4.52
   4  -1 -25    1.28    2.05
   4   1 -25    1.85    2.18
   4   1 -24    1.15    1.92
   4  -1 -24    1.75    1.98
   4   1 -23   29.47    4.32
   4  -1 -23   31.64    4.58
   4   1 -22   81.93    6.79
   4  -1 -22   98.54    7.66
   4   1 -21   99.43    7.27
   4  -1 -21  103.12    7.43
   4  -1 -20    4.56    2.31
   4   1 -20   -0.24    1.89
   4   1 -19  122.80    7.54
  -4  -1  19  120.18    8.12
   4  -1 -19  120.05    7.58
  -4  -1  18   33.56    4.17
   4   1 -18   28.90    3.82
   4  -1 -18   27.00    3.66
  -4   1  18   34.30    4.69
  -4  -1  17    1.87    1.65
   4   1 -17    1.34    1.86
   4  -1 -17    2.42    1.99
  -4   1  17    0.67    1.50
  -4   1  16   71.23    6.27
   4  -1 -16   78.75    5.63
   4   1 -16   80.37    5.68
  -4  -1  16   80.91    5.96
  -4  -1  15  107.94    6.67
   4  -1 -15  108.20    6.39
  -4   1  15   99.08    6.64
   4   1 -15   98.91    6.05
   4  -1 -14  249.45    9.59
  -4  -1  14  256.32    9.98
   4   1 -14  241.25    9.43
   4   1 -13   70.20    5.02
   4  -1 -13   77.88    5.33
  -4  -1  13   69.64    4.96
  -4  -1  12  722.51   16.42
   4   1 -12  728.68   16.60
   4  -1 -12  742.94   16.54
   4   1 -11 1947.37   30.44
  -4  -1  11 1938.67   30.45
   4  -1 -11 1926.45   30.24
   4  -1 -10  341.87    9.95
  -4  -1  10  345.11    9.99
  -4   1   9  317.38    9.57
  -4  -1   9  320.30    9.30
   4  -1  -9  324.04    9.35
  -4   1   8  134.10    5.90
   4  -1  -8  129.82    5.54
  -4   1   7 1310.46   21.56
   4  -1  -7 1384.73   21.48
  -4   1   6  156.88    5.75
   4  -1  -6  171.10    5.86
  -4   1   5 1058.46   16.91
   4  -1  -5 1047.49   17.08
  -4   1   4    2.12    1.18
   4  -1  -4    0.90    0.83
  -4   1   3    2.32    0.87
   4  -1  -3    4.21    0.93
  -4  -1   2  129.39    3.62
  -4   1   2  123.27    4.17
  -4  -1   1  249.70    4.74
  -4   1   1  245.97    5.91
  -4  -1   0  382.34    6.29
  -4   1   0  363.50    7.53
   4   1   0  382.14    5.99
  -4   1  -1 5221.20   57.32
   4   1   1 5076.98   54.89
  -4  -1  -1 5154.15   54.82
   4   1   1 5007.98   53.59
   4   1   2   92.94    2.74
  -4   1  -2   86.32    3.38
  -4  -1  -2   85.99    2.65
   4   1   3  348.61    6.47
  -4   1  -3  336.78    7.72
  -4   1  -4   24.61    2.16
   4   1   4   23.30    1.56
  -4  -1  -4   21.73    1.53
  -4   1  -5  565.82   11.23
   4   1   5  554.91    9.67
  -4   1  -5  566.40    9.50
  -4  -1  -6    0.52    1.18
  -4   1  -6    1.88    0.68
   4   1   6    2.20    0.75
  -4   1  -6    0.67    1.45
   4   1   7 1485.37   21.17
  -4   1  -7 1535.09   20.86
  -4  -1  -7 1490.67   24.21
   4   1   8  148.82    5.21
  -4   1  -8  143.67    4.83
  -4  -1  -8  146.81    6.43
   4   1   9  471.06   10.52
  -4   1  -9  472.88   10.06
  -4  -1  -9  467.78   12.36
  -4  -1 -10   17.39    2.57
  -4   1 -10   21.05    2.18
   4   1  10   18.51    2.08
  -4  -1 -11  119.88    6.27
  -4   1 -11  109.34    4.82
  -4  -1 -12   -1.23    1.71
  -4   1 -12   -1.30    1.34
   4  -1  13 1015.56   20.44
  -4  -1 -13  969.61   20.95
  -4   1 -13  945.18   18.06
   4  -1  14  125.18    6.76
   4   1  14  128.93    6.38
  -4  -1 -14  125.72    7.11
  -4   1 -14  110.79    5.76
   4  -1  15 1017.68   21.60
   4   1  15 1015.33   20.59
  -4  -1 -15 1016.25   22.35
  -4   1 -15  949.31   19.50
  -4  -1 -16  165.56    8.60
  -4   1 -16  179.20    7.83
   4   1  17   -2.63    1.62
  -4  -1 -17   -2.41    2.03
  -4   1 -17    3.03    1.89
  -4   1 -18  195.48    8.58
  -4  -1 -18  192.39    9.81
  -4  -1 -19   -1.05    2.19
  -4   1 -19    5.86    2.21
  -4  -1 -20   -0.02    1.95
  -4   1 -20    5.15    2.26
  -4  -1 -21   89.90    7.15
  -4   1 -21   89.06    6.28
  -4   1 -22   14.70    3.04
  -4  -1 -22   19.09    3.75
  -4  -1 -23   64.28    6.47
  -4   1 -23   59.59    5.58
  -4   1 -24   15.86    3.34
  -4  -1 -24   16.43    3.92
  -4  -1 -25   -0.47    2.22
  -4   1 -25    1.74    1.78
  -4   1 -26   32.51    4.51
  -4  -1 -26   32.02    5.17
  -4  -1 -27   47.61    6.10
  -4   1 -27   49.77    5.57
  -4   1 -28    1.47    2.07
  -4  -1 -28    1.04    2.25
  -4  -1 -29   -0.07    2.08
  -4  -1 -30    2.05    2.61
  -4   2  30    2.99    2.77
  -4   2  29    2.51    3.11
   4  -2 -29    5.47    3.12
  -4   2  28   -1.70    2.41
   4  -2 -28   -0.27    2.50
  -4   2  27   32.96    5.52
   4  -2 -27   20.43    4.41
  -4   2  26   11.40    3.97
   4  -2 -26    9.10    3.46
  -4   2  25   53.58    6.50
   4  -2 -25   44.53    5.63
  -4   2  24   20.63    4.36
   4  -2 -24   10.78    2.98
  -4   2  23   16.93    3.96
   4  -2 -23   18.11    3.66
  -4   2  22   33.43    4.95
   4  -2 -22   37.55    4.77
  -4   2  21   24.80    4.41
   4  -2 -21   19.75    3.65
  -4   2  20   -0.31    2.39
   4  -2 -20    2.30    2.16
  -4  -2  20    1.38    1.60
  -4   2  19    3.46    2.62
  -4  -2  19    6.03    1.82
   4  -2 -19    4.50    1.73
  -4   2  18   11.67    3.23
  -4  -2  18   16.10    2.87
   4  -2 -18   12.21    3.15
  -4   2  17  687.86   19.03
   4  -2 -17  669.46   18.20
  -4  -2  17  683.10   18.48
  -4   2  16   43.80    4.83
   4  -2 -16   37.15    4.26
  -4   2  16   36.85    4.80
  -4  -2  16   43.89    4.35
  -4   2  15  254.89   10.72
   4  -2 -15  248.19   10.04
  -4   2  15  262.24   11.68
  -4  -2  15  256.74   10.03
  -4   2  14  285.87   11.12
  -4  -2  14  305.26   10.54
   4  -2 -14  278.26   10.48
  -4   2  13   11.68    2.72
   4  -2 -13    8.28    2.51
  -4  -2  13    5.73    1.50
  -4   2  12   81.64    5.54
  -4  -2  12   78.25    4.92
   4  -2 -12   77.43    5.22
  -4   2  11 1041.97   20.94
   4  -2 -11 1059.61   20.44
  -4  -2  11 1049.04   19.95
  -4   2  10  197.79    7.86
  -4  -2  10  207.82    7.48
  -4   2   9  513.82   12.84
   4  -2  -9  557.24   13.01
  -4  -2   9  550.97   12.54
  -4   2   8  446.60   11.22
   4  -2  -8  444.42   11.15
  -4  -2   8  440.51   10.66
  -4   2   7  989.21   17.62
   4  -2  -7  993.44   17.65
  -4   2   6  171.50    6.00
   4  -2  -6  174.21    6.18
  -4   2   5  357.85    8.76
   4  -2  -5  359.19    8.79
   4  -2  -4 1932.05   26.09
  -4   2   4 1910.13   26.93
   4  -2  -3 2644.59   32.75
  -4   2   3 2680.73   33.43
  -4   2   2  400.66    8.55
   4  -2  -2  409.47    8.21
  -4   2   2  411.31    8.52
  -4   2   1 2684.33   33.54
   4  -2  -1 2684.73   32.29
  -4   2   1 2747.61   32.56
  -4  -2   0 1817.93   20.51
  -4   2   0 1814.88   24.36
  -4   2   0 1820.08   22.33
   4  -2   0 1796.72   22.20
  -4  -2  -1 1794.93   19.72
  -4   2  -1 1726.01   24.03
  -4   2  -1 1741.66   20.95
   4   2   2  603.90    7.94
  -4  -2  -2  606.17    7.89
  -4   2  -2  565.65   11.14
  -4   2  -2  600.55    8.08
  -4   2  -3  684.20   12.81
   4   2   3  720.30    9.47
   4   2   4   11.51    0.97
  -4   2  -4   10.15    1.58
   4   2   5   79.86    2.77
  -4   2  -5   75.49    4.02
   4   2   6    1.05    0.60
  -4  -2  -6    0.42    1.11
  -4   2  -6   -1.35    1.45
  -4   2  -6    1.31    0.47
   4   2   7   24.89    1.83
  -4   2  -7   18.34    2.30
  -4   2  -7   26.67    1.45
  -4  -2  -7   26.09    3.06
  -4  -2  -8    0.64    1.76
  -4   2  -8    1.70    0.64
   4   2   8    0.96    0.73
  -4   2  -9    2.38    0.71
  -4  -2  -9    0.63    1.69
   4   2   9    1.37    0.87
   4   2  10   30.88    2.48
  -4  -2 -10   31.38    3.53
  -4   2 -10   32.50    2.22
   4   2  11    0.30    1.21
  -4  -2 -11    1.00    1.73
  -4   2 -11    0.79    0.83
  -4  -2 -12   36.91    4.06
  -4   2 -12   39.86    2.74
   4  -2  13   78.28    5.29
  -4  -2 -13   72.76    5.72
  -4   2 -13   76.41    4.05
   4  -2  14  247.46    9.73
  -4   2 -14  237.87    7.67
  -4  -2 -14  230.65   10.47
  -4   2 -15  771.55   15.73
   4   2  15  770.06   17.16
  -4  -2 -15  769.74   20.22
  -4   2 -16    1.50    1.51
  -4  -2 -16   -0.80    1.98
   4   2  16   -0.38    1.33
  -4   2 -17   14.86    2.31
   4   2  17   11.97    2.31
  -4  -2 -17   14.70    3.40
  -4   2 -18   15.16    2.43
   4   2  18   15.41    2.67
  -4  -2 -18    8.90    2.74
  -4   2 -19   33.72    3.61
  -4  -2 -19   22.05    3.79
  -4   2 -20   37.85    3.92
  -4  -2 -20   31.63    4.50
  -4  -2 -21   45.08    5.64
  -4   2 -21   49.26    4.53
  -4   2 -22   12.45    2.65
  -4  -2 -22   10.33    3.41
  -4  -2 -23   16.29    3.91
  -4   2 -23   17.14    3.07
  -4  -2 -24   63.80    6.93
  -4   2 -24   73.12    6.05
  -4   2 -25  113.97    7.77
  -4  -2 -25  115.52    9.39
  -4   2 -26   26.22    4.03
  -4  -2 -26   19.80    4.60
  -4  -2 -27   10.74    3.63
  -4  -2 -28    6.01    3.16
  -4   3  30   38.93    6.10
  -4   3  29    3.91    3.69
  -4   3  28    0.41    2.58
   4  -3 -28    1.27    2.39
  -4   3  27    1.99    2.76
   4  -3 -27    1.09    2.53
  -4   3  26   -0.39    2.72
   4  -3 -26    2.11    2.94
  -4   3  25    5.51    3.36
   4  -3 -25    7.69    3.18
  -4   3  24   14.09    3.95
   4  -3 -24   10.99    3.29
  -4   3  23   23.53    4.87
   4  -3 -23   17.91    3.93
  -4   3  22  135.68    9.63
   4  -3 -22  128.59    8.94
  -4   3  21  105.99    8.11
  -4  -3  21  102.07    7.67
   4  -3 -21   97.28    7.70
  -4   3  20    6.84    2.79
  -4  -3  20    5.22    2.11
   4  -3 -20    1.18    1.96
  -4   3  19   34.38    4.84
   4  -3 -19   32.57    4.20
  -4  -3  19   29.16    3.80
  -4   3  18    7.54    2.74
  -4  -3  18    7.70    2.24
   4  -3 -18    1.78    2.14
  -4   3  17    4.46    2.63
  -4  -3  17    4.39    1.65
   4  -3 -17    3.69    2.28
  -4   3  16  149.97    8.57
  -4  -3  16  156.43    7.86
   4  -3 -16  156.55    8.52
  -4   3  15   18.20    3.40
   4  -3 -15   12.67    2.89
  -4   3  15   15.22    3.13
  -4  -3  15   15.02    2.49
  -4   3  14   16.32    3.08
  -4  -3  14   21.44    2.89
  -4   3  14   20.30    3.65
   4  -3 -14   20.61    3.32
  -4   3  13  129.45    7.13
   4  -3 -13  128.19    7.19
  -4  -3  13  131.03    6.53
  -4   3  12  197.84    8.50
  -4  -3  12  186.78    7.65
   4  -3 -12  195.17    8.64
  -4   3  11   29.00    3.32
  -4  -3  11   27.58    2.91
   4  -3 -11   29.79    3.54
  -4   3  10  389.82   11.30
  -4  -3  10  378.82   10.53
   4  -3 -10  382.73   11.68
  -4   3   9 1578.81   26.06
   4  -3  -9 1609.79   26.29
   4  -3  -9 1582.09   26.71
  -4   3   8  183.06    6.79
   4  -3  -8  194.54    7.05
   4  -3  -7  174.96    6.68
  -4   3   7  176.53    6.67
   4  -3  -7  172.25    6.86
   4  -3  -6  435.11   10.67
  -4   3   6  447.79   11.67
   4  -3  -6  442.68   10.91
   4  -3  -5   14.40    1.94
  -4   3   5   11.59    1.72
   4  -3  -5   16.91    2.19
  -4   3   5   12.41    1.88
  -4   3   4  199.36    6.30
   4  -3  -4  204.17    6.55
  -4   3   4  200.96    6.86
  -4   3   3  507.82   10.59
  -4   3   3  522.21   11.00
   4  -3  -3  507.64   10.54
  -4   3   2    6.50    1.45
   4  -3  -2    6.62    1.39
  -4   3   2    6.66    1.39
   4  -3  -2    6.07    1.24
   4  -3  -1  517.54   10.60
  -4   3   1  521.45   10.62
   4  -3  -1  517.31    9.44
  -4   3   1  512.82    9.72
   4  -3   0  446.03    9.87
  -4   3   0  459.13    9.96
  -4   3   0  453.01    8.36
   4  -3   0  471.94    8.29
   4  -3   1  137.58    5.08
  -4   3  -1  127.72    4.86
  -4   3  -1  134.78    3.63
   4  -3   1  136.83    3.55
  -4   3  -2  454.44   10.28
   4  -3   2  476.66    6.96
  -4   3  -2  475.62    6.95
  -4   3  -3  415.45   10.01
  -4   3  -4   78.58    4.23
  -4   3  -5  591.40   13.02
   4   3   5  607.65    8.41
   4   3   6    3.44    0.74
   4   3   6    4.39    0.76
  -4  -3  -6    5.86    1.98
  -4   3  -6    1.54    1.34
   4   3   7  734.18   11.25
   4   3   7  739.59   11.07
  -4   3  -7  701.77   15.32
  -4  -3  -7  737.18   17.58
   4   3   8  130.81    4.25
   4   3   8  141.32    4.45
  -4  -3  -8  122.50    7.02
   4   3   9    8.28    1.46
   4   3   9    6.96    1.22
  -4  -3  -9    5.64    2.23
   4   3  10  347.47    8.26
  -4  -3 -10  344.04   12.37
   4   3  11  100.25    4.47
  -4   3 -11  104.69    3.74
  -4  -3 -11   92.48    6.52
   4  -3  12   17.09    2.59
   4   3  12   18.17    2.03
  -4  -3 -12   16.38    3.35
  -4   3 -12   16.79    1.74
   4  -3  13   84.96    5.77
  -4   3 -13   81.70    3.91
  -4  -3 -13   86.33    6.62
  -4  -3 -14   74.93    6.28
  -4   3 -14   85.71    4.27
   4   3  15  131.17    6.32
  -4   3 -15  144.86    5.90
  -4  -3 -15  137.83    8.63
  -4   3 -16   48.33    3.59
  -4  -3 -16   55.69    5.70
   4   3  16   49.48    4.07
   4   3  17   91.08    5.76
  -4   3 -17   97.67    5.27
  -4  -3 -17   96.46    7.74
  -4  -3 -18   -0.54    2.80
   4   3  18   -1.96    1.67
  -4   3 -18    0.72    1.19
   4   3  19  103.79    6.52
  -4  -3 -19   91.69    7.62
  -4   3 -19  108.36    6.12
  -4  -3 -20   46.14    5.75
  -4   3 -20   60.54    4.72
  -4  -3 -21   40.20    5.45
  -4   3 -21   56.84    4.85
  -4   3 -22   62.99    5.06
  -4  -3 -22   56.54    6.62
  -4  -3 -23   71.46    7.62
  -4   3 -23   66.83    5.71
  -4  -3 -24    1.33    2.79
  -4  -3 -25    4.23    2.53
  -4  -3 -26   65.75    7.49
  -4  -3 -27    1.82    2.88
  -4   4  30   26.54    5.08
  -4   4  29   15.36    4.45
  -4   4  28    1.37    3.17
  -4   4  27   22.88    5.09
   4  -4 -27   16.79    4.50
  -4   4  26   20.68    4.34
   4  -4 -26   23.55    5.13
  -4   4  25   37.06    5.70
   4  -4 -25   41.17    6.03
  -4   4  24   13.18    3.75
   4  -4 -24   13.73    3.93
  -4   4  23    6.19    3.09
   4  -4 -23    7.54    3.22
  -4   4  22   10.32    3.16
   4  -4 -22   11.07    3.49
  -4   4  21   -0.62    2.33
  -4  -4  21   -1.48    2.03
   4  -4 -21   -2.37    2.69
  -4   4  20    6.04    2.51
  -4  -4  20    3.87    1.89
   4  -4 -20   -0.37    2.52
  -4   4  19   87.38    7.32
   4  -4 -19   92.05    7.44
  -4  -4  19   90.87    6.59
  -4   4  18  126.87    8.42
   4  -4 -18  121.83    8.34
  -4  -4  18  138.48    7.95
  -4   4  17   23.15    3.94
   4  -4 -17   18.43    3.55
  -4  -4  17   19.76    3.05
  -4   4  16  146.48    8.59
   4  -4 -16  156.89    9.05
  -4  -4  16  160.51    7.99
  -4   4  15   27.08    3.79
  -4  -4  15   25.44    3.24
   4  -4 -15   31.31    4.37
  -4   4  14   39.37    4.39
  -4   4  14   29.98    4.33
   4  -4 -14   31.03    4.44
  -4  -4  14   36.85    3.63
  -4   4  13  157.59    8.00
  -4  -4  13  168.04    7.53
  -4   4  13  163.63    9.39
   4  -4 -13  161.82    8.45
  -4   4  12    1.14    1.76
   4  -4 -12    0.32    1.70
  -4   4  12    1.77    1.62
  -4  -4  12    0.65    0.97
  -4   4  11    0.46    1.76
   4  -4 -11   -0.68    1.79
  -4   4  11    2.73    1.49
  -4  -4  11    0.10    1.01
   4  -4 -10  178.96    7.72
  -4   4  10  176.32    7.65
  -4   4  10  185.03    9.02
   4  -4 -10  172.70    8.09
   4  -4  -9  205.93    8.11
  -4   4   9  204.58    9.26
   4  -4  -9  217.60    8.73
   4  -4  -8  307.13    9.69
   4  -4  -8  287.76    9.99
  -4   4   7 1094.17   19.20
   4  -4  -7 1077.23   19.94
   4  -4  -7 1084.35   20.58
   4  -4  -6  280.60    8.33
  -4   4   6  280.36    7.70
   4  -4  -6  280.72    8.71
   4  -4  -5   63.00    3.93
  -4   4   5   59.68    3.64
  -4   4   5   56.41    4.09
   4  -4  -5   59.62    4.02
  -4   4   4  195.19    6.60
   4  -4  -4  199.05    6.98
   4  -4  -4  191.44    6.83
  -4   4   4  193.88    7.28
  -4   4   3   21.32    2.27
  -4  -4   3   21.52    1.52
  -4   4   3   20.29    2.31
   4  -4  -3   23.12    2.33
   4  -4  -2  354.92    9.05
  -4  -4   2  356.21    6.34
  -4   4   2  362.16    9.09
   4  -4  -2  355.93    8.78
  -4   4   2  358.26    9.18
  -4  -4   1  412.62    6.15
  -4   4   1  426.73    9.99
   4  -4  -1  420.09    9.91
   4  -4  -1  421.88    9.12
  -4   4   1  413.98    9.43
  -4   4   0  730.34   13.90
   4  -4   0  721.69   13.96
   4  -4   0  721.36   12.27
  -4   4   0  734.90   12.71
  -4   4  -1   24.29    2.43
   4  -4   1   21.59    2.21
   4  -4   1   22.12    1.69
  -4   4  -2  470.62   11.21
  -4  -4  -2  474.42    7.16
   4  -4   2  493.44   11.36
   4  -4   2  488.38    8.01
   4  -4   3  376.28    9.88
  -4   4  -3  370.34    9.98
  -4  -4  -3  363.19    5.88
   4  -4   3  382.79    5.85
   4  -4   4   -0.65    1.12
  -4   4  -4   -3.11    1.96
  -4   4  -5  635.37   14.29
   4  -4   5  618.90   13.84
  -4  -4  -5  623.69   16.22
   4   4   6   39.75    1.31
  -4   4  -6   33.66    3.24
  -4  -4  -6   34.43    3.74
   4  -4   7   33.01    3.06
   4   4   7   34.55    1.60
  -4   4  -7   35.16    3.36
  -4  -4  -7   31.68    3.98
   4   4   8  695.70   10.70
   4  -4   8  707.75   15.92
  -4  -4  -8  697.17   18.68
   4  -4   9   90.21    5.51
   4   4   9   94.05    3.48
   4   4   9   92.56    3.45
  -4  -4  -9   91.01    6.63
   4   4  10   76.39    3.38
   4  -4  10   82.04    5.34
   4   4  10   76.05    3.57
  -4  -4 -10   64.12    5.71
   4   4  11    7.16    1.48
   4  -4  11    8.98    2.19
  -4  -4 -11    4.54    2.20
   4   4  11    6.83    1.29
   4  -4  12   21.10    2.96
   4   4  12   21.07    2.26
  -4  -4 -12   18.85    3.31
   4   4  12   20.10    1.96
   4   4  13   79.71    4.55
   4   4  13   79.43    4.11
  -4  -4 -13   72.49    6.48
   4   4  14   22.98    2.82
  -4  -4 -14   20.14    3.69
   4   4  15  237.82    9.16
  -4  -4 -15  246.25   12.24
   4   4  16  120.92    6.85
   4   4  16  120.44    6.00
  -4  -4 -16  126.59    9.08
   4   4  17   51.31    4.06
   4   4  17   51.78    4.61
  -4  -4 -17   57.23    6.33
   4   4  18   -0.30    1.72
   4   4  18    1.39    1.37
  -4  -4 -18    0.97    2.16
   4   4  19   87.31    5.79
   4   4  19   74.21    6.12
  -4  -4 -19   77.60    7.47
   4   4  20   11.16    2.72
  -4  -4 -20   12.31    3.73
   4   4  21    0.01    2.29
  -4  -4 -21   -4.05    3.69
   4   4  22   21.46    3.97
  -4  -4 -22   12.77    3.84
   4   4  23   66.51    6.48
  -4  -4 -23   57.54    7.23
   4   4  24   29.04    4.58
  -4  -4 -24   18.77    4.67
   4   4  25   13.61    3.67
  -4  -4 -25   19.05    4.71
  -4  -4 -26   -0.12    2.39
  -4   5  29   15.76    4.62
  -4   5  28    9.47    3.79
  -4   5  27    8.00    3.58
  -4   5  26    9.73    3.54
   4  -5 -26   19.07    4.66
  -4   5  25   87.20    8.43
   4  -5 -25   86.83    8.70
  -4   5  24   25.03    4.57
   4  -5 -24   23.09    4.78
  -4   5  23   15.10    4.17
   4  -5 -23    9.45    3.23
  -4   5  22   14.47    3.82
   4  -5 -22   14.24    3.71
  -4   5  21    5.41    2.93
   4  -5 -21    7.68    2.99
  -4   5  20   89.92    7.59
   4  -5 -20   86.85    7.76
  -4  -5  20   97.83    6.96
  -4   5  19   67.44    6.44
   4  -5 -19   56.26    6.27
  -4  -5  19   53.93    5.04
  -4   5  18   64.66    6.14
  -4  -5  18   65.46    5.36
   4  -5 -18   72.03    7.02
  -4   5  17   89.89    7.04
  -4  -5  17   85.47    5.98
   4  -5 -17   87.98    7.41
  -4   5  16    3.72    2.25
  -4  -5  16    4.18    1.34
  -4   5  15   43.82    4.74
  -4  -5  15   57.95    4.68
   4  -5 -15   47.14    5.22
  -4   5  14    0.30    1.83
  -4  -5  14    0.43    1.26
   4  -5 -14    1.83    2.01
   4  -5 -13   15.54    3.04
  -4  -5  13   24.68    3.09
   4  -5 -12   65.12    5.65
  -4  -5  12   66.84    4.71
  -4   5  12   68.23    6.16
   4  -5 -11   89.28    5.75
  -4   5  11   97.43    7.07
   4  -5 -11   92.25    6.52
   4  -5 -10   59.09    4.62
   4  -5 -10   51.91    4.73
  -4   5  10   53.61    5.27
  -4   5   9    6.17    1.88
   4  -5  -9    6.07    1.78
  -4  -5   9    8.17    1.64
  -4   5   9    9.41    2.54
   4  -5  -9    8.94    2.33
   4  -5  -8  379.55   11.31
  -4   5   8  371.79   10.42
   4  -5  -8  364.02   11.96
  -4  -5   8  366.32    9.94
  -4   5   8  398.65   13.26
  -4   5   7   44.50    3.52
   4  -5  -7   45.32    3.83
  -4  -5   7   44.81    3.16
   4  -5  -7   50.71    4.49
  -4   5   7   48.64    4.44
   4  -5  -6  252.86    8.81
  -4  -5   6  249.46    7.19
  -4   5   6  240.01    7.86
   4  -5  -6  246.09    9.02
   4  -5  -5  147.94    6.51
  -4  -5   5  147.68    5.08
  -4   5   5  142.67    5.97
   4  -5  -5  157.57    6.86
  -4   5   4    0.22    1.11
   4  -5  -4    0.33    1.38
   4  -5  -4   -0.23    1.18
  -4   5   4    0.26    0.85
  -4  -5   4    0.96    0.69
  -4   5   3    0.95    1.28
  -4  -5   3    0.82    0.55
   4  -5  -3   -0.75    1.19
  -4   5   3    0.97    0.94
  -4  -5   2   -0.69    0.62
  -4   5   2    1.58    1.34
   4  -5  -2   -1.52    1.21
  -4  -5   1   96.66    2.59
  -4   5   1   92.26    4.73
   4  -5  -1  102.81    4.95
   4  -5  -1   99.65    4.56
  -4   5   0   86.93    4.67
   4  -5   0   72.20    4.19
   4  -5   0   75.16    3.79
   4  -5   1   54.14    3.74
  -4   5  -1   51.95    3.61
   4  -5   1   63.33    3.15
  -4  -5  -2  780.97   11.75
   4  -5   2  787.01   15.90
  -4   5  -2  790.20   16.16
   4  -5   2  785.77   12.71
  -4  -5  -3   11.28    1.12
   4  -5   3   10.10    1.76
  -4   5  -3    7.80    1.71
   4  -5   3   12.18    1.16
  -4  -5  -4    0.37    0.61
   4  -5   4    0.41    1.05
  -4  -5  -4   -2.46    2.73
   4  -5   4    1.64    0.42
  -4   5  -4    0.12    1.65
   4  -5   5   26.52    2.83
  -4  -5  -5   22.98    3.35
  -4   5  -5   23.87    2.95
  -4   5  -6   45.70    3.97
   4  -5   6   47.42    3.84
  -4  -5  -6   44.71    4.60
   4  -5   7  160.97    7.68
  -4  -5  -7  170.53    9.24
  -4   5  -7  166.21    7.64
   4  -5   8    1.83    1.15
   4   5   8    4.69    0.56
  -4  -5  -8   -0.84    2.52
   4  -5   9    8.34    1.93
   4   5   9    8.98    0.95
  -4  -5  -9    8.99    2.91
   4   5  10  132.56    3.95
   4  -5  10  130.27    6.94
  -4  -5 -11    8.44    2.70
   4   5  11    8.97    1.29
  -4  -5 -12    0.28    2.24
   4   5  12    1.60    0.86
   4   5  13   84.84    4.21
   4   5  13   79.52    3.91
  -4  -5 -13   91.20    7.73
   4   5  14   55.00    3.60
   4   5  14   54.47    3.44
  -4  -5 -14   55.39    6.16
   4   5  15   53.87    3.94
  -4  -5 -15   46.30    5.72
   4   5  16  275.27    9.47
  -4  -5 -16  287.51   14.32
   4   5  17   19.24    2.72
   4   5  17   18.42    2.55
  -4  -5 -17   22.75    4.88
   4   5  18   48.28    4.43
  -4  -5 -18   57.40    6.93
   4   5  19  110.76    6.83
  -4  -5 -19  111.91    9.56
   4   5  20   37.00    4.17
  -4  -5 -20   31.28    5.37
   4   5  21   45.91    4.83
  -4  -5 -21   42.35    6.20
  -4  -5 -22   44.40    6.57
  -4  -5 -23   -0.55    2.50
  -4  -5 -24    0.76    2.82
  -4   6  27   -3.32    3.04
  -4   6  26    0.75    2.56
  -4   6  25   58.98    6.96
  -4   6  24   -0.39    2.65
   4  -6 -24    4.68    3.03
  -4   6  23    3.44    2.48
   4  -6 -23    8.02    3.50
  -4   6  22    9.78    3.11
   4  -6 -22   16.38    3.93
  -4   6  21   11.73    3.14
   4  -6 -21   14.87    3.89
  -4   6  20   13.00    3.88
   4  -6 -20   17.03    4.14
  -4   6  19   34.09    5.19
   4  -6 -19   35.33    5.36
   4  -6 -18   20.47    4.21
   4  -6 -17   17.17    3.96
  -4  -6  17   17.39    2.85
  -4  -6  16  116.55    6.90
   4  -6 -16  122.59    8.83
   4  -6 -15   51.72    5.87
  -4  -6  15   55.32    4.64
  -4  -6  14  239.45    9.55
   4  -6 -14  225.98   11.57
  -4   6  13  334.64   11.54
  -4  -6  13  317.82   11.40
  -4  -6  13  336.72   11.40
   4  -6 -13  318.58   13.40
  -4   6  12   58.36    4.62
  -4  -6  12   49.16    4.45
  -4  -6  12   60.58    4.62
   4  -6 -12   57.18    5.64
  -4   6  11   38.52    3.67
   4  -6 -11   37.85    4.12
  -4  -6  11   42.88    3.87
   4  -6 -11   36.19    4.54
  -4   6  10   64.34    4.54
  -4  -6  10   60.15    4.37
   4  -6 -10   65.17    5.14
   4  -6 -10   64.12    5.56
  -4   6  10   62.42    5.86
  -4   6   9  108.20    5.69
  -4  -6   9  108.00    5.56
   4  -6  -9  106.80    6.32
   4  -6  -9  107.77    7.10
  -4   6   9  113.20    7.53
  -4   6   8  259.44    8.84
  -4  -6   8  250.36    8.35
   4  -6  -8  267.39    9.86
  -4   6   8  283.73   11.69
   4  -6  -8  262.39   10.61
   4  -6  -7  457.58   13.15
  -4   6   7  456.36   11.75
  -4  -6   7  460.34   11.23
   4  -6  -7  461.06   14.02
  -4   6   7  472.04   15.02
   4  -6  -6   39.89    3.73
  -4   6   6   41.99    3.41
  -4  -6   6   37.35    2.89
   4  -6  -6   43.79    4.23
  -4   6   5   66.35    4.29
   4  -6  -5   75.65    4.97
  -4  -6   5   71.01    3.66
   4  -6  -5   68.37    4.99
   4  -6  -4   62.36    4.59
  -4   6   4   64.37    4.10
  -4  -6   4   61.77    3.05
   4  -6  -4   61.02    4.56
  -4   6   3    9.13    1.66
  -4  -6   3   11.93    1.35
   4  -6  -3    8.77    1.75
  -4   6   2  103.51    5.22
  -4  -6   2  106.24    3.40
   4  -6  -2  103.84    5.41
  -4   6   1   38.58    3.37
  -4  -6   1   37.68    1.68
   4  -6  -1   39.70    3.39
   4  -6  -1   33.86    2.92
  -4   6   0    1.60    1.31
   4  -6   0   -0.30    1.21
   4  -6   0   -0.12    1.29
  -4   6  -1   51.40    3.98
   4  -6   1   53.46    3.93
   4  -6   1   52.38    3.26
  -4  -6  -2   95.85    3.77
  -4   6  -2   94.95    5.45
   4  -6   2  101.35    5.40
   4  -6   2  105.17    4.29
  -4  -6  -2  104.74    6.99
   4  -6   3   20.47    2.54
  -4  -6  -3   24.70    1.89
  -4   6  -3   23.80    2.82
   4  -6   3   27.80    2.00
  -4  -6  -3   20.62    3.31
   4  -6   4   -0.92    1.47
  -4  -6  -4   -0.07    0.79
  -4   6  -4   -0.97    1.78
   4  -6   4    0.29    0.51
  -4  -6  -4   -1.10    1.85
   4  -6   5   16.92    2.59
  -4  -6  -5   16.46    3.38
   4  -6   5   13.83    0.97
  -4   6  -5   14.16    2.39
   4  -6   6   80.07    5.25
  -4  -6  -6   70.81    6.38
  -4   6  -6   73.15    5.17
   4  -6   7    6.26    1.81
  -4  -6  -7    5.77    2.89
   4  -6   8   18.67    2.73
  -4  -6  -8   17.15    3.95
  -4  -6  -9   32.82    4.99
  -4  -6 -10    0.55    2.38
   4   6  11    0.00    0.63
   4   6  11    0.36    0.50
  -4  -6 -11   -1.09    3.28
   4   6  12    3.25    0.81
  -4  -6 -12   -1.37    2.28
   4   6  13   32.87    2.19
  -4  -6 -13   37.91    5.23
  -4  -6 -14    9.25    3.33
  -4  -6 -15    0.59    3.06
  -4  -6 -16   11.31    3.96
  -4  -6 -17   63.42    7.31
  -4  -6 -18   23.42    5.24
  -4  -6 -19    6.42    2.80
  -4  -6 -20   12.30    3.86
  -4  -6 -21   -5.04    3.95
  -4  -6 -22    4.89    2.91
   4  -7 -22   28.17    5.43
   4  -7 -21   26.15    5.40
   4  -7 -20   28.82    5.24
   4  -7 -19    6.54    3.60
   4  -7 -18    2.42    2.53
  -4   7  17    5.88    2.36
   4  -7 -17    1.80    2.47
  -4   7  16   23.67    3.76
   4  -7 -16   19.00    4.26
  -4   7  15  123.69    7.29
   4  -7 -15  114.20    8.88
  -4   7  14   38.53    4.11
   4  -7 -14   34.58    5.08
  -4  -7  14   32.59    3.72
  -4   7  13    3.91    2.03
   4  -7 -13    4.01    2.35
  -4  -7  13    0.15    1.34
  -4   7  12   -0.28    1.58
  -4  -7  12    1.23    1.23
   4  -7 -12    2.57    2.41
  -4   7  11    5.13    1.84
  -4  -7  11    5.95    1.77
   4  -7 -11    0.60    2.16
   4  -7 -10   10.47    2.56
  -4   7  10    9.05    2.17
  -4  -7  10   10.33    2.17
   4  -7 -10    9.89    2.90
  -4  -7   9  177.98    7.55
  -4   7   9  177.03    7.41
   4  -7  -9  173.36    8.55
   4  -7  -9  185.88    9.63
  -4  -7   8   81.61    4.84
  -4   7   8   73.55    4.77
   4  -7  -8   76.35    5.51
   4  -7  -8   76.95    6.09
  -4  -7   7    0.77    1.06
  -4   7   7   -0.50    1.40
   4  -7  -7    1.28    1.62
  -4  -7   6   10.48    1.74
   4  -7  -6   10.63    2.35
  -4   7   6   12.35    2.22
   4  -7  -6   12.12    2.68
   4  -7  -5  158.74    7.67
  -4   7   5  148.78    6.47
  -4  -7   5  152.85    5.72
   4  -7  -5  153.97    8.02
   4  -7  -4   55.00    4.61
  -4   7   4   49.43    3.72
  -4  -7   4   55.44    3.14
   4  -7  -4   50.91    4.59
   4  -7  -3  117.61    6.62
  -4  -7   3  109.24    4.08
  -4   7   3  112.37    5.67
   4  -7  -3  111.27    6.33
  -4   7   2    1.64    1.57
  -4  -7   2    2.67    0.79
   4  -7  -2   -0.94    1.76
  -4   7   1    4.57    1.69
   4  -7  -1    0.88    1.29
   4  -7   0    4.36    1.76
  -4   7   0    1.81    1.35
   4  -7   0    1.24    1.34
  -4  -7   0    1.07    1.88
   4  -7   1   10.31    1.98
   4  -7   1    9.80    1.66
  -4   7  -1    9.99    2.18
  -4  -7  -1    8.57    2.84
  -4  -7  -2   13.62    1.74
   4  -7   2   10.39    2.13
  -4  -7  -2    7.48    2.82
   4  -7   2    9.14    1.54
  -4   7  -2    6.13    1.88
  -4  -7  -3   30.96    2.41
   4  -7   3   27.95    3.17
  -4  -7  -3   27.91    4.17
   4  -7   3   27.82    2.37
  -4   7  -3   29.62    3.46
   4  -7   4   32.54    3.54
  -4   7  -4   39.70    3.94
  -4  -7  -4   33.27    2.30
  -4  -7  -4   36.08    4.83
   4  -7   4   34.88    2.30
   4  -7   5  169.69    7.98
  -4  -7  -5  172.58    5.62
   4  -7   5  163.12    4.33
  -4  -7  -5  154.93    9.69
  -4   7  -5  156.71    7.87
   4  -7   6   30.50    3.62
  -4  -7  -6   32.05    4.73
  -4  -7  -7   -1.65    2.25
  -4  -7  -8    6.70    2.81
  -4  -7  -9    2.16    2.64
  -4  -7 -10   14.13    3.59
  -4  -7 -11   21.43    4.42
  -4  -7 -12   -2.88    3.11
  -4  -7 -13   22.05    4.53
  -4  -7 -14   62.93    7.35
  -4  -7 -15   -1.68    3.13
  -4  -7 -16    3.35    2.59
  -4  -7 -17  110.00    9.90
  -4  -7 -18   23.01    5.37
  -4  -7 -19   67.02    8.02
  -4  -7 -20   25.73    5.39
   4  -8 -20    9.65    3.61
   4  -8 -19    2.66    2.50
   4  -8 -18    2.42    2.41
   4  -8 -17   19.40    4.48
  -4   8  16   10.31    2.35
   4  -8 -16    6.85    3.38
  -4   8  15    6.59    2.20
   4  -8 -15    4.44    2.67
  -4   8  14   45.22    4.37
   4  -8 -14   53.06    6.27
  -4   8  13   32.37    3.71
   4  -8 -13   28.91    4.82
  -4   8  12   13.05    2.50
   4  -8 -12   15.66    3.85
  -4   8  11   16.09    2.61
   4  -8 -11   10.67    3.05
  -4   8  10   11.99    2.27
   4  -8 -10    7.61    3.01
  -4  -8   9    3.75    1.39
  -4   8   9    5.77    1.81
   4  -8  -9    9.37    2.87
  -4   8   8   56.63    4.27
  -4  -8   8   52.75    3.97
   4  -8  -8   52.56    5.43
  -4  -8   7    2.24    1.15
  -4   8   7   -0.07    1.23
   4  -8  -7    2.21    1.96
  -4   8   6    0.09    1.27
  -4  -8   6   -0.74    1.08
   4  -8  -6    0.24    1.71
  -4  -8   5  111.33    4.93
  -4   8   5  108.98    5.86
   4  -8  -5  118.75    7.32
  -4   8   4   34.02    3.32
  -4  -8   4   37.25    2.72
   4  -8  -4   35.91    4.06
  -4   8   3    2.53    1.62
  -4  -8   3    2.55    0.87
   4  -8  -3    1.01    1.48
  -4   8   2  107.51    5.93
   4  -8  -2  111.69    6.53
  -4  -8   2  109.77    7.67
  -4   8   1   78.62    5.21
  -4  -8   1   84.04    7.02
   4  -8  -1   84.83    5.49
  -4  -8   0    1.79    1.94
   4  -8   0    0.87    1.36
  -4   8   0    1.48    1.57
  -4  -8  -1    1.48    0.98
   4  -8   1    1.78    1.35
  -4  -8  -1   -0.05    2.13
   4  -8   1   -0.09    1.72
  -4   8  -1   -0.28    1.70
  -4  -8  -2    5.68    1.35
   4  -8   2    7.62    2.22
  -4  -8  -2    6.36    2.85
   4  -8   2    5.36    1.28
  -4   8  -2    7.35    2.03
  -4  -8  -3    4.74    1.16
   4  -8   3    2.01    1.48
  -4  -8  -3    3.69    2.21
   4  -8   3    2.54    1.02
  -4   8  -3    1.53    1.81
  -4  -8  -4   77.44    4.03
   4  -8   4   83.40    3.96
  -4  -8  -4   68.50    6.57
   4  -8   5   65.91    2.92
  -4  -8  -5   58.07    6.51
  -4  -8  -6    4.64    2.57
  -4  -8  -7   14.74    3.70
  -4  -8  -8    0.31    2.60
  -4  -8  -9    4.32    2.87
  -4  -8 -10   24.39    4.54
  -4  -8 -11   40.65    6.10
  -4  -8 -12    4.19    3.20
  -4  -8 -13   77.23    8.25
  -4  -8 -14   25.29    5.36
  -4  -8 -15   22.42    4.99
  -4  -8 -16   -3.51    3.49
  -4  -8 -17    2.85    3.21
   4  -9 -18    2.36    2.54
   4  -9 -17   11.52    3.45
   4  -9 -16   29.51    5.19
   4  -9 -15   11.40    3.65
   4  -9 -14    1.26    2.27
   4  -9 -13    6.18    2.63
   4  -9 -12    7.00    2.29
   4  -9 -11   -0.71    2.34
   4  -9 -10   13.78    3.30
   4  -9  -9   -1.94    2.08
  -4   9   8    2.06    1.37
   4  -9  -8   -1.95    2.21
  -4   9   7   15.32    2.58
   4  -9  -7   14.10    3.17
  -4   9   6   13.83    2.27
  -4  -9   6    9.88    2.46
   4  -9  -6   11.75    2.90
  -4   9   5    2.29    1.48
  -4  -9   5    0.99    1.89
   4  -9  -5   -1.40    2.05
  -4  -9   4   28.16    4.31
  -4   9   4   26.81    3.11
   4  -9  -4   29.07    3.99
  -4   9   3    4.85    1.65
  -4  -9   3    7.81    2.86
   4  -9  -3    9.14    2.50
   4  -9  -2   10.51    2.51
  -4  -9   2    4.84    2.12
  -4   9   2    6.01    1.85
  -4  -9   1   -3.28    2.57
   4  -9  -1   -0.34    1.39
  -4   9   1    0.40    1.66
   4  -9   0   -0.58    1.53
  -4  -9   0    0.64    2.19
  -4   9   0    1.24    1.55
   4  -9   1   31.47    3.21
  -4   9  -1   35.49    4.03
  -4  -9  -2  -16.91    3.98
   4  -9   2   -0.18    1.08
  -4  -9  -3   -4.23    3.31
  -4  -9  -4   -2.53    3.68
  -4  -9  -5   34.57    5.38
  -4  -9  -6   28.54    5.10
  -4  -9  -7    1.03    2.60
  -4  -9  -8    3.30    2.83
  -4  -9  -9   -3.64    3.47
  -4  -9 -10    0.03    2.50
  -4  -9 -11   39.21    6.19
  -4  -9 -12   -2.29    3.29
  -4  -9 -13   -0.41    2.50
  -4  -9 -14   -1.25    2.84
   4 -10 -15    8.48    3.38
   4 -10 -14   -1.07    2.47
   4 -10 -13   44.57    6.13
   4 -10 -12    1.42    2.48
   4 -10 -11   -1.54    2.27
   4 -10 -10   11.53    3.28
   4 -10  -9   -1.80    2.26
   4 -10  -8    0.31    1.96
   4 -10  -7   25.91    4.23
  -4 -10   6   25.10    4.23
   4 -10  -6   17.17    3.62
  -4 -10   5   -2.49    2.33
   4 -10  -5    0.49    1.90
  -4 -10   4    5.13    2.74
   4 -10  -4    7.30    2.31
  -4 -10   3    1.62    2.24
  -4 -10   2   13.12    3.61
  -4 -10   1   69.79    7.17
  -4 -10   0   37.92    5.60
  -4 -10  -1   20.54    4.21
  -4 -10  -2    0.83    2.36
  -4 -10  -3   -0.12    2.37
  -4 -10  -4   11.91    3.68
  -4 -10  -5   -9.76    3.71
  -4 -10  -6   -7.07    3.44
  -4 -10  -7    8.60    3.21
  -4 -10  -8    5.43    3.28
  -4 -10  -9   -0.19    3.20
  -4 -10 -10    3.21    2.61
  -4 -10 -11    1.39    2.74
  -4 -11   0    9.09    3.21
  -4 -11  -1    7.70    3.16
  -4 -11  -2   -5.83    2.94
  -4 -11  -3   35.37    5.88
  -4 -11  -4    1.84    3.04
  -4 -11  -5   12.96    4.27
  -4 -11  -6    9.74    4.16
  -4 -11  -7    2.73    3.08
   5   0 -31   13.97    3.94
   5   0 -30    6.61    3.46
   5   0 -29  135.53   10.26
   5   0 -28    2.08    2.43
   5   0 -27  134.63    9.62
   5   0 -26    1.51    2.49
   5   0 -25   47.74    5.60
   5   0 -24    0.26    2.36
   5   0 -23   59.40    5.87
   5   0 -22    3.42    2.80
   5   0 -21  445.03   15.56
   5   0 -20   -1.55    1.93
   5   0 -19  118.94    7.55
  -5   0  18   -0.38    1.43
   5   0 -18    1.63    2.30
   5   0 -17  470.44   14.59
  -5   0  17  486.86   16.20
  -5   0  16    0.30    1.44
   5   0 -16   10.10    3.36
   5   0 -15 1197.22   24.09
  -5   0  15 1263.68   26.30
  -5   0  14    1.13    1.27
   5   0 -14    3.92    1.91
   5   0 -13   -2.20    1.86
   5   0 -12   -2.20    1.89
   5   0 -11   38.23    3.50
   5   0 -10   -0.85    1.20
   5   0  -9 1291.73   22.63
   5   0  -8    0.17    1.01
   5   0  -7  261.44    8.27
  -5   0   6    2.53    1.57
  -5   0   5 1576.93   23.04
  -5   0   4    0.73    1.16
  -5   0   3   10.10    1.47
  -5   0   2   -0.42    0.92
  -5   0   1    3.88    0.96
  -5   0   0   -0.45    0.79
  -5   0  -1 1676.73   21.89
  -5   0  -2   -0.67    0.69
  -5   0  -3  385.35    8.01
  -5   0  -4   -0.59    0.75
   5   0   5    9.88    1.31
  -5   0  -5   12.25    1.59
   5   0   6   -0.27    0.67
  -5   0  -6   -0.36    0.99
   5   0   7  206.87    6.50
  -5   0  -7  215.62    7.02
   5   0   8   -0.62    0.87
  -5   0  -8   -2.09    1.42
   5   0   9   -0.43    0.62
  -5   0  -9   82.38    4.49
  -5   0 -10   -0.09    1.27
  -5   0 -11 2303.68   34.27
   5   0  12    0.46    1.06
  -5   0 -12    0.92    1.49
   5   0  13  497.57   13.22
  -5   0 -13  481.48   13.22
  -5   0 -14    3.93    2.22
   5   0  14    2.29    1.80
   5   0  15  117.67    6.53
  -5   0 -15  120.97    6.72
  -5   0 -16   -0.82    1.61
   5   0  16   -0.30    1.22
  -5   0 -17  613.42   16.73
  -5   0 -18   -1.60    1.79
  -5   0 -19   -1.96    1.71
  -5   0 -20   -0.91    1.81
  -5   0 -21   91.80    6.80
  -5   0 -22   -0.14    1.97
  -5   0 -23  223.55   11.26
  -5   0 -24    1.67    2.12
  -5   0 -25   25.83    4.27
  -5   0 -26    2.44    2.36
  -5   0 -27   14.19    3.56
  -5   0 -28    0.55    2.02
  -5   0 -29    5.58    2.64
   5  -1 -30    8.15    3.39
   5   1 -30    2.10    2.70
   5  -1 -29    8.44    3.47
   5   1 -29   13.02    3.53
   5   1 -28   32.13    5.08
   5  -1 -28   28.44    4.91
   5  -1 -27    0.20    2.36
   5   1 -27   -0.96    2.49
   5  -1 -26   39.87    5.36
   5   1 -26   38.74    5.26
   5  -1 -25    3.86    2.47
   5   1 -25    3.73    2.62
   5  -1 -24   16.88    3.75
   5   1 -24   18.47    3.72
   5   1 -23   56.20    5.94
   5  -1 -23   56.90    6.12
   5  -1 -22  521.89   17.55
   5   1 -22  545.09   17.79
   5  -1 -21  145.52    8.81
   5   1 -21  141.72    8.76
   5  -1 -20   61.19    5.69
   5   1 -20   57.49    5.46
   5   1 -19   47.34    4.86
  -5  -1  19   47.26    5.12
   5  -1 -19   44.28    4.77
   5  -1 -18   40.38    4.45
  -5  -1  18   36.04    4.36
   5   1 -18   34.13    3.97
  -5  -1  17   21.66    3.37
   5  -1 -17   22.41    3.61
  -5   1  17   27.55    4.19
   5   1 -17   21.79    3.38
   5   1 -16  345.68   12.22
   5  -1 -16  334.67   11.98
  -5   1  16  349.30   13.70
  -5  -1  16  343.81   12.73
  -5  -1  15  188.06    8.92
   5   1 -15  190.00    8.72
  -5   1  15  174.11    9.24
   5  -1 -15  183.01    8.54
   5  -1 -14  187.91    8.43
   5   1 -14  206.53    8.93
  -5  -1  14  205.84    9.15
   5  -1 -13   15.16    2.51
  -5  -1  13   16.38    2.65
   5   1 -13   18.23    2.81
  -5   1  12   74.19    5.38
   5  -1 -12   68.55    4.91
  -5  -1  12   71.30    4.90
  -5   1  11  932.26   19.74
  -5  -1  11  981.29   19.61
   5  -1 -11  930.55   18.96
  -5   1  10 1240.89   23.04
   5  -1 -10 1255.04   22.38
  -5   1   9    2.51    1.55
   5  -1  -9    0.49    1.56
  -5   1   8  683.15   14.85
   5  -1  -8  709.53   14.77
  -5   1   7  252.43    7.90
   5  -1  -7  250.05    7.84
  -5   1   6 1642.08   24.77
   5  -1  -6 1703.40   25.22
  -5   1   5    0.22    1.15
   5  -1  -5   -0.14    1.24
  -5   1   4 1597.06   22.95
   5  -1  -4 1646.63   23.55
  -5  -1   3  225.01    5.74
  -5   1   3  227.04    6.24
  -5  -1   2   64.98    2.66
  -5   1   2   60.29    3.06
  -5   1   2   58.79    3.06
  -5   1   1   61.48    3.06
  -5  -1   1   58.32    2.56
   5   1  -1   60.45    2.50
  -5  -1   1   62.06    2.25
  -5  -1   0    2.62    0.75
   5   1   0    1.94    0.61
   5   1   1  155.86    4.13
  -5  -1  -1  166.63    4.33
  -5   1  -1  152.50    5.00
   5   1   1  166.63    3.58
  -5  -1  -2  193.38    4.58
   5   1   2  194.12    4.75
  -5   1  -3  808.79   13.97
  -5  -1  -3  807.52   12.30
   5   1   3  833.26   12.31
  -5  -1  -4  749.74   12.06
  -5   1  -4  763.49   13.77
   5   1   4  773.06   12.04
  -5  -1  -5  321.54    7.19
   5   1   5  314.05    7.03
  -5   1  -5  320.79    8.27
   5   1   6    1.47    0.83
  -5   1  -6    1.69    0.99
  -5   1  -6   -0.24    1.40
   5   1   7   35.90    2.47
  -5   1  -7   31.05    2.70
  -5  -1  -7   35.07    3.33
  -5   1  -7   32.25    2.36
   5   1   8   48.52    3.01
  -5   1  -8   44.04    2.86
  -5  -1  -8   53.77    3.99
   5   1   9   53.56    3.31
  -5   1  -9   51.36    3.20
  -5  -1  -9   47.04    3.88
  -5   1 -10  602.76   11.39
  -5  -1 -10  600.89   14.07
   5  -1  11   80.34    4.96
  -5  -1 -11   84.97    5.49
  -5   1 -11   68.97    4.20
  -5   1 -12   19.91    2.35
  -5  -1 -12   16.17    2.77
   5  -1  12   16.95    2.48
  -5  -1 -13   22.81    3.14
   5  -1  13   29.47    3.33
   5   1  13   23.01    2.72
  -5   1 -13   19.32    2.46
   5  -1  14  211.12    8.84
   5   1  14  202.61    8.13
  -5  -1 -14  199.45    9.25
  -5   1 -14  200.51    7.74
   5  -1  15  208.79    9.13
   5   1  15  209.33    8.56
  -5  -1 -15  202.90    9.40
  -5   1 -15  180.72    7.63
   5   1  16   56.43    4.63
  -5  -1 -16   46.77    4.90
  -5   1 -16   46.44    3.94
   5   1  17    1.09    1.60
  -5  -1 -17    1.14    2.04
  -5   1 -17    0.36    1.38
  -5  -1 -18    6.07    2.14
  -5   1 -18   19.46    2.99
  -5   1 -19   11.40    2.53
  -5  -1 -19    7.48    2.37
  -5  -1 -20   22.66    3.91
  -5   1 -20   18.87    3.11
  -5   1 -21  102.91    6.83
  -5  -1 -21   92.26    7.43
  -5   1 -22   47.25    4.83
  -5  -1 -22   41.69    5.26
  -5  -1 -23   14.30    3.61
  -5   1 -23    7.94    2.65
  -5  -1 -24   59.86    6.54
  -5   1 -24   65.48    5.98
  -5   1 -25    3.07    2.09
  -5  -1 -25    1.95    2.37
  -5   1 -26    1.27    2.12
  -5  -1 -26    1.87    2.91
  -5  -1 -27   42.71    5.92
  -5   1 -27   54.68    5.89
  -5  -1 -28   27.11    5.19
  -5  -1 -29   86.52    8.23
  -5   2  30    0.49    2.79
  -5   2  29    9.25    3.70
   5  -2 -29    2.91    2.89
  -5   2  28    2.94    3.34
   5  -2 -28    1.27    2.20
  -5   2  27    1.29    2.72
   5  -2 -27    2.10    2.35
  -5   2  26   42.42    5.85
   5  -2 -26   52.35    6.26
  -5   2  25    1.31    3.15
   5  -2 -25    0.18    2.24
  -5   2  24   37.90    5.60
   5  -2 -24   34.57    5.11
  -5   2  23   17.16    3.71
   5  -2 -23   20.66    3.96
  -5   2  22   18.21    4.11
   5  -2 -22   14.39    3.21
  -5   2  21   77.97    7.06
   5  -2 -21   83.32    6.86
  -5   2  20   50.05    5.52
   5  -2 -20   47.53    5.13
  -5   2  19   54.08    5.64
  -5  -2  19   52.77    5.29
   5  -2 -19   55.06    5.33
  -5   2  18   55.09    5.64
   5  -2 -18   50.78    5.18
  -5  -2  18   51.32    5.03
  -5   2  17  234.72   11.03
  -5  -2  17  255.13   10.91
   5  -2 -17  227.27   10.29
  -5   2  16   42.45    4.99
  -5  -2  16   38.42    4.12
   5  -2 -16   41.64    4.40
  -5   2  16   36.25    4.53
  -5   2  15    8.60    2.65
   5  -2 -15   12.96    2.89
  -5  -2  15    9.10    2.09
  -5   2  15    7.85    2.69
  -5   2  14  292.04   11.39
  -5  -2  14  306.06   10.93
   5  -2 -14  279.93   10.55
  -5   2  13  142.07    7.60
   5  -2 -13  133.96    7.07
  -5  -2  13  142.50    7.01
  -5   2  12   45.97    4.23
  -5  -2  12   43.74    3.84
   5  -2 -12   56.57    4.47
  -5   2  11  175.12    7.83
  -5  -2  11  171.93    7.31
   5  -2 -11  170.70    7.46
  -5   2  10   58.71    4.65
   5  -2 -10   63.17    4.58
  -5  -2  10   63.44    4.28
  -5   2   9 1007.99   19.50
   5  -2  -9 1030.27   19.46
  -5  -2   9 1023.58   19.05
  -5   2   8  592.73   13.65
   5  -2  -8  615.46   13.79
  -5   2   7    5.09    1.68
   5  -2  -7    5.18    1.56
  -5   2   6   10.68    1.81
   5  -2  -6   12.14    1.83
  -5   2   5   15.84    1.99
  -5   2   5   22.62    2.35
   5  -2  -5   19.65    2.13
  -5   2   4  236.67    7.07
   5  -2  -4  235.51    6.88
  -5   2   4  235.46    7.25
  -5   2   3   88.29    4.08
   5  -2  -3   89.75    3.93
  -5   2   3   93.40    4.13
  -5   2   2   25.38    2.21
  -5   2   2   27.30    2.15
   5  -2  -2   26.67    2.04
  -5  -2   1  641.12    9.26
  -5   2   1  604.63   11.80
  -5   2   1  604.73   10.95
   5  -2  -1  632.26   10.96
  -5  -2   0  897.14   10.84
  -5  -2   0  878.87   11.66
  -5   2   0  889.51   15.02
  -5  -2  -1  872.78   11.36
  -5   2  -1  854.16   14.89
  -5   2  -1  863.42   12.62
   5   2   2  293.48    5.34
  -5  -2  -2  290.23    5.23
  -5   2  -2  271.50    7.40
  -5   2  -2  293.94    5.65
  -5   2  -3    5.81    1.47
   5   2   3    4.91    0.74
  -5  -2  -3    4.88    0.69
   5   2   4  519.28    8.46
  -5   2  -4  506.88   11.38
   5   2   5   16.67    1.40
  -5   2  -5   12.96    2.07
  -5   2  -5   17.47    1.15
   5   2   6   12.40    1.31
  -5   2  -6    8.93    1.78
  -5   2  -6   13.16    1.08
  -5   2  -7  327.00    9.52
   5   2   7  341.39    7.58
  -5   2  -7  349.40    6.52
  -5  -2  -7  335.22   10.92
   5   2   8  135.03    4.75
  -5   2  -8  136.68    3.95
  -5   2  -8  136.95    6.19
  -5  -2  -8  138.14    7.02
  -5   2  -9  182.44    5.09
  -5  -2  -9  174.38    8.07
   5   2  10  244.96    7.27
  -5  -2 -10  228.56    9.61
  -5   2 -10  239.00    6.25
  -5  -2 -11  279.35   10.76
  -5   2 -11  275.90    6.96
   5  -2  12    1.01    1.43
  -5   2 -12    1.07    0.87
  -5  -2 -12    0.50    1.48
  -5  -2 -13  367.40   13.35
  -5   2 -13  359.82    9.35
   5  -2  14  180.20    8.42
   5   2  14  178.69    7.28
  -5  -2 -14  165.65    8.92
  -5   2 -14  168.99    6.41
  -5  -2 -15   14.66    3.14
  -5   2 -15   13.39    2.05
   5   2  15   12.94    2.24
   5   2  16   78.03    5.18
  -5  -2 -16   76.45    6.35
  -5   2 -16   70.84    4.43
  -5  -2 -17    1.05    2.03
  -5   2 -17    1.84    1.33
   5   2  17    2.31    1.39
   5   2  18    7.15    2.04
  -5   2 -18    8.49    1.94
  -5  -2 -18    8.09    2.68
  -5  -2 -19    6.32    2.63
  -5   2 -19    6.38    1.97
  -5   2 -20  222.02    9.32
  -5  -2 -20  214.63   11.70
  -5  -2 -21   49.43    6.10
  -5   2 -21   59.66    4.98
  -5   2 -22  178.00    8.82
  -5  -2 -22  174.24   11.16
  -5  -2 -23   41.55    5.69
  -5   2 -23   47.37    4.79
  -5  -2 -24   -0.26    2.62
  -5   2 -24    0.65    1.70
  -5  -2 -25    7.28    3.24
  -5   2 -25    7.97    2.51
  -5  -2 -26   20.82    4.47
  -5  -2 -27    4.85    3.32
  -5  -2 -28   11.94    4.08
  -5   3  30    3.26    2.99
  -5   3  29   34.01    5.83
  -5   3  28   16.02    4.49
   5  -3 -28   10.87    3.66
  -5   3  27    0.29    2.43
   5  -3 -27    3.23    2.24
  -5   3  26    0.08    2.52
   5  -3 -26    1.74    1.87
  -5   3  25   -2.07    2.53
   5  -3 -25    7.11    3.15
  -5   3  24   56.89    6.64
   5  -3 -24   63.92    6.87
  -5   3  23  128.29    9.57
   5  -3 -23  132.67    9.43
  -5   3  22    4.48    3.26
   5  -3 -22    6.16    3.15
  -5   3  21   67.75    6.75
   5  -3 -21   72.06    6.75
  -5   3  20   82.63    7.27
  -5  -3  20   87.10    6.88
   5  -3 -20   87.27    7.04
  -5   3  19    0.30    2.52
   5  -3 -19    3.07    2.36
  -5  -3  19    3.24    1.78
  -5   3  18    5.43    3.22
  -5  -3  18    3.85    1.74
   5  -3 -18    2.48    2.43
  -5   3  17  266.73   11.88
   5  -3 -17  264.85   11.59
  -5  -3  17  256.50   10.84
  -5   3  16   10.58    3.30
   5  -3 -16    8.01    2.77
  -5  -3  16    8.39    2.13
  -5   3  15   55.51    5.48
   5  -3 -15   49.24    4.72
  -5   3  15   55.56    5.64
  -5  -3  15   52.56    4.54
  -5   3  14  101.31    6.82
   5  -3 -14  109.65    6.78
  -5   3  14  120.30    8.02
  -5  -3  14  109.10    6.36
  -5   3  13   76.65    5.75
  -5  -3  13   81.31    5.24
   5  -3 -13   78.75    5.75
  -5   3  13   80.01    6.29
  -5   3  12  703.86   17.15
  -5  -3  12  688.43   16.07
   5  -3 -12  654.07   16.63
  -5   3  11  288.61   10.31
   5  -3 -11  290.45   10.16
  -5  -3  11  288.13    9.62
  -5   3  10   36.88    3.74
   5  -3 -10   35.32    3.60
  -5  -3  10   30.98    3.17
  -5   3   9   74.40    4.87
   5  -3  -9   81.17    5.01
   5  -3  -9   81.96    5.04
   5  -3  -8  402.32   11.25
  -5   3   8  386.19   10.90
   5  -3  -8  385.27   10.91
  -5   3   7 1119.63   18.18
   5  -3  -7 1133.81   18.06
   5  -3  -7 1123.15   17.87
  -5   3   6 1176.39   21.49
   5  -3  -6 1166.95   20.24
  -5   3   5   34.18    2.84
   5  -3  -5   33.90    2.97
  -5   3   5   37.04    3.30
  -5   3   4 1001.21   17.15
   5  -3  -4  988.65   16.92
  -5   3   4  975.14   17.68
  -5   3   3  748.28   14.10
  -5   3   3  722.63   13.93
   5  -3  -3  740.30   13.42
  -5   3   2   89.91    4.37
   5  -3  -2   97.72    4.49
  -5   3   2   95.31    4.14
   5  -3  -2   90.11    3.80
   5  -3  -1  173.86    5.98
  -5   3   1  176.12    6.12
   5  -3  -1  174.96    5.15
  -5   3   1  177.31    5.35
  -5   3   0  933.93   16.63
  -5  -3   0  972.85   11.57
   5  -3   0  933.96   14.11
  -5   3   0  959.40   14.31
  -5   3  -1   54.01    3.38
  -5   3  -1   58.75    2.44
  -5   3  -2  969.45   17.10
  -5   3  -2  964.13   12.44
  -5   3  -3  822.64   15.71
   5   3   4  892.70   11.06
  -5   3  -4  837.17   16.59
  -5   3  -5  139.77    5.99
   5   3   5  142.06    3.33
   5   3   6  547.02    7.43
  -5   3  -6  532.64   13.09
  -5   3  -7  199.47    7.78
   5   3   7  222.26    4.82
   5   3   7  212.89    5.21
  -5  -3  -7  209.39    9.09
   5   3   8  568.96   10.28
   5   3   8  571.76   10.04
  -5   3  -8  582.96   14.22
  -5  -3  -8  569.59   15.98
   5   3   9  899.40   14.60
  -5  -3  -9  874.09   21.13
   5   3  10  144.85    5.15
  -5  -3 -10  136.71    7.91
  -5   3 -10  147.08    3.71
   5  -3  11    1.18    1.23
   5   3  11   -0.05    0.81
  -5  -3 -11   -0.29    1.62
  -5   3 -11    0.15    0.64
   5  -3  12    2.86    1.65
  -5   3 -12    1.05    0.75
  -5  -3 -12   -1.24    2.31
   5   3  12    0.85    0.86
  -5  -3 -13  124.40    7.97
  -5   3 -13  125.34    4.68
  -5   3 -14   15.67    1.90
  -5  -3 -14    9.79    2.89
   5   3  15  374.32   10.92
  -5   3 -15  365.94    9.60
   5   3  16   34.81    3.46
  -5   3 -16   40.67    3.23
  -5  -3 -16   32.76    4.67
   5   3  17   83.84    5.43
  -5   3 -17   87.13    4.89
  -5  -3 -17   86.15    7.43
   5   3  18  230.13    9.38
  -5   3 -18  246.54    8.79
  -5   3 -19   10.93    2.07
  -5  -3 -19    9.86    3.01
  -5   3 -20   59.10    4.60
  -5  -3 -20   52.07    6.27
  -5   3 -21   95.04    6.04
  -5  -3 -21   86.60    8.03
  -5   3 -22    7.99    2.31
  -5  -3 -22    5.79    2.77
  -5  -3 -23   74.22    7.79
  -5  -3 -24   -1.62    2.68
  -5  -3 -25   18.51    4.55
  -5  -3 -26   21.14    4.70
  -5  -3 -27    2.31    2.97
  -5   4  29   34.86    5.97
  -5   4  28    5.05    3.68
  -5   4  27   27.36    5.49
   5  -4 -27   28.22    5.07
  -5   4  26    1.25    2.70
   5  -4 -26    1.05    3.05
  -5   4  25    4.81    2.97
   5  -4 -25    2.22    2.43
  -5   4  24   55.59    6.54
   5  -4 -24   53.08    6.48
  -5   4  23    0.97    2.71
   5  -4 -23    2.27    2.16
  -5   4  22   44.03    5.75
   5  -4 -22   41.63    5.41
  -5   4  21   30.18    4.89
   5  -4 -21   24.03    4.34
  -5   4  20  203.93   11.31
   5  -4 -20  206.89   11.32
  -5  -4  20  193.63   10.28
  -5   4  19   -2.53    2.68
  -5  -4  19    0.19    1.39
   5  -4 -19   -2.15    2.45
  -5   4  18    9.59    3.26
   5  -4 -18    6.52    2.47
  -5  -4  18    6.37    2.16
  -5   4  17    8.15    2.87
   5  -4 -17    8.26    2.75
  -5  -4  17    7.03    2.06
  -5   4  16   29.14    4.19
  -5  -4  16   23.87    3.30
   5  -4 -16   24.50    4.08
  -5   4  15  558.68   16.88
   5  -4 -15  529.01   16.49
  -5  -4  15  546.85   15.29
  -5   4  14   62.45    5.54
  -5  -4  14   66.96    4.95
   5  -4 -14   78.95    6.20
  -5   4  13    7.47    2.38
  -5   4  13   10.90    2.89
   5  -4 -13   12.46    2.68
  -5  -4  13    7.28    1.93
  -5   4  12   29.87    3.62
  -5   4  12   33.18    4.28
   5  -4 -12   34.99    3.99
  -5  -4  12   31.79    3.41
  -5   4  11    5.66    1.91
  -5  -4  11    7.60    1.94
  -5   4  11   10.88    2.60
   5  -4 -11    7.62    2.14
   5  -4 -10   37.56    3.55
  -5   4  10   41.99    3.78
  -5   4  10   36.84    4.18
   5  -4 -10   31.73    3.56
   5  -4  -9   37.34    3.62
   5  -4  -9   35.67    3.68
  -5   4   9   34.18    3.87
   5  -4  -8  581.55   14.29
   5  -4  -8  584.96   14.61
  -5   4   7    2.45    1.81
   5  -4  -7    3.06    1.66
  -5   4   6  531.24   11.35
   5  -4  -6  559.42   12.05
   5  -4  -6  536.91   11.77
   5  -4  -5  440.03   11.41
  -5   4   5  430.75   10.86
   5  -4  -5  449.90   11.23
  -5   4   5  427.58   11.76
   5  -4  -4  138.23    6.04
  -5   4   4  136.21    5.73
   5  -4  -4  142.45    5.88
  -5   4   4  132.91    6.09
  -5   4   3  737.46   14.72
   5  -4  -3  747.92   14.20
  -5   4   3  741.43   14.93
  -5   4   2   38.12    3.12
   5  -4  -2   37.25    2.98
  -5   4   2   36.05    2.81
   5  -4  -2   37.96    2.72
   5  -4  -1  172.12    6.49
  -5   4   1  189.28    6.77
  -5  -4   1  181.12    3.37
  -5   4   1  169.56    5.72
   5  -4  -1  179.48    5.59
  -5   4   0  163.90    6.51
   5  -4   0  171.37    6.40
   5  -4   0  168.51    5.06
  -5   4   0  175.65    5.37
   5  -4   1  241.38    7.89
  -5   4  -1  249.31    7.97
   5  -4   1  256.91    5.83
  -5   4  -1  254.60    5.94
   5  -4   2  166.97    6.44
  -5   4  -2  152.93    6.35
   5  -4   2  171.94    4.07
   5  -4   3    8.96    1.75
  -5   4  -3    6.16    1.52
   5  -4   4  167.05    6.78
  -5   4  -4  160.32    6.79
   5  -4   5  185.50    7.22
  -5   4  -5  177.67    7.36
  -5   4  -6  113.37    5.88
   5  -4   6  121.44    5.99
  -5  -4  -6  107.11    6.76
   5  -4   7   35.59    3.34
   5   4   7   34.02    1.62
  -5  -4  -7   28.21    3.48
  -5   4  -7   29.53    3.22
   5   4   8   84.46    2.87
   5  -4   8   89.14    5.23
  -5  -4  -8   84.36    6.39
  -5   4  -8   84.53    5.45
   5   4   9   87.45    3.00
   5  -4   9   85.52    5.31
   5   4   9   84.10    3.23
  -5  -4  -9   81.44    6.41
   5   4  10    1.09    0.72
   5   4  10    1.61    0.87
   5  -4  10    0.94    1.06
  -5  -4 -10   -0.70    2.14
   5   4  11  161.30    5.31
   5  -4  11  168.34    8.09
   5   4  11  149.64    5.18
  -5  -4 -11  144.46    8.75
   5   4  12  394.32    9.31
   5   4  12  382.00    9.55
  -5  -4 -12  412.13   15.34
   5   4  13   76.80    4.37
   5   4  13   77.48    4.08
  -5  -4 -13   72.51    6.67
   5   4  14  204.55    7.71
  -5  -4 -14  194.12   10.93
   5   4  15    3.13    1.57
  -5  -4 -15    4.21    2.36
   5   4  16   79.47    5.29
   5   4  16   78.30    4.85
  -5  -4 -16   75.78    7.18
   5   4  17   71.54    5.37
   5   4  17   80.30    5.09
  -5  -4 -17   79.86    7.45
   5   4  18   72.53    5.00
   5   4  18   66.29    5.36
  -5  -4 -18   73.58    7.43
   5   4  19   -0.25    1.79
  -5  -4 -19    1.30    2.51
   5   4  20    0.88    1.92
  -5  -4 -20    1.67    2.29
   5   4  21    4.20    2.46
  -5  -4 -21   -3.81    3.08
   5   4  22   74.84    6.57
  -5  -4 -22   64.57    7.58
   5   4  23    1.22    1.97
  -5  -4 -23   -0.84    3.30
  -5  -4 -24    3.74    2.54
  -5  -4 -25   58.43    7.37
  -5   5  29    3.25    3.41
  -5   5  28    4.25    3.14
  -5   5  27   26.02    5.36
  -5   5  26    2.24    2.89
   5  -5 -26   12.03    3.89
  -5   5  25   25.14    5.20
   5  -5 -25   28.03    5.19
  -5   5  24   15.85    4.25
   5  -5 -24   11.98    4.02
  -5   5  23   61.72    7.14
   5  -5 -23   67.60    7.37
  -5   5  22   12.84    3.70
   5  -5 -22   11.48    3.73
  -5   5  21   52.45    6.04
   5  -5 -21   63.68    6.88
  -5   5  20   59.91    6.40
   5  -5 -20   74.29    7.19
  -5   5  19    2.52    2.57
   5  -5 -19    4.86    2.32
  -5  -5  19    6.00    2.25
  -5   5  18   10.28    3.36
   5  -5 -18    6.64    2.72
  -5  -5  18   12.27    2.70
  -5   5  17   -0.70    2.11
  -5  -5  17   -1.87    1.38
   5  -5 -17    1.07    2.49
  -5   5  16  106.97    7.48
   5  -5 -16  113.77    7.96
  -5  -5  16  101.46    6.62
  -5   5  15    5.95    2.22
  -5  -5  15    7.09    1.81
   5  -5 -15    3.79    2.17
  -5   5  14    2.35    1.94
   5  -5 -14    2.05    2.17
  -5  -5  14    1.88    1.37
  -5  -5  13  149.74    7.59
   5  -5 -13  145.08    8.40
  -5   5  12   81.21    6.87
  -5  -5  12   70.83    5.04
   5  -5 -12   68.93    5.83
   5  -5 -11   12.64    2.71
  -5   5  11   15.47    3.28
   5  -5 -11   12.54    2.85
  -5   5  10  230.57    8.85
   5  -5 -10  238.08    9.57
  -5   5  10  239.16   10.85
   5  -5 -10  234.17    9.85
   5  -5  -9   29.13    3.45
  -5   5   9   28.08    3.37
  -5   5   9   32.26    4.05
   5  -5  -9   30.90    3.68
  -5   5   8  200.27    7.74
   5  -5  -8  204.51    8.33
  -5   5   8  182.10    8.98
   5  -5  -8  180.69    8.23
   5  -5  -7    1.30    1.17
  -5   5   7    2.67    1.65
   5  -5  -7    1.04    1.54
  -5   5   6    6.30    1.85
   5  -5  -6    4.99    1.78
   5  -5  -6    1.35    1.29
  -5  -5   6    3.50    0.87
  -5  -5   5   39.81    2.54
  -5   5   5   36.05    3.32
   5  -5  -5   35.04    3.41
   5  -5  -5   36.78    3.39
   5  -5  -4    3.39    1.33
  -5   5   4    4.29    1.38
  -5   5   4    2.23    1.32
  -5  -5   4    4.37    0.94
  -5   5   3  110.33    5.38
  -5  -5   3  106.60    3.50
   5  -5  -3  108.16    5.26
  -5   5   3  107.09    5.39
  -5   5   2  137.61    6.11
  -5  -5   2  138.23    3.45
  -5   5   2  140.52    5.94
   5  -5  -2  141.63    5.75
   5  -5  -1  173.42    6.83
  -5   5   1  183.66    6.86
  -5  -5   1  175.03    3.16
   5  -5  -1  167.59    5.88
   5  -5   0    4.50    1.41
  -5   5   0    7.45    1.80
   5  -5   0    4.56    1.11
   5  -5   1  375.00   10.57
  -5   5  -1  363.47   10.41
   5  -5   1  371.31    8.09
   5  -5   2   44.85    3.67
  -5  -5  -2   40.07    1.76
  -5   5  -2   37.67    3.47
   5  -5   2   40.73    2.18
  -5  -5  -3    1.57    0.47
   5  -5   3    0.60    1.23
   5  -5   3    0.74    0.50
  -5   5  -4  187.10    7.70
   5  -5   4  187.76    7.58
  -5   5  -5   60.44    4.58
   5  -5   5   57.00    4.32
  -5  -5  -5   58.79    5.22
  -5   5  -6   50.65    4.29
   5  -5   6   53.90    4.18
  -5  -5  -6   51.29    5.10
   5  -5   7    6.91    1.67
  -5  -5  -7    4.91    2.22
  -5   5  -7    3.64    1.58
   5  -5   8   32.96    3.52
  -5  -5  -8   32.93    4.44
   5   5   9  329.26    5.60
   5  -5   9  299.43   10.88
  -5  -5  -9  302.94   13.13
   5   5  10   89.87    3.00
  -5  -5 -10   76.09    6.81
   5   5  11   33.21    2.10
  -5  -5 -11   38.40    4.97
   5   5  12   10.10    1.34
  -5  -5 -12   13.26    3.18
   5   5  13  231.60    6.68
  -5  -5 -13  216.09   11.93
   5   5  14   12.19    1.90
   5   5  14   12.04    1.76
  -5  -5 -14   12.69    3.60
   5   5  15   39.99    3.20
  -5  -5 -15   31.89    4.95
   5   5  16   94.28    5.23
  -5  -5 -16   95.49    8.39
   5   5  17    1.26    1.37
  -5  -5 -17    0.85    3.47
   5   5  18    1.76    1.45
  -5  -5 -18    2.43    2.71
   5   5  19   22.75    3.17
  -5  -5 -19   17.49    4.45
   5   5  20    1.48    1.51
  -5  -5 -20    4.24    3.51
  -5  -5 -21   66.04    7.48
  -5  -5 -22   30.73    5.60
  -5  -5 -23   17.81    4.79
  -5   6  27   -5.17    3.38
  -5   6  26   -4.27    3.80
  -5   6  25    9.85    3.21
  -5   6  24   36.11    5.69
   5  -6 -24   41.43    6.25
  -5   6  23   11.76    3.58
   5  -6 -23   22.06    5.05
  -5   6  22   19.09    3.97
   5  -6 -22   19.33    4.56
  -5   6  21   16.41    3.88
   5  -6 -21   24.01    4.94
  -5   6  20  101.27    8.37
   5  -6 -20  116.53    9.21
   5  -6 -19   28.96    5.17
   5  -6 -18   26.01    4.72
  -5  -6  17    1.63    1.76
   5  -6 -17    3.13    2.96
  -5  -6  16    8.32    2.13
   5  -6 -16    9.05    3.38
  -5  -6  15   72.16    5.51
   5  -6 -15   65.32    6.34
  -5  -6  14   -0.83    1.25
   5  -6 -14    1.93    2.08
  -5   6  13   74.67    5.63
  -5  -6  13   67.50    5.18
  -5  -6  13   67.28    5.24
   5  -6 -13   83.10    6.81
   5  -6 -12   51.15    4.79
  -5  -6  12   56.50    4.49
  -5   6  12   61.62    4.83
   5  -6 -12   56.07    5.47
   5  -6 -11   11.67    2.66
  -5   6  11   12.02    2.42
   5  -6 -11   14.46    3.25
  -5  -6  11    9.96    2.01
  -5   6  10  120.87    6.52
   5  -6 -10  135.95    7.55
  -5  -6  10  121.10    6.21
   5  -6 -10  128.81    7.73
  -5   6  10  126.58    8.25
   5  -6  -9  310.16   11.24
  -5  -6   9  301.84    9.58
  -5   6   9  319.01   10.40
   5  -6  -9  298.99   11.57
  -5   6   9  327.34   13.00
  -5  -6   8  206.93    7.50
   5  -6  -8  224.69    9.35
  -5   6   8  223.62    8.53
   5  -6  -8  207.05    9.56
  -5   6   8  226.44   10.41
  -5   6   7    1.04    1.44
   5  -6  -7   -1.18    1.46
  -5   6   7    0.92    1.67
   5  -6  -7   -0.59    1.78
  -5  -6   7   -0.11    1.04
   5  -6  -6    8.07    2.10
  -5   6   6    8.08    2.30
  -5  -6   6    7.44    1.44
  -5   6   6    6.76    2.03
   5  -6  -6    7.24    2.01
   5  -6  -5  139.28    7.03
  -5  -6   5  133.66    4.92
  -5   6   5  136.00    6.27
   5  -6  -5  133.87    6.71
   5  -6  -4   37.79    3.69
  -5   6   4   36.00    3.39
  -5  -6   4   32.90    2.24
   5  -6  -4   35.75    3.59
  -5   6   3  122.84    5.98
   5  -6  -3  118.48    5.84
  -5   6   2   75.97    4.62
  -5  -6   2   72.01    2.44
   5  -6  -2   71.35    4.38
   5  -6  -1   16.87    2.61
  -5   6   1   12.49    2.08
   5  -6  -1   20.86    2.42
  -5   6   0  272.69    9.45
   5  -6   0  294.50    9.63
   5  -6   0  288.83    8.23
  -5   6  -1  118.84    6.16
   5  -6   1  111.42    5.93
   5  -6   1  121.29    4.71
  -5  -6  -2    1.60    0.71
   5  -6   2    0.68    1.22
  -5   6  -2    3.06    1.80
   5  -6   2    0.75    0.64
  -5  -6  -3   11.42    1.15
   5  -6   3    8.66    2.03
   5  -6   3   10.41    1.16
  -5   6  -3   10.52    2.31
   5  -6   4    4.91    1.45
  -5  -6  -4    4.27    2.74
  -5   6  -4    5.20    1.72
   5  -6   4    3.24    0.55
  -5   6  -5  423.75   12.92
   5  -6   5  432.89   12.81
  -5  -6  -5  434.98   15.51
  -5   6  -6   67.32    5.21
   5  -6   6   76.41    5.22
  -5  -6  -6   58.77    5.95
   5  -6   7   92.82    5.98
  -5   6  -7   82.72    5.77
  -5  -6  -7   81.51    7.02
  -5  -6  -8   20.44    3.74
  -5  -6  -9    1.83    2.47
  -5  -6 -10   19.84    3.83
  -5  -6 -11   43.15    5.57
   5   6  12   86.07    2.74
  -5  -6 -12   73.88    7.28
  -5  -6 -13   -1.57    2.89
  -5  -6 -14    4.63    2.56
  -5  -6 -15   13.66    4.02
  -5  -6 -16   15.10    4.37
  -5  -6 -17   47.07    6.62
  -5  -6 -18    7.98    3.45
  -5  -6 -19   22.06    5.15
  -5  -6 -20   49.15    7.06
  -5  -6 -21    9.58    3.97
   5  -7 -22   -1.21    2.68
   5  -7 -21   -0.21    2.63
   5  -7 -20   56.72    6.86
   5  -7 -19   19.92    4.94
  -5   7  18  172.43    9.87
   5  -7 -18  189.44   11.72
  -5   7  17   13.49    3.13
   5  -7 -17   13.05    3.63
  -5   7  16   15.04    3.23
   5  -7 -16   15.86    4.05
  -5   7  15    4.30    2.34
   5  -7 -15    4.27    2.84
  -5   7  14   15.96    3.08
   5  -7 -14   15.69    3.67
  -5  -7  14   15.21    2.69
  -5   7  13    2.62    2.03
   5  -7 -13    2.07    2.26
  -5  -7  13    3.35    1.63
  -5  -7  12  201.95    8.85
  -5   7  12  198.02    8.80
   5  -7 -12  190.41   10.42
  -5   7  11    2.18    2.10
  -5  -7  11    0.26    1.25
   5  -7 -11    0.53    2.19
  -5   7  10   19.88    3.02
  -5  -7  10   20.01    2.72
   5  -7 -10   15.66    3.23
  -5   7   9    1.02    1.74
  -5  -7   9    0.68    1.07
   5  -7  -9   -1.82    2.19
  -5  -7   8  115.75    5.71
  -5   7   8  120.41    6.29
   5  -7  -8  132.18    7.85
  -5   7   7   39.80    3.77
  -5  -7   7   42.87    3.34
   5  -7  -7   45.38    4.79
  -5   7   6  329.61   10.62
  -5  -7   6  329.46    8.76
   5  -7  -6  322.80   11.79
  -5   7   5   22.73    2.86
  -5  -7   5   19.61    2.00
   5  -7  -5   23.32    3.34
  -5   7   4    8.11    1.86
  -5  -7   4   13.84    1.59
   5  -7  -4   11.98    2.45
  -5   7   3   17.67    2.54
  -5  -7   3   18.34    1.59
   5  -7  -3   17.09    2.73
  -5  -7   2    0.10    0.69
  -5   7   2    3.29    1.77
   5  -7  -2    1.77    1.32
  -5   7   1   41.81    3.84
   5  -7  -1   47.79    3.70
   5  -7   0  190.78    8.27
  -5   7   0  189.59    8.22
   5  -7   0  204.67    7.31
   5  -7   1  112.04    6.19
  -5   7  -1  106.02    6.33
   5  -7   1  118.26    5.24
   5  -7   2  379.13   12.03
  -5  -7  -2  372.77    8.26
  -5   7  -2  375.06   12.14
   5  -7   2  391.32    9.28
  -5  -7  -2  373.12   14.81
   5  -7   3   20.22    3.19
  -5  -7  -3   21.28    1.78
  -5  -7  -3   20.88    4.00
   5  -7   3   27.71    2.14
  -5   7  -3   18.90    3.03
  -5  -7  -4   44.63    2.47
   5  -7   4   48.35    4.36
   5  -7   4   48.22    2.20
  -5  -7  -4   45.74    5.45
  -5   7  -4   37.57    4.17
  -5  -7  -5    7.70    3.17
  -5   7  -5    7.77    2.32
  -5   7  -6  126.12    7.49
  -5  -7  -6  115.07    8.66
  -5  -7  -7   12.07    3.62
  -5  -7  -8  233.68   12.62
  -5  -7  -9   21.48    4.31
  -5  -7 -10    2.22    2.26
  -5  -7 -11    2.18    2.71
  -5  -7 -12    6.26    3.09
  -5  -7 -13   15.96    4.17
  -5  -7 -14  118.71    9.77
  -5  -7 -15   24.40    5.28
  -5  -7 -16   26.32    5.33
  -5  -7 -17    9.44    3.49
  -5  -7 -18   27.67    5.95
  -5  -7 -19   23.90    5.53
   5  -8 -20   -0.36    2.72
   5  -8 -19    9.50    3.64
   5  -8 -18    0.50    2.28
  -5   8  17   20.57    3.47
   5  -8 -17   16.14    4.04
  -5   8  16   20.85    3.48
   5  -8 -16   15.84    3.87
  -5   8  15    2.15    1.86
   5  -8 -15    7.73    3.30
  -5   8  14    4.93    2.07
   5  -8 -14   10.51    3.46
  -5   8  13   28.50    3.60
   5  -8 -13   26.99    4.64
  -5   8  12   14.98    2.70
   5  -8 -12   15.33    3.55
  -5   8  11    0.59    1.42
   5  -8 -11   -1.53    2.57
  -5   8  10    1.26    1.36
   5  -8 -10   -2.86    2.50
  -5   8   9    2.46    1.65
   5  -8  -9   -0.80    2.05
  -5   8   8    6.29    1.88
   5  -8  -8    5.91    2.18
  -5   8   7   -0.16    1.41
   5  -8  -7   -2.72    2.07
  -5   8   6   20.66    2.74
   5  -8  -6   16.05    3.14
  -5   8   5    0.43    1.38
  -5  -8   5    1.65    1.07
   5  -8  -5    1.90    1.64
  -5  -8   4    2.81    0.86
  -5   8   4    3.71    1.66
   5  -8  -4    3.41    1.73
  -5  -8   3    6.24    1.03
  -5   8   3    7.22    2.20
   5  -8  -3    4.47    1.79
  -5   8   2   10.36    2.49
   5  -8  -2    6.10    1.74
  -5   8   1   71.39    5.19
   5  -8  -1   69.21    4.70
  -5  -8   1   60.74    6.21
  -5  -8   0    7.82    2.94
   5  -8   0    7.15    1.66
  -5   8   0    4.13    1.93
  -5  -8  -1  128.15    5.13
  -5   8  -1  112.26    6.69
   5  -8   1  119.71    6.92
   5  -8   1  124.33    5.66
  -5  -8  -1  110.67    8.47
  -5  -8  -2    9.10    1.52
  -5  -8  -2    6.65    2.29
   5  -8   2    9.11    1.54
  -5   8  -2    5.73    2.02
  -5  -8  -3   11.58    2.82
  -5   8  -3   12.99    2.39
   5  -8   3   15.38    1.69
  -5  -8  -4   -3.94    3.23
   5  -8   4    0.75    0.66
  -5   8  -4   -3.00    2.30
  -5  -8  -5   -4.93    3.45
  -5  -8  -6    6.61    2.89
  -5  -8  -7   47.98    6.87
  -5  -8  -8   -1.57    2.59
  -5  -8  -9   17.36    4.15
  -5  -8 -10    3.89    2.76
  -5  -8 -11    0.58    2.37
  -5  -8 -12    4.44    3.59
  -5  -8 -13  124.00   10.43
  -5  -8 -14    2.36    3.54
  -5  -8 -15   47.64    6.89
  -5  -8 -16    9.19    3.72
   5  -9 -18   21.12    4.80
   5  -9 -17   17.24    4.09
   5  -9 -16    7.63    3.55
   5  -9 -15    8.34    3.64
   5  -9 -14   -0.64    2.31
   5  -9 -13    9.79    3.26
   5  -9 -12    2.98    2.52
   5  -9 -11    2.86    2.46
  -5   9  10    0.03    1.35
   5  -9 -10   -0.70    2.05
  -5   9   9   -0.26    1.42
   5  -9  -9   -0.49    2.05
  -5   9   8   -1.47    1.44
   5  -9  -8   -2.15    1.89
  -5   9   7    5.21    1.75
   5  -9  -7    5.66    2.18
  -5   9   6   10.89    2.28
   5  -9  -6   11.99    2.78
  -5   9   5   10.48    2.04
   5  -9  -5   11.00    2.67
  -5   9   4   -0.79    1.46
  -5  -9   4   -1.55    2.27
   5  -9  -4   -0.11    1.46
  -5  -9   3   11.29    3.23
  -5   9   3    6.53    2.10
   5  -9  -3    7.30    2.12
  -5   9   2    0.58    1.54
  -5  -9   2    2.06    2.31
   5  -9  -2   -0.01    1.50
  -5  -9   1    9.32    3.09
   5  -9  -1   14.76    2.62
  -5   9   1   14.59    2.80
  -5   9   0   36.49    4.13
   5  -9   0   37.65    3.57
  -5  -9   0   30.37    4.80
  -5  -9  -1    1.60    2.18
  -5   9  -1    2.69    1.86
  -5  -9  -2   -1.99    3.26
  -5   9  -2    3.15    1.80
  -5  -9  -3    1.10    2.92
  -5  -9  -4   -3.89    3.54
  -5  -9  -5   -1.52    3.21
  -5  -9  -6   25.71    4.91
  -5  -9  -7    9.93    3.80
  -5  -9  -8   52.52    6.91
  -5  -9  -9    0.62    2.83
  -5  -9 -10   21.52    5.04
  -5  -9 -11   13.48    4.24
  -5  -9 -12    1.99    3.28
  -5  -9 -13    4.27    3.05
   5 -10 -15    1.37    2.44
   5 -10 -14   18.47    4.40
   5 -10 -13   -1.14    2.14
   5 -10 -12    0.01    2.12
   5 -10 -11   -0.62    2.03
   5 -10 -10    1.69    2.33
   5 -10  -9    0.27    2.24
   5 -10  -8    9.54    3.12
  -5 -10   7   -1.00    2.15
   5 -10  -7    2.48    1.99
  -5 -10   6   14.19    3.40
   5 -10  -6   11.93    3.16
   5 -10  -5    4.17    2.31
  -5 -10   5    4.20    2.54
  -5 -10   4   13.39    3.53
  -5 -10   3   -2.66    2.61
  -5 -10   2    1.49    2.13
  -5 -10   1   -0.30    2.18
  -5 -10   0    0.69    2.33
  -5 -10  -1    0.36    2.44
  -5 -10  -2   -2.21    3.11
  -5 -10  -3    2.41    2.52
  -5 -10  -4    2.87    2.66
  -5 -10  -5   15.20    4.36
  -5 -10  -6   33.06    5.74
  -5 -10  -7    9.22    3.85
  -5 -10  -8    4.82    3.01
  -5 -10  -9   -2.51    3.10
  -5 -10 -10    3.80    3.47
  -5 -11   1    2.53    2.64
  -5 -11   0   -0.69    2.16
  -5 -11  -1   -4.95    3.44
  -5 -11  -2   -3.89    3.13
  -5 -11  -3    6.87    3.61
  -5 -11  -4   -2.32    2.86
  -5 -11  -5    4.94    3.08
   6   0 -31    3.05    2.81
   6   0 -30   31.82    5.46
   6   0 -29   -0.46    2.55
   6   0 -28    0.42    2.09
   6   0 -27   -4.33    3.03
   6   0 -26  168.21   10.66
   6   0 -25    2.55    2.56
   6   0 -24   45.42    5.45
   6   0 -23    1.92    2.78
   6   0 -22  261.13   12.23
   6   0 -21   -0.64    2.14
   6   0 -20  211.24   10.37
   6   0 -19   -1.30    1.99
  -6   0  18   12.88    2.91
   6   0 -18    8.87    2.43
   6   0 -17   -0.98    2.09
  -6   0  17    0.26    1.64
   6   0 -16   25.58    3.40
  -6   0  16   36.97    4.29
   6   0 -15   -0.71    1.74
  -6   0  15   -0.58    1.33
  -6   0  14  117.45    7.10
   6   0 -14  112.66    6.62
   6   0 -13   -0.47    1.64
   6   0 -12  965.16   20.53
   6   0 -11   -0.71    1.65
   6   0 -10    0.38    1.18
  -6   0   9    1.55    1.49
   6   0  -9   -1.52    1.38
  -6   0   8   40.44    3.53
  -6   0   7    0.65    1.38
  -6   0   6    7.62    1.78
  -6   0   5    0.83    1.19
  -6   0   4    0.08    0.97
  -6   0   3    1.60    0.88
  -6   0   2  778.70   13.23
  -6   0   2  772.01   12.74
   6   0  -2  786.61   12.84
   6   0  -1    0.63    0.65
  -6   0   1    0.59    0.81
  -6   0   0  459.91    9.21
  -6   0  -1    6.26    1.49
  -6   0  -2  917.18   14.75
   6   0   3    0.75    0.79
  -6   0  -3   -0.71    0.95
  -6   0  -4   59.50    3.28
   6   0   4   59.73    3.19
   6   0   5   -0.29    0.83
  -6   0  -5   -0.58    1.01
   6   0   6  395.58    9.29
  -6   0  -6  425.12    9.81
   6   0   7   -2.95    1.55
  -6   0  -7   -3.03    1.71
  -6   0  -7    0.70    1.13
   6   0   8    6.26    1.32
  -6   0  -8  168.32    6.51
  -6   0  -9   -5.21    1.95
  -6   0 -10  210.72    7.90
   6   0  11   -0.16    1.02
  -6   0 -11    0.96    1.41
   6   0  12  710.49   16.05
  -6   0 -12  691.39   16.27
   6   0  13    1.61    1.23
  -6   0 -13    2.46    1.75
   6   0  14  487.81   13.65
  -6   0 -14  463.85   13.72
  -6   0 -15    1.76    1.91
   6   0  15    2.14    1.86
  -6   0 -16   79.94    5.73
  -6   0 -17   -6.36    2.86
  -6   0 -18   -0.25    2.08
  -6   0 -19    1.26    1.73
  -6   0 -20  127.15    8.01
  -6   0 -21   -0.06    1.81
  -6   0 -22   10.72    2.89
  -6   0 -23    1.72    2.32
  -6   0 -24   48.50    5.48
  -6   0 -25   -5.29    2.57
  -6   0 -26  140.75    9.48
  -6   0 -27    4.69    2.75
  -6   0 -28    3.25    3.00
  -6   1  30    7.22    3.63
   6  -1 -30    8.58    3.43
  -6   1  29   29.87    5.41
   6  -1 -29   31.59    5.19
   6  -1 -28    1.79    2.45
   6   1 -27   11.31    4.07
   6  -1 -27   10.84    3.29
   6   1 -26   10.04    3.45
   6  -1 -26    8.02    2.95
   6  -1 -25  221.76   12.05
   6   1 -25  217.10   12.01
   6   1 -24   -2.17    2.41
   6  -1 -24    1.02    2.04
   6   1 -23   25.68    4.16
   6  -1 -23   27.16    4.38
   6   1 -22   27.64    4.31
   6  -1 -22   33.46    4.72
   6   1 -21   32.56    4.30
   6  -1 -21   35.72    4.78
   6   1 -20   22.60    3.57
   6  -1 -20   28.43    4.15
   6  -1 -19  147.32    8.62
   6   1 -19  152.93    8.73
   6  -1 -18  238.57   10.60
  -6  -1  18  249.73   11.61
   6   1 -18  227.25   10.73
   6  -1 -17    3.67    2.39
   6   1 -17    1.58    1.97
  -6  -1  17    1.50    1.74
  -6   1  17    4.47    2.18
   6  -1 -16   75.50    5.83
   6   1 -16   67.77    5.55
  -6   1  16   70.71    6.24
  -6  -1  16   70.04    5.96
  -6   1  15  174.83    8.94
   6  -1 -15  161.23    8.05
  -6  -1  15  148.71    8.03
  -6   1  15  165.95    9.19
  -6   1  14  312.18   11.57
   6  -1 -14  282.84   10.63
  -6  -1  14  305.75   11.35
  -6   1  13  114.16    6.92
   6  -1 -13  117.62    6.60
  -6  -1  13  122.73    6.82
  -6   1  12   15.07    2.89
   6  -1 -12   14.92    2.46
  -6  -1  12   14.89    2.25
  -6   1  11  604.96   15.51
   6  -1 -11  606.98   14.87
  -6   1  10   82.15    5.42
   6  -1 -10   80.51    5.02
  -6   1   9   85.71    5.13
   6  -1  -9   84.36    4.94
  -6   1   8  614.78   13.88
   6  -1  -8  587.33   13.70
  -6   1   7  579.14   13.13
   6  -1  -7  596.19   13.43
  -6   1   6    2.05    1.23
   6  -1  -6    3.12    1.06
  -6   1   5   78.16    4.08
  -6  -1   5   85.20    4.12
  -6  -1   4  344.26    8.39
  -6   1   4  353.57    8.69
  -6  -1   3   25.21    1.99
  -6   1   3   21.07    2.19
  -6   1   3   20.50    2.05
  -6   1   2  265.92    7.22
  -6  -1   2  271.00    6.08
  -6   1   2  267.31    7.20
  -6  -1   1  757.18   12.21
  -6  -1   1  775.19   11.46
  -6   1   1  771.88   13.67
   6   1  -1  770.52   12.03
  -6  -1   0  619.34   10.52
  -6   1   0  648.30   12.06
   6   1   0  633.50    9.81
   6   1   1  466.51    8.63
   6   1   1  456.55    7.58
  -6  -1  -1  444.14    8.46
  -6   1  -1  458.03    9.82
  -6   1  -2   59.61    3.30
  -6  -1  -2   54.67    2.58
   6   1   2   55.43    2.66
   6   1   3  570.07   10.01
  -6   1  -3  539.82   11.22
  -6  -1  -3  539.94    9.79
  -6   1  -4  357.78    9.00
   6   1   4  349.35    7.64
  -6  -1  -4  355.69    7.71
   6   1   5 1615.98   22.20
  -6  -1  -5 1563.78   22.29
  -6   1  -5 1611.85   24.24
  -6   1  -6 1008.70   17.97
   6   1   6 1047.47   16.25
  -6  -1  -6  998.34   16.29
  -6   1  -7 1987.45   29.44
   6   1   7 1963.31   26.98
  -6   1  -7 1950.73   27.23
   6   1   8   91.91    4.31
  -6   1  -8   89.23    4.85
  -6  -1  -8   93.39    5.36
  -6   1  -8   95.48    4.39
  -6   1  -9  124.32    5.14
  -6  -1  -9  130.18    6.65
   6  -1  10    3.57    1.40
  -6  -1 -10    0.57    1.51
  -6   1 -10    3.07    1.18
   6  -1  11   63.15    4.47
  -6  -1 -11   60.54    4.86
  -6   1 -11   61.54    3.92
   6  -1  12  200.49    8.25
  -6  -1 -12  190.75    8.72
  -6   1 -12  188.14    7.16
   6  -1  13  269.51    9.99
   6   1  13  280.53    9.33
  -6   1 -13  273.78    9.02
  -6  -1 -13  265.87   10.61
   6  -1  14    2.31    1.62
  -6   1 -14    2.42    1.40
   6   1  14    1.96    1.20
  -6  -1 -14   -0.41    2.11
   6   1  15   38.25    3.76
  -6   1 -15   25.49    3.29
  -6  -1 -15   29.07    3.92
  -6   1 -16    0.05    1.38
  -6  -1 -16   -2.75    2.33
   6   1  16    1.48    1.35
  -6  -1 -17  102.03    7.18
  -6   1 -17  104.30    6.18
  -6   1 -18    1.92    1.61
  -6  -1 -18    1.62    2.10
  -6  -1 -19   62.53    5.91
  -6   1 -19   63.09    5.21
  -6   1 -20    3.32    1.97
  -6  -1 -20    3.74    2.55
  -6   1 -21   78.24    6.04
  -6  -1 -21   78.16    7.07
  -6  -1 -22    5.64    2.73
  -6   1 -22    5.44    2.52
  -6  -1 -23   23.10    4.08
  -6   1 -23   27.35    4.03
  -6  -1 -24   24.02    4.26
  -6   1 -24   22.95    3.77
  -6  -1 -25   10.64    3.53
  -6   1 -25    8.93    2.63
  -6   1 -26    1.12    1.83
  -6  -1 -26    0.55    2.32
  -6  -1 -27    4.09    2.60
  -6  -1 -28   14.39    4.09
  -6  -1 -29    6.06    2.75
  -6   2  30   11.11    4.02
  -6   2  29    1.62    3.25
   6  -2 -29    1.20    2.91
  -6   2  28    7.14    3.46
   6  -2 -28    7.10    3.05
  -6   2  27   32.34    5.46
   6  -2 -27   28.94    5.14
  -6   2  26    1.23    3.07
   6  -2 -26   -1.85    2.59
  -6   2  25   -2.83    3.14
   6  -2 -25   -1.68    2.70
  -6   2  24    5.41    3.01
   6  -2 -24    8.66    3.19
  -6   2  23    5.70    3.23
   6  -2 -23    3.10    2.08
  -6   2  22    8.91    3.27
   6  -2 -22    3.86    2.16
  -6   2  21   53.39    6.06
   6  -2 -21   57.07    5.85
  -6   2  20   96.64    7.84
   6  -2 -20   96.35    7.21
  -6   2  19   -0.30    2.88
  -6  -2  19    0.81    1.50
   6  -2 -19    1.24    2.13
  -6   2  18  161.67    9.58
  -6  -2  18  173.73    9.42
   6  -2 -18  166.58    9.11
  -6   2  17  102.14    7.50
  -6  -2  17   91.32    6.54
   6  -2 -17   94.00    6.77
  -6   2  16   69.57    6.11
  -6  -2  16   74.94    5.83
  -6   2  16   74.13    6.42
   6  -2 -16   63.74    5.47
  -6   2  15  175.41    9.13
  -6  -2  15  171.63    8.53
  -6   2  15  167.00    9.44
   6  -2 -15  164.10    8.36
  -6   2  14  127.33    7.59
  -6  -2  14  124.37    6.94
   6  -2 -14  129.67    7.26
  -6   2  13  500.67   14.82
  -6  -2  13  501.97   14.06
   6  -2 -13  481.83   14.09
  -6   2  12    5.90    2.54
  -6  -2  12    8.32    1.94
   6  -2 -12    7.61    2.32
  -6   2  11    1.91    1.84
   6  -2 -11    2.84    1.70
  -6  -2  11    3.11    1.60
  -6   2  10  100.67    5.88
   6  -2 -10   93.65    5.69
  -6  -2  10   91.60    5.54
  -6   2   9  154.84    7.05
  -6  -2   9  145.64    6.42
   6  -2  -9  159.13    6.82
  -6   2   8   24.70    2.84
   6  -2  -8   21.92    2.69
  -6   2   7 1084.01   19.57
   6  -2  -7 1070.95   19.51
  -6   2   7 1077.87   20.68
  -6   2   6  492.97   11.70
   6  -2  -6  475.57   11.60
  -6   2   6  475.91   12.23
  -6   2   5  926.16   17.71
   6  -2  -5  963.84   17.11
  -6   2   4   55.80    3.54
  -6   2   4   53.72    3.48
   6  -2  -4   61.14    3.54
  -6   2   3   32.43    2.69
   6  -2  -3   35.30    2.63
  -6   2   3   29.21    2.46
  -6   2   2  316.94    8.44
  -6  -2   2  321.59    6.70
  -6   2   2  320.00    8.18
  -6   2   1 2332.53   31.72
  -6  -2   1 2367.65   28.41
  -6  -2   1 2379.07   27.47
  -6   2   1 2326.54   30.70
  -6   2   0  381.48    9.37
  -6  -2   0  382.52    6.93
  -6   2   0  376.38    8.25
  -6  -2  -1  280.37    5.60
  -6   2  -1  271.71    7.78
  -6   2  -1  274.99    6.50
  -6   2  -2   10.07    1.59
   6   2   2   11.95    1.16
  -6  -2  -2   10.64    1.00
  -6   2  -2   11.43    1.25
   6   2   3   59.85    1.58
   6   2   3   55.12    2.40
  -6  -2  -3   56.38    2.41
  -6   2  -3   48.70    3.37
  -6   2  -4    6.00    1.54
   6   2   4    6.88    1.02
  -6  -2  -4    5.81    0.94
   6   2   5 1650.93   21.63
  -6   2  -5 1673.02   25.94
  -6   2  -6  708.17   14.85
  -6   2  -6  708.49   10.82
  -6   2  -7 1264.67   22.02
  -6   2  -7 1245.61   17.06
   6   2   8  254.41    6.92
  -6   2  -8  264.55    9.03
  -6  -2  -8  249.39    9.80
  -6   2  -8  254.04    6.12
   6   2   9  281.90    7.70
  -6   2  -9  283.14    9.63
  -6   2  -9  280.54    6.78
  -6  -2  -9  266.96   10.44
   6   2  10  286.43    8.10
  -6   2 -10  283.83    7.14
  -6  -2 -10  280.83   11.01
  -6  -2 -11  608.37   15.89
  -6   2 -11  601.63   10.29
   6  -2  12    0.00    1.49
  -6   2 -12    0.65    0.94
  -6  -2 -12   -2.55    2.20
   6  -2  13  255.01    9.96
  -6  -2 -13  227.67   10.58
  -6   2 -13  235.78    7.43
  -6   2 -14    4.45    1.42
  -6  -2 -14    2.39    2.12
   6   2  14    5.06    1.72
  -6   2 -15    7.29    1.64
  -6  -2 -15   12.31    2.92
   6   2  15   11.40    2.25
   6   2  16   31.18    3.46
  -6   2 -16   29.49    2.92
  -6  -2 -16   37.97    4.69
  -6   2 -17    5.79    1.69
  -6  -2 -17    2.98    2.19
   6   2  17    4.41    1.99
  -6   2 -18    6.62    1.81
  -6  -2 -18    3.53    2.16
  -6   2 -19   70.92    5.04
  -6  -2 -19   73.14    6.85
  -6   2 -20   43.58    4.22
  -6  -2 -20   47.15    5.89
  -6  -2 -21   41.82    5.55
  -6   2 -21   39.82    4.21
  -6   2 -22    2.23    1.98
  -6  -2 -22    0.35    2.57
  -6   2 -23   94.79    6.54
  -6  -2 -23   86.64    7.98
  -6  -2 -24   -0.23    2.64
  -6   2 -24    2.43    1.70
  -6  -2 -25   28.92    5.17
  -6  -2 -26   16.98    4.27
  -6  -2 -27    2.03    2.49
  -6  -2 -28   -0.11    2.31
  -6   3  29    2.88    2.80
  -6   3  28   33.22    5.33
   6  -3 -28   30.58    5.31
  -6   3  27    5.68    3.59
   6  -3 -27    0.55    2.38
  -6   3  26    1.43    2.97
   6  -3 -26    0.82    2.47
  -6   3  25   44.45    6.06
   6  -3 -25   46.88    6.21
  -6   3  24   48.59    6.17
   6  -3 -24   54.68    6.32
  -6   3  23   34.07    5.17
   6  -3 -23   29.91    4.77
  -6   3  22    2.23    2.28
   6  -3 -22    3.24    2.41
  -6   3  21   56.74    6.33
   6  -3 -21   53.22    5.88
  -6   3  20    1.62    2.31
   6  -3 -20    0.71    1.66
  -6   3  19   75.05    6.91
   6  -3 -19   74.57    6.78
  -6  -3  19   78.27    6.66
  -6   3  18  246.48   11.78
  -6  -3  18  239.33   10.82
   6  -3 -18  227.49   10.95
  -6   3  17  212.05   10.64
  -6  -3  17  216.44   10.07
   6  -3 -17  229.47   10.77
  -6   3  16   51.97    5.58
   6  -3 -16   47.54    5.10
  -6  -3  16   48.33    4.59
  -6   3  15    8.36    2.82
   6  -3 -15    9.81    2.40
  -6  -3  15    8.10    2.10
  -6   3  15    6.74    2.77
  -6   3  14  113.13    7.16
  -6   3  14  113.03    7.97
   6  -3 -14  117.92    7.06
  -6  -3  14  120.71    6.76
  -6   3  13   78.70    5.86
  -6  -3  13   81.38    5.42
  -6   3  13   78.53    6.42
   6  -3 -13   78.42    5.76
  -6   3  12    0.18    1.73
   6  -3 -12    2.57    1.99
  -6  -3  12   -0.17    1.36
  -6   3  11  153.79    7.62
  -6  -3  11  146.96    6.85
   6  -3 -11  161.82    7.57
  -6   3  11  145.79    8.37
   6  -3 -10    4.62    1.64
  -6   3  10    6.69    2.08
  -6   3  10    6.75    2.11
  -6   3   9 1241.89   23.11
   6  -3  -9 1259.54   23.42
   6  -3  -9 1248.28   22.94
  -6   3   8  467.84   12.52
   6  -3  -8  450.47   12.21
   6  -3  -7   81.87    4.81
  -6   3   7    0.20    0.97
  -6   3   6  308.80    9.31
  -6   3   6  308.74    9.92
   6  -3  -6  309.79    9.11
  -6   3   5   13.08    2.02
   6  -3  -5   17.64    2.19
  -6   3   5   17.51    2.46
  -6   3   4  437.04   10.93
   6  -3  -4  448.08   10.59
  -6   3   4  464.03   11.50
  -6   3   3  571.41   12.55
   6  -3  -3  568.65   11.81
  -6   3   3  574.43   12.42
  -6   3   2 1476.26   23.25
   6  -3  -2 1475.45   21.64
  -6   3   2 1473.82   22.22
  -6   3   1  184.15    6.59
   6  -3  -1  175.63    5.54
  -6   3   1  187.84    5.80
  -6  -3   0  586.29    8.40
  -6  -3   0  589.44    7.80
  -6   3   0  583.12   10.62
  -6   3  -1    0.82    1.23
  -6  -3  -1    0.35    0.41
  -6   3  -1    1.91    0.76
  -6  -3  -2  100.13    2.45
  -6   3  -2   89.43    4.70
  -6   3  -2   98.68    3.03
  -6   3  -3  892.32   17.32
  -6   3  -3  939.60   11.92
   6   3   4 1055.27   13.51
  -6   3  -4  989.66   19.06
   6   3   5   29.59    1.60
  -6   3  -5   26.56    2.83
  -6   3  -6  479.51   12.71
   6   3   6  509.07    8.58
   6   3   7    9.67    0.96
   6   3   7    7.19    1.16
  -6  -3  -7    2.39    2.11
  -6   3  -7    5.11    1.73
   6   3   8  325.97    7.28
  -6   3  -8  294.49   10.19
  -6  -3  -8  299.47   11.53
   6   3   9   11.56    1.46
  -6  -3  -9   11.23    2.51
  -6   3  -9   12.37    2.51
   6   3  10  172.98    5.77
   6  -3  10  172.11    7.74
  -6   3 -10  184.07    4.17
  -6  -3 -10  171.65    9.07
   6   3  11   44.88    3.14
   6  -3  11   44.00    4.26
  -6  -3 -11   46.54    5.06
  -6   3 -11   51.75    2.41
  -6  -3 -12  455.55   15.33
  -6   3 -12  495.30    8.41
  -6  -3 -13    6.10    2.57
  -6   3 -13    9.66    1.52
  -6   3 -14    0.90    0.89
  -6  -3 -14   -1.53    2.83
   6   3  15  168.28    7.08
  -6   3 -15  154.90    5.83
   6   3  16  117.11    6.26
  -6  -3 -16  114.09    8.39
  -6   3 -16  125.88    5.54
   6   3  17  102.81    5.95
  -6  -3 -17   98.41    8.11
  -6   3 -17  112.22    5.50
   6   3  18  201.96    8.75
  -6  -3 -18  193.26   11.29
  -6   3 -18  211.70    7.94
  -6   3 -19    5.98    1.68
  -6  -3 -19    5.87    3.19
  -6   3 -20   11.11    2.29
  -6  -3 -20    8.98    3.50
  -6  -3 -21    1.06    2.41
  -6   3 -21    0.35    1.37
  -6  -3 -22   64.93    7.37
  -6  -3 -23   -0.48    2.87
  -6  -3 -24   61.23    7.21
  -6  -3 -25   30.52    5.34
  -6  -3 -26    0.75    2.18
  -6   4  29    4.24    3.18
  -6   4  28   -1.46    3.02
  -6   4  27    7.65    3.57
   6  -4 -27    0.13    2.79
  -6   4  26   40.80    6.15
   6  -4 -26   37.32    5.74
  -6   4  25   15.01    4.02
   6  -4 -25   14.66    3.73
  -6   4  24    6.68    3.78
   6  -4 -24    3.03    2.57
  -6   4  23   83.87    7.98
   6  -4 -23   96.91    8.54
  -6   4  22    4.72    2.71
   6  -4 -22    0.61    2.59
  -6   4  21   19.90    4.29
   6  -4 -21   12.19    3.08
  -6   4  20    0.82    2.56
   6  -4 -20   -1.11    2.62
  -6   4  19   12.88    3.46
  -6  -4  19   21.71    3.45
   6  -4 -19   13.71    3.38
  -6   4  18   87.57    7.35
   6  -4 -18   81.14    6.94
  -6  -4  18   90.11    6.72
  -6   4  17   99.58    7.67
   6  -4 -17   98.07    7.36
  -6  -4  17  100.95    6.83
  -6   4  16   36.76    4.80
   6  -4 -16   42.71    4.96
  -6  -4  16   38.55    4.21
  -6   4  15   43.23    4.82
  -6  -4  15   43.47    4.40
   6  -4 -15   47.89    5.07
  -6   4  14  280.26   11.44
   6  -4 -14  279.30   11.35
  -6  -4  14  278.04   10.52
  -6   4  13   80.21    5.92
  -6   4  13   80.18    6.73
   6  -4 -13   77.77    5.95
  -6  -4  13   79.69    5.36
  -6   4  12   17.15    3.00
  -6   4  12   22.66    3.50
  -6  -4  12   20.46    2.67
   6  -4 -12   19.79    3.05
  -6   4  11   74.69    5.48
   6  -4 -11   73.42    5.31
   6  -4 -11   73.08    5.37
  -6   4  11   77.28    6.22
   6  -4 -10    3.32    1.56
   6  -4 -10    3.33    1.87
  -6   4  10    3.52    1.88
   6  -4  -9   70.87    4.99
   6  -4  -9   71.03    5.00
  -6   4   9   72.30    5.58
  -6   4   8   93.55    5.58
   6  -4  -8  100.27    5.70
   6  -4  -8   98.10    5.71
  -6   4   7  492.27   12.64
   6  -4  -7  485.08   12.96
   6  -4  -7  487.63   12.66
  -6   4   6  329.71    9.30
   6  -4  -6  346.61    9.98
   6  -4  -6  321.78    9.19
   6  -4  -5   26.85    2.93
  -6   4   5   23.63    2.80
   6  -4  -5   27.64    2.87
  -6   4   5   22.60    2.76
  -6   4   4   25.64    2.69
   6  -4  -4   28.43    2.99
  -6   4   4   28.33    2.80
   6  -4  -4   28.41    2.74
  -6   4   3  201.77    7.40
  -6   4   3  199.22    7.06
   6  -4  -3  214.00    6.99
  -6   4   2  456.69   11.42
   6  -4  -2  463.53   11.59
  -6   4   2  450.48   10.60
   6  -4  -2  449.05   10.21
   6  -4  -1  824.63   16.36
  -6   4   1  793.75   16.21
  -6   4   1  799.39   14.43
   6  -4  -1  807.55   14.10
  -6   4   0 1707.30   26.67
   6  -4   0 1638.37   26.12
  -6   4   0 1653.51   23.00
   6  -4   0 1653.80   22.78
  -6   4  -1    5.41    1.55
   6  -4   1    7.77    1.65
  -6   4  -1    9.76    1.24
   6  -4   1    8.16    1.23
  -6   4  -2    1.55    1.61
   6  -4   2    3.40    1.33
  -6   4  -2    5.74    0.81
   6  -4   3   15.00    2.19
  -6   4  -3   18.98    2.45
   6  -4   4  118.94    5.80
  -6   4  -4  106.79    5.76
  -6   4  -5  294.23    9.93
   6  -4   5  314.42    9.99
   6   4   6   37.89    1.37
  -6   4  -6   33.22    3.49
  -6   4  -7   58.73    4.83
   6  -4   7   61.49    4.76
   6   4   7   69.55    2.33
  -6  -4  -7   58.88    5.34
  -6   4  -8   48.82    4.43
   6   4   8   45.89    2.13
   6  -4   8   45.91    4.00
  -6  -4  -8   44.81    4.87
   6   4   9  222.68    4.40
   6  -4   9  216.27    8.88
   6   4   9  240.03    5.65
  -6   4  -9  217.67    9.37
  -6  -4  -9  197.38   10.24
   6   4  10   38.68    2.37
   6   4  10   41.55    2.23
   6  -4  10   41.53    4.01
  -6  -4 -10   36.79    4.65
   6   4  11   81.86    3.52
   6   4  11   87.98    3.89
  -6  -4 -11   80.33    6.76
   6   4  12   97.51    4.36
   6   4  12   92.49    4.27
  -6  -4 -12  102.30    7.88
   6   4  13   93.52    4.51
   6   4  13   92.65    4.69
  -6  -4 -13   98.72    7.73
   6   4  14   10.04    2.05
  -6  -4 -14   10.76    3.10
   6   4  15   79.09    4.89
  -6  -4 -15   79.63    7.33
   6   4  16   13.00    2.31
   6   4  16   17.65    2.44
  -6  -4 -16   17.28    3.92
   6   4  17   24.15    3.23
  -6  -4 -17   27.56    4.88
   6   4  17   18.89    2.64
   6   4  18    6.30    2.10
  -6  -4 -18    7.87    3.28
   6   4  18    4.17    1.51
   6   4  19   10.51    2.52
  -6  -4 -19   14.75    3.81
   6   4  20    3.33    2.29
  -6  -4 -20    1.25    2.58
   6   4  21   37.26    4.49
  -6  -4 -21   38.78    5.91
   6   4  22   17.88    3.66
  -6  -4 -22   17.52    4.38
  -6  -4 -23   53.29    6.95
  -6  -4 -24    4.27    3.19
  -6  -4 -25   -3.42    3.78
  -6   5  28   42.40    6.64
  -6   5  27   11.13    4.16
  -6   5  26    2.87    3.30
   6  -5 -26    3.39    2.98
  -6   5  25   45.71    6.44
   6  -5 -25   53.44    7.00
  -6   5  24   98.59    9.08
   6  -5 -24  101.65    9.01
  -6   5  23    3.59    3.05
   6  -5 -23   -1.57    2.53
  -6   5  22    1.45    2.59
   6  -5 -22    1.20    1.95
  -6   5  21    4.50    3.00
   6  -5 -21    0.98    2.42
  -6   5  20    3.36    2.81
   6  -5 -20   -6.05    3.19
  -6   5  19  146.54    9.84
   6  -5 -19  162.23   10.18
  -6   5  18  123.09    8.81
   6  -5 -18  119.27    8.86
  -6  -5  18  131.43    8.12
  -6   5  17   82.46    7.13
   6  -5 -17   87.19    7.15
  -6  -5  17   80.63    6.40
  -6   5  16    2.54    2.27
   6  -5 -16    1.42    2.03
  -6  -5  16    3.85    1.76
  -6   5  15   15.85    3.07
  -6  -5  15   19.40    3.00
   6  -5 -15   15.05    3.13
   6  -5 -14   45.23    4.95
  -6  -5  14   46.04    4.45
  -6  -5  13    1.27    1.20
   6  -5 -13   -0.56    1.65
   6  -5 -12   24.56    3.45
  -6   5  12   29.71    4.44
   6  -5 -12   17.42    3.23
  -6   5  11    3.88    1.83
   6  -5 -11   12.87    2.75
  -6   5  11   10.70    2.76
   6  -5 -11    9.64    2.61
  -6   5  10   61.58    4.74
   6  -5 -10   63.68    5.17
  -6   5  10   65.84    5.87
   6  -5 -10   57.87    4.99
   6  -5  -9    1.05    1.45
  -6   5   9   -0.69    1.75
  -6   5   9    3.89    2.18
   6  -5  -9    1.80    1.53
  -6   5   8    7.56    2.10
   6  -5  -8    3.82    1.87
  -6   5   8    5.91    2.05
   6  -5  -8    6.09    1.90
   6  -5  -7   -0.56    1.78
  -6   5   7   -0.35    1.54
  -6   5   7   -0.50    1.55
   6  -5  -7    0.50    1.48
   6  -5  -6    3.67    1.66
  -6   5   6    6.16    2.04
   6  -5  -6    5.69    1.83
  -6   5   5  422.19   11.51
   6  -5  -5  437.01   12.43
   6  -5  -5  411.29   11.32
   6  -5  -4   -0.26    1.35
  -6   5   4    2.40    1.70
  -6   5   4    0.15    0.92
   6  -5  -4    3.20    1.63
  -6  -5   4    0.59    0.64
  -6  -5   3   56.21    2.40
  -6   5   3   55.00    4.08
   6  -5  -3   55.39    3.78
  -6   5   3   53.87    3.91
  -6   5   2   -0.98    1.70
  -6  -5   2    0.70    0.48
  -6   5   2    0.67    0.98
   6  -5  -2   -0.43    1.04
  -6   5   1    0.25    1.58
   6  -5  -1    0.79    1.22
  -6   5   1    0.42    1.01
   6  -5  -1    1.24    0.97
   6  -5   0   52.36    3.97
  -6   5   0   59.85    4.20
   6  -5   0   59.34    3.18
  -6   5   0   58.55    3.30
   6  -5   1   45.75    3.78
  -6   5  -1   50.00    3.97
   6  -5   1   49.99    2.70
   6  -5   2   49.61    3.99
  -6   5  -2   46.38    3.98
   6  -5   2   52.87    2.45
  -6   5  -3    8.79    2.11
   6  -5   3    7.13    1.77
  -6   5  -4  161.61    7.57
   6  -5   4  176.98    7.53
  -6   5  -5   93.59    5.91
   6  -5   5  117.61    6.27
   6  -5   6   20.74    2.86
  -6  -5  -6   19.57    3.46
  -6   5  -6   17.00    2.66
   6  -5   7   91.91    5.78
  -6   5  -7   93.46    6.00
  -6  -5  -7   90.59    6.97
   6  -5   8   94.51    6.00
  -6   5  -8   84.01    5.89
  -6  -5  -8   87.82    6.99
   6   5   9    8.19    0.70
  -6  -5  -9    5.87    2.80
   6   5  10    0.14    0.50
  -6  -5 -10   -1.23    3.31
   6   5  11   14.69    1.43
  -6  -5 -11    6.99    2.58
   6   5  12   40.35    2.42
  -6  -5 -12   37.22    5.10
   6   5  13    8.11    1.29
  -6  -5 -13    5.33    3.05
   6   5  14  138.95    5.27
   6   5  14  135.70    4.91
  -6  -5 -14  133.97    9.72
   6   5  15    2.45    1.26
   6   5  15   -0.35    0.84
  -6  -5 -15    0.38    2.55
   6   5  16   88.24    4.78
  -6  -5 -16   68.01    7.25
   6   5  17   -1.01    1.41
  -6  -5 -17    0.25    2.28
   6   5  18    1.44    1.20
  -6  -5 -18   -0.60    2.07
  -6  -5 -19    4.59    2.89
  -6  -5 -20   -2.44    3.01
  -6  -5 -21    6.19    3.67
  -6  -5 -22   88.08    9.09
  -6  -5 -23    1.99    2.25
  -6   6  27   -0.13    3.36
  -6   6  26   44.88    6.50
  -6   6  25    4.62    2.65
  -6   6  24    0.20    2.93
   6  -6 -24   12.53    4.42
  -6   6  23    1.34    3.21
   6  -6 -23    7.53    3.78
  -6   6  22   -2.69    2.76
   6  -6 -22   -0.85    2.39
  -6   6  21    9.63    3.26
   6  -6 -21    5.03    2.47
  -6   6  20   46.58    6.13
   6  -6 -20   59.80    6.89
   6  -6 -19  241.27   12.85
   6  -6 -18    2.18    2.76
   6  -6 -17   44.25    5.57
   6  -6 -16   69.26    6.54
  -6  -6  16   69.17    5.75
   6  -6 -15   -1.58    2.76
  -6  -6  15    0.31    1.36
  -6   6  14    0.72    1.77
   6  -6 -14   -2.31    2.62
  -6  -6  14   -1.48    1.69
  -6   6  13    7.82    2.31
   6  -6 -13    6.01    2.44
  -6  -6  13   10.82    2.56
  -6   6  12    1.94    2.09
   6  -6 -12    5.06    2.38
  -6  -6  12    0.63    1.30
  -6   6  11  133.89    7.31
   6  -6 -11  125.47    7.79
  -6  -6  11  117.26    6.22
  -6   6  10   51.50    4.56
   6  -6 -10   45.34    4.65
  -6  -6  10   43.60    3.74
  -6   6  10   47.06    5.15
   6  -6 -10   49.70    4.96
   6  -6  -9   35.09    3.94
  -6   6   9   32.99    3.85
  -6  -6   9   28.21    2.84
   6  -6  -9   33.38    4.11
  -6   6   9   38.79    4.69
  -6  -6   8   33.37    2.93
  -6   6   8   40.07    4.01
   6  -6  -8   37.15    4.01
  -6   6   8   36.83    4.29
   6  -6  -8   33.23    3.98
  -6  -6   7   88.03    4.48
  -6   6   7   89.72    5.51
   6  -6  -7   87.92    5.99
   6  -6  -7   94.52    6.04
  -6   6   7   90.37    6.41
   6  -6  -6  275.84   10.45
  -6   6   6  251.51    9.26
  -6  -6   6  253.66    7.33
   6  -6  -6  252.09    9.79
  -6   6   6  270.83   10.69
  -6   6   5  287.28    9.81
   6  -6  -5  296.26   10.78
  -6  -6   5  284.77    7.36
   6  -6  -5  290.20    9.99
  -6  -6   4   86.49    3.44
  -6   6   4   80.87    5.23
   6  -6  -4   92.60    5.93
   6  -6  -4   82.55    5.11
  -6  -6   3  195.16    4.18
  -6   6   3  213.73    8.15
   6  -6  -3  222.18    7.73
  -6   6   2  241.68    8.84
  -6  -6   2  237.24    4.27
   6  -6  -2  254.63    8.27
   6  -6  -1    3.93    1.88
  -6   6   1    1.17    1.87
   6  -6  -1    5.64    1.84
   6  -6   0  132.65    6.67
  -6   6   0  137.14    6.88
   6  -6   0  135.00    5.32
  -6   6  -1  189.46    8.23
   6  -6   1  202.04    8.30
   6  -6   1  197.06    6.03
   6  -6   2   -0.55    1.61
  -6  -6  -2    3.15    0.63
  -6   6  -2    0.08    1.96
   6  -6   2    3.33    0.89
   6  -6   3    5.69    1.66
  -6   6  -3    7.36    2.05
   6  -6   4  222.92    9.15
  -6   6  -4  223.90    9.39
  -6  -6  -4  221.69   11.29
   6  -6   5   53.34    4.63
  -6   6  -5   50.57    4.66
  -6  -6  -5   52.41    5.81
  -6   6  -6   49.16    4.88
  -6  -6  -6   44.12    5.62
  -6   6  -7  141.19    7.99
  -6  -6  -7  145.16    9.50
  -6  -6  -8    5.31    2.81
  -6   6  -8    8.18    2.74
  -6  -6  -9  110.09    8.59
  -6  -6 -10   35.69    5.20
  -6  -6 -11   38.25    5.36
   6   6  12    3.86    0.49
  -6  -6 -12    2.47    2.39
  -6  -6 -13    1.00    2.99
  -6  -6 -14   -4.75    2.98
  -6  -6 -15  134.23   10.31
  -6  -6 -16    3.32    2.89
  -6  -6 -17    3.88    3.31
  -6  -6 -18   -0.15    3.07
  -6  -6 -19    5.40    3.22
  -6  -6 -20   16.95    4.85
  -6  -6 -21   17.77    5.11
   6  -7 -22    2.19    2.63
   6  -7 -21   37.08    5.79
   6  -7 -20   14.58    4.24
  -6   7  19   43.18    5.38
   6  -7 -19   54.61    6.80
  -6   7  18   43.18    5.50
   6  -7 -18   45.52    6.03
  -6   7  17   87.97    7.09
   6  -7 -17   75.15    7.33
  -6   7  16    0.11    1.89
   6  -7 -16   -1.42    2.58
  -6   7  15   34.46    4.32
   6  -7 -15   28.88    4.51
  -6   7  14    1.84    1.68
   6  -7 -14    2.26    2.36
  -6   7  13    0.91    1.64
   6  -7 -13    1.22    1.91
  -6  -7  13    1.47    1.63
  -6   7  12    1.73    1.84
   6  -7 -12    5.88    2.64
  -6  -7  12    5.38    1.79
  -6  -7  11   56.56    4.53
  -6   7  11   52.42    4.74
   6  -7 -11   48.63    5.25
  -6   7  10   21.88    3.24
   6  -7 -10   26.28    3.79
  -6  -7  10   23.61    2.84
  -6   7   9   60.56    4.95
  -6  -7   9   69.08    4.51
   6  -7  -9   70.19    5.96
  -6   7   8   18.73    2.97
  -6  -7   8   19.62    2.41
  -6   7   8   21.22    3.63
   6  -7  -8   14.54    2.89
  -6  -7   7    0.86    1.23
  -6   7   7    1.31    1.69
   6  -7  -7    0.32    1.67
  -6   7   6   18.06    2.80
  -6  -7   6   15.23    2.00
   6  -7  -6   17.45    2.86
  -6  -7   5    4.99    1.09
  -6   7   5    4.95    1.88
   6  -7  -5    5.00    1.99
  -6   7   4   58.23    4.48
  -6  -7   4   44.85    2.47
   6  -7  -4   51.99    4.34
  -6   7   3  366.03   11.70
  -6  -7   3  377.56    6.74
   6  -7  -3  390.24   11.50
  -6   7   2   20.03    2.90
   6  -7  -2   25.57    2.90
  -6   7   1   -3.59    2.21
   6  -7  -1   -0.06    1.17
  -6   7   0   35.79    3.73
   6  -7   0   39.51    3.93
   6  -7   0   43.87    3.22
  -6  -7  -1   98.84    3.61
   6  -7   1   90.47    5.89
  -6   7  -1  102.09    6.35
   6  -7   1  104.97    4.70
  -6  -7  -2   34.49    1.97
   6  -7   2   32.43    3.58
   6  -7   2   43.02    2.67
  -6   7  -2   36.13    3.98
  -6   7  -3  119.96    7.04
   6  -7   3  120.31    3.81
  -6  -7  -3  108.02    8.13
  -6  -7  -4    5.60    2.56
  -6   7  -4    3.30    1.87
  -6   7  -5   71.10    5.74
  -6  -7  -5   62.92    6.58
  -6  -7  -6   -0.93    3.06
  -6   7  -6   -2.29    2.66
  -6   7  -7   18.27    3.08
  -6  -7  -7   17.57    4.15
  -6  -7  -8   -0.03    2.59
  -6  -7  -9   34.48    5.51
  -6  -7 -10  100.45    8.74
  -6  -7 -11    0.33    2.16
  -6  -7 -12   22.73    4.81
  -6  -7 -13   17.61    4.62
  -6  -7 -14   -0.15    3.24
  -6  -7 -15   -4.85    3.25
  -6  -7 -16   -3.04    3.65
  -6  -7 -17   13.51    4.72
  -6  -7 -18   67.64    8.25
   6  -8 -20    1.59    2.78
   6  -8 -19    3.49    3.33
  -6   8  18   -1.41    1.98
   6  -8 -18    6.12    3.40
  -6   8  17   47.83    5.24
   6  -8 -17   44.49    5.84
  -6   8  16   75.35    6.21
   6  -8 -16   78.86    7.65
  -6   8  15    1.95    2.06
   6  -8 -15    7.81    3.06
  -6   8  14   28.97    3.89
   6  -8 -14   25.80    4.36
  -6   8  13    2.52    1.78
   6  -8 -13   -0.72    2.07
  -6   8  12    3.81    1.83
   6  -8 -12    2.80    2.06
  -6   8  11    3.53    2.00
   6  -8 -11    1.67    2.16
  -6   8  10    0.16    1.57
   6  -8 -10    0.50    1.92
  -6   8   9    7.41    2.16
   6  -8  -9   10.40    2.77
  -6   8   8   35.37    3.98
   6  -8  -8   36.47    4.37
  -6   8   7   27.08    3.45
   6  -8  -7   24.85    3.59
  -6   8   6   -0.52    1.64
   6  -8  -6   -1.94    1.86
  -6   8   5   12.85    2.52
   6  -8  -5   11.07    2.49
  -6   8   4   49.06    4.42
   6  -8  -4   48.54    4.38
  -6   8   3   18.00    2.88
   6  -8  -3   19.68    3.03
  -6   8   2  127.17    7.16
   6  -8  -2  142.42    7.01
  -6   8   1   71.41    5.48
   6  -8  -1   71.90    4.82
  -6  -8   0   17.15    3.87
   6  -8   0   27.67    2.90
  -6   8   0   24.45    3.50
  -6  -8  -1   20.39    3.83
   6  -8   1   21.12    2.34
  -6   8  -1   19.87    3.10
  -6  -8  -2    2.78    2.17
  -6   8  -2   -0.85    1.99
   6  -8   2    0.91    0.86
   6  -8   3    7.72    1.14
  -6   8  -3    2.38    1.92
  -6  -8  -3    2.97    2.35
  -6  -8  -4   -1.51    3.16
  -6   8  -4    0.23    2.22
  -6  -8  -5   11.88    3.66
  -6   8  -5   11.93    2.84
  -6  -8  -6   27.34    4.71
  -6  -8  -7   28.07    5.18
  -6  -8  -8   15.08    4.10
  -6  -8  -9   -2.54    2.83
  -6  -8 -10   -0.63    3.25
  -6  -8 -11   -4.27    3.81
  -6  -8 -12    8.29    3.71
  -6  -8 -13    0.40    3.17
  -6  -8 -14    6.57    3.66
  -6  -8 -15    9.94    4.22
  -6  -8 -16   10.84    4.28
   6  -9 -18    2.98    3.08
   6  -9 -17    1.63    2.58
   6  -9 -16   -1.15    2.24
   6  -9 -15   12.68    3.85
   6  -9 -14    9.66    3.45
   6  -9 -13    6.25    2.76
   6  -9 -12   32.71    4.97
  -6   9  11    4.72    1.97
   6  -9 -11    5.09    2.79
  -6   9  10   36.86    4.05
   6  -9 -10   37.01    5.00
  -6   9   9    4.62    1.76
   6  -9  -9    4.23    2.10
  -6   9   8   -2.28    1.71
   6  -9  -8    2.45    1.81
  -6   9   7    0.19    1.72
   6  -9  -7    2.78    2.12
  -6   9   6   14.77    2.63
   6  -9  -6   20.51    3.42
  -6   9   5   -0.95    1.77
   6  -9  -5    2.20    1.45
  -6   9   4    5.29    2.07
   6  -9  -4    6.53    2.12
  -6   9   3   51.19    4.67
  -6  -9   3   45.12    5.61
   6  -9  -3   56.13    4.80
  -6  -9   2    1.12    2.39
  -6   9   2   -0.53    1.71
   6  -9  -2    2.02    1.56
  -6  -9   1   -1.75    3.00
  -6   9   1    1.99    1.88
   6  -9  -1    1.75    1.24
  -6  -9   0    8.68    3.04
  -6   9   0    8.14    2.29
  -6  -9  -1   -0.59    2.23
  -6   9  -1    0.28    1.85
  -6   9  -2   46.40    4.79
  -6  -9  -2   42.51    6.11
  -6  -9  -3   22.75    4.49
  -6   9  -3   28.93    3.96
  -6  -9  -4    0.33    3.17
  -6  -9  -5   -2.20    3.18
  -6  -9  -6    5.49    3.36
  -6  -9  -7   25.54    5.03
  -6  -9  -8    5.95    3.31
  -6  -9  -9   45.98    6.71
  -6  -9 -10    3.99    2.71
  -6  -9 -11    2.19    3.60
  -6  -9 -12   -4.35    3.71
   6 -10 -15    4.44    2.74
   6 -10 -14    7.29    3.27
   6 -10 -13    4.88    3.06
   6 -10 -12    1.01    2.18
   6 -10 -11   18.50    4.02
   6 -10 -10    0.82    1.98
   6 -10  -9    0.70    2.16
  -6 -10   8    4.89    2.39
   6 -10  -8    6.87    2.68
  -6 -10   7    4.48    2.65
   6 -10  -7    9.41    2.82
  -6 -10   6   -1.10    2.15
  -6 -10   5   50.02    6.28
  -6 -10   4   -3.54    2.24
  -6 -10   3    4.84    2.66
  -6 -10   2   -5.98    3.26
  -6 -10   1    2.52    2.28
  -6  10   1    6.43    2.23
  -6 -10   0   -4.69    2.97
  -6  10   0   -0.50    1.70
  -6 -10  -1    8.20    3.63
  -6  10  -1    6.30    2.21
  -6 -10  -2   -2.44    3.11
  -6 -10  -3   39.43    6.11
  -6 -10  -4    2.74    2.66
  -6 -10  -5   -2.59    3.30
  -6 -10  -6    4.37    3.10
  -6 -10  -7    3.84    2.48
  -6 -10  -8    1.57    2.93
  -6 -10  -9   17.07    4.76
  -6 -11   2    0.60    2.16
  -6 -11   1   -0.18    2.63
  -6 -11   0   -2.04    2.88
  -6 -11  -1   -6.25    3.34
  -6 -11  -2    7.80    3.66
  -6 -11  -3    4.47    3.21
  -6 -11  -4   -1.71    2.96
   7   0 -30    3.53    2.78
   7   0 -29    5.37    3.03
   7   0 -28   -2.69    2.55
   7   0 -27    2.20    2.61
   7   0 -26    2.04    2.57
   7   0 -25   76.09    7.29
   7   0 -24   -1.06    2.25
   7   0 -23   81.95    7.23
   7   0 -22   -0.23    2.50
   7   0 -21   59.57    6.60
   7   0 -20    3.22    2.33
   7   0 -19  246.07   11.84
   7   0 -18   -0.61    1.55
   7   0 -17  188.25    9.45
  -7   0  17  207.65   10.53
  -7   0  16   -1.57    2.04
   7   0 -16   -0.34    1.84
   7   0 -15  493.10   15.22
  -7   0  15  520.70   16.24
   7   0 -14   -2.55    2.07
   7   0 -13   -0.44    1.92
   7   0 -12    1.23    1.79
  -7   0  11  439.82   13.02
  -7   0  10    1.05    1.91
  -7   0   9 1182.51   22.24
  -7   0   8   -0.91    1.73
  -7   0   7  146.55    6.26
  -7   0   6    0.67    1.27
  -7   0   5   11.79    2.02
  -7   0   4   -0.51    1.00
   7   0  -4   -0.20    0.78
   7   0  -3    5.90    1.23
  -7   0   3    4.49    1.19
   7   0  -2   -0.03    0.87
  -7   0   2    0.74    1.01
  -7   0   1  232.16    6.62
   7   0  -1  235.28    6.16
  -7   0   0    0.06    0.92
   7   0   0    3.07    0.96
  -7   0  -1 1165.37   18.12
   7   0   1 1173.56   18.22
   7   0   2    0.17    0.86
  -7   0  -2    0.80    1.35
   7   0   3 1222.98   19.13
  -7   0  -3 1279.69   19.46
   7   0   4    0.85    0.87
  -7   0  -4   -1.93    1.30
   7   0   5  322.64    8.51
  -7   0  -5  327.41    8.66
   7   0   6    1.70    1.12
  -7   0  -6    0.27    1.21
   7   0   7    3.58    1.09
  -7   0  -7  421.06    9.79
  -7   0  -8    0.32    1.15
  -7   0  -8   -3.13    2.07
  -7   0  -9   25.71    2.90
   7   0  10   -1.12    1.32
  -7   0 -10   -1.41    1.60
   7   0  11   51.48    3.97
  -7   0 -11   49.34    4.10
   7   0  12   -0.79    1.56
  -7   0 -12   -0.82    1.90
   7   0  13  605.75   15.26
  -7   0 -13  584.55   15.61
   7   0  14   -2.09    1.67
  -7   0 -14   -1.27    1.77
   7   0  15  293.39   10.82
  -7   0 -15  284.44   11.04
  -7   0 -16    1.67    1.60
  -7   0 -17   28.99    3.76
  -7   0 -18   -1.09    1.80
  -7   0 -19  100.13    7.10
  -7   0 -20   -1.03    2.01
  -7   0 -21   17.48    3.24
  -7   0 -22    1.39    2.15
  -7   0 -23   73.74    6.69
  -7   0 -24    0.98    2.36
  -7   0 -25  182.10   10.90
  -7   0 -26    2.35    2.80
  -7   0 -27    3.80    2.69
   7  -1 -30   44.22    6.35
  -7   1  29    3.14    3.01
   7  -1 -29   -0.14    2.61
  -7   1  28    0.40    2.73
   7  -1 -28    6.25    3.22
  -7   1  27    0.25    2.76
   7  -1 -27    3.04    2.59
  -7   1  26   13.46    3.99
   7  -1 -26    9.87    3.57
  -7   1  25   14.50    4.38
   7  -1 -25   11.35    3.13
  -7   1  24   19.29    4.20
   7  -1 -24   17.94    3.92
  -7   1  23    1.10    2.75
   7  -1 -23    1.58    2.19
  -7   1  22  228.07   12.14
   7  -1 -22  220.42   11.37
  -7   1  21    2.49    3.02
   7  -1 -21   -1.23    2.20
  -7   1  20  117.61    8.41
   7  -1 -20  106.98    7.72
  -7   1  19    5.60    2.99
   7  -1 -19    1.85    1.82
  -7   1  18   37.40    4.99
   7  -1 -18   35.51    4.26
  -7  -1  18   43.70    5.00
  -7   1  17   43.39    4.92
  -7  -1  17   45.75    4.86
   7  -1 -17   40.27    4.45
  -7   1  16  156.10    8.85
  -7  -1  16  167.13    8.83
   7  -1 -16  154.49    8.37
  -7   1  16  156.61    9.27
  -7   1  15    7.09    2.68
  -7  -1  15   12.81    2.59
  -7   1  15   12.83    2.66
   7  -1 -15   12.63    2.80
  -7   1  14   61.00    5.26
   7  -1 -14   45.26    4.34
  -7  -1  14   54.17    4.75
  -7   1  13  196.08    9.20
   7  -1 -13  196.08    8.74
  -7  -1  13  216.85    9.24
  -7   1  12  341.78   11.80
  -7  -1  12  336.15   11.40
   7  -1 -12  345.33   11.40
  -7   1  11  565.84   15.20
   7  -1 -11  554.04   14.60
  -7   1  10 1820.84   30.18
   7  -1 -10 1806.63   30.11
  -7   1   9   23.81    3.21
   7  -1  -9   14.38    2.73
  -7   1   8  187.62    7.45
   7  -1  -8  171.48    7.46
  -7  -1   7  234.21    7.82
  -7   1   7  214.11    7.75
  -7  -1   6   40.13    3.16
  -7   1   6   32.82    3.04
  -7  -1   5  382.78    9.40
  -7   1   5  374.44    9.92
  -7   1   4  101.97    4.66
  -7  -1   4   99.19    4.21
  -7   1   4   94.05    4.71
  -7   1   3   66.24    3.94
  -7  -1   3   75.79    3.38
  -7   1   3   75.48    4.09
   7   1  -2    0.40    0.87
  -7  -1   2   -0.07    0.92
  -7  -1   2    2.34    1.05
  -7   1   2   -1.85    1.43
  -7   1   1   16.97    2.03
   7   1  -1   13.49    1.45
  -7  -1   1   14.28    1.53
  -7  -1   0 1113.99   16.72
  -7   1   0 1087.09   18.23
   7   1   0 1136.24   15.77
   7   1   1  593.48    9.69
  -7   1  -1  586.05   12.09
   7   1   1  577.58   10.78
  -7  -1  -1  592.40   10.68
  -7  -1  -2  466.30    9.31
   7   1   2  465.29    9.33
  -7   1  -2  475.87   10.73
  -7   1  -3   91.94    4.46
   7   1   3   88.54    3.70
  -7  -1  -3   82.39    3.62
   7   1   4  458.46    9.48
  -7   1  -4  443.74   10.68
  -7  -1  -4  458.20    9.53
  -7  -1  -5  112.00    4.50
   7   1   5  109.63    4.36
  -7   1  -5  116.87    5.22
  -7   1  -6   35.71    3.09
  -7  -1  -6   33.35    2.56
   7   1   6   35.42    2.58
   7   1   7   -1.68    1.17
  -7   1  -7   -2.64    1.92
  -7  -1  -7   -2.37    1.72
  -7   1  -8  208.89    7.92
  -7   1  -8  224.67    7.26
   7  -1   9   -1.66    1.72
  -7  -1  -9   -0.87    1.80
  -7   1  -9    0.17    1.25
  -7   1  -9   -3.57    2.30
   7  -1  10   33.28    3.20
  -7   1 -10   44.65    3.35
  -7  -1 -10   36.23    4.02
   7  -1  11   44.21    3.82
  -7  -1 -11   40.37    4.14
  -7   1 -11   40.18    3.40
   7   1  12  502.80   12.84
   7  -1  12  497.14   13.74
  -7  -1 -12  490.76   14.92
  -7   1 -12  484.44   12.43
   7  -1  13   60.04    4.71
   7   1  13   61.99    4.52
  -7  -1 -13   54.76    4.95
  -7   1 -13   57.38    4.29
   7   1  14  711.73   16.73
  -7  -1 -14  731.13   19.26
  -7   1 -14  691.77   16.29
   7   1  15   13.21    2.49
  -7  -1 -15   14.44    3.32
  -7   1 -15   19.38    2.93
   7   1  16   10.95    2.38
  -7   1 -16   12.08    2.40
  -7  -1 -16    8.97    2.24
  -7   1 -17    4.80    1.85
  -7  -1 -17    1.43    1.95
  -7   1 -18    1.56    1.52
  -7  -1 -18    0.20    2.12
  -7  -1 -19   21.95    3.87
  -7   1 -19   19.75    3.03
  -7  -1 -20  168.12   10.01
  -7   1 -20  178.20    8.96
  -7   1 -21   28.11    3.91
  -7  -1 -21   28.00    4.33
  -7  -1 -22   19.65    3.88
  -7   1 -22   16.46    3.22
  -7  -1 -23    0.27    2.34
  -7   1 -23   -0.05    1.98
  -7  -1 -24    7.86    3.10
  -7   1 -24    2.60    1.99
  -7  -1 -25   23.95    4.71
  -7   1 -25   24.64    3.99
  -7  -1 -26  189.05   11.85
  -7  -1 -27   73.06    7.71
  -7  -1 -28    6.45    3.15
  -7   2  29    0.70    2.77
   7  -2 -29   -0.30    2.48
  -7   2  28    4.65    3.19
   7  -2 -28    3.52    2.66
  -7   2  27   -3.03    3.09
   7  -2 -27   -0.39    2.52
  -7   2  26    6.17    3.05
   7  -2 -26    9.38    3.33
  -7   2  25    4.26    3.42
   7  -2 -25    4.93    2.74
  -7   2  24   72.27    7.37
   7  -2 -24   74.36    7.17
  -7   2  23    1.42    2.89
   7  -2 -23   -0.33    1.92
  -7   2  22   73.06    7.23
   7  -2 -22   65.83    6.52
  -7   2  21   -0.09    2.55
   7  -2 -21    0.08    1.99
  -7   2  20   51.12    5.82
   7  -2 -20   49.05    5.44
  -7   2  19   54.14    6.00
   7  -2 -19   45.56    5.40
  -7   2  18  589.97   18.57
  -7  -2  18  557.81   17.58
  -7   2  17    2.80    3.16
  -7  -2  17    2.57    1.90
   7  -2 -17    1.81    2.20
  -7   2  16  301.50   12.56
  -7  -2  16  297.67   11.96
   7  -2 -16  291.53   11.71
  -7   2  15   47.33    5.39
   7  -2 -15   43.94    4.57
  -7  -2  15   40.43    4.23
  -7   2  15   38.07    4.71
  -7   2  14  210.12    9.83
  -7   2  14  205.53   10.59
   7  -2 -14  202.91    9.32
  -7  -2  14  217.64    9.47
  -7   2  13   66.87    5.56
  -7  -2  13   66.84    5.06
   7  -2 -13   76.10    5.77
  -7   2  12 1417.81   27.44
  -7  -2  12 1507.49   26.99
   7  -2 -12 1441.87   26.96
  -7   2  11   83.00    5.79
   7  -2 -11   92.73    5.91
  -7  -2  11   79.19    5.15
  -7   2  10  486.56   13.62
   7  -2 -10  512.59   13.63
  -7  -2  10  514.44   13.43
  -7   2   9  407.04   12.07
   7  -2  -9  408.67   11.72
  -7   2   8   -2.55    1.90
   7  -2  -8    1.44    1.37
  -7   2   7  165.05    6.74
   7  -2  -7  163.77    6.58
  -7   2   6 1071.48   19.74
  -7   2   6 1039.69   20.25
   7  -2  -6 1093.66   19.79
  -7   2   5   20.89    2.55
   7  -2  -5   17.68    2.43
  -7   2   5   21.69    2.50
  -7   2   4  570.29   12.82
  -7  -2   4  584.12   11.43
  -7   2   4  583.65   13.18
  -7   2   3   -2.63    1.68
  -7  -2   3    0.87    0.90
  -7   2   3   -0.50    1.05
  -7   2   2    7.63    1.66
  -7   2   2    9.12    1.55
  -7  -2   1  120.28    3.94
  -7  -2   1  120.44    3.43
  -7   2   1  120.35    5.30
  -7   2   1  115.60    4.81
  -7  -2   0  620.69   10.38
  -7   2   0  620.34   13.12
  -7   2   0  626.53   11.95
  -7   2  -1    4.74    1.55
  -7  -2  -1    4.85    1.00
  -7   2  -1    5.32    1.12
  -7   2  -2 2900.37   38.91
  -7  -2  -2 2841.29   34.39
   7   2   3  617.58    8.51
  -7  -2  -3  609.21   10.40
   7   2   3  593.58   10.37
  -7   2  -4   59.60    3.94
  -7  -2  -4   60.81    2.88
   7   2   4   60.54    2.84
  -7   2  -5  120.96    5.82
  -7  -2  -5  124.65    4.33
   7   2   5  115.68    4.12
   7   2   6    0.42    0.74
  -7   2  -6   -0.55    1.71
   7   2   7   70.78    3.56
  -7   2  -7   78.09    4.92
  -7   2  -7   81.45    3.43
  -7   2  -8  579.60   14.72
  -7   2  -8  584.63   11.07
  -7  -2  -8  588.97   16.04
   7   2   9   10.53    1.61
  -7  -2  -9    8.61    2.43
  -7   2  -9   12.86    1.57
  -7   2  -9   11.25    2.35
   7  -2  10  453.10   12.25
  -7   2 -10  448.25    9.25
  -7  -2 -10  448.29   14.02
  -7  -2 -11    3.81    2.26
  -7   2 -11    2.78    0.99
   7  -2  12   47.10    4.22
  -7   2 -12   48.55    3.25
  -7  -2 -12   46.93    4.73
   7   2  13  297.40    9.51
  -7  -2 -13  307.83   12.54
  -7   2 -13  288.44    8.54
   7   2  14  359.45   10.95
  -7  -2 -14  364.15   14.02
  -7   2 -14  354.14    9.97
   7   2  15   74.06    5.15
  -7  -2 -15   74.17    6.54
  -7   2 -15   71.30    4.49
   7   2  16  517.97   14.26
  -7   2 -16  503.17   12.91
  -7  -2 -16  507.28   17.45
   7   2  17   29.45    3.59
  -7  -2 -17   38.11    5.01
  -7   2 -17   39.87    3.72
  -7   2 -18    2.17    1.31
  -7  -2 -18    2.85    2.55
  -7   2 -19    2.20    1.64
  -7  -2 -19   -3.84    2.87
  -7   2 -20   11.52    2.43
  -7  -2 -20   11.75    3.31
  -7  -2 -21   24.61    4.50
  -7   2 -21   20.09    3.09
  -7   2 -22   57.33    5.12
  -7  -2 -22   67.62    7.05
  -7  -2 -23   10.26    3.57
  -7   2 -23   11.39    2.70
  -7  -2 -24    0.98    2.55
  -7  -2 -25   46.83    6.35
  -7  -2 -26    5.79    2.89
  -7  -2 -27   12.31    3.52
  -7   3  29   11.92    4.11
  -7   3  28   21.23    5.19
   7  -3 -28   12.54    3.69
  -7   3  27   15.47    4.59
   7  -3 -27    9.15    3.61
  -7   3  26   51.26    6.69
   7  -3 -26   52.41    6.51
  -7   3  25   14.07    4.01
   7  -3 -25    9.94    3.36
  -7   3  24   42.96    6.02
   7  -3 -24   32.53    5.13
  -7   3  23   31.57    5.24
   7  -3 -23   22.21    4.05
  -7   3  22    2.10    2.50
   7  -3 -22    3.79    2.34
  -7   3  21    4.14    2.67
   7  -3 -21    2.54    2.46
  -7   3  20   83.57    7.44
   7  -3 -20   68.12    6.38
  -7   3  19  225.88   11.76
   7  -3 -19  233.29   11.29
  -7   3  18    7.83    3.67
   7  -3 -18    6.08    3.06
  -7  -3  18    5.89    2.55
  -7   3  17  315.50   13.32
  -7  -3  17  326.98   12.85
   7  -3 -17  303.42   12.47
  -7   3  16    4.76    2.56
   7  -3 -16    9.47    2.91
  -7  -3  16    7.07    2.15
  -7   3  15   30.65    4.27
   7  -3 -15   26.52    3.88
  -7  -3  15   27.67    3.61
  -7   3  14   51.02    5.05
  -7  -3  14   58.29    4.87
  -7   3  14   50.87    5.61
   7  -3 -14   51.85    4.74
  -7   3  13    6.14    2.56
   7  -3 -13    7.67    2.41
  -7   3  13    6.61    2.24
  -7  -3  13    5.21    1.67
  -7   3  12   33.47    3.99
  -7   3  12   34.86    4.29
   7  -3 -12   27.22    3.54
  -7  -3  12   31.20    3.43
  -7   3  11 1032.64   21.76
  -7  -3  11 1005.50   20.83
  -7   3  11 1001.14   23.72
   7  -3 -11 1024.24   21.46
   7  -3 -10  518.76   14.36
  -7   3  10  508.12   14.11
  -7   3  10  503.62   15.58
   7  -3 -10  475.34   13.59
  -7   3   9   34.10    3.52
   7  -3  -9   36.56    3.63
   7  -3  -8  161.13    7.08
  -7   3   7   -0.61    1.11
   7  -3  -7    2.03    1.57
  -7   3   6  362.01   10.39
   7  -3  -6  365.41   10.06
  -7   3   5  313.65    9.55
   7  -3  -5  303.03    9.16
  -7   3   5  313.51    9.87
  -7   3   4   61.27    4.03
  -7   3   4   67.36    4.24
   7  -3  -4   64.53    3.96
  -7   3   3   37.44    3.19
  -7   3   3   39.00    3.05
   7  -3  -3   35.53    2.79
  -7  -3   2  117.87    3.99
  -7   3   2  113.93    5.52
   7  -3  -2  123.15    4.98
  -7   3   2  122.94    5.21
  -7  -3   1  241.93    4.93
  -7   3   1  220.34    7.74
  -7  -3   1  234.81    5.30
  -7   3   1  235.31    6.98
  -7   3   0    2.75    1.59
  -7  -3   0    3.48    0.74
  -7   3   0    4.07    1.01
  -7  -3  -1 1377.98   17.21
  -7   3  -1 1334.54   22.94
  -7   3  -1 1383.30   19.48
  -7   3  -2  461.83   11.75
  -7  -3  -2  489.60    7.82
  -7   3  -2  488.36    8.85
  -7   3  -3  118.10    5.78
  -7  -3  -3  126.41    3.44
  -7   3  -3  119.34    3.51
   7   3   4  234.17    5.23
  -7   3  -4  217.21    8.13
  -7   3  -4  240.16    4.75
  -7   3  -5   27.77    3.16
   7   3   5   31.08    1.91
  -7   3  -5   34.54    1.43
   7   3   6   25.17    1.73
  -7   3  -6   17.69    2.38
   7   3   7   55.91    2.76
  -7   3  -7   52.98    4.19
   7   3   8   20.86    1.80
  -7  -3  -8   15.63    2.89
  -7   3  -8   15.96    2.73
  -7   3  -8   18.80    1.04
   7   3   9   47.97    2.87
  -7   3  -9   38.99    3.93
  -7   3  -9   42.37    1.75
  -7  -3  -9   44.12    4.81
   7   3  10   69.24    3.70
  -7   3 -10   73.21    2.60
  -7  -3 -10   70.34    6.01
   7   3  11  288.28    8.17
  -7   3 -11  315.82    6.49
  -7  -3 -11  303.70   12.80
  -7  -3 -12  149.29    9.14
  -7   3 -12  154.90    4.71
  -7  -3 -13    0.63    2.03
  -7   3 -13    2.16    1.02
   7   3  14  144.44    6.50
  -7  -3 -14  146.74    9.36
  -7   3 -14  156.99    5.51
   7   3  15   53.36    4.10
  -7  -3 -15   56.75    6.02
  -7   3 -15   57.66    3.50
   7   3  16    7.06    2.03
  -7   3 -16    9.61    1.68
  -7  -3 -16    6.55    3.06
   7   3  17    0.85    1.24
  -7   3 -17    0.00    1.14
   7   3  18    1.43    1.50
  -7   3 -18   -0.30    1.04
  -7  -3 -18   -2.89    3.45
  -7  -3 -19    1.24    2.58
  -7   3 -19    1.03    1.33
  -7  -3 -20    6.51    2.94
  -7   3 -20    6.62    1.79
  -7  -3 -21   57.78    6.89
  -7  -3 -22    4.47    3.04
  -7  -3 -23   30.19    5.24
  -7  -3 -24    2.45    2.64
  -7  -3 -25    7.35    3.44
  -7  -3 -26   -4.65    3.28
  -7   4  29   41.11    6.70
  -7   4  28   15.61    4.81
  -7   4  27   13.68    4.39
   7  -4 -27   11.02    3.72
  -7   4  26    8.90    3.86
   7  -4 -26    8.35    3.45
  -7   4  25   16.23    4.38
   7  -4 -25   21.07    4.56
  -7   4  24   25.18    5.12
   7  -4 -24   32.70    5.30
  -7   4  23    7.93    3.20
   7  -4 -23    9.65    3.09
  -7   4  22   11.23    3.65
   7  -4 -22    6.92    3.16
  -7   4  21   -1.25    2.96
   7  -4 -21   -1.87    2.38
  -7   4  20   56.68    6.30
   7  -4 -20   50.36    5.85
  -7   4  19    5.83    2.84
   7  -4 -19    2.11    2.55
  -7   4  18  187.69   10.84
   7  -4 -18  191.98   10.55
  -7   4  17   43.88    5.37
   7  -4 -17   44.15    5.02
  -7  -4  17   46.45    4.87
  -7   4  16    0.50    2.49
   7  -4 -16    0.46    2.22
  -7  -4  16   -2.68    1.94
  -7   4  15  110.67    7.48
  -7  -4  15  109.82    6.96
   7  -4 -15  116.84    7.67
  -7   4  14  313.29   12.41
   7  -4 -14  314.10   12.18
  -7  -4  14  297.12   11.22
  -7   4  13   31.37    4.24
   7  -4 -13   35.52    4.16
  -7   4  13   31.13    4.47
  -7  -4  13   27.67    3.50
  -7   4  12   89.86    6.51
  -7  -4  12   95.35    6.06
  -7   4  12   94.39    7.19
   7  -4 -12   93.11    6.22
  -7   4  11   30.62    3.95
   7  -4 -11   31.55    3.74
   7  -4 -11   25.65    3.55
  -7   4  11   29.91    4.06
   7  -4 -10  240.52    9.87
  -7   4  10  233.19   10.65
   7  -4 -10  226.29    9.32
   7  -4  -9   10.95    2.22
  -7   4   9    8.38    2.40
  -7   4   9   10.41    2.59
   7  -4  -8 1076.78   21.46
  -7   4   8 1038.39   20.97
   7  -4  -8 1012.76   20.59
   7  -4  -7  139.66    6.84
  -7   4   7  123.58    6.38
   7  -4  -7  121.35    6.28
   7  -4  -6  201.53    8.22
  -7   4   6  183.28    7.66
   7  -4  -6  195.86    7.62
   7  -4  -5   46.69    3.86
  -7   4   5   42.73    3.68
   7  -4  -5   43.53    3.46
  -7   4   4   82.83    4.96
   7  -4  -4   90.79    4.80
  -7   4   3   -2.11    1.86
   7  -4  -3    1.69    1.09
  -7   4   3   -0.20    1.06
  -7   4   2    5.59    1.81
  -7   4   2    9.44    1.63
   7  -4  -2    7.30    1.49
  -7   4   1   73.00    4.75
  -7  -4   1   76.94    2.47
   7  -4  -1   75.38    4.69
  -7   4   1   73.04    3.87
  -7   4   0  636.80   14.81
   7  -4   0  651.99   14.75
  -7  -4   0  644.20    8.39
  -7  -4   0  651.85    8.41
  -7   4   0  627.77   11.98
   7  -4   1  240.18    8.48
  -7   4  -1  224.25    8.18
  -7   4  -1  228.20    5.86
  -7   4  -2   87.55    5.25
   7  -4   2   87.87    5.08
  -7   4  -2   89.06    3.06
  -7   4  -3   61.50    4.46
   7  -4   3   60.76    4.39
  -7   4  -3   65.10    1.99
  -7   4  -4  347.49   10.94
   7  -4   4  336.57   10.69
   7  -4   5  128.19    6.48
  -7   4  -5  117.50    6.44
  -7   4  -6   36.86    3.86
   7  -4   6   43.80    3.90
   7   4   7   27.67    1.61
   7  -4   7   24.90    3.10
  -7  -4  -7   26.96    3.83
  -7   4  -7   19.17    2.98
  -7   4  -8   44.73    4.30
   7   4   8   43.29    2.22
   7  -4   8   46.52    4.18
  -7  -4  -8   39.92    4.76
   7   4   9   54.43    2.71
  -7   4  -9   60.59    5.04
  -7  -4  -9   50.20    5.36
   7   4  10  500.03   10.03
  -7  -4 -10  480.53   17.09
   7   4  11  193.40    5.87
   7   4  11  198.93    5.16
  -7  -4 -11  175.90   10.26
   7   4  12  329.23    8.43
   7   4  12  316.20    7.77
  -7  -4 -12  332.82   14.31
   7   4  13   22.30    2.34
  -7  -4 -13   22.79    4.19
   7   4  14   45.13    3.34
  -7  -4 -14   47.05    5.76
   7   4  15   32.36    3.18
  -7  -4 -15   22.78    4.29
   7   4  16    7.10    1.70
   7   4  16    8.24    1.90
   7   4  17   -1.48    1.41
   7   4  17   -0.27    1.39
  -7  -4 -17   -1.69    2.64
   7   4  18   76.78    5.65
  -7  -4 -18   77.04    7.78
   7   4  19  141.94    7.91
  -7  -4 -19  142.86   10.69
   7   4  20    1.27    1.76
  -7  -4 -20    2.93    3.11
  -7  -4 -21    2.69    2.89
  -7  -4 -22   19.55    4.64
  -7  -4 -23   -0.09    2.87
  -7  -4 -24  100.47   10.05
  -7   5  28   -1.14    3.00
  -7   5  27    0.91    3.00
  -7   5  26    5.55    2.93
  -7   5  25   -0.28    2.69
   7  -5 -25    3.25    3.15
  -7   5  24   10.98    3.79
   7  -5 -24   13.41    3.73
  -7   5  23    0.25    2.47
   7  -5 -23    6.43    3.10
  -7   5  22    3.97    3.12
   7  -5 -22    3.30    2.79
  -7   5  21   70.80    7.25
   7  -5 -21   74.41    7.28
  -7   5  20    0.66    2.38
   7  -5 -20    2.27    2.88
  -7   5  19    8.46    3.75
   7  -5 -19    4.84    2.75
  -7   5  18    0.67    2.73
   7  -5 -18    2.86    2.72
  -7   5  17   98.27    7.68
   7  -5 -17   92.18    7.44
  -7   5  16   90.66    7.27
  -7  -5  16   88.52    6.43
   7  -5 -16   90.77    7.21
  -7   5  15   -1.18    2.40
  -7  -5  15    0.78    1.34
   7  -5 -15    1.73    2.25
  -7  -5  14    4.09    1.42
   7  -5 -14    5.76    2.43
  -7  -5  13   12.09    2.34
   7  -5 -13    9.74    2.55
   7  -5 -12    0.26    1.64
   7  -5 -12    3.77    2.12
   7  -5 -11   61.08    5.24
  -7   5  11   62.66    5.16
  -7   5  11   69.40    6.35
   7  -5 -11   67.02    5.56
   7  -5 -10  273.80   10.93
  -7   5  10  270.91   10.56
  -7   5  10  262.12   11.80
   7  -5 -10  246.23   10.21
  -7   5   9  285.60   10.58
   7  -5  -9  303.62   11.08
  -7   5   9  301.83   12.20
   7  -5  -9  280.76   10.59
  -7   5   8    1.23    1.77
   7  -5  -8   -0.13    1.91
   7  -5  -8    3.30    1.95
  -7   5   8    2.65    1.82
  -7   5   7   91.60    5.64
   7  -5  -7   98.90    6.09
  -7   5   7   97.92    6.44
   7  -5  -7   95.06    5.78
   7  -5  -6  453.31   13.32
  -7   5   6  432.66   12.58
   7  -5  -6  446.04   12.37
  -7   5   5   14.31    2.86
   7  -5  -5   11.70    2.25
   7  -5  -5    6.72    2.02
   7  -5  -4  156.30    7.24
  -7   5   4  155.00    6.92
   7  -5  -4  153.37    6.31
  -7   5   3   29.87    3.39
  -7   5   3   34.41    3.16
   7  -5  -3   31.24    2.86
  -7   5   2    2.24    1.55
  -7   5   2    4.90    1.44
   7  -5  -2    2.97    1.21
  -7  -5   2    3.90    0.60
  -7   5   1   55.79    4.34
   7  -5  -1   49.96    4.00
   7  -5  -1   50.67    3.25
  -7   5   1   48.24    3.34
   7  -5   0  110.44    6.00
  -7   5   0  121.66    6.17
   7  -5   0  118.48    4.63
  -7   5   0  110.60    4.70
   7  -5   1  103.23    5.79
  -7   5  -1   92.00    5.57
  -7   5  -1  105.95    4.04
  -7   5  -2    1.33    1.82
   7  -5   2    1.79    1.15
  -7   5  -3  359.85   11.74
   7  -5   3  370.47   11.53
  -7   5  -4  126.06    6.96
   7  -5   4  128.84    6.75
  -7   5  -5  171.14    8.01
   7  -5   5  147.87    7.38
  -7   5  -6   65.22    5.16
   7  -5   6   71.36    5.27
  -7  -5  -6   63.47    5.94
  -7  -5  -7   34.27    4.71
  -7   5  -7   39.87    4.19
  -7  -5  -8   17.52    3.58
  -7   5  -8   16.94    2.99
   7   5   9    9.24    0.78
  -7  -5  -9    7.28    3.03
  -7   5  -9    8.11    2.46
   7   5  10   39.86    1.87
  -7  -5 -10   28.72    4.46
   7   5  11  186.56    4.89
  -7  -5 -11  184.24   10.97
   7   5  12   11.58    1.39
  -7  -5 -12    8.82    2.95
   7   5  13    7.42    1.46
  -7  -5 -13   -0.05    3.18
   7   5  14   52.02    2.60
   7   5  14   45.19    2.95
  -7  -5 -14   42.82    6.01
   7   5  15    3.46    1.11
  -7  -5 -15   -2.08    3.31
   7   5  16   -1.24    0.94
  -7  -5 -16   -2.13    2.85
  -7  -5 -17  101.58    9.40
  -7  -5 -18    1.41    2.93
  -7  -5 -19   30.76    5.74
  -7  -5 -20   44.74    6.55
  -7  -5 -21   27.82    5.47
  -7  -5 -22   -3.02    3.13
  -7   6  27   -5.47    3.63
  -7   6  26   -6.54    3.52
  -7   6  25    0.79    2.70
  -7   6  24    0.61    2.94
   7  -6 -24    0.56    2.75
  -7   6  23   -1.78    3.04
   7  -6 -23   -0.63    2.31
  -7   6  22   -7.82    3.99
   7  -6 -22    3.17    2.73
  -7   6  21    0.90    2.71
   7  -6 -21   -3.96    3.17
   7  -6 -20   20.61    4.28
   7  -6 -19   -4.17    3.18
   7  -6 -18   13.10    3.61
   7  -6 -17   12.73    3.60
   7  -6 -16   71.79    6.67
  -7   6  15   -1.61    2.48
  -7  -6  15   -5.94    2.27
   7  -6 -15    0.45    2.12
  -7   6  14   25.75    4.04
  -7  -6  14   19.62    3.18
   7  -6 -14   20.46    3.65
  -7   6  13   26.23    3.82
   7  -6 -13   25.08    4.04
  -7   6  12   48.63    4.80
   7  -6 -12   50.76    5.19
  -7   6  11  153.80    8.13
   7  -6 -11  160.83    8.75
  -7   6  10    8.63    2.49
  -7   6  10    7.77    2.77
   7  -6 -10   12.24    3.10
  -7   6   9   11.16    2.76
  -7   6   9    6.16    2.51
   7  -6  -9    8.99    2.53
  -7   6   8   42.95    4.30
   7  -6  -8   39.41    4.22
  -7  -6   8   40.01    3.24
  -7   6   8   36.81    4.64
  -7  -6   7  133.13    5.43
  -7   6   7  140.94    7.21
   7  -6  -7  143.99    7.50
  -7   6   7  147.11    8.32
   7  -6  -6  113.07    6.98
  -7  -6   6  103.96    4.51
  -7   6   6   98.19    5.98
   7  -6  -6  112.45    6.40
  -7   6   6  107.48    6.84
  -7   6   5   10.13    2.28
   7  -6  -5   12.26    2.54
  -7  -6   5    9.50    1.34
   7  -6  -5   15.34    2.79
  -7   6   4  402.59   12.45
  -7  -6   4  410.25    8.09
   7  -6  -4  429.86   13.38
   7  -6  -4  425.50   11.98
  -7   6   3  119.74    6.63
   7  -6  -3  134.61    7.29
  -7  -6   3  112.61    3.06
   7  -6  -3  124.48    5.93
  -7   6   2  480.86   13.29
   7  -6  -2  478.62   11.86
  -7   6   2  460.65   12.16
  -7   6   1  316.29   10.83
   7  -6  -1  336.71   11.19
   7  -6  -1  331.98    9.19
  -7   6   0   94.44    6.04
   7  -6   0  107.47    6.34
   7  -6   0  107.83    4.78
  -7   6  -1   29.89    3.55
   7  -6   1   29.59    3.34
  -7  -6  -1   27.00    1.18
   7  -6   1   30.07    2.30
  -7   6  -2   56.49    4.69
   7  -6   2   55.56    4.61
   7  -6   3   79.24    5.55
  -7   6  -3   87.77    5.94
  -7   6  -4  129.59    7.25
  -7  -6  -5   -4.05    3.44
  -7   6  -5   -1.79    2.22
  -7   6  -6  104.44    6.83
  -7  -6  -6  100.53    7.89
  -7   6  -7   53.60    5.36
  -7  -6  -7   42.26    5.67
  -7   6  -8  391.34   14.05
  -7  -6  -8  416.13   16.67
  -7  -6  -9    4.31    3.32
  -7  -6 -10  367.55   16.24
  -7  -6 -11    1.99    3.10
  -7  -6 -12  190.18   12.15
  -7  -6 -13   22.61    4.88
  -7  -6 -14   -6.23    3.92
  -7  -6 -15    6.57    3.48
  -7  -6 -16   28.90    5.41
  -7  -6 -17   -2.61    2.88
  -7  -6 -18   23.09    5.01
  -7  -6 -19   52.13    7.48
  -7  -6 -20   12.02    4.60
   7  -7 -22    0.38    2.48
   7  -7 -21   10.80    3.77
  -7   7  20   16.86    3.85
   7  -7 -20   26.16    5.06
  -7   7  19    2.32    2.64
   7  -7 -19    5.37    2.96
  -7   7  18   53.57    6.05
   7  -7 -18   56.54    6.85
  -7   7  17    6.38    2.63
   7  -7 -17    9.38    3.27
  -7   7  16   34.89    4.65
   7  -7 -16   35.23    5.15
  -7   7  15   -2.03    2.30
   7  -7 -15    0.40    2.17
  -7   7  14   -1.80    1.96
   7  -7 -14    1.93    1.94
  -7   7  13   -0.25    1.78
   7  -7 -13   -3.49    2.46
  -7   7  12   -1.35    2.04
   7  -7 -12   -2.78    2.29
  -7  -7  12    0.44    1.17
  -7   7  11    2.11    1.92
   7  -7 -11    3.56    2.38
  -7  -7  11    2.60    1.24
  -7   7  10   30.96    3.86
  -7  -7  10   31.82    3.23
   7  -7 -10   35.73    4.41
  -7   7   9   79.66    5.74
  -7  -7   9   87.03    4.96
   7  -7  -9   94.96    6.69
  -7  -7   8   10.77    1.88
  -7   7   8   10.34    2.52
  -7   7   8    9.79    2.69
   7  -7  -8   10.49    2.63
  -7  -7   7   21.67    2.32
  -7   7   7   23.03    3.52
  -7   7   7   22.87    3.57
   7  -7  -7   24.30    3.48
  -7   7   6   84.62    5.79
  -7  -7   6   85.65    4.04
   7  -7  -6   87.00    5.78
  -7   7   6   95.23    6.57
  -7   7   5    0.49    1.92
  -7  -7   5    1.71    0.71
   7  -7  -5    3.18    1.71
  -7   7   4   90.42    5.92
  -7  -7   4   94.07    3.24
   7  -7  -4  100.43    5.92
  -7   7   3   26.39    3.39
   7  -7  -3   29.07    3.28
  -7   7   2   31.15    3.79
   7  -7  -2   33.92    3.36
  -7   7   1  100.16    6.39
   7  -7  -1  109.92    5.38
  -7   7   0    2.73    1.94
   7  -7   0    5.20    1.41
  -7  -7  -1    6.53    0.88
  -7   7  -1    5.55    2.14
   7  -7   1    6.29    1.29
  -7   7  -2   30.10    3.67
   7  -7   2   37.16    2.35
  -7   7  -3   -3.90    2.62
  -7   7  -4   73.05    5.70
  -7  -7  -4   63.11    6.52
  -7   7  -5  103.92    7.05
  -7  -7  -5  102.37    8.49
  -7  -7  -6    1.97    2.21
  -7   7  -6   -0.85    2.32
  -7   7  -7  178.76    9.59
  -7  -7  -7  184.36   11.61
  -7  -7  -8    1.90    2.89
  -7  -7  -9    0.46    2.82
  -7  -7 -10   30.47    5.05
  -7  -7 -11   -0.42    3.63
  -7  -7 -12    3.32    3.23
  -7  -7 -13   19.79    4.69
  -7  -7 -14    3.51    2.93
  -7  -7 -15    3.93    3.36
  -7  -7 -16   48.96    7.05
  -7  -7 -17   10.68    3.76
  -7  -7 -18    1.17    3.67
   7  -8 -20    6.68    3.44
  -7   8  19   23.04    4.20
   7  -8 -19   15.42    4.00
  -7   8  18    0.98    2.34
   7  -8 -18    4.11    3.24
  -7   8  17    4.45    2.53
   7  -8 -17    1.80    2.83
  -7   8  16   -0.77    1.99
   7  -8 -16    4.46    2.93
  -7   8  15    1.23    1.90
   7  -8 -15    2.44    2.40
  -7   8  14   49.85    5.10
   7  -8 -14   57.47    6.36
  -7   8  13   27.67    3.86
   7  -8 -13   26.78    4.44
  -7   8  12    3.90    2.03
   7  -8 -12    7.58    2.97
  -7   8  11    7.18    2.23
   7  -8 -11    7.21    2.70
  -7   8  10    5.01    2.09
   7  -8 -10    7.65    2.75
  -7   8   9   44.52    4.47
   7  -8  -9   46.75    5.05
  -7   8   8    4.63    2.03
   7  -8  -8    8.32    2.64
  -7   8   7   19.71    3.34
   7  -8  -7   18.13    3.07
  -7   8   6   22.69    3.05
   7  -8  -6   20.70    3.16
  -7   8   5    1.69    1.64
   7  -8  -5    1.20    1.30
  -7   8   4    5.85    2.36
   7  -8  -4    5.20    2.06
  -7   8   3   39.19    4.29
   7  -8  -3   51.31    4.37
  -7   8   2   61.95    5.24
   7  -8  -2   65.54    4.68
  -7   8   1   38.75    4.47
   7  -8  -1   35.36    3.42
  -7   8   0   87.56    6.44
   7  -8   0   86.70    4.82
  -7  -8  -1   -1.89    3.20
   7  -8   1    0.27    0.98
  -7   8  -1    0.33    1.84
  -7  -8  -2    0.68    2.48
   7  -8   2    2.74    1.12
  -7   8  -2    0.56    1.81
  -7  -8  -3   42.59    5.66
  -7   8  -3   34.87    4.35
  -7  -8  -4    2.19    2.67
  -7   8  -4    4.06    2.33
  -7  -8  -5   30.23    5.14
  -7   8  -5   37.32    4.56
  -7  -8  -6   -0.12    2.85
  -7   8  -6   -0.67    2.61
  -7  -8  -7   -4.49    3.36
  -7  -8  -8    3.25    2.82
  -7  -8  -9   14.58    4.23
  -7  -8 -10    1.31    2.48
  -7  -8 -11    0.54    3.99
  -7  -8 -12    8.09    3.39
  -7  -8 -13   17.63    4.37
  -7  -8 -14   18.39    4.91
  -7  -8 -15    1.77    3.18
   7  -9 -18    2.49    2.70
   7  -9 -17    0.96    2.41
   7  -9 -16    4.14    2.78
   7  -9 -15   20.78    4.32
   7  -9 -14    2.06    2.83
   7  -9 -13    3.49    2.62
  -7   9  12    0.34    1.68
   7  -9 -12    1.04    2.24
  -7   9  11   -1.28    1.91
   7  -9 -11    0.14    2.02
  -7   9  10   14.43    2.93
   7  -9 -10   17.89    3.67
  -7   9   9   25.91    3.53
   7  -9  -9   23.02    3.82
  -7   9   8    0.02    1.54
   7  -9  -8    2.75    2.17
  -7   9   7    8.78    2.41
   7  -9  -7    8.13    2.58
  -7   9   6    4.74    1.89
   7  -9  -6    6.82    2.36
  -7   9   5   19.75    3.17
   7  -9  -5   20.99    3.18
  -7   9   4    2.35    1.97
   7  -9  -4    4.51    1.80
  -7   9   3   15.99    3.12
   7  -9  -3   13.68    2.59
  -7   9   2   -1.40    1.94
  -7  -9   2    0.17    2.69
   7  -9  -2    1.27    1.48
  -7  -9   1    2.43    2.34
  -7   9   1    3.40    1.97
  -7  -9   0    2.89    2.96
  -7   9   0   -0.10    1.89
  -7  -9  -1   -1.19    2.43
  -7   9  -1    0.01    2.25
  -7  -9  -2   25.76    5.01
  -7   9  -2   22.67    3.78
  -7  -9  -3   -1.73    2.56
  -7   9  -3   -3.91    2.40
  -7  -9  -4   -3.19    3.26
  -7   9  -4    1.10    2.03
  -7  -9  -5   16.75    4.22
  -7  -9  -6    0.86    3.01
  -7  -9  -7    5.83    3.28
  -7  -9  -8    2.00    3.14
  -7  -9  -9   -0.14    2.67
  -7  -9 -10   -1.11    2.98
  -7  -9 -11    8.03    3.08
   7 -10 -15    9.61    3.55
   7 -10 -14   24.24    4.87
   7 -10 -13    2.67    2.73
   7 -10 -12    1.39    2.16
   7 -10 -11    2.23    2.45
   7 -10 -10    6.70    2.69
   7 -10  -9   14.65    3.16
  -7 -10   6   -7.29    3.30
  -7 -10   5    2.32    2.09
  -7 -10   4    0.21    2.35
  -7 -10   3   10.29    3.28
  -7  10   3   10.33    2.60
  -7  10   2   39.44    4.61
  -7 -10   2   42.91    6.29
  -7 -10   1    0.11    2.87
  -7  10   1   -1.42    1.93
  -7 -10   0    4.20    2.85
  -7  10   0    6.35    2.50
  -7 -10  -1    6.39    3.68
  -7  10  -1    4.44    2.28
  -7 -10  -2   -0.42    2.66
  -7  10  -2   -2.17    1.74
  -7 -10  -3    6.84    3.48
  -7 -10  -4   15.60    4.70
  -7 -10  -5    3.93    3.47
  -7 -10  -6    9.15    3.62
  -7 -10  -7    1.53    2.81
  -7 -11   3   18.84    4.71
  -7 -11   2   -4.88    3.58
  -7 -11   1   14.92    4.35
  -7 -11   0   -2.56    2.70
  -7 -11  -1    0.35    2.96
  -7 -11  -2    1.51    2.62
   8   0 -29   -5.56    3.37
   8   0 -28   10.69    3.31
   8   0 -27    1.04    2.68
   8   0 -26   60.02    6.75
   8   0 -25    1.34    2.27
   8   0 -24   -1.21    2.53
   8   0 -23   -1.49    2.33
   8   0 -22   38.40    5.02
   8   0 -21    0.82    2.91
   8   0 -20  444.09   15.97
   8   0 -19   -1.71    2.23
   8   0 -18   43.83    4.84
   8   0 -17   -2.78    2.92
  -8   0  16   15.11    2.94
   8   0 -16   13.75    2.60
  -8   0  15   -0.46    1.06
   8   0 -15   -0.90    2.04
  -8   0  14  587.62   16.82
  -8   0  14  622.45   17.65
  -8   0  13    2.43    1.99
  -8   0  12  392.62   12.78
  -8   0  11   -1.26    1.96
  -8   0  10  411.53   12.49
  -8   0   9   -0.12    2.18
  -8   0   8  118.44    5.92
  -8   0   7   -0.40    1.43
  -8   0   6 1164.97   20.23
  -8   0   5   -0.32    1.35
   8   0  -5   -0.09    1.10
  -8   0   4    4.53    1.29
   8   0  -4    5.14    1.36
  -8   0   3    1.88    1.19
   8   0  -3    0.30    0.82
  -8   0   2  572.58   11.97
   8   0  -2  583.12   11.47
  -8   0   1   -0.34    1.35
   8   0  -1    0.70    0.87
   8   0   0   20.71    1.93
  -8   0   0   17.97    2.03
   8   0   0   21.01    2.14
  -8   0  -1    1.35    1.38
   8   0   1   -1.08    1.18
  -8   0  -2   81.13    4.14
   8   0   2   79.24    4.02
   8   0   3   -0.31    1.10
  -8   0  -3    2.54    1.41
  -8   0  -4  740.83   14.38
   8   0   4  737.31   14.26
  -8   0  -5   -1.63    1.47
   8   0   5    0.16    0.73
  -8   0  -6  265.60    8.21
  -8   0  -7   -1.95    1.58
  -8   0  -8  344.09   10.12
   8   0   9   -1.42    1.49
  -8   0  -9    0.04    1.34
  -8   0  -9   -2.62    1.91
   8   0  10  595.24   13.98
  -8   0 -10  591.46   15.14
   8   0  11   -3.10    1.71
  -8   0 -11   -2.97    2.19
   8   0  12  137.14    6.75
  -8   0 -12  131.18    7.00
   8   0  13   -2.25    1.82
  -8   0 -13   -1.60    1.90
   8   0  14  121.51    6.79
  -8   0 -14  124.62    7.26
  -8   0 -15   -0.95    2.08
  -8   0 -16   53.25    5.00
  -8   0 -17   -0.25    1.70
  -8   0 -18   60.64    5.64
  -8   0 -19   -1.30    2.04
  -8   0 -20   -2.16    2.40
  -8   0 -21   -0.49    1.82
  -8   0 -22  198.42   10.75
  -8   0 -23   -0.51    1.96
  -8   0 -24   -4.17    2.59
  -8   0 -25   -0.26    2.00
  -8   0 -26    3.01    2.44
  -8   1  29    9.04    3.62
   8  -1 -29    8.85    3.62
  -8   1  28   13.54    4.47
   8  -1 -28    2.34    2.24
  -8   1  27    0.02    3.04
   8  -1 -27    2.11    2.31
  -8   1  26   40.66    5.88
   8  -1 -26   41.02    5.63
  -8   1  25    4.22    3.14
   8  -1 -25    3.96    2.76
  -8   1  24   45.25    5.83
   8  -1 -24   43.00    5.64
  -8   1  23  129.36    9.61
   8  -1 -23  137.45    9.34
  -8   1  22   53.57    6.26
   8  -1 -22   53.63    5.99
  -8   1  21  151.50    9.91
   8  -1 -21  149.41    9.39
  -8   1  20    5.44    3.04
   8  -1 -20    7.74    2.72
  -8   1  19   52.59    5.80
   8  -1 -19   44.51    5.03
  -8   1  18   -0.95    2.50
   8  -1 -18   -0.97    1.89
  -8   1  17  378.77   14.46
  -8  -1  17  407.68   14.78
   8  -1 -17  366.63   13.47
  -8   1  16   -0.49    2.70
   8  -1 -16    2.90    2.11
  -8   1  16    5.63    2.01
  -8  -1  16    4.00    1.91
  -8   1  15    5.09    2.37
  -8  -1  15    0.68    1.43
   8  -1 -15    3.34    1.67
  -8   1  15    1.72    1.82
  -8   1  14   10.28    2.78
  -8  -1  14   13.06    2.42
   8  -1 -14   13.53    2.59
  -8   1  13  113.68    7.02
  -8  -1  13  102.98    6.53
   8  -1 -13  101.94    6.50
  -8   1  12   66.88    5.37
   8  -1 -12   62.36    4.91
  -8   1  11 1100.96   22.73
   8  -1 -11 1096.75   22.57
  -8   1  10  403.22   12.12
   8  -1 -10  343.07   12.13
  -8  -1   9  217.38    8.51
  -8   1   9  208.95    8.44
  -8  -1   8  163.59    7.06
  -8   1   8  157.18    7.05
  -8   1   7   -1.22    1.64
  -8  -1   7    0.90    1.62
  -8   1   6  222.80    7.73
  -8  -1   6  211.15    7.27
  -8   1   5  404.23   10.48
  -8  -1   5  395.37    9.71
  -8   1   5  398.05   10.92
  -8   1   4   38.00    3.16
  -8  -1   4   37.94    2.81
  -8   1   4   40.89    3.36
  -8   1   3 1634.32   25.39
  -8  -1   3 1638.47   22.97
  -8   1   3 1666.93   25.61
  -8  -1   2   73.84    3.40
  -8  -1   2   81.78    3.92
   8   1  -2   83.29    3.82
  -8   1   2   74.91    4.16
  -8  -1   1   15.84    1.75
   8   1  -1   16.95    1.71
   8  -1  -1   16.93    1.91
  -8   1   1   17.67    2.13
  -8  -1   0   25.02    2.18
  -8   1   0   22.01    2.48
   8   1   0   24.57    1.85
  -8   1  -1   78.05    4.25
   8   1   1   78.10    3.15
   8   1   1   79.90    3.73
  -8  -1  -1   76.35    3.73
  -8  -1  -2    5.01    1.38
   8   1   2    2.43    0.90
  -8   1  -2    7.40    1.88
   8   1   3 2025.61   27.88
  -8  -1  -3 1990.48   27.70
  -8  -1  -4 1187.03   18.72
   8   1   4 1195.13   18.77
  -8   1  -4 1188.16   20.55
  -8   1  -5  157.08    6.57
   8   1   5  158.02    5.71
  -8  -1  -5  159.35    5.78
   8   1   6 1231.13   19.65
  -8  -1  -6 1203.01   19.73
  -8   1  -6 1223.92   21.71
   8  -1   7  141.21    6.25
  -8  -1  -7  134.96    5.54
  -8   1  -7  132.37    6.17
   8  -1   8   -0.90    1.52
  -8   1  -8    0.40    1.11
  -8   1  -8   -3.60    2.29
  -8   1  -9  716.62   16.38
  -8  -1  -9  689.69   17.72
  -8   1  -9  724.26   15.18
   8  -1  10   37.65    3.62
  -8   1 -10   41.98    3.54
  -8  -1 -10   38.83    4.07
   8  -1  11  254.92    9.40
   8   1  11  233.74    8.32
  -8   1 -11  224.76    8.45
  -8  -1 -11  222.11    9.79
   8  -1  12  165.79    7.80
   8   1  12  157.81    7.00
  -8  -1 -12  161.85    8.51
  -8   1 -12  159.54    7.15
   8   1  13    1.98    1.37
  -8  -1 -13   -0.83    2.40
  -8   1 -13    3.93    1.44
   8   1  14   18.35    2.80
  -8  -1 -14   17.03    3.40
  -8   1 -14   17.53    2.89
   8   1  15 1005.93   21.21
  -8  -1 -15  989.90   23.89
  -8   1 -15  950.34   20.67
  -8  -1 -16   -2.06    2.17
  -8   1 -16   -1.34    1.78
  -8  -1 -17    0.27    2.05
  -8   1 -17    1.36    1.54
  -8   1 -18    0.44    1.43
  -8  -1 -18   -1.66    2.36
  -8  -1 -19   84.51    7.06
  -8   1 -19   92.58    6.29
  -8   1 -20   15.86    3.12
  -8  -1 -20   12.28    3.29
  -8  -1 -21   49.69    5.96
  -8   1 -21   51.23    5.11
  -8   1 -22   10.84    2.63
  -8  -1 -22    5.50    2.59
  -8   1 -23   97.54    7.19
  -8  -1 -23   84.43    7.75
  -8  -1 -24    1.15    2.30
  -8   1 -24    4.82    2.36
  -8  -1 -25   78.37    7.79
  -8  -1 -26    1.45    2.68
  -8  -1 -27   10.87    3.77
  -8   2  29   80.59    8.62
   8  -2 -29   60.08    7.17
  -8   2  28   10.04    4.24
   8  -2 -28    3.67    3.01
  -8   2  27   86.23    8.59
   8  -2 -27   89.59    8.36
  -8   2  26    2.00    2.59
   8  -2 -26    5.21    2.82
  -8   2  25   -1.02    2.85
   8  -2 -25    4.12    2.82
  -8   2  24   -3.44    3.30
   8  -2 -24   -0.71    1.95
  -8   2  23   -2.97    3.28
   8  -2 -23   -0.27    2.21
  -8   2  22   32.03    4.90
   8  -2 -22   23.22    3.99
  -8   2  21  115.59    8.82
   8  -2 -21  107.11    8.06
  -8   2  20  208.03   11.48
   8  -2 -20  212.35   10.99
  -8   2  19   10.06    3.41
   8  -2 -19    8.85    3.21
  -8   2  18  111.74    8.18
   8  -2 -18  105.54    7.48
  -8   2  17  236.13   11.43
   8  -2 -17  231.11   10.95
  -8  -2  17  240.72   11.15
  -8   2  16    4.47    3.32
  -8  -2  16    1.80    1.66
   8  -2 -16    9.78    3.44
  -8   2  15 1067.51   24.87
   8  -2 -15 1097.78   24.28
  -8   2  15 1084.67   26.95
  -8  -2  15 1142.23   24.72
  -8   2  14   40.13    4.76
   8  -2 -14   45.56    4.78
  -8   2  14   51.10    5.37
  -8  -2  14   50.60    4.66
  -8   2  13    1.38    1.89
  -8   2  13   -0.27    1.52
  -8  -2  13    0.80    1.20
   8  -2 -13    0.79    1.65
  -8   2  12    7.80    2.34
  -8   2  12    8.63    2.27
   8  -2 -12    6.90    2.16
  -8  -2  12   11.43    2.41
  -8   2  11    0.55    1.65
  -8   2  11    2.30    1.42
  -8  -2  11    0.66    0.99
   8  -2 -11    0.84    1.76
  -8   2  10  412.51   12.95
  -8  -2  10  422.95   12.38
   8  -2 -10  422.01   12.56
  -8   2  10  414.75   13.63
  -8   2   9  337.42   11.15
   8  -2  -9  368.82   11.48
  -8   2   8  399.39   11.67
   8  -2  -8  399.34   11.82
  -8   2   7   25.13    2.98
   8  -2  -7   23.60    2.76
  -8  -2   6  355.15    9.14
   8  -2  -6  347.42   10.04
  -8  -2   5    8.67    1.70
  -8   2   5    8.45    1.79
  -8   2   5    8.10    1.71
  -8  -2   4    8.37    1.64
  -8   2   4    9.21    1.96
  -8   2   4    9.89    1.76
  -8  -2   3 1474.51   21.06
  -8   2   3 1514.19   24.37
  -8   2   3 1501.75   24.36
  -8   2   2    2.92    1.36
  -8  -2   2    1.82    0.80
  -8  -2   2    2.33    1.00
  -8   2   2    2.21    1.04
  -8   2   1  436.72   11.18
  -8  -2   1  447.83    9.04
  -8   2   1  443.85   10.55
  -8   2   0  128.22    5.78
  -8  -2   0  126.32    4.30
  -8   2   0  140.89    5.40
  -8  -2  -1  415.97    8.46
   8   2   1  420.69    7.75
  -8   2  -1  426.86   11.05
  -8   2  -2  255.58    8.96
   8   2   2  268.10    5.45
   8   2   3   13.34    1.11
  -8  -2  -3   10.51    1.41
  -8   2  -3    8.49    1.68
   8   2   3   12.71    1.53
  -8   2  -4    0.22    1.46
  -8  -2  -4    1.57    0.84
   8   2   4    0.40    0.76
  -8   2  -5  225.34    8.32
  -8  -2  -5  231.36    6.51
   8   2   5  219.74    6.27
   8   2   6   10.61    1.40
  -8   2  -6    6.15    1.75
  -8  -2  -6    6.95    1.16
   8   2   7  142.90    5.19
  -8   2  -7  141.03    6.82
  -8   2  -7  136.27    4.93
   8   2   8   32.13    2.61
  -8   2  -8   26.76    3.15
  -8   2  -8   28.89    2.44
   8  -2   9    4.36    1.65
   8   2   9    2.64    1.02
  -8  -2  -9    4.28    1.73
  -8   2  -9    5.54    1.17
  -8   2  -9    5.14    1.71
   8  -2  10  395.25   11.93
  -8   2 -10  360.04    9.14
  -8  -2 -10  374.06   13.47
  -8   2 -10  360.24   12.01
   8  -2  11 1252.09   24.10
  -8   2 -11 1227.73   20.24
  -8  -2 -11 1256.85   27.07
   8   2  12   10.06    1.95
  -8  -2 -12    5.68    2.17
  -8   2 -12    8.86    1.78
   8   2  13    3.37    1.42
  -8  -2 -13    0.58    2.18
  -8   2 -13    3.66    1.27
   8   2  14    1.55    1.30
  -8  -2 -14   -0.29    2.39
  -8   2 -14   -0.39    1.13
   8   2  15   18.85    2.81
  -8   2 -15   18.13    2.35
  -8  -2 -15   12.09    3.24
   8   2  16   13.77    2.43
  -8   2 -16    7.69    1.80
  -8  -2 -16   12.91    3.22
  -8  -2 -17   73.02    6.78
  -8   2 -17   68.42    4.81
  -8  -2 -18   33.10    4.94
  -8   2 -18   34.14    3.62
  -8   2 -19    9.71    2.15
  -8  -2 -19   11.46    3.33
  -8   2 -20   24.48    3.17
  -8  -2 -20   21.14    4.30
  -8   2 -21   21.05    3.15
  -8  -2 -21   15.52    3.76
  -8  -2 -22    2.76    2.51
  -8   2 -22    3.43    1.72
  -8  -2 -23   58.96    6.96
  -8  -2 -24    8.71    3.40
  -8  -2 -25    4.46    2.66
  -8  -2 -26    7.71    2.93
  -8  -2 -27   10.75    3.54
  -8   3  29    3.08    3.14
  -8   3  28   18.00    4.37
   8  -3 -28   19.68    4.45
  -8   3  27    1.43    3.13
   8  -3 -27    1.70    2.87
  -8   3  26   20.23    4.57
   8  -3 -26   15.00    3.94
  -8   3  25   72.02    7.82
   8  -3 -25   71.12    7.54
  -8   3  24   16.02    4.05
   8  -3 -24   20.38    4.30
  -8   3  23    9.43    3.76
   8  -3 -23    8.92    3.14
  -8   3  22  158.85   10.56
   8  -3 -22  151.19   10.03
  -8   3  21   19.53    4.46
   8  -3 -21   16.47    4.06
  -8   3  20   85.77    7.65
   8  -3 -20   80.57    7.04
  -8   3  19   16.79    4.21
   8  -3 -19    9.91    3.01
  -8   3  18   12.00    3.65
   8  -3 -18   16.55    3.53
  -8   3  17  161.21    9.63
   8  -3 -17  154.88    9.07
  -8   3  16   11.29    3.21
  -8  -3  16   12.85    2.80
   8  -3 -16   13.31    3.08
  -8   3  15   59.16    5.66
  -8  -3  15   56.67    5.00
   8  -3 -15   67.73    5.84
  -8   3  14   14.12    3.09
  -8   3  14   15.28    3.72
  -8  -3  14   13.13    2.50
   8  -3 -14   20.06    3.39
  -8   3  13  187.01    9.13
  -8   3  13  191.95   10.38
  -8  -3  13  178.05    8.52
   8  -3 -13  181.34    8.85
  -8   3  12   80.50    5.95
  -8  -3  12   85.10    5.60
  -8   3  12   70.23    6.11
   8  -3 -12   83.01    5.96
  -8   3  11   91.07    6.12
   8  -3 -11  110.67    6.59
  -8   3  11   99.06    7.04
   8  -3 -11   90.84    5.96
  -8   3  10   83.45    5.62
   8  -3 -10   83.40    5.57
  -8   3  10   86.51    6.43
  -8   3   9  235.97    9.43
   8  -3  -9  228.47    9.06
  -8   3   9  222.57    9.93
   8  -3  -8    0.00    1.60
  -8   3   7   48.65    4.21
   8  -3  -7   60.41    4.27
  -8   3   6   26.46    3.15
   8  -3  -6   21.97    2.61
  -8   3   5   19.97    2.71
  -8   3   5   18.76    2.70
   8  -3  -5   19.97    2.47
  -8   3   4   89.76    5.24
   8  -3  -4   90.09    4.78
  -8   3   4   88.13    5.12
  -8   3   3   97.06    5.36
  -8  -3   3  102.29    4.08
  -8   3   3   98.98    5.10
  -8  -3   2    2.33    0.83
  -8   3   2    1.12    0.85
  -8  -3   1  355.50    6.34
  -8  -3   1  340.80    7.15
  -8   3   1  333.03   10.10
  -8   3   1  346.76    9.14
  -8  -3   0    3.23    0.75
  -8   3   0    4.57    1.95
  -8   3   0    2.73    1.02
  -8  -3  -1  427.33    7.71
  -8   3  -1  427.49   11.76
  -8   3  -1  396.71    9.20
  -8   3  -2   13.61    2.46
  -8  -3  -2   15.62    1.44
  -8   3  -2   14.78    1.62
  -8   3  -3    8.64    2.05
  -8   3  -3   10.47    1.28
  -8  -3  -3   11.11    1.18
  -8   3  -4  148.92    6.97
  -8  -3  -4  157.14    4.52
  -8   3  -4  151.12    4.47
   8   3   5  200.63    5.32
  -8   3  -5  197.26    8.18
  -8   3  -5  201.20    4.92
   8   3   6    1.78    0.84
  -8   3  -6    2.33    0.65
  -8   3  -6    3.48    0.72
  -8   3  -6    2.43    1.51
  -8   3  -7  128.62    6.97
   8   3   7  139.08    4.72
  -8   3  -7  138.56    3.58
   8  -3   8   -2.65    1.85
   8   3   8    0.81    0.81
  -8   3  -8   -0.08    0.57
  -8   3  -8    0.22    1.94
   8  -3   9   19.67    2.70
   8   3   9   23.11    2.15
  -8  -3  -9   19.01    3.23
  -8   3  -9   23.73    1.55
  -8   3  -9   16.39    2.89
   8   3  10  138.43    5.35
  -8   3 -10  145.84    4.11
  -8   3 -10  148.78    8.00
  -8  -3 -10  136.75    8.57
  -8  -3 -11   26.51    4.00
  -8   3 -11   30.62    1.93
  -8   3 -12  134.18    4.46
  -8  -3 -12  124.61    8.53
  -8  -3 -13  159.01    9.73
  -8   3 -13  176.91    5.46
   8   3  14   16.67    2.41
  -8  -3 -14   12.39    3.64
  -8   3 -14   13.29    1.70
   8   3  15  100.26    5.56
  -8  -3 -15  102.97    8.27
  -8   3 -15  100.04    4.54
   8   3  16  273.78    9.69
  -8  -3 -16  266.04   13.52
  -8   3 -16  285.85    8.29
   8   3  17   36.27    3.74
  -8   3 -17   40.88    3.23
  -8  -3 -17   34.25    5.29
  -8  -3 -18  106.91    8.83
  -8   3 -18  117.08    5.63
  -8   3 -19    2.75    1.20
  -8  -3 -19    2.67    2.87
  -8  -3 -20   20.18    4.33
  -8  -3 -21   56.96    7.04
  -8  -3 -22    6.84    3.36
  -8  -3 -23   12.22    3.59
  -8  -3 -24    9.50    3.74
  -8  -3 -25    9.23    3.90
  -8   4  28    6.18    3.80
  -8   4  27    1.83    3.15
   8  -4 -27   -0.64    3.15
  -8   4  26    5.08    3.29
   8  -4 -26    8.35    3.74
  -8   4  25   54.49    6.93
   8  -4 -25   60.87    7.05
  -8   4  24    1.08    2.61
   8  -4 -24   -1.41    3.34
  -8   4  23   -1.04    2.98
   8  -4 -23   -1.07    2.75
  -8   4  22    1.14    2.74
   8  -4 -22   -5.11    3.02
  -8   4  21  138.20   10.02
   8  -4 -21  151.33   10.07
  -8   4  20   71.83    7.46
   8  -4 -20   74.18    7.09
  -8   4  19  146.19    9.90
   8  -4 -19  136.66    9.10
  -8   4  18   37.40    5.42
   8  -4 -18   27.22    4.40
  -8   4  17   81.41    6.94
   8  -4 -17   75.15    6.66
  -8   4  16    2.56    2.28
  -8  -4  16    0.14    1.53
  -8   4  15   35.61    4.60
  -8  -4  15   44.05    4.48
   8  -4 -15   41.49    4.79
  -8   4  14   11.95    2.99
  -8  -4  14   14.48    2.61
   8  -4 -14   11.72    2.81
  -8   4  13  170.11    9.11
  -8  -4  13  167.67    8.34
  -8   4  13  178.09   10.37
   8  -4 -13  165.18    8.73
   8  -4 -12    2.49    1.87
  -8   4  12    1.95    2.30
   8  -4 -12    4.39    2.13
  -8   4  12    0.67    1.56
   8  -4 -11  559.71   16.19
  -8   4  11  545.62   17.61
   8  -4 -11  514.59   15.18
   8  -4 -10    0.50    1.78
   8  -4 -10    1.87    1.76
  -8   4  10   -0.20    1.81
  -8   4   9  220.41    9.21
   8  -4  -9  232.41    9.59
  -8   4   9  225.61   10.34
   8  -4  -9  210.41    8.86
  -8   4   8   59.71    4.81
   8  -4  -8   64.46    4.95
   8  -4  -8   70.38    5.12
  -8   4   8   63.24    5.31
  -8   4   7   27.21    3.33
   8  -4  -7   31.22    3.60
   8  -4  -7   29.12    3.24
   8  -4  -6   36.18    3.72
  -8   4   6   32.92    3.64
   8  -4  -6   32.26    3.31
  -8   4   5   60.83    4.49
   8  -4  -5   60.11    4.07
  -8   4   4   10.42    2.21
   8  -4  -4   11.70    2.01
  -8   4   4   13.19    2.16
  -8   4   3    4.06    1.56
   8  -4  -3    6.28    1.59
  -8   4   3    7.18    1.67
  -8   4   2   25.75    3.02
  -8  -4   2   23.92    1.94
   8  -4  -2   24.22    2.47
  -8   4   2   24.68    2.52
  -8   4   1  358.55   11.17
  -8  -4   1  364.44    6.66
  -8  -4   1  362.74    6.33
   8  -4  -1  362.43   11.00
  -8   4   1  355.74    9.19
  -8   4   0    5.42    2.17
  -8  -4   0    7.48    0.87
   8  -4   0    4.20    1.68
  -8   4   0    3.88    1.03
  -8   4  -1   27.35    3.25
   8  -4   1   19.92    2.61
  -8  -4  -1   21.39    1.13
  -8   4  -1   18.95    1.84
   8  -4   2  147.03    6.91
  -8   4  -2  145.76    6.91
  -8   4  -2  134.18    4.20
   8  -4   3    6.81    1.92
  -8   4  -3   10.54    2.15
  -8   4  -3   10.90    1.01
   8  -4   4   16.97    2.49
  -8   4  -4   17.78    2.84
   8  -4   5    6.29    1.84
  -8   4  -5    4.78    1.56
  -8   4  -6   45.22    4.29
   8  -4   6   49.78    4.35
   8  -4   7  295.19   10.68
   8   4   7  283.45    6.03
  -8   4  -7  282.48   10.79
  -8   4  -8  123.43    7.23
   8   4   8  130.63    4.16
  -8  -4  -8  111.95    8.21
   8   4   9   37.45    2.28
  -8  -4  -9   33.88    4.52
  -8   4  -9   38.09    4.18
   8   4  10   50.66    2.86
  -8  -4 -10   37.97    4.92
  -8   4 -10   49.39    4.86
   8   4  11  311.24    6.05
   8   4  11  285.48    7.61
  -8  -4 -11  282.13   13.36
   8   4  12    0.41    0.81
   8   4  12   -0.39    0.98
  -8  -4 -12    0.05    2.35
   8   4  13    0.38    0.91
   8   4  13   -0.19    0.55
   8   4  14    4.41    1.26
  -8  -4 -14   -3.56    3.16
   8   4  15   24.10    2.66
  -8  -4 -15   21.76    4.49
   8   4  16   15.73    2.22
   8   4  16   12.56    2.15
  -8  -4 -16   13.02    3.70
   8   4  17  198.20    8.34
  -8  -4 -17  234.57   13.40
   8   4  18   -0.06    1.49
  -8  -4 -18   -4.33    3.31
  -8  -4 -19    4.12    3.27
  -8  -4 -20   39.01    6.20
  -8  -4 -21  115.58   10.09
  -8  -4 -22   12.71    4.24
  -8  -4 -23   39.13    6.33
  -8   5  27    4.08    3.38
  -8   5  26   18.86    4.82
  -8   5  25   -1.06    2.70
   8  -5 -25    2.93    3.22
  -8   5  24   56.34    6.99
   8  -5 -24   78.94    8.10
  -8   5  23    8.25    3.48
   8  -5 -23    7.68    3.17
  -8   5  22   19.89    4.39
   8  -5 -22   13.72    3.83
  -8   5  21   10.68    3.54
   8  -5 -21   16.01    4.01
  -8   5  20   33.75    5.34
   8  -5 -20   42.55    5.85
  -8   5  19   41.26    5.69
   8  -5 -19   42.58    5.43
  -8   5  18  213.84   11.74
   8  -5 -18  211.22   11.52
  -8   5  17   38.53    5.13
   8  -5 -17   47.14    5.42
  -8   5  16   33.07    4.56
   8  -5 -16   32.12    4.53
   8  -5 -15    0.61    2.26
   8  -5 -14    7.99    2.73
  -8  -5  14    7.15    1.97
   8  -5 -13    2.13    2.21
  -8   5  12  268.67   11.19
   8  -5 -12  249.40   10.86
  -8   5  11  489.77   15.20
  -8   5  11  515.98   17.55
   8  -5 -11  483.03   15.10
  -8   5  10   58.57    5.04
  -8   5  10   55.48    5.55
   8  -5 -10   48.81    4.79
   8  -5  -9   27.42    3.69
  -8   5   9   19.62    3.22
   8  -5  -9   26.66    3.39
  -8   5   9   28.38    3.93
  -8   5   8   81.35    5.73
   8  -5  -8   88.80    6.01
  -8   5   8   79.84    6.23
   8  -5  -8   75.91    5.48
   8  -5  -7  274.42   10.51
  -8   5   7  273.74   10.21
  -8   5   7  267.92   10.92
   8  -5  -7  252.17    9.76
   8  -5  -6   86.98    5.82
  -8   5   6   75.61    5.44
   8  -5  -6   68.73    4.98
   8  -5  -5   62.98    4.98
  -8   5   5   66.14    4.96
   8  -5  -5   59.17    4.55
  -8   5   4   57.82    4.64
   8  -5  -4   52.82    4.48
   8  -5  -4   59.88    4.20
  -8   5   3  221.02    8.94
   8  -5  -3  241.18    9.46
  -8   5   3  217.45    8.19
   8  -5  -3  215.88    7.72
  -8  -5   2   35.97    1.77
  -8   5   2   29.47    3.46
  -8   5   2   33.72    3.08
   8  -5  -2   35.21    2.93
  -8   5   1   -1.57    1.97
   8  -5  -1    0.60    1.51
  -8   5   1    0.83    1.08
   8  -5  -1    0.92    1.11
  -8   5   0   24.46    3.10
   8  -5   0   27.11    3.25
  -8   5   0   26.02    2.35
   8  -5   1   36.27    3.61
  -8   5  -1   35.70    3.76
  -8   5  -1   38.23    2.50
   8  -5   2   78.14    5.35
  -8   5  -2   74.79    5.30
  -8   5  -3  255.64   10.10
   8  -5   3  281.68   10.36
  -8   5  -4   98.69    6.40
   8  -5   4  102.30    6.27
  -8   5  -5    1.58    1.73
  -8   5  -6  113.55    7.08
  -8  -5  -7    6.24    2.77
  -8   5  -7    2.35    2.00
  -8   5  -8  136.51    8.11
  -8  -5  -8  143.50    9.57
  -8   5  -9  305.62   12.26
  -8  -5  -9  298.12   14.04
   8   5  10    1.47    0.65
  -8  -5 -10   -2.92    3.05
  -8   5 -10   -3.72    2.55
   8   5  11   35.67    2.07
  -8  -5 -11   34.10    5.30
   8   5  12    8.55    1.33
  -8  -5 -12    4.42    2.50
   8   5  13    6.15    1.51
  -8  -5 -13    5.01    2.52
  -8  -5 -14   41.99    5.72
  -8  -5 -15   44.33    6.11
  -8  -5 -16   37.31    5.73
  -8  -5 -17   85.46    8.43
  -8  -5 -18    3.08    2.65
  -8  -5 -19   35.01    6.03
  -8  -5 -20   79.92    8.70
  -8  -5 -21   10.64    3.92
  -8   6  26    1.18    2.90
  -8   6  25    3.87    3.04
  -8   6  24   -2.39    3.70
   8  -6 -24   -0.77    2.61
  -8   6  23    7.82    3.20
   8  -6 -23    8.94    3.60
  -8   6  22    0.66    2.92
   8  -6 -22    3.75    2.34
   8  -6 -21    1.82    2.60
   8  -6 -20    6.31    2.96
   8  -6 -19   68.80    7.27
   8  -6 -18   11.75    3.45
   8  -6 -17   43.08    5.57
  -8   6  16    2.54    2.23
   8  -6 -16    3.38    2.74
  -8   6  15   45.41    5.06
   8  -6 -15   44.11    5.31
  -8   6  14   14.30    3.16
   8  -6 -14   13.99    3.14
  -8   6  13   35.65    4.44
   8  -6 -13   40.14    4.78
  -8   6  12  286.10   11.54
   8  -6 -12  261.21   11.60
  -8   6  11  244.87   10.72
   8  -6 -11  258.64   11.22
  -8   6  10   42.40    4.62
  -8   6  10   47.48    5.59
   8  -6 -10   43.19    4.67
  -8   6   9  308.99   11.62
  -8   6   9  316.69   13.30
   8  -6  -9  302.21   11.54
  -8   6   8   11.72    2.89
   8  -6  -8   13.08    3.06
  -8   6   8   15.44    3.26
  -8   6   7  160.72    8.18
  -8   6   7  166.24    8.90
   8  -6  -7  156.56    7.80
  -8   6   6   11.55    2.50
  -8   6   6   14.10    2.68
   8  -6  -6   15.10    2.58
  -8  -6   6   11.42    1.51
  -8   6   5    4.07    1.94
  -8  -6   5    6.05    1.01
  -8   6   4   83.11    5.73
  -8  -6   4   90.85    3.32
   8  -6  -4   95.37    5.54
  -8   6   3  238.71    9.40
  -8  -6   3  223.02    4.07
   8  -6  -3  236.24    8.14
  -8   6   2    2.81    2.08
  -8   6   2    1.65    1.42
   8  -6  -2   -2.27    1.55
   8  -6  -1  121.35    6.88
  -8   6   1  123.18    6.94
   8  -6  -1  132.21    5.66
  -8   6   1  132.20    5.78
   8  -6   0    3.97    1.82
  -8   6   0    5.79    2.22
   8  -6   0    9.29    1.63
  -8   6  -1  248.02   10.01
   8  -6   1  264.90   10.33
  -8   6  -2   56.63    4.86
  -8   6  -3    3.83    2.19
  -8   6  -4   76.45    5.91
  -8   6  -5    0.55    2.19
  -8  -6  -6   -2.45    3.63
  -8   6  -6    2.24    2.38
  -8  -6  -7    4.49    2.83
  -8   6  -7   10.16    2.60
  -8  -6  -8    2.29    2.63
  -8   6  -8    1.32    2.34
  -8  -6  -9   -1.76    2.91
  -8   6  -9   -2.67    2.63
  -8  -6 -10   49.64    6.20
  -8  -6 -11  181.70   11.91
  -8  -6 -12    1.15    2.58
  -8  -6 -13    2.44    2.37
  -8  -6 -14    1.88    2.53
  -8  -6 -15   -2.72    2.90
  -8  -6 -16   12.22    4.00
  -8  -6 -17   -4.38    3.48
  -8  -6 -18    3.91    2.91
  -8  -6 -19   -0.66    3.31
   8  -7 -22    1.72    2.77
  -8   7  21   -2.35    3.07
   8  -7 -21    0.07    2.50
  -8   7  20   24.59    4.29
   8  -7 -20   30.46    5.43
  -8   7  19    7.35    3.05
   8  -7 -19   21.83    4.57
  -8   7  18   10.37    3.63
   8  -7 -18    5.16    3.33
  -8   7  17   -0.29    2.47
   8  -7 -17    1.48    2.35
  -8   7  16    0.28    2.16
   8  -7 -16    3.96    2.42
  -8   7  15  102.55    7.64
   8  -7 -15  103.98    8.14
  -8   7  14   30.66    4.43
   8  -7 -14   37.12    5.15
  -8   7  13  103.02    7.37
   8  -7 -13  104.83    7.89
  -8  -7  12   32.38    3.44
  -8   7  12   41.34    4.83
   8  -7 -12   32.91    4.41
  -8   7  11    1.77    2.08
   8  -7 -11    1.42    2.29
  -8  -7  11    1.17    1.06
  -8   7  10    1.53    2.19
  -8  -7  10    2.06    1.43
  -8   7   9   12.89    2.93
   8  -7  -9   17.24    3.31
  -8  -7   9   14.61    2.16
  -8  -7   8   55.61    3.68
  -8   7   8   50.44    4.90
   8  -7  -8   57.34    5.24
  -8   7   8   48.09    5.23
  -8   7   7   48.09    4.68
  -8  -7   7   45.36    3.17
   8  -7  -7   49.77    4.76
  -8   7   7   44.10    4.88
  -8   7   6   84.98    6.15
  -8  -7   6   92.27    4.09
   8  -7  -6   91.34    6.16
  -8   7   6   89.40    6.40
  -8  -7   5    0.51    0.76
  -8   7   5    1.39    1.61
   8  -7  -5    2.07    1.67
  -8   7   4    0.65    1.78
  -8  -7   4   -0.13    0.55
   8  -7  -4   -0.83    1.51
  -8   7   3   -1.21    1.84
   8  -7  -3    3.15    1.62
  -8   7   2    6.92    2.78
   8  -7  -2    4.16    1.64
  -8   7   1  381.87   13.28
   8  -7  -1  405.72   10.79
  -8  -7   0    0.82    0.46
  -8   7   0    3.61    2.46
   8  -7   0    2.26    1.35
  -8   7  -1  134.95    7.87
  -8   7  -2    4.71    2.44
  -8   7  -3    0.79    2.04
  -8  -7  -4   31.08    5.20
  -8   7  -4   26.59    4.01
  -8  -7  -5   29.92    5.25
  -8   7  -5   25.36    3.88
  -8  -7  -6   -0.08    3.13
  -8   7  -6    0.69    2.12
  -8   7  -7  108.47    7.67
  -8  -7  -7  112.65    9.34
  -8  -7  -8   40.63    6.04
  -8   7  -8   41.38    5.05
  -8  -7  -9   67.51    7.58
  -8  -7 -10    9.85    3.57
  -8  -7 -11   68.25    7.61
  -8  -7 -12   32.00    5.41
  -8  -7 -13  176.97   12.62
  -8  -7 -14   -2.31    3.69
  -8  -7 -15   -2.61    3.09
  -8  -7 -16    0.88    2.81
  -8  -7 -17    4.07    2.94
  -8   8  20   53.48    6.41
   8  -8 -20   44.29    6.54
  -8   8  19   20.06    4.21
   8  -8 -19   19.93    4.57
  -8   8  18    3.54    2.58
   8  -8 -18    7.08    3.39
  -8   8  17   26.26    4.47
   8  -8 -17   29.14    5.03
  -8   8  16    2.80    2.24
   8  -8 -16    4.15    2.84
  -8   8  15    5.79    2.65
   8  -8 -15   10.70    3.55
  -8   8  14   59.88    5.82
   8  -8 -14   62.44    6.78
  -8   8  13    4.11    2.35
   8  -8 -13    3.13    2.70
  -8   8  12    2.69    1.99
   8  -8 -12    2.00    2.27
  -8   8  11    3.59    2.38
   8  -8 -11    2.29    2.23
  -8   8  10   24.12    3.75
   8  -8 -10   26.77    4.01
  -8   8   9   10.25    2.75
   8  -8  -9   21.91    3.64
  -8   8   8   18.34    3.23
   8  -8  -8   17.21    3.21
  -8   8   7   25.84    3.71
   8  -8  -7   26.95    3.75
  -8   8   6    0.37    1.75
   8  -8  -6    4.64    1.84
  -8   8   5   26.29    3.71
   8  -8  -5   22.25    3.18
  -8   8   4    7.77    2.51
   8  -8  -4    4.94    2.03
  -8   8   3    1.05    1.83
   8  -8  -3    1.00    1.48
  -8   8   2    1.89    2.11
   8  -8  -2    0.63    1.18
  -8   8   1   23.96    3.60
   8  -8  -1   23.18    2.58
  -8   8   0    7.60    2.61
   8  -8   0    9.84    1.83
  -8   8  -1    5.53    2.36
  -8  -8  -2   -4.37    3.54
  -8   8  -2   -3.75    2.39
  -8  -8  -3   -2.12    3.48
  -8   8  -3    2.11    2.36
  -8  -8  -4    3.52    2.73
  -8   8  -4    1.30    2.24
  -8  -8  -5   31.99    5.28
  -8   8  -5   28.86    4.29
  -8  -8  -6   48.28    6.68
  -8   8  -6   43.51    5.19
  -8  -8  -7   15.04    4.47
  -8   8  -7    9.12    3.06
  -8  -8  -8   -3.92    3.26
  -8  -8  -9    8.62    3.20
  -8  -8 -10   -6.09    4.13
  -8  -8 -11    7.36    3.48
  -8  -8 -12   15.50    4.25
  -8  -8 -13   27.43    5.61
  -8  -8 -14    4.96    3.62
   8  -9 -18   16.48    4.42
   8  -9 -17    2.55    2.97
   8  -9 -16    4.04    2.74
   8  -9 -15   -0.04    2.27
   8  -9 -14   -1.23    2.17
  -8   9  13   10.94    2.95
   8  -9 -13    2.76    2.38
  -8   9  12   27.75    4.07
   8  -9 -12   29.68    4.58
  -8   9  11    2.68    1.93
   8  -9 -11   -0.11    2.03
  -8   9  10    4.78    2.23
   8  -9 -10    6.03    2.51
  -8   9   9    2.16    1.91
   8  -9  -9    3.40    2.19
  -8   9   8   -1.31    1.88
   8  -9  -8    1.24    1.71
  -8   9   7    1.86    1.83
   8  -9  -7    3.24    2.02
  -8   9   6   10.70    2.79
   8  -9  -6    7.06    2.33
  -8   9   5   -0.18    1.63
   8  -9  -5   -0.39    1.60
  -8   9   4   -2.98    2.14
   8  -9  -4   -2.28    1.88
  -8   9   3    8.74    2.54
  -8   9   2    4.36    1.81
  -8  -9   1    4.95    2.78
  -8   9   1    7.23    2.53
  -8  -9   0    3.40    2.60
  -8   9   0    5.65    2.49
  -8  -9  -1   -1.84    3.37
  -8   9  -1    2.36    2.19
  -8  -9  -2   14.77    4.07
  -8   9  -2   28.65    4.21
  -8  -9  -3   -4.23    3.53
  -8   9  -3    2.08    2.35
  -8  -9  -4    0.27    2.41
  -8   9  -4    0.54    2.15
  -8  -9  -5   -1.96    3.59
  -8   9  -5   -2.44    2.66
  -8  -9  -6    3.02    2.65
  -8  -9  -7   -4.77    3.68
  -8  -9  -8   16.34    4.54
  -8  -9  -9    3.91    3.36
  -8  -9 -10   -0.72    3.00
   8 -10 -15    3.19    3.04
   8 -10 -14   14.38    4.04
   8 -10 -13   26.65    4.98
   8 -10 -12    0.52    2.29
   8 -10 -11    2.28    2.10
  -8 -10   4   -3.40    2.45
  -8  10   4    2.27    2.05
  -8 -10   3   -0.78    2.81
  -8  10   3    0.57    1.71
  -8 -10   2    2.55    2.73
  -8  10   2    1.84    1.77
  -8 -10   1   -5.84    3.37
  -8  10   1    0.78    2.01
  -8 -10   0    4.90    3.61
  -8  10   0    2.13    2.02
  -8  10  -1   23.44    3.98
  -8 -10  -1   22.21    5.10
  -8 -10  -2    2.95    3.24
  -8  10  -2    0.33    1.95
  -8 -10  -3    4.21    3.64
  -8  10  -3    1.23    1.99
  -8 -10  -4   -2.28    3.28
  -8 -10  -5    6.23    3.69
  -8 -10  -6   -5.38    3.67
  -8 -11   3   -0.95    2.90
  -8 -11   2    7.23    3.45
  -8 -11   1   11.99    4.32
  -8 -11   0    3.85    3.12
  -9   0  29   21.51    5.18
  -9   0  28    2.37    2.52
  -9   0  27   55.78    6.86
  -9   0  26    0.34    2.84
  -9   0  25    9.20    3.50
  -9   0  24   -1.96    2.43
  -9   0  21  525.40   18.63
  -9   0  20    7.16    3.86
  -9   0  19    6.74    3.21
  -9   0  18   -1.10    2.64
  -9   0  17    8.46    3.20
  -9   0  16    2.20    2.68
  -9   0  15  142.30    8.53
  -9   0  15  131.07    8.14
  -9   0  14   -1.32    2.43
  -9   0  14    3.02    1.71
  -9   0  13  934.61   21.79
  -9   0  12    2.34    2.27
  -9   0  11    2.39    1.88
  -9   0  10    1.82    1.71
  -9   0   9    0.09    1.88
  -9   0   8    1.42    1.67
  -9   0   7 1125.46   20.81
   9   0  -6    0.19    0.97
  -9   0   6   -0.68    1.44
  -9   0   5  654.09   13.94
   9   0  -5  690.72   14.56
  -9   0   4   -1.28    1.52
   9   0  -4   -0.85    1.12
  -9   0   3  289.25    8.56
   9   0  -3  277.41    8.02
   9   0  -2   -0.45    1.04
  -9   0   2   -0.17    1.12
   9   0  -1  901.68   15.71
  -9   0   1  913.10   16.60
  -9   0   0   -0.85    1.24
   9   0   0    0.09    0.95
   9   0   0    0.71    1.00
  -9   0  -1    6.43    1.49
   9   0   1    3.89    1.24
   9   0   2    0.94    0.70
  -9   0  -2    3.86    1.68
   9   0   3    4.97    1.20
  -9   0  -3   78.80    4.16
  -9   0  -4   -0.69    1.33
  -9   0  -5 1003.50   18.67
  -9   0  -6    0.31    1.56
  -9   0  -7  319.11    9.86
   9   0   8   -1.06    1.45
  -9   0  -8   -1.92    1.67
   9   0   9   34.04    3.28
  -9   0  -9   25.22    3.30
  -9   0  -9   27.10    3.04
   9   0  10   -0.08    1.21
  -9   0 -10   -0.75    1.59
   9   0  11  280.68    9.76
  -9   0 -11  280.02   10.59
   9   0  12   -1.85    1.83
  -9   0 -12   -0.86    1.84
   9   0  13    3.37    1.32
  -9   0 -13    0.06    2.11
  -9   0 -14   -1.98    1.94
  -9   0 -15   53.72    4.99
  -9   0 -16    1.87    1.89
  -9   0 -17   63.75    5.70
  -9   0 -18   -2.45    2.31
  -9   0 -19   39.63    4.65
  -9   0 -20    1.49    1.83
  -9   0 -21    0.82    1.80
  -9   0 -22    0.71    2.04
  -9   0 -23   -4.92    2.91
  -9   0 -24    0.69    2.11
  -9   0 -25   44.83    5.63
  -9   1  29   15.59    4.46
   9  -1 -29   11.80    4.13
  -9   1  28   80.05    8.37
   9  -1 -28   76.71    7.85
  -9   1  27    4.21    3.05
   9  -1 -27    9.00    3.54
  -9   1  26   14.68    4.05
   9  -1 -26   18.84    4.07
  -9   1  25   20.13    4.45
   9  -1 -25   22.65    4.28
  -9   1  24    0.64    2.79
   9  -1 -24   -0.13    2.48
  -9   1  23   25.85    4.66
   9  -1 -23   24.98    4.60
  -9   1  22  141.39    9.94
   9  -1 -22  151.19    9.79
  -9   1  21    6.27    3.93
   9  -1 -21    7.53    3.09
  -9   1  20  211.38   11.65
   9  -1 -20  211.57   11.10
  -9   1  19    4.53    3.07
   9  -1 -19    1.46    2.06
  -9   1  18  118.78    8.44
   9  -1 -18   99.14    7.63
  -9   1  17    2.79    3.31
   9  -1 -17   -2.54    2.87
  -9   1  16  400.51   14.66
   9  -1 -16  376.33   13.98
  -9  -1  16  415.78   14.84
  -9   1  15   29.02    4.53
  -9  -1  15   29.52    3.83
   9  -1 -15   23.22    3.45
  -9   1  15   24.68    3.73
  -9   1  14  272.23   11.49
  -9   1  14  279.57   12.15
   9  -1 -14  273.69   11.30
  -9  -1  14  296.24   11.72
  -9   1  13   26.47    4.00
   9  -1 -13   17.29    3.30
  -9  -1  13   20.53    2.96
  -9  -1  12  555.74   15.73
  -9   1  12  576.74   16.09
   9  -1 -12  561.28   16.12
  -9   1  11  116.62    6.87
  -9  -1  11  107.52    6.53
  -9   1  10   41.62    4.19
  -9  -1  10   44.67    4.39
  -9   1   9  536.69   14.27
  -9  -1   9  551.20   14.36
  -9   1   8 1319.13   24.15
  -9  -1   8 1331.98   23.60
  -9   1   7 1160.97   21.63
  -9  -1   7 1151.77   20.84
  -9  -1   6   15.52    2.35
  -9   1   6   12.56    2.28
  -9   1   5  601.84   12.68
  -9  -1   5  568.46   11.05
  -9  -1   4   13.12    1.74
  -9   1   4   16.15    2.30
  -9   1   4   15.13    2.21
  -9  -1   3   81.08    3.85
  -9  -1   3   88.46    4.36
  -9   1   3   85.39    4.70
   9   1  -3   86.96    4.18
   9   1  -2  133.87    5.03
  -9  -1   2  120.39    5.03
  -9   1   2  118.87    5.55
   9   1  -1   12.44    1.49
   9  -1  -1   10.61    1.69
  -9   1   1   10.69    1.83
  -9  -1   1   12.07    1.76
  -9  -1   0  660.38   12.90
   9   1   0  661.03   11.92
  -9   1   0  667.59   14.13
  -9   1  -1  670.34   14.29
  -9  -1  -1  668.02   12.87
   9   1   1  673.75   11.74
   9   1   2  559.80   10.36
  -9  -1  -2  553.84   11.54
  -9   1  -2  566.27   13.06
   9   1   2  555.68   11.74
  -9  -1  -3    6.63    1.52
  -9   1  -3    5.35    1.54
   9   1   3    6.88    1.25
  -9  -1  -4  316.72    8.62
   9   1   4  328.51    8.77
  -9   1  -4  324.54    9.72
  -9   1  -5    0.99    1.54
   9   1   5   -0.73    0.89
  -9  -1  -5   -0.52    1.23
   9  -1   6  183.60    7.30
  -9  -1  -6  176.83    6.35
  -9   1  -6  171.42    7.19
  -9   1  -7  663.55   15.67
  -9  -1  -7  680.72   14.59
   9  -1   7  703.10   15.68
  -9  -1  -8  147.27    6.25
  -9   1  -8  137.59    6.77
   9  -1   8  143.49    6.78
   9  -1   9   10.52    2.04
  -9  -1  -9    9.42    2.58
  -9   1  -9   11.67    2.08
  -9   1  -9   10.06    2.30
   9   1  10   11.94    2.14
   9  -1  10   10.32    2.45
  -9  -1 -10   10.66    2.54
  -9   1 -10   11.65    2.10
  -9   1 -10   13.10    2.54
   9  -1  11  106.13    6.31
  -9   1 -11  114.60    6.01
  -9  -1 -11  111.84    7.13
  -9   1 -12  238.80    9.23
  -9  -1 -12  233.24   10.73
   9   1  13    0.25    1.18
  -9  -1 -13   -2.07    2.15
  -9   1 -13   -1.81    1.70
   9   1  14  376.18   11.95
  -9  -1 -14  375.07   14.32
  -9   1 -14  375.65   12.04
  -9  -1 -15   -3.54    2.63
  -9   1 -15   -0.46    1.59
  -9  -1 -16    3.55    2.16
  -9   1 -16   -0.73    2.02
  -9  -1 -17    7.86    2.80
  -9   1 -17    9.34    2.40
  -9  -1 -18   93.89    7.73
  -9   1 -18   95.54    6.67
  -9   1 -19    8.01    2.32
  -9  -1 -19    5.92    2.48
  -9   1 -20   -1.12    1.98
  -9  -1 -20   -4.31    3.05
  -9   1 -21    7.02    2.27
  -9  -1 -21    8.97    3.23
  -9  -1 -22   65.13    6.95
  -9   1 -22   61.75    5.73
  -9  -1 -23   -0.29    2.55
  -9   1 -23    2.35    2.11
  -9  -1 -24  119.98    9.39
  -9  -1 -25   -2.39    2.60
  -9  -1 -26   15.89    4.08
  -9   2  29   -1.24    3.30
  -9   2  28    1.58    3.45
   9  -2 -28    0.02    2.48
  -9   2  27   10.98    4.17
   9  -2 -27   14.89    4.04
  -9   2  26   31.44    5.40
   9  -2 -26   27.33    5.10
  -9   2  25   21.14    4.45
   9  -2 -25   24.35    4.45
  -9   2  24   -0.71    2.75
   9  -2 -24    1.74    2.58
  -9   2  23    6.66    3.21
   9  -2 -23   13.25    3.57
  -9   2  22   70.84    7.16
   9  -2 -22   78.43    7.10
  -9   2  21   64.83    6.95
   9  -2 -21   57.45    6.00
  -9   2  20   18.99    4.24
   9  -2 -20   19.74    3.91
  -9   2  19   -0.76    2.67
   9  -2 -19   -1.82    2.51
  -9   2  18    8.64    3.23
   9  -2 -18    5.02    2.05
  -9   2  17    0.32    2.94
   9  -2 -17   -2.46    2.17
  -9   2  16   12.31    3.51
   9  -2 -16    9.31    2.58
  -9   2  15    8.54    3.46
   9  -2 -15    5.46    2.47
  -9  -2  15    5.74    2.32
  -9   2  14   71.59    6.07
  -9  -2  14   77.49    5.82
   9  -2 -14   73.27    5.83
  -9   2  14   76.82    6.50
  -9   2  13  196.50    9.49
  -9  -2  13  194.67    9.00
   9  -2 -13  184.03    9.00
  -9   2  13  179.53    9.76
  -9   2  12   -0.30    2.26
  -9  -2  12    0.99    1.20
  -9   2  12    1.02    1.41
   9  -2 -12    0.01    1.62
  -9   2  11    8.34    2.56
  -9  -2  11    8.38    2.11
  -9   2  11    5.34    1.67
   9  -2 -11    4.67    1.70
  -9   2  10   56.91    4.91
   9  -2 -10   51.84    4.48
  -9   2  10   52.13    4.80
  -9   2   9   23.03    3.06
   9  -2  -9   19.66    2.77
  -9   2   9   22.66    3.19
  -9   2   8    2.78    1.56
  -9  -2   8    4.30    1.66
  -9  -2   7    7.72    1.95
  -9   2   6  125.45    6.20
  -9  -2   6  137.28    5.72
  -9  -2   5   12.56    1.83
  -9   2   5    8.67    2.08
  -9  -2   4  224.81    6.83
  -9   2   4  223.87    8.21
  -9   2   4  237.23    8.54
  -9  -2   3    5.11    1.15
  -9   2   3    1.47    1.32
  -9   2   3    4.80    1.42
  -9  -2   2  250.25    6.33
  -9  -2   2  261.76    7.14
  -9   2   2  243.60    8.57
  -9   2   2  266.45    8.49
  -9   2   1  144.27    6.46
  -9  -2   1  149.02    5.12
  -9   2   1  158.72    6.25
  -9  -2   0  613.82   11.74
  -9   2   0  638.66   14.54
  -9  -2  -1  215.03    6.18
  -9   2  -1  220.52    8.09
   9   2   1  234.87    5.75
  -9  -2  -2   44.20    2.73
   9   2   2   45.65    2.26
   9   2   3  123.30    4.69
   9   2   3  122.57    3.70
  -9  -2  -3  118.21    4.55
  -9   2  -3  116.76    5.90
   9   2   4  895.27   12.88
   9   2   4  889.34   15.18
  -9  -2  -4  876.55   15.14
  -9   2  -4  907.55   18.45
  -9   2  -5  118.94    6.33
  -9  -2  -5  108.95    4.62
   9   2   5  109.90    4.57
  -9  -2  -6   43.26    3.03
  -9   2  -6   42.22    3.87
   9   2   6   39.85    2.82
   9  -2   7   40.09    3.73
   9   2   7   34.54    2.77
  -9   2  -7   34.51    3.49
  -9  -2  -7   35.39    2.77
   9  -2   8   40.43    3.72
  -9   2  -8   47.75    4.16
  -9   2  -8   49.20    3.22
  -9   2  -9  127.69    7.11
  -9  -2  -9  120.90    7.75
  -9   2  -9  127.11    5.36
   9  -2  10  319.41   11.55
  -9   2 -10  341.27   11.96
  -9   2 -10  323.86    9.01
  -9  -2 -10  322.29   12.62
  -9   2 -11   39.47    3.20
  -9  -2 -11   40.01    4.70
   9   2  12    3.39    1.51
  -9  -2 -12    5.18    2.33
  -9   2 -12    5.07    1.52
   9   2  13    1.50    1.24
  -9  -2 -13    1.65    1.90
  -9   2 -13    2.93    1.34
   9   2  14   18.28    2.70
  -9  -2 -14   17.96    3.60
  -9   2 -14   20.22    2.61
   9   2  15   52.20    4.32
  -9  -2 -15   54.07    5.96
  -9   2 -15   51.85    4.05
  -9  -2 -16  104.69    8.26
  -9   2 -16  104.50    5.79
  -9   2 -17    0.46    1.36
  -9  -2 -17    0.77    2.43
  -9  -2 -18   57.86    6.45
  -9   2 -18   55.55    4.51
  -9   2 -19   -0.98    1.52
  -9  -2 -19   -6.15    3.25
  -9   2 -20    5.32    1.92
  -9  -2 -20    2.94    2.41
  -9  -2 -21    0.77    2.44
  -9  -2 -22   46.56    6.16
  -9  -2 -23   19.91    4.76
  -9  -2 -24   19.05    4.15
  -9  -2 -25   16.94    4.30
  -9  -2 -26    3.39    2.67
  -9   3  28    4.36    3.22
  -9   3  27    3.61    3.45
   9  -3 -27    1.76    2.16
  -9   3  26   31.22    5.61
   9  -3 -26   24.26    4.67
  -9   3  25   97.25    9.11
   9  -3 -25   93.49    8.38
  -9   3  24    9.81    3.50
   9  -3 -24    7.81    3.04
  -9   3  23    3.66    2.81
   9  -3 -23    0.59    2.10
  -9   3  22   10.29    3.61
   9  -3 -22    8.16    3.51
  -9   3  21   -1.69    2.64
   9  -3 -21    0.80    2.43
  -9   3  20    4.43    2.85
   9  -3 -20    1.79    2.28
  -9   3  19  476.67   17.69
   9  -3 -19  440.13   16.31
  -9   3  18   54.90    6.10
   9  -3 -18   44.57    5.27
  -9   3  17  142.25    9.18
   9  -3 -17  138.37    8.67
  -9   3  16    1.98    2.17
   9  -3 -16    5.93    2.43
  -9   3  15   16.12    3.67
   9  -3 -15   24.44    3.87
  -9  -3  15   20.68    3.26
  -9   3  14  404.91   14.50
   9  -3 -14  412.17   13.95
  -9  -3  14  393.76   13.52
  -9   3  13    5.78    2.43
  -9   3  13    4.07    2.58
   9  -3 -13    9.01    2.62
  -9  -3  13    3.26    1.35
  -9   3  12  100.73    6.87
  -9  -3  12  106.16    6.49
   9  -3 -12  100.79    6.58
  -9   3  12  105.55    7.69
  -9   3  11  241.51   10.29
   9  -3 -11  274.37   10.77
   9  -3 -11  248.56   10.09
  -9   3  11  255.30   11.55
  -9   3  10  136.84    7.64
   9  -3 -10  134.17    7.36
   9  -3 -10  120.61    6.83
  -9   3  10  125.52    7.81
   9  -3  -9   -1.06    1.63
  -9   3   9    0.30    1.13
  -9   3   8   53.23    4.57
   9  -3  -8   56.86    4.58
  -9   3   7  280.66   10.10
   9  -3  -7  276.47    9.77
  -9   3   6  222.71    8.95
   9  -3  -6  241.45    8.78
  -9   3   5  493.95   12.41
  -9  -3   5  537.06   10.68
  -9   3   4   22.56    2.87
  -9  -3   4   24.67    2.36
  -9   3   4   20.72    2.70
  -9  -3   3   19.70    1.80
  -9   3   3   20.24    2.75
  -9   3   3   20.23    2.49
  -9  -3   2  268.44    6.15
  -9   3   2  257.51    9.09
  -9  -3   2  259.26    6.79
  -9   3   2  257.61    8.59
  -9   3   1   16.02    2.49
  -9  -3   1   14.34    1.57
  -9   3   1   13.65    1.97
  -9   3   0   29.62    3.31
  -9  -3   0   23.06    1.78
  -9   3   0   22.72    2.20
  -9  -3  -1  638.76   10.92
  -9   3  -1  645.22   15.41
  -9   3  -1  612.17   12.72
  -9   3  -2 1193.67   22.48
  -9   3  -2 1206.07   19.42
  -9  -3  -3  108.05    3.94
  -9   3  -3  106.70    5.95
  -9   3  -3  107.75    4.35
  -9   3  -4   29.76    3.45
  -9  -3  -4   29.11    2.19
  -9   3  -4   26.88    2.06
  -9   3  -5   12.08    2.44
   9   3   5   13.30    1.56
  -9   3  -5   14.12    1.53
  -9  -3  -5   11.57    1.41
   9  -3   6    5.84    1.75
  -9   3  -6    2.99    1.86
   9   3   6    5.53    1.22
  -9   3  -7  172.48    8.21
   9  -3   7  175.26    7.96
   9   3   7  172.37    5.64
  -9   3  -7  182.13    4.90
   9  -3   8   14.64    2.67
   9   3   8   19.34    2.00
  -9   3  -8   18.69    1.53
  -9   3  -8   16.92    2.81
   9   3   9   24.14    2.33
  -9  -3  -9   20.26    3.49
  -9   3  -9   25.81    1.79
  -9   3  -9   22.51    3.40
  -9   3 -10  406.47   13.52
  -9   3 -10  407.56    7.89
  -9   3 -11   55.77    2.81
  -9  -3 -11   52.92    5.67
  -9   3 -12   74.66    3.38
  -9  -3 -12   67.81    6.45
   9   3  13   -0.95    1.21
  -9  -3 -13   -2.00    2.88
  -9   3 -13    0.68    0.78
   9   3  14   84.91    5.19
  -9  -3 -14   83.68    7.40
  -9   3 -14   75.14    3.83
   9   3  15   19.72    2.53
  -9  -3 -15   23.34    4.42
  -9   3 -15   19.41    2.05
   9   3  16   53.22    4.18
  -9  -3 -16   53.74    6.49
  -9   3 -16   54.53    3.54
  -9  -3 -17    2.72    2.86
  -9   3 -17    3.96    1.31
  -9  -3 -18    0.17    2.86
  -9  -3 -19    5.16    2.99
  -9  -3 -20   -1.92    2.80
  -9  -3 -21   -0.49    2.70
  -9  -3 -22   16.13    4.35
  -9  -3 -23   52.69    7.09
  -9  -3 -24    0.45    2.76
  -9   4  28   26.80    5.21
  -9   4  27   10.30    3.52
  -9   4  26   18.92    4.73
   9  -4 -26   13.55    3.73
  -9   4  25   10.87    4.30
   9  -4 -25    0.51    2.60
  -9   4  24    8.59    3.33
   9  -4 -24   10.89    3.55
  -9   4  23    2.93    3.15
   9  -4 -23    7.49    3.13
  -9   4  22   77.80    7.89
   9  -4 -22   69.88    7.06
  -9   4  21   27.05    5.46
   9  -4 -21   18.82    4.43
  -9   4  20  281.91   14.15
   9  -4 -20  258.56   13.12
  -9   4  19  126.33    9.31
   9  -4 -19  124.27    8.87
  -9   4  18   61.74    6.63
   9  -4 -18   52.90    5.74
  -9   4  17    1.23    2.72
   9  -4 -17    5.62    2.36
  -9   4  16   47.46    5.46
   9  -4 -16   51.45    5.34
  -9   4  15   15.96    3.25
   9  -4 -15   13.01    3.09
  -9   4  14  138.41    8.56
   9  -4 -14  131.16    8.18
  -9  -4  14  146.26    8.12
  -9   4  13   37.70    4.64
  -9  -4  13   40.00    4.50
   9  -4 -13   40.01    4.71
  -9   4  12    5.55    2.32
   9  -4 -12    4.57    2.00
   9  -4 -11    0.19    1.45
   9  -4 -11   -1.30    2.17
  -9   4  11   -0.64    1.95
  -9   4  10    6.19    2.23
   9  -4 -10    4.61    1.76
   9  -4 -10    7.80    2.20
  -9   4  10    2.24    1.86
   9  -4  -9   -0.03    1.83
  -9   4   9    0.45    2.04
   9  -4  -9   -0.90    1.72
  -9   4   8   59.82    4.97
   9  -4  -8   67.63    5.16
   9  -4  -8   52.67    4.56
  -9   4   8   57.79    5.28
  -9   4   7  219.25    9.04
   9  -4  -7  208.00    8.97
   9  -4  -7  218.05    8.74
  -9   4   6  511.92   14.42
   9  -4  -6  528.62   13.85
   9  -4  -5  472.80   13.55
  -9   4   5  490.52   13.72
   9  -4  -5  461.98   12.58
   9  -4  -4  195.82    8.51
  -9   4   4  182.30    8.06
   9  -4  -4  205.01    7.64
  -9   4   3   30.42    3.58
  -9  -4   3   25.09    2.17
  -9   4   3   32.30    3.30
  -9  -4   2    8.34    1.20
  -9   4   2    5.79    1.81
  -9  -4   2    7.46    1.17
  -9   4   2    7.95    1.78
  -9   4   1  130.54    6.76
   9  -4  -1  146.33    7.12
  -9  -4   1  137.77    4.04
  -9  -4   1  140.98    3.36
  -9   4   1  127.93    5.73
  -9  -4   0  241.87    5.26
  -9   4   0  247.41    9.35
   9  -4   0  241.48    9.25
  -9   4   0  247.75    7.57
  -9  -4  -1  381.60    6.79
   9  -4   1  374.01   11.92
  -9   4  -1  367.10   11.46
  -9   4  -1  393.21    9.05
  -9  -4  -2   40.87    1.91
   9  -4   2   39.51    3.83
  -9   4  -2   32.90    3.57
  -9   4  -2   40.85    2.57
  -9   4  -3  131.30    6.94
   9  -4   3  124.14    6.70
  -9   4  -3  119.36    3.87
  -9   4  -4  103.59    6.33
   9  -4   4  102.97    6.04
  -9   4  -4  105.16    2.90
  -9   4  -5   36.74    4.00
   9  -4   5   43.10    4.11
  -9   4  -6  394.10   13.16
  -9   4  -7  197.71    9.26
   9   4   7  203.07    5.34
  -9   4  -8  101.75    6.80
   9   4   8  112.10    4.03
  -9   4  -9  241.82   10.68
   9   4   9  235.97    6.41
  -9  -4  -9  243.71   11.88
   9   4  10   81.32    3.83
  -9   4 -10   82.27    6.47
  -9  -4 -10   85.15    7.42
   9   4  11  174.03    3.75
   9   4  11  192.94    6.19
  -9  -4 -11  190.89   11.08
   9   4  12   21.56    2.22
   9   4  12   23.89    1.74
  -9  -4 -12   21.21    4.04
   9   4  13  153.27    5.34
  -9  -4 -13  150.33   10.40
   9   4  14    0.24    1.06
  -9  -4 -14   -1.81    2.80
   9   4  15   82.30    4.56
   9   4  15   74.62    4.66
   9   4  16  121.08    6.03
  -9  -4 -16  128.16    9.96
  -9  -4 -17   18.88    4.58
  -9  -4 -18   -2.31    2.70
  -9  -4 -19   78.67    8.21
  -9  -4 -20   51.54    6.89
  -9  -4 -21    3.71    3.36
  -9  -4 -22   42.20    6.66
  -9  -4 -23   14.64    4.19
  -9   5  27   -2.67    3.12
  -9   5  26   10.39    3.54
  -9   5  25    4.57    3.16
   9  -5 -25   13.71    4.35
  -9   5  24    2.89    2.60
   9  -5 -24    5.75    2.92
  -9   5  23  125.25   10.26
   9  -5 -23  138.32   10.44
  -9   5  22   23.92    4.83
   9  -5 -22   27.92    4.72
  -9   5  21   84.29    8.16
   9  -5 -21   95.34    8.20
  -9   5  20   -2.71    2.73
   9  -5 -20   -0.87    2.39
  -9   5  19    5.12    2.53
   9  -5 -19    7.30    3.03
  -9   5  18   -6.31    3.45
   9  -5 -18   -1.65    2.12
  -9   5  17   68.31    6.67
   9  -5 -17   75.67    6.90
   9  -5 -16    2.84    2.37
   9  -5 -15   36.54    5.04
   9  -5 -14  105.01    7.41
  -9   5  13    9.22    2.97
   9  -5 -13    9.07    2.65
  -9   5  12   99.23    7.02
   9  -5 -12   97.58    6.86
  -9   5  11   14.53    3.28
  -9   5  11   15.34    3.38
   9  -5 -11    9.87    2.64
  -9   5  10   66.09    5.64
  -9   5  10   55.26    5.73
   9  -5 -10   62.42    5.39
  -9   5   9  397.92   13.49
  -9   5   9  403.76   14.96
   9  -5  -9  404.06   13.27
  -9   5   8  234.66   10.09
  -9   5   8  255.80   11.30
   9  -5  -8  233.23    9.64
  -9   5   7    5.36    2.21
   9  -5  -7    2.50    1.86
  -9   5   7    5.00    1.92
  -9   5   6    9.65    2.35
   9  -5  -6   13.43    2.39
   9  -5  -5   83.97    5.80
  -9   5   5   67.09    5.21
   9  -5  -5   78.56    5.05
   9  -5  -4    9.18    2.40
  -9   5   4    9.41    2.46
   9  -5  -4    6.81    1.63
   9  -5  -3   30.39    3.69
  -9   5   3   29.44    3.69
   9  -5  -3   26.31    2.89
  -9   5   3   22.49    2.69
  -9   5   2  442.40   13.38
  -9  -5   2  448.13    8.52
  -9  -5   2  443.53    7.65
  -9   5   2  436.52   11.68
  -9   5   1   11.30    2.64
   9  -5  -1   15.73    2.66
  -9  -5   1   15.22    1.01
  -9  -5   1   15.82    1.01
  -9   5   1   14.52    2.13
   9  -5   0   99.80    6.20
  -9   5   0  104.72    4.77
   9  -5   1   44.75    4.25
  -9   5  -1   42.05    4.27
  -9   5  -1   43.77    2.73
  -9   5  -2    7.35    2.21
   9  -5   2    9.33    2.02
  -9   5  -2    9.19    1.21
  -9   5  -3  228.37    9.81
  -9   5  -4  138.63    7.93
  -9   5  -5   12.90    2.75
  -9   5  -6  107.26    6.93
  -9   5  -7    5.76    2.85
  -9   5  -8  113.37    7.67
  -9  -5  -8  105.69    8.34
  -9  -5  -9    6.06    2.91
  -9   5  -9    5.81    2.23
   9   5  10    2.49    0.72
  -9  -5 -10   -2.74    2.89
  -9   5 -10   -5.76    3.56
   9   5  11    5.91    1.06
  -9  -5 -11    2.09    2.07
  -9  -5 -12   26.37    4.93
  -9  -5 -13   73.82    7.76
  -9  -5 -14   11.56    3.65
  -9  -5 -15  140.53   10.75
  -9  -5 -16   -1.22    2.87
  -9  -5 -17   43.04    6.15
  -9  -5 -18   62.99    7.61
  -9  -5 -19    5.01    3.28
  -9  -5 -20   -0.65    2.68
  -9  -5 -21    1.71    2.77
  -9   6  26   -2.72    3.84
  -9   6  25    0.30    2.80
  -9   6  24   -9.03    4.33
   9  -6 -23    0.67    2.77
   9  -6 -22    1.82    2.43
   9  -6 -21    5.22    2.75
   9  -6 -20   22.61    4.25
   9  -6 -19   -0.58    2.49
   9  -6 -18   -1.89    2.40
  -9   6  17    4.02    2.78
   9  -6 -17    0.58    1.99
  -9   6  16   10.40    3.10
   9  -6 -16   11.61    3.12
  -9   6  15   18.08    3.60
   9  -6 -15   15.38    3.36
  -9   6  14   36.20    4.73
   9  -6 -14   38.87    4.83
  -9   6  13   -1.46    1.96
   9  -6 -13   -2.58    2.42
  -9   6  12   28.09    4.12
   9  -6 -12   28.23    4.08
  -9   6  11    3.43    2.44
   9  -6 -11    5.81    2.33
  -9   6  10  263.66   11.23
   9  -6 -10  237.48   10.50
  -9   6   9    6.22    2.76
  -9   6   9    3.07    2.15
   9  -6  -9    0.91    1.70
  -9   6   8   37.29    4.41
  -9   6   8   31.98    4.35
   9  -6  -8   33.69    4.13
  -9   6   7   20.29    3.19
  -9   6   7   20.20    3.53
   9  -6  -7   24.40    3.34
  -9   6   6  149.30    7.91
  -9   6   6  157.60    8.37
   9  -6  -6  158.79    7.64
  -9   6   5  146.42    7.84
   9  -6  -5  137.80    7.05
  -9   6   4  121.08    7.27
  -9  -6   4  121.51    3.89
   9  -6  -4  127.70    6.47
  -9  -6   3   33.83    1.60
  -9  -6   3   35.80    1.73
  -9   6   3   37.04    4.15
   9  -6  -3   39.41    3.51
  -9   6   2  125.17    7.42
  -9   6   2  114.00    5.81
   9  -6  -2  124.95    6.00
  -9  -6   1  152.01    3.34
  -9   6   1  146.26    7.86
  -9   6   1  148.26    6.21
  -9   6   0   93.44    6.45
  -9   6   0   87.35    4.35
  -9   6  -1   12.52    3.12
  -9   6  -2   74.65    5.83
  -9   6  -3   48.39    4.91
  -9   6  -4    2.31    2.15
  -9   6  -5    5.39    2.30
  -9  -6  -6   24.07    4.39
  -9   6  -6   33.76    4.47
  -9  -6  -7    6.62    3.29
  -9   6  -7    9.94    2.92
  -9   6  -8   90.99    7.11
  -9  -6  -8   86.44    8.18
  -9   6  -9  236.50   11.60
  -9  -6  -9  267.32   14.16
  -9  -6 -10   -3.65    3.96
  -9  -6 -11   -3.26    3.62
  -9  -6 -12    9.78    3.35
  -9  -6 -13   -4.04    3.50
  -9  -6 -14    9.97    3.34
  -9  -6 -15    8.27    3.33
  -9  -6 -16    0.95    3.19
  -9  -6 -17   24.22    5.51
  -9  -6 -18   -1.30    3.60
  -9   7  22    0.25    3.27
   9  -7 -22    5.11    2.91
  -9   7  21    0.40    2.95
   9  -7 -21   -2.74    2.92
  -9   7  20   -2.83    3.34
   9  -7 -20   -0.92    2.23
  -9   7  19    9.02    3.48
   9  -7 -19   11.24    3.48
  -9   7  18    4.05    2.66
   9  -7 -18    8.84    3.32
  -9   7  17   11.85    3.25
   9  -7 -17    7.09    3.34
  -9   7  16    3.18    2.65
   9  -7 -16    3.71    2.27
  -9   7  15    3.31    2.78
   9  -7 -15    6.36    2.73
  -9   7  14    3.77    2.59
   9  -7 -14    1.69    2.20
  -9   7  13    3.73    2.57
   9  -7 -13    5.10    2.62
  -9   7  12   32.57    4.49
   9  -7 -12   27.30    4.16
  -9   7  11   16.14    3.51
   9  -7 -11   11.83    2.98
  -9  -7  11   11.63    2.04
  -9  -7  10   42.20    3.53
  -9   7  10   50.52    5.22
   9  -7 -10   49.71    5.14
  -9   7   9    0.57    1.87
   9  -7  -9    3.44    1.86
  -9  -7   9    2.56    1.09
  -9   7   8   26.59    3.76
  -9  -7   8   27.33    2.66
  -9   7   8   31.47    4.39
   9  -7  -8   24.12    3.60
  -9   7   7   97.22    6.84
  -9  -7   7   98.72    4.54
   9  -7  -7   92.91    6.36
  -9   7   7   97.56    7.14
  -9   7   6   -0.56    1.89
  -9  -7   6    0.25    0.79
  -9   7   6    1.75    1.71
   9  -7  -6    2.78    2.10
  -9  -7   5    3.21    0.83
  -9   7   5   -1.00    2.09
   9  -7  -5    2.68    1.51
  -9   7   5    1.94    1.53
  -9  -7   4  140.19    3.23
  -9   7   4  136.79    7.94
   9  -7  -4  146.91    7.21
  -9   7   3    5.53    2.02
   9  -7  -3    4.18    1.48
  -9   7   2    9.51    2.98
   9  -7  -2    6.19    1.73
  -9   7   1   30.98    4.23
  -9  -7   1   26.18    1.20
  -9  -7   1   26.95    1.42
   9  -7  -1   24.45    2.69
  -9   7   0    4.31    2.39
  -9   7  -1   73.53    6.05
  -9   7  -2  199.87   10.10
  -9   7  -3   35.64    4.46
  -9   7  -4   18.57    3.61
  -9  -7  -5    1.40    2.53
  -9   7  -5    7.38    2.84
  -9  -7  -6   22.43    4.65
  -9   7  -6   26.15    4.19
  -9  -7  -7    0.01    2.60
  -9   7  -7    4.16    2.74
  -9   7  -8  117.35    8.41
  -9  -7  -8  111.55    9.72
  -9  -7  -9    2.51    2.60
  -9   7  -9    2.86    2.10
  -9  -7 -10   -4.75    3.45
  -9  -7 -11   -1.97    3.22
  -9  -7 -12   33.46    6.20
  -9  -7 -13   22.56    5.48
  -9  -7 -14   41.89    6.81
  -9  -7 -15   -2.83    3.62
  -9  -7 -16   65.33    8.23
  -9   8  21   -0.18    2.66
  -9   8  20    8.97    3.38
   9  -8 -20    3.95    2.90
  -9   8  19   20.24    4.06
   9  -8 -19   20.82    4.77
  -9   8  18    2.95    2.62
   9  -8 -18    9.36    3.69
  -9   8  17   14.47    3.79
   9  -8 -17   13.54    3.93
  -9   8  16    4.76    2.77
   9  -8 -16    6.55    2.99
  -9   8  15    9.07    3.25
   9  -8 -15    4.41    2.49
  -9   8  14   27.02    4.36
   9  -8 -14   33.42    5.10
  -9   8  13    4.20    2.02
   9  -8 -13    3.44    2.31
  -9   8  12   52.70    5.54
   9  -8 -12   47.40    5.50
  -9   8  11   11.24    3.07
   9  -8 -11   12.05    3.24
  -9   8  10    5.65    2.35
   9  -8 -10    3.76    1.99
  -9   8   9    1.24    1.94
   9  -8  -9    1.35    1.68
  -9   8   8    0.33    1.83
   9  -8  -8    0.03    1.72
  -9   8   7    2.28    2.02
   9  -8  -7    0.65    1.59
  -9   8   6    1.45    2.19
   9  -8  -6    3.36    1.84
  -9   8   5   48.20    4.88
   9  -8  -5   59.89    5.05
  -9   8   4    5.45    2.42
   9  -8  -4    7.94    2.13
  -9   8   3   66.45    5.74
   9  -8  -3   67.08    4.81
  -9   8   2   32.94    4.29
   9  -8  -2   28.21    3.07
  -9   8   1    2.63    2.31
   9  -8  -1    0.42    1.05
  -9   8   0   -0.59    2.26
  -9   8  -1   52.06    5.41
  -9   8  -2   -0.30    2.28
  -9  -8  -3   32.73    5.23
  -9   8  -3   38.81    4.91
  -9  -8  -4    8.42    3.57
  -9   8  -4    6.39    2.61
  -9  -8  -5   -1.05    2.68
  -9   8  -5   -1.31    2.45
  -9  -8  -6    5.56    3.52
  -9   8  -6    7.22    2.82
  -9   8  -7  104.59    8.04
  -9  -8  -7  119.76   10.62
  -9  -8  -8    5.60    3.04
  -9  -8  -9   39.22    6.37
  -9  -8 -10    3.29    3.64
  -9  -8 -11    0.81    2.75
  -9  -8 -12   30.29    5.79
  -9  -8 -13   15.68    4.86
   9  -9 -18   12.43    4.10
   9  -9 -17   16.22    4.24
   9  -9 -16    8.42    3.32
   9  -9 -15    5.85    2.99
  -9   9  14    9.83    3.14
   9  -9 -14   -2.91    2.53
  -9   9  13    0.89    1.83
   9  -9 -13    0.91    2.30
  -9   9  12    1.27    1.94
   9  -9 -12   -4.91    2.90
  -9   9  11    6.14    2.52
   9  -9 -11    7.61    2.60
  -9   9  10    9.77    2.97
   9  -9 -10   13.04    3.24
  -9   9   9   25.83    3.91
   9  -9  -9   22.02    3.57
  -9   9   8    0.24    1.87
   9  -9  -8    2.78    1.76
  -9   9   7   15.15    3.11
   9  -9  -7   10.79    2.78
  -9   9   6    4.94    2.23
   9  -9  -6    4.15    2.29
  -9   9   5   -0.28    1.91
  -9   9   4   51.14    5.29
  -9   9   3   41.11    5.05
  -9   9   2   48.21    5.36
  -9   9   1    6.15    2.60
  -9  -9   0   -3.79    3.14
  -9   9   0    1.97    2.02
  -9  -9  -1    2.99    2.19
  -9   9  -1    0.20    2.16
  -9  -9  -2    3.99    3.08
  -9   9  -2    5.37    2.54
  -9  -9  -3    9.33    3.54
  -9   9  -3    6.38    2.59
  -9  -9  -4    6.79    3.73
  -9   9  -4   11.93    2.96
  -9  -9  -5   15.73    4.43
  -9   9  -5   10.86    3.20
  -9  -9  -6   -0.58    3.48
  -9   9  -6   -1.12    2.73
  -9  -9  -7    4.65    3.73
  -9  -9  -8   13.94    4.13
  -9  -9  -9   11.34    4.56
   9 -10 -14   -1.51    2.21
   9 -10 -13   -3.65    2.71
  -9  10   6   17.23    3.45
  -9  10   5   -0.15    1.81
  -9  10   4    0.93    2.06
  -9 -10   3    1.13    2.57
  -9  10   3   -2.30    1.93
  -9 -10   2   15.00    4.73
  -9  10   2   12.55    3.17
  -9 -10   1    1.06    2.85
  -9  10   1    2.31    2.50
  -9 -10   0   14.50    4.13
  -9  10   0    4.92    2.37
  -9 -10  -1   -1.93    3.14
  -9  10  -1    3.54    2.52
  -9 -10  -2   -5.57    3.07
  -9  10  -2   -3.71    2.68
  -9 -10  -3    5.28    3.57
  -9  10  -3   -1.07    2.36
  -9 -10  -4   18.66    5.27
 -10   0  28   -0.10    2.35
 -10   0  27    3.24    3.57
 -10   0  26   67.43    7.62
 -10   0  25   -1.25    3.07
 -10   0  24   30.18    5.16
 -10   0  23   -2.64    3.23
 -10   0  22    7.50    3.47
 -10   0  21   -0.15    3.29
 -10   0  20    5.97    2.94
 -10   0  19   -0.33    2.79
 -10   0  18  618.17   19.70
 -10   0  17    2.01    3.17
 -10   0  16   62.01    6.20
 -10   0  15    6.03    3.34
 -10   0  14    0.68    2.64
 -10   0  14    0.07    1.41
 -10   0  13    0.61    2.24
 -10   0  13   -1.40    1.93
 -10   0  12  223.49    9.82
 -10   0  11   -0.85    1.88
 -10   0  10 1579.68   28.49
 -10   0   9    2.70    2.27
 -10   0   8   24.88    3.22
 -10   0   7   -4.38    2.02
 -10   0   6 1376.38   23.64
  10   0  -5   -0.70    0.70
 -10   0   5   -0.24    1.49
 -10   0   4  584.01   13.22
  10   0  -4  391.81   10.78
  10   0  -3   -0.68    1.10
 -10   0   3    0.55    1.47
  10   0  -2   21.49    2.31
 -10   0   2   15.86    2.18
 -10   0   1   -1.05    1.46
  10   0  -1    2.09    1.12
  10   0   0    2.67    1.22
 -10   0   0   -0.06    1.41
  10   0   1    1.94    1.23
 -10   0  -1    0.41    1.30
 -10   0  -2 2006.34   29.86
 -10   0  -3   -0.28    1.48
 -10   0  -4   60.70    4.03
 -10   0  -5    0.99    1.66
 -10   0  -6  538.24   13.29
  10   0   6  541.52   13.23
  10   0   7    1.11    1.55
 -10   0  -7   -0.53    1.80
  10   0   8  637.43   15.04
 -10   0  -8  625.31   15.20
  10   0   9    2.30    1.66
 -10   0  -9    0.34    1.69
  10   0  10  287.11   10.10
 -10   0 -10  290.90   10.34
 -10   0 -10  283.28   10.81
  10   0  11   -1.80    1.59
 -10   0 -11    1.08    1.77
  10   0  12   22.94    3.06
 -10   0 -12   20.80    3.22
 -10   0 -13   -0.33    1.93
 -10   0 -14  273.84   11.62
 -10   0 -15   -0.83    1.74
 -10   0 -16   51.79    5.25
 -10   0 -17    1.10    1.89
 -10   0 -18    9.11    2.55
 -10   0 -19   -1.95    2.19
 -10   0 -20  126.01    8.59
 -10   0 -21    2.31    2.62
 -10   0 -22  292.44   13.68
 -10   0 -23    1.44    2.31
 -10   0 -24    0.20    2.34
  10  -1 -29   14.67    4.56
 -10   1  28   10.38    4.35
  10  -1 -28    9.05    3.60
 -10   1  27   75.80    8.13
  10  -1 -27   61.75    7.60
 -10   1  26    1.41    2.59
  10  -1 -26    3.42    2.78
 -10   1  25   27.31    5.03
  10  -1 -25   33.83    5.28
 -10   1  24    7.17    3.40
  10  -1 -24    4.62    2.54
 -10   1  23   65.96    7.15
  10  -1 -23   63.38    6.77
 -10   1  22   69.93    7.24
  10  -1 -22   70.42    6.94
 -10   1  21   30.27    5.00
  10  -1 -21   32.82    4.76
 -10   1  20    8.24    3.18
  10  -1 -20    6.08    2.25
 -10   1  19   -1.94    2.64
  10  -1 -19   -1.95    2.74
 -10   1  18   17.34    4.15
  10  -1 -18    5.01    2.69
 -10   1  17    0.82    2.89
  10  -1 -17    0.02    2.53
 -10   1  16   19.28    4.22
  10  -1 -16    2.60    2.21
 -10   1  15   38.43    5.13
 -10  -1  15   29.10    4.15
 -10   1  14    2.95    2.85
 -10  -1  14    6.20    2.86
 -10   1  14   -0.65    1.61
 -10  -1  14    2.25    1.50
 -10   1  13  109.84    7.39
 -10  -1  13   97.92    6.91
 -10  -1  13  103.10    6.77
 -10   1  13  109.21    7.35
 -10   1  12   27.14    3.97
 -10  -1  12   21.51    3.61
 -10   1  12   23.23    3.43
 -10  -1  12   26.44    3.39
 -10  -1  11 1072.70   23.00
 -10   1  11 1082.96   23.14
 -10   1  11 1113.33   24.63
 -10   1  10   47.78    4.51
 -10  -1  10   47.98    4.50
 -10   1  10   44.52    4.41
 -10  -1   9    5.51    2.25
 -10   1   9    2.41    2.04
 -10   1   9    5.11    2.07
 -10   1   8   73.15    5.08
 -10  -1   8   72.78    4.98
 -10   1   8   76.77    5.46
 -10   1   7  242.29    9.01
 -10  -1   7  258.84    8.73
 -10  -1   6    5.95    1.67
 -10   1   6    6.47    1.84
 -10   1   6    5.18    1.98
 -10  -1   5    2.48    1.28
 -10   1   5    5.19    1.90
 -10  -1   4  211.20    6.78
 -10  -1   4  222.36    7.47
 -10   1   4  232.20    8.18
  10   1  -3  289.47    8.46
 -10  -1   3  300.80    8.75
 -10   1   3  290.23    9.43
 -10  -1   2  127.83    5.50
 -10   1   2  138.62    6.35
  10   1  -2  141.32    5.48
 -10  -1   1  148.68    5.82
  10   1  -1  149.08    5.36
 -10   1   1  145.10    6.49
 -10   1   0 1150.22   20.79
 -10  -1   0 1130.33   19.08
  10   1   0 1127.50   17.85
  10   1   1  284.39    7.32
 -10  -1  -1  281.62    8.10
 -10   1  -1  288.68    9.19
 -10  -1  -2    0.86    1.14
  10   1   2    0.66    0.82
  10   1   2    1.35    1.12
  10  -1   3   46.57    3.76
 -10   1  -3   47.70    3.71
 -10  -1  -3   49.19    3.42
 -10  -1  -4  301.72    8.23
  10  -1   4  315.50    9.47
 -10   1  -4  305.25    9.28
 -10   1  -5  442.09   12.22
 -10  -1  -5  425.31   10.93
  10  -1   5  436.71   12.00
 -10  -1  -6   38.97    3.21
 -10   1  -6   46.20    4.04
  10  -1   6   45.39    3.84
 -10   1  -7  289.31   10.06
 -10  -1  -7  280.96    9.04
  10  -1   7  298.28    9.95
  10  -1   8   75.48    5.04
 -10  -1  -8   69.12    4.49
 -10   1  -8   71.48    5.03
  10   1   9    0.19    1.43
  10  -1   9    3.09    1.37
 -10   1  -9   -0.73    1.63
 -10   1  -9    0.32    1.71
  10  -1  10   20.73    2.89
  10   1  10   18.69    2.51
 -10  -1 -10   14.94    3.06
 -10   1 -10   17.01    2.52
 -10   1 -10   15.87    2.97
  10   1  11   24.96    3.04
 -10  -1 -11   27.11    3.71
 -10   1 -11   30.03    3.37
  10   1  12  102.24    5.94
 -10   1 -12   97.40    5.95
 -10  -1 -12   92.06    7.13
  10   1  13   85.85    5.49
 -10  -1 -13   81.10    6.55
 -10   1 -13   82.19    5.56
 -10  -1 -14  464.01   16.09
 -10   1 -14  457.08   13.79
 -10  -1 -15   72.79    6.68
 -10   1 -15   68.20    5.32
 -10   1 -16   36.49    3.98
 -10  -1 -16   37.26    4.93
 -10  -1 -17    0.37    2.40
 -10   1 -17    3.45    1.77
 -10  -1 -18   -3.25    2.86
 -10   1 -18    0.82    1.49
 -10  -1 -19   25.19    4.37
 -10   1 -19   27.28    3.75
 -10   1 -20   43.44    4.80
 -10  -1 -20   43.94    5.59
 -10  -1 -21  163.74   10.56
 -10   1 -21  137.54    8.38
 -10   1 -22   10.87    2.90
 -10  -1 -22   10.69    3.32
 -10  -1 -23   -5.41    3.35
 -10  -1 -24   -2.73    2.77
 -10  -1 -25   23.03    4.16
 -10  -1 -26   -3.12    2.54
 -10   2  28   15.65    4.06
  10  -2 -28   11.09    3.97
 -10   2  27   -0.12    2.42
  10  -2 -27   -2.45    3.27
 -10   2  26   10.73    3.80
  10  -2 -26    3.05    2.43
 -10   2  25    2.44    2.71
  10  -2 -25   -0.95    2.78
 -10   2  24   22.38    5.04
  10  -2 -24   17.25    3.95
 -10   2  23    4.41    3.37
  10  -2 -23    1.80    2.30
 -10   2  22    3.91    3.03
  10  -2 -22    2.72    2.81
 -10   2  21    2.99    3.25
  10  -2 -21    1.04    2.54
 -10   2  20   85.74    7.60
  10  -2 -20   79.92    7.16
 -10   2  19   88.91    7.60
  10  -2 -19   85.66    7.15
 -10   2  18   33.67    5.17
  10  -2 -18   29.38    4.32
 -10   2  17    3.24    2.96
  10  -2 -17   -2.46    2.61
 -10   2  16   45.78    5.41
  10  -2 -16   38.00    4.49
 -10   2  15   44.87    5.32
  10  -2 -15   50.58    4.97
 -10   2  14   87.44    6.75
  10  -2 -14   91.95    6.65
 -10  -2  14   98.52    6.68
 -10   2  13    4.01    2.61
  10  -2 -13   -0.72    2.00
 -10   2  13    2.84    1.86
 -10  -2  13    1.03    1.40
 -10   2  12   -4.90    3.20
  10  -2 -12   -2.36    1.99
 -10   2  12    1.14    1.68
 -10  -2  12    1.77    1.50
 -10   2  11   92.20    6.43
 -10   2  11   93.49    6.81
 -10  -2  11   96.66    6.13
  10  -2 -11  101.34    6.47
 -10   2  10   77.05    5.62
 -10  -2  10   90.10    5.82
 -10   2  10   80.88    5.97
 -10   2   9    6.27    2.19
 -10  -2   9   10.85    2.42
 -10   2   9    9.48    2.35
 -10   2   8  491.32   13.92
 -10  -2   8  512.75   13.34
 -10   2   8  479.02   14.65
 -10   2   7  732.47   17.43
 -10  -2   7  727.05   15.75
 -10  -2   6   -1.84    1.46
 -10   2   6   -0.03    1.78
 -10  -2   5    7.90    1.86
 -10   2   5   11.42    2.35
 -10  -2   4  522.74   10.02
 -10   2   4  526.64   12.61
 -10  -2   3   39.79    2.77
 -10  -2   3   37.51    3.00
 -10   2   3   40.80    3.69
 -10   2   3   35.15    3.23
 -10  -2   2  390.78    9.47
 -10   2   2  384.93   11.38
 -10   2   2  403.71   11.19
 -10   2   1 1049.89   20.58
 -10  -2   1 1055.25   17.76
 -10  -2   0   39.86    2.93
 -10   2   0   42.14    3.85
 -10   2   0   44.73    3.43
 -10  -2  -1  304.88    8.00
 -10   2  -1  323.02   10.22
  10   2   1  294.41    7.39
 -10  -2  -2  132.42    5.02
  10   2   2  130.14    4.24
  10   2   3    0.85    0.67
 -10  -2  -3   -0.03    1.13
 -10   2  -3   -0.51    1.55
  10   2   3   -0.72    1.13
  10   2   4  225.54    5.63
 -10  -2  -4  230.99    7.07
  10   2   4  229.13    7.03
 -10   2  -4  230.68    8.97
 -10  -2  -5  708.55   14.08
 -10   2  -5  763.69   17.41
  10  -2   5  755.19   17.05
  10   2   5  718.69   14.00
 -10   2  -6   28.61    3.53
  10   2   6   20.53    2.21
  10  -2   6   31.98    3.51
 -10  -2  -6   26.60    2.49
 -10  -2  -7  267.60    7.88
 -10   2  -7  277.05    9.98
  10  -2   7  273.29    9.64
  10  -2   8    1.57    1.62
 -10   2  -8    1.02    1.13
 -10   2  -8    3.26    1.78
 -10   2  -9    3.67    1.32
 -10   2  -9    2.56    1.76
 -10  -2 -10    0.92    2.54
 -10   2 -10    4.93    1.38
 -10   2 -10    3.16    2.00
  10   2  11   26.28    2.80
 -10  -2 -11   22.95    3.94
 -10   2 -11   26.49    2.71
 -10   2 -11   29.13    3.85
  10   2  12  167.83    7.28
 -10   2 -12  171.20    6.98
 -10  -2 -12  181.00   10.27
  10   2  13  134.68    6.79
 -10   2 -13  131.00    6.19
 -10  -2 -13  135.25    9.14
  10   2  14   29.81    3.37
 -10  -2 -14   34.45    4.99
 -10   2 -14   36.52    3.33
  10   2  15    0.69    1.43
 -10  -2 -15    4.70    2.45
 -10   2 -15    6.21    1.75
 -10  -2 -16   17.34    3.90
 -10   2 -16   15.62    2.54
 -10   2 -17    9.57    2.10
 -10  -2 -17    7.55    2.96
 -10   2 -18    0.07    1.45
 -10  -2 -18   -1.51    3.18
 -10  -2 -19   75.00    7.53
 -10   2 -19   64.69    5.08
 -10  -2 -20   -3.49    2.93
 -10  -2 -21   29.86    5.15
 -10  -2 -22   41.47    6.09
 -10  -2 -23   -1.77    2.96
 -10  -2 -24   25.83    5.10
 -10  -2 -25   24.72    4.84
 -10   3  28   -1.60    2.63
 -10   3  27    0.55    2.34
  10  -3 -27   -0.98    2.50
 -10   3  26   13.05    4.41
  10  -3 -26   14.80    3.94
 -10   3  25   70.76    7.90
  10  -3 -25   55.54    6.78
 -10   3  24    5.80    3.51
  10  -3 -24   11.84    3.53
 -10   3  23    4.86    3.42
  10  -3 -23    0.91    2.54
 -10   3  22  236.60   13.24
  10  -3 -22  205.38   11.78
 -10   3  21   39.71    5.88
  10  -3 -21   32.08    5.19
 -10   3  20    5.09    3.06
  10  -3 -20    5.03    2.90
 -10   3  19   86.46    7.80
  10  -3 -19   67.91    6.79
 -10   3  18   -2.32    3.24
  10  -3 -18   -0.87    2.73
 -10   3  17    6.40    2.85
  10  -3 -17   11.32    3.17
 -10   3  16   34.00    4.84
  10  -3 -16   26.34    4.02
 -10   3  15   10.92    3.21
  10  -3 -15    8.82    2.55
 -10   3  14  113.86    7.88
  10  -3 -14  117.72    7.55
 -10   3  13    2.11    2.03
 -10  -3  13    5.59    1.91
 -10   3  13    5.18    1.93
  10  -3 -13    5.06    2.47
 -10   3  12  446.70   14.89
 -10  -3  12  472.21   14.37
  10  -3 -12  426.18   14.31
 -10   3  12  459.51   16.41
 -10   3  11   33.93    4.15
  10  -3 -11   37.56    4.33
 -10   3  11   34.19    4.46
  10  -3 -11   37.88    4.17
  10  -3 -10  427.24   13.79
 -10   3  10  428.03   15.14
 -10   3   9  293.82   11.28
  10  -3  -9  315.31   11.54
  10  -3  -9  289.92   10.90
 -10   3   9  280.26   11.86
 -10   3   8    2.19    2.06
 -10   3   8    0.90    1.35
  10  -3  -8    1.87    1.67
 -10   3   7    0.14    1.90
 -10  -3   7    1.37    1.51
 -10   3   6  284.34   10.42
 -10  -3   6  299.64    9.08
 -10  -3   5    2.82    1.32
 -10   3   5   -0.92    1.94
 -10   3   4  104.38    6.02
 -10  -3   4  106.45    4.43
 -10   3   3  109.48    6.14
 -10  -3   3  118.31    4.87
 -10  -3   3  119.89    4.54
 -10   3   3  114.93    6.07
 -10  -3   2   51.97    2.65
 -10   3   2   42.46    3.82
 -10  -3   2   54.48    3.10
 -10   3   2   50.77    3.91
 -10   3   1  180.18    7.82
 -10  -3   1  171.86    5.52
 -10   3   0 1592.54   27.67
 -10  -3   0 1573.29   22.01
 -10   3   0 1524.13   25.09
 -10  -3  -1   50.03    2.88
 -10   3  -1   55.48    4.70
 -10   3  -1   53.35    3.62
 -10   3  -2  125.27    6.61
 -10  -3  -2  137.19    4.66
 -10   3  -2  132.74    5.50
 -10  -3  -3   77.85    3.58
 -10   3  -3   73.63    5.06
 -10   3  -3   76.06    4.03
  10  -3   4    2.14    1.57
 -10   3  -4    1.39    1.78
 -10   3  -4    1.98    1.01
 -10  -3  -4    1.19    0.83
 -10   3  -5  108.31    6.49
  10   3   5   99.34    4.26
 -10  -3  -5  104.78    4.37
  10  -3   5   99.49    6.03
 -10   3  -5  115.00    4.61
  10   3   6  134.14    5.14
 -10   3  -6  137.23    7.45
  10   3   6  146.30    3.14
  10  -3   6  153.90    7.56
  10   3   7    1.67    0.54
  10   3   7    1.09    0.93
 -10   3  -7    2.59    0.83
 -10   3  -7   -0.05    2.11
 -10   3  -8   74.41    5.72
  10   3   8   77.00    4.08
 -10   3  -8   73.29    3.36
 -10   3  -9  141.42    8.02
 -10   3  -9  141.80    4.66
 -10  -3 -10   26.37    4.04
 -10   3 -10   27.23    2.12
 -10   3 -10   26.46    3.77
 -10  -3 -11    4.09    2.19
 -10   3 -11    3.82    0.99
 -10   3 -11    3.65    1.99
 -10   3 -12   89.22    4.01
 -10  -3 -12   88.76    7.73
  10   3  13  103.76    5.53
 -10   3 -13  106.20    4.52
 -10  -3 -13  109.91    8.50
  10   3  14  276.25    9.48
 -10  -3 -14  289.77   14.03
 -10   3 -14  297.90    8.12
  10   3  15   21.27    2.75
 -10  -3 -15   23.96    4.58
 -10   3 -15   29.80    2.55
 -10   3 -16   62.83    3.76
 -10  -3 -16   57.78    6.71
 -10  -3 -17    9.10    3.11
 -10  -3 -18    2.92    2.93
 -10  -3 -19   -2.19    2.98
 -10  -3 -20   57.32    7.08
 -10  -3 -21    3.86    3.07
 -10  -3 -22   17.15    4.42
 -10  -3 -23   32.77    5.93
 -10  -3 -24   16.22    4.68
 -10   4  27   -3.92    3.57
 -10   4  26   14.42    4.65
  10  -4 -26    8.28    3.47
 -10   4  25   21.41    4.77
  10  -4 -25   20.22    4.45
 -10   4  24   27.85    5.53
  10  -4 -24   27.59    5.30
 -10   4  23   41.47    6.12
  10  -4 -23   36.55    5.29
 -10   4  22    2.18    3.22
  10  -4 -22   -0.01    2.54
 -10   4  21   40.67    6.17
  10  -4 -21   35.61    5.42
 -10   4  20   95.16    8.29
  10  -4 -20  102.95    8.33
 -10   4  19   21.64    4.25
  10  -4 -19   26.43    4.39
 -10   4  18  280.99   13.72
  10  -4 -18  273.36   13.13
 -10   4  17   30.63    4.83
  10  -4 -17   25.81    4.58
 -10   4  16  200.30   11.17
  10  -4 -16  205.41   10.71
 -10   4  15    8.10    2.49
  10  -4 -15   12.36    3.31
 -10   4  14   10.01    3.08
  10  -4 -14    5.97    2.27
  10  -4 -13  145.72    8.33
  10  -4 -12  521.50   15.83
 -10   4  12  495.53   17.84
 -10   4  11   46.43    5.05
 -10   4  11   43.42    5.29
  10  -4 -11   36.09    4.33
 -10   4  10  178.73    9.08
  10  -4 -10  163.92    8.30
 -10   4  10  157.34    9.44
 -10   4   9  430.03   13.96
  10  -4  -9  400.50   12.99
 -10   4   9  392.53   14.62
 -10   4   8   69.28    5.51
  10  -4  -8   70.63    5.52
 -10   4   8   64.06    5.71
  10  -4  -8   68.70    5.14
 -10   4   7   78.39    5.60
  10  -4  -7   83.79    5.86
  10  -4  -7   73.30    5.36
 -10   4   7   87.25    6.41
  10  -4  -6  113.30    6.67
 -10   4   6  132.32    7.29
  10  -4  -6  118.43    6.54
  10  -4  -5    0.94    1.74
 -10  -4   5    1.97    1.33
 -10   4   4 1042.84   19.47
 -10  -4   4 1063.16   13.91
 -10  -4   3  155.75    5.02
  10  -4  -3  166.48    7.92
 -10  -4   3  163.58    5.46
 -10   4   3  170.14    8.22
 -10  -4   2  161.72    4.40
 -10   4   2  163.01    7.82
 -10  -4   2  157.57    5.01
 -10   4   2  154.60    6.88
 -10   4   1   71.16    5.22
  10  -4  -1   84.70    5.64
 -10  -4   1   70.62    3.15
 -10   4   1   79.09    4.65
 -10  -4   0   75.32    3.07
 -10   4   0   76.46    5.49
  10  -4   0   84.75    5.61
 -10   4   0   79.27    4.48
  10  -4   1   86.73    5.79
 -10   4  -1   80.16    5.42
 -10  -4  -1   87.13    3.20
 -10   4  -1   90.44    4.41
  10  -4   2   68.40    5.10
 -10  -4  -2   65.42    2.78
 -10   4  -2   53.18    4.65
 -10   4  -2   67.11    3.55
 -10   4  -3   -2.08    2.14
  10  -4   3   -1.08    1.96
 -10   4  -3    1.77    0.85
 -10  -4  -3    0.60    0.79
 -10   4  -4   39.32    4.08
 -10   4  -4   42.59    2.22
 -10   4  -5  133.76    7.62
 -10   4  -5  145.34    3.58
 -10   4  -6   -0.13    2.12
 -10   4  -7    1.30    2.08
  10   4   8  134.50    4.81
 -10   4  -8  133.01    8.07
  10   4   9   25.20    2.17
 -10  -4  -9   17.81    4.14
 -10   4  -9   25.26    3.90
  10   4  10   47.48    3.10
 -10  -4 -10   41.46    5.27
 -10   4 -10   39.06    4.80
  10   4  11    0.35    0.91
 -10  -4 -11   -2.41    3.04
 -10   4 -11   -3.33    2.99
  10   4  12   -0.73    0.57
  10   4  12    1.40    0.62
 -10  -4 -12   -2.65    2.65
  10   4  13   47.24    2.74
 -10  -4 -13   42.88    6.02
  10   4  14   20.16    2.00
 -10  -4 -14   17.23    4.07
 -10  -4 -15    6.89    3.06
 -10  -4 -16   42.57    6.14
 -10  -4 -17   -3.24    3.47
 -10  -4 -18   31.24    5.56
 -10  -4 -19   38.96    6.16
 -10  -4 -20    0.61    2.51
 -10  -4 -21   -3.67    3.32
 -10  -4 -22   11.34    4.40
 -10   5  26    2.21    3.21
 -10   5  25    1.76    2.81
  10  -5 -25    7.71    3.10
 -10   5  24    2.67    2.78
  10  -5 -24   -1.16    2.66
 -10   5  23    4.88    3.41
  10  -5 -23    6.32    3.11
 -10   5  22   17.02    4.55
  10  -5 -22   21.70    4.57
 -10   5  21    3.83    2.89
  10  -5 -21    3.44    2.64
 -10   5  20   60.46    7.02
  10  -5 -20   54.08    6.48
 -10   5  19   -2.94    3.52
  10  -5 -19    0.55    2.06
 -10   5  18   -3.99    3.44
  10  -5 -18    0.66    1.85
  10  -5 -17   35.02    4.78
  10  -5 -16   46.93    5.42
  10  -5 -15    0.08    1.89
 -10   5  14    7.38    2.29
  10  -5 -14    7.60    2.86
 -10   5  13   20.95    3.50
  10  -5 -13   18.88    3.46
 -10   5  12   94.51    7.08
  10  -5 -12   87.77    6.87
 -10   5  11   12.34    3.14
  10  -5 -11   16.33    3.46
 -10   5  10  186.93    9.44
  10  -5 -10  173.82    9.01
 -10   5  10  184.20   10.46
 -10   5   9    0.99    2.37
  10  -5  -9   -0.45    1.77
 -10   5   9   -2.63    2.34
 -10   5   8   26.78    3.86
 -10   5   8   21.53    3.47
  10  -5  -8   20.13    3.01
 -10   5   7   10.92    2.70
  10  -5  -7   14.49    2.62
 -10   5   7   14.40    3.03
 -10   5   6  105.35    6.66
 -10   5   6  109.86    6.99
  10  -5  -6  103.66    6.18
 -10   5   5   75.62    5.63
  10  -5  -5   66.99    4.89
 -10   5   4   43.64    4.40
 -10  -5   4   34.90    2.88
 -10  -5   3    0.43    0.89
 -10   5   3   -2.34    2.27
 -10  -5   3   -0.19    0.90
 -10   5   3   -0.06    1.14
 -10  -5   2    9.89    1.19
 -10  -5   2   10.40    1.11
 -10   5   2    7.81    2.37
 -10   5   2    9.81    1.81
 -10  -5   1  102.47    2.99
 -10   5   1  100.51    6.66
 -10   5   1  110.78    5.44
 -10  -5   0  120.34    2.75
 -10   5   0  117.93    7.09
 -10   5   0  115.73    5.13
 -10   5  -1   97.60    6.52
 -10   5  -1   86.88    4.05
 -10   5  -2   63.43    5.34
 -10   5  -2   66.63    3.10
 -10   5  -3   24.20    3.54
 -10   5  -3   26.63    1.51
 -10   5  -4   -1.65    2.39
 -10   5  -5   -2.16    2.95
 -10   5  -6   -2.13    2.60
 -10   5  -7  155.29    8.89
 -10  -5  -8   16.17    4.02
 -10   5  -8   14.13    3.36
 -10   5  -9   91.65    7.08
 -10  -5  -9   87.75    8.13
 -10  -5 -10    3.15    2.90
 -10   5 -10    0.49    2.69
 -10  -5 -11   -1.12    2.64
 -10   5 -11   -4.18    2.99
 -10  -5 -12    6.15    3.03
 -10  -5 -13   -4.09    3.76
 -10  -5 -14    1.74    2.77
 -10  -5 -15   24.77    4.83
 -10  -5 -16   12.02    3.86
 -10  -5 -17   -2.12    3.39
 -10  -5 -18   -2.49    2.81
 -10  -5 -19   -0.20    2.65
 -10  -5 -20    1.07    2.69
  10  -6 -23   19.58    4.58
  10  -6 -22    2.42    2.90
  10  -6 -21   38.59    5.59
  10  -6 -20   30.61    4.95
  10  -6 -19   -0.16    2.50
 -10   6  18   -2.73    3.28
  10  -6 -18   -0.59    2.67
 -10   6  17    9.59    2.99
  10  -6 -17    9.67    3.35
 -10   6  16   -2.28    2.56
  10  -6 -16    0.64    2.28
 -10   6  15    2.40    2.67
  10  -6 -15    5.14    2.78
 -10   6  14   96.49    7.56
  10  -6 -14   85.90    7.03
 -10   6  13   12.96    3.13
  10  -6 -13    5.10    2.44
 -10   6  12    9.02    2.88
  10  -6 -12    9.11    2.93
 -10   6  11   -0.53    2.37
  10  -6 -11    2.78    2.04
 -10   6  10   19.22    3.58
  10  -6 -10   13.36    2.93
 -10   6   9  164.84    9.05
  10  -6  -9  139.21    8.05
 -10   6   9  149.79    9.40
 -10   6   8  108.99    7.40
 -10   6   8  111.49    7.85
  10  -6  -8  110.20    7.09
 -10   6   7    0.30    2.10
 -10   6   7    3.72    2.03
  10  -6  -7    0.59    1.75
 -10   6   6   12.15    2.77
 -10   6   6   14.69    2.84
  10  -6  -6   20.55    3.03
 -10   6   5   45.65    4.69
 -10   6   5   56.60    4.88
  10  -6  -5   51.51    4.51
 -10   6   4   -2.44    2.56
  10  -6  -4    2.62    1.49
 -10  -6   3   39.93    1.81
 -10  -6   3   41.51    1.93
 -10   6   3   44.80    4.79
 -10  -6   3   39.01    2.57
 -10   6   2  280.07   11.27
 -10  -6   2  273.21    5.41
 -10   6   2  261.21    9.14
 -10   6   1  324.27   12.01
 -10   6   1  288.47    9.07
 -10   6   0    3.44    2.40
 -10   6   0    3.95    1.34
 -10   6  -1  177.64    9.29
 -10   6  -2   24.70    3.71
 -10   6  -3  115.01    7.66
 -10   6  -4   59.70    5.65
 -10   6  -5   74.15    6.24
 -10   6  -6   51.09    5.51
 -10  -6  -7   19.23    4.65
 -10   6  -7   17.43    3.64
 -10   6  -8  132.33    8.91
 -10  -6  -8  134.45   10.51
 -10  -6  -9   56.93    7.10
 -10   6  -9   49.77    5.66
 -10  -6 -10   19.60    4.41
 -10   6 -10   25.88    4.09
 -10  -6 -11   26.33    5.04
 -10  -6 -12  114.66    9.94
 -10  -6 -13    5.48    3.39
 -10  -6 -14   -4.22    3.64
 -10  -6 -15    0.61    2.80
 -10  -6 -16   32.39    5.88
 -10  -6 -17   15.42    4.79
 -10   7  24    4.20    3.43
 -10   7  23    0.26    2.89
 -10   7  22   -2.45    3.46
 -10   7  21   -0.59    2.87
  10  -7 -21    8.13    3.48
 -10   7  20    6.73    3.02
  10  -7 -20    8.88    3.25
 -10   7  19   -0.95    2.69
  10  -7 -19   -2.19    2.67
 -10   7  18    5.69    2.78
  10  -7 -18    3.41    2.71
 -10   7  17    5.34    2.90
  10  -7 -17    8.18    3.19
 -10   7  16    5.78    2.75
  10  -7 -16   -1.64    2.44
 -10   7  15   28.97    4.59
  10  -7 -15   25.28    4.45
 -10   7  14    5.66    2.46
  10  -7 -14    0.45    2.23
 -10   7  13   14.66    3.39
  10  -7 -13   11.85    3.06
 -10   7  12    4.48    2.25
  10  -7 -12    3.95    2.57
 -10   7  11    6.38    2.57
  10  -7 -11    7.87    2.44
 -10   7  10   -0.82    2.03
  10  -7 -10    2.00    1.91
 -10   7   9   24.06    3.95
  10  -7  -9   15.66    3.10
 -10   7   8    6.01    2.42
 -10   7   8    9.28    2.82
  10  -7  -8   10.20    2.65
 -10   7   7   38.35    4.62
  10  -7  -7   33.84    4.05
 -10   7   7   39.62    4.57
 -10   7   6   42.83    4.75
  10  -7  -6   42.50    4.23
 -10   7   6   45.01    4.84
 -10   7   5   25.66    3.89
  10  -7  -5   32.19    3.62
 -10   7   5   30.99    3.84
 -10   7   4    6.92    2.37
  10  -7  -4   11.55    2.34
 -10   7   3  115.26    7.30
  10  -7  -3  105.79    5.96
 -10   7   2    9.95    3.17
 -10  -7   2   11.33    0.99
 -10   7   1   80.29    6.58
 -10   7   0   27.47    3.92
 -10   7  -1    5.48    1.92
 -10   7  -2    3.88    2.50
 -10   7  -3    2.78    2.06
 -10   7  -4    0.72    2.27
 -10   7  -5   60.70    5.94
 -10  -7  -5   59.69    7.10
 -10  -7  -6   16.36    3.95
 -10   7  -6   12.20    3.17
 -10  -7  -7   10.40    3.59
 -10   7  -7   18.47    3.79
 -10  -7  -8   11.29    3.75
 -10   7  -8   11.84    3.82
 -10  -7  -9   -1.51    2.46
 -10   7  -9    4.22    2.27
 -10  -7 -10   -3.22    3.66
 -10  -7 -11   54.96    7.54
 -10  -7 -12   -0.97    3.60
 -10  -7 -13    0.16    3.36
 -10  -7 -14   -2.54    3.00
 -10  -7 -15    2.28    3.31
 -10   8  21    2.14    2.43
 -10   8  20   19.64    4.47
  10  -8 -20   24.39    5.01
 -10   8  19    3.65    2.93
  10  -8 -19    6.88    3.55
 -10   8  18   12.70    3.57
  10  -8 -18   11.94    3.92
 -10   8  17    7.28    3.06
  10  -8 -17    1.68    2.62
 -10   8  16   28.53    4.69
  10  -8 -16   25.90    4.55
 -10   8  15    1.98    2.29
  10  -8 -15   -0.91    2.44
 -10   8  14  163.05    9.98
  10  -8 -14  146.37    9.89
 -10   8  13    9.29    3.05
  10  -8 -13    3.12    2.52
 -10   8  12    7.69    2.99
  10  -8 -12    4.52    1.84
 -10   8  11   -2.81    2.71
  10  -8 -11    1.13    1.86
 -10   8  10    0.58    1.98
  10  -8 -10    3.17    2.04
 -10   8   9    7.59    2.63
  10  -8  -9   10.18    2.71
 -10   8   8   72.38    6.39
  10  -8  -8   69.38    6.04
 -10   8   7    7.90    2.88
  10  -8  -7    3.12    2.00
 -10   8   6   50.13    5.33
  10  -8  -6   44.83    4.59
 -10   8   5    4.64    2.31
  10  -8  -5    5.44    1.90
 -10   8   4    7.70    2.77
  10  -8  -4    8.26    2.23
 -10   8   3    8.18    2.85
  10  -8  -3    0.68    1.50
 -10   8   2  148.77    8.97
 -10   8   1    3.35    2.46
 -10   8   0   18.76    3.52
 -10   8  -1   -1.93    2.78
 -10   8  -2    3.09    2.36
 -10   8  -3   -0.14    2.54
 -10  -8  -4    5.64    3.71
 -10   8  -4    8.50    3.00
 -10  -8  -5    0.57    3.29
 -10   8  -5    2.80    2.18
 -10  -8  -6   -1.90    3.13
 -10   8  -6   -3.55    2.92
 -10  -8  -7    5.57    3.08
 -10   8  -7    2.53    2.33
 -10  -8  -8    0.42    2.89
 -10   8  -8   -4.73    3.22
 -10  -8  -9    6.04    3.83
 -10  -8 -10   17.95    5.19
 -10  -8 -11    5.55    2.91
  10  -9 -17    2.94    2.91
  10  -9 -16    9.08    3.58
 -10   9  15   24.15    4.49
  10  -9 -15   21.72    4.35
 -10   9  14   -3.06    2.27
  10  -9 -14   -2.89    2.24
 -10   9  13   12.98    3.47
  10  -9 -13    2.88    2.07
 -10   9  12    0.34    2.09
  10  -9 -12    1.33    2.22
 -10   9  11    6.90    2.53
  10  -9 -11    9.61    2.88
 -10   9  10    2.96    2.29
  10  -9 -10    2.30    1.78
 -10   9   9   20.83    3.85
  10  -9  -9   16.25    3.37
 -10   9   8   -0.06    1.88
  10  -9  -8    3.61    2.38
 -10   9   7   55.75    5.65
  10  -9  -7   59.97    5.55
 -10   9   6   31.86    4.46
 -10   9   5   -1.37    1.94
 -10   9   4    6.79    2.81
 -10   9   3    6.14    3.05
 -10   9   2   31.34    4.76
 -10   9   1   18.64    3.76
 -10   9   0    1.64    2.21
 -10  -9  -1    0.02    2.73
 -10   9  -1   -4.17    2.93
 -10  -9  -2   24.76    5.35
 -10   9  -2   17.20    3.67
 -10  -9  -3   -2.58    3.19
 -10   9  -3   -1.57    2.56
 -10  -9  -4   11.20    4.07
 -10   9  -4    8.55    3.22
 -10  -9  -5    2.28    2.77
 -10   9  -5    0.70    2.44
 -10  -9  -6   10.89    4.20
 -10   9  -6   -0.26    2.51
 -10  -9  -7    2.91    2.97
 -10  10   7    4.98    2.43
 -10  10   6   -0.18    2.03
 -10  10   5   -0.77    2.04
 -10  10   4   -4.76    2.55
 -10  10   3   21.47    4.03
 -10 -10   2    0.01    2.75
 -10  10   2    2.03    2.10
 -10 -10   1    2.66    3.26
 -10  10   1    0.46    2.04
 -10 -10   0    2.58    3.23
 -10  10   0    6.13    2.64
 -10 -10  -1   -2.11    3.00
 -10  10  -1    1.67    2.04
 -10 -10  -2   -6.41    3.65
 -10  10  -2    3.48    2.27
 -10  10  -3   29.88    4.63
 -10  10  -4    4.74    3.11
 -11   0  28    0.99    3.07
 -11   0  27   25.14    5.03
 -11   0  26   -2.16    2.90
 -11   0  25    4.71    3.36
 -11   0  24    3.12    2.97
 -11   0  23   -0.94    3.23
 -11   0  22    4.50    3.16
 -11   0  21  361.48   15.97
 -11   0  20   -1.34    3.06
 -11   0  19  246.26   12.63
 -11   0  18    2.67    2.49
 -11   0  17   75.97    6.90
 -11   0  16   10.68    3.91
 -11   0  15 1847.90   35.57
 -11   0  14    5.93    3.10
 -11   0  13   99.26    7.08
 -11   0  13  107.62    7.24
 -11   0  12    0.86    2.28
 -11   0  12    0.26    1.13
 -11   0  11   47.88    4.88
 -11   0  11   44.00    4.41
 -11   0  10    0.98    2.07
 -11   0   9 1442.64   26.53
 -11   0   8    3.37    2.07
 -11   0   7    7.26    2.16
 -11   0   7    8.32    2.16
 -11   0   6   -2.63    1.84
 -11   0   5  272.06    9.49
 -11   0   4   -2.53    2.03
  11   0  -3    2.61    1.17
 -11   0   3  717.86   14.04
 -11   0   2   -1.08    1.69
  11   0  -2   -0.69    0.96
  11   0  -1  824.11   17.32
 -11   0   1 1513.53   22.35
  11   0   0    0.16    1.00
 -11   0   0   -0.51    1.49
 -11   0  -1   42.78    3.57
  11   0   1   30.92    2.67
 -11   0  -2    5.25    2.33
 -11   0  -3  274.49    8.90
 -11   0  -4    1.30    1.77
  11   0   4   -0.38    1.30
 -11   0  -5  381.05   11.21
  11   0   5  381.80   11.20
  11   0   6   -1.28    1.67
 -11   0  -6    1.31    1.74
  11   0   7    3.64    1.51
 -11   0  -7    0.23    2.01
  11   0   8   -0.84    1.47
 -11   0  -8   -3.61    2.26
  11   0   9   13.12    2.41
 -11   0  -9    9.49    2.22
  11   0  10    1.99    1.81
 -11   0 -10   -0.75    1.69
 -11   0 -10   -1.51    2.05
  11   0  11  275.31   10.31
 -11   0 -11  270.34   11.08
 -11   0 -12   -0.44    1.84
 -11   0 -13   78.56    6.22
 -11   0 -14   -0.73    2.05
 -11   0 -15   13.52    3.05
 -11   0 -16    0.25    1.80
 -11   0 -17   81.77    6.70
 -11   0 -18    0.05    1.90
 -11   0 -19   64.37    6.23
 -11   0 -20    1.20    2.02
 -11   0 -21  128.89    9.10
 -11   0 -22   -0.35    2.06
 -11   0 -23    6.81    2.64
 -11   1  28    2.46    3.18
 -11  -1  28    1.04    3.36
 -11   1  27   19.74    4.97
 -11  -1  27   20.08    4.67
 -11   1  26   -0.25    2.78
 -11  -1  26    6.09    3.68
 -11   1  25   -3.10    3.30
 -11  -1  25    3.75    2.88
 -11   1  24   26.77    5.17
 -11  -1  24   21.90    4.81
 -11   1  23   57.59    6.92
 -11  -1  23   41.70    5.86
 -11   1  22   45.50    5.98
 -11  -1  22   44.30    5.99
 -11   1  21   49.54    6.40
 -11  -1  21   42.59    5.67
 -11   1  20   33.04    4.93
 -11  -1  20   22.18    4.30
 -11  -1  19   65.29    6.66
 -11   1  19   72.09    7.05
 -11   1  18   51.91    5.97
 -11  -1  18   45.08    5.50
 -11  -1  17  341.04   14.18
 -11   1  17  345.14   14.22
 -11  -1  16   94.24    7.30
 -11   1  16   91.68    7.35
 -11   1  15   63.32    6.09
 -11  -1  15   62.87    5.97
 -11   1  14   46.09    5.00
 -11  -1  14   43.16    5.22
 -11  -1  13   80.64    6.22
[truncated: 190,425 more chars]
