# Supplementary material for: Copper(II) Complexes with 4-Substituted 2,6-Bis(thiazol-2-yl)pyridines—An Overview of Structural–Optical Relationships
Source: Int J Mol Sci. 2025 Dec 9;26(24):11868. doi: 10.3390/ijms262411868 (PMC12733273; doi:10.3390/ijms262411868)
Supplement: Supplementary file 1 [file ijms-26-11868-s001.zip › ESI/3_CuCl2AF3_final.cif]

data_cucl2af3
_audit_creation_date               2021-03-16
_audit_creation_method
;
Olex2 1.3
(compiled 2020.11.12 svn.r5f609507 for OlexSys, GUI svn.r6226)
;
_shelx_SHELXL_version_number       '2018/3'
_audit_contact_author_address      ?
_audit_contact_author_email        ?
_audit_contact_author_name         ''
_audit_contact_author_phone        ?
_publ_contact_author_id_orcid      ?
_publ_section_references
;
Dolomanov, O.V., Bourhis, L.J., Gildea, R.J, Howard, J.A.K. & Puschmann, H.
 (2009), J. Appl. Cryst. 42, 339-341.

Sheldrick, G.M. (2008). Acta Cryst. A64, 112-122.

Sheldrick, G.M. (2015). Acta Cryst. C71, 3-8.
;
_chemical_name_common              ?
_chemical_name_systematic          ?
_chemical_formula_moiety           'C16 H10 Cl2 Cu N4 S2'
_chemical_formula_sum              'C16 H10 Cl2 Cu N4 S2'
_chemical_formula_weight           456.84
_chemical_melting_point            ?
loop_
  _atom_type_symbol
  _atom_type_description
  _atom_type_scat_dispersion_real
  _atom_type_scat_dispersion_imag
  _atom_type_scat_source
 'C' 'C' 0.0033 0.0016 'International Tables Vol C Tables 4.2.6.8 and 6.1.1.4'
 'H' 'H' 0.0000 0.0000 'International Tables Vol C Tables 4.2.6.8 and 6.1.1.4'
 'Cl' 'Cl' 0.1484 0.1585 'International Tables Vol C Tables 4.2.6.8 and 6.1.1.4'
 'Cu' 'Cu' 0.3201 1.2651 'International Tables Vol C Tables 4.2.6.8 and 6.1.1.4'
 'N' 'N' 0.0061 0.0033 'International Tables Vol C Tables 4.2.6.8 and 6.1.1.4'
 'S' 'S' 0.1246 0.1234 'International Tables Vol C Tables 4.2.6.8 and 6.1.1.4'

_shelx_space_group_comment
;
The symmetry employed for this shelxl refinement is uniquely defined
by the following loop, which should always be used as a source of
symmetry information in preference to the above space-group names.
They are only intended as comments.
;
_space_group_crystal_system        'monoclinic'
_space_group_IT_number             14
_space_group_name_H-M_alt          'P 1 21/c 1'
_space_group_name_Hall             '-P 2ybc'
loop_
  _space_group_symop_operation_xyz
 'x, y, z'
 '-x, y+1/2, -z+1/2'
 '-x, -y, -z'
 'x, -y-1/2, z-1/2'

_cell_length_a                     14.1745(9)
_cell_length_b                     11.9978(6)
_cell_length_c                     10.4487(6)
_cell_angle_alpha                  90
_cell_angle_beta                   107.157(7)
_cell_angle_gamma                  90
_cell_volume                       1697.87(19)
_cell_formula_units_Z              4
_cell_measurement_reflns_used      3296
_cell_measurement_temperature      293(2)
_cell_measurement_theta_max        29.0240
_cell_measurement_theta_min        4.4260
_shelx_estimated_absorpt_T_max     ?
_shelx_estimated_absorpt_T_min     ?
_exptl_absorpt_coefficient_mu      1.854
_exptl_absorpt_correction_T_max    1.00000
_exptl_absorpt_correction_T_min    0.83992
_exptl_absorpt_correction_type     multi-scan
_exptl_absorpt_process_details
;
CrysAlisPro 1.171.40.67a (Rigaku Oxford Diffraction, 2019)
Empirical absorption correction using spherical harmonics,
 implemented in SCALE3 ABSPACK scaling algorithm.
;
_exptl_absorpt_special_details     ?
_exptl_crystal_colour              'green'
_exptl_crystal_density_diffrn      1.787
_exptl_crystal_density_meas        ?
_exptl_crystal_density_method      ?
_exptl_crystal_description         'prism'
_exptl_crystal_F_000               916
_exptl_crystal_size_max            0.12
_exptl_crystal_size_mid            0.09
_exptl_crystal_size_min            0.07
_exptl_transmission_factor_max     ?
_exptl_transmission_factor_min     ?
_diffrn_reflns_av_R_equivalents    0.0243
_diffrn_reflns_av_unetI/netI       0.0283
_diffrn_reflns_Laue_measured_fraction_full  0.998
_diffrn_reflns_Laue_measured_fraction_max  0.998
_diffrn_reflns_limit_h_max         16
_diffrn_reflns_limit_h_min         -13
_diffrn_reflns_limit_k_max         14
_diffrn_reflns_limit_k_min         -14
_diffrn_reflns_limit_l_max         10
_diffrn_reflns_limit_l_min         -12
_diffrn_reflns_number              7771
_diffrn_reflns_point_group_measured_fraction_full  0.998
_diffrn_reflns_point_group_measured_fraction_max  0.998
_diffrn_reflns_theta_full          25.040
_diffrn_reflns_theta_max           25.040
_diffrn_reflns_theta_min           3.396
_diffrn_ambient_temperature        293(2)
_diffrn_detector                   'CCD plate'
_diffrn_detector_area_resol_mean   10.4015
_diffrn_detector_type              Atlas
_diffrn_measured_fraction_theta_full  0.998
_diffrn_measured_fraction_theta_max  0.998
_diffrn_measurement_details
;
List of Runs (angles in degrees, time in seconds):

  # Type    Start    End  Width  t~exp~   \w     \q     \k     \f   Frames
--------------------------------------------------------------------------
  1  \w     -9.00  26.00   1.00    7.09    --    9.90 -77.00-150.00   35
  2  \w     -9.00  45.00   1.00    7.09    --  -11.54  38.00 -90.00   54
  3  \w    -47.00  68.00   1.00    7.09    --  -11.54  19.00  30.00  115
;
_diffrn_measurement_device         'four-circle diffractometer'
_diffrn_measurement_device_type    'Xcalibur, Atlas, Gemini ultra'
_diffrn_measurement_method         '\w scans'
_diffrn_orient_matrix_type        
 'CrysAlisPro convention (1999,Acta A55,543-557)'
_diffrn_orient_matrix_UB_11        0.0409489000
_diffrn_orient_matrix_UB_12        0.0360098000
_diffrn_orient_matrix_UB_13        0.0252702000
_diffrn_orient_matrix_UB_21        0.0013351000
_diffrn_orient_matrix_UB_22        -0.0142831000
_diffrn_orient_matrix_UB_23        0.0664185000
_diffrn_orient_matrix_UB_31        0.0325931000
_diffrn_orient_matrix_UB_32        -0.0446438000
_diffrn_orient_matrix_UB_33        -0.0008613000
_diffrn_radiation_monochromator    graphite
_diffrn_radiation_probe            x-ray
_diffrn_radiation_type             'Mo K\a'
_diffrn_radiation_wavelength       0.71073
_diffrn_source                     'fine-focus sealed X-ray tube'
_diffrn_source_type                'Enhance (Mo) X-ray Source'
_reflns_Friedel_coverage           0.000
_reflns_Friedel_fraction_full      .
_reflns_Friedel_fraction_max       .
_reflns_number_gt                  2562
_reflns_number_total               3001
_reflns_odcompleteness_completeness  99.70
_reflns_odcompleteness_iscentric   1
_reflns_odcompleteness_theta       26.32
_reflns_special_details
;
 Reflections were merged by SHELXL according to the crystal
 class for the calculation of statistics and refinement.
 
 _reflns_Friedel_fraction is defined as the number of unique
 Friedel pairs measured divided by the number that would be
 possible theoretically, ignoring centric projections and
 systematic absences.
;
_reflns_threshold_expression       'I > 2\s(I)'
_computing_cell_refinement         'CrysAlisPro 1.171.40.67a (Rigaku OD, 2019)'
_computing_data_collection         'CrysAlisPro 1.171.40.67a (Rigaku OD, 2019)'
_computing_data_reduction          'CrysAlisPro 1.171.40.67a (Rigaku OD, 2019)'
_computing_molecular_graphics      'Olex2 1.3 (Dolomanov et al., 2009)'
_computing_publication_material    'Olex2 1.3 (Dolomanov et al., 2009)'
_computing_structure_refinement    'SHELXL 2018/3 (Sheldrick, 2015)'
_computing_structure_solution      'SHELXS  (Sheldrick, 2008)'
_refine_diff_density_max           0.309
_refine_diff_density_min           -0.459
_refine_diff_density_rms           0.086
_refine_ls_extinction_coef         .
_refine_ls_extinction_method       none
_refine_ls_goodness_of_fit_ref     1.065
_refine_ls_hydrogen_treatment      constr
_refine_ls_matrix_type             full
_refine_ls_number_parameters       226
_refine_ls_number_reflns           3001
_refine_ls_number_restraints       0
_refine_ls_R_factor_all            0.0374
_refine_ls_R_factor_gt             0.0291
_refine_ls_restrained_S_all        1.065
_refine_ls_shift/su_max            0.001
_refine_ls_shift/su_mean           0.000
_refine_ls_structure_factor_coef   Fsqd
_refine_ls_weighting_details      
 'w=1/[\s^2^(Fo^2^)+(0.0358P)^2^+0.3952P] where P=(Fo^2^+2Fc^2^)/3'
_refine_ls_weighting_scheme        calc
_refine_ls_wR_factor_gt            0.0691
_refine_ls_wR_factor_ref           0.0734
_refine_special_details            ?
_olex2_refinement_description
;
1. Fixed Uiso
 At 1.2 times of:
  All C(H) groups
2.a Aromatic/amide H refined with riding coordinates:
 C1(H1), C2(H2), C5(H5), C7(H7), C10(H10), C11(H11), C13(H13), C14(H14),
 C15(H15), C16(H16)
;
_atom_sites_solution_hydrogens     geom
_atom_sites_solution_primary       direct
_atom_sites_solution_secondary     ?
loop_
  _atom_site_label
  _atom_site_type_symbol
  _atom_site_fract_x
  _atom_site_fract_y
  _atom_site_fract_z
  _atom_site_U_iso_or_equiv
  _atom_site_adp_type
  _atom_site_occupancy
  _atom_site_site_symmetry_order
  _atom_site_calc_flag
  _atom_site_refinement_flags_posn
  _atom_site_refinement_flags_adp
  _atom_site_refinement_flags_occupancy
  _atom_site_disorder_assembly
  _atom_site_disorder_group
 Cu1 Cu 0.15022(2) 0.49805(2) 0.51282(3) 0.03212(12) Uani 1 1 d . . . . .
 Cl1 Cl 0.03010(5) 0.54338(7) 0.33006(6) 0.0518(2) Uani 1 1 d . . . . .
 Cl2 Cl 0.29730(5) 0.47508(5) 0.43097(6) 0.03467(16) Uani 1 1 d . . . . .
 S1 S 0.15040(5) 0.14281(5) 0.63716(7) 0.03972(18) Uani 1 1 d . . . . .
 S2 S 0.28021(5) 0.77544(5) 0.79613(7) 0.04172(19) Uani 1 1 d . . . . .
 N1 N 0.12383(14) 0.32924(17) 0.51652(19) 0.0302(5) Uani 1 1 d . . . . .
 N2 N 0.22323(14) 0.45979(16) 0.70017(18) 0.0277(4) Uani 1 1 d . . . . .
 N3 N 0.18785(15) 0.65468(16) 0.5976(2) 0.0335(5) Uani 1 1 d . . . . .
 N4 N 0.43872(17) 0.46599(18) 1.1679(2) 0.0410(5) Uani 1 1 d . . . . .
 C1 C 0.06876(18) 0.2537(2) 0.4288(2) 0.0374(6) Uani 1 1 d . . . . .
 H1 H 0.030504 0.272681 0.342856 0.045 Uiso 1 1 calc R U . . .
 C2 C 0.0744(2) 0.1488(2) 0.4772(3) 0.0429(7) Uani 1 1 d . . . . .
 H2 H 0.041176 0.087906 0.429543 0.051 Uiso 1 1 calc R U . . .
 C3 C 0.17187(17) 0.28222(19) 0.6310(2) 0.0275(5) Uani 1 1 d . . . . .
 C4 C 0.23133(16) 0.35345(19) 0.7383(2) 0.0253(5) Uani 1 1 d . . . . .
 C5 C 0.28954(16) 0.32179(19) 0.8650(2) 0.0282(5) Uani 1 1 d . . . . .
 H5 H 0.295350 0.247220 0.890399 0.034 Uiso 1 1 calc R U . . .
 C6 C 0.33894(16) 0.4046(2) 0.9528(2) 0.0278(5) Uani 1 1 d . . . . .
 C7 C 0.32703(18) 0.51520(19) 0.9118(2) 0.0303(6) Uani 1 1 d . . . . .
 H7 H 0.358548 0.571806 0.969466 0.036 Uiso 1 1 calc R U . . .
 C8 C 0.26777(17) 0.5400(2) 0.7844(2) 0.0288(5) Uani 1 1 d . . . . .
 C9 C 0.24483(18) 0.6498(2) 0.7227(2) 0.0311(5) Uani 1 1 d . . . . .
 C10 C 0.2176(2) 0.8389(2) 0.6503(3) 0.0463(7) Uani 1 1 d . . . . .
 H10 H 0.214358 0.915625 0.637139 0.056 Uiso 1 1 calc R U . . .
 C11 C 0.1733(2) 0.7634(2) 0.5566(3) 0.0426(7) Uani 1 1 d . . . . .
 H11 H 0.135768 0.783529 0.470657 0.051 Uiso 1 1 calc R U . . .
 C12 C 0.40431(17) 0.37790(19) 1.0899(2) 0.0287(5) Uani 1 1 d . . . . .
 C13 C 0.42654(18) 0.2691(2) 1.1339(3) 0.0359(6) Uani 1 1 d . . . . .
 H13 H 0.401139 0.209191 1.077867 0.043 Uiso 1 1 calc R U . . .
 C14 C 0.48709(19) 0.2517(2) 1.2625(3) 0.0426(7) Uani 1 1 d . . . . .
 H14 H 0.503817 0.179754 1.294142 0.051 Uiso 1 1 calc R U . . .
 C15 C 0.52219(19) 0.3418(2) 1.3428(3) 0.0434(7) Uani 1 1 d . . . . .
 H15 H 0.562728 0.332388 1.430059 0.052 Uiso 1 1 calc R U . . .
 C16 C 0.4962(2) 0.4457(2) 1.2917(3) 0.0478(7) Uani 1 1 d . . . . .
 H16 H 0.520240 0.506460 1.346907 0.057 Uiso 1 1 calc R U . . .

loop_
  _atom_site_aniso_label
  _atom_site_aniso_U_11
  _atom_site_aniso_U_22
  _atom_site_aniso_U_33
  _atom_site_aniso_U_23
  _atom_site_aniso_U_13
  _atom_site_aniso_U_12
 Cu1 0.0396(2) 0.02842(19) 0.02213(18) 0.00282(12) -0.00050(13) 0.00613(13)
 Cl1 0.0497(4) 0.0678(5) 0.0291(3) 0.0100(3) -0.0020(3) 0.0230(4)
 Cl2 0.0374(3) 0.0292(3) 0.0349(3) -0.0004(3) 0.0067(3) 0.0011(3)
 S1 0.0526(4) 0.0269(3) 0.0313(4) -0.0023(3) -0.0006(3) -0.0084(3)
 S2 0.0570(4) 0.0232(3) 0.0418(4) -0.0032(3) 0.0097(3) -0.0005(3)
 N1 0.0315(10) 0.0317(11) 0.0233(10) -0.0003(9) 0.0019(8) -0.0003(9)
 N2 0.0344(11) 0.0227(10) 0.0214(10) 0.0000(8) 0.0011(8) 0.0021(9)
 N3 0.0433(12) 0.0270(11) 0.0286(11) 0.0033(9) 0.0080(9) 0.0079(9)
 N4 0.0526(14) 0.0334(12) 0.0270(12) -0.0034(10) -0.0040(10) -0.0040(11)
 C1 0.0334(13) 0.0495(16) 0.0235(13) -0.0063(12) -0.0003(10) -0.0064(12)
 C2 0.0477(16) 0.0407(16) 0.0337(15) -0.0106(12) 0.0018(12) -0.0149(13)
 C3 0.0287(12) 0.0265(12) 0.0249(12) -0.0012(10) 0.0040(10) -0.0015(10)
 C4 0.0295(12) 0.0227(12) 0.0222(12) -0.0018(9) 0.0052(9) -0.0005(10)
 C5 0.0330(13) 0.0238(12) 0.0243(12) 0.0010(10) 0.0030(10) -0.0001(10)
 C6 0.0283(12) 0.0277(13) 0.0245(12) -0.0010(10) 0.0035(9) 0.0005(10)
 C7 0.0364(14) 0.0246(12) 0.0254(13) -0.0035(10) 0.0021(11) -0.0013(10)
 C8 0.0358(13) 0.0221(12) 0.0264(13) -0.0023(10) 0.0060(10) -0.0007(11)
 C9 0.0391(14) 0.0246(12) 0.0295(13) -0.0011(10) 0.0099(11) 0.0030(11)
 C10 0.0646(19) 0.0258(14) 0.0502(18) 0.0059(13) 0.0195(15) 0.0085(13)
 C11 0.0569(17) 0.0351(15) 0.0369(15) 0.0105(13) 0.0155(13) 0.0153(13)
 C12 0.0288(12) 0.0291(12) 0.0250(12) -0.0009(10) 0.0029(10) -0.0017(10)
 C13 0.0400(14) 0.0293(13) 0.0301(13) -0.0004(11) -0.0024(11) -0.0016(11)
 C14 0.0433(16) 0.0355(15) 0.0404(16) 0.0081(13) -0.0011(13) 0.0019(13)
 C15 0.0432(15) 0.0487(17) 0.0278(14) 0.0034(13) -0.0059(12) -0.0002(13)
 C16 0.0566(18) 0.0419(16) 0.0305(14) -0.0069(13) -0.0093(13) -0.0069(14)

_geom_special_details
;
 All esds (except the esd in the dihedral angle between two l.s. planes)
 are estimated using the full covariance matrix.  The cell esds are taken
 into account individually in the estimation of esds in distances, angles
 and torsion angles; correlations between esds in cell parameters are only
 used when they are defined by crystal symmetry.  An approximate (isotropic)
 treatment of cell esds is used for estimating esds involving l.s. planes.
;
loop_
  _geom_bond_atom_site_label_1
  _geom_bond_atom_site_label_2
  _geom_bond_distance
  _geom_bond_site_symmetry_2
  _geom_bond_publ_flag
 Cu1 Cl1 2.2189(7) . ?
 Cu1 Cl2 2.4911(7) . ?
 Cu1 N1 2.062(2) . ?
 Cu1 N2 1.9795(19) . ?
 Cu1 N3 2.079(2) . ?
 S1 C2 1.702(3) . ?
 S1 C3 1.705(2) . ?
 S2 C9 1.699(2) . ?
 S2 C10 1.700(3) . ?
 N1 C1 1.360(3) . ?
 N1 C3 1.317(3) . ?
 N2 C4 1.332(3) . ?
 N2 C8 1.331(3) . ?
 N3 C9 1.320(3) . ?
 N3 C11 1.370(3) . ?
 N4 C12 1.336(3) . ?
 N4 C16 1.332(3) . ?
 C1 H1 0.9300 . ?
 C1 C2 1.350(4) . ?
 C2 H2 0.9300 . ?
 C3 C4 1.463(3) . ?
 C4 C5 1.390(3) . ?
 C5 H5 0.9300 . ?
 C5 C6 1.393(3) . ?
 C6 C7 1.390(3) . ?
 C6 C12 1.493(3) . ?
 C7 H7 0.9300 . ?
 C7 C8 1.381(3) . ?
 C8 C9 1.460(3) . ?
 C10 H10 0.9300 . ?
 C10 C11 1.346(4) . ?
 C11 H11 0.9300 . ?
 C12 C13 1.389(3) . ?
 C13 H13 0.9300 . ?
 C13 C14 1.380(3) . ?
 C14 H14 0.9300 . ?
 C14 C15 1.369(4) . ?
 C15 H15 0.9300 . ?
 C15 C16 1.363(4) . ?
 C16 H16 0.9300 . ?

loop_
  _geom_angle_atom_site_label_1
  _geom_angle_atom_site_label_2
  _geom_angle_atom_site_label_3
  _geom_angle
  _geom_angle_site_symmetry_1
  _geom_angle_site_symmetry_3
  _geom_angle_publ_flag
 Cl1 Cu1 Cl2 103.83(3) . . ?
 N1 Cu1 Cl1 99.17(6) . . ?
 N1 Cu1 Cl2 94.16(6) . . ?
 N1 Cu1 N3 154.83(8) . . ?
 N2 Cu1 Cl1 162.27(6) . . ?
 N2 Cu1 Cl2 93.87(6) . . ?
 N2 Cu1 N1 78.38(8) . . ?
 N2 Cu1 N3 78.15(8) . . ?
 N3 Cu1 Cl1 100.39(6) . . ?
 N3 Cu1 Cl2 96.36(6) . . ?
 C2 S1 C3 89.44(13) . . ?
 C9 S2 C10 89.21(13) . . ?
 C1 N1 Cu1 135.50(17) . . ?
 C3 N1 Cu1 112.95(15) . . ?
 C3 N1 C1 111.5(2) . . ?
 C4 N2 Cu1 119.47(15) . . ?
 C8 N2 Cu1 119.58(16) . . ?
 C8 N2 C4 120.9(2) . . ?
 C9 N3 Cu1 112.75(16) . . ?
 C9 N3 C11 110.1(2) . . ?
 C11 N3 Cu1 137.02(18) . . ?
 C16 N4 C12 117.2(2) . . ?
 N1 C1 H1 122.9 . . ?
 C2 C1 N1 114.2(2) . . ?
 C2 C1 H1 122.9 . . ?
 S1 C2 H2 124.5 . . ?
 C1 C2 S1 110.95(19) . . ?
 C1 C2 H2 124.5 . . ?
 N1 C3 S1 113.85(17) . . ?
 N1 C3 C4 118.2(2) . . ?
 C4 C3 S1 127.84(18) . . ?
 N2 C4 C3 110.6(2) . . ?
 N2 C4 C5 121.4(2) . . ?
 C5 C4 C3 128.0(2) . . ?
 C4 C5 H5 120.8 . . ?
 C4 C5 C6 118.3(2) . . ?
 C6 C5 H5 120.8 . . ?
 C5 C6 C12 121.9(2) . . ?
 C7 C6 C5 119.1(2) . . ?
 C7 C6 C12 119.0(2) . . ?
 C6 C7 H7 120.4 . . ?
 C8 C7 C6 119.1(2) . . ?
 C8 C7 H7 120.4 . . ?
 N2 C8 C7 121.1(2) . . ?
 N2 C8 C9 111.1(2) . . ?
 C7 C8 C9 127.8(2) . . ?
 N3 C9 S2 114.86(18) . . ?
 N3 C9 C8 118.0(2) . . ?
 C8 C9 S2 127.14(18) . . ?
 S2 C10 H10 124.5 . . ?
 C11 C10 S2 111.1(2) . . ?
 C11 C10 H10 124.5 . . ?
 N3 C11 H11 122.6 . . ?
 C10 C11 N3 114.7(2) . . ?
 C10 C11 H11 122.6 . . ?
 N4 C12 C6 115.3(2) . . ?
 N4 C12 C13 122.3(2) . . ?
 C13 C12 C6 122.4(2) . . ?
 C12 C13 H13 120.7 . . ?
 C14 C13 C12 118.7(2) . . ?
 C14 C13 H13 120.7 . . ?
 C13 C14 H14 120.4 . . ?
 C15 C14 C13 119.1(2) . . ?
 C15 C14 H14 120.4 . . ?
 C14 C15 H15 120.8 . . ?
 C16 C15 C14 118.3(2) . . ?
 C16 C15 H15 120.8 . . ?
 N4 C16 C15 124.4(3) . . ?
 N4 C16 H16 117.8 . . ?
 C15 C16 H16 117.8 . . ?

loop_
  _geom_torsion_atom_site_label_1
  _geom_torsion_atom_site_label_2
  _geom_torsion_atom_site_label_3
  _geom_torsion_atom_site_label_4
  _geom_torsion
  _geom_torsion_site_symmetry_1
  _geom_torsion_site_symmetry_2
  _geom_torsion_site_symmetry_3
  _geom_torsion_site_symmetry_4
  _geom_torsion_publ_flag
 Cu1 N1 C1 C2 -179.83(19) . . . . ?
 Cu1 N1 C3 S1 179.44(11) . . . . ?
 Cu1 N1 C3 C4 2.8(3) . . . . ?
 Cu1 N2 C4 C3 -6.5(3) . . . . ?
 Cu1 N2 C4 C5 173.88(17) . . . . ?
 Cu1 N2 C8 C7 -173.80(18) . . . . ?
 Cu1 N2 C8 C9 6.1(3) . . . . ?
 Cu1 N3 C9 S2 178.64(11) . . . . ?
 Cu1 N3 C9 C8 -3.5(3) . . . . ?
 Cu1 N3 C11 C10 -177.1(2) . . . . ?
 S1 C3 C4 N2 -174.03(18) . . . . ?
 S1 C3 C4 C5 5.6(4) . . . . ?
 S2 C10 C11 N3 0.0(3) . . . . ?
 N1 C1 C2 S1 0.1(3) . . . . ?
 N1 C3 C4 N2 2.1(3) . . . . ?
 N1 C3 C4 C5 -178.2(2) . . . . ?
 N2 C4 C5 C6 0.7(3) . . . . ?
 N2 C8 C9 S2 176.25(18) . . . . ?
 N2 C8 C9 N3 -1.4(3) . . . . ?
 N4 C12 C13 C14 -0.6(4) . . . . ?
 C1 N1 C3 S1 -0.8(3) . . . . ?
 C1 N1 C3 C4 -177.4(2) . . . . ?
 C2 S1 C3 N1 0.7(2) . . . . ?
 C2 S1 C3 C4 177.0(2) . . . . ?
 C3 S1 C2 C1 -0.4(2) . . . . ?
 C3 N1 C1 C2 0.5(3) . . . . ?
 C3 C4 C5 C6 -178.9(2) . . . . ?
 C4 N2 C8 C7 2.7(4) . . . . ?
 C4 N2 C8 C9 -177.4(2) . . . . ?
 C4 C5 C6 C7 1.1(3) . . . . ?
 C4 C5 C6 C12 -179.0(2) . . . . ?
 C5 C6 C7 C8 -1.0(4) . . . . ?
 C5 C6 C12 N4 -173.4(2) . . . . ?
 C5 C6 C12 C13 5.6(4) . . . . ?
 C6 C7 C8 N2 -0.9(4) . . . . ?
 C6 C7 C8 C9 179.3(2) . . . . ?
 C6 C12 C13 C14 -179.6(2) . . . . ?
 C7 C6 C12 N4 6.6(3) . . . . ?
 C7 C6 C12 C13 -174.4(2) . . . . ?
 C7 C8 C9 S2 -3.9(4) . . . . ?
 C7 C8 C9 N3 178.5(2) . . . . ?
 C8 N2 C4 C3 177.0(2) . . . . ?
 C8 N2 C4 C5 -2.7(3) . . . . ?
 C9 S2 C10 C11 0.7(2) . . . . ?
 C9 N3 C11 C10 -0.9(3) . . . . ?
 C10 S2 C9 N3 -1.3(2) . . . . ?
 C10 S2 C9 C8 -179.0(2) . . . . ?
 C11 N3 C9 S2 1.5(3) . . . . ?
 C11 N3 C9 C8 179.4(2) . . . . ?
 C12 N4 C16 C15 0.3(4) . . . . ?
 C12 C6 C7 C8 179.0(2) . . . . ?
 C12 C13 C14 C15 0.8(4) . . . . ?
 C13 C14 C15 C16 -0.5(4) . . . . ?
 C14 C15 C16 N4 -0.1(5) . . . . ?
 C16 N4 C12 C6 179.1(2) . . . . ?
 C16 N4 C12 C13 0.1(4) . . . . ?

_shelx_res_file
;
TITL CuCl2AF3 in P21/c #14
    cucl2af3.res
    created by SHELXL-2018/3 at 19:01:20 on 16-Mar-2021
REM reset to P21/c #14
CELL 0.71073 14.174487 11.997789 10.44875 90 107.1568 90
ZERR 4 0.000945 0.000622 0.000649 0 0.0067 0
LATT 1
SYMM -X,0.5+Y,0.5-Z
SFAC C H Cl Cu N S
UNIT 64 40 8 4 16 8

L.S. 40
PLAN  5
CONF
BOND
MORE -1
BOND $H
fmap 2 53
acta
OMIT 0 50.1
REM <olex2.extras>
REM <HklSrc "%.\\CuCl2AF3.hkl">
REM </olex2.extras>

WGHT    0.035800    0.395200
FVAR       2.14566
CU1   4    0.150221    0.498048    0.512825    11.00000    0.03961    0.02842 =
         0.02213    0.00282   -0.00050    0.00613
CL1   3    0.030097    0.543378    0.330062    11.00000    0.04969    0.06784 =
         0.02912    0.00995   -0.00197    0.02297
CL2   3    0.297296    0.475076    0.430970    11.00000    0.03740    0.02915 =
         0.03488   -0.00037    0.00665    0.00115
S1    6    0.150397    0.142813    0.637162    11.00000    0.05259    0.02688 =
         0.03133   -0.00234   -0.00057   -0.00844
S2    6    0.280211    0.775444    0.796130    11.00000    0.05704    0.02318 =
         0.04179   -0.00320    0.00968   -0.00051
N1    5    0.123827    0.329240    0.516517    11.00000    0.03154    0.03169 =
         0.02334   -0.00027    0.00190   -0.00026
N2    5    0.223227    0.459792    0.700170    11.00000    0.03440    0.02265 =
         0.02137   -0.00001    0.00111    0.00208
N3    5    0.187853    0.654684    0.597599    11.00000    0.04326    0.02700 =
         0.02858    0.00326    0.00803    0.00786
N4    5    0.438716    0.465985    1.167929    11.00000    0.05258    0.03342 =
         0.02696   -0.00339   -0.00399   -0.00399
C1    1    0.068757    0.253713    0.428798    11.00000    0.03341    0.04955 =
         0.02349   -0.00628   -0.00029   -0.00645
AFIX  43
H1    2    0.030504    0.272681    0.342856    11.00000   -1.20000
AFIX   0
C2    1    0.074392    0.148780    0.477223    11.00000    0.04765    0.04065 =
         0.03373   -0.01058    0.00180   -0.01485
AFIX  43
H2    2    0.041176    0.087906    0.429543    11.00000   -1.20000
AFIX   0
C3    1    0.171867    0.282216    0.631041    11.00000    0.02871    0.02648 =
         0.02487   -0.00120    0.00397   -0.00151
C4    1    0.231332    0.353447    0.738316    11.00000    0.02947    0.02274 =
         0.02223   -0.00178    0.00516   -0.00047
C5    1    0.289540    0.321786    0.864957    11.00000    0.03305    0.02379 =
         0.02426    0.00095    0.00305   -0.00008
AFIX  43
H5    2    0.295350    0.247220    0.890399    11.00000   -1.20000
AFIX   0
C6    1    0.338940    0.404556    0.952781    11.00000    0.02833    0.02767 =
         0.02453   -0.00096    0.00345    0.00049
C7    1    0.327028    0.515203    0.911813    11.00000    0.03641    0.02464 =
         0.02535   -0.00351    0.00208   -0.00125
AFIX  43
H7    2    0.358548    0.571806    0.969466    11.00000   -1.20000
AFIX   0
C8    1    0.267766    0.540012    0.784352    11.00000    0.03576    0.02210 =
         0.02643   -0.00231    0.00600   -0.00073
C9    1    0.244830    0.649766    0.722716    11.00000    0.03912    0.02461 =
         0.02949   -0.00110    0.00985    0.00304
C10   1    0.217585    0.838894    0.650338    11.00000    0.06455    0.02579 =
         0.05021    0.00593    0.01949    0.00853
AFIX  43
H10   2    0.214358    0.915625    0.637139    11.00000   -1.20000
AFIX   0
C11   1    0.173295    0.763435    0.556551    11.00000    0.05694    0.03507 =
         0.03695    0.01055    0.01548    0.01535
AFIX  43
H11   2    0.135768    0.783529    0.470657    11.00000   -1.20000
AFIX   0
C12   1    0.404308    0.377897    1.089850    11.00000    0.02880    0.02912 =
         0.02498   -0.00087    0.00286   -0.00172
C13   1    0.426540    0.269115    1.133896    11.00000    0.04001    0.02930 =
         0.03009   -0.00042   -0.00236   -0.00162
AFIX  43
H13   2    0.401139    0.209191    1.077867    11.00000   -1.20000
AFIX   0
C14   1    0.487089    0.251722    1.262491    11.00000    0.04331    0.03550 =
         0.04037    0.00810   -0.00111    0.00192
AFIX  43
H14   2    0.503817    0.179754    1.294142    11.00000   -1.20000
AFIX   0
C15   1    0.522188    0.341809    1.342817    11.00000    0.04318    0.04866 =
         0.02778    0.00338   -0.00593   -0.00025
AFIX  43
H15   2    0.562728    0.332388    1.430059    11.00000   -1.20000
AFIX   0
C16   1    0.496203    0.445683    1.291669    11.00000    0.05662    0.04191 =
         0.03045   -0.00691   -0.00928   -0.00689
AFIX  43
H16   2    0.520240    0.506460    1.346907    11.00000   -1.20000
AFIX   0
HKLF 4


REM  CuCl2AF3 in P21/c #14
REM wR2 = 0.0734, GooF = S = 1.065, Restrained GooF = 1.065 for all data
REM R1 = 0.0291 for 2562 Fo > 4sig(Fo) and 0.0374 for all 3001 data
REM 226 parameters refined using 0 restraints

END

WGHT      0.0358      0.3951

REM Highest difference peak  0.309,  deepest hole -0.459,  1-sigma level  0.086
Q1    1   0.2047  0.4631  0.4193  11.00000  0.05    0.31
Q2    1   0.2361  0.4753  0.3812  11.00000  0.05    0.28
Q3    1   0.2554  0.4047  0.4620  11.00000  0.05    0.26
Q4    1   0.0896  0.1482  0.5768  11.00000  0.05    0.26
Q5    1  -0.0637  0.5355  0.2929  11.00000  0.05    0.26
;
_shelx_res_checksum                84205
_shelx_hkl_file
;
   3   0   0 78076.9 576.265   3
   4   0   0 5685.88 179.461   3
  -5   0   0 13688.2 314.738   3
   5   0   0 13210.5 310.703   3
   6   0   0 38772.9 586.476   3
  -6   0   0 40153.1 587.674   3
   7   0   0 78248.8 601.679   2
  -7   0   0 78760.7 890.507   3
   7   0   0 76670.1 889.035   3
  -8   0   0 196.621 58.8571   3
   8   0   0 269.154 37.4864   2
   8   0   0 214.518 61.6535   3
   9   0   0 30538.5 637.734   3
  -9   0   0 29378.0 621.320   3
   9   0   0 30674.7 405.493   2
 -10   0   0 7868.22 340.450   3
  10   0   0 8014.90 347.114   3
  10   0   0 7698.37 208.996   2
  11   0   0 9536.47 236.592   2
  11   0   0 9319.62 400.521   3
 -11   0   0 8862.91 383.936   3
  12   0   0 10.9209 15.7799   2
  12   0   0 8.04013 46.3092   3
  13   0   0 3651.91 277.294   3
  13   0   0 3481.65 136.667   2
  14   0   0 6686.19 386.649   3
  15   0   0 1382.87 187.301   3
  16   0   0 4627.72 351.563   3
  17   0   0 176.354 88.6935   3
  18   0   0 224.882 101.823   3
   2  -1   0 5548.64 102.471   3
   3  -1   0 78939.0 514.082   3
   3   1   0 78999.1 644.138   3
  -3   1   0 76673.3 511.764   3
   4  -1   0 388.688 48.2121   3
  -4   1   0 522.695 51.5590   3
   4   1   0 418.800 60.1479   3
  -5   1   0 9476.58 242.339   3
   5   1   0 9024.84 273.459   3
   5  -1   0 8789.53 233.351   3
  -6   1   0 2252.20 132.535   3
   6   1   0 2235.37 146.996   3
   6  -1   0 1899.46 124.037   3
   7  -1   0 125.406 17.6701   2
   7   1   0 77.5371 45.3079   3
   7  -1   0 144.783 41.4978   3
  -7   1   0 177.789 46.8098   3
  -7  -1   0 75.3399 43.4971   3
   8   1   0 9.40821 40.4285   3
   8  -1   0 0.20578 11.9273   2
  -8  -1   0-54.8999 47.0035   3
   8  -1   0 3.36270 34.3378   3
  -8   1   0 18.6652 28.1097   3
   9   1   0 152.702 65.7430   3
   9   1   0 183.656 43.7423   2
   9  -1   0 119.907 18.8354   2
   9  -1   0 135.063 54.0048   3
  -9  -1   0 208.935 62.0569   3
  -9   1   0 119.304 43.4027   3
  10  -1   0 1854.09 66.9891   2
 -10  -1   0 1955.56 178.143   3
  10  -1   0 1925.03 170.289   3
 -10   1   0 1966.65 166.997   3
  10   1   0 1808.00 178.289   3
  10   1   0 1775.85 120.495   2
  11   1   0 2616.54 219.549   3
 -11  -1   0 2988.43 227.262   3
 -11   1   0 3108.16 216.375   3
  11  -1   0 2699.39 70.9158   2
  11  -1   0 2735.09 209.661   3
  11   1   0 2613.20 149.208   2
  12   1   0 4554.62 198.893   2
  12  -1   0 5203.97 306.633   3
 -12   1   0 5011.14 288.662   3
  12   1   0 4983.21 317.298   3
  13   1   0 100.507 55.8540   3
  13   1   0 52.9657 20.7409   2
  13  -1   0 95.3824 56.8112   3
  14   1   0 190.594 77.2068   3
  14  -1   0 268.510 88.6709   3
  15   1   0 468.625 116.581   3
  15  -1   0 238.173 81.9728   3
  16  -1   0 97.6629 79.1266   3
  16   1   0-53.1862 78.2978   3
  17   1   0 235.249 105.999   3
  17  -1   0 91.6311 61.2079   3
  18  -1   0 122.908 66.8965   3
  18   1   0 294.721 123.271   3
   0   2   0 30015.0 231.049   3
   1   2   0 8067.71 161.813   3
  -1   2   0 8427.95 148.508   1
   2   2   0 80.2466 32.7916   3
  -3   2   0 5954.27 117.314   3
   3  -2   0 6247.30 122.830   3
   3   2   0 6021.73 194.352   3
  -4   2   0 3564.37 114.989   3
   4  -2   0 3503.77 117.444   3
   4   2   0 3350.17 161.111   3
   5  -2   0 77.8545 30.0106   3
   5   2   0 16.4417 35.8261   3
  -5   2   0 126.285 30.6653   3
   6   2   0 31465.1 581.687   3
  -6   2   0 32049.3 461.698   3
   6  -2   0 30965.9 467.025   3
   7   2   0 16958.0 456.076   3
  -7   2   0 17188.1 372.930   3
   7  -2   0 17531.4 380.633   3
   8  -2   0 459.740 68.9680   3
  -8   2   0 429.016 67.2441   3
   9   2   0 267.636 75.1753   3
   9  -2   0 337.221 67.7781   3
  -9   2   0 309.527 62.6922   3
  -9  -2   0 376.270 80.8396   3
  10   2   0 6360.90 331.162   3
 -10   2   0 6225.38 280.982   3
 -10  -2   0 6115.13 317.677   3
  10  -2   0 6136.64 285.325   3
  10   2   0 6647.83 261.063   2
  11   2   0 8794.98 306.184   2
  11   2   0 10325.6 445.923   3
  11  -2   0 10484.6 394.514   3
 -11   2   0 9073.98 357.124   3
  12   2   0 195.655 83.2782   3
 -12   2   0 244.335 69.7810   3
  12  -2   0 217.726 74.8707   3
  13   2   0 4438.84 322.242   3
  13  -2   0 4074.95 276.227   3
  14  -2   0 266.685 76.8939   3
  14   2   0 158.011 87.1590   3
  15   2   0 1166.98 188.340   3
  15  -2   0 963.359 146.412   3
  16  -2   0 1573.94 197.454   3
  16   2   0 1505.38 214.081   3
  17  -2   0 2086.90 234.677   3
  17   2   0 2104.88 262.429   3
  18  -2   0 357.592 109.463   3
   0  -3   0 14.7937 15.9414   3
   0   3   0 13.2096 14.3659   3
   1  -3   0 28474.0 329.222   1
   1   3   0 28427.0 345.899   3
  -1  -3   0 27865.7 346.262   3
  -2   3   0 4618.68 138.893   1
   2   3   0 4328.24 158.055   3
   3   3   0 16733.4 344.738   3
  -3   3   0 16883.8 286.980   1
   4   3   0 234.008 53.2577   3
   4  -3   0 143.507 20.9309   3
   5  -3   0 7855.37 184.279   3
  -5   3   0 7367.20 171.290   3
   5   3   0 8133.17 284.588   3
   6  -3   0 13364.4 279.199   3
  -6   3   0 13431.4 272.884   3
   6   3   0 14183.6 404.433   3
   7  -3   0 2132.33 125.216   3
   7   3   0 1957.37 161.963   3
  -7   3   0 1967.14 118.609   3
  -8   3   0 394.180 60.7503   3
   8  -3   0 443.934 67.8340   3
   8   3   0 458.460 91.9194   3
  -9  -3   0 1363.41 148.184   3
  -9   3   0 1307.34 116.609   3
   9   3   0 1405.89 160.398   3
   9  -3   0 1366.67 122.517   3
  10  -3   0 388.722 71.4563   3
  10   3   0 383.515 93.8244   3
 -10   3   0 313.508 62.7495   3
  11   3   0-73.9095 56.4333   3
  11  -3   0 17.6896 36.0727   3
  12  -3   0 483.661 90.9837   3
  12   3   0 492.812 112.829   3
  12   3   0 587.436 89.2447   2
  13  -3   0 1400.45 153.938   3
  13   3   0 1566.09 199.932   3
  13   3   0 1593.86 148.648   2
  14  -3   0-30.1858 65.5776   3
  14   3   0 79.3114 62.9271   3
  15   3   0 522.969 127.551   3
  15  -3   0 673.803 125.409   3
  16  -3   0-69.2994 80.8546   3
  16   3   0 80.3374 82.0994   3
  17   3   0 391.647 132.936   3
  17  -3   0 407.540 110.008   3
   0   4   0 111475. 628.777   3
   0  -4   0 111852. 628.695   3
   1  -4   0 700.080 37.2555   3
   1  -4   0 673.937 62.5260   1
   1   4   0 663.823 61.4823   3
  -1   4   0 823.081 40.4529   3
  -1  -4   0 721.530 62.6591   3
  -2  -4   0 3170.76 147.134   3
   2  -4   0 3235.06 128.947   1
   2   4   0 3418.23 151.197   3
  -2   4   0 3503.85 136.962   1
   3   4   0 137.852 40.7745   3
  -3  -4   0 83.1991 31.9288   3
  -3   4   0 195.483 36.2967   1
   4   4   0 792.217 90.7063   3
  -4   4   0 762.738 72.2564   1
   5  -4   0 14696.3 209.658   3
  -5   4   0 13666.9 203.838   2
   5   4   0 13934.8 395.844   3
   6  -4   0 15617.5 268.645   3
   6   4   0 15533.8 445.311   3
  -6   4   0 14994.1 154.031   2
   7   4   0 45090.8 803.855   3
   7  -4   0 42471.8 512.652   3
   8  -4   0 2178.52 132.163   3
   8   4   0 2086.68 188.578   3
   9   4   0 10741.6 433.958   3
   9  -4   0 10464.8 313.540   3
  -9  -4   0 11058.6 431.754   3
  10  -4   0 341.479 66.4967   3
  10   4   0 347.538 86.3715   3
  11  -4   0 26.1276 31.4372   3
  11   4   0-88.1234 84.4655   3
  12   4   0 167.320 70.0147   3
  12  -4   0 148.665 47.1341   3
  13   4   0 545.806 125.104   3
  13  -4   0 680.174 106.751   3
  13   4   0 640.289 107.694   2
  14  -4   0 2632.57 215.541   3
  14   4   0 2664.59 279.428   3
  15   4   0 1005.66 182.066   3
  15  -4   0 979.756 139.693   3
  16  -4   0 537.784 111.398   3
  16   4   0 401.690 124.535   3
   0   5   0-10.8495 21.0417   3
   0  -5   0 16.6282 18.2394   3
   1   5   0 1945.82 109.991   3
  -1  -5   0 1909.68 105.889   3
  -1   5   0 1975.84 72.9914   3
   1  -5   0 1889.83 111.454   1
   1  -5   0 1862.90 69.6383   3
  -2  -5   0 13957.2 320.498   3
   2  -5   0 14491.1 302.013   1
   2   5   0 14312.4 329.405   3
  -3  -5   0 1775.37 126.095   3
  -3   5   0 1609.75 108.462   1
   3   5   0 1319.72 119.687   3
  -4   5   0 13356.3 317.581   1
   4   5   0 13302.2 380.515   3
  -5   5   0 3909.47 182.505   1
   5   5   0 3916.17 219.455   3
  -6   5   0 21.3648 12.7320   2
   6  -5   0 16.4052 11.8595   3
  -6   5   0 2.41488 33.3459   1
   7   5   0 255.022 70.9182   3
   7  -5   0 359.963 42.9074   3
  -7   5   0 443.567 29.3118   2
   8  -5   0 19413.6 354.711   3
  -8  -5   0 20138.0 574.271   3
   8   5   0 20528.3 589.534   3
   9   5   0 7886.47 389.480   3
   9  -5   0 7461.86 242.948   3
  10  -5   0 72.9084 26.3141   3
  10   5   0 46.9892 47.1094   3
  11   5   0 147.134 73.4370   3
  11  -5   0 130.396 43.4045   3
  12  -5   0 569.349 87.5963   3
  12   5   0 625.033 137.268   3
  12   5   0 897.076 132.104   2
  13   5   0 160.318 91.9530   3
  13  -5   0 238.892 66.2364   3
  14  -5   0 1.37525 40.2675   3
  14   5   0-37.3467 79.9748   3
  15   5   0 188.551 122.116   3
  15  -5   0 287.059 78.2830   3
  16   5   0 729.752 166.143   3
   0  -6   0 81100.1 628.329   3
   0   6   0 77904.8 651.662   3
   1   6   0 20081.5 376.090   3
  -1   6   0 20168.3 264.556   3
   1  -6   0 19943.6 392.361   1
  -1  -6   0 20105.5 361.714   3
   2  -6   0 23833.5 423.382   1
   2   6   0 24032.3 454.138   3
  -3   6   0 36584.5 550.494   1
  -3  -6   0 37638.4 608.712   3
   3   6   0 38042.6 624.753   3
   3  -6   0 39227.0 550.682   1
  -4   6   0 13703.3 345.623   1
   4   6   0 13459.3 396.151   3
   5   6   0 120.963 41.0488   3
  -5  -6   0 99.6706 47.5021   3
  -5   6   0 123.366 37.5787   1
  -6  -6   0 13198.9 436.389   3
   6   6   0 13384.4 448.078   3
  -6   6   0 12798.2 360.479   1
  -6   6   0 12912.2 269.101   2
   7  -6   0 21219.8 216.159   3
  -7   6   0 19696.6 473.635   1
  -7   6   0 22022.2 303.140   2
  -7  -6   0 22234.4 591.633   3
   7   6   0 20420.9 584.556   3
  -8  -6   0 1902.97 182.954   3
  -8   6   0 1938.52 58.8814   2
  -8   6   0 1927.12 158.160   1
   8  -6   0 1837.67 89.4616   3
   8   6   0 1734.03 183.829   3
   9   6   0-20.1572 56.0124   3
  -9   6   0 25.9733 40.8073   1
   9  -6   0 60.9735 23.9836   3
  10   6   0 3852.37 294.242   3
  10  -6   0 3573.41 170.232   3
  11   6   0 4675.50 340.462   3
  11  -6   0 4674.73 208.751   3
  12  -6   0 13.0716 30.7332   3
  12   6   0 128.021 89.0839   3
  13   6   0 8418.48 495.274   3
  13  -6   0 8520.31 327.037   3
  14   6   0 1504.77 220.340   3
  15   6   0 4.73478 65.4856   3
   0   7   0 41.0639 21.3279   3
   0  -7   0 28.7092 17.0917   3
  -1   7   0 5136.26 150.934   3
   1   7   0 5454.88 211.345   3
   1  -7   0 5325.71 223.034   1
  -1  -7   0 5003.22 191.550   3
  -2  -7   0 8.83534 22.8555   3
  -2   7   0 32.9120 14.2138   3
   2  -7   0-37.3203 42.6308   1
   2   7   0 4.04389 32.1775   3
   3   7   0 6193.92 269.102   3
   3  -7   0 6830.58 249.109   1
  -4   7   0 204.378 47.5512   1
   4   7   0 425.122 76.1795   3
   5   7   0 1276.55 137.961   3
  -5  -7   0 972.936 117.174   3
  -5   7   0 1027.99 108.408   1
  -6   7   0 19681.3 381.332   2
  -6   7   0 18028.6 451.935   1
   6   7   0 19143.0 558.011   3
  -6  -7   0 19696.9 547.179   3
  -7  -7   0 1541.61 162.694   3
  -7   7   0 1515.00 137.439   1
  -7   7   0 1526.16 98.2898   2
   7   7   0 1521.50 169.733   3
   8   7   0 629.514 115.629   3
  -8   7   0 833.737 61.5251   2
  -8   7   0 885.658 111.910   1
   9   7   0 1919.71 210.116   3
  -9   7   0 2106.82 179.079   1
   9  -7   0 2018.01 68.9862   3
  10  -7   0 157.603 29.6085   3
  10   7   0 133.032 72.6713   3
 -10   7   0 130.480 58.5795   1
  11   7   0 1046.86 167.844   3
  11  -7   0 892.458 76.8620   3
  12   7   0 772.605 155.112   3
  13   7   0 6829.77 457.415   3
  14   7   0 783.963 162.183   3
  15   7   0 218.894 117.748   3
   0   8   0 40702.3 529.708   3
  -1  -8   0 2907.27 154.165   3
   1   8   0 2980.70 165.435   3
  -1   8   0 2974.76 121.914   3
   2   8   0 6480.51 265.711   3
  -2  -8   0 6212.71 244.266   3
  -2   8   0 6457.37 132.519   3
   3   8   0 17484.1 472.440   3
   4   8   0 17692.7 506.453   3
  -4  -8   0 18437.1 489.512   3
  -5   8   0 88.7146 51.1176   1
  -5  -8   0 36.7162 36.2927   3
   5   8   0 152.405 69.8810   3
  -6  -8   0 8023.94 363.507   3
  -6   8   0 7879.36 311.963   1
   6   8   0 8475.06 389.208   3
  -6   8   0 8460.93 279.870   2
  -7   8   0 13279.5 417.704   1
   7   8   0 13645.0 514.714   3
  -7   8   0 14153.0 339.373   2
   8   8   0-0.30504 59.0484   3
  -8   8   0 19.9561 22.1364   2
   9   8   0 3982.19 307.627   3
  -9   8   0 4267.64 258.862   1
  -9   8   0 4670.16 134.534   2
 -10   8   0 3434.71 241.410   1
  10   8   0 3900.75 316.859   3
  11   8   0 949.119 168.171   3
  12   8   0 3635.53 332.065   3
  13   8   0 6225.88 445.012   3
  14   8   0 2398.94 285.939   3
   0  -9   0 20.4189 48.5344   1
   0   9   0 57.8721 29.9965   3
  -1   9   0 4568.99 161.474   3
   1   9   0 4576.64 212.038   3
   2   9   0 684.074 89.8021   3
  -2   9   0 733.723 47.9582   3
  -3  -9   0 1227.38 124.689   3
   3   9   0 1487.47 147.722   3
  -4  -9   0 563.626 90.6478   3
   4   9   0 617.248 105.636   3
   5   9   0 68.2065 56.9024   3
  -5  -9   0 156.283 55.9851   3
  -6   9   0 4722.31 229.279   2
   6   9   0 4490.51 295.661   3
  -7   9   0 24.0623 37.8218   1
   7   9   0-63.5195 67.3923   3
  -7   9   0-44.3428 42.8502   2
  -8   9   0 473.539 90.0431   1
  -8   9   0 571.688 69.6804   2
   8   9   0 515.526 114.928   3
  -9   9   0 603.231 100.475   1
   9   9   0 394.553 110.206   3
  10   9   0-35.8653 83.0365   3
  11   9   0 121.230 103.763   3
  12   9   0 5133.79 399.118   3
  13   9   0 2520.53 292.050   3
   0  10   0 5315.50 212.008   3
   0 -10   0 5497.68 285.431   1
  -1 -10   0-14.7099 52.8934   1
   1 -10   0 16.2477 48.9048   1
   1  10   0 26.2244 28.7465   3
  -1  10   0 75.8318 28.0589   3
  -2  10   0 1096.83 60.2214   3
   2 -10   0 1244.77 135.497   1
   2  10   0 1016.52 118.374   3
   3  10   0-52.6825 53.7414   3
   3 -10   0 65.6736 52.7179   1
  -3 -10   0 99.7643 44.8921   3
   4  10   0 12797.0 464.816   3
  -4 -10   0 13280.6 440.568   3
   5  10   0 171.070 70.9352   3
  -5  10   0 216.525 59.8839   2
  -5 -10   0 153.017 61.2785   3
  -6  10   0 4148.47 233.948   2
   6  10   0 4235.49 297.774   3
   7  10   0 4340.38 315.589   3
  -7  10   0 4760.45 237.526   2
  -8  10   0 1.67747 39.8092   1
   8  10   0-15.2051 72.8162   3
   9  10   0 13.3167 48.2109   3
  10  10   0 614.144 145.878   3
  11  10   0-23.6306 80.8008   3
  12  10   0 110.629 53.1875   3
  13  10   0 750.166 166.727   3
   0  11   0 11.5364 26.7511   3
   0 -11   0-13.5871 49.5431   1
   1 -11   0 2162.06 186.144   1
  -1 -11   0 1942.70 186.814   1
  -1  11   0 2110.54 118.862   3
   1  11   0 2135.40 158.598   3
   2  11   0 535.957 92.2359   3
   2 -11   0 544.422 95.8640   1
  -2  11   0 664.280 44.9161   3
   3  11   0 762.369 116.826   3
   3 -11   0 916.536 124.014   1
   4  11   0 307.111 80.5076   3
  -5  11   0 37.0023 35.8200   2
   5  11   0-44.0178 52.3610   3
  -6  11   0 13.7291 37.1340   2
   6  11   0 94.5263 61.8832   3
   7  11   0 334.008 98.9664   3
   8  11   0 148.095 92.9866   3
   9  11   0 945.300 170.395   3
  10  11   0 3.90543 68.9765   3
  11  11   0 262.168 108.413   3
  12  11   0 88.2748 72.1279   3
   0 -12   0 1358.24 159.682   1
   0  12   0 1641.89 124.989   3
  -1 -12   0 1214.54 159.136   1
   1 -12   0 1408.35 157.446   1
  -1  12   0 1386.28 95.7825   3
   1  12   0 1262.79 124.409   3
   2  12   0-25.1248 52.4502   3
   2 -12   0 108.301 61.5724   1
   3  12   0 7703.84 359.832   3
   3 -12   0 6967.64 339.748   1
   4  12   0 5710.61 333.340   3
   5  12   0 298.482 85.7932   3
   6  12   0 2877.28 263.906   3
   7  12   0 132.313 64.1840   3
   8  12   0 269.381 92.3403   3
   9  12   0 27.5855 56.8596   3
  10  12   0 1761.17 241.148   3
  11  12   0 561.094 141.948   3
   0 -13   0 53.6848 50.9361   1
   0  13   0-26.5678 30.8126   3
  -1 -13   0 816.691 132.794   1
   1 -13   0 792.577 127.217   1
   1  13   0 824.468 102.482   3
   2  13   0 1427.68 147.765   3
   2 -13   0 1369.28 159.949   1
  -2 -13   0 1377.13 180.401   1
   3 -13   0 190.227 75.4466   1
  -3 -13   0 189.155 93.8573   1
   3  13   0 266.978 76.0482   3
   4  13   0 5683.86 343.136   3
   5  13   0 1511.10 190.893   3
   6  13   0 2196.53 239.144   3
   7  13   0-8.30409 62.4203   3
   8  13   0 224.507 104.063   3
   9  13   0 25.3353 59.3700   3
  10  13   0-34.4665 62.6078   3
   0 -14   0 2234.82 219.493   1
   1 -14   0 2715.07 231.573   1
  -1 -14   0 2956.03 259.810   1
  -2 -14   0 1541.22 195.208   1
   2 -14   0 1800.98 191.564   1
   3  14   0 7521.94 369.709   3
  -3 -14   0 7122.55 419.015   1
   4  14   0 3524.71 273.653   3
   5  14   0 86.7342 42.2158   3
   6  14   0 1523.20 202.175   3
   7  14   0 996.957 174.491   3
   8  14   0 444.838 130.673   3
   9  14   0 1550.91 234.384   3
   0 -15   0 64.3111 55.7760   1
  -1 -15   0-114.555 73.9826   1
   1 -15   0-9.95663 59.7881   1
   2 -15   0 871.383 139.317   1
  -2 -15   0 1195.64 178.277   1
  -3 -15   0 717.144 146.209   1
  -4 -15   0-160.114 102.648   1
  -5 -15   0 1159.87 195.065   1
   7  15   0 203.894 96.7668   3
  -2 -16   0 1781.86 223.440   1
  -3 -16   0 1820.02 233.605   1
  -4 -16   0 2340.76 266.776   1
  18   0  -1 283.143 116.245   3
  17   0  -1-74.2640 80.9805   3
  16   0  -1 29.9141 64.6431   3
  15   0  -1 15.7750 59.3786   3
  14   0  -1-78.9084 71.6169   3
  13   0  -1 46.6972 51.0663   3
  13   0  -1-18.0847 22.3611   2
  12   0  -1 3.38595 16.8930   2
 -12   0   1 49.5694 47.6471   3
  11   0  -1-27.8745 56.7820   3
 -11   0   1-27.4610 40.0988   3
 -10   0   1-3.13048 40.0439   3
  10   0  -1-43.2773 54.1569   3
   9   0  -1-6.14350 40.0967   3
  -9   0   1-15.4976 32.0461   3
   8   0  -1-39.0993 37.8743   3
  -8   0   1 34.4691 36.3552   3
   7   0  -1-4.52015 47.8958   3
  -7   0   1-38.2003 41.5119   3
  -6   0   1 42.6503 31.4174   3
   6   0  -1 20.6909 30.9654   3
   5   0  -1-8.81966 27.9782   3
   4   0  -1 38.0994 32.9566   3
   3   0  -1 54.5859 25.7141   3
  -2   0  -1 11.9913 14.3737   2
   3   0   1-8.21606 13.8301   2
  -3   0  -1 13.1779 14.5525   2
   3   0   1 29.0050 24.5737   3
   4   0   1-14.4429 31.5772   3
   4   0   1-12.4183 14.7530   2
  -5   0  -1-22.0050 28.0794   3
   5   0   1 30.1845 30.6074   3
   5   0   1 72.7463 24.5231   2
   6   0   1 2.55742 39.1467   3
  -6   0  -1-60.8442 45.6888   3
   6   0   1-7.12709 22.5200   2
   7   0   1-6.75598 40.4054   3
   7   0   1 28.3766 20.5744   2
  -7   0  -1-1.49132 34.3236   3
   8   0   1-23.2280 43.2903   3
   8   0   1-11.2820 17.0064   2
  -8   0  -1 23.5071 32.9599   3
  -9   0  -1 49.6649 43.2916   3
   9   0   1-13.3744 18.9808   2
   9   0   1 57.7636 49.6537   3
  10   0   1 2.33404 20.7094   2
  10   0   1-75.6735 59.5993   3
  11   0   1-16.9483 24.3370   2
  11   0   1-13.6324 55.7478   3
  12   0   1-0.62038 17.7998   2
  12   0   1-34.7785 57.5930   3
  13   0   1-65.5635 64.7756   3
  14   0   1 100.030 71.8065   3
  15   0   1 17.4348 54.0180   3
  16   0   1 56.6277 68.0297   3
  17   0   1-72.1803 77.8793   3
  18   0   1-58.7008 81.0733   3
  19  -1  -1 282.109 109.541   3
  18  -1  -1 568.140 138.643   3
  18   1  -1 427.900 121.872   3
  17  -1  -1 189.835 89.7660   3
  17   1  -1 146.673 61.5737   3
  16  -1  -1 317.372 99.1291   3
  16   1  -1 365.208 99.1913   3
  15  -1  -1 2607.08 244.252   3
  15   1  -1 2618.42 265.301   3
  14  -1  -1 270.750 85.2648   3
  14   1  -1 395.444 98.1067   3
  13  -1  -1 4636.68 298.980   3
  13   1  -1 5120.52 326.658   3
  13   1  -1 4818.22 206.460   2
  12   1  -1 4482.96 296.795   3
  12  -1  -1 3988.19 91.1979   2
  12  -1  -1 3969.00 261.242   3
 -12   1   1 4105.96 261.039   3
  11   1  -1 9147.63 403.460   3
  11  -1  -1 8442.82 363.018   3
 -11  -1   1 9162.21 396.121   3
 -11   1   1 8613.13 364.375   3
  11  -1  -1 8804.42 158.603   2
  10   1  -1 3507.64 240.247   3
  10  -1  -1 3604.63 224.068   3
 -10   1   1 3773.21 228.480   3
 -10  -1   1 3693.48 241.494   3
  10  -1  -1 3608.41 107.694   2
  -9  -1   1 10231.6 376.212   3
   9  -1  -1 10281.0 352.677   3
   9   1  -1 10455.9 384.172   3
  -9   1   1 9883.47 345.268   3
  -8  -1   1 7740.08 309.118   3
   8   1  -1 7308.25 302.748   3
  -8   1   1 7437.79 276.696   3
   8  -1  -1 7073.74 274.191   3
   7   1  -1 9051.56 315.798   3
   7  -1  -1 9065.73 283.339   3
  -7   1   1 9258.64 286.639   3
  -6   1   1 30001.5 468.040   3
   6   1  -1 29890.4 527.029   3
   6  -1  -1 29659.2 464.037   3
  -5   1   1 6228.40 193.098   3
   5   1  -1 6434.13 224.267   3
   5  -1  -1 6047.89 193.271   3
   4  -1  -1 3735.44 132.018   3
  -4   1   1 3423.91 123.103   3
   4   1  -1 3318.51 145.480   3
   3  -1  -1 126921. 486.312   2
   3   1  -1 124761. 780.636   3
   3  -1  -1 123275. 648.088   3
   2   1  -1 9567.29 186.519   3
   2  -1  -1 9133.33 139.506   2
  -2  -1  -1 7370.65 168.132   2
   2   1   1 7745.72 181.955   3
   3   1   1 124.900 30.6427   2
   3   1   1 144.788 37.5910   3
  -3   1  -1 141.849 19.2839   2
   3  -1   1 175.987 33.7183   3
   4   1   1 979.620 71.4369   2
  -4   1  -1 997.006 46.9287   2
   4  -1   1 976.600 74.8073   3
   4   1   1 934.854 87.9198   3
   5  -1   1 604.474 70.3186   3
   5   1   1 593.595 62.0542   2
   5   1   1 691.393 82.0730   3
   6   1   1 19748.4 453.114   3
   6  -1   1 18837.1 236.174   2
   6   1   1 19419.7 355.539   2
   6  -1   1 19256.4 403.964   3
  -7  -1  -1 65356.6 862.294   3
   7   1   1 67516.0 690.062   2
   7  -1   1 67696.3 826.726   3
   7   1   1 67897.5 896.309   3
   7  -1   1 65760.2 459.498   2
   8   1   1 21434.2 408.413   2
   8  -1   1 21521.5 500.065   3
  -8  -1  -1 21060.5 522.147   3
   8   1   1 21564.6 542.190   3
   8  -1   1 21320.1 268.899   2
   9   1   1 7303.56 335.927   3
   9   1   1 7732.09 251.131   2
   9  -1   1 7456.67 315.311   3
  -9  -1  -1 7739.74 334.076   3
  10   1   1 60.2312 57.4736   3
  10   1   1 13.9346 24.3934   2
 -10  -1  -1 23.8641 46.4773   3
  10  -1   1 33.5817 43.0254   3
  11   1   1 6.97378 60.2869   3
  11  -1   1 77.1645 45.3887   3
  11   1   1 76.0175 29.7465   2
  12  -1   1 271.160 81.8114   3
  12   1   1 397.785 63.4081   2
  12   1   1 273.927 76.8103   3
  13   1   1 2183.11 228.708   3
  13   1   1 2414.14 146.583   2
  13  -1   1 2207.50 214.300   3
  14  -1   1 3686.43 289.163   3
  14   1   1 3271.84 288.118   3
  15   1   1 669.859 146.423   3
  15  -1   1 674.207 145.502   3
  16   1   1 398.679 118.716   3
  16  -1   1 394.588 106.431   3
  17   1   1 9.99935 67.4660   3
  17  -1   1 15.8624 66.3897   3
  18  -1   1 372.104 120.831   3
  18  -2  -1 48.9210 57.1408   3
  18   2  -1-69.2728 104.515   3
  17  -2  -1 6.66985 65.0614   3
  17   2  -1-139.878 89.2195   3
  16   2  -1-121.089 87.4660   3
  16  -2  -1-133.947 83.4035   3
  15  -2  -1-90.5913 69.5751   3
  15   2  -1-65.9353 75.6348   3
  14   2  -1-38.5975 60.6637   3
  14  -2  -1-35.8502 64.2222   3
  13   2  -1 43.0860 48.8292   3
 -13   2   1 68.7432 47.2012   3
  13  -2  -1 16.2608 44.8847   3
  12   2  -1 1697.18 192.218   3
 -12   2   1 1816.05 169.909   3
  12  -2  -1 1837.11 174.591   3
  11  -2  -1 976.538 125.368   3
 -11   2   1 1373.77 139.416   3
  11   2  -1 1102.54 145.408   3
  10   2  -1-82.0569 57.5942   3
  10  -2  -1-26.0868 50.2842   3
 -10   2   1 2.70132 40.6451   3
 -10  -2   1-10.6221 45.4210   3
   9  -2  -1 2166.33 156.287   3
  -9   2   1 2123.69 157.129   3
  -9  -2   1 2423.06 190.753   3
   9   2  -1 2696.68 204.723   3
   8   2  -1 546.677 91.9600   3
  -8   2   1 531.810 76.7767   3
   8  -2  -1 647.717 84.2129   3
   7  -2  -1 12.4645 33.8383   3
  -7   2   1 38.5090 27.5860   3
   7   2  -1-45.6562 47.2170   3
   6  -2  -1 259.012 44.2277   3
  -6   2   1 163.095 39.1633   3
   6   2  -1 284.367 64.5872   3
   5  -2  -1 2306.09 109.871   3
   5   2  -1 2132.44 142.148   3
  -5   2   1 2208.40 104.935   3
   5  -2  -1 2221.48 61.6148   2
   4  -2  -1 5745.72 148.156   3
  -4   2   1 5707.56 144.844   3
   4   2  -1 5652.50 207.839   3
   4  -2  -1 5344.45 108.547   2
   3  -2  -1 67512.0 422.687   3
  -3   2   1 67144.0 414.398   3
   3   2  -1 66254.8 629.122   3
  -3   2   1 66462.8 402.298   2
   3  -2  -1 67119.2 427.472   2
  -2   2   1 4205.13 135.562   1
   2  -2  -1 4145.00 116.566   2
  -2   2   1 3994.94 89.3906   3
   2   2  -1 3958.62 134.723   3
   1  -2  -1 38053.5 378.801   2
  -1   2   1 39960.6 397.791   1
   1   2  -1 39176.4 359.692   3
   0   2  -1 2242.78 74.2065   3
   1   2   1 659.877 55.7911   3
   1  -2   1 682.378 39.8827   3
   2   2   1 3130.12 130.409   3
   3  -2   1 2039.91 82.7140   3
   3   2   1 1883.15 115.902   3
  -4   2  -1 12289.2 150.635   2
   4   2   1 11324.0 308.416   3
   4  -2   1 12161.9 238.238   3
   4   2   1 11778.7 286.226   2
  -5   2  -1 501.097 29.3406   2
   5   2   1 407.305 58.6937   2
   5  -2   1 490.460 58.7511   3
   5   2   1 573.502 82.6436   3
   6  -2   1 6156.90 218.535   3
   6   2   1 6439.65 232.679   2
   6   2   1 6124.61 265.573   3
   7   2   1 11039.6 314.901   2
   7   2   1 11056.1 382.321   3
   7  -2   1 11341.9 324.089   3
   8   2   1 2855.79 207.945   3
   8  -2   1 2820.89 176.809   3
  -8  -2  -1 2889.98 201.585   3
   8   2   1 2979.06 168.746   2
   9   2   1 703.543 87.3151   2
   9  -2   1 755.364 98.6682   3
  -9  -2  -1 553.278 95.4211   3
   9   2   1 683.070 116.138   3
  10   2   1 1412.42 161.119   3
  10  -2   1 1274.78 138.629   3
  10   2   1 1064.18 110.347   2
 -10  -2  -1 1416.38 151.978   3
  11   2   1 1151.74 152.152   3
  11  -2   1 1205.04 135.826   3
  12   2   1 1137.94 168.059   3
  12  -2   1 1096.17 140.651   3
  13   2   1 1314.34 182.344   3
  13  -2   1 1067.18 150.329   3
  14  -2   1-50.4979 59.4461   3
  14   2   1 18.6964 80.6716   3
  15  -2   1 1297.75 181.462   3
  15   2   1 1154.41 187.182   3
  16  -2   1 679.333 139.743   3
  16   2   1 697.298 153.335   3
  17  -2   1 194.922 82.7759   3
  17   2   1 249.678 101.547   3
  17  -3  -1 2046.41 225.156   3
  17   3  -1 1903.78 253.830   3
  16  -3  -1 718.164 134.622   3
  16   3  -1 360.262 117.544   3
  15  -3  -1 111.532 76.1458   3
  15   3  -1 75.9632 72.2982   3
  14   3  -1 2701.21 264.315   3
  14   3  -1 2871.38 202.995   2
  14  -3  -1 2495.72 221.699   3
 -13   3   1 5807.60 303.456   3
  13  -3  -1 5489.87 311.983   3
  13   3  -1 6159.67 383.616   3
  12   3  -1 749.637 140.520   3
 -12   3   1 496.387 90.9549   3
  12  -3  -1 599.501 103.598   3
  11  -3  -1 14745.2 447.016   3
  11   3  -1 16114.6 566.119   3
 -11   3   1 14762.7 433.763   3
  10  -3  -1 6438.55 277.831   3
 -10  -3   1 7236.50 356.044   3
 -10   3   1 6510.59 273.952   3
  10   3  -1 7384.98 367.513   3
   9  -3  -1 11852.4 346.771   3
  -9   3   1 12502.1 354.747   3
   9   3  -1 12107.7 444.357   3
   8  -3  -1 702.234 78.3338   3
  -8   3   1 801.308 84.1029   3
   8   3  -1 621.397 99.8262   3
   7   3  -1 16060.8 454.284   3
  -7   3   1 16139.3 336.932   3
   7  -3  -1 16525.4 344.413   3
   6  -3  -1 9104.22 226.398   3
  -6   3   1 8849.24 221.614   3
   6   3  -1 9410.93 326.721   3
   5   3  -1 22408.4 471.818   3
  -5   3   1 21867.2 302.492   3
   5  -3  -1 22742.2 309.779   3
  -5   3   1 22586.0 228.687   2
   4  -3  -1 26014.1 271.876   3
  -4   3   1 25265.0 268.705   3
   4   3  -1 25887.3 460.626   3
  -4   3   1 25565.8 279.296   2
  -3   3   1 13606.0 283.332   1
  -3   3   1 13018.5 218.132   2
   3   3  -1 13922.7 307.066   3
  -3   3   1 13299.0 161.842   3
  -2   3   1 3240.22 133.635   1
   2   3  -1 3073.12 128.520   3
  -2   3   1 3228.03 79.3471   3
  -2   3   1 3055.24 114.957   2
  -1  -3   1 39753.7 405.960   3
   1   3  -1 40186.4 401.721   3
   0  -3   1 113803. 589.227   3
   0   3   1 117412. 633.114   3
   0   3  -1 117260. 587.916   3
   1   3   1 21506.8 322.290   3
   1  -3   1 21830.8 225.960   1
   1  -3   1 21697.0 216.748   3
   2   3   1 23839.5 388.823   3
  -2   3  -1 24278.4 265.696   1
   3   3   1 4824.91 193.813   3
   4  -3   1 4610.30 134.966   3
   4   3   1 4537.12 207.914   3
   5   3   1 7101.11 276.726   3
   5  -3   1 6854.62 191.569   3
   6   3   1 24729.4 553.566   3
   6  -3   1 24118.8 405.726   3
   6   3   1 24589.7 495.255   2
   7   3   1 56000.5 884.596   3
   7   3   1 55165.7 768.817   2
   7  -3   1 55606.3 672.338   3
   8  -3   1 216.992 48.1536   3
   8   3   1 141.379 60.4431   3
  -8  -3  -1 187.137 56.8075   3
   9  -3   1 12689.2 376.677   3
   9   3   1 12478.2 466.780   3
  -9  -3  -1 12995.5 458.723   3
  10   3   1 2638.28 221.912   3
  10  -3   1 2344.67 175.936   3
  11  -3   1 529.096 95.3250   3
  11   3   1 361.727 89.8776   3
  11   3   1 495.636 84.0555   2
  12   3   1 814.515 147.928   3
  12  -3   1 821.613 118.717   3
  12   3   1 713.210 104.000   2
  13   3   1 13526.3 435.551   2
  13  -3   1 13245.0 493.121   3
  13   3   1 13674.5 591.807   3
  14   3   1 9352.52 508.617   3
  14  -3   1 8289.72 407.009   3
  15  -3   1 2381.62 227.254   3
  15   3   1 2129.32 260.959   3
  16  -3   1 5903.13 369.727   3
  16   3   1 5819.78 435.114   3
  17  -3   1 118.903 68.1656   3
  17   4  -1 492.959 146.248   3
  16  -4  -1 76.4006 55.9117   3
  16   4  -1 24.4484 57.4027   3
  15   4  -1 376.271 95.2754   3
  15  -4  -1 361.923 87.5235   3
  14   4  -1 1338.40 193.226   3
  14  -4  -1 1547.24 169.818   3
 -13   4   1 915.869 115.040   3
  13  -4  -1 700.646 106.474   3
  13   4  -1 873.689 153.769   3
 -12   4   1 1073.45 118.740   3
  12   4  -1 963.860 151.937   3
  12  -4  -1 872.084 115.334   3
 -11   4   1 3366.34 201.555   3
  11  -4  -1 3673.33 214.306   3
  11   4  -1 3763.87 285.657   3
  10   4  -1 57.2400 64.0357   3
 -10   4   1 31.4884 35.1674   3
  10  -4  -1-3.49234 26.2099   3
  -9  -4   1 8384.86 375.402   3
   9   4  -1 8068.73 375.651   3
   9  -4  -1 7612.04 263.271   3
  -9   4   1 7850.08 261.598   3
  -8   4   1 67.4968 25.2049   3
   8  -4  -1 113.703 35.6888   3
   7  -4  -1 2553.28 124.620   3
   7   4  -1 2310.24 184.274   3
  -7   4   1 2626.44 126.995   3
  -6   4   1 15597.4 266.092   3
   6  -4  -1 15014.0 259.659   3
   6   4  -1 15183.3 437.856   3
  -6   4   1 15269.4 207.341   2
   5  -4  -1 13095.8 200.080   3
   5   4  -1 12785.5 370.776   3
  -5   4   1 12955.6 220.232   2
  -5   4   1 13144.4 204.248   3
  -5   4   1 13039.3 336.236   1
  -4   4   1 5564.85 158.652   2
   4   4  -1 5610.27 229.771   3
  -4   4   1 5663.85 104.377   3
  -4   4   1 5512.69 206.634   1
  -3   4   1 6421.34 214.631   1
   3   4  -1 6323.24 219.961   3
  -3  -4   1 6251.20 219.372   3
  -3   4   1 6065.25 179.458   2
  -2  -4   1 37475.5 488.504   3
  -2   4   1 37284.1 504.289   1
   2   4  -1 35451.6 475.308   3
  -2   4   1 36662.7 466.497   2
   2  -4  -1 38174.7 498.741   1
  -1  -4   1 3300.02 128.138   3
   1   4  -1 3357.58 128.508   3
  -1   4   1 3246.79 100.159   3
   0   4  -1 1971.56 85.7302   3
   0   4   1 1977.05 94.3019   3
   0  -4   1 1945.53 85.4420   3
   1  -4   1 52070.2 365.084   3
  -1   4  -1 51179.6 367.330   3
   1   4   1 51068.0 552.115   3
   1  -4   1 50867.6 426.849   1
   2   4   1 6567.29 219.455   3
  -2   4  -1 5903.97 152.481   1
   2  -4   1 6197.23 110.061   3
  -2  -4  -1 5969.04 201.794   3
   3  -4   1 9925.13 149.533   3
  -3   4  -1 10122.8 214.925   1
   3   4   1 10120.2 299.783   3
   4   4   1-24.8664 49.0034   3
   4  -4   1 32.4091 15.6818   3
   5  -4   1 16355.8 267.253   3
   5   4   1 15978.2 437.663   3
   6  -4   1 2015.67 109.903   3
   6   4   1 2093.43 171.235   3
   7  -4   1 2339.42 130.422   3
   7   4   1 2482.99 198.551   3
   8   4   1 1352.68 138.418   2
   8   4   1 1152.69 142.475   3
   8  -4   1 1286.64 107.526   3
  -8  -4  -1 1367.72 149.158   3
   9   4   1 50.6734 37.7122   2
   9  -4   1 37.1422 30.7587   3
   9   4   1-58.9223 69.0021   3
  10  -4   1 7159.04 288.341   3
  10   4   1 7457.17 391.236   3
  10   4   1 7850.20 339.890   2
  11   4   1 1150.89 135.370   2
  11   4   1 1094.61 160.600   3
  11  -4   1 1165.70 126.083   3
  12   4   1 895.316 154.017   3
  12  -4   1 717.263 107.780   3
  12   4   1 859.144 122.389   2
  13  -4   1 688.671 115.991   3
  13   4   1 632.756 147.761   3
  14   4   1 125.287 66.5786   3
  14  -4   1 223.514 77.1426   3
  15   4   1 260.698 94.7039   3
  15  -4   1 256.723 77.2969   3
  16   4   1 258.171 112.207   3
  16   5  -1 725.200 164.255   3
  15  -5  -1 352.151 82.8139   3
  15   5  -1 21.9032 73.3355   3
  14   5  -1 1364.94 210.078   3
  14  -5  -1 1321.92 144.525   3
  13   5  -1 5928.81 395.394   3
  13  -5  -1 5621.57 283.751   3
  12   5  -1 523.072 117.188   3
  12  -5  -1 613.516 91.0435   3
  11   5  -1 4774.54 328.217   3
  11  -5  -1 5506.73 247.160   3
  10  -5  -1 3444.26 179.189   3
 -10   5   1 3740.17 179.703   3
  10   5  -1 3672.97 278.500   3
  -9  -5   1 4108.21 271.753   3
   9  -5  -1 3986.51 177.673   3
  -9   5   1 3980.51 170.137   3
   9   5  -1 4579.63 294.039   3
   8   5  -1 231.751 71.6399   3
  -8  -5   1 235.507 66.9815   3
   8  -5  -1 260.966 46.5789   3
  -8   5   1 196.167 38.1583   3
   7  -5  -1 24349.6 328.380   3
  -7   5   1 24348.9 282.578   2
  -7   5   1 23421.4 319.589   3
   7   5  -1 23702.5 600.218   3
  -7   5   1 23560.5 524.430   1
   6  -5  -1 27570.9 284.728   3
  -6   5   1 26590.4 279.886   3
  -6   5   1 26895.7 528.711   1
   6   5  -1 27512.2 615.155   3
  -6   5   1 27759.3 351.947   2
  -5   5   1 10593.2 239.661   2
   5   5  -1 10731.5 358.434   3
  -5   5   1 10580.0 319.423   1
   4   5  -1 40659.6 646.628   3
  -4  -5   1 41931.8 654.655   3
  -4   5   1 40515.6 596.862   1
  -4   5   1 40676.9 499.811   2
  -3   5   1 8305.07 262.618   1
  -3   5   1 8633.23 244.511   2
   3   5  -1 8686.88 274.504   3
   3  -5  -1 8942.80 270.737   1
  -3  -5   1 8489.63 275.349   3
  -2  -5   1 1162.27 93.3568   3
   2  -5  -1 1212.98 100.752   1
   2   5  -1 1354.49 101.543   3
  -2   5   1 1284.72 59.3933   3
  -1   5   1 9087.28 192.659   3
  -1  -5   1 9311.49 234.240   3
   1   5  -1 9052.27 228.149   3
   1  -5  -1 8891.36 266.679   1
   0  -5   1 86027.3 633.558   3
   0   5   1 86733.4 695.848   3
   1  -5   1 16148.5 280.985   1
  -1   5  -1 16437.0 229.659   3
   1   5   1 16442.4 340.518   3
   1  -5   1 16536.5 228.800   3
   2  -5   1 26850.0 233.635   3
   2   5   1 25113.9 464.840   3
  -2  -5  -1 26508.3 447.324   3
   2  -5   1 25849.2 356.585   1
   3   5   1 22648.8 474.834   3
  -3  -5  -1 22733.4 451.201   3
  -3   5  -1 22606.2 354.130   1
   4  -5   1 5439.58 101.640   3
   4  -5   1 5814.83 104.785   3
  -4   5  -1 5460.23 185.546   1
   4   5   1 6050.03 262.042   3
   5  -5   1 1290.69 63.4174   3
  -5   5  -1 1248.11 97.6677   1
   5   5   1 1172.59 128.737   3
   6  -5   1 10336.4 212.878   3
   6   5   1 9424.96 371.026   3
  -7  -5  -1 20356.7 555.071   3
   7  -5   1 20345.8 346.608   3
   7   5   1 21648.3 590.862   3
   8  -5   1 2739.69 142.367   3
  -8  -5  -1 2603.50 212.071   3
   8   5   1 2799.12 223.160   3
   8   5   1 2577.19 199.046   2
   9   5   1 8168.45 401.742   3
   9   5   1 8258.10 363.857   2
   9  -5   1 8157.01 268.182   3
  10  -5   1 2918.60 174.865   3
  10   5   1 2465.89 236.092   3
  10   5   1 2880.34 220.714   2
  11   5   1 266.320 77.6007   2
  11   5   1 111.539 65.0279   3
  11  -5   1 179.738 47.3556   3
  12  -5   1 1410.70 137.911   3
  12   5   1 1450.69 195.535   3
  13  -5   1 1957.12 171.007   3
  13   5   1 1625.46 221.768   3
  14  -5   1 1916.71 178.337   3
  14   5   1 1990.20 254.924   3
  15   5   1 20.6916 73.9999   3
  16   6  -1 1000.40 196.396   3
  15   6  -1 157.525 74.6845   3
  14   6  -1 419.782 121.600   3
  13  -6  -1 12.6073 38.2427   3
  13   6  -1-113.169 94.1158   3
  12  -6  -1 1149.37 112.827   3
  12   6  -1 1435.75 198.071   3
  11  -6  -1 45.2159 32.1357   3
  11   6  -1 40.1664 71.1993   3
  10  -6  -1-11.2265 24.0300   3
 -10   6   1-44.5808 51.3893   1
  10   6  -1-75.2308 77.9414   3
  -9   6   1 474.229 92.1579   1
   9   6  -1 347.142 91.9500   3
   9  -6  -1 386.264 45.9213   3
  -8   6   1 16.2726 13.4477   2
   8   6  -1-27.5334 48.7774   3
  -8   6   1 12.3901 38.7869   1
   8  -6  -1 15.7839 15.5573   3
  -8  -6   1-22.2383 36.5770   3
  -7   6   1 374.453 72.2646   1
   7   6  -1 480.220 95.1706   3
  -7  -6   1 468.338 94.8694   3
  -7   6   1 595.984 56.1797   2
  -6   6   1 7118.94 209.299   2
   6   6  -1 7032.66 325.425   3
  -6  -6   1 7747.46 333.777   3
  -6   6   1 7125.82 285.579   1
  -5   6   1 21996.4 394.106   2
  -5   6   1 22134.0 483.984   1
   5   6  -1 22144.3 537.839   3
   4   6  -1 381.351 73.4886   3
  -4   6   1 439.778 71.3411   1
  -4   6   1 437.003 60.8720   2
  -3   6   1 1.23367 24.6883   2
   3   6  -1 37.0113 31.9813   3
  -3  -6   1 45.1156 24.0067   3
   3  -6  -1 79.5319 45.6947   1
   2   6  -1 6622.51 229.176   3
  -2  -6   1 6611.00 235.545   3
  -2   6   1 6833.88 149.912   3
   2  -6  -1 7239.17 256.231   1
   1   6  -1 380.290 52.0324   3
  -1  -6   1 384.739 53.2490   3
   1  -6  -1 381.200 69.9709   1
  -1   6   1 456.843 49.8394   3
   0   6   1 14266.4 306.256   3
   0   6  -1 14635.9 272.318   3
   0  -6   1 14135.9 278.858   3
   1  -6   1 73904.4 677.788   1
   1  -6   1 69831.0 520.300   3
  -1   6  -1 72157.9 519.413   3
   1   6   1 68155.2 743.473   3
   2   6   1 114.330 44.3077   3
   2  -6   1 68.8756 14.5617   3
   2  -6   1 64.8334 28.7367   1
  -3  -6  -1 101.999 38.8451   3
   3   6   1 319.370 64.1006   3
  -4   6  -1 45.6360 29.4601   1
   4   6   1 21.8213 39.1781   3
  -5   6  -1 1319.13 105.955   1
  -5  -6  -1 1584.00 145.239   3
   5   6   1 1483.22 145.417   3
   6  -6   1 165.044 21.3194   3
  -6   6  -1 164.030 41.9698   1
  -6  -6  -1 126.019 51.7714   3
   6   6   1 251.649 72.3532   3
  -7   6  -1 2925.77 173.900   1
   7   6   1 3147.42 237.037   3
  -7  -6  -1 3119.00 225.657   3
   7  -6   1 3200.00 113.701   3
   8  -6   1 1315.78 86.6737   3
   8   6   1 1701.89 187.609   3
  -8   6  -1 1545.98 140.650   1
   9   6   1 5408.37 337.216   3
   9  -6   1 5462.64 197.315   3
  10   6   1 1694.45 202.714   3
  10  -6   1 1477.73 112.513   3
  11  -6   1 34.6165 23.4985   3
  11   6   1 20.4939 58.2559   3
  12   6   1 3486.56 309.916   3
  12  -6   1 3053.88 187.295   3
  13   6   1 105.765 89.8633   3
  13  -6   1 28.1226 31.8680   3
  14   6   1 50.3452 87.1158   3
  15   6   1 105.666 87.7648   3
  15   7  -1 327.510 117.145   3
  14   7  -1 59.2337 79.7481   3
  13   7  -1 813.358 162.343   3
  12  -7  -1 504.056 63.5020   3
  12   7  -1 646.986 152.255   3
  11   7  -1 128.732 82.0087   3
  11  -7  -1 37.8493 17.4757   3
  10  -7  -1 2124.25 94.2374   3
  10   7  -1 2313.85 233.295   3
  -9   7   1 66.1810 45.1617   1
   9   7  -1 25.6191 59.6292   3
  -8   7   1 169.501 31.2603   2
  -8   7   1 107.463 37.1708   1
   8   7  -1 176.312 70.8363   3
  -7   7   1 5334.76 191.128   2
   7   7  -1 5184.33 305.081   3
  -7  -7   1 5576.98 313.680   3
  -7   7   1 5623.52 274.814   1
  -6   7   1 8081.80 318.278   1
   6   7  -1 7725.67 349.758   3
  -6   7   1 7888.92 250.971   2
  -6  -7   1 8202.19 357.925   3
  -5   7   1 9839.46 296.621   2
   5   7  -1 10573.8 387.266   3
  -5   7   1 10558.3 354.692   1
  -5  -7   1 10294.2 379.664   3
  -4   7   1 572.457 87.3686   1
  -4   7   1 593.458 80.1754   2
   4   7  -1 588.795 97.1896   3
  -3   7   1 26319.3 523.771   2
   3   7  -1 26083.1 526.735   3
  -2   7   1 9788.25 191.617   3
  -2  -7   1 10103.5 305.188   3
   2   7  -1 9921.08 301.129   3
   1   7  -1 7198.03 232.137   3
  -1   7   1 7276.88 205.499   3
  -1  -7   1 7221.90 235.754   3
   0  -7   1 10343.5 252.752   3
   0  -7   1 10674.3 295.609   1
   0   7  -1 10728.4 251.350   3
   0   7   1 10581.4 282.798   3
   1   7   1 311.741 57.8731   3
   1  -7   1 271.309 51.0656   1
  -1   7  -1 251.585 38.0029   3
   1  -7   1 266.320 35.4132   3
   2  -7   1 97.7464 34.9377   1
   2   7   1 117.397 41.4630   3
   2  -7   1 138.628 19.6658   3
   3   7   1 3217.87 199.954   3
  -4   7  -1 13541.5 340.111   1
   4   7   1 13640.3 430.528   3
  -5  -7  -1 10810.1 387.782   3
  -5   7  -1 10405.2 304.957   1
   5   7   1 11209.4 410.886   3
   6   7   1 7520.13 356.659   3
  -6   7  -1 7273.34 268.050   1
  -6  -7  -1 7586.12 344.244   3
  -7   7  -1 8372.39 304.194   1
   7   7   1 9257.00 417.738   3
   8  -7   1 399.764 32.0373   3
   8   7   1 394.807 95.3271   3
  -8   7  -1 543.585 48.7745   2
  -8   7  -1 386.471 76.0697   1
   8  -7   1 326.650 28.8448   3
  -9   7  -1 341.042 73.3801   1
   9   7   1 613.635 114.531   3
   9  -7   1 549.449 51.2954   3
  10  -7   1 631.539 63.9357   3
  10   7   1 638.317 128.091   3
 -10   7  -1 599.313 97.3981   1
  11   7   1 851.870 161.203   3
  11  -7   1 986.639 88.2089   3
  12   7   1 310.665 105.828   3
  13   7   1 790.823 170.536   3
  14   7   1 1631.01 235.844   3
  14   8  -1 6.15111 68.8146   3
  13   8  -1 1562.88 225.033   3
  12   8  -1-7.76482 88.6403   3
  11   8  -1 4742.46 355.533   3
  10   8  -1 613.879 136.949   3
  -9   8   1 9737.98 405.281   1
   9   8  -1 9100.52 458.448   3
  -8   8   1 297.352 68.9546   1
   8   8  -1 354.699 84.0426   3
  -7   8   1 3158.12 216.419   1
   7   8  -1 2803.19 232.036   3
  -7   8   1 2928.48 160.634   2
   6   8  -1 2007.64 189.947   3
  -6   8   1 1830.53 133.877   2
  -6  -8   1 1742.31 168.898   3
  -6   8   1 1940.28 169.783   1
  -5   8   1 9262.64 353.449   1
  -5   8   1 9538.92 318.044   2
  -5  -8   1 10089.0 390.316   3
   5   8  -1 9243.32 376.250   3
   4   8  -1 6382.37 298.400   3
  -4   8   1 6428.80 273.153   2
  -4  -8   1 6362.29 293.070   3
   3   8  -1 6978.28 287.937   3
  -3   8   1 6746.19 289.423   2
   2   8  -1 35403.9 599.505   3
  -2   8   1 36131.5 391.203   3
  -2  -8   1 35379.4 598.010   3
   1   8  -1 49.0826 29.1673   3
  -1  -8   1 87.2202 38.8591   3
  -1   8   1 28.7655 28.7961   3
   0   8   1 13135.1 330.193   3
   0  -8  -1 12883.6 404.027   1
   0  -8   1 12933.0 294.443   3
   0  -8   1 13054.5 355.237   1
   0   8  -1 12817.2 290.497   3
   1  -8   1 9867.65 296.792   1
   1   8   1 9561.48 313.671   3
  -1   8  -1 9784.45 221.414   3
   1  -8   1 9504.96 211.593   3
   2   8   1 95.7839 39.8864   3
   2  -8   1 12.9211 38.7913   1
   3   8   1 1273.72 129.705   3
   4   8   1 7677.18 341.752   3
  -5  -8  -1 8709.27 359.265   3
   5   8   1 7840.41 361.723   3
  -6  -8  -1 8311.56 369.971   3
   6   8   1 7816.26 382.889   3
  -6   8  -1 7209.46 279.634   1
  -7   8  -1 10910.9 359.434   1
   7   8   1 11660.4 483.769   3
   8   8   1-41.7757 79.0236   3
  -8   8  -1 33.0642 36.8800   1
  -8   8  -1 53.3033 24.5904   2
  -9   8  -1 2057.43 81.6736   2
   9   8   1 1909.67 217.910   3
  -9   8  -1 1922.65 166.980   1
  10   8   1 1266.40 188.057   3
 -10   8  -1 1139.78 138.375   1
  11   8   1 127.041 90.1471   3
  12   8   1 188.398 86.1241   3
  13   8   1 891.763 173.517   3
  14   9  -1 3322.18 338.471   3
  13   9  -1 4728.40 396.970   3
  12   9  -1 45.1562 71.0767   3
  11   9  -1 482.117 117.305   3
  10   9  -1 239.937 90.4227   3
  -9   9   1 1429.51 105.096   2
   9   9  -1 1154.30 173.726   3
  -8   9   1-37.2183 62.4653   1
   8   9  -1 42.8316 69.1484   3
  -8   9   1 13.3891 21.1383   2
  -7   9   1 18745.9 543.773   1
  -7   9   1 19164.1 451.189   2
   7   9  -1 17544.8 599.123   3
  -6  -9   1 11432.2 448.991   3
  -6   9   1 10114.4 341.771   2
   6   9  -1 11060.2 453.580   3
  -5   9   1 7305.26 303.496   2
  -5  -9   1 7282.72 340.739   3
   5   9  -1 6635.12 338.700   3
   4  -9  -1 5610.70 281.601   1
   4   9  -1 5712.97 291.169   3
  -4  -9   1 5383.82 276.556   3
   3   9  -1 43.0251 36.8929   3
   3  -9  -1 132.790 62.8858   1
  -3   9   1 2.44767 41.4795   2
   2   9  -1 263.341 59.1265   3
   2  -9  -1 321.878 78.0118   1
  -2   9   1 249.684 38.5803   3
  -1  -9   1 31.6608 34.4751   3
   1   9  -1 21.6210 27.6654   3
   1  -9  -1 20.2818 52.0106   1
  -1   9   1 35.4537 25.7309   3
   0   9   1 6819.64 252.486   3
   0   9  -1 7267.07 232.389   3
   0  -9   1 7316.73 229.932   3
   0  -9  -1 7510.31 327.920   1
  -1   9  -1 18128.7 315.118   3
   1  -9   1 18078.9 298.048   3
   1   9   1 18790.6 455.267   3
   2   9   1 14141.0 429.100   3
   3   9   1 25868.6 612.754   3
   4   9   1 1343.22 150.650   3
   5   9   1 494.172 99.8803   3
   6   9   1-77.2495 71.8933   3
   7   9   1 1964.14 205.719   3
  -7   9  -1 1889.81 157.368   1
  -8   9  -1 883.421 115.241   1
   8   9   1 829.247 149.612   3
  -8   9  -1 943.528 90.4453   2
   9   9   1 8567.59 464.037   3
  -9   9  -1 7620.00 338.999   1
  10   9   1 8051.75 469.616   3
  11   9   1 24.8586 55.4995   3
  12   9   1 248.569 97.5016   3
  13   9   1 2261.31 286.164   3
  13  10  -1 52.3342 65.8294   3
  12  10  -1 93.6573 94.5076   3
  11  10  -1 13.7923 80.2956   3
  10  10  -1 129.270 86.6118   3
   9  10  -1 45.0463 59.0800   3
  -8  10   1 570.798 81.4414   2
   8  10  -1 477.989 126.375   3
  -7  10   1 2609.62 181.405   2
   7  10  -1 2242.21 227.377   3
   6  10  -1 545.364 112.503   3
  -6  10   1 800.041 105.763   2
   5  10  -1 145.708 63.5692   3
  -5 -10   1 153.799 52.2498   3
  -5  10   1 258.351 58.3143   2
  -4  10   1 102.038 45.2432   2
  -4 -10   1 27.3670 37.4802   3
   4  10  -1 35.8546 43.0198   3
   4 -10  -1 113.097 63.9745   1
  -3 -10   1 2551.59 183.487   3
  -3  10   1 2607.21 204.035   2
   3 -10  -1 2622.92 206.710   1
   3  10  -1 2816.38 200.853   3
  -2  10   1-59.8455 50.5284   2
  -2  10   1 22.3161 19.7253   3
   2  10  -1-6.20722 31.2678   3
   2 -10  -1 43.2767 64.3321   1
  -1  10   1 348.513 53.8461   3
  -1 -10   1 307.254 58.5984   3
  -1 -10   1 366.643 80.2096   1
   1  10  -1 263.320 54.8673   3
   1 -10  -1 236.923 85.5757   1
   0 -10  -1-8.14314 54.9158   1
   0  10  -1 20.1361 26.4545   3
   0 -10   1 11.4191 26.5086   3
   0  10   1 29.7714 31.6877   3
   0 -10   1 51.4883 51.6778   1
  -1  10  -1 3779.68 152.292   3
  -1 -10  -1 3707.52 259.642   1
   1  10   1 3820.95 217.467   3
   2  10   1 764.552 107.793   3
   3  10   1 1569.46 159.066   3
   4  10   1 8621.10 389.023   3
   5  10   1 165.930 77.1830   3
   6  10   1 567.429 114.474   3
   7  10   1 835.131 142.281   3
  -7  10  -1 800.324 95.3445   2
   8  10   1 564.909 124.067   3
  -8  10  -1 917.468 120.447   1
   9  10   1 1074.69 173.831   3
  10  10   1 0.41805 78.6375   3
  11  10   1 1552.43 224.633   3
  12  10   1 292.487 98.6164   3
  12  11  -1 1269.33 209.681   3
  11  11  -1 332.625 122.434   3
  10  11  -1 4222.19 354.877   3
   9  11  -1 408.023 126.293   3
   8  11  -1 9796.79 501.091   3
  -7  11   1 12009.5 415.250   2
   7  11  -1 11693.2 527.279   3
  -6  11   1 164.419 56.8171   2
   6  11  -1 94.6745 77.5984   3
  -5  11   1 132.615 54.4658   2
   5  11  -1 65.1604 56.2755   3
  -4  11   1 6048.33 323.099   2
   4 -11  -1 6167.60 320.605   1
  -4 -11   1 5649.07 298.216   3
   4  11  -1 5753.84 318.725   3
   3 -11  -1 11258.2 433.202   1
  -3 -11   1 10056.1 373.952   3
   3  11  -1 10877.6 405.980   3
   2 -11  -1 31.0421 59.8777   1
  -2  11   1 87.2859 25.0015   3
   2  11  -1 50.4703 37.9933   3
   1 -11  -1 12744.9 465.416   1
  -1  11   1 12909.0 318.933   3
   1  11  -1 12922.3 371.059   3
  -1 -11   1 13072.4 446.902   1
   0 -11  -1 5556.23 318.475   1
   0 -11   1 5578.14 281.294   1
   0  11  -1 5526.13 219.178   3
   0  11   1 5319.05 235.227   3
   1 -11   1 47.4807 61.8678   1
  -1  11  -1 50.2360 27.7892   3
   1  11   1 106.145 48.3271   3
  -1 -11  -1 54.3443 85.6590   1
   2  11   1 145.475 64.1632   3
   2 -11   1 30.4134 45.4713   1
   3  11   1 24211.5 651.414   3
   4  11   1 17049.7 573.273   3
   5  11   1 496.911 106.144   3
   6  11   1 8636.98 444.863   3
   7  11   1 1073.70 167.601   3
   8  11   1 1939.47 231.556   3
   9  11   1 1068.99 181.308   3
  10  11   1 1954.27 248.594   3
  11  11   1 1147.68 195.105   3
  11  12  -1 572.581 150.964   3
  10  12  -1 466.661 128.874   3
   9  12  -1 220.491 92.8196   3
   8  12  -1 213.976 95.6504   3
   7  12  -1 246.853 99.7313   3
   6  12  -1 6720.38 396.322   3
   5  12  -1 1532.62 181.612   3
   4  12  -1 3888.67 267.833   3
   3  12  -1 2506.83 204.078   3
   3 -12  -1 2781.40 232.436   1
  -3 -12   1 2411.05 185.841   3
  -2  12   1 820.496 60.8175   3
   2 -12  -1 816.065 129.242   1
  -2 -12   1 790.419 126.302   1
   2  12  -1 622.377 95.5385   3
   1 -12  -1 2682.88 227.535   1
  -1 -12   1 2350.15 202.039   1
  -1  12   1 2396.91 138.676   3
   1  12  -1 2491.30 170.247   3
   0 -12  -1 373.860 97.3234   1
   0  12   1 295.631 61.5056   3
   0 -12   1 385.695 89.1449   1
   0  12  -1 265.733 50.6567   3
  -1 -12  -1 6179.03 359.452   1
  -1  12  -1 6401.16 197.359   3
   1  12   1 5578.38 278.072   3
   1 -12   1 6125.14 305.787   1
  -2 -12  -1 3697.34 287.987   1
   2  12   1 3852.79 248.074   3
   2 -12   1 3887.19 237.078   1
   3  12   1 3276.43 247.132   3
   4  12   1 205.559 81.7446   3
   5  12   1 64.6532 51.6485   3
   6  12   1 599.139 124.906   3
   7  12   1-38.6077 72.8594   3
   8  12   1 3609.07 323.976   3
   9  12   1 7.53906 66.6809   3
  10  12   1 140.124 72.6426   3
  10  13  -1 156.645 81.7997   3
   9  13  -1 407.191 121.816   3
   8  13  -1 138.283 74.7312   3
   7  13  -1 3036.02 288.495   3
   6  13  -1 2578.78 254.649   3
   5  13  -1 139.121 76.5005   3
   4  13  -1 2095.01 204.333   3
   3 -13  -1 535.413 116.205   1
   3  13  -1 394.891 88.4857   3
   2  13  -1 196.500 62.2498   3
   2 -13  -1 227.614 83.3331   1
  -2 -13   1 214.576 78.2378   1
   1 -13  -1 151.516 72.7993   1
   1  13  -1 232.091 57.4763   3
  -1 -13   1 168.401 69.3207   1
   0 -13  -1 1364.02 175.759   1
   0  13   1 1356.55 122.279   3
   0 -13   1 1407.72 160.668   1
  -1 -13  -1 1978.33 217.006   1
   1 -13   1 1970.96 180.571   1
   1  13   1 1960.39 167.862   3
  -2 -13  -1 349.479 106.213   1
   2 -13   1 307.908 87.6367   1
   2  13   1 349.966 83.3264   3
   3  13   1 6624.71 355.090   3
  -3 -13  -1 6590.47 402.028   1
   4  13   1 786.252 134.597   3
   5  13   1 15.7616 53.1427   3
   6  13   1-31.6462 65.1779   3
   7  13   1 123.753 75.8121   3
   8  13   1 887.477 175.324   3
   9  13   1 1221.36 205.646   3
  10  13   1 1642.61 240.938   3
   9  14  -1 179.184 106.253   3
   8  14  -1 94.5927 94.7573   3
   7  14  -1-57.2597 67.9514   3
   6  14  -1 97.9154 69.3891   3
   5  14  -1 91.3411 69.8025   3
   4  14  -1-78.5805 56.5216   3
   3 -14  -1 35.7911 57.4612   1
  -3 -14   1-31.4041 67.4622   1
   2 -14  -1 828.964 141.621   1
  -2 -14   1 940.453 145.620   1
  -1 -14   1 718.514 132.008   1
   1 -14  -1 856.569 146.856   1
   0 -14  -1 18.5749 68.9718   1
   0 -14   1 26.7424 54.1781   1
   1 -14   1 300.770 85.0165   1
  -1 -14  -1 781.146 154.792   1
  -2 -14  -1 90.0946 70.4995   1
   2 -14   1 267.642 76.4595   1
   3  14   1-58.8079 39.8148   3
  -3 -14  -1-67.7950 62.2237   1
   4  14   1 616.368 125.840   3
  -4 -14  -1 570.992 144.259   1
   5  14   1 300.295 92.2812   3
   6  14   1 157.653 86.4585   3
   7  14   1 344.334 113.845   3
   8  14   1 1208.89 202.658   3
   9  14   1 484.031 130.489   3
  -4 -15   1 399.282 113.278   1
   3 -15  -1 1740.09 203.821   1
  -3 -15   1 1745.39 208.265   1
  -2 -15   1 238.846 82.3969   1
   2 -15  -1 188.429 85.4436   1
   1 -15  -1 366.260 98.9715   1
  -1 -15   1 575.265 114.877   1
   0 -15  -1 234.359 101.661   1
  -1 -15  -1-10.8094 66.8677   1
  -2 -15  -1 409.899 124.435   1
  -3 -15  -1 1176.34 192.650   1
  -4 -15  -1 1874.93 239.209   1
  -5 -15  -1 27.9141 74.2218   1
   7  15   1 99.2924 71.1475   3
   1 -16  -1 470.061 125.704   1
   0 -16  -1 1486.30 205.241   1
  -1 -16  -1-29.7214 94.5844   1
  -2 -16  -1 87.4046 85.3766   1
  -3 -16  -1-76.8999 65.9231   1
  19   0  -2 216.382 104.955   3
  18   0  -2 930.175 176.753   3
  17   0  -2 93.1725 74.3207   3
  16   0  -2-36.1495 61.7752   3
  15   0  -2 274.920 88.4256   3
  14   0  -2 1188.96 167.509   3
  13   0  -2 11244.5 478.378   3
  12   0  -2 887.067 133.964   3
 -12   0   2 1025.75 139.032   3
  11   0  -2 22193.0 603.077   3
 -11   0   2 22412.1 595.741   3
 -10   0   2 2995.99 210.590   3
  10   0  -2 2748.36 202.138   3
   9   0  -2 21.4186 52.2044   3
  -9   0   2 77.8434 33.6001   3
   8   0  -2 15622.9 425.406   3
  -8   0   2 15680.7 416.356   3
  -7   0   2 10607.7 321.107   3
   7   0  -2 10346.8 327.996   3
   6   0  -2 54028.7 682.962   3
  -6   0   2 54572.9 670.438   3
   5   0  -2 43910.1 573.255   3
   4   0  -2 999999. 2462.05   3
   3   0  -2 1043.93 75.5928   3
   2   0  -2 33649.4 385.955   3
  -1   0   2 99435.3 536.151   1
   0   0  -2 5111.49 140.510   2
  -1   0  -2 23158.2 311.322   2
  -2   0  -2 74709.5 568.775   2
   2   0   2 71200.7 577.143   2
   3   0   2 51164.6 507.916   2
  -3   0  -2 50978.7 485.239   2
  -4   0  -2 5003.85 158.972   2
   4   0   2 5222.28 169.329   2
   4   0   2 4794.81 189.889   3
   5   0   2 10506.4 250.146   2
   5   0   2 10955.8 313.897   3
  -5   0  -2 11167.2 246.410   2
   6   0   2 21751.4 478.317   3
   6   0   2 22101.2 373.856   2
   7   0   2 28921.3 443.050   2
   7   0   2 28240.4 587.879   3
   8   0   2 1195.88 130.992   3
   8   0   2 1063.06 88.7019   2
   9   0   2 4973.81 193.275   2
   9   0   2 4968.04 280.235   3
  10   0   2 4119.52 176.325   2
  10   0   2 4257.40 272.208   3
  11   0   2 3239.74 156.450   2
  11   0   2 3370.62 252.371   3
  12   0   2 5114.61 328.341   3
  13   0   2 3256.46 279.158   3
  14   0   2 1003.17 162.650   3
  15   0   2 366.986 116.887   3
  16   0   2 16.8363 60.0567   3
  17   0   2 80.9468 67.7798   3
  19  -1  -2 207.583 98.0106   3
  18   1  -2 139.177 84.6466   3
  18  -1  -2 62.1702 77.5239   3
  17   1  -2 4.27768 66.0127   3
  17  -1  -2 125.638 76.3377   3
  16  -1  -2 1352.01 189.578   3
  16   1  -2 1299.06 195.753   3
  15   1  -2-13.8857 60.8494   3
  15  -1  -2 149.274 76.2908   3
  14  -1  -2 565.557 117.785   3
  14   1  -2 702.374 131.545   3
  13   1  -2 283.454 84.6614   3
  13  -1  -2 388.571 38.4831   2
  13  -1  -2 286.737 83.3270   3
  12  -1  -2 102.116 53.1330   3
 -12   1   2 110.532 64.5148   3
  12   1  -2-33.9186 60.6066   3
  11  -1  -2 922.618 121.579   3
 -11   1   2 950.848 123.750   3
 -11  -1   2 931.687 131.436   3
  11   1  -2 891.860 133.086   3
 -10  -1   2 863.482 117.846   3
 -10   1   2 780.366 105.679   3
  10  -1  -2 759.097 108.743   3
  10   1  -2 691.444 107.732   3
   9   1  -2 471.271 82.5549   3
  -9   1   2 515.158 79.3054   3
   9  -1  -2 595.071 89.4273   3
  -9  -1   2 563.942 93.8667   3
   8  -1  -2 123.212 43.5914   3
   8   1  -2 90.6641 47.0177   3
  -8  -1   2 119.213 43.9014   3
  -8   1   2 106.331 44.9354   3
   7  -1  -2 42917.2 627.950   3
   7   1  -2 41199.4 670.707   3
  -7   1   2 41502.4 604.299   3
   6  -1  -2 2627.66 147.175   3
  -6   1   2 2973.89 149.974   3
   6   1  -2 2919.85 167.434   3
  -5   1   2 503.534 58.4112   3
   5   1  -2 402.470 61.2606   3
   5  -1  -2 576.481 72.7321   3
  -4   1   2 93205.0 705.439   3
   4   1  -2 91729.9 794.640   3
   4  -1  -2 93521.4 711.366   3
   3   1  -2 597.085 61.5273   3
   3  -1  -2 760.266 59.6730   2
   3  -1  -2 690.887 60.3622   3
   2   1  -2 808.715 66.7863   3
   2  -1  -2 728.076 60.2318   3
  -2   1   2 680.831 59.4132   1
   2  -1  -2 727.272 58.7103   2
   1   1  -2 13664.3 246.454   3
   1  -1  -2 13216.1 241.173   2
  -1   1   2 13130.3 229.787   1
   0  -1  -2 2423.63 107.690   2
  -1  -1  -2 21043.6 320.052   2
  -2   1  -2 218.737 31.0951   2
  -2  -1  -2 204.957 39.4325   2
   3   1   2 275.267 42.9402   2
  -3   1  -2 237.878 35.2998   2
  -3  -1  -2 264.470 42.9693   2
   4   1   2 3926.55 182.536   3
   4  -1   2 3773.54 160.196   3
  -4  -1  -2 3695.74 153.968   2
  -4   1  -2 3923.20 128.827   2
   4   1   2 3922.31 162.419   2
   5   1   2 13258.7 311.792   2
  -5   1  -2 13270.9 240.221   2
   5   1   2 12727.4 352.207   3
   5  -1   2 13596.8 330.530   3
   6   1   2 3938.49 213.663   3
  -6   1  -2 3952.60 137.659   2
   6  -1   2 3965.93 196.684   3
   6   1   2 4007.60 179.767   2
   7   1   2 6887.97 303.860   3
   7  -1   2 7325.94 289.423   3
   7   1   2 7035.72 244.833   2
   8   1   2 4681.31 265.034   3
   8   1   2 4468.37 201.134   2
   8  -1   2 4548.88 241.085   3
   9   1   2 590.235 76.7890   2
   9   1   2 481.657 98.5198   3
   9  -1   2 519.025 96.1038   3
  10   1   2 3248.81 246.950   3
  10   1   2 3367.53 181.202   2
  10  -1   2 3525.94 243.663   3
  11   1   2 87.7817 34.0991   2
  11   1   2 41.8133 65.3126   3
  11  -1   2 12.2322 49.3060   3
  12  -1   2 653.365 120.864   3
  12   1   2 593.799 78.7797   2
  12   1   2 620.805 123.464   3
  13  -1   2 607.108 120.959   3
  13   1   2 704.129 136.390   3
  14  -1   2 238.121 86.3812   3
  14   1   2 240.168 94.0011   3
  15  -1   2 87.1921 66.6404   3
  15   1   2 61.7775 71.0838   3
  16   1   2 61.5125 65.3789   3
  16  -1   2-34.8295 77.1180   3
  17   1   2 214.450 112.137   3
  17  -1   2 392.915 117.367   3
  19  -2  -2 264.218 104.403   3
  18  -2  -2 82.6038 75.8297   3
  18   2  -2 111.240 88.6022   3
  17   2  -2 425.414 126.513   3
  17  -2  -2 616.845 137.378   3
  16  -2  -2 348.137 103.845   3
  16   2  -2 379.999 98.5011   3
  15   2  -2-72.3119 91.7673   3
  15  -2  -2 14.4804 50.7644   3
  14   2  -2 2091.39 227.006   3
  14  -2  -2 1994.09 200.402   3
  13   2  -2 828.142 139.367   3
 -13   2   2 1099.09 139.223   3
  13  -2  -2 820.547 130.637   3
  12   2  -2 11.8444 56.1727   3
 -12   2   2 80.1918 48.1737   3
  11  -2  -2 5056.86 276.067   3
  11   2  -2 5187.24 310.649   3
 -11   2   2 4934.32 267.337   3
  10  -2  -2 8563.30 153.652   2
  10  -2  -2 8636.62 335.708   3
 -10   2   2 8774.45 330.230   3
 -10  -2   2 8776.31 380.224   3
  10   2  -2 8070.71 365.923   3
  -9  -2   2 9689.83 378.441   3
   9  -2  -2 9770.37 180.204   2
   9  -2  -2 9826.46 333.856   3
  -9   2   2 9428.68 320.175   3
   9   2  -2 9327.94 373.346   3
  -8   2   2 622.153 75.6638   3
   8  -2  -2 578.705 47.1727   2
   8   2  -2 631.346 100.362   3
   8  -2  -2 519.587 75.4756   3
   7  -2  -2 6733.88 160.054   2
   7  -2  -2 6826.48 241.454   3
   7   2  -2 6020.76 266.950   3
  -7   2   2 6580.70 228.744   3
   6  -2  -2 13703.6 234.837   2
  -6   2   2 12850.6 291.950   3
   6  -2  -2 12586.6 297.482   3
   6   2  -2 12990.6 367.208   3
   5   2  -2 9945.87 301.290   3
  -5   2   2 10634.1 241.617   3
   5  -2  -2 10644.7 210.925   2
   5  -2  -2 9860.42 239.518   3
   4  -2  -2 12958.0 243.126   2
   4  -2  -2 13551.7 255.472   3
  -4   2   2 12968.2 248.432   3
   4   2  -2 13565.7 323.680   3
  -3   2   2 7603.81 178.272   3
   3  -2  -2 7922.29 184.554   3
  -3   2   2 7543.22 177.752   2
   3   2  -2 7732.48 222.566   3
   3  -2  -2 7665.58 192.260   2
  -3   2   2 7912.01 220.137   1
  -2   2   2 51606.1 531.713   1
   2  -2  -2 51300.7 502.235   2
   2   2  -2 50121.9 518.822   3
  -2   2   2 49726.7 459.229   3
  -1   2   2 26662.8 376.368   1
   1   2  -2 26601.7 353.314   3
   1  -2  -2 26712.0 372.844   2
   0  -2  -2 46765.3 512.312   2
  -1  -2  -2 5248.16 179.473   2
  -2  -2  -2 50144.2 576.767   2
   3   2   2 4911.07 192.561   2
  -3  -2  -2 5739.60 202.113   2
   3   2   2 5333.38 202.303   3
   4   2   2 5345.55 209.465   2
  -4   2  -2 5981.47 154.061   2
   4   2   2 5723.91 229.650   3
   5   2   2 25676.0 473.626   2
   5   2   2 25239.0 515.309   3
  -5   2  -2 25528.6 314.241   2
   5  -2   2 24985.4 427.062   3
   6  -2   2 29540.2 510.977   3
  -6   2  -2 29385.5 334.785   2
   6   2   2 28680.1 518.296   2
   6   2   2 29451.3 604.163   3
   7   2   2 74600.0 1027.41   3
   7  -2   2 75944.5 895.416   3
   7   2   2 75735.9 872.987   2
   8   2   2 3605.25 198.378   2
   8  -2   2 3989.12 221.354   3
   8   2   2 4232.44 259.234   3
   9  -2   2 8670.83 346.748   3
   9   2   2 9533.16 407.774   3
  10  -2   2 109.508 44.0275   3
  10   2   2-78.7085 68.1243   3
  11  -2   2 19.8088 59.7970   3
  11   2   2-34.4577 52.9745   3
  12  -2   2 393.749 86.7379   3
  12   2   2 399.786 109.816   3
  13  -2   2 10683.4 469.064   3
  13   2   2 10766.5 527.252   3
  14  -2   2 4402.49 315.454   3
  14   2   2 4323.04 348.907   3
  15   2   2 96.3928 79.0726   3
  15  -2   2 256.319 91.7708   3
  16   2   2 2998.44 310.995   3
  16  -2   2 2592.19 261.434   3
  17  -2   2-86.7076 89.1867   3
  18  -3  -2-63.3583 70.1026   3
  17   3  -2 587.150 132.281   3
  17  -3  -2 558.969 124.058   3
  16   3  -2-247.142 130.622   3
  16  -3  -2 70.3360 59.1673   3
  15  -3  -2 44.3154 51.0279   3
  15   3  -2 2.78368 76.2431   3
  14  -3  -2 99.6378 54.6888   3
  14   3  -2 66.5738 63.3946   3
  13   3  -2 545.001 123.786   3
  13  -3  -2 249.378 71.6576   3
 -13   3   2 437.013 87.6009   3
  12  -3  -2 80.7996 52.2711   3
  12   3  -2-2.13815 52.6239   3
 -12   3   2 36.8843 29.6497   3
  11  -3  -2 2023.98 171.184   3
  11   3  -2 1959.02 201.190   3
 -11   3   2 1924.12 159.221   3
  10   3  -2 3884.61 269.630   3
 -10   3   2 4129.19 221.419   3
  10  -3  -2 3746.69 215.985   3
  -9  -3   2 351.678 80.3122   3
   9  -3  -2 590.996 83.7081   3
  -9   3   2 448.260 69.7315   3
   9   3  -2 487.778 89.9219   3
   8  -3  -2 9.96735 12.1847   2
   8   3  -2 57.4986 37.0300   3
   8  -3  -2 20.8743 23.8795   3
  -8   3   2-7.37102 23.6108   3
   7  -3  -2 5927.55 148.498   2
   7  -3  -2 5530.03 204.363   3
  -7   3   2 5796.97 202.703   3
   7   3  -2 5389.94 264.807   3
   6   3  -2 366.881 76.8480   3
  -6   3   2 350.814 50.3177   3
   6  -3  -2 345.583 50.0920   3
   6  -3  -2 364.322 42.4227   2
   5   3  -2 12865.0 354.793   3
   5  -3  -2 12623.6 257.540   3
  -5   3   2 12133.0 223.301   2
  -5   3   2 12146.9 244.377   3
   5  -3  -2 12884.7 248.474   2
   4   3  -2 1600.91 120.192   3
  -4   3   2 1320.47 76.5538   3
   4  -3  -2 1482.59 92.3345   2
  -4   3   2 1307.17 105.670   1
   4  -3  -2 1516.98 82.7649   3
  -4   3   2 1375.23 80.7810   2
   3   3  -2 5094.17 191.503   3
   3  -3  -2 4785.98 164.838   2
  -3   3   2 4871.28 139.909   3
  -3   3   2 4924.93 190.295   1
  -3   3   2 4732.72 156.252   2
  -2   3   2 10979.7 254.248   2
  -2   3   2 11608.2 283.517   1
   2   3  -2 11394.8 262.105   3
   2  -3  -2 10858.2 259.977   2
   1  -3  -2 15111.8 314.989   2
   1   3  -2 15420.3 284.368   3
  -1  -3   2 14872.9 277.685   3
   0   3  -2 2217.65 102.963   3
   0  -3   2 2076.21 97.5015   3
   0  -3  -2 2237.92 127.145   2
   1  -3   2 15811.2 264.230   3
   2   3   2 11597.2 288.123   3
   3   3   2 3214.84 167.164   3
   4   3   2 14.4166 39.9374   3
   4   3   2-1.08584 25.7384   2
   5   3   2 1654.76 142.252   3
   5  -3   2 1592.83 102.451   3
   5   3   2 1500.05 126.243   2
  -5   3  -2 1430.81 74.7292   2
  -6   3  -2 476.302 43.4730   2
   6  -3   2 416.884 60.2416   3
   6   3   2 409.931 81.7284   3
  -7   3  -2 1093.56 57.7808   2
   7   3   2 929.935 120.504   3
   7  -3   2 897.360 98.5710   3
   8  -3   2 466.178 77.5583   3
   8   3   2 529.722 97.9772   3
   9   3   2 488.913 104.492   3
   9  -3   2 502.023 86.0632   3
  10   3   2 457.901 77.1420   2
  10  -3   2 534.360 93.0952   3
  11   3   2 482.737 112.441   3
  11   3   2 690.922 100.193   2
  11  -3   2 470.717 82.3072   3
  12   3   2 37.8656 71.0325   3
  12   3   2 72.5774 50.4830   2
  12  -3   2 80.3524 49.9234   3
  13   3   2 1808.64 231.271   3
  13  -3   2 1443.33 172.054   3
  14   3   2 181.221 92.2341   3
  14  -3   2 325.970 89.9437   3
  15   3   2 1.78652 70.6359   3
  15  -3   2 74.7961 55.3343   3
  16  -3   2 175.639 72.4875   3
  16   3   2 74.1175 76.2869   3
  17   4  -2-34.0294 86.8251   3
  17  -4  -2 183.638 67.4710   3
  16   4  -2 116.104 71.3755   3
  16  -4  -2 265.672 81.5784   3
  15  -4  -2 1807.40 186.997   3
  15   4  -2 2110.76 252.295   3
  14   4  -2 468.104 115.970   3
  14  -4  -2 306.165 78.6018   3
  13  -4  -2 10631.2 411.615   3
 -13   4   2 10700.3 393.169   3
  13   4  -2 11149.6 531.446   3
  12   4  -2 2504.14 244.795   3
 -12   4   2 2380.79 179.157   3
  12  -4  -2 2762.04 198.684   3
  11   4  -2 15287.5 566.977   3
  11  -4  -2 14726.1 430.546   3
 -11   4   2 15298.8 427.639   3
 -10   4   2 7157.56 274.055   3
  10  -4  -2 6878.87 278.338   3
  10   4  -2 7255.56 374.073   3
  -9   4   2 2254.00 142.838   3
   9   4  -2 2102.63 196.096   3
   9  -4  -2 2149.49 143.632   3
  -9  -4   2 2207.57 192.546   3
  -8   4   2 4049.54 175.071   3
   8   4  -2 3982.07 251.414   3
   8  -4  -2 3784.13 175.674   3
   7  -4  -2 5972.85 200.329   3
   7   4  -2 6672.64 304.012   3
  -7   4   2 6687.08 203.883   3
   6  -4  -2 28491.1 391.447   3
  -6   4   2 27498.4 378.657   3
  -6   4   2 27770.7 541.961   1
   6   4  -2 28268.2 587.998   3
  -6   4   2 28219.9 359.436   2
   5   4  -2 49.0264 46.3156   3
  -5   4   2 33.8010 20.0113   2
   5  -4  -2 40.5459 22.9583   3
  -5   4   2 13.8106 29.9037   1
  -5   4   2 53.9201 22.0524   3
   4   4  -2 68577.8 803.265   3
  -4   4   2 66396.3 627.585   2
  -4   4   2 67831.9 511.855   3
  -4   4   2 69706.5 788.410   1
  -3  -4   2 14911.4 346.119   3
   3   4  -2 14935.3 345.683   3
  -3   4   2 14416.5 349.925   1
  -3   4   2 14455.6 239.090   3
  -3   4   2 14503.1 304.422   2
  -2   4   2 24364.5 412.514   2
  -2   4   2 25076.4 452.026   1
   2   4  -2 24043.0 402.418   3
  -2  -4   2 24856.2 406.776   3
  -1  -4   2 1465.17 93.3503   3
   1   4  -2 1453.26 95.9230   3
   0   4  -2 13401.7 261.141   3
   0  -4   2 13296.7 255.028   3
   1  -4   2 89387.9 621.236   3
   1   4   2 90885.7 772.918   3
  -2   4  -2 14420.7 193.543   1
   2  -4   2 14648.3 251.262   3
   2   4   2 15224.9 347.867   3
   3   4   2 50961.4 694.701   3
  -3   4  -2 49512.7 418.358   1
   4   4   2 3118.97 188.782   3
   5   4   2 639.300 97.9664   3
   5  -4   2 586.191 60.7587   3
   6  -4   2 6360.52 211.790   3
   6   4   2 6096.26 296.690   3
   7   4   2 18349.1 540.815   3
   7  -4   2 17080.5 383.383   3
  -7   4  -2 17478.2 231.545   2
   7   4   2 17219.3 481.310   2
   8   4   2 4336.01 251.271   2
   8  -4   2 4220.89 208.619   3
   8   4   2 4167.23 278.855   3
   9   4   2 1213.63 137.317   2
   9  -4   2 1185.83 116.509   3
   9   4   2 1200.16 162.358   3
  10  -4   2 9465.79 350.643   3
  10   4   2 9684.11 456.639   3
  10   4   2 10446.7 405.193   2
  11  -4   2 214.539 52.7017   3
  11   4   2 174.521 73.8973   3
  11   4   2 279.999 71.9366   2
  12  -4   2 106.404 56.7922   3
  12   4   2 157.041 82.8912   3
  12   4   2 80.1882 44.1596   2
  13  -4   2 8500.47 387.514   3
  13   4   2 8635.02 492.382   3
  14  -4   2 1043.25 145.057   3
  14   4   2 959.899 176.273   3
  15   4   2-10.2849 83.1834   3
  15  -4   2-30.6945 54.7296   3
  16   5  -2 156.846 91.5854   3
  15   5  -2 605.482 140.709   3
  15  -5  -2 446.421 96.9819   3
  14   5  -2 1531.57 212.843   3
  14  -5  -2 1232.07 142.950   3
  13   5  -2 824.281 154.866   3
  13  -5  -2 767.422 108.037   3
 -13   5   2 581.944 95.2712   3
  12   5  -2 1723.40 208.165   3
  12  -5  -2 1587.24 146.537   3
 -12   5   2 1650.60 141.022   3
  11   5  -2-21.0520 75.3040   3
  11  -5  -2 22.5384 27.1759   3
 -11   5   2-46.8661 35.2519   3
  10   5  -2 359.991 95.3953   3
 -10   5   2 317.961 55.0792   3
  10  -5  -2 215.598 47.4007   3
  -9  -5   2 1967.23 191.424   3
   9  -5  -2 1963.87 125.941   3
   9   5  -2 2119.07 199.773   3
  -9   5   2 2058.57 131.245   3
   8   5  -2 16097.9 517.295   3
  -8   5   2 16571.9 476.069   1
   8  -5  -2 15778.4 323.857   3
  -8   5   2 16107.7 325.304   3
  -8  -5   2 17539.5 533.703   3
  -7   5   2 4022.05 225.780   1
  -7   5   2 3640.48 138.757   2
   7  -5  -2 4084.75 149.598   3
   7   5  -2 4165.95 248.810   3
  -7   5   2 4093.99 145.890   3
  -7  -5   2 4151.12 247.369   3
  -6   5   2 436.856 43.6625   3
  -6   5   2 526.038 58.3837   2
   6   5  -2 439.141 85.3470   3
  -6   5   2 400.565 70.0737   1
  -6  -5   2 537.045 87.4850   3
  -5   5   2 2775.85 136.647   2
  -5   5   2 2702.22 100.564   3
  -5   5   2 2635.81 171.919   1
   5   5  -2 2770.98 184.039   3
  -4   5   2 739.033 75.6179   2
   4   5  -2 681.307 87.6217   3
  -4   5   2 764.477 53.0404   3
  -4  -5   2 723.609 87.2062   3
  -4   5   2 743.435 92.4595   1
  -3   5   2 17255.8 411.953   1
   3   5  -2 17380.4 394.542   3
   3  -5  -2 17255.8 403.573   1
  -3   5   2 17282.7 265.445   3
  -3   5   2 17207.6 367.519   2
  -3  -5   2 17968.6 398.262   3
  -2  -5   2 2620.30 142.560   3
  -2   5   2 2535.23 149.122   2
   2   5  -2 2582.54 140.443   3
  -1  -5   2 6330.09 201.391   3
  -1   5   2 5872.86 232.706   2
   1   5  -2 6035.17 197.791   3
   0  -5   2 10195.7 232.968   3
   0   5  -2 9752.21 234.009   3
   0   5   2 9886.21 250.304   3
   1  -5   2 1202.28 64.0274   1
   1   5   2 1186.36 101.421   3
   1  -5   2 1243.64 76.9177   3
   2   5   2-36.3107 43.1145   3
   2  -5   2 37.4960 16.2913   3
   3   5   2 916.721 106.073   3
   3  -5   2 766.593 56.8057   3
  -3   5  -2 682.416 54.7925   1
  -4   5  -2 59188.7 547.797   1
   4  -5   2 58894.3 530.917   3
  -5   5  -2 9003.13 237.810   1
   5  -5   2 9653.43 217.398   3
   5   5   2 9643.16 364.086   2
   5   5   2 9284.29 358.219   3
   6   5   2 5423.19 282.244   2
   6   5   2 5535.35 293.974   3
   6  -5   2 5358.38 182.930   3
  -7   5  -2 104.584 23.1804   2
   7   5   2 159.186 56.3526   2
   7   5   2 168.729 70.6875   3
   7  -5   2 100.362 34.0789   3
  -8   5  -2 5441.24 105.822   2
   8   5   2 5643.72 300.719   2
   8   5   2 5417.18 324.953   3
   8  -5   2 5157.80 213.834   3
   9   5   2 1506.14 160.464   2
   9   5   2 1421.17 176.354   3
   9  -5   2 1524.48 126.655   3
  10   5   2 59.7316 60.1399   3
  10  -5   2 43.0510 29.9776   3
  11   5   2 2327.15 241.660   3
  11  -5   2 2346.83 176.033   3
  12  -5   2 60.8906 43.8210   3
  12   5   2 82.1970 88.7423   3
  13   5   2 5800.26 414.830   3
  13  -5   2 5615.19 300.391   3
  14  -5   2 173.124 67.9316   3
  14   5   2 183.181 85.8578   3
  15   5   2-99.0129 105.940   3
  16   6  -2-184.834 118.725   3
  15   6  -2-109.642 106.690   3
  14   6  -2 621.040 146.606   3
  14  -6  -2 570.712 92.1359   3
  13   6  -2 190.181 82.2924   3
  13  -6  -2 288.602 64.5628   3
  12  -6  -2 1281.59 118.218   3
 -12   6   2 1468.05 123.505   3
  12   6  -2 1481.36 195.638   3
  11  -6  -2 3549.38 181.977   3
 -11   6   2 3613.09 176.782   3
  11   6  -2 3698.92 295.867   3
  10   6  -2 1262.59 168.373   3
 -10   6   2 1621.86 110.288   3
  10  -6  -2 1360.34 101.960   3
   9  -6  -2 450.570 54.7567   3
  -9   6   2 410.029 82.3446   1
   9   6  -2 498.688 102.092   3
  -9   6   2 429.967 54.7715   3
  -8   6   2 161.140 32.0796   3
  -8  -6   2 227.632 72.4947   3
   8  -6  -2 186.578 34.5092   3
   8   6  -2 133.566 68.9476   3
  -8   6   2 173.866 33.9224   2
  -8   6   2 179.720 62.5567   1
  -7   6   2 21799.8 378.295   2
  -7   6   2 23324.3 562.686   1
   7   6  -2 22767.9 604.618   3
  -7  -6   2 22219.7 593.054   3
  -7   6   2 22180.2 295.808   3
  -6   6   2 14386.7 327.631   2
  -6  -6   2 14833.5 464.625   3
   6   6  -2 14791.5 462.100   3
  -6   6   2 14280.3 426.982   1
  -6   6   2 14249.1 208.175   3
  -5   6   2 11133.3 175.050   3
  -5   6   2 11430.7 372.309   1
   5   6  -2 11225.7 381.328   3
  -5   6   2 11284.3 302.540   2
  -4   6   2 30188.7 314.941   3
  -4   6   2 29531.6 511.642   2
  -4   6   2 30862.1 595.970   1
   4   6  -2 30437.9 583.843   3
  -3   6   2 8740.57 287.910   2
   3   6  -2 8635.52 292.333   3
  -3  -6   2 9045.54 297.440   3
  -2  -6   2 6465.14 236.395   3
  -2   6   2 6082.42 170.633   3
  -2   6   2 5973.51 246.543   2
   2   6  -2 6168.55 228.280   3
   1   6  -2 19601.9 375.895   3
  -1  -6   2 19342.7 377.891   3
  -1   6   2 19117.6 455.875   2
  -1   6   2 18720.5 337.658   3
   0  -6   2 36239.2 473.751   3
   0  -6   2 36028.2 432.649   1
   0   6  -2 37069.1 475.872   3
   0   6   2 36320.1 517.831   3
   1  -6   2 64.5543 24.9052   3
  -1   6  -2 116.227 29.7677   3
   1  -6   2 97.2814 27.5908   1
   1   6   2 78.5039 38.3380   3
   2   6   2 22448.9 484.940   3
   2  -6   2 22323.3 306.195   3
   3  -6   2 22913.8 290.873   3
   3   6   2 23379.0 526.998   3
  -4   6  -2 1176.47 85.5186   1
   4   6   2 1340.54 139.694   3
   4  -6   2 1261.33 68.9979   3
   5   6   2 4757.43 272.172   2
   5   6   2 4706.84 269.623   3
   5  -6   2 4727.83 137.336   3
   5  -6   2 4537.61 139.313   3
  -5   6  -2 4419.83 174.564   1
  -6   6  -2 6831.20 233.031   1
   6   6   2 7925.78 360.682   2
   6  -6   2 7328.63 191.820   3
   6   6   2 7712.07 356.468   3
   7   6   2 16534.4 548.182   3
  -7   6  -2 15390.8 378.828   1
   7  -6   2 16225.1 317.176   3
   7   6   2 17088.4 538.961   2
   8  -6   2 292.055 49.6703   3
   8   6   2 375.375 90.5645   2
  -8   6  -2 339.781 36.2043   2
   8   6   2 314.467 86.6677   3
   9   6   2 20625.1 672.402   3
   9  -6   2 20401.4 420.022   3
  10  -6   2 460.790 70.3752   3
  10   6   2 397.569 103.178   3
  11   6   2 115.523 67.2176   3
  11  -6   2 34.6190 25.7984   3
  12  -6   2 104.701 44.6866   3
  12   6   2-39.7838 81.9947   3
  13   6   2 1166.24 190.382   3
  14   6   2 3145.59 322.410   3
  15   7  -2 50.1061 56.1465   3
  14   7  -2 790.892 162.883   3
  13   7  -2 69.8143 75.0459   3
  12   7  -2 403.996 113.967   3
  12  -7  -2 426.551 60.6373   3
  11  -7  -2 2329.09 123.718   3
  11   7  -2 2699.68 263.533   3
  10   7  -2 4906.98 342.408   3
  -9   7   2 410.183 87.0996   1
   9   7  -2 308.621 97.4387   3
  -8   7   2 646.047 69.5350   2
  -8   7   2 505.536 95.8500   1
   8   7  -2 532.372 112.993   3
  -7  -7   2 3830.93 257.054   3
  -7   7   2 3295.44 165.958   2
  -7   7   2 3367.18 226.271   1
   7   7  -2 3606.08 253.286   3
  -6   7   2 3587.67 225.381   1
  -6   7   2 3537.62 180.114   2
  -6  -7   2 4047.59 253.581   3
   6   7  -2 3583.75 241.494   3
  -5   7   2 3737.87 226.659   1
  -5   7   2 3365.07 182.533   2
   5   7  -2 3685.23 230.048   3
  -5  -7   2 4001.86 238.742   3
  -4   7   2 1704.97 71.3719   3
   4  -7  -2 1980.12 159.974   1
  -4   7   2 1847.12 74.0178   3
  -4   7   2 1686.30 152.826   1
  -4   7   2 1694.98 135.304   2
   4   7  -2 1993.79 161.103   3
  -3   7   2 10.5365 27.0122   2
  -3  -7   2 6.87918 22.2703   3
   3   7  -2 38.2392 38.7544   3
  -3   7   2 32.2033 23.4130   3
   2   7  -2 1591.16 120.596   3
  -2   7   2 1543.15 138.046   2
  -2  -7   2 1206.56 109.670   3
  -2   7   2 1503.07 94.2256   3
  -1   7   2 2593.77 182.461   2
   1   7  -2 2510.34 142.197   3
  -1  -7   2 2676.05 149.171   3
  -1   7   2 2764.01 144.011   3
   0  -7   2 245.041 45.7506   1
   0   7   2 310.105 56.4313   3
   0   7  -2 211.970 43.9686   3
   0   7   2 303.007 68.8701   2
   0  -7   2 247.912 41.7355   3
  -1   7  -2 10757.1 245.375   3
   1  -7   2 10808.1 243.850   3
   1   7   2 10173.1 321.647   3
   1  -7   2 10976.2 255.554   1
   2  -7   2 18261.5 280.782   3
   2   7   2 17377.6 450.198   3
   3   7   2 422.042 79.4110   3
   3  -7   2 504.777 41.8612   3
   4  -7   2 244.306 27.1612   3
   4   7   2 232.538 64.2511   2
   4   7   2 151.950 49.4225   3
   5  -7   2 1811.37 67.5557   3
   5   7   2 1367.04 156.635   2
   5   7   2 1615.76 167.441   3
   5  -7   2 1782.71 67.6273   3
  -5   7  -2 1659.33 113.204   1
   6  -7   2 725.881 47.4447   3
  -6   7  -2 755.125 84.3703   1
   6  -7   2 801.402 50.0373   3
   6   7   2 812.091 127.220   3
   6   7   2 733.192 122.135   2
   7   7   2 230.973 80.1014   3
   7  -7   2 360.902 39.1871   3
  -7   7  -2 371.068 64.8230   1
   7  -7   2 322.950 37.5178   3
  -8   7  -2 4764.41 229.423   1
   8  -7   2 4678.88 158.927   3
   8   7   2 4869.60 324.753   3
   9  -7   2 5473.78 192.577   3
  -9   7  -2 5092.46 252.960   1
 -10   7  -2 2299.78 183.099   1
  10  -7   2 2528.07 142.297   3
  10   7   2 2834.93 272.708   3
  11  -7   2 522.513 69.5869   3
  11   7   2 612.159 132.841   3
  12   7   2 114.393 62.3854   3
  13   7   2 267.551 106.142   3
  14   7   2 220.950 102.236   3
  15   8  -2 26.8121 86.7203   3
  14   8  -2 1334.24 211.171   3
  13   8  -2 2141.30 263.012   3
  12   8  -2 18.1105 62.1969   3
  11   8  -2 2712.89 273.554   3
  10   8  -2 2854.85 271.701   3
   9   8  -2 320.917 100.039   3
  -9   8   2 456.828 58.4465   2
  -8   8   2 3873.01 183.683   2
   8   8  -2 4148.26 293.917   3
  -8   8   2 4142.87 266.084   1
   7   8  -2 7360.66 373.553   3
  -7   8   2 7437.81 272.215   2
  -7   8   2 7476.65 344.952   1
  -7  -8   2 7692.53 374.309   3
  -6   8   2 6617.53 320.497   1
   6   8  -2 6794.51 345.364   3
  -6   8   2 6806.36 269.974   2
  -6  -8   2 6816.65 339.029   3
  -5   8   2 701.283 93.8565   2
  -5   8   2 594.069 102.973   1
   5   8  -2 628.006 98.5407   3
  -5  -8   2 680.330 108.559   3
   4   8  -2 18682.3 499.322   3
  -4   8   2 18808.8 217.733   3
   4  -8  -2 18698.3 497.362   1
  -4   8   2 18064.7 467.719   2
  -4  -8   2 18628.8 506.042   3
  -4   8   2 18849.3 221.896   3
  -3   8   2 1573.76 89.0359   3
  -3   8   2 1677.49 146.287   2
   3  -8  -2 1558.02 148.642   1
   3   8  -2 1706.18 141.700   3
  -2  -8   2 524.212 73.6724   3
  -2   8   2 640.272 96.5565   2
  -2   8   2 608.466 66.9314   3
   2  -8  -2 485.680 92.4543   1
   2   8  -2 502.685 75.5531   3
  -1   8   2 12563.1 424.941   2
  -1   8   2 12103.5 318.685   3
   1   8  -2 12265.8 328.834   3
  -1  -8   2 12139.9 329.986   3
   1  -8  -2 12689.0 414.555   1
   0  -8  -2 22379.1 566.177   1
   0   8   2 21884.8 574.745   2
   0   8  -2 21098.7 396.192   3
   0  -8   2 22116.6 419.475   1
   0   8   2 20778.8 454.537   3
   0  -8   2 21106.5 401.178   3
   1   8   2 1594.73 138.148   3
   1   8   2 1777.30 169.060   2
  -1   8  -2 1732.09 102.802   3
   1  -8   2 1662.66 112.572   1
   1  -8   2 1829.28 104.006   3
   2   8   2 5558.14 308.264   2
   2  -8   2 5704.12 156.484   3
   2  -8   2 5739.42 199.605   1
   2   8   2 5818.75 275.074   3
   3   8   2 14844.7 464.644   3
   3   8   2 15693.6 529.134   2
   3  -8   2 15801.7 198.919   3
   4   8   2 873.280 125.509   3
   5   8   2 967.439 133.081   3
  -6   8  -2 4535.18 205.983   1
   6   8   2 4964.53 308.962   3
   7   8   2 2297.67 219.298   3
  -7   8  -2 2283.52 156.155   1
   8   8   2 6001.71 374.374   3
  -8   8  -2 5670.87 256.869   1
   9  -8   2 7633.29 140.047   3
  -9   8  -2 7417.45 311.582   1
   9   8   2 7527.63 431.201   3
 -10   8  -2 2731.60 200.523   1
  10   8   2 3436.08 313.159   3
  11   8   2 182.857 93.6161   3
  12   8   2 400.634 114.370   3
  13   8   2 740.648 178.343   3
  14   9  -2-39.6191 75.4375   3
  13   9  -2 148.870 79.1536   3
  12   9  -2 242.120 93.9175   3
  11   9  -2 1743.88 227.951   3
  10   9  -2 878.278 152.130   3
   9   9  -2 1057.42 168.649   3
  -9   9   2 1254.94 107.154   2
   8   9  -2 395.001 108.894   3
  -8   9   2 318.902 64.7465   2
  -7   9   2 2750.82 179.864   2
   7   9  -2 2475.65 232.516   3
   6   9  -2 2422.53 214.182   3
  -6  -9   2 2801.58 225.812   3
  -6   9   2 2637.53 181.969   2
  -5  -9   2 73.1118 38.3737   3
  -5   9   2 325.460 78.2545   2
   5   9  -2 211.933 67.9325   3
   4  -9  -2 10694.6 405.575   1
   4   9  -2 10206.1 393.112   3
  -4  -9   2 10873.1 401.286   3
  -4   9   2 10416.2 382.003   2
  -3   9   2 341.607 79.3939   2
   3  -9  -2 159.669 64.6092   1
   3   9  -2 188.842 50.1812   3
  -3   9   2 244.576 37.4543   3
   2  -9  -2 616.176 103.630   1
  -2   9   2 899.212 118.693   2
   2   9  -2 812.118 100.286   3
  -2   9   2 778.618 76.5273   3
  -1   9   2-27.1915 45.6714   2
   1  -9  -2 102.639 62.4738   1
  -1   9   2 57.1622 26.0183   3
   1   9  -2 95.8714 44.9881   3
  -1  -9   2 39.0162 34.8668   3
   0  -9  -2 2463.48 204.026   1
   0   9   2 2618.13 214.389   2
   0   9   2 2364.71 162.932   3
   0   9  -2 2488.20 144.085   3
   0  -9   2 2460.10 142.128   3
   0  -9   2 2769.00 163.470   1
   1  -9   2 1819.35 129.068   1
   1  -9   2 1489.10 99.2256   3
  -1   9  -2 1687.32 105.340   3
   1   9   2 1504.58 143.459   3
   2  -9   2 408.545 43.2389   3
   2  -9   2 300.009 54.9977   1
   2   9   2 217.026 61.6604   3
   3   9   2 983.201 127.465   3
   4   9   2 1584.09 167.032   3
   5   9   2 4497.87 292.392   3
   6   9   2 161.046 72.4316   3
   7   9   2 772.500 137.834   3
  -7   9  -2 811.253 99.7441   1
  -8   9  -2 5075.31 249.606   1
   8   9   2 5633.71 371.038   3
   9   9   2 50.4143 66.2394   3
  10   9   2 2807.33 291.336   3
  11   9   2 3.02713 64.8609   3
  12   9   2 452.741 146.869   3
  13  10  -2 564.584 147.298   3
  12  10  -2 840.451 170.480   3
  11  10  -2 1278.98 194.737   3
  10  10  -2 5347.32 391.791   3
   9  10  -2 401.541 119.065   3
   8  10  -2 5271.45 358.783   3
  -8  10   2 5299.73 258.057   2
   7  10  -2 1991.63 214.873   3
  -7  10   2 2074.74 169.645   2
   6  10  -2 7540.60 389.087   3
  -6  10   2 7513.56 329.220   2
  -5  10   2 1865.45 167.506   2
   5  10  -2 1678.65 175.077   3
  -5 -10   2 1651.05 172.540   3
   4  10  -2 1681.17 166.011   3
  -4  10   2 1766.67 168.466   2
   4 -10  -2 1741.38 177.320   1
  -4 -10   2 1828.47 172.553   3
   3  10  -2 3662.84 226.877   3
  -3  10   2 4456.14 143.086   3
  -3  10   2 4435.51 271.960   2
  -3 -10   2 3867.07 233.258   3
   3 -10  -2 3912.39 261.154   1
   2  10  -2 2481.39 175.158   3
  -2  10   2 2312.50 202.114   2
   2 -10  -2 2381.90 206.082   1
  -2  10   2 2446.90 136.280   3
   1 -10  -2 674.235 114.317   1
  -1 -10   2 854.547 94.7366   3
   1  10  -2 766.019 92.5119   3
  -1  10   2 764.071 91.3110   3
   0 -10  -2 24856.9 660.183   1
   0  10  -2 24597.4 458.618   3
   0 -10   2 25143.1 455.583   3
   0  10   2 24533.7 536.468   3
   1  10   2 5387.17 270.791   3
  -1  10  -2 5654.37 198.085   3
   1 -10   2 5275.85 181.503   3
  -1 -10  -2 5406.99 315.086   1
   2  10   2 1150.84 141.888   3
   2 -10   2 1257.05 66.4255   3
   3  10   2 9775.29 414.385   3
   4  10   2 4273.80 284.211   3
   5  10   2 901.781 137.932   3
   6  10   2 1475.60 185.399   3
   7  10   2 1927.34 218.807   3
   8  10   2 654.220 131.207   3
   9  10   2 353.312 119.232   3
  10  10   2 3018.59 302.297   3
  11  10   2 4167.73 367.316   3
  12  11  -2 542.702 142.521   3
  11  11  -2 139.723 60.2793   3
  10  11  -2 12.5835 65.5302   3
   9  11  -2 152.411 84.6625   3
   8  11  -2 1326.07 186.576   3
  -7  11   2 2551.26 198.738   2
   7  11  -2 2360.46 242.322   3
   6  11  -2 663.400 131.097   3
  -6  11   2 949.565 125.932   2
   5  11  -2 3310.00 255.439   3
  -5  11   2 3528.04 245.574   2
   4 -11  -2 3.07984 56.1723   1
   4  11  -2 29.9475 41.2014   3
  -4 -11   2 126.216 58.8193   3
   3  11  -2-1.90730 39.7177   3
  -3  11   2-4.45485 14.7204   3
  -3 -11   2 49.5200 28.8882   3
   3 -11  -2-21.5158 61.9696   1
  -2  11   2 904.572 83.5694   3
   2 -11  -2 695.135 122.080   1
   2  11  -2 805.677 101.021   3
   1  11  -2 1929.74 147.012   3
  -1 -11   2 1886.26 161.234   1
  -1  11   2 1986.13 141.805   3
   1 -11  -2 1894.73 199.849   1
   0 -11   2 764.028 82.4219   3
   0  11  -2 690.105 83.5220   3
   0 -11  -2 664.641 134.967   1
   0  11   2 805.215 104.417   3
   1  11   2 770.202 110.726   3
   1 -11   2 749.377 68.4754   3
  -1 -11  -2 1044.50 157.528   1
  -1  11  -2 839.060 77.4936   3
   2  11   2-64.9234 65.8364   3
   3  11   2 1464.20 168.390   3
   4  11   2 734.559 130.507   3
   5  11   2 438.379 103.197   3
   6  11   2 1365.66 179.420   3
   7  11   2 526.601 110.182   3
   8  11   2 892.302 160.594   3
   9  11   2 58.5375 79.9089   3
  10  11   2-178.754 94.3555   3
  11  11   2 1028.36 192.307   3
  11  12  -2-37.2330 83.2325   3
  10  12  -2 1740.70 238.754   3
   9  12  -2 176.530 89.4253   3
   8  12  -2 727.841 156.454   3
   7  12  -2 3852.78 315.786   3
   6  12  -2 1246.50 179.993   3
   5  12  -2 101.781 52.8723   3
   4 -12  -2 1137.95 156.892   1
   4  12  -2 1068.40 141.458   3
   3  12  -2 4988.24 281.275   3
   3 -12  -2 4645.16 306.013   1
  -3 -12   2 4903.58 272.607   3
   2 -12  -2 241.636 93.7638   1
   2  12  -2 202.681 61.4066   3
  -2 -12   2 278.612 76.7550   1
  -2 -12   2 248.943 61.1399   3
  -2  12   2 275.734 51.9616   3
   1  12  -2 4999.82 239.425   3
   1 -12  -2 4898.21 318.533   1
  -1 -12   2 4991.10 274.108   1
  -1  12   2 5352.88 232.612   3
   0  12   2 12108.1 395.501   3
   0  12  -2 12079.4 335.155   3
   0 -12  -2 12000.3 517.204   1
   0 -12   2 12392.4 410.154   1
  -1 -12  -2 2856.23 261.846   1
   1 -12   2 2846.86 191.741   1
   1  12   2 2750.79 207.156   3
  -2 -12  -2 2272.89 238.515   1
   2  12   2 2205.41 198.342   3
   3  12   2 1422.96 168.868   3
   4  12   2 2976.89 255.419   3
   5  12   2 25.1604 47.5691   3
   6  12   2 1701.70 209.895   3
   7  12   2 1916.13 234.517   3
   8  12   2-24.2078 69.6166   3
   9  12   2 1574.62 224.528   3
  10  12   2 3579.76 345.355   3
  11  13  -2-134.230 95.2194   3
  10  13  -2 443.925 133.353   3
   9  13  -2 1546.19 230.322   3
   8  13  -2 538.133 136.129   3
   7  13  -2 1112.68 178.638   3
   6  13  -2-24.9057 72.6619   3
   5  13  -2 1674.24 194.210   3
   4  13  -2 71.2377 44.7809   3
   4 -13  -2 92.0315 72.0956   1
   3 -13  -2-87.3902 72.2158   1
   3  13  -2-8.92050 39.8397   3
  -3 -13   2-18.8046 50.5587   1
   2  13  -2 786.450 108.689   3
  -2 -13   2 648.356 108.639   1
   2 -13  -2 730.184 133.718   1
  -1 -13   2 1097.74 138.893   1
   1 -13  -2 1160.14 170.071   1
   1  13  -2 1207.21 121.374   3
   0  13   2 6228.43 281.674   3
   0 -13   2 5913.18 297.744   1
   0 -13  -2 6075.38 378.783   1
  -1 -13  -2-26.8374 70.8985   1
   1 -13   2-5.80168 40.1075   1
   1  13   2 73.4901 52.3934   3
   2  13   2 2600.03 217.231   3
  -2 -13  -2 2568.08 261.760   1
   3  13   2 99.2958 67.5393   3
  -3 -13  -2-118.428 102.152   1
   4  13   2-28.8861 59.3669   3
   5  13   2 189.711 79.4489   3
   6  13   2 906.521 157.419   3
   7  13   2 953.402 167.085   3
   8  13   2 315.659 105.939   3
   9  13   2 1754.08 247.363   3
  10  14  -2 834.454 182.336   3
   9  14  -2 69.4541 72.4770   3
   8  14  -2 1619.63 229.553   3
   7  14  -2 1554.91 210.106   3
   6  14  -2 172.720 78.5764   3
   5  14  -2 175.128 78.8021   3
   4 -14  -2 1447.95 193.233   1
   4  14  -2 1245.35 158.084   3
  -4 -14   2 1107.03 159.937   1
   3 -14  -2 2401.71 248.438   1
  -3 -14   2 2833.92 241.839   1
   2 -14  -2 3438.32 292.078   1
  -2 -14   2 3509.93 256.705   1
   1 -14  -2 5175.70 355.954   1
  -1 -14   2 4966.63 293.667   1
   0 -14  -2 494.501 129.943   1
   0 -14   2 512.484 98.1591   1
  -1 -14  -2 324.042 110.777   1
  -2 -14  -2 26.0673 79.6842   1
  -3 -14  -2 2643.56 282.169   1
   3  14   2 2253.16 219.922   3
  -4 -14  -2 623.229 156.549   1
   4  14   2 815.862 143.431   3
   5  14   2 2689.60 270.665   3
   6  14   2 2915.07 291.269   3
   7  14   2-1.80848 69.0777   3
   8  14   2 709.301 162.340   3
  -5 -15   2 516.786 127.330   1
   3 -15  -2 57.0979 64.4487   1
   2 -15  -2 95.9941 76.2342   1
   1 -15  -2 167.155 89.7976   1
   0 -15  -2 46.2903 67.9398   1
  -1 -15  -2 1067.95 182.046   1
  -2 -15  -2-50.9509 82.7767   1
  -3 -15  -2 1108.50 195.757   1
  -4 -15  -2 123.807 91.3251   1
   3 -16  -2 1701.28 225.755   1
   2 -16  -2 2284.96 254.802   1
   1 -16  -2 748.670 155.164   1
   0 -16  -2 2753.56 286.611   1
  -1 -16  -2 215.546 104.732   1
  19   0  -3 89.3939 67.8849   3
  18   0  -3 19.6577 56.5779   3
  17   0  -3-45.6522 70.0320   3
  16   0  -3 21.9030 60.5144   3
  15   0  -3 13.1356 50.6093   3
  14   0  -3-64.5146 69.4171   3
  13   0  -3-136.375 85.7000   3
  12   0  -3 8.63628 59.2278   3
 -12   0   3 15.9908 44.5847   3
  11   0  -3 13.6867 48.2250   3
 -11   0   3-68.6171 45.2311   3
 -10   0   3-17.0111 39.3228   3
  10   0  -3-6.19383 53.6469   3
  -9   0   3-22.0494 49.1766   3
   9   0  -3-54.4092 62.9276   3
  -8   0   3 7.26701 25.8665   3
   8   0  -3-70.0196 52.2648   3
   7   0  -3-3.96380 34.9789   3
  -7   0   3 44.3237 36.4425   3
  -6   0   3 22.8197 25.7824   3
   6   0  -3-25.4080 34.8463   3
   5   0  -3-47.8261 45.8283   3
   4   0  -3 30.2744 34.2803   3
   3   0  -3 1.54539 26.6631   3
   2   0  -3-19.3183 35.5485   3
  -2   0   3-19.3425 23.9520   1
  -1   0   3 15.7965 25.4012   1
   1   0  -3 2.59262 26.1800   1
   0   0  -3 55.8010 32.2357   2
   0   0  -3 43.1572 31.3418   1
  -1   0  -3-10.2000 24.7273   2
  -2   0  -3 20.2791 26.7763   2
   3   0   3 2.14083 19.8713   2
  -3   0  -3-49.5470 37.8678   2
  -4   0  -3-21.9748 27.7686   2
   4   0   3 35.7484 21.4179   2
  -5   0  -3-3.19573 25.3810   2
   5   0   3 9.15529 22.5220   2
   5   0   3-11.6758 36.9265   3
  -6   0  -3-31.5212 27.1872   2
   6   0   3 6.81857 20.1130   2
   6   0   3 16.1841 36.8736   3
   7   0   3-11.5685 20.4497   2
   7   0   3-16.9652 38.6825   3
   8   0   3 16.1066 19.1201   2
   8   0   3 10.0551 37.6432   3
   9   0   3 40.6035 29.0762   2
   9   0   3 38.2598 46.8688   3
  10   0   3 9.43972 58.1078   3
  11   0   3-69.3521 75.0264   3
  12   0   3 5.81731 58.3295   3
  13   0   3-55.4704 71.5490   3
  14   0   3-41.1243 55.0363   3
  15   0   3 67.6003 62.6619   3
  16   0   3 39.9448 52.8345   3
  19  -1  -3 720.168 151.907   3
  18  -1  -3 234.296 91.0737   3
  18   1  -3 368.413 121.288   3
  17   1  -3 793.457 167.449   3
  17  -1  -3 501.055 125.600   3
  16   1  -3 381.068 116.395   3
  16  -1  -3 374.902 112.741   3
  15   1  -3 115.139 93.0097   3
  15  -1  -3-20.5921 50.1969   3
  14   1  -3 1576.92 197.764   3
  14  -1  -3 1346.60 86.5337   2
  14  -1  -3 1502.66 184.475   3
  13   1  -3 12107.8 511.470   3
  13  -1  -3 11850.3 484.410   3
  12  -1  -3 2223.89 202.265   3
 -12   1   3 2202.22 194.201   3
  12   1  -3 2060.90 205.509   3
  11  -1  -3 5982.41 314.145   3
 -11  -1   3 6326.47 323.016   3
  11   1  -3 5863.81 325.940   3
 -11   1   3 6321.31 309.995   3
  10   1  -3 8722.72 381.810   3
  10  -1  -3 9324.72 368.900   3
 -10   1   3 9732.69 358.675   3
 -10  -1   3 9851.38 385.259   3
  -9  -1   3 617.245 89.9138   3
   9   1  -3 472.472 84.1505   3
   9  -1  -3 613.959 93.9541   3
  -9   1   3 697.877 94.5831   3
  -8  -1   3 830.095 100.940   3
  -8   1   3 826.753 96.9055   3
   8   1  -3 692.397 95.7483   3
   8  -1  -3 837.485 102.255   3
   7  -1  -3 98833.5 993.695   3
  -7   1   3 99274.9 954.204   3
  -6   1   3 14440.1 344.940   3
   6  -1  -3 14466.1 354.482   3
   6   1  -3 13714.8 372.195   3
   5   1  -3 27945.0 503.062   3
   5  -1  -3 29180.8 473.653   3
  -5   1   3 29475.1 468.818   3
  -4   1   3 89891.8 777.260   3
   4   1  -3 88673.1 836.664   3
   4  -1  -3 87003.2 781.191   3
   3   1  -3 20494.3 383.509   3
  -3   1   3 19980.9 356.867   1
   3  -1  -3 19832.9 362.260   3
   3  -1  -3 20404.1 350.562   2
   2   1  -3 20237.4 372.270   3
  -2   1   3 20617.4 340.654   1
   2  -1  -3 19593.1 350.771   2
   1  -1  -3 4605.28 172.614   2
  -1   1   3 4632.80 159.235   1
  -1  -1   3 4576.27 118.480   1
   0  -1  -3 20599.9 368.035   2
   0   1  -3 20354.4 232.531   1
  -1  -1  -3 14326.5 314.721   2
  -2   1  -3 57806.5 585.668   2
  -2  -1  -3 58055.9 641.248   2
  -3   1  -3 129569. 890.112   2
  -3  -1  -3 131321. 979.488   2
  -4   1  -3 54731.2 584.107   2
   4   1   3 55096.4 686.774   2
  -4  -1  -3 54548.4 650.055   2
   5  -1   3 2025.48 140.638   3
  -5  -1  -3 2129.14 134.219   2
   5   1   3 2026.03 153.256   3
   5   1   3 1762.63 128.992   2
  -5   1  -3 2017.51 114.267   2
  -6   1  -3 2600.81 132.297   2
   6   1   3 2370.88 152.285   2
   6  -1   3 2538.86 169.633   3
   6   1   3 2369.92 175.731   3
   7   1   3 27097.8 524.701   2
   7   1   3 26143.2 609.733   3
   7  -1   3 27568.7 584.358   3
  -7   1  -3 27243.6 441.948   2
   8   1   3 1897.42 179.753   3
   8   1   3 1966.04 145.227   2
   8  -1   3 2092.31 179.436   3
   9  -1   3 8936.39 380.329   3
   9   1   3 9167.23 407.575   3
  10  -1   3 7934.65 380.142   3
  10   1   3 7367.27 388.248   3
  11  -1   3 123.952 64.8458   3
  11   1   3 240.433 81.3764   3
  12  -1   3-74.1061 80.0257   3
  12   1   3-71.0550 87.2746   3
  13   1   3 2625.44 264.278   3
  13  -1   3 2744.31 255.504   3
  14   1   3 7474.07 461.116   3
  14  -1   3 7951.10 448.464   3
  15   1   3 206.878 107.523   3
  15  -1   3 96.9037 70.0413   3
  16  -1   3 1042.94 184.449   3
  16   1   3 930.416 176.434   3
  17  -1   3 104.366 77.9628   3
  19  -2  -3 267.831 90.8964   3
  18   2  -3 109.766 84.6343   3
  18  -2  -3 17.0315 50.0917   3
  17  -2  -3 59.1070 54.6803   3
  17   2  -3 135.293 80.1102   3
  16   2  -3 208.500 110.799   3
  16  -2  -3 241.982 81.8264   3
  15   2  -3-19.9874 64.3918   3
  15  -2  -3-86.9398 57.4702   3
  14  -2  -3 36.0129 50.7969   3
  14   2  -3 129.536 69.2836   3
  13  -2  -3 45.6060 47.3792   3
  13  -2  -3 177.768 28.2162   2
 -13   2   3 219.794 64.6784   3
  13   2  -3 64.6427 60.5690   3
  12  -2  -3 265.096 36.9935   2
  12  -2  -3 317.263 84.5006   3
  12   2  -3 278.734 74.6584   3
 -12   2   3 315.517 79.0796   3
 -11   2   3-16.6917 37.2744   3
  11   2  -3-18.9512 61.2291   3
  11  -2  -3-14.6878 42.1950   3
  11  -2  -3-3.77094 20.2123   2
  10  -2  -3 934.754 75.0878   2
 -10  -2   3 1087.53 135.901   3
  10   2  -3 985.825 132.488   3
  10  -2  -3 952.241 119.484   3
 -10   2   3 1095.53 120.476   3
   9   2  -3 1583.53 162.083   3
   9  -2  -3 1598.64 142.233   3
  -9  -2   3 1842.14 168.678   3
   9  -2  -3 1734.29 102.864   2
  -9   2   3 1959.44 147.657   3
   8  -2  -3 8166.46 223.779   2
  -8   2   3 8226.73 288.183   3
   8  -2  -3 8405.17 301.415   3
   8   2  -3 8631.38 345.891   3
  -7   2   3 8950.93 275.990   3
   7  -2  -3 8766.80 284.023   3
   7  -2  -3 8389.52 229.346   2
   7   2  -3 8859.28 331.707   3
   6   2  -3 9859.56 328.502   3
   6  -2  -3 9279.52 277.482   3
   6  -2  -3 9400.95 243.486   2
  -6   2   3 9668.26 275.166   3
   5   2  -3 916.486 99.4519   3
  -5   2   3 907.391 81.8639   3
   5  -2  -3 861.721 80.4793   3
   5  -2  -3 862.177 77.7066   2
  -4   2   3 2114.47 134.734   1
   4  -2  -3 2107.97 120.285   2
   4   2  -3 1917.08 130.990   3
  -4   2   3 1906.05 110.485   3
   4  -2  -3 2012.85 117.464   3
   3  -2  -3 772.080 75.0833   2
  -3   2   3 817.464 72.4890   3
   3   2  -3 728.043 79.5228   3
  -3   2   3 621.746 65.0240   2
  -3   2   3 672.505 76.4782   1
  -2   2   3 92.4067 35.6630   1
   2  -2  -3 90.6847 29.7097   2
   2   2  -3 83.0601 29.6292   3
   1  -2  -3 8464.71 248.910   2
   1   2  -3 8724.94 241.232   3
   0  -2   3 9052.22 245.348   3
   0  -2  -3 9734.86 267.815   2
  -1  -2  -3 9270.35 267.619   2
  -2  -2  -3 11215.0 301.073   2
  -3  -2  -3 13749.8 342.936   2
   3   2   3 14565.5 365.766   2
  -4   2  -3 25.8839 23.7059   2
   4   2   3 49.4394 33.7709   2
  -4  -2  -3 71.8515 33.5372   2
   4   2   3 50.9682 42.3105   3
  -5   2  -3 4864.74 171.072   2
   5   2   3 4670.03 221.957   2
   5   2   3 4493.78 233.256   3
  -6   2  -3 9378.45 237.482   2
   6   2   3 9068.63 347.937   3
   6  -2   3 8915.81 299.350   3
   7   2   3 62.0060 53.2266   3
  -7   2  -3 1.82654 24.4630   2
   7  -2   3-21.6779 38.3225   3
  -8   2  -3 14778.5 302.694   2
   8   2   3 14590.3 505.585   3
   8  -2   3 14218.9 439.858   3
   9  -2   3 6382.64 311.862   3
   9   2   3 6452.79 354.693   3
  10   2   3-22.8176 69.4523   3
  10   2   3 74.6476 41.5985   2
  10  -2   3-3.84418 43.6769   3
  11   2   3 1546.20 146.821   2
  11  -2   3 1743.34 184.017   3
  11   2   3 1827.70 212.623   3
  12   2   3 19.6220 74.8525   3
  12   2   3 22.0069 24.8643   2
  12  -2   3 72.0313 58.0828   3
  13  -2   3 971.335 153.606   3
  13   2   3 985.714 167.280   3
  14   2   3 67.0504 83.8377   3
  14  -2   3 83.9355 63.6874   3
  15  -2   3 216.232 88.8726   3
  15   2   3 37.1645 62.0079   3
  16  -2   3 81.6264 64.3559   3
  18  -3  -3 397.213 107.885   3
  17   3  -3 440.932 130.729   3
  17  -3  -3 295.665 97.8208   3
  16  -3  -3 149.452 65.1669   3
  16   3  -3 323.079 117.593   3
  15   3  -3 283.392 108.026   3
  15  -3  -3 129.265 59.5948   3
  14   3  -3 1051.63 173.097   3
  14  -3  -3 1174.43 157.002   3
  13   3  -3 8955.22 463.384   3
  13  -3  -3 7878.01 374.519   3
 -13   3   3 8030.33 362.047   3
  12  -3  -3 22.1315 10.7379   2
 -12   3   3-8.71080 36.1712   3
  12   3  -3-60.7397 71.1395   3
 -11   3   3 4264.38 236.834   3
  11   3  -3 4334.24 297.098   3
  11  -3  -3 4553.07 133.819   2
  11  -3  -3 4266.85 248.020   3
  10  -3  -3 119.847 26.3255   2
  10   3  -3 30.9770 56.7506   3
  10  -3  -3 75.1416 33.7709   3
 -10   3   3 99.3595 45.0205   3
   9  -3  -3 88.4698 40.7962   3
   9   3  -3 20.5149 43.5422   3
   9  -3  -3 77.2792 26.6029   2
  -9  -3   3 68.6655 38.8635   3
  -9   3   3 71.0125 33.7278   3
  -8   3   3 2039.31 138.659   3
   8   3  -3 2118.11 179.050   3
   8  -3  -3 2132.55 146.555   3
   8  -3  -3 1934.31 111.581   2
  -7   3   3 3409.79 164.290   3
   7   3  -3 3160.89 210.138   3
   7  -3  -3 3479.52 172.443   3
   7  -3  -3 3404.63 149.625   2
   6  -3  -3 12822.9 295.040   2
  -6   3   3 13354.4 310.539   3
   6   3  -3 13773.5 403.747   3
  -6   3   3 13711.8 385.309   1
   6  -3  -3 12616.5 310.195   3
   5   3  -3 18326.4 435.970   3
   5  -3  -3 17173.5 348.953   2
  -5   3   3 17488.6 341.235   3
  -5   3   3 17854.8 421.230   1
   5  -3  -3 17287.2 345.486   3
  -4   3   3 43471.9 530.315   2
  -4   3   3 43697.1 632.973   1
   4  -3  -3 42947.3 558.766   2
  -4   3   3 42375.6 514.969   3
   4   3  -3 44032.0 639.790   3
   3  -3  -3 820.468 83.6140   2
   3   3  -3 1008.50 94.7588   3
  -3   3   3 783.800 71.3229   3
  -3   3   3 636.054 69.6204   2
  -3   3   3 903.536 93.6929   1
   2  -3  -3 129.994 40.8671   2
  -2   3   3 196.557 50.7119   1
  -2  -3   3 191.781 39.5412   3
   2   3  -3 98.8260 36.7609   3
   1  -3  -3 4975.94 201.566   2
  -1  -3   3 5179.68 187.781   3
   1   3  -3 5099.90 191.125   3
   0  -3   3 13774.9 299.355   3
   0  -3  -3 12862.0 332.638   2
  -1  -3  -3 147.522 40.8592   2
   1  -3   3 32.8169 17.9218   3
  -2  -3  -3 23127.4 468.938   2
   3   3   3 39571.1 643.547   2
   3   3   3 41172.8 630.977   3
  -3  -3  -3 40919.5 639.810   2
   4   3   3 72.3872 27.0417   2
   4   3   3 618.544 90.1719   3
  -5   3  -3 34.6650 21.3161   2
   5   3   3-64.9445 61.4770   3
   6  -3   3 61.8791 34.7960   3
  -6   3  -3 78.0010 25.2571   2
   6   3   3 55.1146 48.3762   3
  -7   3  -3 9757.53 232.699   2
   7  -3   3 9791.85 325.547   3
   7   3   3 9819.90 401.592   3
   8   3   3 332.202 98.1830   3
   8  -3   3 217.451 60.9814   3
   8   3   3 314.235 71.1902   2
  -8   3  -3 192.714 35.4299   2
   9  -3   3 23177.2 574.627   3
   9   3   3 23414.3 680.793   3
   9   3   3 22849.2 578.996   2
  10   3   3 12704.9 439.256   2
  10   3   3 12983.0 536.592   3
  10  -3   3 12487.7 446.735   3
  11   3   3 7246.85 335.957   2
  11  -3   3 7471.88 366.866   3
  11   3   3 7503.27 427.336   3
  12   3   3 6404.85 317.456   2
  12  -3   3 5835.87 335.134   3
  12   3   3 5749.53 395.675   3
  13  -3   3 183.888 65.7902   3
  13   3   3 222.881 89.6701   3
  14  -3   3 463.517 106.042   3
  14   3   3 676.489 158.380   3
  15   3   3-17.0485 55.5061   3
  15  -3   3 16.6584 51.9445   3
  16  -3   3 645.464 136.145   3
  17  -4  -3 379.636 104.175   3
  17   4  -3 306.400 111.557   3
  16   4  -3-25.0658 57.4001   3
  16  -4  -3 23.1634 42.5705   3
  15   4  -3 1466.33 216.390   3
  15  -4  -3 984.509 142.042   3
  14   4  -3 401.946 117.144   3
  14  -4  -3 411.015 94.2040   3
  13  -4  -3 1788.78 174.149   3
  13   4  -3 1883.86 224.684   3
 -13   4   3 2077.61 178.736   3
 -12   4   3-42.8747 38.1528   3
  12  -4  -3 98.8230 51.2180   3
  12   4  -3 66.1248 70.6622   3
 -11   4   3 75.2389 35.4624   3
  11   4  -3 33.6389 59.9710   3
  11  -4  -3 21.3085 54.8948   3
 -10   4   3 4731.48 226.927   3
  10   4  -3 4317.20 293.361   3
  10  -4  -3 4499.79 230.020   3
  -9  -4   3 63.7145 39.4435   3
   9  -4  -3 176.745 35.1861   2
  -9   4   3 158.944 43.1141   3
   9   4  -3 262.886 72.1963   3
   9  -4  -3 205.426 50.8619   3
  -8   4   3 224.013 45.3893   3
   8  -4  -3 265.208 53.0603   3
   8  -4  -3 273.433 45.4367   2
   8   4  -3 279.147 72.3056   3
  -7   4   3 6077.56 209.579   3
   7   4  -3 6368.48 304.584   3
   7  -4  -3 6088.99 206.861   2
   7  -4  -3 6010.23 217.411   3
  -7   4   3 5953.63 276.101   1
  -6   4   3 11491.8 277.180   3
   6  -4  -3 11367.8 292.419   2
  -6   4   3 11891.7 374.884   1
   6  -4  -3 11145.4 279.596   3
   6   4  -3 11861.2 387.973   3
  -5   4   3 1492.97 103.490   2
   5  -4  -3 1624.87 114.733   2
  -5   4   3 1644.67 103.567   3
  -5   4   3 1709.15 138.849   1
   5   4  -3 1405.61 131.057   3
   4  -4  -3 163.076 45.9733   2
  -4  -4   3 154.214 38.1495   3
   4   4  -3 189.352 57.7217   3
  -4   4   3 226.577 57.1101   1
  -4   4   3 102.168 34.5441   2
  -4   4   3 167.020 33.4016   3
  -3  -4   3 19951.8 421.051   3
  -3   4   3 20207.9 448.554   1
   3  -4  -3 19785.5 415.545   2
   3   4  -3 19329.1 412.805   3
  -3   4   3 19477.4 393.436   2
  -3   4   3 19766.7 357.239   3
  -2   4   3 612.561 77.6363   2
   2  -4  -3 660.846 83.9663   2
  -2  -4   3 719.191 77.9366   3
   2   4  -3 840.707 88.7340   3
   1   4  -3 5198.16 198.888   3
  -1  -4   3 5238.90 194.172   3
   1  -4  -3 5043.61 222.506   2
   0   4  -3 36.4614 29.8907   3
   0  -4  -3 22.9886 35.3373   2
   0  -4   3 46.0687 25.4493   3
  -1  -4  -3 11828.2 354.769   2
   1  -4   3 11634.5 276.373   3
   2  -4   3 2785.03 137.005   3
   3   4   3 1110.08 112.980   3
   4   4   3 1392.34 136.237   3
   5   4   3 3436.04 212.802   2
   5   4   3 3560.60 222.809   3
   6   4   3 9706.20 372.184   2
   6  -4   3 9652.19 289.872   3
   6   4   3 9931.15 393.505   3
  -6   4  -3 9728.88 242.249   2
   7   4   3 3118.26 214.885   2
   7   4   3 2963.72 230.716   3
  -7   4  -3 2773.43 125.902   2
   7  -4   3 2876.31 170.757   3
   8   4   3 2335.03 192.342   2
   8   4   3 2254.64 212.472   3
   8  -4   3 2102.88 160.791   3
  -8   4  -3 2495.96 110.021   2
   9  -4   3 60.9581 50.1310   3
   9   4   3-11.0603 49.1519   2
   9   4   3 58.9569 45.5279   3
  10   4   3 10.9471 64.4622   3
  10  -4   3-1.87193 39.2366   3
  10   4   3-6.38416 45.5159   2
  11   4   3 414.297 121.448   3
  11  -4   3 262.124 74.8990   3
  11   4   3 270.843 75.1087   2
  12  -4   3 1145.91 147.922   3
  12   4   3 1192.34 188.281   3
  13   4   3 58.2186 75.5380   3
  13  -4   3 84.1425 56.2381   3
  14  -4   3 622.430 113.759   3
  14   4   3 880.059 172.013   3
  15   4   3-17.7809 77.0173   3
  15  -4   3-32.8136 44.6241   3
  16   5  -3 31.0300 68.6166   3
  15   5  -3 226.389 94.4132   3
  15  -5  -3 84.6175 57.3824   3
  14   5  -3 977.777 180.610   3
  14  -5  -3 893.379 122.760   3
  13   5  -3 2850.69 276.151   3
  13  -5  -3 3011.74 212.947   3
 -13   5   3 2871.95 199.059   3
 -12   5   3-62.3806 35.3707   3
  12   5  -3 25.5273 76.1885   3
  12  -5  -3-34.2713 50.0218   3
  11  -5  -3 6905.86 286.222   3
  11   5  -3 6872.38 391.574   3
 -11   5   3 6774.03 274.875   3
  10   5  -3 7941.95 408.721   3
 -10   5   3 7551.47 272.830   3
  10  -5  -3 7528.21 282.365   3
  -9   5   3 441.535 64.3684   3
  -9   5   3 552.355 101.594   1
   9   5  -3 456.778 104.399   3
   9  -5  -3 341.497 58.2849   3
  -9  -5   3 398.830 90.2171   3
  -8   5   3 3423.67 161.263   3
   8   5  -3 3848.65 258.071   3
  -8  -5   3 3606.97 241.238   3
  -8   5   3 3379.66 224.226   1
   8  -5  -3 3263.94 162.244   3
  -7   5   3 6003.04 198.173   3
   7   5  -3 6284.14 311.824   3
  -7   5   3 6661.61 304.503   1
  -7   5   3 6125.17 205.170   2
  -7  -5   3 6242.53 301.799   3
  -6  -5   3 4273.13 239.202   3
  -6   5   3 3997.69 158.609   3
   6   5  -3 3876.47 237.279   3
  -6   5   3 4190.77 234.595   1
  -6   5   3 3735.69 169.632   2
   5  -5  -3 4303.26 203.192   2
  -5   5   3 4286.60 159.859   3
  -5   5   3 4568.31 194.862   2
  -5   5   3 4903.99 244.998   1
   5   5  -3 4239.09 231.200   3
  -4   5   3 42697.7 615.399   2
   4   5  -3 44215.2 691.769   3
   4  -5  -3 43105.5 657.610   2
  -4   5   3 43127.9 510.249   3
  -4   5   3 45007.8 725.210   1
  -3  -5   3 8026.69 274.239   3
  -3   5   3 8250.30 277.307   2
  -3   5   3 8169.37 306.713   1
   3   5  -3 7919.43 275.828   3
   3  -5  -3 7732.63 284.515   2
   2   5  -3 343.378 54.7607   3
  -2   5   3 492.068 72.5963   2
  -1  -5   3 7785.20 243.039   3
   1   5  -3 7257.91 241.698   3
   0  -5   3 22670.1 217.850   1
   0   5  -3 23085.7 412.006   3
   0  -5   3 21966.2 391.501   3
   1  -5   3 30.3100 21.3802   3
   1   5   3 18.3862 41.8680   3
   2  -5   3 7085.94 212.800   3
   2   5   3 7209.22 268.877   3
  -3   5  -3 19340.2 225.337   1
   3   5   3 20338.8 482.050   3
   3  -5   3 19889.0 361.485   3
   4   5   3 8894.96 342.555   3
  -4   5  -3 8562.87 184.425   1
   4   5   3 9313.20 364.037   2
   4  -5   3 8946.98 251.398   3
   5   5   3 46.4013 38.9017   2
   5   5   3-25.4200 52.3231   3
   6   5   3 5522.56 296.442   2
   6  -5   3 5498.09 209.745   3
   6   5   3 5658.15 311.152   3
  -7   5  -3 8827.57 227.208   2
   7   5   3 9684.99 420.035   3
   7   5   3 9371.24 393.348   2
   7  -5   3 8619.27 285.468   3
   8   5   3 675.817 110.446   2
  -8   5  -3 744.975 61.1856   2
   8   5   3 948.562 140.741   3
   8  -5   3 815.415 95.4404   3
   9   5   3 2338.75 207.204   2
   9  -5   3 1988.95 156.947   3
  -9   5  -3 2193.31 81.5092   2
   9   5   3 2104.07 219.563   3
  10  -5   3 3789.10 227.219   3
  10   5   3 3633.47 301.632   3
  11  -5   3 991.814 124.222   3
  11   5   3 1228.79 188.160   3
  12   5   3 96.1282 70.0144   3
  12  -5   3 214.560 67.0775   3
  13  -5   3 394.790 86.6074   3
  13   5   3 566.776 143.983   3
  14   5   3 1663.96 238.848   3
  16   6  -3 183.165 99.1809   3
  15   6  -3 122.431 88.9017   3
  14   6  -3 426.424 121.007   3
  14  -6  -3 192.750 58.3651   3
  13  -6  -3 103.756 43.3068   3
  13   6  -3 275.950 96.2075   3
  12   6  -3 33.3381 65.0688   3
  12  -6  -3 3.63619 31.6544   3
 -12   6   3-41.8641 25.1703   3
  11   6  -3 2112.23 231.198   3
 -11   6   3 1993.86 140.232   3
  11  -6  -3 2190.35 148.740   3
 -10   6   3 3364.27 170.273   3
  10   6  -3 3373.45 277.469   3
  10  -6  -3 2938.66 164.706   3
  -9   6   3 140.094 34.5531   3
   9   6  -3 46.5620 58.9610   3
  -9   6   3 208.765 75.2916   1
   9  -6  -3 146.758 37.3829   3
  -8   6   3 64.5948 22.2608   3
   8   6  -3 87.8968 68.1309   3
  -8   6   3 32.7574 47.9911   1
  -8  -6   3 133.012 59.7375   3
  -7   6   3 2143.92 111.345   3
  -7  -6   3 2249.80 189.427   3
   7   6  -3 2419.58 205.727   3
  -7   6   3 2291.07 139.215   2
  -7   6   3 2306.05 188.215   1
  -6   6   3 1670.98 123.210   2
  -6   6   3 2132.45 175.823   1
   6   6  -3 1546.42 158.231   3
  -6  -6   3 1811.70 161.672   3
  -6   6   3 1863.71 105.145   3
  -5  -6   3-60.8882 45.9846   3
   5   6  -3 67.7536 39.5932   3
  -5   6   3-13.0090 44.6243   1
  -5   6   3 19.7674 29.5624   2
  -5   6   3 2.16184 16.6951   3
  -4   6   3 27638.1 598.475   1
  -4   6   3 26558.5 523.969   2
   4   6  -3 26175.6 554.969   3
   4  -6  -3 26364.6 571.095   1
  -4   6   3 26619.0 400.294   3
  -3   6   3 28909.4 558.042   2
   3   6  -3 28721.0 551.790   3
   2   6  -3 14827.5 372.681   3
  -2  -6   3 15196.2 374.563   3
  -2   6   3 14471.1 407.485   2
  -1   6   3-21.4882 38.7718   2
  -1  -6   3-4.92406 22.0970   3
   1   6  -3 7.33744 30.6962   3
   0  -6   3 634.728 69.4028   3
   0   6  -3 619.384 72.1023   3
   0   6   3 581.230 73.6624   3
   0  -6   3 520.693 45.0816   1
   1  -6   3 1869.42 113.241   3
   1   6   3 1780.97 135.747   3
   2   6   3-25.2838 43.0096   3
   2  -6   3 14.7938 18.8794   3
   3  -6   3 5425.85 181.973   3
   3   6   3 5650.31 265.672   3
  -4   6  -3 1526.09 82.7247   1
   4   6   3 2008.20 175.316   3
   4   6   3 2012.60 181.316   2
   4  -6   3 1621.08 103.315   3
   5  -6   3 24904.3 415.764   3
   5   6   3 25535.5 648.046   3
  -5   6  -3 24051.6 366.167   1
   6   6   3 216.541 74.7920   2
   6   6   3 104.928 61.8821   3
   6  -6   3 111.829 31.0536   3
  -6   6  -3 185.038 45.2196   1
   7   6   3 0.28036 61.7810   3
  -7   6  -3 38.5144 32.0728   1
   7  -6   3 53.5539 33.4580   3
  -8   6  -3 5884.46 180.443   2
   8  -6   3 5725.63 232.052   3
   8   6   3 5673.54 351.469   3
   9   6   3 541.630 122.840   3
  -9   6  -3 574.972 43.3996   2
   9  -6   3 391.244 68.4506   3
  10   6   3 106.326 65.8747   3
  10  -6   3 32.0043 28.3544   3
  11   6   3 1086.82 184.962   3
  11  -6   3 1247.27 130.156   3
  12  -6   3 5380.11 277.023   3
  12   6   3 5753.60 414.955   3
  13   6   3 367.457 124.325   3
  15   7  -3 382.913 128.688   3
  14   7  -3 759.294 159.725   3
  13   7  -3 2330.79 267.605   3
  12   7  -3-27.8993 62.5920   3
  12  -7  -3 63.0274 26.9433   3
 -11   7   3 3709.69 168.950   3
  11   7  -3 3540.95 303.365   3
  10   7  -3 6322.24 386.003   3
 -10   7   3 6324.09 206.192   3
   9   7  -3 10251.9 471.487   3
  -9   7   3 9911.32 240.552   3
  -8   7   3 16.7507 49.2561   1
  -8   7   3 84.7659 35.9587   2
   8   7  -3 121.047 77.1506   3
  -8   7   3 85.7560 26.9009   3
  -7   7   3 33495.5 572.844   2
   7   7  -3 34772.8 784.888   3
  -7   7   3 35355.2 754.122   1
  -7  -7   3 34671.4 768.660   3
  -7   7   3 33607.3 394.188   3
  -6   7   3 28238.4 367.566   3
  -6   7   3 28093.3 541.615   2
  -6  -7   3 30303.3 682.984   3
   6   7  -3 29140.6 683.821   3
  -6   7   3 29954.1 677.162   1
  -5   7   3 3892.69 242.971   1
  -5   7   3 3598.56 201.228   2
   5   7  -3 3719.76 231.818   3
  -5   7   3 3216.18 132.588   3
  -5  -7   3 3587.37 229.316   3
   4  -7  -3 20874.8 532.826   1
  -4   7   3 20711.1 493.404   2
   4   7  -3 20208.4 510.036   3
  -4   7   3 20600.1 354.489   3
   3   7  -3 4746.86 233.152   3
   3  -7  -3 4517.09 250.107   1
  -3   7   3 4822.82 242.929   2
  -2  -7   3 4356.85 210.872   3
   2   7  -3 4317.30 211.259   3
   2  -7  -3 4098.48 241.227   1
  -2   7   3 4629.65 244.349   2
  -2   7   3 4139.12 172.530   3
  -1  -7   3 2541.38 151.769   3
  -1   7   3 2701.38 194.336   2
  -1   7   3 2453.94 144.684   3
   1   7  -3 2654.99 157.953   3
   1  -7  -3 2670.97 196.400   1
   0   7  -3 59868.0 705.764   3
   0  -7   3 60426.9 691.230   3
   0  -7   3 57055.5 530.159   1
   0   7   3 58846.7 920.519   2
   0   7   3 57132.1 741.924   3
   0  -7  -3 61956.1 933.155   1
   1  -7   3 31482.3 478.745   3
   1   7   3 31537.6 587.761   3
   2  -7   3 18322.5 345.367   3
   2   7   3 18415.4 478.144   3
   3  -7   3 34339.8 444.033   3
   3   7   3 33971.5 755.220   2
   3   7   3 34751.3 700.267   3
   4   7   3 5144.39 300.926   2
   4  -7   3 4853.52 166.692   3
   4   7   3 4980.44 283.491   3
  -5   7  -3 164.436 36.4805   1
   5  -7   3 211.199 37.6204   3
   5   7   3 191.181 74.7299   3
   6  -7   3 8795.00 228.657   3
  -6   7  -3 7997.22 237.745   1
   6   7   3 8649.59 407.800   3
   6  -7   3 8697.29 238.894   3
  -7   7  -3 10625.2 298.695   1
   7  -7   3 11155.6 283.330   3
   7  -7   3 11591.7 282.144   3
   7   7   3 11216.6 487.350   3
  -8   7  -3 2815.85 167.548   1
   8   7   3 2858.26 263.878   3
   8  -7   3 3043.86 155.388   3
  -9   7  -3 6482.87 274.010   1
   9   7   3 7244.05 426.880   3
   9  -7   3 6681.15 242.060   3
  10   7   3 7696.86 456.762   3
  10  -7   3 7245.71 266.516   3
  11   7   3 1053.78 177.676   3
  12   7   3 69.8009 73.9064   3
  13   7   3 538.138 132.548   3
  15   8  -3 866.314 181.053   3
  14   8  -3 81.8809 97.1232   3
  13   8  -3 2065.30 265.270   3
  12   8  -3 33.4140 69.8203   3
  11   8  -3 309.567 105.670   3
  10   8  -3 2885.46 273.103   3
 -10   8   3 2844.37 97.8696   3
  -9   8   3 5092.83 214.966   2
   9   8  -3 5345.04 353.453   3
  -9   8   3 4772.02 115.661   3
  -8   8   3 198.071 51.3159   2
  -8   8   3 215.303 24.6355   3
   8   8  -3 189.346 72.6984   3
   7   8  -3 3939.73 278.311   3
  -7   8   3 3659.68 203.706   2
  -7   8   3 3594.58 99.7688   3
  -6   8   3 3976.03 222.099   2
   6   8  -3 4119.85 269.452   3
  -6   8   3 4322.45 270.191   1
  -6   8   3 3994.14 119.581   3
  -6  -8   3 3994.14 261.068   3
  -5   8   3 2644.93 186.428   2
  -5   8   3 2523.76 109.347   3
  -5   8   3 2658.23 110.764   3
   5   8  -3 2537.61 202.532   3
  -5  -8   3 2665.10 203.120   3
   4   8  -3 2965.22 202.945   3
   4  -8  -3 2558.73 199.574   1
  -4   8   3 2822.87 131.563   3
  -4   8   3 2746.20 125.794   3
  -4   8   3 2871.64 197.428   2
  -4  -8   3 2929.12 202.978   3
  -3   8   3 4402.66 249.616   2
   3   8  -3 4434.10 233.150   3
  -3   8   3 4356.47 174.018   3
   3  -8  -3 4319.37 256.692   1
  -2   8   3 17.1645 38.2136   2
   2  -8  -3 56.8369 76.3487   1
   2   8  -3-7.37485 29.7716   3
  -2   8   3 93.6134 39.1828   3
   1  -8  -3 834.546 122.215   1
  -1   8   3 1029.69 127.967   2
  -1   8   3 854.612 94.7776   3
   1   8  -3 740.896 92.5548   3
  -1  -8   3 957.448 95.7449   3
   0  -8   3 5289.36 212.875   3
   0  -8  -3 5075.87 287.268   1
   0   8   3 4936.58 234.162   3
   0   8  -3 5119.41 214.555   3
   0  -8   3 5229.82 178.148   1
   0   8   3 4828.04 280.631   2
   1  -8   3 24.8101 20.0180   3
   1  -8   3 39.1623 26.0835   1
   1   8   3-22.7843 38.4717   3
   2   8   3 8950.84 397.287   2
   2   8   3 8848.04 350.448   3
   2  -8   3 9065.98 239.820   3
   3  -8   3 8314.41 212.752   3
   3   8   3 7755.40 351.006   3
   4  -8   3 77.3913 20.8524   3
   4   8   3 26.3841 43.5686   3
   5  -8   3 4672.00 143.995   3
   5  -8   3 5009.58 141.955   3
   5   8   3 4240.08 286.047   3
   6  -8   3 9602.97 206.123   3
  -6   8  -3 9067.97 262.118   1
   6   8   3 9551.33 444.038   3
  -7   8  -3 2838.17 158.482   1
   7  -8   3 3103.14 122.252   3
   7  -8   3 3347.31 125.788   3
   7   8   3 3137.01 266.904   3
  -8   8  -3 5597.11 235.629   1
   8  -8   3 5656.12 173.592   3
   8   8   3 5581.51 366.114   3
   9   8   3 2120.83 239.827   3
  10   8   3 587.366 142.411   3
  11   8   3 860.562 168.923   3
  12   8   3 37.7557 76.9891   3
  14   9  -3 261.679 113.256   3
  13   9  -3 1105.44 200.901   3
  12   9  -3 385.944 122.744   3
  11   9  -3 7424.24 476.372   3
  10   9  -3 3944.43 326.924   3
   9   9  -3 314.865 90.4825   3
  -9   9   3 277.574 56.5651   2
   8   9  -3 469.176 117.736   3
  -8   9   3 573.316 86.3199   2
   7   9  -3 17.7973 49.5292   3
  -7   9   3 22.5084 33.3901   2
  -6   9   3 1350.73 139.237   2
   6   9  -3 1503.21 171.984   3
  -6  -9   3 1381.66 162.589   3
  -5   9   3 1252.52 136.969   2
  -5   9   3 1231.30 70.2096   3
   5   9  -3 1312.96 149.588   3
  -5  -9   3 1130.16 139.434   3
  -5   9   3 1218.30 72.5093   3
  -4   9   3 1386.42 146.498   2
   4   9  -3 1492.99 152.204   3
   4  -9  -3 1418.85 161.384   1
  -4   9   3 1697.92 100.408   3
  -4   9   3 1508.29 97.7350   3
  -4  -9   3 1440.99 147.998   3
  -3   9   3 17248.9 370.157   3
  -3   9   3 17635.5 528.287   2
   3   9  -3 16372.7 465.667   3
   3  -9  -3 18312.7 549.743   1
  -3  -9   3 18146.6 495.309   3
  -2   9   3 5791.88 309.047   2
  -2   9   3 5643.64 231.459   3
   2   9  -3 5348.45 251.763   3
   2  -9  -3 5549.85 303.520   1
  -1   9   3 13635.7 483.926   2
   1   9  -3 14570.5 394.052   3
  -1   9   3 13739.8 388.599   3
  -1  -9   3 13724.3 380.024   3
   1  -9  -3 14313.7 494.450   1
  -1  -9   3 14377.7 349.347   1
   0  -9  -3 3985.77 270.785   1
   0  -9   3 4106.94 176.820   1
   0   9  -3 4001.26 195.703   3
   0   9   3 4067.52 227.883   3
   0  -9   3 4103.30 193.426   3
   1  -9   3 12.0323 22.8988   3
   1   9   3-12.1272 40.1777   3
   1  -9   3-7.87166 31.2041   1
  -1  -9  -3-10.3970 69.2378   1
   2   9   3 1459.07 151.191   3
   2  -9   3 1443.48 95.3901   3
   3   9   3 1019.01 135.480   3
   3  -9   3 1243.07 77.8500   3
   4  -9   3 3998.67 112.597   3
   4   9   3 3556.58 256.818   3
   5   9   3 2759.55 240.451   3
   6   9   3 6908.84 390.691   3
   7   9   3 260.831 90.8579   3
   8   9   3 89.0157 62.1964   3
   9   9   3 3824.40 329.165   3
  10   9   3 3633.98 330.759   3
  11   9   3 1037.93 185.802   3
  12   9   3 529.662 150.550   3
  13  10  -3-57.1623 74.2417   3
  12  10  -3 102.675 93.1719   3
  11  10  -3 368.731 117.306   3
  10  10  -3 1532.70 213.946   3
   9  10  -3 316.461 108.728   3
   8  10  -3 547.678 120.960   3
  -8  10   3 812.585 109.080   2
  -7  10   3 4990.75 275.011   2
   7  10  -3 5178.98 345.816   3
  -6  10   3 1616.62 161.277   2
   6  10  -3 1359.85 169.033   3
  -5  10   3 2550.12 205.723   2
   5  10  -3 1920.87 188.564   3
   5 -10  -3 2516.84 222.369   1
  -5 -10   3 2110.17 196.640   3
  -5  10   3 2162.78 73.9216   3
  -5  10   3 2262.81 75.2850   3
  -4  10   3 617.503 103.617   2
  -4 -10   3 698.727 113.071   3
  -4  10   3 531.998 57.6294   3
   4 -10  -3 556.875 118.853   1
  -4  10   3 705.655 62.4528   3
   4  10  -3 616.017 103.146   3
  -3 -10   3 3576.98 229.586   3
   3  10  -3 3629.14 228.653   3
   3 -10  -3 3818.59 268.850   1
  -3  10   3 3443.09 171.677   3
   2  10  -3 4701.24 246.775   3
   2 -10  -3 5518.70 317.820   1
  -2  10   3 4973.10 224.567   3
  -1 -10   3 275.154 57.9731   1
  -1  10   3 370.839 69.6085   3
   1 -10  -3 460.224 110.714   1
   1  10  -3 458.448 79.0737   3
   0  10   3 10923.1 388.131   3
   0 -10  -3 11369.2 469.987   1
   0  10  -3 11557.8 340.236   3
   0 -10   3 11634.3 322.021   1
   0 -10   3 10970.6 325.217   3
   1 -10   3 5372.99 207.206   1
   1  10   3 5105.86 280.301   3
  -1 -10  -3 5211.89 326.098   1
   1 -10   3 5205.30 202.809   3
   2 -10   3 1968.87 110.808   3
   2  10   3 2148.51 191.221   3
   3 -10   3 3997.14 118.436   3
   3  10   3 3388.17 253.401   3
   4  10   3 447.096 102.670   3
   5  10   3 3626.02 280.794   3
   6  10   3 293.663 90.9204   3
   7  10   3 1283.92 184.329   3
   8  10   3 3821.05 323.224   3
   9  10   3 658.284 148.008   3
  10  10   3 310.466 109.036   3
  11  10   3 167.467 66.1212   3
  12  11  -3 2029.97 274.953   3
  11  11  -3 1693.69 240.994   3
  10  11  -3 328.592 120.514   3
   9  11  -3 616.141 150.957   3
   8  11  -3 616.039 141.898   3
   7  11  -3 1719.56 206.521   3
   6  11  -3 1015.83 156.438   3
   5  11  -3 1883.66 190.832   3
  -4  11   3 385.229 44.9966   3
   4  11  -3 389.053 79.4936   3
  -4  11   3 451.339 47.6039   3
   4 -11  -3 469.538 118.764   1
  -4 -11   3 384.268 83.1597   3
  -3  11   3 341.043 54.0454   3
   3  11  -3 267.162 69.0023   3
   3 -11  -3 301.333 87.0829   1
  -3 -11   3 358.928 81.9279   3
   2 -11  -3 330.845 96.0409   1
   2  11  -3 213.351 60.9114   3
  -2  11   3 257.088 50.7128   3
  -2 -11   3 257.105 62.6431   3
   1  11  -3 14605.9 418.920   3
   1 -11  -3 13509.2 529.191   1
  -1  11   3 14232.9 423.421   3
   0 -11   3 12963.7 354.512   3
   0  11  -3 13465.6 371.677   3
   0 -11  -3 12446.9 518.302   1
   0  11   3 13456.2 441.713   3
   1  11   3 42.9624 38.5861   3
  -1 -11  -3 164.593 83.8776   1
   1 -11   3 113.359 43.6989   1
   1 -11   3 210.384 43.9294   3
  -2 -11  -3 3506.23 285.847   1
   2  11   3 4006.02 277.282   3
   3  11   3 1341.88 166.310   3
   4  11   3 1026.17 155.553   3
   5  11   3 150.063 49.8961   3
   6  11   3 888.325 151.484   3
   7  11   3 1000.95 172.920   3
   8  11   3 86.1943 71.9802   3
   9  11   3 3463.85 326.350   3
  10  11   3 845.192 172.453   3
  12  12  -3-8.60191 76.8142   3
  11  12  -3 215.624 95.6501   3
  10  12  -3 1557.09 234.454   3
   9  12  -3 128.493 71.4850   3
   8  12  -3 2087.31 245.189   3
   7  12  -3 83.0078 63.1390   3
   6  12  -3 249.898 81.0437   3
   5  12  -3 203.154 65.3178   3
   4 -12  -3 89.0158 62.7555   1
   4  12  -3 245.119 72.8379   3
  -3  12   3 1575.71 105.772   3
  -3 -12   3 1368.45 153.373   3
   3  12  -3 1402.94 153.712   3
   3 -12  -3 1633.40 196.724   1
   2  12  -3 18.0277 34.3748   3
  -2  12   3 23.3980 26.1343   3
  -2 -12   3 28.2941 47.4029   1
   2 -12  -3-100.365 91.1640   1
  -1  12   3 2211.49 168.716   3
   1 -12  -3 2065.60 220.806   1
   1  12  -3 2181.24 166.177   3
  -1 -12   3 2112.06 164.469   1
   0  12   3 0.43527 40.6983   3
   0 -12  -3 22.5408 81.8067   1
   0  12  -3 71.1201 35.2414   3
   1  12   3 345.984 88.3483   3
  -1 -12  -3 147.039 84.8450   1
   2  12   3-36.0658 48.9621   3
  -2 -12  -3-51.5505 102.221   1
   3  12   3 287.458 81.7201   3
   4  12   3-136.257 70.8377   3
   5  12   3 209.368 84.5545   3
   6  12   3-47.2139 75.7853   3
   7  12   3 47.2976 58.9326   3
   8  12   3 58.7599 60.2025   3
   9  12   3 232.074 96.5468   3
  11  13  -3 1022.86 201.834   3
  10  13  -3 3712.45 361.729   3
   9  13  -3 140.901 81.3327   3
   8  13  -3 2901.19 293.341   3
   7  13  -3 894.876 159.817   3
   6  13  -3 933.077 149.593   3
   5  13  -3 1033.96 150.593   3
   4 -13  -3 2148.39 230.848   1
   4  13  -3 1946.24 192.635   3
   3 -13  -3 6701.41 403.028   1
  -3 -13   3 6566.01 329.104   1
   3  13  -3 6342.44 324.712   3
  -2 -13   3 73.6734 60.7340   1
   2  13  -3 164.024 64.4547   3
   2 -13  -3 178.372 94.4223   1
  -1 -13   3 8944.94 346.255   1
   1 -13  -3 9068.76 475.069   1
   0  13   3 1401.04 146.891   3
   0 -13   3 1339.36 129.399   1
   0 -13  -3 1449.28 193.320   1
  -1 -13  -3 569.558 136.874   1
   1  13   3 476.103 98.2277   3
  -2 -13  -3 317.323 104.039   1
   2  13   3 282.638 82.5328   3
  -3 -13  -3 2347.82 270.429   1
   3  13   3 1999.62 215.718   3
   4  13   3 5346.65 362.782   3
   5  13   3 1536.76 206.346   3
   6  13   3 4755.64 369.387   3
   7  13   3 460.162 137.285   3
   8  13   3 49.5926 72.8048   3
  10  14  -3 92.5086 67.1618   3
   9  14  -3-53.6348 85.8782   3
   8  14  -3-29.4141 63.0377   3
   7  14  -3-36.2421 72.5609   3
   6  14  -3 1445.07 188.334   3
   5  14  -3 1325.34 171.616   3
  -4 -14   3 466.762 96.8120   1
   4 -14  -3 731.495 142.123   1
   3 -14  -3 241.227 99.2724   1
   2 -14  -3 679.697 141.198   1
   1 -14  -3 188.304 92.9433   1
   0 -14  -3 904.225 162.283   1
  -1 -14  -3 1391.94 205.125   1
  -2 -14  -3 564.204 142.821   1
  -3 -14  -3 759.821 159.037   1
   3  14   3 810.256 145.272   3
   4  14   3 219.704 76.5906   3
  -4 -14  -3 295.628 119.580   1
   5  14   3 1209.91 186.361   3
   6  14   3 2188.44 262.126   3
   7  14   3 1281.60 201.612   3
   4 -15  -3 329.956 114.217   1
   3 -15  -3 1545.13 208.258   1
   2 -15  -3 461.380 129.513   1
   1 -15  -3 1836.78 238.529   1
   0 -15  -3 2685.81 284.704   1
  -1 -15  -3 750.641 153.569   1
  -2 -15  -3 744.165 164.170   1
   3 -16  -3 109.542 77.2566   1
   2 -16  -3 20.7216 80.8710   1
  19   0  -4 162.113 91.9831   3
  18   0  -4 118.578 83.6431   3
  17   0  -4 820.216 158.800   3
  16   0  -4 203.758 80.7643   3
  15   0  -4 779.980 148.129   3
  14   0  -4 1.98683 45.5632   3
  13   0  -4 4694.72 321.778   3
  12   0  -4 9411.67 430.453   3
 -11   0   4 178.058 66.4430   3
  11   0  -4 111.968 61.8359   3
 -10   0   4 16567.9 492.863   3
  10   0  -4 15274.8 502.954   3
   9   0  -4 4418.26 259.707   3
  -9   0   4 4490.69 245.722   3
   8   0  -4 104656. 1170.52   3
  -8   0   4 108500. 1139.29   3
  -7   0   4 252.703 54.2767   3
   7   0  -4 255.178 66.6633   3
   6   0  -4 834.087 99.7618   3
   5   0  -4 20162.9 449.121   3
   4   0  -4 7775.77 269.886   3
  -3   0   4 7388.98 220.740   1
   3   0  -4 7462.40 256.514   3
  -2   0   4 1276.82 89.9591   1
  -1   0   4 1409.16 93.8360   1
   1   0  -4 1558.14 96.4031   1
   1   0  -4 1629.08 113.596   2
   0   0  -4 2137.54 132.967   2
   0   0  -4 2142.09 110.796   1
  -1   0  -4 11962.9 316.237   2
  -2   0  -4 36943.3 560.640   2
  -3   0  -4 22338.9 441.383   2
  -4   0  -4 206.120 49.9077   2
  -5   0  -4 6290.45 240.329   2
  -6   0  -4 270.588 58.7610   2
   6   0   4 254.233 65.7823   3
  -7   0  -4 313.910 61.2778   2
   7   0   4 127.348 56.1402   3
   8   0   4 1071.23 137.553   3
   9   0   4 10124.8 440.055   3
  10   0   4 1775.38 195.646   3
  11   0   4 3024.67 265.864   3
  12   0   4 1377.75 193.301   3
  13   0   4 26.3344 59.5083   3
  14   0   4 3366.08 313.228   3
  15   0   4-79.1053 73.0926   3
  19  -1  -4-91.2050 88.5110   3
  18   1  -4 168.540 78.0258   3
  18  -1  -4 121.414 82.5228   3
  17  -1  -4 79.1691 70.8140   3
  17   1  -4-39.3701 85.3945   3
  16   1  -4 98.2024 55.9048   3
  16  -1  -4 49.2378 53.5846   3
  15  -1  -4 235.084 81.0151   3
  15   1  -4 381.410 116.308   3
  14  -1  -4 3.19720 23.4928   2
  14   1  -4-83.4226 79.8178   3
  14  -1  -4-66.4749 80.5842   3
  13  -1  -4-30.5124 51.8515   3
  13   1  -4-90.7509 75.9979   3
 -12   1   4 185.405 63.2547   3
  12   1  -4 103.626 62.4593   3
  12  -1  -4 247.126 75.0932   3
  11   1  -4 7024.43 366.162   3
  11  -1  -4 7667.93 362.705   3
 -11   1   4 7805.89 347.241   3
 -11  -1   4 7915.50 367.006   3
 -10  -1   4 418.926 92.0500   3
 -10   1   4 274.952 68.7139   3
  10   1  -4 294.481 82.8246   3
  10  -1  -4 403.987 94.5591   3
  -9  -1   4 2350.58 185.392   3
  -9   1   4 2212.30 170.293   3
   9  -1  -4 2452.78 187.430   3
   9   1  -4 2173.89 189.388   3
  -8  -1   4 47659.1 780.617   3
  -8   1   4 46400.3 732.731   3
   8   1  -4 46483.6 805.118   3
   8  -1  -4 46473.2 756.551   3
  -7   1   4 2797.64 174.294   3
   7   1  -4 2771.65 190.147   3
   7  -1  -4 2754.41 179.792   3
   6  -1  -4 6121.88 251.218   3
  -6   1   4 6244.72 249.117   3
   6   1  -4 6068.56 262.648   3
   5   1  -4 211.151 55.6661   3
  -5   1   4 179.158 44.8817   3
   5  -1  -4 137.449 43.7055   3
  -4   1   4 793.380 85.6404   1
   4   1  -4 865.479 95.1524   3
   4  -1  -4 848.347 90.5213   3
   4  -1  -4 828.211 86.3549   2
   3  -1  -4 5495.71 212.766   2
  -3   1   4 5434.80 202.791   1
   3   1  -4 5537.63 225.568   3
   2  -1  -4 3862.11 182.164   2
   2  -1  -4 4226.49 173.290   1
  -2  -1   4 4091.71 142.254   1
  -2   1   4 4142.19 173.507   1
   1  -1  -4 30.4575 27.1808   2
  -1  -1   4 82.2457 24.9610   1
   0  -1  -4 27161.4 432.641   1
   0  -1  -4 28188.2 494.827   2
   0   1  -4 27110.2 328.275   1
  -1  -1  -4 28521.0 503.665   2
  -1   1  -4 28715.6 475.706   2
  -2   1  -4 14327.4 340.265   2
  -2  -1  -4 14503.4 365.325   2
   2   1   4 14765.2 374.224   2
   3   1   4 1168.44 107.402   2
  -3   1  -4 1348.79 108.629   2
  -3  -1  -4 1210.73 107.856   2
  -4  -1  -4-36.8211 41.7451   2
   4   1   4-30.2426 36.2147   2
  -4   1  -4-42.7113 37.8054   2
  -5   1  -4 2479.36 146.878   2
  -5  -1  -4 2549.51 164.578   2
  -6   1  -4 4142.15 191.798   2
   6  -1   4 4068.64 226.918   3
  -6  -1  -4 4122.03 209.975   2
   6   1   4 3863.58 233.577   3
   7   1   4 1669.45 162.525   3
  -7   1  -4 1724.07 126.947   2
   7  -1   4 1750.28 162.558   3
   8   1   4 2254.63 202.660   3
   8  -1   4 2334.45 194.371   3
  -8   1  -4 2362.81 152.748   2
   9  -1   4 3161.58 242.949   3
   9   1   4 3215.57 256.517   3
  10   1   4 1629.54 146.454   2
  10  -1   4 1560.76 181.562   3
  10   1   4 1652.83 193.569   3
  11  -1   4 93.0407 61.9821   3
  11   1   4 2.04384 62.9761   3
  11   1   4 103.616 47.9530   2
  12   1   4 42.3901 71.9362   3
  12  -1   4-15.5343 63.9562   3
  13   1   4 118.745 58.0798   3
  13  -1   4-21.7971 75.8539   3
  14   1   4 1162.17 193.201   3
  14  -1   4 1382.86 200.102   3
  15   1   4 136.550 94.2027   3
  15  -1   4 85.8110 66.9480   3
  16  -1   4 164.087 87.2305   3
  19  -2  -4 161.043 77.7752   3
  18   2  -4 402.957 118.519   3
  18  -2  -4 548.062 137.588   3
  17   2  -4 185.742 95.9360   3
  17  -2  -4 217.813 85.3779   3
  16  -2  -4 137.137 81.6764   3
  16   2  -4-24.7345 58.4149   3
  15   2  -4-14.6098 56.2580   3
  15  -2  -4-28.3254 59.3913   3
  14   2  -4 1806.03 217.477   3
  14  -2  -4 1637.90 196.985   3
  14  -2  -4 1583.54 99.4951   2
  13  -2  -4 9643.94 268.074   2
  13   2  -4 10618.4 499.841   3
  13  -2  -4 9949.87 447.129   3
 -12   2   4 726.341 111.062   3
  12   2  -4 625.570 124.973   3
  12  -2  -4 636.074 72.4732   2
  12  -2  -4 725.816 121.863   3
  11  -2  -4 7308.80 248.835   2
  11   2  -4 7038.71 371.556   3
  11  -2  -4 7067.51 339.048   3
 -11   2   4 6925.29 315.820   3
 -10  -2   4 3993.61 260.479   3
  10  -2  -4 3968.92 184.007   2
 -10   2   4 4030.73 236.621   3
  10   2  -4 4170.01 276.605   3
  10  -2  -4 3725.97 232.463   3
  -9  -2   4 2450.57 193.876   3
  -9   2   4 1976.76 154.785   3
   9   2  -4 1895.16 179.969   3
   9  -2  -4 2340.28 184.188   3
   9  -2  -4 2106.24 135.172   2
   8  -2  -4 595.910 91.0841   3
  -8   2   4 501.943 76.4593   3
   8  -2  -4 449.481 67.8469   2
   8   2  -4 465.515 96.6342   3
   7  -2  -4 11686.2 313.703   2
  -7   2   4 11880.4 344.297   3
   7  -2  -4 11767.7 357.738   3
   7   2  -4 11278.3 393.172   3
   6  -2  -4 53564.3 680.238   2
  -6   2   4 54177.7 711.020   3
   6  -2  -4 54053.1 728.151   3
   6   2  -4 53647.7 804.080   3
   5  -2  -4 3078.43 166.005   2
  -5   2   4 3305.51 170.691   3
   5   2  -4 3338.48 193.921   3
  -5   2   4 3018.39 176.874   1
   5  -2  -4 3097.59 170.683   3
   4  -2  -4 45435.8 628.828   2
   4   2  -4 45920.1 683.682   3
  -4   2   4 47115.6 631.629   3
  -4   2   4 45420.5 650.958   1
   3  -2  -4 3011.09 165.118   2
   3   2  -4 3200.92 176.915   3
  -3   2   4 3157.31 166.261   3
  -3   2   4 3350.14 174.742   1
  -2   2   4 7940.82 260.432   1
   2  -2  -4 7709.84 262.484   2
  -2  -2   4 7890.06 179.454   1
   2   2  -4 8340.50 275.700   3
   1  -2  -4 2558.07 155.455   2
  -1  -2   4 2673.50 93.9229   1
   0  -2  -4 24440.7 455.719   1
   0  -2  -4 24942.3 482.557   2
   0  -2   4 25589.7 473.100   3
  -1  -2  -4 52735.3 707.941   2
  -1   2  -4 52224.1 371.733   1
  -2  -2  -4 68309.0 821.162   2
  -3  -2  -4 121833. 1119.99   2
  -3   2  -4 120194. 975.737   2
  -4   2  -4 12055.9 312.332   2
  -4  -2  -4 12122.1 360.147   2
  -5   2  -4 2656.61 149.237   2
  -5  -2  -4 2669.86 176.741   2
   5   2   4 2746.66 193.669   3
  -6   2  -4 97.0624 37.1721   2
   6   2   4 171.843 63.7352   3
   6  -2   4 47.1330 41.3968   3
   7   2   4 8807.62 344.995   2
   7   2   4 9301.27 395.722   3
  -7   2  -4 8889.74 273.293   2
   7  -2   4 8365.39 337.385   3
   8   2   4 60.5554 31.1558   2
  -8   2  -4 70.9469 34.8860   2
   8   2   4 80.0525 62.9694   3
   8  -2   4 10.8425 48.2653   3
   9   2   4 25258.8 605.021   2
   9  -2   4 25383.4 663.794   3
   9   2   4 26065.9 743.678   3
  10   2   4 10400.5 393.056   2
  10   2   4 10271.7 491.383   3
  10  -2   4 10489.8 444.564   3
  11   2   4 222.830 97.1238   3
  11   2   4 142.439 48.2320   2
  11  -2   4 76.4754 61.8931   3
  12  -2   4 1931.45 212.415   3
  12   2   4 1930.50 237.176   3
  13   2   4 354.793 109.399   3
  13  -2   4 276.581 91.8833   3
  14   2   4 1738.37 232.775   3
  14  -2   4 1846.95 223.513   3
  15   2   4-55.1333 64.7689   3
  15  -2   4-118.310 82.6737   3
  16  -2   4 2280.56 260.014   3
  18  -3  -4-5.13248 56.0374   3
  17   3  -4 190.593 93.2809   3
  17  -3  -4-60.3049 63.8093   3
  16   3  -4 166.686 97.5052   3
  16  -3  -4 80.4567 53.5884   3
  15   3  -4 423.506 118.242   3
  15  -3  -4 335.976 86.5504   3
  14   3  -4 155.909 81.8069   3
  14  -3  -4 82.0283 57.8914   3
  13   3  -4-58.8667 89.0410   3
 -13   3   4-26.8866 43.6025   3
  13  -3  -4-24.2664 65.0465   3
  13  -3  -4-10.5478 22.9977   2
  12  -3  -4 2.70332 21.1902   2
 -12   3   4 2.38817 39.9332   3
  12   3  -4-57.0602 56.1525   3
  12  -3  -4 45.6813 54.2717   3
  11  -3  -4 945.137 85.7882   2
  11   3  -4 1198.02 165.034   3
  11  -3  -4 915.488 126.496   3
 -11   3   4 1082.25 123.957   3
 -10   3   4 72.3799 43.9911   3
  10   3  -4 88.8924 61.8921   3
  10  -3  -4 25.3067 43.7023   3
  10  -3  -4 59.2881 31.8066   2
  -9  -3   4 1593.02 158.738   3
  -9   3   4 1336.32 124.019   3
   9  -3  -4 1440.66 111.455   2
   9   3  -4 1678.76 173.458   3
   9  -3  -4 1463.70 137.314   3
  -8   3   4 32.8142 28.6923   3
   8   3  -4 1.77113 53.9107   3
   8  -3  -4 21.7547 27.8081   2
   8  -3  -4-26.2401 32.9351   3
  -7   3   4 690.366 98.0877   1
  -7   3   4 556.735 75.6126   3
   7   3  -4 507.860 89.4373   3
   7  -3  -4 591.952 82.2959   3
   7  -3  -4 650.567 78.0491   2
   6  -3  -4 4953.74 211.415   2
  -6   3   4 4966.79 211.108   3
   6   3  -4 4937.08 250.574   3
  -6   3   4 4886.22 243.715   1
   6  -3  -4 4571.95 210.648   3
   5  -3  -4 4705.32 209.121   2
   5   3  -4 4473.96 230.832   3
  -5   3   4 4414.98 192.659   3
  -5   3   4 4972.01 235.746   1
   4   3  -4 2793.07 174.835   3
   4  -3  -4 2642.94 161.429   2
  -4   3   4 2762.24 173.357   1
  -4   3   4 2910.53 156.981   3
  -4   3   4 2759.94 154.043   2
   3  -3  -4 2217.31 148.647   2
  -3   3   4 2070.99 137.702   2
   3   3  -4 2414.20 155.760   3
  -3   3   4 2295.29 143.138   3
  -3   3   4 2349.13 154.583   1
   2  -3  -4 1820.10 134.507   2
  -2   3   4 1629.77 129.761   1
  -2  -3   4 1679.05 124.119   3
   2   3  -4 1759.06 130.983   3
   1  -3  -4 9774.86 313.563   2
  -1  -3   4 10093.1 299.104   3
  -1  -3   4 10131.8 150.294   1
   0  -3  -4 1429.48 122.022   2
   0  -3   4 1416.77 113.648   3
  -1  -3  -4 297.840 59.9262   2
   1  -3   4 157.033 41.8263   3
  -2  -3  -4 365.276 71.0594   2
  -3  -3  -4 3129.50 193.608   2
  -4  -3  -4 196.571 57.5396   2
  -4   3  -4 244.126 48.9160   2
  -5   3  -4 7.10968 27.3917   2
   5   3   4 21.5682 50.1904   3
   5   3   4-36.1372 47.1992   2
   6   3   4 90.0182 49.0529   3
   6   3   4 82.3490 37.9096   2
  -6   3  -4 54.2065 24.7034   2
   7   3   4 379.259 91.4613   3
   7   3   4 419.641 85.4164   2
  -7   3  -4 360.859 57.1658   2
   7  -3   4 440.650 80.9597   3
   8   3   4 366.781 100.740   3
   8  -3   4 306.569 68.3982   3
  -8   3  -4 343.838 56.7325   2
   8   3   4 390.534 86.4074   2
   9   3   4 3173.90 227.153   2
  -9   3  -4 2883.18 150.860   2
   9   3   4 3211.25 270.632   3
   9  -3   4 3139.25 230.623   3
  10   3   4 1185.19 175.411   3
  10   3   4 950.472 125.728   2
  10  -3   4 1223.27 153.253   3
  11   3   4 740.194 114.894   2
  11   3   4 879.161 156.600   3
  11  -3   4 866.659 130.594   3
  12   3   4 2243.63 257.176   3
  12  -3   4 1805.29 198.779   3
  13  -3   4 86.5171 60.1841   3
  13   3   4 14.3487 60.7733   3
  14   3   4 158.075 102.732   3
  14  -3   4 281.961 94.8290   3
  15  -3   4 367.825 102.613   3
  17  -4  -4 2376.70 246.411   3
  17   4  -4 2575.36 303.001   3
  16   4  -4 586.228 149.880   3
  16  -4  -4 449.329 109.151   3
  15  -4  -4 1886.82 204.346   3
  15   4  -4 2285.10 269.133   3
  14  -4  -4 2264.63 208.299   3
  14   4  -4 2276.18 255.795   3
  13   4  -4 4670.99 350.769   3
  13  -4  -4 4743.81 288.604   3
 -13   4   4 4861.23 277.508   3
 -12   4   4 632.281 99.5928   3
  12  -4  -4 594.446 58.1784   2
  12  -4  -4 795.720 116.278   3
  12   4  -4 743.223 134.360   3
  11   4  -4 5611.16 351.591   3
  11  -4  -4 5034.16 188.313   2
  11  -4  -4 5209.05 274.946   3
 -11   4   4 5172.24 257.654   3
 -10   4   4 8869.80 321.144   3
  10   4  -4 8965.68 424.327   3
  10  -4  -4 9092.04 270.582   2
  10  -4  -4 9104.80 343.352   3
  -9  -4   4 94.7543 45.6299   3
  -9   4   4 37.6548 28.5959   3
  -9   4   4 78.0482 47.7423   1
   9   4  -4 16.9298 51.1970   3
   9  -4  -4 34.1812 39.3574   3
   9  -4  -4 88.8939 37.7334   2
  -8  -4   4 14482.8 472.646   3
  -8   4   4 14005.0 367.352   3
   8  -4  -4 13110.2 347.117   2
   8   4  -4 14534.1 488.045   3
  -8   4   4 15082.3 476.047   1
   8  -4  -4 13215.8 371.991   3
   7  -4  -4 19944.8 436.298   2
   7   4  -4 20804.9 556.446   3
  -7   4   4 20648.8 536.803   1
   7  -4  -4 20680.9 447.724   3
  -7   4   4 20812.3 435.670   3
   6  -4  -4 22969.6 472.642   2
  -6   4   4 24394.7 565.154   1
   6   4  -4 23191.2 564.297   3
  -6   4   4 23450.0 449.525   3
  -5   4   4 1283.24 110.096   2
   5  -4  -4 1216.84 116.685   2
   5   4  -4 1320.75 133.698   3
  -5   4   4 1293.19 105.362   3
  -5   4   4 1298.45 135.915   1
  -4   4   4 22857.7 463.063   2
   4   4  -4 23337.6 510.092   3
  -4   4   4 23034.8 443.593   3
   4  -4  -4 23474.2 492.451   2
  -4   4   4 24298.0 533.226   1
  -3   4   4 67409.7 878.099   1
  -3   4   4 68750.7 774.645   3
   3   4  -4 67300.8 840.644   3
  -3   4   4 67376.5 815.172   2
   2  -4  -4 1101.99 115.683   2
   2   4  -4 1186.32 112.823   3
  -2  -4   4 1131.30 105.050   3
   1  -4  -4 16878.8 437.206   2
  -1  -4   4 17479.9 392.436   3
   1   4  -4 18059.0 410.793   3
   0  -4  -4 30735.9 597.935   2
   0  -4   4 30572.3 516.721   3
  -1  -4  -4 1308.17 132.081   2
   1  -4   4 1155.16 102.808   3
  -2  -4  -4 28219.8 598.076   2
   2  -4   4 27460.9 498.786   3
   3   4   4 37848.3 721.631   2
  -3  -4  -4 38971.9 714.903   2
   4   4   4 6544.51 307.349   2
   4   4   4 6540.50 298.886   3
   5   4   4 224.294 74.0253   3
   5   4   4 325.386 81.3474   2
   6   4   4 21375.3 584.367   2
   6   4   4 22133.7 605.057   3
  -6   4  -4 20659.7 411.304   2
   7   4   4 12162.9 479.701   3
  -7   4  -4 12353.5 313.535   2
   7   4   4 12394.1 457.398   2
   7  -4   4 12136.7 381.012   3
  -8   4  -4 29.5576 26.0115   2
   8   4   4-37.4994 45.7101   2
   8  -4   4 57.6611 40.2048   3
   8   4   4-17.6166 73.3634   3
   9   4   4 42877.8 879.070   2
  -9   4  -4 44585.8 545.938   2
   9  -4   4 41747.5 795.035   3
   9   4   4 41285.2 974.638   3
  10   4   4 2553.81 260.035   3
  10  -4   4 2583.27 210.885   3
  11   4   4 6.23712 67.3319   3
  11  -4   4 211.793 75.3759   3
  12  -4   4-50.0103 57.4389   3
  12   4   4-18.1769 69.1541   3
  13   4   4 602.511 150.582   3
  13  -4   4 601.361 116.846   3
  14   4   4 1957.49 262.512   3
  14  -4   4 1716.33 199.254   3
  16   5  -4 47.7888 82.4879   3
  16  -5  -4 24.8903 72.7471   3
  15  -5  -4 3.54455 38.9343   3
  15   5  -4 73.4811 49.4016   3
  14   5  -4 109.901 86.6048   3
  14  -5  -4 302.865 76.5872   3
 -13   5   4 0.20901 30.8479   3
  13  -5  -4 94.7769 58.0856   3
  12   5  -4 7045.76 428.448   3
  12  -5  -4 6576.25 312.226   3
 -12   5   4 6585.71 293.102   3
 -11   5   4-17.3129 29.0391   3
  11   5  -4 72.6890 67.3207   3
  11  -5  -4-29.5346 38.8512   3
 -10   5   4 1848.99 142.721   3
  10   5  -4 1835.26 202.670   3
  10  -5  -4 1634.00 119.068   2
  10  -5  -4 1590.25 138.712   3
   9  -5  -4 1495.78 118.817   2
   9   5  -4 1480.25 171.047   3
   9  -5  -4 1486.13 127.603   3
  -9   5   4 1370.83 116.296   3
   8  -5  -4 366.294 62.5482   2
  -8  -5   4 399.744 84.0895   3
  -8   5   4 334.738 82.6006   1
  -8   5   4 422.299 62.0615   3
   8   5  -4 498.700 106.953   3
  -7  -5   4 9633.18 380.031   3
  -7   5   4 8973.58 278.634   3
   7  -5  -4 8696.95 305.427   2
  -7   5   4 9370.95 373.131   1
   7   5  -4 8725.32 375.606   3
  -6   5   4 3937.82 193.222   2
  -6  -5   4 4187.55 239.920   3
   6   5  -4 4006.23 246.066   3
  -6   5   4 3712.00 176.507   3
   6  -5  -4 3920.51 204.905   2
  -6   5   4 4210.84 246.486   1
   5  -5  -4 7134.37 287.092   2
   5   5  -4 7733.65 320.365   3
  -5   5   4 7435.21 272.184   2
  -5   5   4 7442.76 248.235   3
  -5   5   4 7763.68 326.849   1
  -5  -5   4 7187.50 300.648   3
  -4   5   4 16269.9 461.620   1
  -4   5   4 15181.8 401.484   2
   4  -5  -4 15532.2 426.666   2
   4   5  -4 15780.5 434.113   3
  -4   5   4 15780.7 367.933   3
   3  -5  -4 16887.5 453.811   2
   3   5  -4 16441.8 428.106   3
  -3   5   4 16832.9 431.587   2
  -2   5   4 1211.16 117.410   2
  -2  -5   4 1007.89 103.432   3
   2   5  -4 1094.62 112.374   3
   2  -5  -4 1175.21 125.280   2
  -1  -5   4 90.7408 33.2972   3
   1  -5  -4 66.1424 48.1174   2
   1   5  -4 55.0843 36.0019   3
   0  -5   4 46754.0 644.476   3
   0  -5  -4 48013.0 799.439   2
   1  -5   4 1874.86 129.758   3
  -1  -5  -4 1740.90 156.630   2
   2  -5   4 6547.23 238.595   3
   3   5   4 4541.81 243.784   3
   3   5   4 5122.59 276.491   2
   3  -5   4 4433.06 202.402   3
   4   5   4 8322.04 363.421   2
  -4   5  -4 8323.11 149.111   1
   4   5   4 8930.08 360.289   3
   4  -5   4 8511.65 284.341   3
   5   5   4 1833.66 174.622   2
   5   5   4 1686.71 167.764   3
   6   5   4 1721.64 171.099   2
   6   5   4 1837.56 185.329   3
   7  -5   4 1569.25 134.935   3
  -7   5  -4 1516.33 110.962   2
   7   5   4 1372.50 160.927   2
   7   5   4 1715.57 194.095   3
  -8   5  -4 5168.29 200.333   2
   8  -5   4 5544.70 261.668   3
   8   5   4 5473.96 352.310   3
  -9   5  -4 6806.48 206.832   2
   9  -5   4 6624.06 304.298   3
   9   5   4 6115.60 387.258   3
  10  -5   4 56.6254 38.8093   3
  10   5   4 128.980 79.2705   3
  11  -5   4 91.4593 55.3301   3
  11   5   4 55.4040 80.3071   3
  12   5   4 287.551 98.1505   3
  12  -5   4 172.287 63.8939   3
  13   5   4 267.283 109.067   3
  13  -5   4 145.674 56.6329   3
  16   6  -4 107.271 89.9011   3
  15   6  -4 67.6161 73.7188   3
  14   6  -4 114.749 89.0979   3
  14  -6  -4-36.3049 38.1303   3
  13   6  -4 2181.40 255.410   3
  13  -6  -4 1939.64 168.443   3
 -12   6   4 795.082 97.7540   3
  12   6  -4 1128.05 182.886   3
  12  -6  -4 839.092 106.127   3
  11  -6  -4 6451.43 275.849   3
  11   6  -4 6506.25 409.183   3
 -11   6   4 6218.88 256.704   3
  10   6  -4 4563.03 327.168   3
 -10   6   4 4360.85 205.952   3
  -9   6   4 165.265 46.1940   3
   9   6  -4 40.2729 52.2765   3
  -8   6   4 430.250 59.9994   3
   8   6  -4 677.411 121.515   3
  -8   6   4 601.142 105.633   1
  -7   6   4 3756.98 195.795   2
  -7  -6   4 4053.03 256.708   3
   7   6  -4 3849.76 257.940   3
  -7   6   4 4502.20 272.481   1
  -7   6   4 4225.86 185.809   3
  -6   6   4 1399.36 108.240   3
   6  -6  -4 1441.00 136.510   2
   6   6  -4 1208.73 139.554   3
  -6   6   4 1389.12 123.553   2
  -6  -6   4 1383.84 147.174   3
  -6   6   4 1388.79 149.084   1
  -5  -6   4 1692.84 153.590   3
  -5   6   4 1598.15 135.379   2
   5  -6  -4 1642.34 148.573   2
  -5   6   4 1457.14 109.682   3
   5   6  -4 1463.69 146.000   3
  -5   6   4 1682.06 161.850   1
  -4   6   4 23850.8 529.131   2
   4   6  -4 24393.6 555.462   3
  -4   6   4 24980.3 604.856   1
   4  -6  -4 23822.3 561.849   2
  -3   6   4 292.254 66.0083   2
   3   6  -4 230.937 59.0696   3
  -2   6   4 3588.61 217.719   2
   2   6  -4 3715.08 202.620   3
  -1   6   4 4373.87 245.328   2
  -1  -6   4 4930.36 219.249   3
   1   6  -4 4489.04 219.013   3
   0  -6   4 3767.11 185.180   3
   1  -6   4 24143.5 457.367   3
   2  -6   4 4706.55 201.666   3
   2   6   4 4809.46 248.447   3
   3  -6   4 22028.0 438.566   3
   3   6   4 22048.3 552.177   3
   4   6   4 2892.33 227.309   2
   4   6   4 2910.71 211.135   3
   4  -6   4 2795.33 160.698   3
   5   6   4 7974.06 382.204   2
   5  -6   4 8332.60 282.924   3
  -5   6  -4 7898.06 174.952   1
   5   6   4 8583.08 386.369   3
  -6   6  -4 779.554 68.5569   1
   6  -6   4 742.845 86.4181   3
   6   6   4 707.390 125.136   3
   7   6   4 4742.17 316.457   3
  -7   6  -4 4113.72 174.465   1
   7  -6   4 4470.44 214.042   3
  -7   6  -4 4498.16 193.856   2
   8  -6   4 819.803 99.0869   3
  -8   6  -4 886.551 85.5886   2
   8   6   4 1067.45 162.823   3
  -9   6  -4 1520.19 99.2822   2
   9  -6   4 1462.33 138.454   3
   9   6   4 1100.42 169.213   3
  10   6   4 7440.00 452.405   3
  10  -6   4 7425.87 321.994   3
  11   6   4-37.7802 74.1424   3
  11  -6   4-27.1299 44.6754   3
  12   6   4 222.766 115.246   3
  13   6   4 569.603 150.057   3
  15   7  -4 1124.42 205.400   3
  14   7  -4 104.133 73.6024   3
  13   7  -4 223.405 101.569   3
  12   7  -4 1842.94 232.801   3
 -11   7   4 38.0763 30.3177   3
  11   7  -4 94.5012 70.0195   3
  10   7  -4 3710.82 305.733   3
 -10   7   4 3867.68 179.663   3
  -9   7   4 105.677 35.5536   3
   9   7  -4 44.5348 63.2972   3
  -8   7   4 158.384 40.8188   3
  -8   7   4 174.718 46.8922   2
   8   7  -4 143.869 60.5977   3
   7   7  -4 2397.16 213.941   3
  -7   7   4 2417.14 135.694   3
  -7   7   4 2178.69 159.883   2
  -7  -7   4 2245.76 199.423   3
  -6  -7   4 169.983 58.1491   3
  -6   7   4 173.363 70.0033   1
   6   7  -4 143.773 55.8801   3
  -6   7   4 202.729 42.9603   3
  -6   7   4 250.838 57.1570   2
  -5  -7   4 529.888 88.8284   3
   5  -7  -4 505.699 103.975   1
  -5   7   4 489.920 98.9331   1
   5   7  -4 636.396 102.520   3
  -5   7   4 456.001 78.5782   2
  -5   7   4 552.781 68.9481   3
  -4  -7   4 639.175 95.3075   3
  -4   7   4 681.954 98.1572   2
   4  -7  -4 626.925 113.712   1
   4   7  -4 582.555 100.065   3
  -4   7   4 552.961 72.0575   3
   3   7  -4 7601.03 309.513   3
   3  -7  -4 8057.67 345.422   1
  -3   7   4 7832.84 330.151   2
  -2   7   4 3109.12 213.689   2
   2   7  -4 3475.36 203.626   3
   2  -7  -4 3242.10 221.505   1
  -1   7   4 1801.90 166.590   2
   1  -7  -4 1806.47 175.394   1
   1   7  -4 1850.76 147.476   3
   0  -7  -4 2760.77 217.353   1
   0   7   4 2842.94 218.461   2
   0  -7   4 2747.34 76.3602   1
   0   7   4 2713.33 173.219   3
   0  -7   4 2749.85 163.770   3
   1   7   4 438.269 82.3607   3
   1   7   4 364.785 77.7214   2
   1  -7   4 345.996 59.7327   3
   2   7   4 1599.77 168.768   2
   2  -7   4 1551.76 116.144   3
   2   7   4 1630.76 152.294   3
   3   7   4 136.488 58.0574   3
   3  -7   4 111.866 36.6383   3
   4   7   4 5463.40 305.455   3
   4  -7   4 4690.33 196.426   3
   5  -7   4 1393.03 112.444   3
   5   7   4 1513.43 174.025   3
   6  -7   4 1322.27 107.694   3
   6  -7   4 1373.82 114.767   3
  -6   7  -4 1436.53 87.1990   1
   6   7   4 1347.59 169.543   3
   7   7   4 1178.81 166.124   3
   7  -7   4 1055.96 101.524   3
  -7   7  -4 1056.48 86.7295   1
   7  -7   4 1186.65 112.304   3
  -8   7  -4 417.198 60.5973   2
   8  -7   4 437.386 71.4404   3
  -8   7  -4 582.028 72.1556   1
   8   7   4 557.092 129.435   3
   8  -7   4 247.564 51.6129   3
   9  -7   4 24.9348 25.1845   3
  -9   7  -4 99.1724 31.0745   2
  10   7   4 95.2869 85.1037   3
  10  -7   4 62.5523 37.2726   3
  11   7   4 262.416 96.2127   3
  12   7   4 567.507 141.387   3
  15   8  -4 59.5133 78.1896   3
  14   8  -4 654.083 174.799   3
  13   8  -4 1358.72 214.577   3
  12   8  -4-49.2035 98.8837   3
  11   8  -4 801.082 160.124   3
 -10   8   4 3090.27 141.724   3
  10   8  -4 2922.83 276.126   3
  -9   8   4 754.647 93.2253   2
   9   8  -4 712.138 138.038   3
  -9   8   4 744.135 69.3196   3
  -8   8   4 862.101 73.2647   3
   8   8  -4 1115.92 157.855   3
  -8   8   4 987.553 112.479   2
  -7   8   4 575.436 61.1858   3
   7   8  -4 474.405 101.499   3
  -7   8   4 727.384 96.1559   2
  -6   8   4 1785.07 158.584   2
   6   8  -4 1782.88 183.549   3
  -6   8   4 1605.81 107.684   3
  -6  -8   4 1719.40 174.821   3
  -5  -8   4 2150.08 186.484   3
  -5   8   4 2208.61 180.065   2
   5   8  -4 2159.23 189.009   3
   5  -8  -4 2164.55 197.884   1
  -5   8   4 1970.13 124.428   3
  -4  -8   4 8592.17 351.658   3
  -4   8   4 8000.33 346.492   2
   4   8  -4 8061.01 343.193   3
   4  -8  -4 7850.54 363.644   1
  -4   8   4 7872.69 264.139   3
  -3  -8   4 5303.26 264.917   3
  -3   8   4 5002.63 278.689   2
   3   8  -4 4926.23 256.641   3
   3  -8  -4 4854.66 285.916   1
  -2   8   4 147.339 48.1464   3
   2  -8  -4 83.7039 71.7042   1
   2   8  -4 136.348 50.7787   3
  -1   8   4 4809.42 285.775   2
   1   8  -4 4752.52 235.433   3
  -1   8   4 4642.77 225.231   3
   1  -8  -4 4810.97 290.102   1
  -1  -8   4 4721.96 156.939   1
   0  -8  -4 7006.45 352.872   1
   0   8   4 6730.87 344.663   2
   0  -8   4 6769.23 153.174   1
   0   8   4 6516.35 280.220   3
   0  -8   4 7273.36 267.838   3
   1  -8   4 2362.52 149.735   3
  -1  -8  -4 2541.66 222.142   1
   1   8   4 2288.07 177.336   3
   2  -8   4 1591.15 117.604   3
   2   8   4 1483.97 153.620   3
   3   8   4 3034.32 228.334   3
   3  -8   4 2622.00 147.242   3
   4  -8   4 2418.90 136.171   3
   4   8   4 2569.82 222.366   3
   5   8   4 786.362 126.114   3
   5  -8   4 916.282 84.5477   3
   6  -8   4 3606.82 162.182   3
   6  -8   4 3355.76 162.013   3
   6   8   4 3210.93 269.722   3
  -7   8  -4 2615.19 130.038   1
   7  -8   4 2597.00 146.202   3
   7   8   4 2555.68 252.477   3
   8   8   4-58.6325 58.3263   3
   8  -8   4 43.5252 28.6893   3
   9   8   4 1748.84 232.361   3
  10   8   4 759.528 155.762   3
  11   8   4-206.377 116.922   3
  14   9  -4 562.222 150.672   3
  13   9  -4 545.508 149.321   3
  12   9  -4 875.623 182.411   3
  11   9  -4 1419.61 210.017   3
  10   9  -4 790.593 154.158   3
  -9   9   4 1292.23 132.110   2
   9   9  -4 1222.23 174.864   3
  -8   9   4 5386.68 150.468   3
  -8   9   4 6001.95 288.420   2
   8   9  -4 5562.89 360.668   3
  -7   9   4 3879.16 238.107   2
  -7   9   4 3745.43 139.362   3
   7   9  -4 3699.46 282.549   3
  -6   9   4 762.577 112.128   2
  -6   9   4 895.359 77.2857   3
   6   9  -4 944.918 139.328   3
  -5  -9   4 57.5425 37.6217   3
   5  -9  -4-57.5737 64.9189   1
   5   9  -4 126.389 70.6629   3
  -5   9   4 29.2490 24.2867   3
  -5   9   4 244.197 68.4785   2
  -5   9   4 107.443 36.6535   3
  -4  -9   4 2785.22 209.103   3
  -4   9   4 2687.27 211.995   2
  -4   9   4 2653.92 152.156   3
   4   9  -4 2790.91 213.079   3
   4  -9  -4 2808.44 232.543   1
  -4   9   4 2806.38 160.167   3
  -3   9   4 63.5757 37.9983   3
  -3  -9   4 102.168 53.4673   3
   3   9  -4 31.3687 36.9295   3
   3  -9  -4 72.8109 75.0904   1
  -3   9   4 26.5380 40.5201   2
  -2  -9   4 1942.44 159.166   3
   2  -9  -4 2019.25 200.345   1
   2   9  -4 1746.71 155.903   3
  -2   9   4 1714.16 139.039   3
  -1  -9   4 138.513 42.0119   1
  -1   9   4 220.348 58.7536   3
   1   9  -4 148.457 54.5843   3
   1  -9  -4 244.723 98.0779   1
   0  -9  -4 12170.1 478.041   1
   0  -9   4 11608.7 235.974   1
   1  -9   4 2594.71 156.025   3
  -1  -9  -4 2883.35 246.418   1
   1   9   4 2937.94 215.703   3
   2   9   4 614.350 111.758   3
   2  -9   4 614.003 72.3163   3
   3  -9   4 810.503 79.7580   3
   3   9   4 806.035 127.821   3
   4  -9   4 107.530 30.5094   3
   4   9   4 165.366 74.0388   3
   5  -9   4 2045.40 113.622   3
   5   9   4 1598.15 189.145   3
   6   9   4 438.651 111.521   3
   6  -9   4 317.812 46.1842   3
   7   9   4 2524.62 262.321   3
   8   9   4 50.3094 64.8895   3
   9   9   4 546.536 129.338   3
  10   9   4 50.9096 79.8001   3
  11   9   4 247.806 100.829   3
  13  10  -4 61.8636 89.4994   3
  12  10  -4 1857.56 255.558   3
  11  10  -4 1703.52 237.115   3
  10  10  -4 3794.58 332.867   3
   9  10  -4 756.795 152.335   3
   8  10  -4 7.71740 60.9482   3
  -8  10   4 52.9166 47.3660   2
  -7  10   4 3469.28 238.824   2
   7  10  -4 3541.27 283.795   3
  -7  10   4 3370.08 103.551   3
  -6  10   4 4220.44 154.313   3
  -6  10   4 4473.97 278.736   2
  -6  10   4 4308.09 149.307   3
   6  10  -4 4008.43 286.296   3
   5 -10  -4 179.433 83.3826   1
  -5  10   4 285.152 52.2058   3
   5  10  -4 280.071 75.1981   3
  -5  10   4 324.731 51.7130   3
   4  10  -4 18150.5 554.968   3
   4 -10  -4 18194.1 604.408   1
  -4 -10   4 18795.8 559.025   3
  -4  10   4 18184.6 405.994   3
  -4  10   4 18580.3 410.178   3
   3  10  -4 7298.00 335.299   3
   3 -10  -4 7733.97 399.927   1
  -3  10   4 6939.01 273.939   3
  -3 -10   4 7416.25 336.669   3
  -2 -10   4 522.626 90.2536   3
   2 -10  -4 439.771 107.041   1
   2  10  -4 504.127 90.9214   3
  -2  10   4 512.963 87.5225   3
  -1  10   4 9765.55 368.618   3
   1  10  -4 10520.3 368.787   3
   1 -10  -4 10030.1 450.302   1
  -1 -10   4 10488.9 281.213   1
   0 -10  -4 9021.82 440.023   1
   0 -10   4 9616.39 240.537   1
   1 -10   4 1778.83 130.638   3
  -1 -10  -4 1935.91 212.764   1
   1  10   4 1668.56 168.105   3
   2 -10   4 2654.60 147.437   3
   2  10   4 2463.94 216.019   3
   3 -10   4 7369.88 221.481   3
   3  10   4 7019.36 372.352   3
   4  10   4 2147.92 217.693   3
   5  10   4 574.467 129.454   3
   6  10   4 10610.1 513.092   3
   7  10   4 13088.9 595.535   3
   8  10   4 86.5987 77.9380   3
   9  10   4 1181.74 194.182   3
  10  10   4 2568.49 292.211   3
  12  11  -4 669.101 160.348   3
  11  11  -4 181.316 128.506   3
  10  11  -4 1968.94 253.424   3
   9  11  -4 686.446 152.558   3
   8  11  -4 205.338 82.1258   3
   7  11  -4 391.393 95.9420   3
   6  11  -4 244.955 88.8659   3
  -5  11   4 4969.31 180.977   3
   5 -11  -4 4913.01 333.276   1
   5  11  -4 4925.82 311.728   3
   4  11  -4 3424.90 247.498   3
   4 -11  -4 3621.98 283.945   1
  -4  11   4 3661.51 183.636   3
  -4 -11   4 3564.78 254.705   3
   3 -11  -4 1540.57 190.951   1
   3  11  -4 1140.97 138.634   3
  -3  11   4 1173.20 114.784   3
  -3 -11   4 1239.80 142.031   3
  -2 -11   4 503.324 90.7661   3
   2 -11  -4 573.528 131.096   1
  -2  11   4 578.197 89.9611   3
   2  11  -4 477.999 88.5545   3
   1 -11  -4 1315.31 182.253   1
   1  11  -4 1502.14 145.890   3
  -1 -11   4 1308.65 110.376   1
  -1  11   4 1377.05 145.618   3
   0 -11   4 2188.10 126.783   1
   0  11   4 1851.89 178.657   3
   0 -11  -4 1692.01 207.186   1
   1  11   4 177.242 68.0698   3
  -1 -11  -4 118.965 70.5052   1
  -2 -11  -4 1276.10 180.592   1
   2  11   4 1579.74 179.212   3
   3  11   4 150.378 61.6667   3
   4  11   4 1299.89 179.799   3
   5  11   4-117.497 85.4096   3
   6  11   4 368.455 116.786   3
   7  11   4 1261.99 197.348   3
   8  11   4 103.668 93.8154   3
   9  11   4 224.790 91.0401   3
  11  12  -4 1479.12 237.736   3
  10  12  -4 1649.15 233.412   3
   9  12  -4 843.257 173.161   3
   8  12  -4 181.643 94.7368   3
   7  12  -4 2898.92 273.976   3
   6  12  -4 980.788 155.571   3
   5 -12  -4 429.105 114.259   1
   5  12  -4 721.053 127.946   3
   4 -12  -4 11700.9 526.952   1
   4  12  -4 11520.0 462.773   3
  -3 -12   4 4581.97 247.590   1
   3  12  -4 4612.38 281.422   3
   3 -12  -4 4513.17 333.086   1
  -3  12   4 4719.99 227.355   3
   2 -12  -4 1704.68 205.726   1
  -2  12   4 1328.30 135.818   3
   2  12  -4 1577.29 157.745   3
   1  12  -4 3145.50 208.963   3
  -1  12   4 3336.15 227.946   3
   1 -12  -4 2864.93 269.138   1
   0 -12  -4 4231.82 327.407   1
   0  12   4 3823.93 258.842   3
   1  12   4 990.124 145.969   3
  -1 -12  -4 988.467 173.862   1
   2  12   4 465.978 104.456   3
  -2 -12  -4 363.617 117.473   1
  -3 -12  -4 3492.44 320.320   1
   3  12   4 3112.66 268.701   3
   4  12   4 390.878 113.298   3
   5  12   4 2381.23 259.649   3
   6  12   4 5364.03 387.865   3
   7  12   4 2160.04 257.990   3
   8  12   4 80.9755 59.2916   3
  11  13  -4 117.307 96.5544   3
  10  13  -4 297.062 121.954   3
   9  13  -4 709.919 155.155   3
   8  13  -4-120.137 93.2810   3
   7  13  -4-67.5236 78.5498   3
   6  13  -4 138.061 67.4093   3
   5  13  -4 2453.66 231.454   3
   4 -13  -4 431.877 124.754   1
   4  13  -4 539.199 107.157   3
   3 -13  -4 874.931 168.219   1
   3  13  -4 803.071 121.985   3
   2  13  -4 978.372 126.038   3
   2 -13  -4 962.135 173.387   1
  -1  13   4 361.938 79.3842   3
   1 -13  -4 189.874 98.9146   1
   0  13   4 114.705 58.8066   3
   0 -13  -4-20.9310 74.1041   1
   1  13   4 2714.70 234.412   3
  -1 -13  -4 2446.83 265.789   1
   2  13   4 652.050 126.099   3
  -2 -13  -4 883.960 174.670   1
   3  13   4 87.6457 73.1604   3
  -3 -13  -4 32.5380 77.1166   1
   4  13   4 702.670 144.157   3
  -4 -13  -4 588.771 143.077   1
   5  13   4 811.492 149.478   3
   6  13   4 457.244 125.952   3
   7  13   4 0.45924 75.5532   3
  10  14  -4 240.774 109.803   3
   9  14  -4 437.761 133.470   3
   8  14  -4 70.2800 49.9699   3
   7  14  -4 824.856 154.682   3
   6  14  -4 1158.08 174.105   3
   5  14  -4 87.2610 61.9116   3
   4 -14  -4 210.491 88.5947   1
   3 -14  -4 34.7538 61.3650   1
   2 -14  -4 522.410 132.552   1
   1 -14  -4 1513.58 219.370   1
   0 -14  -4 378.286 125.390   1
  -1 -14  -4 419.482 128.662   1
  -2 -14  -4 176.946 100.230   1
   3  14   4 14.0011 45.9696   3
  -3 -14  -4 397.092 131.732   1
   4  14   4-16.3642 42.4874   3
   5  14   4-13.2777 60.2675   3
   6  14   4 109.340 69.3421   3
   4 -15  -4 95.3004 96.9557   1
   3 -15  -4-20.0847 84.0952   1
   2 -15  -4 1077.94 194.532   1
   1 -15  -4 176.068 80.7044   1
   0 -15  -4 434.340 121.853   1
  19   0  -5 91.3003 67.4749   3
  18   0  -5 56.2339 87.0530   3
  17   0  -5-99.2882 72.5978   3
  16   0  -5 10.5823 64.0259   3
  15   0  -5-58.9046 49.2953   3
  14   0  -5 36.6674 50.3135   3
  13   0  -5 45.2502 71.9720   3
  12   0  -5 42.4129 67.1267   3
 -11   0   5-17.4907 41.8694   3
  11   0  -5 11.3501 63.2871   3
 -10   0   5-17.0913 39.9911   3
  10   0  -5-29.8469 49.3386   3
  -9   0   5-2.47166 41.4543   3
   9   0  -5 11.9522 47.0830   3
  -8   0   5-24.1690 39.7904   3
   8   0  -5 18.6148 49.3111   3
  -7   0   5 7.63053 35.9529   3
   7   0  -5-0.95904 46.2933   3
   6   0  -5-2.85776 37.8647   3
   5   0  -5 41.6269 38.7788   3
  -4   0   5-6.24454 35.9321   1
   4   0  -5 7.58348 36.5590   3
  -3   0   5 21.0145 29.7358   1
  -2   0   5 5.67993 29.3232   1
   1   0  -5-7.55328 46.5822   2
   1   0  -5-18.4054 35.2089   1
   0   0  -5-16.4508 44.4481   2
   0   0  -5-34.5459 39.0742   1
  -1   0  -5-10.4144 38.1853   1
  -1   0  -5 18.8454 36.3872   2
  -2   0  -5-14.5221 38.8792   2
  -3   0  -5-4.68723 42.3489   2
  -4   0  -5-20.8942 42.1584   2
  -5   0  -5-7.88762 35.2375   2
  -6   0  -5-33.5823 40.1775   2
  -7   0  -5-12.5736 35.3916   2
   7   0   5-1.43645 43.9605   3
  -8   0  -5-26.7651 46.4492   2
   8   0   5 11.4155 49.8284   3
   9   0   5-43.3966 69.7744   3
  10   0   5 74.9447 66.2936   3
  11   0   5-47.3950 65.2566   3
  12   0   5 17.3770 62.7345   3
  13   0   5 88.2045 73.4443   3
  14   0   5-31.2053 73.2251   3
  15   0   5-168.956 114.416   3
  19  -1  -5 68.0658 63.3139   3
  18   1  -5 505.893 141.087   3
  18  -1  -5 486.867 131.140   3
  17   1  -5 2155.10 273.047   3
  17  -1  -5 2510.28 273.389   3
  16   1  -5 43.9980 62.3659   3
  16  -1  -5-34.3020 74.3948   3
  15  -1  -5 446.261 72.3659   2
  15   1  -5 465.694 124.553   3
  15  -1  -5 553.101 126.090   3
  14  -1  -5 883.623 100.617   2
  14   1  -5 695.965 143.372   3
  14  -1  -5 623.212 128.087   3
  13   1  -5 3714.34 298.907   3
  13  -1  -5 4232.61 303.082   3
  12   1  -5 850.701 141.629   3
  12  -1  -5 682.020 124.516   3
  11   1  -5 31774.9 795.754   3
  11  -1  -5 31936.2 761.925   3
 -11   1   5 32208.9 728.586   3
 -10  -1   5 1333.18 149.916   3
 -10   1   5 1253.61 138.006   3
  10   1  -5 1371.15 165.375   3
  10  -1  -5 1272.04 148.659   3
  -9  -1   5 9837.00 386.852   3
  -9   1   5 9858.25 370.255   3
   9   1  -5 9508.76 396.383   3
   9  -1  -5 9715.72 387.849   3
  -8   1   5 17157.7 472.861   3
   8   1  -5 16760.6 501.194   3
   8  -1  -5 16521.9 480.257   3
  -7   1   5 11751.0 380.684   3
   7   1  -5 10377.8 383.335   3
   7  -1  -5 11219.7 380.375   3
  -6   1   5 34406.1 630.937   3
  -6   1   5 34044.3 622.037   1
   6   1  -5 32026.0 650.279   3
   6  -1  -5 34003.9 641.203   3
   5  -1  -5 269.500 56.9714   2
  -5   1   5 227.804 56.8151   1
  -5   1   5 262.096 56.7978   3
   5   1  -5 223.469 63.6880   3
   5  -1  -5 237.011 55.7294   3
   4  -1  -5 26648.7 523.635   2
  -4  -1   5 26257.2 452.902   1
  -4   1   5 27172.4 507.396   1
   4   1  -5 25857.2 550.102   3
   3  -1  -5 2901.49 177.968   2
  -3  -1   5 2939.78 143.137   1
  -3   1   5 2987.50 166.689   1
   2  -1  -5 21116.6 472.734   2
  -2   1   5 20740.4 423.898   1
   2  -1  -5 22285.0 425.110   1
  -2  -1   5 21181.4 363.478   1
   1  -1  -5 58579.1 787.699   2
   1  -1  -5 58479.6 683.577   1
   0  -1  -5 57557.7 789.719   2
   0   1  -5 56072.7 544.219   1
   0  -1  -5 58012.2 690.218   1
  -1   1  -5 295.284 66.1880   2
  -1   1  -5 281.807 45.9431   1
  -1  -1  -5 293.737 67.0816   2
  -2  -1  -5 18190.7 453.549   2
  -2   1  -5 19031.0 440.803   2
  -3   1  -5 53436.3 750.492   2
  -3  -1  -5 53252.2 778.225   2
  -4   1  -5 306.954 61.0027   2
  -4  -1  -5 231.318 64.6480   2
  -5   1  -5 4975.85 232.495   2
  -5  -1  -5 4910.46 246.098   2
   5   1   5 5079.37 255.430   2
  -6   1  -5 4835.01 234.109   2
  -6  -1  -5 4560.01 243.330   2
   6   1   5 4678.45 273.042   3
   6   1   5 4369.02 240.559   2
  -7   1  -5 1032.47 112.018   2
   7  -1   5 1263.97 147.985   3
  -7  -1  -5 1116.93 127.080   2
   7   1   5 944.911 135.403   3
   7   1   5 1085.90 123.524   2
  -8   1  -5 741.016 95.6302   2
   8   1   5 531.421 86.5778   2
   8  -1   5 823.109 129.073   3
   8   1   5 908.838 138.808   3
  -9   1  -5 18194.8 471.477   2
   9  -1   5 18029.0 596.661   3
   9   1   5 17629.9 620.351   3
  10   1   5 17591.0 653.240   3
  10  -1   5 17812.2 630.922   3
  11  -1   5 366.471 102.641   3
  11   1   5 274.249 96.4757   3
  12   1   5 556.332 133.830   3
  12  -1   5 470.076 124.081   3
  13  -1   5 271.554 99.7008   3
  13   1   5 290.316 107.921   3
  14   1   5 123.393 90.2783   3
  14  -1   5 71.5210 71.0338   3
  15  -1   5 198.024 82.5886   3
  19  -2  -5 12.8157 57.7411   3
  18   2  -5-0.50534 79.8461   3
  18  -2  -5 15.4671 54.9310   3
  17   2  -5-7.54694 55.3762   3
  17  -2  -5 46.1625 72.0579   3
  16   2  -5 102.768 73.7780   3
  16  -2  -5 35.4927 50.1269   3
  15   2  -5 312.395 109.534   3
  15  -2  -5 395.923 107.431   3
  14  -2  -5 1020.37 102.955   2
  14   2  -5 959.875 163.291   3
  14  -2  -5 1102.44 163.464   3
  13  -2  -5 418.634 68.1166   2
  13   2  -5 298.554 87.6533   3
  13  -2  -5 485.432 108.400   3
 -12   2   5 2097.44 189.786   3
  12  -2  -5 2011.17 147.947   2
  12   2  -5 1909.17 209.304   3
  12  -2  -5 2050.21 201.423   3
 -11   2   5 321.415 84.4624   3
  11  -2  -5 134.138 65.0301   3
  11  -2  -5 240.088 61.2704   2
  11   2  -5 275.996 95.3743   3
  10  -2  -5 4655.72 224.317   2
 -10  -2   5 5413.18 307.030   3
 -10   2   5 4451.27 254.083   3
  10   2  -5 4690.65 300.929   3
  10  -2  -5 4857.15 279.835   3
  -9  -2   5 178.238 57.2775   3
  -9   2   5 230.613 58.9089   3
   9  -2  -5 210.007 52.0529   2
   9   2  -5 378.125 91.9994   3
   9  -2  -5 240.596 71.3753   3
   8  -2  -5 366.876 74.3256   3
  -8  -2   5 341.110 77.0126   3
  -8   2   5 480.254 81.6089   3
   8  -2  -5 379.555 68.6319   2
   8   2  -5 364.736 84.7040   3
   7  -2  -5 965.524 107.472   2
  -7   2   5 1049.61 113.217   3
  -7   2   5 1041.58 123.915   1
   7   2  -5 1049.78 128.239   3
   7  -2  -5 1053.11 118.314   3
   6  -2  -5 1804.38 140.326   2
  -6   2   5 1622.79 136.252   3
  -6   2   5 1475.64 134.430   1
   6   2  -5 1640.21 153.372   3
   6  -2  -5 1601.04 142.880   3
   5  -2  -5 1763.84 143.843   2
  -5   2   5 1678.03 135.872   3
   5   2  -5 1718.02 150.491   3
  -5   2   5 1972.19 151.875   1
  -4   2   5-10.9935 33.4886   1
   4  -2  -5-9.57758 35.0964   2
  -4   2   5-21.6778 38.2630   3
   4   2  -5-28.1221 48.1669   3
   3  -2  -5 13751.0 387.583   2
  -3  -2   5 13200.0 281.581   1
   3  -2  -5 14349.2 374.156   1
  -3   2   5 13868.8 392.855   3
   3   2  -5 13700.5 400.547   3
  -3   2   5 13116.9 366.148   1
  -2  -2   5 598.974 57.4771   1
   2  -2  -5 543.942 80.9819   2
   2  -2  -5 471.458 74.0613   1
   1  -2  -5 1889.73 149.910   2
   1  -2  -5 2098.31 143.282   1
   0  -2  -5 1793.33 134.627   1
   0  -2  -5 1648.89 142.297   2
  -1  -2  -5 2059.56 159.050   2
  -1   2  -5 1953.97 87.4436   1
  -2  -2  -5 3354.11 203.571   2
  -2   2  -5 3364.24 184.953   2
  -3   2  -5 6986.23 268.545   2
   3   2   5 6959.27 303.960   2
  -3  -2  -5 6834.44 290.272   2
   4   2   5 26210.0 602.783   2
  -4   2  -5 26708.3 523.764   2
  -4  -2  -5 26476.9 577.496   2
   5   2   5 5720.27 287.841   2
  -5   2  -5 5675.31 242.555   2
  -5  -2  -5 5738.44 277.559   2
  -6  -2  -5 868.369 113.641   2
   6   2   5 863.293 116.797   2
  -6   2  -5 848.464 97.2493   2
   6   2   5 890.509 129.773   3
   7  -2   5 295.482 76.7669   3
   7   2   5 336.693 76.9394   2
   7   2   5 423.164 99.8505   3
  -7   2  -5 322.886 68.5090   2
  -8   2  -5 403.637 70.8066   2
   8   2   5 429.469 80.3665   2
   8  -2   5 474.593 96.9049   3
   8   2   5 532.388 113.221   3
   9   2   5 390.281 116.459   3
  -9   2  -5 284.814 64.8930   2
   9   2   5 115.225 45.2211   2
   9  -2   5 356.021 92.1641   3
  10   2   5 763.172 114.006   2
  10  -2   5 950.538 144.984   3
  10   2   5 834.192 151.729   3
  11  -2   5 103.238 51.2423   3
  11   2   5 83.9587 73.3354   3
  12  -2   5 195.127 77.8458   3
  12   2   5 86.3430 79.0520   3
  13  -2   5 417.611 113.228   3
  13   2   5 265.305 106.943   3
  14   2   5-166.493 99.0923   3
  14  -2   5-47.6884 70.7902   3
  15  -2   5 314.656 88.6293   3
  18  -3  -5 93.4803 60.8376   3
  17   3  -5 2009.03 266.264   3
  17  -3  -5 2566.22 261.881   3
  16   3  -5-14.1127 66.4069   3
  16  -3  -5-78.4126 76.9031   3
  15   3  -5-11.4279 71.4057   3
  15  -3  -5-31.0767 66.5697   3
  14   3  -5-9.42220 69.1736   3
  14  -3  -5 13.7454 48.2598   3
  14  -3  -5 41.5928 28.6251   2
  13  -3  -5 4837.55 213.765   2
  13   3  -5 4887.81 357.973   3
  13  -3  -5 4754.65 310.682   3
  12  -3  -5 6934.84 266.476   2
  12   3  -5 6432.64 390.065   3
 -12   3   5 6197.93 318.201   3
  12  -3  -5 6710.39 349.493   3
 -11   3   5 2201.23 181.817   3
  11  -3  -5 2181.36 153.022   2
  11   3  -5 2039.49 214.889   3
  11  -3  -5 2228.22 194.398   3
 -10   3   5 9471.26 359.039   3
  10  -3  -5 9598.89 321.754   2
  10   3  -5 9522.23 441.753   3
  10  -3  -5 9830.43 386.265   3
  -9  -3   5 660.785 109.839   3
  -9   3   5 623.410 102.024   1
  -9   3   5 755.802 101.883   3
   9  -3  -5 757.631 109.064   3
   9   3  -5 824.111 132.329   3
   9  -3  -5 581.632 82.0653   2
  -8  -3   5 1440.80 149.398   3
   8  -3  -5 1211.92 121.980   2
  -8   3   5 1424.59 132.284   3
   8   3  -5 1465.73 161.898   3
  -8   3   5 1359.94 145.674   1
   8  -3  -5 1306.59 135.444   3
   7  -3  -5 1054.00 110.661   2
  -7   3   5 1105.22 114.503   3
   7   3  -5 1145.50 138.239   3
  -7   3   5 957.668 118.757   1
   7  -3  -5 1156.41 120.640   3
   6  -3  -5 27571.9 557.393   2
  -6   3   5 27163.0 544.881   3
   6   3  -5 28187.8 626.750   3
  -6   3   5 27676.9 603.430   1
   5  -3  -5 8357.86 314.883   2
  -5   3   5 8689.58 304.826   3
   5   3  -5 8553.61 339.661   3
  -5   3   5 8057.95 317.449   1
   4  -3  -5 14692.3 413.434   2
   4   3  -5 14546.1 428.492   3
  -4   3   5 14737.6 400.606   3
  -4   3   5 14499.8 418.277   1
   3  -3  -5 5222.71 249.464   2
  -3   3   5 5311.22 250.518   1
   3   3  -5 5386.17 256.996   3
  -3   3   5 5667.98 251.480   3
  -3   3   5 5452.28 242.859   2
   2  -3  -5 1390.37 135.090   2
  -2  -3   5 1296.60 74.1219   1
   1  -3  -5 5939.27 270.509   2
   1  -3  -5 7016.18 277.014   1
   0  -3  -5 6610.89 278.352   1
   0  -3  -5 6895.68 291.864   2
  -1  -3  -5 33692.1 650.997   2
   2   3   5 1740.33 156.744   2
  -2  -3  -5 1898.48 161.944   2
  -2   3  -5 1729.47 66.5524   1
   3   3   5 32252.8 677.232   2
  -3  -3  -5 30697.2 643.274   2
  -4   3  -5 3660.58 192.859   2
  -4  -3  -5 3429.85 223.617   2
   5   3   5 3705.26 240.870   2
  -5  -3  -5 3786.47 238.882   2
   5   3   5 3471.28 237.843   3
  -5   3  -5 3636.69 195.096   2
   6   3   5 12379.2 452.355   2
  -6   3  -5 12381.7 359.766   2
   6   3   5 11761.6 457.693   3
   7   3   5 2280.33 198.677   2
  -7   3  -5 2543.68 164.132   2
   7   3   5 2508.98 228.136   3
   7  -3   5 2395.70 190.260   3
   8   3   5 590.184 121.185   3
   8   3   5 586.963 103.081   2
   8  -3   5 722.653 115.498   3
  -8   3  -5 652.833 85.6063   2
   9   3   5 2583.40 217.312   2
  -9   3  -5 3008.15 176.799   2
   9   3   5 2906.99 273.914   3
   9  -3   5 2817.10 228.697   3
  10  -3   5 3255.27 257.329   3
  10   3   5 2807.14 272.442   3
  11  -3   5 1297.57 170.773   3
  11   3   5 1260.85 191.571   3
  12  -3   5 73.2075 60.7541   3
  12   3   5 46.0866 72.3717   3
  13  -3   5 53.3765 53.9562   3
  13   3   5 210.774 100.796   3
  14  -3   5 319.636 103.715   3
  15  -3   5 46.5654 50.6196   3
  17   4  -5 84.9459 89.4322   3
  17  -4  -5 157.408 67.9790   3
  16  -4  -5 7.43561 42.9617   3
  16   4  -5-9.96451 70.6646   3
  15   4  -5-124.564 86.0183   3
  15  -4  -5-77.3295 53.5237   3
  14  -4  -5 131.639 66.4951   3
  14   4  -5 86.9850 71.9866   3
  13  -4  -5 10.6896 25.0462   2
 -13   4   5-4.76537 44.7338   3
  13   4  -5 40.3067 52.6279   3
  13  -4  -5-52.3470 48.7487   3
 -12   4   5 899.916 119.781   3
  12  -4  -5 868.550 92.5125   2
  12   4  -5 805.377 152.309   3
  12  -4  -5 837.655 121.392   3
 -11   4   5 2623.79 195.288   3
  11  -4  -5 2625.94 165.774   2
  11   4  -5 2287.46 229.933   3
  11  -4  -5 2501.63 200.263   3
 -10   4   5 1758.89 150.464   3
  10  -4  -5 1645.66 137.930   2
  10   4  -5 1340.82 170.127   3
  10  -4  -5 1798.64 163.808   3
  -9   4   5 606.685 85.8013   3
   9   4  -5 406.560 94.1046   3
   9  -4  -5 556.328 82.4466   2
   9  -4  -5 574.011 94.4537   3
  -8  -4   5-7.20516 40.8892   3
  -8   4   5-17.2769 31.0840   3
   8   4  -5 57.2074 58.1142   3
  -8   4   5 28.7656 50.2888   1
   8  -4  -5 21.9330 29.1138   2
   8  -4  -5 1.40453 37.5729   3
  -7  -4   5 413.703 86.4863   3
  -7   4   5 316.224 61.6976   3
   7   4  -5 357.415 81.6115   3
   7  -4  -5 282.829 61.7878   2
  -7   4   5 210.523 69.5735   1
  -6   4   5 651.143 105.690   1
  -6  -4   5 586.263 96.0398   3
  -6   4   5 488.492 73.5876   3
   6   4  -5 493.345 87.3579   3
   6  -4  -5 530.624 86.8335   2
  -5  -4   5 41.6346 35.6464   3
   5   4  -5 45.5526 43.9151   3
  -5   4   5 97.2663 49.4538   1
  -5   4   5 113.733 43.1546   3
   5  -4  -5 43.5753 37.2758   2
   4  -4  -5 427.327 72.7012   2
  -4   4   5 276.844 58.6638   3
  -4   4   5 345.921 64.7337   2
  -4  -4   5 358.971 71.2471   3
  -4   4   5 386.076 81.6830   1
   4   4  -5 276.550 55.2459   3
  -3   4   5 2852.60 183.666   2
   3  -4  -5 2644.54 186.234   2
  -3   4   5 2828.30 191.527   1
   3   4  -5 2725.78 184.368   3
  -3   4   5 2685.59 176.960   3
   2  -4  -5 661.265 100.561   2
  -2  -4   5 593.626 47.4204   1
   2   4  -5 658.548 97.9044   3
   1  -4  -5 3991.41 230.950   2
   0  -4  -5 10524.3 364.589   1
   0  -4  -5 10105.9 369.660   2
  -1  -4  -5 1996.53 169.130   2
   2   4   5 2430.81 192.313   2
  -2  -4  -5 2485.15 189.601   2
   3   4   5 6099.24 308.160   2
  -3  -4  -5 6287.05 308.665   2
   4   4   5 1070.74 135.620   2
  -4  -4  -5 1047.71 134.824   2
   4   4   5 1128.95 141.119   3
  -5   4  -5 1910.42 142.312   2
   5   4   5 1694.04 171.573   2
   5   4   5 1856.24 181.413   3
   6   4   5 628.267 116.601   3
  -6   4  -5 716.864 90.0680   2
   6   4   5 694.008 113.089   2
  -7   4  -5 6063.60 250.613   2
   7  -4   5 5472.70 280.174   3
   7   4   5 5948.35 354.347   3
   8   4   5 820.655 146.215   3
  -8   4  -5 859.919 95.4730   2
   8  -4   5 813.483 115.328   3
  -9   4  -5 825.229 88.4471   2
   9  -4   5 834.955 120.247   3
   9   4   5 682.823 136.748   3
  10   4   5 1405.81 200.651   3
 -10   4  -5 1413.96 111.537   2
  10  -4   5 1078.73 145.669   3
  11  -4   5 68.5451 52.6191   3
  11   4   5 40.9109 83.4457   3
  12   4   5 56.5828 79.3562   3
  12  -4   5 104.927 64.1323   3
  13  -4   5-81.5973 63.3199   3
  13   4   5-19.1754 81.3332   3
  16   5  -5-24.1427 65.0190   3
  16  -5  -5-29.3433 44.4266   3
  15  -5  -5 192.340 64.9303   3
  15   5  -5 174.572 96.3716   3
  14   5  -5 1287.52 208.291   3
  14  -5  -5 1206.13 156.448   3
 -13   5   5 858.935 118.180   3
  13  -5  -5 738.460 77.8633   2
  13   5  -5 796.891 154.154   3
  13  -5  -5 889.653 122.967   3
 -12   5   5 62.2989 48.4401   3
  12  -5  -5-7.78899 22.4493   2
  12  -5  -5-38.2843 51.5180   3
  12   5  -5 4.43549 46.2643   3
 -11   5   5 2345.23 178.390   3
  11   5  -5 2141.21 232.878   3
  11  -5  -5 2450.73 159.767   2
  11  -5  -5 2198.93 183.397   3
 -10   5   5 1245.40 125.118   3
  10  -5  -5 1020.51 119.058   3
  10  -5  -5 1204.14 118.409   2
  10   5  -5 1340.57 175.627   3
   9  -5  -5 208.584 55.3833   2
  -9   5   5 113.671 34.0819   3
   9   5  -5 272.721 91.1941   3
  -8  -5   5 3760.60 256.621   3
  -8   5   5 3248.56 192.919   3
   8  -5  -5 3409.51 205.694   2
   8   5  -5 3130.63 241.787   3
  -7  -5   5 4774.83 275.239   3
   7  -5  -5 4375.63 239.901   2
  -7   5   5 4507.36 221.984   3
   7   5  -5 4780.86 286.094   3
  -7   5   5 4654.70 279.393   1
  -6   5   5 7979.40 299.197   2
  -6  -5   5 8620.45 356.779   3
   6  -5  -5 8560.32 336.112   2
   6   5  -5 8320.65 363.026   3
  -6   5   5 8316.78 295.579   3
  -6   5   5 8858.53 373.900   1
  -5   5   5 2016.64 155.467   2
  -5  -5   5 1883.84 164.192   3
   5  -5  -5 1908.13 166.289   2
   5   5  -5 1872.76 166.018   3
  -5   5   5 2001.89 177.998   1
  -5   5   5 2042.70 148.164   3
  -4   5   5 20774.5 506.116   2
  -4   5   5 20471.9 548.372   1
  -4  -5   5 20156.7 511.338   3
   4  -5  -5 19803.5 519.531   2
   4   5  -5 19675.9 517.628   3
  -4   5   5 20246.4 473.046   3
   3  -5  -5 225.590 64.8729   2
   3   5  -5 116.671 50.0983   3
  -3   5   5 272.137 64.3483   2
   2  -5  -5 61.5853 47.9540   2
  -2   5   5 90.5287 45.3521   2
   2   5  -5 12.6919 35.2668   3
   1  -5  -5 3361.80 222.896   2
   0  -5  -5 24000.6 600.813   2
  -1  -5  -5 12754.8 444.166   2
   2   5   5 11501.6 435.317   2
  -2  -5  -5 11686.1 432.267   2
   3   5   5 20363.0 589.266   2
   4   5   5 7.22575 53.7718   2
   4   5   5-43.9677 59.2570   3
   5   5   5 97.2095 68.5333   3
  -6   5  -5 4230.07 211.390   2
   6   5   5 4524.99 301.436   3
  -7   5  -5 11965.8 350.455   2
   7  -5   5 11329.3 384.868   3
   7   5   5 11495.3 502.998   3
  -8   5  -5 664.421 83.9911   2
   8  -5   5 664.465 98.0395   3
   8   5   5 872.416 157.699   3
   9  -5   5 3689.76 245.730   3
  -9   5  -5 3794.63 187.272   2
   9   5   5 3378.64 303.249   3
  10   5   5 7963.48 483.115   3
  10  -5   5 8134.95 378.155   3
  11   5   5-15.8374 70.5314   3
  11  -5   5-42.8903 66.7734   3
  12  -5   5 387.486 93.7230   3
  12   5   5 336.350 119.789   3
  16   6  -5 69.0695 88.2275   3
  15   6  -5 1033.33 192.548   3
  14   6  -5 18.8542 49.0449   3
  14  -6  -5-0.73711 33.1276   3
  13   6  -5 513.210 135.555   3
  13  -6  -5 337.411 82.6560   3
  12   6  -5 1119.13 182.561   3
  12  -6  -5 879.647 117.825   3
 -12   6   5 1100.53 124.431   3
 -11   6   5 1972.67 155.490   3
  11   6  -5 2138.59 237.003   3
  10  -6  -5 187.269 50.2126   2
 -10   6   5 158.294 41.8909   3
  10   6  -5 260.591 108.835   3
   9  -6  -5 203.766 61.2531   2
  -9   6   5 252.867 54.5257   3
   9   6  -5 199.513 73.9399   3
  -8   6   5 9000.83 311.379   3
   8   6  -5 8916.14 419.916   3
   8  -6  -5 9207.43 353.216   2
   7  -6  -5 424.871 85.2288   2
  -7  -6   5 603.154 111.655   3
  -7   6   5 485.921 82.4581   2
  -7   6   5 579.370 79.9859   3
   7   6  -5 483.312 100.000   3
  -6   6   5 9869.32 353.394   2
  -6  -6   5 10691.7 409.508   3
   6  -6  -5 9540.47 371.453   2
   6   6  -5 9717.99 403.963   3
  -6   6   5 9775.27 319.050   3
  -6   6   5 10331.6 421.108   1
  -5   6   5 1815.35 156.708   2
  -5  -6   5 1570.83 154.067   3
  -5   6   5 1665.62 171.122   1
   5  -6  -5 1609.68 163.206   1
   5  -6  -5 1433.98 149.137   2
   5   6  -5 1536.54 155.076   3
  -5   6   5 1634.27 133.613   3
   4  -6  -5 250.411 73.0764   2
  -4  -6   5 273.795 68.5882   3
   4  -6  -5 273.484 80.5228   1
  -4   6   5 288.890 67.0250   2
   4   6  -5 308.008 77.5161   3
  -4   6   5 389.272 71.1598   3
   3  -6  -5 841.710 117.075   2
  -3  -6   5 837.140 106.089   3
  -3   6   5 723.149 101.058   2
   3   6  -5 890.666 113.885   3
   2  -6  -5 3.88618 40.9928   2
  -2   6   5 26.6753 39.7667   2
   2   6  -5-24.9171 47.8469   3
   1  -6  -5 27.8042 62.8680   1
   1  -6  -5 56.4919 47.6319   2
  -1   6   5 37.7526 43.1051   2
   0  -6  -5 13651.6 469.232   1
   0   6   5 14266.3 482.897   2
   0  -6  -5 13661.6 480.381   2
   1   6   5 16849.5 536.784   2
  -1  -6  -5 16773.5 527.315   1
   2   6   5 2850.80 227.437   2
   3   6   5 595.928 109.692   3
   4   6   5 2750.98 221.128   3
   5   6   5 687.313 115.920   3
  -6   6  -5 2501.16 99.6205   1
   6   6   5 2524.37 232.965   3
  -7   6  -5 6427.77 261.308   2
  -7   6  -5 5885.09 189.183   1
   7  -6   5 6532.73 283.588   3
   7   6   5 6194.96 381.409   3
  -8   6  -5 5029.31 222.481   2
   8   6   5 4876.08 357.585   3
   8  -6   5 5057.06 261.593   3
  -9   6  -5 3006.30 163.184   2
   9  -6   5 2690.60 202.082   3
   9   6   5 2949.55 288.103   3
  10  -6   5 148.678 57.7821   3
  10   6   5 223.749 112.305   3
  11  -6   5 7.07793 35.2953   3
  11   6   5 142.263 103.741   3
  12   6   5-171.015 104.039   3
  15   7  -5 431.345 135.847   3
  14   7  -5 1126.79 194.041   3
  13   7  -5 3637.17 337.591   3
  12   7  -5-3.29404 55.8562   3
 -11   7   5 13440.7 383.065   3
  11   7  -5 13417.8 599.759   3
 -10   7   5 10076.3 322.085   3
  10   7  -5 9354.01 484.038   3
  -9   7   5 2024.64 143.303   3
   9   7  -5 1947.04 212.070   3
  -8   7   5 7406.63 275.477   3
   8   7  -5 7211.27 393.033   3
  -7   7   5 3422.74 214.725   2
  -7   7   5 3163.11 179.659   3
   7   7  -5 3200.39 251.426   3
  -6  -7   5 5020.85 291.106   3
  -6   7   5 4791.81 258.365   2
   6   7  -5 4372.17 278.125   3
  -6   7   5 4392.76 212.575   3
  -5   7   5 1564.88 156.434   2
  -5  -7   5 1563.81 156.631   3
   5  -7  -5 1263.29 162.594   1
  -5   7   5 1272.89 118.087   3
   5   7  -5 1378.31 153.074   3
  -4   7   5 49380.6 864.662   2
  -4  -7   5 48717.9 834.303   3
   4  -7  -5 48279.5 898.163   1
   4   7  -5 45350.1 840.834   3
  -4   7   5 46378.8 729.613   3
  -3   7   5 18143.5 533.377   2
  -3  -7   5 18729.9 501.942   3
   3   7  -5 18306.7 512.572   3
   3  -7  -5 18351.6 552.235   1
  -2   7   5 14119.8 481.576   2
  -2  -7   5 13182.2 410.189   3
   2  -7  -5 13356.8 477.483   1
   2   7  -5 13401.2 428.295   3
  -1   7   5 27755.6 689.744   2
   1  -7  -5 28635.3 698.579   1
   0  -7  -5 4936.08 296.909   1
   0   7   5 4608.07 287.988   2
  -1  -7  -5 407.619 98.3602   1
   1   7   5 377.389 88.9561   3
   2   7   5 17836.1 518.546   3
   3   7   5 11243.6 434.772   3
   4   7   5 1686.74 182.607   3
   5   7   5 13656.0 529.358   3
   6   7   5 9713.51 468.953   3
   7  -7   5 4569.75 227.706   3
   7   7   5 3843.38 307.765   3
  -7   7  -5 4272.46 216.411   2
   8   7   5 136.318 88.5839   3
  -8   7  -5 58.5952 31.8563   2
   8  -7   5 67.2118 36.0689   3
   9   7   5 1764.54 232.569   3
   9  -7   5 1730.46 156.304   3
  10   7   5 4721.31 385.270   3
  11   7   5 64.3489 70.0751   3
  14   8  -5 775.936 176.988   3
  13   8  -5 1369.16 215.063   3
  12   8  -5 185.689 89.5972   3
  11   8  -5 77.0843 62.9770   3
  10   8  -5 162.107 85.2733   3
  -9   8   5 312.424 56.6787   3
   9   8  -5 511.816 126.550   3
  -8   8   5 3.88799 24.0158   3
  -8   8   5 59.9378 33.4329   2
   8   8  -5-1.59278 58.0267   3
  -7   8   5 316.583 70.7316   2
  -7   8   5 249.169 49.0819   3
   7   8  -5 313.399 84.6594   3
  -6   8   5 795.308 92.4884   3
  -6   8   5 828.498 116.476   2
   6   8  -5 796.753 128.882   3
  -5  -8   5 1837.42 177.543   3
  -5   8   5 1440.98 153.835   2
   5  -8  -5 1592.68 181.602   1
  -5   8   5 1592.73 132.126   3
   5   8  -5 1395.19 158.545   3
  -4  -8   5 572.990 99.7828   3
  -4   8   5 740.293 95.1652   3
   4  -8  -5 844.290 143.399   1
  -4   8   5 559.200 100.374   2
   4   8  -5 643.516 110.061   3
  -3  -8   5 3317.48 219.491   3
  -3   8   5 3580.12 250.060   2
   3   8  -5 3278.11 228.975   3
   3  -8  -5 3513.15 256.809   1
  -2  -8   5 202.632 60.1231   3
   2  -8  -5 187.115 84.0878   1
   2   8  -5 305.981 79.2456   3
  -1  -8   5 2509.78 177.039   3
  -1  -8   5 2319.56 68.1828   1
   1  -8  -5 2435.76 222.219   1
   1   8  -5 2310.35 179.701   3
   0   8   5 1312.56 142.541   3
   0  -8  -5 1283.85 163.612   1
  -1  -8  -5 7056.10 372.027   1
   1   8   5 6528.00 317.378   3
   2   8   5 6866.88 337.537   3
   3  -8   5 6875.50 268.151   3
   3   8   5 20740.9 609.279   3
   4   8   5 8190.33 403.938   3
   4  -8   5 4440.01 214.300   3
   5  -8   5 19.5846 18.3420   3
   5   8   5 159.720 69.4967   3
   6   8   5 747.667 145.603   3
   7   8   5 1244.46 183.011   3
   7  -8   5 1376.64 120.102   3
  -8   8  -5 1290.04 119.315   2
   8   8   5 1167.26 190.578   3
   8  -8   5 1469.45 133.024   3
   9   8   5 27.8611 59.2041   3
  10   8   5 4032.81 361.702   3
  14   9  -5 899.050 190.197   3
  13   9  -5 244.067 116.819   3
  12   9  -5 183.825 93.0784   3
  11   9  -5 4.74398 74.1019   3
  10   9  -5 1509.64 211.780   3
  -9   9   5 3171.57 215.692   2
   9   9  -5 2836.63 274.986   3
  -8   9   5 30.5448 23.5492   3
  -8   9   5 28.9862 27.6084   2
   8   9  -5-51.1632 68.9764   3
  -7   9   5 9492.23 397.607   2
  -7   9   5 9585.01 292.221   3
   7   9  -5 8632.26 435.271   3
  -6   9   5 89.5388 38.3404   2
   6   9  -5 147.969 70.0881   3
  -6   9   5 80.9727 32.0666   3
   5  -9  -5 2961.15 248.762   1
   5   9  -5 2716.00 226.812   3
  -5   9   5 3200.74 186.774   3
  -4  -9   5 3502.93 241.527   3
   4  -9  -5 3574.44 274.520   1
   4   9  -5 3626.25 251.733   3
  -4   9   5 3655.67 208.788   3
  -3  -9   5 750.383 109.236   3
   3   9  -5 643.841 109.372   3
   3  -9  -5 965.217 149.304   1
  -2  -9   5 6659.23 305.466   3
  -2  -9   5 6505.70 195.664   1
  -2   9   5 6000.88 276.831   3
   2   9  -5 6445.99 314.181   3
   2  -9  -5 6192.72 358.888   1
  -1   9   5 134.235 61.7698   3
  -1  -9   5 67.7353 40.8301   3
  -1  -9   5 57.8236 20.8926   1
   1  -9  -5 66.9060 77.6747   1
   0  -9  -5 8266.26 420.960   1
   0   9   5 8305.13 354.814   3
  -1  -9  -5 551.864 118.801   1
   1   9   5 716.361 115.135   3
   2   9   5 2143.23 203.106   3
  -2  -9  -5 2101.30 220.636   1
   3  -9   5 2291.04 152.311   3
   3   9   5 2219.42 211.249   3
   4  -9   5 572.796 76.3767   3
   4   9   5 768.691 134.576   3
   5   9   5 1086.45 167.908   3
   6  -9   5 3681.45 177.929   3
   6   9   5 3737.11 310.890   3
   7   9   5 6443.17 420.365   3
   8   9   5 8.36260 73.1968   3
   9   9   5 2170.58 261.007   3
  10   9   5 520.681 147.823   3
  13  10  -5 346.687 132.215   3
  12  10  -5 1541.52 238.804   3
  11  10  -5 1081.43 195.553   3
  10  10  -5 2706.30 288.319   3
   9  10  -5 540.858 131.384   3
   8  10  -5 866.784 156.272   3
   7  10  -5 347.887 98.8200   3
  -6  10   5 4129.53 194.288   3
   6  10  -5 3536.22 273.129   3
  -6  10   5 3517.14 177.741   3
   5 -10  -5 2519.48 241.787   1
   5  10  -5 2434.12 216.005   3
  -5  10   5 2578.77 166.505   3
  -5  10   5 2301.99 153.151   3
   4 -10  -5 2484.91 238.870   1
   4  10  -5 2352.88 215.049   3
  -4  10   5 2467.09 173.318   3
  -4  10   5 2565.46 172.945   3
  -4 -10   5 2348.42 203.141   3
  -3 -10   5 6860.85 332.673   3
  -3  10   5 7091.66 300.026   3
   3  10  -5 6931.92 344.834   3
   3 -10  -5 7298.12 400.580   1
  -2 -10   5 344.111 72.9457   3
  -2 -10   5 270.836 48.4667   1
   2 -10  -5 304.653 109.317   1
   2  10  -5 321.877 73.2941   3
  -2  10   5 359.757 77.6470   3
  -1  10   5 3038.35 214.336   3
  -1 -10   5 3097.70 206.625   3
  -1 -10   5 3062.11 111.675   1
   1 -10  -5 3177.81 271.612   1
   0  10   5 53.7051 50.6514   3
   0 -10  -5 9.43226 70.5190   1
  -1 -10  -5 2835.90 257.725   1
   1  10   5 2267.22 205.179   3
   2 -10   5 422.887 68.2912   3
  -2 -10  -5 539.196 123.915   1
   2  10   5 759.158 131.661   3
   3  10   5 72.3234 55.2317   3
   4  10   5 4323.69 319.761   3
   5  10   5 202.920 90.8895   3
   6  10   5 351.760 104.223   3
   7  10   5 717.637 152.519   3
   8  10   5 705.222 155.335   3
   9  10   5 237.315 93.5737   3
  12  11  -5 30.2517 56.7049   3
  11  11  -5 351.434 118.188   3
  10  11  -5 2040.44 257.593   3
   9  11  -5 199.451 97.7113   3
   8  11  -5 177.000 85.8472   3
   7  11  -5 1359.41 183.767   3
   6  11  -5 1500.60 189.396   3
  -5  11   5 2072.37 149.640   3
   5 -11  -5 2255.77 237.341   1
   5  11  -5 2308.13 222.627   3
  -4  11   5 6604.31 282.972   3
   4 -11  -5 6627.41 397.322   1
   4  11  -5 6457.61 351.376   3
   3 -11  -5 4007.72 316.231   1
   3  11  -5 4199.89 273.302   3
  -3 -11   5 4010.51 263.976   3
  -3  11   5 4209.47 239.738   3
  -2 -11   5-25.7733 35.2295   3
   2 -11  -5-19.7205 78.2363   1
  -2 -11   5 45.6818 32.2773   1
   2  11  -5-63.4737 48.4258   3
  -2  11   5-18.8853 32.4478   3
   1 -11  -5 1600.24 213.801   1
  -1  11   5 1357.16 156.206   3
   0 -11  -5 217.122 93.4436   1
   0  11   5 135.027 62.9038   3
   1  11   5 1476.54 172.755   3
  -1 -11  -5 1164.24 179.350   1
   2  11   5 19.4075 46.3654   3
  -2 -11  -5-19.2450 66.6071   1
  -3 -11  -5 2345.64 260.289   1
   3  11   5 2686.26 250.787   3
   4  11   5 4569.53 340.018   3
   5  11   5 1101.99 184.246   3
   6  11   5 1994.71 241.171   3
   7  11   5 771.047 157.190   3
   8  11   5 235.962 101.329   3
  11  12  -5 203.519 107.092   3
  10  12  -5-67.9323 85.8106   3
   9  12  -5 31.5566 58.4554   3
   8  12  -5 13.6682 65.0023   3
   7  12  -5 338.008 105.500   3
   6  12  -5 48.0299 59.6494   3
   5 -12  -5 78.1152 97.2682   1
   5  12  -5-24.2670 54.6068   3
   4 -12  -5 57.0413 81.7463   1
   4  12  -5 179.912 80.1109   3
  -3  12   5 352.298 76.2537   3
   3 -12  -5 260.422 101.316   1
   3  12  -5 366.839 91.0261   3
  -2  12   5 519.837 96.4479   3
   2 -12  -5 406.506 122.267   1
   2  12  -5 552.281 101.237   3
  -1  12   5 199.960 72.1311   3
   1 -12  -5 119.055 92.0455   1
   0  12   5 3183.10 252.842   3
   0 -12  -5 3063.87 292.883   1
   1  12   5 10.7547 39.7205   3
  -1 -12  -5 107.089 94.2749   1
   2  12   5 1421.11 183.428   3
  -2 -12  -5 1368.33 209.129   1
   3  12   5 167.446 81.6912   3
  -3 -12  -5 47.8375 77.6772   1
   4  12   5 316.372 102.366   3
  -4 -12  -5 124.684 93.4518   1
   5  12   5 1563.07 219.411   3
   6  12   5 632.489 148.573   3
   7  12   5 4327.91 370.477   3
  10  13  -5 307.264 124.114   3
   9  13  -5 613.628 152.125   3
   8  13  -5 801.251 161.357   3
   7  13  -5 3473.28 307.867   3
   6  13  -5 38.3170 48.6076   3
   5 -13  -5 3850.98 331.108   1
   5  13  -5 3649.87 287.910   3
   4 -13  -5 951.876 170.496   1
   4  13  -5 871.476 142.350   3
   3 -13  -5 942.015 164.410   1
   3  13  -5 910.870 131.943   3
   2 -13  -5 926.528 173.591   1
   1 -13  -5 2373.35 265.393   1
   0 -13  -5 5428.06 399.633   1
   0  13   5 4664.03 315.205   3
   1  13   5 1207.36 169.059   3
  -1 -13  -5 1109.55 200.521   1
  -2 -13  -5 5378.75 412.853   1
   2  13   5 4665.00 337.088   3
   3  13   5 445.940 115.828   3
  -3 -13  -5 460.346 148.759   1
   4  13   5-27.7692 67.8063   3
   5  13   5 143.653 80.1091   3
   6  13   5 1359.36 213.202   3
   9  14  -5 223.462 105.910   3
   8  14  -5 622.982 148.730   3
   7  14  -5 41.1593 63.9092   3
   6  14  -5 269.929 89.8332   3
   4 -14  -5 309.036 115.527   1
   3 -14  -5 1816.06 244.870   1
   2 -14  -5 64.4803 88.8461   1
   1 -14  -5 1032.25 184.119   1
   0 -14  -5-28.0121 78.0653   1
  -1 -14  -5 816.730 178.196   1
   3  14   5 670.147 142.107   3
   4  14   5 1092.91 180.811   3
   5  14   5-86.1106 67.4509   3
  18   0  -6-77.9770 93.9163   3
  17   0  -6 2683.71 296.294   3
  16   0  -6 2120.24 254.575   3
  15   0  -6 690.930 155.879   3
  14   0  -6 3516.08 303.022   3
  13   0  -6 626.850 129.313   3
  12   0  -6 2255.60 224.752   3
  11   0  -6 3339.32 265.215   3
 -10   0   6 4619.38 281.583   3
  10   0  -6 4616.74 298.199   3
  -9   0   6 920.930 126.043   3
   9   0  -6 634.619 114.062   3
   8   0  -6 488.128 97.0342   3
  -8   0   6 583.574 98.6487   3
  -7   0   6 7085.20 319.281   3
   7   0  -6 6159.76 309.803   3
  -6   0   6 22882.9 563.207   3
  -6   0   6 21728.4 503.521   1
   6   0  -6 22962.2 577.352   3
  -5   0   6 87.2059 50.0115   1
   5   0  -6 40.3696 45.1233   3
  -4   0   6 28760.4 533.390   1
  -3   0   6 26330.3 491.306   1
   3   0  -6 26422.4 571.424   2
  -2   0   6 28611.6 504.158   1
   2   0  -6 29344.5 604.994   2
   1   0  -6 8341.21 323.491   2
   1   0  -6 7876.28 250.816   1
   0   0  -6 24379.4 555.322   2
   0   0  -6 24137.5 440.965   1
  -1   0  -6 62583.0 890.566   2
  -1   0  -6 61348.9 719.121   1
  -2   0  -6 816.609 108.509   2
  -3   0  -6 22342.0 543.050   2
  -4   0  -6 414.471 85.7877   2
  -5   0  -6 7450.26 318.398   2
  -6   0  -6 2928.29 202.297   2
  -7   0  -6 20226.9 543.439   2
   7   0   6 21277.6 633.387   3
   8   0   6 9318.63 444.419   3
  -8   0  -6 9443.88 378.735   2
   9   0   6 3339.64 277.357   3
  10   0   6 22336.0 755.307   3
  11   0   6 482.702 111.696   3
  12   0   6 216.475 83.9129   3
  13   0   6 243.784 94.2420   3
  19  -1  -6-76.5952 81.8237   3
  18   1  -6 36.6788 66.3164   3
  18  -1  -6-24.7883 75.8928   3
  17   1  -6 77.1604 85.6345   3
  17  -1  -6-9.20433 70.5563   3
  16   1  -6 301.835 118.199   3
  16  -1  -6 53.6306 70.1571   3
  15  -1  -6 779.702 105.308   2
  15   1  -6 684.968 156.677   3
  15  -1  -6 684.208 145.014   3
  14  -1  -6 126.862 54.7841   2
  14   1  -6 271.799 97.2513   3
  14  -1  -6 109.036 69.0167   3
  13  -1  -6 528.813 112.279   3
  13  -1  -6 393.069 81.8969   2
  13   1  -6 408.381 110.609   3
  12   1  -6 7810.30 427.330   3
  12  -1  -6 7883.56 411.354   3
  11   1  -6 3013.83 257.898   3
  11  -1  -6 3011.34 246.160   3
 -10   1   6 2371.42 197.520   3
  10   1  -6 2280.37 217.979   3
  10  -1  -6 2625.16 226.975   3
  -9  -1   6 52.0580 30.9476   3
  -9   1   6 117.047 48.6801   3
   9   1  -6 66.7230 58.6961   3
   9  -1  -6 41.9949 52.0608   3
   8   1  -6-24.1971 44.6136   3
  -8  -1   6-60.6138 41.1699   3
  -8   1   6-16.5287 25.1914   3
   8  -1  -6-4.98804 47.3298   3
   7   1  -6 477.073 93.4329   3
  -7   1   6 507.213 88.1861   1
   7  -1  -6 578.087 88.3275   2
  -7  -1   6 660.503 101.472   3
  -7   1   6 586.552 95.3202   3
   7  -1  -6 545.464 98.1540   3
   6  -1  -6 863.197 116.428   3
  -6   1   6 938.171 114.839   3
   6  -1  -6 733.981 98.7825   2
  -6   1   6 882.486 106.752   1
   6   1  -6 771.734 111.434   3
  -5   1   6 567.801 83.2030   1
  -5  -1   6 715.207 88.8786   1
   5  -1  -6 828.419 107.070   2
  -5   1   6 700.374 94.3409   3
   5   1  -6 759.078 113.475   3
   4  -1  -6 19619.6 498.145   2
  -4  -1   6 18518.7 402.865   1
  -4   1   6 19453.9 460.858   1
   3  -1  -6 6934.39 300.683   2
  -3   1   6 6854.57 269.187   1
  -3  -1   6 6777.49 233.876   1
   2  -1  -6 19102.1 495.658   2
  -2  -1   6 19840.4 386.636   1
   2  -1  -6 19870.5 435.295   1
   1  -1  -6 1462.92 139.773   2
   1  -1  -6 1515.61 124.308   1
   0   1  -6 908.063 106.806   2
   0   1  -6 854.288 77.9328   1
   0  -1  -6 929.609 113.129   2
   0  -1  -6 861.816 97.4805   1
  -1  -1  -6 56.2655 51.9392   1
  -1   1  -6-62.9672 59.6699   2
  -1   1  -6 15.0510 29.7688   1
  -2   1  -6 175.915 47.7605   2
  -2   1  -6 247.905 49.2075   1
  -2  -1  -6 156.871 53.1279   2
  -3   1  -6 5503.17 264.471   2
  -3  -1  -6 5457.28 273.722   2
  -4   1  -6 1055.34 120.480   2
  -4  -1  -6 1133.90 130.208   2
  -5   1  -6 10665.1 376.531   2
  -5  -1  -6 10245.9 385.945   2
  -6   1  -6 5282.27 267.068   2
  -6  -1  -6 5215.17 280.083   2
   7   1   6 90.5504 70.4214   3
  -7  -1  -6 5.89164 49.2148   2
   7  -1   6 151.037 75.1586   3
  -7   1  -6 105.993 42.8803   2
  -8   1  -6 1106.77 130.814   2
  -8  -1  -6 967.420 126.622   2
   8  -1   6 966.818 144.075   3
   8   1   6 746.432 134.643   3
  -9   1  -6 17.4560 42.6075   2
   9   1   6-33.8055 59.2095   3
   9  -1   6-31.3325 63.1164   3
  10   1   6 1939.30 230.237   3
  10  -1   6 1609.85 204.782   3
  11  -1   6 13.1072 61.1081   3
  11   1   6 177.207 84.4055   3
  12  -1   6 1231.81 191.274   3
  12   1   6 1268.47 203.452   3
  13  -1   6 711.388 148.374   3
  13   1   6 579.193 145.986   3
  14  -1   6 271.870 108.194   3
  19  -2  -6 281.448 107.234   3
  18  -2  -6 403.267 121.358   3
  18   2  -6 589.367 156.140   3
  17   2  -6 2411.34 294.349   3
  17  -2  -6 2872.25 292.028   3
  16   2  -6 135.001 90.1715   3
  16  -2  -6 171.647 90.4646   3
  15  -2  -6 813.276 104.423   2
  15   2  -6 885.221 168.786   3
  15  -2  -6 817.855 152.964   3
  14  -2  -6 115.066 47.2779   2
  14   2  -6 29.1732 61.1329   3
  14  -2  -6 61.6019 49.8037   3
  13  -2  -6 47.1762 37.1865   2
  13  -2  -6 110.648 70.6929   3
  13   2  -6 142.616 92.4581   3
  12  -2  -6 211.286 75.2257   3
  12  -2  -6 139.695 46.9990   2
  12   2  -6 167.566 79.4133   3
  11  -2  -6 6070.51 284.712   2
  11   2  -6 5845.40 363.720   3
  11  -2  -6 5778.88 339.742   3
 -11   2   6 6000.47 320.907   3
  10  -2  -6 15292.3 457.230   2
 -10   2   6 17219.8 523.520   3
  10   2  -6 16311.3 573.793   3
  10  -2  -6 15879.9 532.262   3
  -9   2   6 185.246 66.8259   1
  -9   2   6 114.299 56.5010   3
   9  -2  -6 181.994 63.4463   2
   9   2  -6 163.714 64.7937   3
   9  -2  -6 157.062 63.3773   3
   8  -2  -6 7374.82 312.620   2
  -8  -2   6 8446.94 368.710   3
  -8   2   6 7159.23 321.879   3
  -8   2   6 7328.11 339.781   1
   8   2  -6 7751.82 370.080   3
   8  -2  -6 7543.49 342.930   3
   7  -2  -6 1438.38 148.227   3
   7  -2  -6 1340.17 139.245   2
  -7  -2   6 1593.20 159.353   3
  -7   2   6 1499.75 144.622   3
  -7   2   6 1524.30 149.168   1
   7   2  -6 1508.51 162.999   3
   6  -2  -6 2406.88 179.770   2
  -6   2   6 2681.76 187.224   3
   6   2  -6 2351.68 194.141   3
  -6   2   6 2625.78 189.920   1
   5  -2  -6 5425.79 270.032   2
  -5   2   6 5828.88 278.575   3
   5   2  -6 6141.28 304.565   3
  -5   2   6 6040.56 278.052   1
   4  -2  -6 18951.6 502.597   2
  -4  -2   6 18883.0 388.008   1
  -4   2   6 20037.0 520.647   3
   4   2  -6 19198.9 524.323   3
  -4   2   6 19891.5 489.871   1
   3  -2  -6 16952.5 477.267   2
  -3   2   6 17004.5 447.651   1
   3  -2  -6 17220.7 439.440   1
  -3  -2   6 16949.3 345.607   1
  -3   2   6 17490.7 489.832   3
  -2  -2   6 31414.9 445.815   1
   2  -2  -6 31570.0 650.211   2
   2  -2  -6 32962.1 601.616   1
   1  -2  -6 50418.4 823.612   2
  -1  -2   6 49032.9 816.215   3
   1  -2  -6 49024.2 728.986   1
   0  -2  -6 19501.4 518.577   2
   0  -2   6 19130.9 511.220   3
   0  -2  -6 19131.3 459.529   1
  -1  -2  -6 2036.89 157.326   1
  -1  -2  -6 2215.88 178.077   2
  -1   2  -6 1936.22 99.5246   1
   1   2   6 2027.53 169.564   2
  -2   2  -6 19.3314 26.0694   1
  -2  -2  -6 14.2800 38.8353   2
  -2   2  -6 26.7938 38.9750   2
  -3   2  -6 23821.4 549.338   2
  -3  -2  -6 23407.6 580.259   2
   3   2   6 24215.7 603.969   2
  -4  -2  -6 610.102 102.514   2
   4   2   6 636.307 102.792   2
  -4   2  -6 660.230 95.6041   2
   5   2   6 13919.1 478.896   2
  -5   2  -6 14097.3 425.899   2
  -5  -2  -6 14483.3 473.016   2
  -6   2  -6 7795.07 318.361   2
  -6  -2  -6 7455.73 349.121   2
   6   2   6 7387.58 373.963   3
   6   2   6 7364.44 351.533   2
   7  -2   6 862.573 127.274   3
  -7  -2  -6 763.421 116.926   2
   7   2   6 868.848 125.050   2
  -7   2  -6 834.170 103.870   2
   7   2   6 638.847 122.377   3
  -8   2  -6 2.68443 34.1730   2
   8  -2   6-11.8913 66.0561   3
   8   2   6-84.9030 76.8837   3
  -9   2  -6 2927.73 199.867   2
   9  -2   6 2919.24 250.165   3
   9   2   6 3118.37 281.874   3
  10  -2   6 5829.66 366.952   3
  10   2   6 6364.24 421.070   3
  11   2   6 186.076 92.1677   3
  11  -2   6 4.66277 61.2583   3
  12  -2   6 1938.92 230.184   3
  12   2   6 2502.42 284.576   3
  13  -2   6 728.828 150.723   3
  13   2   6 703.140 164.246   3
  14  -2   6-11.1016 50.9511   3
  18  -3  -6-34.2449 81.1023   3
  17   3  -6 98.0181 84.9695   3
  17  -3  -6 110.664 80.5028   3
  16   3  -6-49.1072 86.0764   3
  16  -3  -6-23.5790 55.1334   3
  15   3  -6 162.031 82.7879   3
  15  -3  -6 27.3617 47.3829   3
  14   3  -6 36.0517 64.7883   3
  14  -3  -6 0.16959 27.1706   2
  14  -3  -6-42.8676 58.4312   3
  13  -3  -6 169.991 70.9361   3
  13   3  -6 224.123 87.7045   3
  13  -3  -6 230.672 57.6826   2
  12   3  -6 779.640 148.542   3
  12  -3  -6 877.782 108.771   2
  12  -3  -6 770.031 130.403   3
  11  -3  -6 977.849 119.095   2
 -11   3   6 1173.81 141.788   3
  11   3  -6 1032.83 161.964   3
  11  -3  -6 902.432 133.556   3
 -10   3   6 425.018 85.7453   3
  10  -3  -6 304.343 72.6751   2
  10   3  -6 447.295 106.528   3
  10  -3  -6 501.360 103.788   3
  -9   3   6 770.965 111.787   3
   9  -3  -6 621.820 97.2159   2
   9   3  -6 750.722 125.271   3
   9  -3  -6 832.263 116.224   3
   8  -3  -6 1118.14 126.151   2
  -8  -3   6 966.209 134.691   3
  -8   3   6 1022.83 120.963   3
  -8   3   6 936.699 130.336   1
   8   3  -6 896.394 132.035   3
   8  -3  -6 1016.30 125.316   3
   7   3  -6 408.621 90.1788   3
  -7  -3   6 360.258 82.3536   3
  -7   3   6 395.402 75.8840   3
   7  -3  -6 359.880 80.6786   2
  -7   3   6 420.184 88.3481   1
  -6   3   6 428.687 92.0888   1
  -6  -3   6 469.312 86.6595   3
   6  -3  -6 506.418 84.5852   2
  -6   3   6 466.149 82.0342   3
   6   3  -6 411.473 88.9970   3
   5  -3  -6 11340.5 397.369   2
  -5   3   6 11652.7 392.503   3
   5   3  -6 11670.4 421.420   3
  -5   3   6 11882.4 406.086   1
  -4   3   6 323.183 73.1752   1
  -4  -3   6 457.753 86.4146   3
   4  -3  -6 380.991 77.2825   2
  -4   3   6 441.246 77.0562   3
   4   3  -6 547.910 99.1268   3
   3  -3  -6 4204.31 245.703   2
  -3  -3   6 4055.30 234.838   3
   3  -3  -6 4299.24 234.918   1
  -3  -3   6 4058.73 158.965   1
  -3   3   6 4567.53 252.413   3
   2  -3  -6 583.476 94.2570   1
  -2  -3   6 538.614 86.3701   3
  -2  -3   6 596.805 58.2788   1
   2  -3  -6 528.074 91.1257   2
   1  -3  -6 1218.85 139.647   2
  -1  -3   6 1054.17 124.451   3
   1  -3  -6 1008.72 122.890   1
   0  -3  -6 1553.42 154.797   2
   0  -3   6 1632.13 148.334   3
   0  -3  -6 1551.75 145.406   1
  -1  -3  -6 109.783 51.6305   1
   1   3   6 219.112 69.9631   2
   1  -3   6 108.787 35.4600   3
  -1  -3  -6 158.269 61.5558   2
   2   3   6 3349.45 231.726   2
  -2  -3  -6 2941.92 215.135   2
  -2   3  -6 3109.54 103.485   1
   3   3   6 2295.24 195.653   2
  -3   3  -6 2336.90 105.296   1
  -3  -3  -6 2429.49 195.797   2
  -3   3  -6 2365.28 173.136   2
  -4   3  -6 1462.63 140.625   2
   4   3   6 1653.43 172.359   2
  -4  -3  -6 1389.84 153.921   2
   5   3   6 2503.25 215.297   2
  -5   3  -6 2382.25 175.587   2
  -5  -3  -6 2528.08 209.022   2
  -6   3  -6 3475.69 211.840   2
  -6  -3  -6 3160.95 239.632   2
   6   3   6 3004.89 246.030   3
  -7   3  -6 3747.61 223.075   2
   7   3   6 3583.33 280.296   3
   8  -3   6 2609.93 219.331   3
  -8   3  -6 2693.95 188.026   2
   8   3   6 2393.52 243.611   3
  -9   3  -6 345.124 65.2906   2
   9  -3   6 345.682 91.6703   3
   9   3   6 323.685 108.289   3
 -10   3  -6 1482.88 136.202   2
  10   3   6 1618.69 222.491   3
  10  -3   6 1557.05 187.962   3
  11   3   6 1026.74 184.808   3
  11  -3   6 1330.99 187.529   3
  12  -3   6 49.4616 49.8322   3
  12   3   6-55.5778 79.0414   3
  13  -3   6 218.070 85.3135   3
  14  -3   6 423.697 119.273   3
  17   4  -6 1326.53 223.074   3
  17  -4  -6 1184.03 179.264   3
  16   4  -6-131.963 106.390   3
  16  -4  -6-10.8367 55.1385   3
  15   4  -6 153.514 90.6613   3
  15  -4  -6 172.360 65.9711   3
  14   4  -6 292.414 122.776   3
  14  -4  -6 179.532 71.5547   3
  14  -4  -6 275.779 56.2167   2
  13  -4  -6 354.932 71.4327   2
  13   4  -6 345.935 111.162   3
  13  -4  -6 333.465 88.7753   3
 -12   4   6 571.535 99.6465   3
  12  -4  -6 589.287 91.6080   2
  12   4  -6 500.271 121.711   3
  12  -4  -6 547.244 107.324   3
 -11   4   6 6906.48 327.285   3
  11  -4  -6 6990.79 308.807   2
  11   4  -6 7283.12 421.959   3
  11  -4  -6 7075.12 356.201   3
 -10   4   6 2958.09 212.772   3
  10  -4  -6 2667.92 193.363   2
  10   4  -6 2878.03 259.804   3
  10  -4  -6 2790.19 221.393   3
   9  -4  -6 1599.04 152.292   2
  -9   4   6 1942.05 168.762   3
   9   4  -6 1652.92 187.719   3
   8  -4  -6 2067.35 179.954   2
  -8   4   6 2431.51 186.166   3
   8   4  -6 2497.92 223.499   3
   7  -4  -6 15653.2 476.090   2
  -7   4   6 16250.5 462.007   3
   7   4  -6 16015.0 533.593   3
  -7   4   6 17049.8 530.766   1
   6  -4  -6 3505.38 230.860   2
  -6  -4   6 3571.42 238.148   3
  -6   4   6 3348.39 210.994   3
   6   4  -6 3304.79 237.630   3
  -6   4   6 3412.55 235.599   1
  -5  -4   6 1060.07 128.379   3
  -5   4   6 900.748 125.377   1
  -5   4   6 843.856 106.844   3
   5   4  -6 933.079 130.853   3
   5  -4  -6 959.507 125.048   2
  -4   4   6 28667.2 653.520   1
   4  -4  -6 28460.3 648.716   2
  -4  -4   6 29113.3 646.600   3
   4  -4  -6 28599.5 631.905   1
  -4   4   6 28835.2 627.674   3
   4   4  -6 27601.6 646.752   3
  -3  -4   6 481.719 55.5604   1
  -3   4   6 448.920 83.5566   2
  -3  -4   6 407.585 82.6021   3
   3  -4  -6 559.658 92.0486   1
   3  -4  -6 581.893 104.473   2
   3   4  -6 384.631 78.4433   3
  -3   4   6 475.972 86.2933   3
  -2   4   6 15697.0 474.800   2
   2  -4  -6 14389.0 469.142   2
  -2  -4   6 15817.4 459.769   3
   2  -4  -6 15201.9 461.405   1
  -2  -4   6 14917.1 242.978   1
   1  -4  -6 7681.72 343.917   2
  -1  -4   6 8017.99 328.198   3
   1  -4  -6 7860.98 332.535   1
   0  -4  -6 6020.41 296.273   1
   0  -4  -6 5336.21 291.311   2
   0  -4   6 6008.92 285.239   3
   1   4   6 2182.77 188.765   2
  -1  -4  -6 2023.12 182.070   1
  -1  -4  -6 2482.05 202.104   2
   1  -4   6 2590.24 187.950   3
   2   4   6 15023.0 506.202   2
  -2  -4  -6 13935.2 476.894   2
   2  -4   6 14896.9 455.022   3
   3   4   6 22975.4 639.011   2
  -3  -4  -6 23473.2 627.603   2
   3  -4   6 22168.3 563.746   3
  -4  -4  -6 1659.28 176.969   2
  -4   4  -6 1408.26 137.717   2
  -5   4  -6 51632.6 814.162   2
   5   4   6 51872.4 991.923   3
  -5  -4  -6 51551.7 969.262   2
   6   4   6 217.972 76.1937   3
  -6   4  -6 223.279 64.9705   2
  -7   4  -6 1646.69 146.248   2
   7   4   6 1783.84 206.229   3
  -8   4  -6 1013.99 116.743   2
   8  -4   6 844.604 126.187   3
   8   4   6 835.285 151.247   3
  -9   4  -6 2992.94 192.537   2
   9  -4   6 2634.18 223.585   3
   9   4   6 2511.43 268.719   3
  10   4   6 5598.29 414.670   3
  10  -4   6 4863.02 323.047   3
  11   4   6 987.749 185.579   3
  11  -4   6 820.562 140.706   3
  12  -4   6 3578.55 300.766   3
  12   4   6 3784.27 364.111   3
  13  -4   6 40.2565 71.4852   3
  16  -5  -6 431.299 109.749   3
  16   5  -6 427.338 141.257   3
  15   5  -6 496.512 137.428   3
  15  -5  -6 329.252 88.5047   3
  14   5  -6 364.499 132.425   3
  14  -5  -6 378.840 90.5989   3
  13  -5  -6 56.4499 42.1864   2
  13   5  -6 10.8239 70.9712   3
  13  -5  -6 35.3418 46.9143   3
  12  -5  -6 170.705 50.8573   2
 -12   5   6 232.201 62.1478   3
  12   5  -6 83.2711 73.2693   3
  12  -5  -6 212.596 67.1785   3
 -11   5   6 1406.35 147.000   3
  11  -5  -6 1345.97 140.344   2
  11   5  -6 1226.11 181.813   3
 -10   5   6 4402.30 254.350   3
  10  -5  -6 4286.53 248.729   2
  10   5  -6 4636.48 334.160   3
   9  -5  -6 157.017 62.0637   2
  -9   5   6 199.105 65.8980   3
   9   5  -6 124.813 64.4836   3
   8  -5  -6 12938.1 441.068   2
  -8   5   6 12991.8 415.085   3
   8   5  -6 13089.7 514.714   3
   7  -5  -6 8985.92 371.450   2
  -7   5   6 9257.26 347.501   3
   7   5  -6 8994.31 411.701   3
  -6  -5   6 2561.74 205.566   3
   6  -5  -6 2524.20 204.082   2
  -6   5   6 2054.49 165.132   3
   6   5  -6 2210.65 196.678   3
  -6   5   6 2142.02 195.406   1
   5  -5  -6 15.8503 42.7441   2
  -5   5   6 69.8182 53.2831   1
  -5   5   6-16.2717 37.5046   2
  -5  -5   6 0.44302 37.9421   3
   5   5  -6-20.3866 57.4675   3
  -5   5   6 69.0085 44.7236   3
  -4   5   6 11285.0 402.826   2
  -4  -5   6 11000.9 403.659   3
   4  -5  -6 9714.06 397.377   2
   4  -5  -6 10477.5 401.288   1
   4   5  -6 10299.5 404.456   3
  -4   5   6 10515.1 382.691   3
   3  -5  -6 781.964 118.667   2
  -3   5   6 973.978 120.636   2
  -3  -5   6 818.179 108.682   3
   3  -5  -6 658.590 109.864   1
   3   5  -6 801.372 117.562   3
   2  -5  -6-25.9335 49.3048   2
   2  -5  -6-3.05575 61.3705   1
  -2  -5   6 15.7895 14.6232   1
  -2   5   6 102.090 49.5433   2
  -2  -5   6 70.4756 38.9567   3
  -1   5   6 8766.54 375.676   2
   1  -5  -6 8841.07 385.230   2
  -1  -5   6 8745.40 340.903   3
   1  -5  -6 9174.40 378.909   1
   0  -5  -6 715.212 120.095   2
   0  -5   6 835.778 108.353   3
   0   5   6 995.801 133.441   2
   0  -5  -6 850.698 133.313   1
  -1  -5  -6-19.0486 49.0105   2
  -1  -5  -6-4.24051 75.5533   1
   1   5   6-33.9491 51.3547   2
   1  -5   6 1.93917 31.6530   3
  -2  -5  -6 11012.8 447.241   2
   2  -5   6 10839.7 383.992   3
   3  -5   6 66.5938 35.7045   3
  -3  -5  -6 56.6946 62.9759   2
   4   5   6 8461.07 393.597   3
   4  -5   6 7861.13 340.684   3
  -5   5  -6 74.2842 41.7897   2
   5   5   6 83.6751 69.2073   3
   6   5   6 994.087 156.536   3
  -6   5  -6 1121.76 125.178   2
  -7   5  -6 54.5078 42.8135   2
   7   5   6 191.643 81.8762   3
  -8   5  -6 902.129 110.837   2
   8  -5   6 939.606 128.530   3
   8   5   6 839.277 159.965   3
   9  -5   6 507.860 101.955   3
  -9   5  -6 487.573 77.7967   2
   9   5   6 508.956 124.984   3
  10   5   6 1258.95 204.667   3
  10  -5   6 1232.63 160.194   3
  11  -5   6 591.452 119.620   3
  11   5   6 737.790 158.459   3
  15   6  -6 774.123 173.446   3
  15  -6  -6 1216.94 159.039   3
  14   6  -6 1071.20 192.974   3
  14  -6  -6 794.549 124.583   3
  13  -6  -6 947.997 106.732   2
  13   6  -6 1232.90 199.645   3
 -12   6   6 486.305 90.0224   3
  12  -6  -6 481.431 82.4502   2
  12   6  -6 306.176 112.176   3
 -11   6   6 2666.90 194.498   3
  11   6  -6 2552.22 262.996   3
  11  -6  -6 2407.48 184.746   2
 -10   6   6 4192.64 240.905   3
  10  -6  -6 4411.56 256.217   2
  10   6  -6 4389.89 327.662   3
   9  -6  -6 64.4443 52.0621   2
  -9   6   6 6.79451 33.2084   3
   9   6  -6 74.4997 69.6370   3
  -8   6   6 5715.33 272.579   3
   8  -6  -6 5931.56 310.154   2
   8   6  -6 5907.63 352.837   3
   7  -6  -6 1406.87 156.956   2
  -7   6   6 1342.12 132.577   3
   7   6  -6 1346.29 164.098   3
   6  -6  -6 851.146 122.964   2
  -6  -6   6 787.142 118.787   3
  -6   6   6 716.528 104.958   2
  -6   6   6 635.536 90.7981   3
   6   6  -6 773.766 125.699   3
   5  -6  -6 112.451 63.2336   2
   5  -6  -6 108.508 72.5792   1
  -5  -6   6 68.9958 43.6923   3
  -5   6   6 13.2315 42.4939   2
   5   6  -6 23.8992 53.6303   3
  -5   6   6 151.340 53.5010   3
  -4   6   6 7778.09 347.692   2
  -4  -6   6 7634.78 342.088   3
   4  -6  -6 7561.37 365.266   2
   4  -6  -6 7467.63 354.659   1
   4   6  -6 7339.62 348.011   3
  -4   6   6 8343.51 341.362   3
  -3   6   6 24368.1 626.480   2
  -3  -6   6 24218.6 592.728   3
   3  -6  -6 23113.0 639.627   2
   3  -6  -6 24428.4 637.778   1
   3   6  -6 22613.3 595.891   3
   2  -6  -6 800.134 132.805   2
   2  -6  -6 758.221 121.094   1
  -2  -6   6 820.184 110.180   3
  -2  -6   6 841.774 41.4611   1
  -2   6   6 864.267 124.719   2
  -1   6   6 17979.4 559.526   2
  -1  -6   6 17002.3 482.276   3
   1  -6  -6 17284.2 561.369   2
   1  -6  -6 17122.2 540.069   1
   0  -6  -6 11315.1 444.215   1
   0  -6   6 10753.1 378.531   3
   0  -6  -6 10818.0 452.564   2
  -1  -6  -6 103.435 64.3603   2
   1  -6   6 302.124 69.6042   3
  -1  -6  -6 144.424 65.6284   1
   2  -6   6 1366.76 137.127   3
   3  -6   6 17180.0 485.086   3
   3   6   6 17084.8 551.626   3
   4   6   6 7983.34 394.763   3
   4  -6   6 7241.68 322.619   3
   5   6   6 85.9322 75.6373   3
   5  -6   6 76.9551 53.1339   3
  -6   6  -6 9883.00 361.721   2
   6  -6   6 8768.68 370.416   3
   6   6   6 9079.81 459.239   3
  -7   6  -6 4333.06 238.286   2
   7  -6   6 4326.54 251.236   3
   7   6   6 3806.73 314.029   3
   8  -6   6 746.238 118.285   3
  -8   6  -6 715.808 94.4232   2
   8   6   6 615.896 140.770   3
   9  -6   6 2432.65 203.830   3
   9   6   6 2443.79 273.891   3
  10   6   6 3242.96 322.449   3
  10  -6   6 2978.22 238.561   3
  11   6   6 120.285 102.428   3
  15   7  -6 92.2113 64.6737   3
  14   7  -6 985.296 193.141   3
  13   7  -6 119.893 80.8024   3
  12   7  -6 583.570 152.214   3
 -11   7   6 1151.69 124.774   3
  11   7  -6 987.325 168.467   3
  10  -7  -6 164.456 59.9091   2
 -10   7   6 61.7461 38.4915   3
  10   7  -6 119.590 72.8162   3
   9  -7  -6 455.102 88.2279   2
  -9   7   6 444.812 78.8084   3
   9   7  -6 537.090 127.043   3
   8  -7  -6 1177.06 144.016   2
  -8   7   6 1510.23 139.385   3
   8   7  -6 1170.16 164.504   3
   7  -7  -6 535.035 108.334   2
  -7   7   6 474.990 88.2404   2
  -7   7   6 490.618 79.9641   3
   7   7  -6 384.921 98.1440   3
   6  -7  -6 311.025 88.1579   2
  -6   7   6 223.814 65.4332   2
  -6   7   6 266.207 61.2370   3
   6   7  -6 243.013 76.2781   3
  -5   7   6 3982.18 257.387   2
  -5  -7   6 4077.38 262.305   3
   5  -7  -6 4117.38 279.362   1
   5  -7  -6 4266.12 285.920   2
   5   7  -6 4081.49 275.534   3
  -5   7   6 4167.23 238.053   3
  -4   7   6 1186.22 148.549   2
   4  -7  -6 972.874 148.729   2
  -4  -7   6 918.712 123.897   3
   4  -7  -6 903.410 139.374   1
   4   7  -6 714.219 124.873   3
  -4   7   6 836.740 109.862   3
  -3  -7   6 3989.41 245.585   3
   3  -7  -6 3843.93 276.905   2
   3  -7  -6 3759.90 267.130   1
   3   7  -6 3665.37 250.702   3
   2  -7  -6 66.1551 63.2113   1
   2  -7  -6-75.3375 77.3218   2
  -2  -7   6 27.0962 30.8670   3
   1  -7  -6 27.7184 67.5996   2
  -1  -7   6 76.0309 42.8931   3
   1  -7  -6-29.6873 70.4347   1
   0  -7  -6 1758.92 190.686   1
   0  -7   6 1563.92 148.199   3
  -1  -7  -6 432.380 111.317   1
   1  -7   6 471.973 83.9813   3
   2  -7   6 30.7519 43.3108   3
   2   7   6-41.5952 68.5107   3
   3  -7   6 20.3203 32.8736   3
   3   7   6 50.5937 62.3172   3
   4  -7   6 2582.31 188.771   3
   4   7   6 2202.10 216.843   3
   5   7   6 287.256 94.0166   3
   5  -7   6 371.775 76.5788   3
   6  -7   6 501.255 89.6269   3
   6   7   6 553.697 124.620   3
  -7   7  -6 3116.77 203.996   2
   7  -7   6 2672.44 192.402   3
   7   7   6 2642.86 272.329   3
  -8   7  -6 962.994 111.983   2
   8  -7   6 1026.37 126.762   3
   8   7   6 857.108 169.573   3
   9   7   6 142.740 89.3189   3
   9  -7   6 132.575 58.5310   3
  10   7   6 626.474 162.219   3
  14   8  -6 1282.25 223.676   3
  13   8  -6 2332.33 291.316   3
  12   8  -6 208.026 99.2842   3
  11   8  -6 288.337 98.9592   3
  10   8  -6 2986.42 287.895   3
  -9   8   6-40.5715 37.7024   3
   9   8  -6-15.8513 56.3608   3
  -8   8   6 1051.35 116.296   3
  -8   8   6 929.102 119.884   2
   8   8  -6 788.185 142.599   3
  -7   8   6 5686.28 310.515   2
  -7   8   6 5392.85 259.441   3
   7   8  -6 5009.09 333.395   3
  -6   8   6 4208.48 234.128   3
   6   8  -6 4353.77 302.150   3
   5  -8  -6 569.910 117.666   1
   5   8  -6 446.167 109.496   3
  -5   8   6 488.435 89.5613   3
  -4  -8   6 11705.7 440.344   3
   4  -8  -6 12231.6 496.680   1
   4   8  -6 11136.3 450.143   3
  -4   8   6 11305.9 404.944   3
  -3  -8   6 9230.72 381.300   3
   3  -8  -6 8243.52 411.375   1
   3   8  -6 8469.85 382.836   3
   2  -8  -6 39.1555 75.4699   1
  -2  -8   6-39.5470 36.2457   3
   2   8  -6 18.4267 49.2693   3
  -1  -8   6 1694.41 157.419   3
   1  -8  -6 1293.39 173.089   1
   0  -8  -6 259.723 104.127   1
   0  -8   6 220.400 67.2778   3
  -1  -8  -6 2630.48 245.268   1
   1  -8   6 2347.57 179.990   3
   1   8   6 2779.55 220.487   3
  -2  -8  -6 4386.15 323.022   1
   2  -8   6 4046.77 232.357   3
   2   8   6 4322.85 288.351   3
   3  -8   6 8941.67 340.042   3
   3   8   6 9249.86 430.313   3
   4  -8   6 2100.40 166.950   3
   4   8   6 2351.53 228.456   3
   5   8   6 1424.27 191.737   3
   6   8   6 1709.57 224.304   3
   7  -8   6 3474.38 211.540   3
   7   8   6 3739.72 328.904   3
  -7   8  -6 3454.31 218.239   2
   8   8   6 783.119 170.637   3
   9   8   6 1880.17 245.746   3
  13   9  -6 545.662 153.219   3
  12   9  -6 124.219 83.8650   3
  11   9  -6 3748.74 347.178   3
  10   9  -6-62.6007 63.2358   3
   9   9  -6 23.2442 58.7137   3
   8   9  -6 898.133 152.457   3
  -7   9   6 957.470 108.074   3
   7   9  -6 1078.20 162.820   3
  -6   9   6 480.747 83.4870   3
   6   9  -6 249.444 81.0815   3
   5  -9  -6 5359.87 350.226   1
   5   9  -6 4944.79 316.260   3
  -5   9   6 4932.15 260.883   3
   4  -9  -6 7293.60 404.653   1
   4   9  -6 6481.19 351.431   3
  -4   9   6 6728.70 316.163   3
  -3  -9   6 82.6039 57.1439   3
   3   9  -6-4.95006 59.1580   3
   3  -9  -6 29.9777 67.8720   1
   2  -9  -6 655.175 142.057   1
  -2  -9   6 638.249 104.640   3
  -1  -9   6 36.0369 36.4336   3
  -1   9   6 12.1409 44.2343   3
   1  -9  -6-41.2844 65.7282   1
   0  -9   6 1721.70 157.961   3
   0  -9  -6 1766.94 213.374   1
   0   9   6 1890.09 181.834   3
   1  -9   6 307.789 62.9556   3
   1   9   6 284.620 85.4513   3
  -1  -9  -6 230.470 101.590   1
  -2  -9  -6 1779.45 215.450   1
   2  -9   6 1798.36 153.913   3
   2   9   6 1554.69 178.984   3
   3  -9   6 2515.22 177.595   3
   3   9   6 2174.12 220.666   3
   4   9   6 300.174 90.2827   3
   5   9   6 320.819 95.9020   3
   6   9   6 599.900 141.179   3
   7   9   6 1923.49 239.399   3
   8   9   6 23.9324 52.8271   3
   9   9   6 1585.79 228.908   3
  13  10  -6 135.087 83.3386   3
  12  10  -6-101.033 102.434   3
  11  10  -6 367.282 135.713   3
  10  10  -6 1681.43 227.088   3
   9  10  -6 142.319 91.1707   3
   8  10  -6 4116.66 331.035   3
   7  10  -6 1809.46 224.567   3
   6  10  -6 32.2893 57.3213   3
   5 -10  -6 1727.40 216.336   1
   5  10  -6 1508.28 185.242   3
  -5  10   6 1494.28 144.532   3
   4 -10  -6 3325.26 283.105   1
   4  10  -6 3398.19 261.485   3
  -4  10   6 3530.56 232.627   3
  -4  10   6 3260.97 210.619   3
   3 -10  -6 1587.96 201.661   1
   3  10  -6 1506.64 171.761   3
  -3  10   6 1267.17 140.818   3
   2 -10  -6 199.271 89.9550   1
  -2 -10   6 88.8467 57.6737   3
  -2  10   6 251.218 78.9921   3
  -1 -10   6 3024.92 214.794   3
  -1  10   6 2902.67 223.895   3
   1 -10  -6 3377.40 289.572   1
   0 -10   6 1064.68 126.434   3
   0  10   6 970.838 142.990   3
   0 -10  -6 1109.57 172.805   1
  -1 -10  -6 328.548 111.396   1
   1  10   6 260.336 84.5508   3
  -2 -10  -6 9590.18 505.960   1
   2  10   6 8304.66 428.577   3
  -3 -10  -6 10930.4 549.009   1
   3  10   6 9878.46 486.664   3
   4  10   6 36.0230 64.9415   3
   5  10   6 1017.00 172.896   3
   6  10   6 4148.68 348.076   3
   7  10   6 27.8956 70.4347   3
   8  10   6 900.530 180.181   3
  12  11  -6 265.949 101.517   3
  11  11  -6 357.535 126.521   3
  10  11  -6 1028.56 187.127   3
   9  11  -6 1120.13 186.994   3
   8  11  -6 3435.59 308.976   3
   7  11  -6-99.3070 71.2120   3
   6  11  -6 658.222 131.456   3
   5 -11  -6 71.5090 73.5492   1
   5  11  -6 93.2141 57.6407   3
  -5  11   6 172.619 59.7777   3
   4 -11  -6 361.863 113.914   1
   4  11  -6 469.536 105.908   3
  -4  11   6 417.617 84.0320   3
   3 -11  -6 975.484 173.257   1
  -3  11   6 988.467 131.246   3
   3  11  -6 825.143 134.968   3
   2 -11  -6-64.9836 91.4572   1
  -2  11   6 87.2908 53.1261   3
   1 -11  -6 756.493 153.630   1
  -1  11   6 569.068 106.661   3
   0 -11  -6 253.675 114.365   1
   0  11   6 37.8769 58.7631   3
  -1 -11  -6 86.3615 87.2736   1
   1  11   6 37.7528 58.8850   3
   2  11   6 817.667 144.906   3
  -2 -11  -6 644.662 147.313   1
   3  11   6-57.4098 70.0769   3
  -3 -11  -6-123.085 110.435   1
   4  11   6 61.9797 46.4579   3
  -4 -11  -6-10.0643 97.9551   1
   5  11   6 116.198 76.8032   3
   6  11   6-54.3849 60.1992   3
   7  11   6-16.3462 71.0277   3
  11  12  -6 680.922 172.530   3
  10  12  -6 1240.34 216.680   3
   9  12  -6 161.397 90.1569   3
   8  12  -6 5704.34 409.379   3
   7  12  -6 2434.55 261.528   3
   6  12  -6 527.273 122.257   3
   5 -12  -6 1567.06 221.315   1
   5  12  -6 1597.29 198.945   3
   4 -12  -6 2573.85 278.701   1
   4  12  -6 1997.90 213.864   3
   3  12  -6 2156.13 211.429   3
   3 -12  -6 2103.53 250.983   1
  -3  12   6 2080.58 188.746   3
   2 -12  -6-13.5492 91.8248   1
  -2  12   6 0.53637 38.9823   3
   1 -12  -6 2297.45 258.874   1
  -1  12   6 2728.36 234.971   3
   0 -12  -6 766.834 165.817   1
   0  12   6 966.324 146.806   3
   1  12   6 1220.51 172.193   3
  -1 -12  -6 875.602 171.220   1
  -2 -12  -6 3137.25 316.838   1
   2  12   6 3087.80 278.933   3
   3  12   6 1086.33 175.590   3
  -3 -12  -6 947.171 181.960   1
   4  12   6 1831.90 230.998   3
  -4 -12  -6 1584.28 235.648   1
   5  12   6 333.798 107.281   3
   6  12   6 2043.45 257.538   3
  10  13  -6 1055.15 196.825   3
   9  13  -6 340.243 110.636   3
   8  13  -6 89.5336 65.8933   3
   7  13  -6 307.329 107.683   3
   6  13  -6 65.8858 66.0387   3
   5 -13  -6 439.169 129.225   1
   5  13  -6 409.201 101.013   3
   4 -13  -6 104.864 68.0922   1
   4  13  -6 50.2716 43.0678   3
   3 -13  -6 3281.03 314.985   1
   2 -13  -6 102.542 85.8155   1
   1 -13  -6 838.439 174.291   1
   0  13   6-71.1366 55.3227   3
   0 -13  -6-3.13533 82.4661   1
   1  13   6 63.2603 54.8936   3
  -1 -13  -6-9.62845 88.2247   1
   2  13   6 147.693 74.6742   3
   3  13   6 454.477 117.686   3
   4  13   6 448.947 131.597   3
   5  13   6 87.3306 88.8107   3
   8  14  -6 203.234 104.463   3
   7  14  -6 753.950 149.713   3
  18   0  -7-66.5948 64.4828   3
  17   0  -7 135.691 92.0226   3
  16   0  -7 95.1925 75.7087   3
  15   0  -7 168.293 98.4865   3
  14   0  -7 39.1952 60.0676   3
  13   0  -7 2.92219 54.1311   3
  12   0  -7 67.7922 62.3184   3
  11   0  -7 96.2248 63.9585   3
  10   0  -7-19.0459 62.5493   3
   9   0  -7-29.6306 66.9732   3
  -8   0   7-14.2313 45.6354   1
  -8   0   7 8.08363 31.7731   3
   8   0  -7-14.5375 53.7668   3
  -7   0   7-23.2442 51.1541   1
  -7   0   7 58.0214 50.5328   3
   7   0  -7-55.1062 53.7803   3
  -6   0   7 46.0651 39.7810   3
  -6   0   7-30.0366 38.9392   1
  -5   0   7-30.2744 43.0776   1
  -5   0   7-43.1647 43.5189   3
   4   0  -7 41.9630 52.8200   2
  -4   0   7-17.6212 34.7322   1
   3   0  -7 19.6367 47.7397   2
  -3   0   7-10.1753 36.1728   1
   2   0  -7 53.7105 43.2595   2
   1   0  -7 17.8429 41.9416   1
   1   0  -7 12.5067 48.3001   2
  -1   0   7 25.2374 31.9816   3
   0   0  -7 51.1284 47.1868   1
   0   0  -7 6.92374 36.4384   2
  -1   0  -7 32.0511 46.1692   2
  -1   0  -7-6.61712 38.1642   1
  -2   0  -7 14.9077 38.0330   1
  -2   0  -7 29.9431 50.8023   2
  -3   0  -7-16.1041 44.4754   2
  -4   0  -7 10.1784 45.3707   2
  -5   0  -7 21.5729 48.7976   2
  -6   0  -7-11.5260 50.8565   2
  -7   0  -7 33.3624 52.6106   2
   7   0   7 80.5461 62.9103   3
  -8   0  -7-21.7832 51.3191   2
   8   0   7 89.9660 72.3141   3
   9   0   7-97.4464 93.7712   3
  -9   0  -7 0.26459 46.9130   2
  10   0   7 21.8285 65.1360   3
  11   0   7-20.1461 62.7838   3
  12   0   7 78.2437 91.5172   3
  18   1  -7-22.0122 73.1374   3
  18  -1  -7 287.401 113.004   3
  17   1  -7 2555.68 300.931   3
  17  -1  -7 1906.96 257.183   3
  16   1  -7 120.011 90.6759   3
  16  -1  -7 210.306 94.7971   3
  15  -1  -7 3661.70 247.873   2
  15   1  -7 3459.35 325.576   3
  15  -1  -7 3255.29 314.651   3
  14  -1  -7 405.078 87.8694   2
  14   1  -7 533.226 138.195   3
  14  -1  -7 396.384 111.510   3
  13  -1  -7 590.942 108.840   2
  13   1  -7 871.596 162.712   3
  13  -1  -7 473.399 124.730   3
  12  -1  -7 119.189 51.5579   2
  12   1  -7 43.1714 61.4190   3
  11   1  -7 4234.27 312.823   3
  11  -1  -7 4278.08 311.242   3
  11  -1  -7 3939.18 251.002   2
  10   1  -7 13376.9 537.578   3
  10  -1  -7 12680.5 507.505   3
  10  -1  -7 12436.0 441.955   2
   9  -1  -7 38.2185 45.5123   2
  -9   1   7 78.2583 37.0330   3
   9   1  -7-68.3432 70.6120   3
   9  -1  -7 21.8208 54.2410   3
  -8   1   7 3378.07 238.583   3
  -8   1   7 3194.95 225.417   1
   8   1  -7 3259.91 253.625   3
   8  -1  -7 3096.05 237.937   3
   8  -1  -7 3045.57 217.584   2
  -7  -1   7 130.701 52.4608   1
   7  -1  -7 28.9704 43.5822   2
  -7  -1   7 92.2014 43.4297   3
  -7   1   7 166.061 59.6449   3
  -7   1   7 68.8422 53.7934   1
   7   1  -7 79.7968 47.4878   3
   7  -1  -7-82.4033 74.0899   3
  -6   1   7 271.685 73.5107   1
  -6  -1   7 221.464 54.9287   1
   6  -1  -7 209.856 68.3289   2
  -6  -1   7 307.848 75.6809   3
  -6   1   7 391.560 82.2294   3
   6   1  -7 326.681 81.6640   3
   5  -1  -7 6074.49 308.326   2
  -5  -1   7 6388.48 318.846   3
  -5   1   7 6313.65 314.889   3
  -5  -1   7 5884.80 250.995   1
  -5   1   7 6071.21 280.777   1
   4  -1  -7 29125.1 672.062   2
  -4   1   7 31528.9 706.778   3
  -4  -1   7 30134.0 551.064   1
  -4   1   7 29794.2 605.435   1
   3  -1  -7 1375.63 151.656   2
  -3  -1   7 1709.51 132.457   1
  -3   1   7 1610.43 146.193   1
  -3   1   7 1761.10 168.100   3
   2  -1  -7 13849.2 459.035   2
   2  -1  -7 13568.3 382.269   1
  -2  -1   7 14049.1 473.683   3
  -2   1   7 14372.7 484.843   3
   1  -1  -7 13842.2 462.063   2
   1  -1  -7 13173.3 378.798   1
  -1  -1   7 14451.3 483.324   3
   1   1  -7 14137.8 453.704   2
   0  -1  -7 317.658 70.6064   1
   0   1  -7 311.011 76.4254   2
   0   1  -7 359.771 59.8449   1
   0  -1  -7 405.109 85.2324   2
   0  -1   7 299.332 70.8618   3
  -1   1  -7 1571.38 157.521   2
  -1  -1  -7 1949.05 177.709   2
  -1  -1  -7 1635.89 142.651   1
  -1   1  -7 1627.45 118.686   1
  -2   1  -7 130.629 46.3290   1
  -2   1  -7 248.829 74.7814   2
  -2  -1  -7 187.187 63.3896   1
  -2  -1  -7 84.9408 40.4944   2
  -3   1  -7 4951.97 276.209   2
  -3   1  -7 5378.88 229.075   1
  -3  -1  -7 5782.02 305.629   2
  -4   1  -7 1171.39 141.761   2
  -4  -1  -7 1214.96 148.246   2
  -5   1  -7 18823.1 548.387   2
  -5  -1  -7 19034.5 567.555   2
  -6   1  -7 11624.0 433.092   2
  -6  -1  -7 12315.1 463.671   2
  -7   1  -7 4372.20 269.728   2
  -7  -1  -7 4361.48 282.119   2
   7  -1   7 4022.93 291.411   3
   7   1   7 4759.37 328.033   3
  -8   1  -7 1016.93 134.299   2
  -8  -1  -7 1137.93 153.205   2
   8   1   7 1165.86 175.231   3
   8  -1   7 1172.86 167.750   3
  -9   1  -7 622.879 102.828   2
   9  -1   7 374.674 103.437   3
   9   1   7 542.237 135.011   3
  10  -1   7 1825.87 220.310   3
  10   1   7 2356.46 261.136   3
  11  -1   7 849.094 158.749   3
  11   1   7 601.697 146.678   3
  12  -1   7 5445.61 408.993   3
  12   1   7 5410.45 429.507   3
  13  -1   7 28.8419 61.7163   3
  19  -2  -7 92.7699 92.6142   3
  18  -2  -7 92.4419 71.3969   3
  17   2  -7 149.888 90.8301   3
  17  -2  -7 142.486 89.5656   3
  16   2  -7 308.984 119.180   3
  16  -2  -7 14.3817 65.6119   3
  15  -2  -7 1375.82 149.096   2
  15   2  -7 1237.57 200.399   3
  15  -2  -7 1195.03 188.180   3
  14  -2  -7 264.516 69.1909   2
  14   2  -7 337.925 119.770   3
  14  -2  -7 300.365 92.3563   3
  13  -2  -7 969.756 129.454   2
  13   2  -7 948.897 154.996   3
  13  -2  -7 968.655 157.654   3
  12  -2  -7 515.109 99.8075   2
  12   2  -7 617.760 132.035   3
  12  -2  -7 475.039 105.047   3
  11  -2  -7 91.4321 47.7245   2
  11   2  -7 80.9826 68.8105   3
  11  -2  -7 71.4763 56.8825   3
  10  -2  -7 190.051 64.4415   2
  10   2  -7 350.833 103.824   3
  10  -2  -7 253.132 93.3358   3
  -9   2   7 48.5737 43.7700   3
   9  -2  -7 60.3429 61.6886   2
   9   2  -7 159.697 73.1310   3
   9  -2  -7-33.7834 77.6342   3
   8   2  -7 654.857 126.373   3
   8  -2  -7 637.345 103.088   2
  -8   2   7 895.994 120.485   3
  -8   2   7 642.793 107.710   1
   8  -2  -7 618.932 108.694   3
   7  -2  -7 2137.97 184.800   2
  -7  -2   7 2331.10 201.064   3
  -7   2   7 2287.44 192.136   3
   7   2  -7 2290.81 206.170   3
  -7   2   7 2250.00 189.758   1
  -6  -2   7 576.714 80.8333   1
  -6   2   7 623.544 107.562   1
  -6  -2   7 490.922 93.2783   3
   6  -2  -7 726.407 114.957   2
  -6   2   7 498.665 94.4401   3
   6   2  -7 680.275 114.030   3
  -5  -2   7 220.146 52.9825   1
   5  -2  -7 102.106 44.9408   2
  -5  -2   7 174.970 57.0916   3
  -5   2   7 137.053 46.4734   3
  -5   2   7 246.919 66.6083   1
   5   2  -7 214.107 78.1747   3
  -4  -2   7 302.258 56.4094   1
  -4   2   7 375.265 83.9380   1
   4  -2  -7 238.265 67.1817   2
  -4  -2   7 376.315 91.4667   3
  -4   2   7 323.842 77.0373   3
  -3  -2   7 687.683 78.2021   1
   3  -2  -7 866.914 111.464   1
   3  -2  -7 901.706 123.350   2
  -3  -2   7 945.852 124.669   3
  -3   2   7 945.314 125.916   3
   2  -2  -7 693.354 101.107   1
   2  -2  -7 609.647 100.066   2
  -2  -2   7 653.591 103.709   3
  -2   2   7 678.496 105.109   3
   1  -2  -7 7588.63 348.110   2
  -1  -2   7 7746.80 352.051   3
   1  -2  -7 7338.44 306.409   1
   0  -2  -7 6949.49 339.604   2
   0  -2   7 6846.28 333.684   3
   0  -2  -7 6717.31 295.557   1
  -1   2  -7 484.855 89.3299   2
  -1   2  -7 428.206 56.9092   1
  -1  -2  -7 418.993 87.9741   1
  -1  -2  -7 347.810 82.2845   2
   1  -2   7 411.781 79.5583   3
  -2  -2  -7 705.849 112.958   1
  -2   2  -7 897.534 120.128   2
  -2   2  -7 775.946 78.8067   1
  -2  -2  -7 754.124 106.250   2
  -3   2  -7 134.208 44.0967   1
  -3   2  -7 20.1976 39.3720   2
  -3  -2  -7 37.6507 52.0517   2
  -4  -2  -7 419.745 95.1982   2
  -4   2  -7 413.843 84.6861   2
  -5  -2  -7 254.934 64.2385   2
  -5   2  -7 447.239 89.4445   2
  -6  -2  -7 1104.37 146.947   2
   6   2   7 1425.33 180.676   3
  -6   2  -7 1170.94 137.872   2
  -7  -2  -7 963.958 135.665   2
  -7   2  -7 935.954 129.131   2
   7   2   7 1008.44 157.601   3
   8  -2   7 1210.86 165.585   3
  -8   2  -7 1206.06 141.912   2
   8   2   7 1331.91 186.824   3
  -9   2  -7 484.718 97.6843   2
   9   2   7 487.861 121.313   3
   9  -2   7 539.162 119.113   3
 -10   2  -7 31.4410 46.9367   2
  10  -2   7 18.7901 68.7807   3
  10   2   7 87.6558 76.1551   3
  11  -2   7 199.523 98.4240   3
  11   2   7 28.1822 64.5675   3
  12  -2   7 470.682 126.142   3
  13  -2   7-131.549 96.3837   3
  18  -3  -7 104.648 66.3970   3
  17   3  -7 3065.08 340.763   3
  17  -3  -7 2449.53 278.415   3
  16   3  -7 1561.42 241.516   3
  16  -3  -7 1164.19 190.551   3
  15   3  -7 950.977 191.720   3
  15  -3  -7 885.679 158.612   3
  14  -3  -7 2468.17 195.037   2
  14   3  -7 2280.11 268.216   3
  14  -3  -7 2304.72 241.887   3
  13  -3  -7 174.929 62.7733   2
  13   3  -7 182.544 78.0047   3
  13  -3  -7 329.970 98.5380   3
  12  -3  -7 138.236 63.5517   2
  12   3  -7 172.996 87.5490   3
  12  -3  -7 114.323 61.1329   3
  11  -3  -7 2991.80 219.401   2
  11   3  -7 3232.22 283.439   3
  11  -3  -7 3102.45 253.021   3
  10  -3  -7 19653.2 570.969   2
  10   3  -7 21258.1 696.489   3
  10  -3  -7 21186.3 635.711   3
   9  -3  -7 1805.83 178.149   2
  -9   3   7 1934.43 182.823   3
   9   3  -7 1722.00 196.039   3
   8  -3  -7 3779.81 250.223   2
  -8   3   7 3849.89 251.151   3
   8   3  -7 3564.51 272.622   3
   7  -3  -7 4884.28 286.465   2
  -7   3   7 5238.29 286.963   3
   7   3  -7 5366.43 322.358   3
  -7   3   7 5626.37 310.398   1
   6  -3  -7 1841.43 180.258   2
  -6   3   7 2356.31 197.626   1
  -6  -3   7 2410.70 199.966   3
  -6   3   7 2209.15 187.684   3
   6   3  -7 2214.75 206.071   3
  -5  -3   7 500.793 70.9145   1
  -5   3   7 703.926 112.208   1
  -5  -3   7 707.565 116.099   3
   5  -3  -7 725.010 115.740   2
  -5   3   7 821.152 118.092   3
   5   3  -7 591.379 111.657   3
   4  -3  -7 21184.0 591.640   2
  -4   3   7 21694.9 573.052   1
  -4  -3   7 22498.3 600.431   3
  -4  -3   7 21023.5 411.892   1
  -4   3   7 22773.4 605.294   3
   3  -3  -7 35147.6 760.346   2
  -3  -3   7 37045.8 761.731   3
   3  -3  -7 36944.2 713.579   1
  -3   3   7 37166.2 784.068   3
  -3  -3   7 34585.7 495.701   1
   2  -3  -7 190.319 70.4412   2
  -2  -3   7 53.8235 43.3040   3
   2  -3  -7 158.475 67.9014   1
   1  -3  -7 29231.8 704.467   2
   1  -3  -7 28727.0 640.755   1
   0  -3  -7 21583.4 604.619   2
   0  -3   7 22595.4 601.830   3
   0  -3  -7 22053.1 560.841   1
  -1  -3  -7 2953.35 214.553   1
  -1  -3  -7 3611.94 254.823   2
   1  -3   7 3263.18 231.085   3
   1   3   7 3382.11 243.565   2
  -2  -3  -7 14555.2 476.076   1
  -2  -3  -7 15179.8 518.399   2
  -2   3  -7 15172.1 256.021   1
   2  -3   7 15503.4 507.395   3
  -2   3  -7 15494.2 478.671   2
  -3  -3  -7 987.854 135.802   2
  -3   3  -7 1099.02 133.168   2
  -3   3  -7 884.596 69.5628   1
  -4  -3  -7 119.762 66.4661   2
  -4   3  -7 15.9344 43.4773   2
  -4   3  -7 61.9790 25.3119   1
  -5   3  -7 6833.63 323.376   2
  -5  -3  -7 6794.84 361.151   2
  -6   3  -7 5281.19 283.893   2
  -6  -3  -7 4746.19 310.003   2
   6   3   7 5074.99 340.088   3
  -7   3  -7 8978.90 373.824   2
   7   3   7 8782.18 463.788   3
   8   3   7 381.800 120.142   3
   8  -3   7 408.384 99.6957   3
  -8   3  -7 519.777 95.9341   2
  -9   3  -7 2291.92 188.635   2
   9  -3   7 2277.61 229.566   3
   9   3   7 2515.31 273.806   3
  10  -3   7 4392.26 332.031   3
  10   3   7 4757.25 390.639   3
  11  -3   7-7.23259 60.6205   3
  11   3   7-113.577 91.5079   3
  12  -3   7 2677.59 279.938   3
  13  -3   7 1807.52 238.735   3
  17  -4  -7 281.452 106.834   3
  16   4  -7 833.415 175.879   3
  16  -4  -7 971.268 166.505   3
  15   4  -7 268.802 106.287   3
  15  -4  -7 223.980 73.6871   3
  14   4  -7 121.687 79.8017   3
  14  -4  -7 65.6895 68.1088   3
  14  -4  -7 140.805 51.7722   2
  13  -4  -7 110.046 65.4703   3
  13   4  -7 94.9664 87.1536   3
  13  -4  -7 100.965 39.8076   2
  12   4  -7 348.823 107.754   3
  12  -4  -7 428.414 87.6224   2
  12  -4  -7 472.973 104.650   3
  11   4  -7 65.8551 61.3063   3
  11  -4  -7 193.712 64.6826   2
  11  -4  -7-2.23338 49.9959   3
  10   4  -7 194.157 82.2652   3
  10  -4  -7 121.625 50.2582   2
  -9   4   7 46.7683 36.7762   3
   9   4  -7 159.556 79.0388   3
   9  -4  -7 31.2165 42.8867   2
  -8   4   7 847.292 117.576   3
   8   4  -7 932.054 142.265   3
   8  -4  -7 840.183 124.059   2
  -7   4   7 406.710 77.6630   3
   7  -4  -7 325.621 85.9915   2
   7   4  -7 417.093 102.475   3
   6  -4  -7 192.316 71.0741   2
  -6   4   7 87.4772 48.2246   3
   6   4  -7 119.173 56.8923   3
  -5   4   7 6144.44 322.947   1
   5  -4  -7 6443.40 334.218   2
  -5  -4   7 6383.18 326.428   3
  -5   4   7 6647.77 326.645   3
   5   4  -7 6057.87 332.848   3
   4  -4  -7 5479.74 307.639   2
  -4  -4   7 5781.73 307.198   3
   4  -4  -7 5854.64 307.519   1
  -4  -4   7 5356.91 197.982   1
  -4   4   7 6014.60 313.508   3
   4   4  -7 5575.72 315.329   3
  -3  -4   7 152.464 38.7918   1
   3  -4  -7 180.819 64.4126   1
  -3  -4   7 79.2345 43.0507   3
   3  -4  -7 212.390 76.6834   2
  -3   4   7 101.773 40.8985   3
   2  -4  -7 194.422 78.9748   1
  -2   4   7 169.961 56.1343   2
  -2  -4   7 140.786 54.2640   3
   2  -4  -7 79.9539 40.7990   2
  -1   4   7 9253.63 395.272   2
   1  -4  -7 8724.37 394.788   2
  -1  -4   7 9117.82 379.589   3
   1  -4  -7 9227.86 381.657   1
   0  -4  -7 198.140 79.9011   2
   0  -4  -7 164.434 76.1868   1
   0  -4   7 200.184 57.6812   3
  -1  -4  -7 1157.76 148.333   2
  -1  -4  -7 1054.72 142.605   1
   1  -4   7 1013.01 130.698   3
  -2  -4  -7 1429.91 169.256   2
  -2  -4  -7 1588.62 172.463   1
   2  -4   7 1659.76 166.811   3
  -3  -4  -7 9709.38 434.211   2
   3  -4   7 9239.58 397.975   3
  -3   4  -7 9260.28 371.509   2
  -4  -4  -7 2.58192 43.2507   2
  -4   4  -7-21.9766 51.9565   2
  -4   4  -7 0.79779 17.6035   1
   5   4   7 411.454 93.2131   3
  -5  -4  -7 579.411 118.530   2
  -5   4  -7 475.233 87.3261   2
  -5   4  -7 512.728 54.4948   1
  -6   4  -7 381.397 78.8302   2
   6   4   7 493.237 114.243   3
  -7   4  -7 477.184 93.1494   2
   7   4   7 275.017 99.5325   3
   8  -4   7 24.1421 45.2269   3
  -8   4  -7 97.8231 45.9498   2
   8   4   7 55.4503 61.6132   3
  -9   4  -7 85.2741 31.8486   2
   9  -4   7 285.881 93.1156   3
   9   4   7 259.995 108.028   3
  10  -4   7 448.102 116.383   3
  10   4   7 275.531 122.939   3
  11   4   7 2216.55 281.329   3
  11  -4   7 1727.32 215.599   3
  12  -4   7 635.443 133.996   3
  16   5  -7 10.0873 70.6188   3
  16  -5  -7 82.0800 55.8947   3
  15   5  -7-36.7541 82.7261   3
  15  -5  -7 165.295 69.2172   3
  14   5  -7-6.50354 61.4305   3
  14  -5  -7 33.5098 39.7844   3
  13  -5  -7 277.395 68.3745   2
  13   5  -7 266.117 102.572   3
  12  -5  -7 155.268 69.2930   2
  12   5  -7 95.9564 79.9296   3
 -11   5   7 2773.98 221.607   3
  11  -5  -7 2583.72 209.225   2
  11   5  -7 2970.99 285.498   3
 -10   5   7 7968.41 363.934   3
  10  -5  -7 7999.04 372.454   2
  10   5  -7 7669.68 439.018   3
  -9   5   7 599.313 104.291   3
   9   5  -7 704.870 134.682   3
   9  -5  -7 670.907 114.680   2
   8  -5  -7 4315.02 276.009   2
  -8   5   7 4000.85 251.249   3
   8   5  -7 4286.36 309.912   3
   7   5  -7 125.999 70.7114   3
  -7   5   7 136.331 46.7287   3
   7  -5  -7 115.169 64.7271   2
   6  -5  -7 5466.68 317.571   2
  -6   5   7 5810.39 301.894   3
   6   5  -7 5592.11 332.298   3
   5   5  -7 30.7942 57.5074   3
  -5   5   7 108.620 54.1306   3
   5  -5  -7-13.4280 45.7762   2
   4  -5  -7 25367.0 683.583   2
  -4  -5   7 26299.8 662.937   3
  -4  -5   7 24668.9 404.122   1
   4  -5  -7 26700.7 674.386   1
  -4   5   7 27099.5 671.312   3
   4   5  -7 26027.4 683.027   3
  -4   5   7 26889.9 659.514   2
   3  -5  -7 17172.2 562.541   2
  -3  -5   7 17804.9 535.661   3
   3  -5  -7 17400.3 543.530   1
  -3  -5   7 16423.9 285.169   1
  -3   5   7 17061.5 540.587   3
   2  -5  -7 9100.67 417.450   2
  -2  -5   7 9827.07 395.692   3
   2  -5  -7 9607.32 405.583   1
   1  -5  -7 9749.04 430.336   2
  -1  -5   7 10323.9 401.669   3
   1  -5  -7 9593.36 406.519   1
   0  -5  -7 1421.95 168.906   2
   0  -5  -7 1161.93 151.314   1
   0  -5   7 1023.25 129.776   3
  -1  -5  -7 6517.70 348.473   1
  -1  -5  -7 7129.61 377.781   2
   1  -5   7 7096.11 338.385   3
  -2  -5  -7 4306.41 291.225   1
  -2  -5  -7 4328.38 299.757   2
   2  -5   7 4577.49 274.219   3
  -3  -5  -7 25894.3 732.734   2
   3  -5   7 24214.6 639.738   3
  -4  -5  -7 2892.17 254.265   2
   4  -5   7 2423.69 208.445   3
  -4   5  -7 2411.11 194.515   2
  -5   5  -7 5328.27 289.272   2
   5   5   7 5864.98 362.753   3
  -6   5  -7 11686.9 423.535   2
  -6   5  -7 10483.0 181.936   1
   6   5   7 11314.3 528.186   3
  -7   5  -7 1221.00 138.474   2
   7   5   7 1161.56 184.134   3
  -8   5  -7 434.858 84.2042   2
   8  -5   7 319.951 83.4456   3
   8   5   7 369.784 108.390   3
   9  -5   7 2054.13 210.352   3
   9   5   7 1736.54 245.234   3
  10  -5   7 4712.36 325.748   3
  10   5   7 4283.27 381.922   3
  11  -5   7-114.649 70.6818   3
  15   6  -7 137.528 86.5166   3
  14   6  -7 111.107 82.4116   3
  13  -6  -7-12.2870 36.7283   2
  13   6  -7 152.269 97.2654   3
  12  -6  -7 424.718 89.9296   2
  12   6  -7 330.515 114.678   3
  11  -6  -7 367.701 80.2964   2
 -11   6   7 305.097 75.2771   3
  11   6  -7 352.813 117.074   3
  10  -6  -7 539.615 102.851   2
 -10   6   7 792.616 118.127   3
  10   6  -7 540.116 126.328   3
   9  -6  -7 794.696 121.873   2
   9   6  -7 786.021 148.660   3
  -9   6   7 760.645 111.112   3
   8  -6  -7 48.8303 52.5889   2
  -8   6   7-5.58959 31.7129   3
   8   6  -7-41.1328 71.4693   3
   7  -6  -7 101.351 58.7763   2
  -7   6   7 43.6050 35.1676   3
   7   6  -7 28.6566 61.2436   3
   6  -6  -7 458.459 103.261   2
  -6   6   7 392.725 86.0751   3
   6   6  -7 415.879 103.369   3
   5  -6  -7 4066.06 284.934   2
   5  -6  -7 4061.61 282.795   1
  -5   6   7 4214.07 260.568   3
   5   6  -7 3921.22 282.246   3
  -4  -6   7 7531.74 359.681   3
   4  -6  -7 7716.22 392.876   2
   4  -6  -7 7555.30 373.412   1
  -4   6   7 7232.20 350.805   3
   4   6  -7 7140.15 366.212   3
   3  -6  -7 662.524 119.388   2
  -3  -6   7 612.223 105.482   3
  -3  -6   7 632.238 51.8412   1
   3  -6  -7 652.443 129.552   1
  -2  -6   7 4077.33 258.136   3
   2  -6  -7 4141.49 289.941   2
   2  -6  -7 4035.28 279.983   1
   1  -6  -7 2911.05 246.317   2
  -1  -6   7 3398.14 234.152   3
   1  -6  -7 3475.60 258.702   1
   0  -6  -7 349.350 90.4442   1
   0  -6  -7 438.487 108.626   2
   0  -6   7 421.942 85.5362   3
  -1  -6  -7 722.733 139.297   1
  -1  -6  -7 602.490 129.804   2
   1  -6   7 678.214 105.796   3
  -2  -6  -7 5152.61 331.118   1
  -2  -6  -7 5758.98 361.281   2
   2  -6   7 5769.50 306.731   3
   3  -6   7 3229.14 231.486   3
   4   6   7 274.121 81.3093   3
   4  -6   7 281.039 73.9787   3
   5  -6   7 2167.74 198.435   3
   5   6   7 2545.43 248.358   3
  -5   6  -7 2365.45 195.636   2
  -6   6  -7 398.814 87.1180   2
   6   6   7 352.880 98.9226   3
  -7   6  -7 183.165 67.4408   2
   7   6   7 74.1023 66.0257   3
  -8   6  -7 519.264 90.8751   2
   8  -6   7 668.983 114.677   3
   8   6   7 847.615 162.912   3
   9  -6   7 1176.59 151.316   3
   9   6   7 1110.70 202.361   3
  14   7  -7 976.105 201.015   3
  13   7  -7-49.9329 79.2813   3
  12  -7  -7 295.848 79.3951   2
  12   7  -7 419.103 123.419   3
  11  -7  -7 380.915 89.5024   2
  11   7  -7 181.534 91.4242   3
 -10   7   7 2041.29 178.398   3
  10  -7  -7 1752.92 183.755   2
  10   7  -7 1687.58 216.434   3
   9  -7  -7 34.5531 47.4454   2
  -9   7   7-19.8503 32.4588   3
   9   7  -7-84.7332 84.7402   3
  -8   7   7 9266.72 377.941   3
   8  -7  -7 8854.02 424.020   2
   8   7  -7 10174.7 496.234   3
   7  -7  -7 4106.84 294.736   2
  -7   7   7 4255.49 255.309   3
   7   7  -7 4350.13 317.321   3
   6  -7  -7 713.625 127.440   2
  -6   7   7 792.131 116.509   3
   6   7  -7 777.961 134.732   3
   5  -7  -7 4808.82 321.767   1
   5  -7  -7 4411.11 306.709   2
  -5   7   7 4689.94 276.734   3
   5   7  -7 4307.12 299.314   3
   4  -7  -7 1393.28 171.174   2
   4   7  -7 1408.15 170.497   3
   4  -7  -7 1680.14 198.554   1
  -4   7   7 1675.75 171.960   3
   3  -7  -7 103.938 71.8010   2
  -3  -7   7 110.434 44.9137   3
  -3  -7   7 227.631 27.2061   1
   3  -7  -7 219.234 79.4471   1
  -2  -7   7 5484.39 299.472   3
   2  -7  -7 5336.46 349.676   2
   2  -7  -7 5441.80 339.679   1
   1  -7  -7 345.803 94.9666   2
   1  -7  -7 359.241 96.9919   1
  -1  -7   7 419.670 86.1810   3
   0  -7  -7 871.733 149.411   1
   0  -7  -7 951.265 148.364   2
   0  -7   7 841.391 120.156   3
  -1  -7  -7 4104.17 305.524   1
   1  -7   7 3742.68 243.973   3
  -2  -7  -7 2729.78 254.532   1
   2  -7   7 2973.30 219.321   3
   3  -7   7 4379.46 265.754   3
   3   7   7 4213.05 300.321   3
   4  -7   7 169.311 51.5600   3
   4   7   7 86.5716 62.6085   3
   5   7   7 125.075 77.2087   3
  -6   7  -7 2358.50 196.238   2
   6   7   7 2709.80 271.651   3
  -7   7  -7 434.444 84.8542   2
   7   7   7 282.002 108.264   3
   8  -7   7 1291.62 150.229   3
   8   7   7 1661.62 235.500   3
   9   7   7 1709.57 245.448   3
  14   8  -7-5.86687 66.9097   3
  13   8  -7 149.322 99.7931   3
  12   8  -7-52.8664 81.5651   3
  11   8  -7 37.6031 64.3022   3
  10   8  -7 1209.07 194.935   3
  -9   8   7 77.3000 48.5364   3
   9   8  -7 5.74142 64.2702   3
  -8   8   7 4160.47 250.597   3
   8  -8  -7 4350.75 307.551   2
   8   8  -7 4020.35 323.179   3
   7  -8  -7 561.008 119.166   2
  -7   8   7 546.385 95.4373   3
   7   8  -7 619.755 133.848   3
   6  -8  -7 1482.19 186.881   2
  -6   8   7 1722.48 166.695   3
   6   8  -7 1805.26 208.948   3
   5  -8  -7 1754.40 208.822   1
   5  -8  -7 1635.82 200.283   2
  -5   8   7 1687.89 170.601   3
   5   8  -7 1536.41 191.987   3
   4  -8  -7 2398.57 242.503   2
   4  -8  -7 2764.16 248.176   1
   4   8  -7 2282.63 219.767   3
  -4   8   7 2734.98 220.049   3
  -3  -8   7 3789.11 82.3491   1
   3  -8  -7 3979.84 304.296   1
   2  -8  -7 28.7208 78.7595   1
  -2  -8   7 77.5045 54.2183   3
  -1  -8   7 23901.0 629.519   3
   1  -8  -7 23789.9 731.134   1
   0  -8   7 323.158 79.0100   3
   0  -8  -7 209.657 88.1578   1
   1  -8   7 782.576 111.939   3
  -1  -8  -7 880.047 164.124   1
   1   8   7 915.802 137.823   3
   2   8   7 1559.59 182.799   3
   2  -8   7 1430.48 150.405   3
  -2  -8  -7 1471.56 190.513   1
   3  -8   7 1123.96 135.215   3
  -3  -8  -7 1119.27 176.795   1
   3   8   7 1198.39 168.359   3
   4   8   7 2344.52 243.454   3
   5   8   7 136.082 77.8552   3
   6   8   7 5380.04 392.526   3
   7   8   7 1245.37 196.430   3
   8   8   7 998.255 195.208   3
  13   9  -7 2156.96 286.096   3
  12   9  -7 361.783 124.082   3
  11   9  -7 2745.27 302.073   3
  10   9  -7 265.039 112.240   3
   9   9  -7 198.304 71.3699   3
   8   9  -7 1303.43 189.382   3
   7   9  -7 733.784 144.773   3
  -6   9   7 6381.05 318.866   3
   6   9  -7 6243.57 383.112   3
   5  -9  -7 558.114 143.489   1
  -5   9   7 418.770 91.0794   3
   5   9  -7 557.159 123.394   3
   4  -9  -7 8089.60 445.796   1
   4   9  -7 7744.46 411.719   3
  -4   9   7 7637.19 370.587   3
   3  -9  -7 3945.44 315.382   1
   2  -9  -7-91.0214 86.7087   1
  -1  -9   7 3814.54 254.958   3
   1  -9  -7 3347.08 293.225   1
   0  -9   7 2794.68 216.165   3
   0   9   7 2482.12 225.068   3
   0  -9  -7 2818.46 271.169   1
  -1  -9  -7 234.574 109.428   1
   1  -9   7 162.930 54.5605   3
   1   9   7 220.895 85.5859   3
  -2  -9  -7 2766.27 281.816   1
   2   9   7 2460.54 235.652   3
  -3  -9  -7 12800.7 593.401   1
   3   9   7 11874.2 534.983   3
   4   9   7 1443.55 200.154   3
   5   9   7 1608.63 222.737   3
   6   9   7 1922.15 240.519   3
   7   9   7 274.901 120.459   3
  12  10  -7 78.4543 84.9699   3
  11  10  -7 101.088 76.3981   3
  10  10  -7 701.764 161.614   3
   9  10  -7 737.971 159.640   3
   8  10  -7 6.80647 72.5176   3
   7  10  -7 1266.56 190.439   3
   6  10  -7 27.2167 67.4844   3
   5 -10  -7 81.7572 89.8575   1
   5  10  -7 33.9020 56.0098   3
   4 -10  -7 117.120 88.0377   1
   4  10  -7 100.870 58.7113   3
   3 -10  -7 489.792 141.340   1
   2 -10  -7 131.993 87.0993   1
  -2  10   7 19.2831 49.6317   3
   1 -10  -7 462.048 115.119   1
  -1  10   7 446.946 93.3432   3
   0 -10  -7 586.259 140.680   1
   0  10   7 742.139 132.128   3
  -1 -10  -7 607.170 153.832   1
   1  10   7 508.658 113.668   3
  -2 -10  -7-66.2330 79.0858   1
   2  10   7-13.1387 69.9611   3
  -3 -10  -7 143.667 76.2039   1
   3  10   7 317.644 104.618   3
  -4 -10  -7 242.629 111.727   1
   4  10   7 422.177 117.893   3
   5  10   7 143.883 76.2045   3
   6  10   7-241.878 99.7949   3
   7  10   7-155.907 107.533   3
  11  11  -7 1232.54 216.045   3
  10  11  -7 1598.10 228.565   3
   9  11  -7 22.8321 74.5549   3
   8  11  -7 2554.54 276.539   3
   7  11  -7 5026.02 372.764   3
   6  11  -7 415.997 116.470   3
   5 -11  -7 1215.75 203.853   1
  -5  11   7 1247.20 141.648   3
   5  11  -7 792.283 143.834   3
   4 -11  -7 1765.16 234.341   1
  -4  11   7 1657.57 167.873   3
   4  11  -7 1449.11 188.534   3
   3 -11  -7 3147.39 302.481   1
  -3  11   7 3277.43 246.100   3
   2 -11  -7 107.503 98.5461   1
  -2  11   7 164.734 66.8434   3
   1 -11  -7 4490.39 363.011   1
  -1  11   7 4791.85 317.838   3
   0  11   7 10290.5 477.061   3
   0 -11  -7 10462.0 553.872   1
   1  11   7 590.268 132.207   3
  -1 -11  -7 433.735 127.041   1
  -2 -11  -7 4027.68 357.694   1
   2  11   7 3673.51 307.526   3
  -3 -11  -7 4850.45 396.271   1
   3  11   7 3891.83 329.711   3
  -4 -11  -7 891.864 178.724   1
   4  11   7 900.428 163.556   3
   5  11   7 34.7550 56.4386   3
   6  11   7 1662.77 240.985   3
  10  12  -7 449.155 142.286   3
   9  12  -7 52.7860 70.8890   3
   8  12  -7 551.068 132.860   3
   7  12  -7 305.434 113.036   3
   6  12  -7 137.620 69.0037   3
   5 -12  -7 1680.48 233.349   1
   5  12  -7 1586.10 207.593   3
   4 -12  -7 2187.53 265.357   1
   4  12  -7 1980.23 220.437   3
   3 -12  -7 3175.35 311.710   1
  -3  12   7 3347.67 255.510   3
  -2  12   7 1804.84 196.218   3
   2 -12  -7 1871.62 247.735   1
   1 -12  -7 375.780 126.635   1
  -1  12   7 379.055 94.0091   3
   0 -12  -7 325.443 121.237   1
   0  12   7 201.206 78.8386   3
  -1 -12  -7 1051.56 201.619   1
   1  12   7 778.599 152.983   3
   2  12   7 3530.15 311.389   3
   3  12   7 4204.52 351.542   3
   4  12   7 1819.53 241.970   3
   5  12   7 520.109 142.650   3
   9  13  -7 43.8909 52.8532   3
   8  13  -7 92.5948 73.6091   3
   7  13  -7 564.584 132.188   3
   6  13  -7 960.797 167.267   3
   5  13  -7 315.116 101.916   3
   0  13   7 71.5492 69.1831   3
   1  13   7 325.630 103.178   3
   2  13   7 542.093 136.347   3
   3  13   7 4886.17 387.069   3
   4  13   7 585.854 157.801   3
  17   0  -8 473.235 140.987   3
  16   0  -8 66.2754 51.9665   2
  16   0  -8 154.141 85.0997   3
  15   0  -8 1506.33 223.264   3
  15   0  -8 1526.86 173.362   2
  14   0  -8 720.529 149.843   3
  13   0  -8-4.75315 60.6157   3
  12   0  -8 131.614 71.5624   3
  11   0  -8 4697.98 343.299   3
  10   0  -8 19185.9 662.500   3
   9   0  -8 72.5448 50.1329   3
   8   0  -8 18341.1 619.649   3
  -8   0   8 17807.4 533.137   1
  -7   0   8 5813.33 294.292   1
  -6   0   8 9399.53 361.760   1
   6   0  -8 8500.31 392.703   2
  -5   0   8 2069.17 168.940   1
   5   0  -8 2217.79 201.043   2
   4   0  -8 37118.0 806.638   2
  -4   0   8 36382.9 679.696   1
   3   0  -8 47513.2 912.733   2
   2   0  -8 661.586 118.493   2
   1   0  -8 29168.9 716.573   2
   1   0  -8 27636.7 543.719   1
   0   0  -8 852.648 130.734   2
   0   0  -8 769.128 95.7010   1
  -1   0  -8 1062.04 114.416   1
  -1   0  -8 988.342 136.128   2
  -2   0  -8 4554.62 287.814   2
  -2   0  -8 4532.22 234.430   1
  -3   0  -8 34209.2 660.466   1
  -3   0  -8 38019.0 835.242   2
  -4   0  -8 6452.31 351.712   2
  -4   0  -8 6734.89 304.856   1
  -5   0  -8 12590.3 492.622   2
  -6   0  -8 37134.7 846.840   2
  -7   0  -8 1223.84 161.960   2
   7   0   8 1485.76 192.579   3
  -8   0  -8-26.3352 62.4766   2
   8   0   8-1.82580 55.8963   3
  -9   0  -8 2239.98 218.543   2
   9   0   8 2172.98 247.663   3
  10   0   8 892.123 170.595   3
  11   0   8-153.915 76.6995   3
  18  -1  -8 7.34023 67.7783   3
  17   1  -8 64.1832 77.2990   3
  17  -1  -8-49.0960 94.3627   3
  16   1  -8 798.867 175.419   3
  16  -1  -8 880.705 179.093   3
  15  -1  -8 467.113 99.7191   2
  15   1  -8 590.505 148.623   3
  15  -1  -8 465.066 129.002   3
  14  -1  -8 374.717 90.0845   2
  14   1  -8 322.846 118.281   3
  14  -1  -8 234.755 102.947   3
  13  -1  -8-1.35728 46.4282   2
  13   1  -8-78.0911 78.5104   3
  13  -1  -8-15.4572 64.0343   3
  12  -1  -8-43.3218 60.6727   2
  12   1  -8 125.477 82.9771   3
  12  -1  -8-66.4175 77.0019   3
  11  -1  -8 296.538 84.5186   2
  11   1  -8 238.240 97.1336   3
  11  -1  -8 347.688 98.2138   3
  10  -1  -8 55.8926 56.2693   2
  10   1  -8 95.4664 59.8938   3
  10  -1  -8 55.4757 60.8532   3
   9  -1  -8 28.0575 56.6183   2
   9   1  -8 94.3927 59.8049   3
   9  -1  -8 190.180 75.4288   3
   8  -1  -8 3084.79 244.506   2
  -8  -1   8 3677.97 241.161   1
   8   1  -8 3651.92 287.594   3
  -7   1   8 169.081 65.5636   1
   7  -1  -8 122.477 58.4988   2
  -7  -1   8 56.4553 43.6147   1
   7   1  -8 103.926 62.4242   3
   6  -1  -8 8330.46 391.689   2
  -6  -1   8 8571.70 333.138   1
  -6   1   8 8542.50 360.522   1
   5  -1  -8 1669.21 176.258   2
  -5  -1   8 1509.03 136.731   1
  -5   1   8 1739.05 161.739   1
  -4   1   8 35.5153 43.5093   1
  -4  -1   8 28.9028 36.6964   1
   4  -1  -8 72.3711 61.1218   2
   3  -1  -8 1825.16 181.691   2
   3   1  -8 2157.16 199.330   2
   2  -1  -8-7.43872 48.7618   1
   2   1  -8 46.6927 47.5222   2
   2  -1  -8-51.3676 67.9312   2
   1   1  -8 1760.60 180.338   2
   1  -1  -8 1616.54 173.677   2
   1  -1  -8 1513.08 145.148   1
   0  -1  -8-15.2964 50.8480   1
   0   1  -8-18.6108 41.7131   1
   0   1  -8-26.5458 57.1914   2
   0  -1  -8-33.8076 56.5784   2
  -1   1  -8 12774.6 477.280   2
  -1  -1  -8 13384.7 495.130   2
  -1   1  -8 12569.2 341.307   1
  -1  -1  -8 12240.1 399.762   1
  -2   1  -8 4460.08 279.863   2
  -2  -1  -8 4370.26 288.076   2
  -2   1  -8 4091.87 202.997   1
  -2  -1  -8 4502.50 251.314   1
  -3   1  -8 2733.70 223.430   2
  -3  -1  -8 2561.73 196.648   1
  -3  -1  -8 2694.19 231.209   2
  -3   1  -8 2708.64 174.520   1
  -4   1  -8 3023.76 236.416   2
  -4   1  -8 2927.58 186.909   1
  -4  -1  -8 2936.24 238.919   2
  -5  -1  -8 86.8584 74.4830   2
  -5   1  -8 94.9079 59.4433   2
  -6  -1  -8-58.5829 68.6665   2
  -6   1  -8-10.5445 55.4422   2
  -7   1  -8 332.847 89.9257   2
  -7  -1  -8 144.413 70.7754   2
   7   1   8 497.269 121.948   3
  -8   1  -8 2930.01 240.983   2
  -8  -1  -8 2924.49 255.656   2
   8  -1   8 2748.83 264.181   3
   8   1   8 3202.46 295.557   3
   9  -1   8 228.725 97.3162   3
  -9   1  -8 267.015 73.4762   2
   9   1   8 301.294 113.060   3
  10  -1   8 657.402 147.967   3
  10   1   8 735.818 159.954   3
  11  -1   8-95.9421 96.8617   3
  18  -2  -8 33.9854 80.1708   3
  17   2  -8 315.215 124.463   3
  17  -2  -8 531.708 147.904   3
  16   2  -8 215.550 102.878   3
  16  -2  -8 52.4864 68.3508   3
  15  -2  -8 1348.50 162.197   2
  15   2  -8 863.354 176.084   3
  15  -2  -8 865.484 169.243   3
  14  -2  -8 1475.65 168.983   2
  14   2  -8 1176.40 198.775   3
  14  -2  -8 1173.32 185.772   3
  13  -2  -8 202.054 74.7521   2
  13   2  -8 440.640 137.014   3
  13  -2  -8 350.595 106.891   3
  12  -2  -8-19.6868 51.6112   2
  12   2  -8-102.745 97.2144   3
  12  -2  -8-54.8491 70.3370   3
  11  -2  -8 1109.96 144.379   2
  11   2  -8 1202.98 174.825   3
  11  -2  -8 1228.78 178.339   3
  10  -2  -8 5335.95 316.906   2
  10   2  -8 5972.05 382.981   3
  10  -2  -8 5513.88 353.975   3
   9  -2  -8 2573.93 221.591   2
   9   2  -8 2466.64 244.546   3
   8  -2  -8 2626.41 222.570   2
  -8  -2   8 2465.32 190.076   1
   8   2  -8 2687.50 247.791   3
   7  -2  -8 1546.00 171.013   2
  -7  -2   8 1476.30 140.551   1
   7   2  -8 1424.55 177.352   3
   6  -2  -8 936.259 140.186   2
  -6  -2   8 831.410 107.010   1
  -6   2   8 1012.40 134.726   1
  -5   2   8 5089.73 285.539   1
   5  -2  -8 5101.90 304.737   2
  -5  -2   8 5080.61 237.993   1
   4  -2  -8 16928.3 557.038   2
  -4  -2   8 17323.9 421.070   1
   3  -2  -8 7927.44 385.774   2
   3  -2  -8 8136.72 337.594   1
   2  -2  -8-38.3181 62.7204   1
   2  -2  -8 69.9225 50.6995   2
   1  -2  -8 10011.2 429.729   2
   1  -2  -8 9918.00 373.264   1
   1   2  -8 9987.32 415.990   2
   0  -2  -8 594.945 105.891   1
   0   2  -8 465.711 97.4884   2
   0  -2  -8 336.710 84.8600   2
  -1   2  -8 291.682 56.7421   1
  -1   2  -8 353.370 83.7391   2
  -1  -2  -8 235.046 75.9339   2
  -1  -2  -8 274.061 75.4639   1
  -2  -2  -8 2345.22 197.821   1
  -2   2  -8 2455.05 207.455   2
  -2  -2  -8 2173.86 211.207   2
  -2   2  -8 2354.12 135.198   1
  -3   2  -8 7589.79 367.077   2
  -3  -2  -8 6807.61 338.162   1
  -3  -2  -8 7018.69 371.480   2
  -3   2  -8 7226.29 244.290   1
  -4   2  -8 1794.14 131.283   1
  -4   2  -8 2039.95 192.089   2
  -4  -2  -8 1588.90 183.042   2
  -5   2  -8 4758.54 295.208   2
  -5   2  -8 4846.37 227.014   1
  -5  -2  -8 4850.57 317.319   2
  -6   2  -8 4137.54 277.319   2
  -6  -2  -8 4084.64 296.259   2
  -7  -2  -8 675.392 124.701   2
   7   2   8 434.275 114.685   3
  -7   2  -8 759.783 124.073   2
  -8   2  -8 80.5487 50.4486   2
  -8  -2  -8 104.515 66.7528   2
   8  -2   8 95.7202 72.2372   3
   8   2   8 126.987 77.9451   3
  -9   2  -8 1433.90 168.833   2
   9   2   8 1061.29 182.851   3
   9  -2   8 1215.91 182.556   3
  10  -2   8 2340.96 254.849   3
  10   2   8 1853.54 248.355   3
  11  -2   8 2275.07 262.813   3
  18  -3  -8 59.4908 65.1265   3
  17  -3  -8 30.0883 60.0284   3
  16  -3  -8 643.833 139.951   3
  16   3  -8 631.223 158.527   3
  15   3  -8 75.7458 80.1202   3
  15  -3  -8 72.2120 49.9006   2
  15  -3  -8 205.442 94.5116   3
  14  -3  -8-62.3875 46.3826   2
  14   3  -8-59.0672 93.2531   3
  14  -3  -8-95.0361 68.3545   3
  13  -3  -8 232.059 75.1312   2
  13   3  -8 62.5047 74.3668   3
  13  -3  -8 254.213 94.9545   3
  12  -3  -8 168.080 67.9691   2
  12   3  -8 96.3390 65.2646   3
  12  -3  -8 191.294 80.8834   3
  11  -3  -8 636.687 114.158   2
  11   3  -8 619.941 135.661   3
  10  -3  -8 696.899 118.058   2
  10   3  -8 601.594 129.216   3
   9  -3  -8 4684.93 299.897   2
   9   3  -8 4634.54 334.774   3
   8  -3  -8 152.717 63.4816   2
   8   3  -8-17.6450 77.3454   3
   7  -3  -8 2905.50 231.424   2
  -7  -3   8 2863.97 190.615   1
   7   3  -8 3104.81 258.237   3
  -6  -3   8 602.849 83.5392   1
   6  -3  -8 719.628 124.088   2
   6   3  -8 846.312 141.125   3
  -5  -3   8 62.5752 40.6758   1
   5  -3  -8-1.33880 46.4404   2
  -5   3   8 85.7719 53.0609   1
  -4  -3   8 415.811 67.1982   1
   4  -3  -8 605.213 110.203   2
   3  -3  -8 1318.05 152.185   1
   3  -3  -8 1182.08 156.524   2
   2  -3  -8 2755.61 232.746   2
   2  -3  -8 2706.91 211.138   1
   1  -3  -8 7463.46 384.425   2
   1  -3  -8 7419.61 341.096   1
   0  -3  -8 1031.69 136.924   1
   0  -3  -8 1078.48 152.619   2
  -1  -3  -8 560.353 105.340   1
  -1   3  -8 457.602 89.7381   2
  -1  -3  -8 579.637 109.822   2
  -2   3  -8 3408.95 244.608   2
  -2  -3  -8 3754.59 256.633   1
  -2  -3  -8 3956.69 285.590   2
  -3   3  -8 3259.30 239.722   2
  -3  -3  -8 3352.53 248.422   1
  -3  -3  -8 3312.25 260.193   2
  -3   3  -8 3154.63 136.663   1
  -4  -3  -8 1377.19 175.172   2
  -4   3  -8 1343.66 155.838   2
  -4   3  -8 1318.38 99.6796   1
  -5  -3  -8 2.84168 48.4612   2
  -5   3  -8 131.888 41.4208   1
  -5   3  -8 110.731 58.1289   2
  -6   3  -8 3623.79 260.253   2
  -6  -3  -8 3455.33 282.791   2
   6   3   8 3543.48 303.250   3
  -7  -3  -8 1067.08 167.222   2
   7   3   8 1281.73 190.293   3
  -7   3  -8 1015.92 140.813   2
   8  -3   8 70.9160 76.2358   3
   8   3   8 58.1139 67.2219   3
  -8   3  -8 66.5391 52.0144   2
   9  -3   8 20.2533 52.2027   3
   9   3   8-38.7062 88.2143   3
  10  -3   8 5.73057 56.7179   3
  10   3   8 64.8412 90.3386   3
  11  -3   8 144.767 90.8641   3
  12  -3   8 924.148 175.193   3
  17  -4  -8 830.286 161.681   3
  16   4  -8-66.4649 65.6605   3
  16  -4  -8-13.8400 68.4732   3
  15   4  -8 972.817 202.818   3
  15  -4  -8 636.730 146.590   3
  14   4  -8-17.0338 63.0837   3
  14  -4  -8-76.5599 45.0748   2
  14  -4  -8-49.4653 74.6469   3
  13   4  -8-38.1693 71.3233   3
  13  -4  -8-15.6073 46.5138   2
  12   4  -8 569.626 127.328   3
  12  -4  -8 617.893 114.010   2
  11  -4  -8 3094.28 249.480   2
  11   4  -8 2966.79 289.531   3
  10  -4  -8 6563.90 358.936   2
  10   4  -8 7184.79 431.070   3
   9  -4  -8 190.383 68.2551   2
   9   4  -8 175.339 81.7751   3
   8  -4  -8 6174.62 350.700   2
   8   4  -8 6466.08 389.757   3
   7  -4  -8 191.072 79.5168   2
   7   4  -8 211.674 79.3853   3
  -6  -4   8 10.4835 31.1915   1
   6  -4  -8-17.1342 49.9888   2
   6   4  -8-42.4145 66.3717   3
  -5  -4   8 376.346 63.9868   1
   5  -4  -8 443.216 101.287   2
   4  -4  -8 7765.67 394.666   2
   4  -4  -8 7985.43 372.977   1
  -4  -4   8 7253.08 244.079   1
   3  -4  -8 9403.58 435.521   2
   3  -4  -8 9706.59 410.399   1
   2  -4  -8 1479.28 166.742   1
   2  -4  -8 1396.36 172.369   2
   1  -4  -8 11366.3 480.960   2
   1  -4  -8 10682.9 437.315   1
   0  -4  -8 2117.25 212.180   2
   0  -4  -8 1842.67 186.390   1
  -1  -4  -8 12239.5 507.065   2
  -1  -4  -8 11344.8 458.000   1
  -2  -4  -8 1304.82 173.467   2
  -2  -4  -8 1055.09 154.041   1
  -2   4  -8 1100.63 145.603   2
  -3   4  -8 5954.55 326.309   2
  -3  -4  -8 5828.41 344.691   1
  -3  -4  -8 5820.98 360.162   2
  -4   4  -8 5074.37 300.832   2
  -4  -4  -8 4429.00 319.624   2
  -5   4  -8 2134.61 199.187   2
  -5  -4  -8 1612.80 198.623   2
  -5   4  -8 1939.42 93.7657   1
  -6   4  -8 5501.43 315.634   2
  -6  -4  -8 5718.05 374.447   2
   6   4   8 6011.91 394.816   3
  -7   4  -8 18.2254 50.3804   2
   7   4   8 9.93960 57.8051   3
   8  -4   8 37.9878 63.2745   3
   8   4   8 167.521 86.8607   3
  -8   4  -8 145.668 70.6221   2
   9   4   8-31.0510 90.5345   3
   9  -4   8 52.1372 62.1457   3
  10  -4   8 161.453 59.9340   3
  11  -4   8 479.546 120.415   3
  15   5  -8-9.39672 88.8208   3
  14  -5  -8 630.688 111.048   2
  14   5  -8 644.542 161.808   3
  13   5  -8 899.469 185.857   3
  13  -5  -8 741.439 120.972   2
  12  -5  -8 2557.38 224.389   2
  12   5  -8 2891.53 300.224   3
  11   5  -8 1059.52 184.472   3
  11  -5  -8 780.537 131.471   2
  10   5  -8 817.050 160.674   3
  10  -5  -8 828.594 134.276   2
   9   5  -8 48.1433 60.1369   3
   9  -5  -8 150.852 62.8862   2
   8   5  -8 1268.08 181.877   3
   8  -5  -8 1318.31 168.696   2
   7  -5  -8 1981.77 206.826   2
   7   5  -8 2598.93 252.161   3
   6  -5  -8 1522.44 189.495   2
   6   5  -8 1526.47 191.423   3
  -5  -5   8 209.125 45.6719   1
   5   5  -8 198.983 88.0798   3
   5  -5  -8 311.023 88.0819   2
   4  -5  -8 1476.15 179.356   2
   4  -5  -8 1383.10 173.243   1
  -4  -5   8 1391.76 100.460   1
   3  -5  -8 417.856 106.500   2
   3  -5  -8 382.173 88.8803   1
   2  -5  -8 14468.1 558.977   2
   2  -5  -8 14515.7 522.357   1
   1  -5  -8 425.183 110.025   2
   1  -5  -8 427.412 104.854   1
   0  -5  -8 168.969 78.7905   2
   0  -5  -8 252.733 83.9604   1
  -1  -5  -8 2713.82 257.298   2
  -1  -5  -8 2498.48 235.884   1
  -2  -5  -8 5802.20 354.386   1
  -2  -5  -8 6856.48 401.222   2
  -3  -5  -8 1181.46 171.700   2
  -3   5  -8 1189.47 152.086   2
  -3  -5  -8 916.884 150.327   1
  -4  -5  -8 1101.16 173.792   2
  -4   5  -8 920.922 136.669   2
  -5  -5  -8 715.274 141.835   2
  -5   5  -8 805.736 121.798   2
   5   5   8 513.259 123.256   3
  -6   5  -8 840.673 128.604   2
   6   5   8 491.837 130.114   3
  -7   5  -8 143.429 57.6409   2
   7   5   8 286.154 108.646   3
   8  -5   8-14.8060 45.1212   3
   8   5   8-61.6968 81.0636   3
   9  -5   8 78.5261 64.3487   3
   9   5   8 91.4209 54.3195   3
  10  -5   8 211.963 87.7317   3
  14   6  -8 811.375 177.869   3
  13  -6  -8 224.448 71.9960   2
  13   6  -8 181.792 99.6790   3
  12  -6  -8 582.916 115.746   2
  12   6  -8 497.555 137.894   3
  11  -6  -8 1363.71 170.579   2
  11   6  -8 1397.50 208.346   3
  10  -6  -8 1365.21 171.999   2
  10   6  -8 1251.58 199.065   3
   9  -6  -8 79.6159 70.2575   2
   9   6  -8-98.8437 90.5872   3
   8  -6  -8 2968.91 254.167   2
   8   6  -8 2935.01 275.055   3
   7  -6  -8 5730.82 355.581   2
   7   6  -8 6219.37 387.471   3
   6  -6  -8 49.1540 46.2431   2
   6   6  -8-32.4254 79.8963   3
   5  -6  -8 7027.55 397.882   2
   5  -6  -8 7517.49 401.282   1
  -5  -6   8 6879.31 231.629   1
   5   6  -8 6892.92 391.658   3
   4  -6  -8 8836.06 447.538   2
   4  -6  -8 9596.28 444.440   1
  -4  -6   8 9196.43 232.471   1
   3  -6  -8 2066.73 222.584   2
   3  -6  -8 1711.81 188.473   1
   2  -6  -8-17.6095 80.4522   1
   2  -6  -8 37.9864 64.8379   2
   1  -6  -8 13925.8 572.734   2
   1  -6  -8 14061.5 546.321   1
   0  -6  -8 11687.8 527.097   2
   0  -6  -8 11718.8 500.425   1
  -1  -6  -8 1346.20 188.987   2
  -1  -6  -8 1073.95 158.153   1
  -2  -6  -8 7549.22 415.800   1
  -2  -6  -8 7665.97 437.822   2
  -3  -6  -8 13146.2 556.435   1
  -3  -6  -8 13500.1 585.482   2
   4   6   8 1866.08 218.437   3
  -4   6  -8 1478.91 164.965   2
  -5   6  -8 4041.25 274.047   2
   5   6   8 3657.86 314.624   3
  -6   6  -8 4959.60 301.477   2
   6   6   8 5031.30 379.620   3
  -7   6  -8 130.714 50.4402   2
   7   6   8 46.6431 66.2370   3
   8  -6   8 34.3143 43.5514   3
   8   6   8-8.43764 75.1639   3
   9  -6   8 5264.21 342.208   3
  14   7  -8 10.6503 76.0665   3
  13   7  -8 543.396 147.665   3
  12  -7  -8 282.034 87.5880   2
  12   7  -8 33.9011 55.2263   3
  11  -7  -8 67.0877 43.2395   2
  11   7  -8 22.1000 79.7446   3
  10  -7  -8 324.837 96.1008   2
  10   7  -8 317.763 103.453   3
   9  -7  -8 1864.22 209.126   2
   9   7  -8 2016.56 243.850   3
   8  -7  -8 10.0534 55.1740   2
   8   7  -8 117.779 75.8948   3
   7  -7  -8 1912.46 211.512   2
   7   7  -8 1561.53 200.741   3
   6  -7  -8 201.087 75.0659   2
   6   7  -8 177.722 86.1358   3
   5  -7  -8 373.064 95.4717   2
  -5  -7   8 344.464 50.6958   1
   5  -7  -8 416.986 113.738   1
   5   7  -8 284.956 96.8777   3
   4  -7  -8 564.096 129.216   2
  -4  -7   8 648.857 57.1759   1
   3  -7  -8 590.445 116.216   2
   3  -7  -8 759.059 146.575   1
   2  -7  -8 336.015 114.773   1
   2  -7  -8 132.837 61.7496   2
   1  -7  -8 1522.09 197.037   2
   1  -7  -8 1472.08 194.524   1
   0  -7  -8 1252.32 182.950   2
   0  -7  -8 1055.16 170.631   1
  -1  -7  -8 146.588 69.2154   1
  -1  -7  -8 193.499 71.5978   2
  -2  -7  -8 2202.15 239.198   1
  -3  -7  -8 3177.21 287.232   1
   3   7   8 3944.26 309.371   3
  -4  -7  -8 116.917 84.4404   1
   4   7   8 301.056 94.2179   3
  -5   7  -8 7.04793 45.2565   2
   5   7   8 115.605 91.9519   3
  -6   7  -8 1429.81 166.054   2
   6   7   8 1274.88 203.830   3
   7   7   8 523.875 132.746   3
  13   8  -8 27.8324 76.5876   3
  12   8  -8-128.315 81.3469   3
  11  -8  -8 2825.81 251.151   2
  11   8  -8 2459.99 288.544   3
  10  -8  -8 3354.63 280.217   2
  10   8  -8 3367.68 326.664   3
   9  -8  -8 66.1657 67.9609   2
   9   8  -8 200.354 104.057   3
   8  -8  -8 5273.55 363.051   2
   8   8  -8 5955.67 406.652   3
   7  -8  -8 5177.52 362.158   2
   7   8  -8 4911.07 361.032   3
   6  -8  -8 362.017 104.000   2
   6   8  -8 647.111 131.491   3
   5  -8  -8 356.232 105.738   2
   5  -8  -8 273.987 105.871   1
   5   8  -8 398.452 108.185   3
   4  -8  -8 2111.79 240.355   2
   4  -8  -8 1936.35 223.780   1
   3  -8  -8 5700.07 393.862   2
   3  -8  -8 5195.87 361.486   1
   2  -8  -8 3984.50 333.746   2
   2  -8  -8 3847.07 310.746   1
   1  -8  -8 7718.60 441.055   1
   0  -8  -8 3135.36 291.861   1
  -1  -8  -8 336.014 109.951   1
   2   8   8 1804.02 212.566   3
  -2  -8  -8 1331.33 197.132   1
  -3  -8  -8 8182.95 476.283   1
   3   8   8 7920.46 449.842   3
   4   8   8 1200.29 184.158   3
  -4  -8  -8 1163.36 198.396   1
   5   8   8 3135.78 302.643   3
  -6   8  -8 3570.96 265.506   2
   6   8   8 3887.12 348.960   3
   7   8   8 619.735 149.640   3
  12   9  -8-87.0380 66.1618   3
  11   9  -8 832.186 176.228   3
  10   9  -8 366.509 121.017   3
   9   9  -8 2945.35 298.988   3
   8   9  -8 138.434 88.8185   3
   7   9  -8 526.404 131.015   3
   6   9  -8 337.625 108.423   3
   5  -9  -8 702.368 165.137   1
   5   9  -8 496.720 125.688   3
   4  -9  -8 810.188 152.656   1
   3  -9  -8 1060.27 181.978   1
   2  -9  -8 1253.04 188.896   1
   1  -9  -8-57.9907 82.8374   1
   0  -9  -8 970.502 176.464   1
   0   9   8 804.161 141.771   3
  -1  -9  -8 261.118 111.360   1
   1   9   8 308.294 100.643   3
  -2  -9  -8 2230.19 260.363   1
   2   9   8 2114.98 236.550   3
  -3  -9  -8 445.020 123.572   1
   3   9   8 604.869 136.136   3
  -4  -9  -8 908.636 160.761   1
   4   9   8 1309.78 198.729   3
  -5  -9  -8 920.681 175.977   1
   5   9   8 646.950 149.349   3
   6   9   8 1092.19 191.897   3
  11  10  -8 230.913 113.321   3
  10  10  -8 11.1013 52.4713   3
   9  10  -8 196.131 93.7800   3
   8  10  -8 408.897 123.547   3
   7  10  -8 1062.68 181.580   3
   6  10  -8 1080.33 173.373   3
   5 -10  -8 83.7279 69.2855   1
   5  10  -8 128.142 71.5428   3
   4 -10  -8 301.723 118.431   1
   3 -10  -8 524.571 138.973   1
   2 -10  -8 1154.37 191.603   1
   1 -10  -8 3246.70 314.135   1
  -1  10   8 3077.34 263.378   3
   0 -10  -8 781.171 171.819   1
   0  10   8 875.352 149.294   3
  -1 -10  -8-146.406 96.4994   1
   1  10   8 2.10912 66.2310   3
  -2 -10  -8 1406.52 213.347   1
   2  10   8 1372.74 194.292   3
  -3 -10  -8 590.356 156.679   1
   3  10   8 345.786 101.833   3
  -4 -10  -8 71.5366 85.0371   1
   4  10   8 142.903 92.0037   3
   5  10   8 102.455 62.4978   3
  10  11  -8 30.8694 89.4553   3
   9  11  -8 71.2818 75.7778   3
   8  11  -8-30.4041 60.2357   3
   7  11  -8 55.8129 69.3442   3
   6  11  -8 496.985 135.603   3
   5 -11  -8 139.283 100.311   1
   5  11  -8 11.8100 66.0447   3
   4 -11  -8 345.094 130.837   1
  -4  11   8 311.110 83.4077   3
   3 -11  -8 158.488 105.159   1
  -3  11   8 158.244 58.9703   3
  -2  11   8 52.3839 50.9505   3
   2 -11  -8 159.497 94.1723   1
   1 -11  -8 554.868 143.908   1
  -1  11   8 732.821 139.285   3
   0 -11  -8 386.933 132.256   1
   0  11   8 270.832 88.1556   3
  -1 -11  -8 620.000 158.734   1
   1  11   8 443.022 118.222   3
   2  11   8 463.433 119.263   3
   3  11   8 229.328 98.9644   3
   4  11   8-29.8227 72.0101   3
   9  12  -8 60.5048 77.7298   3
   8  12  -8 271.201 90.6324   3
   7  12  -8 1685.12 230.138   3
   6  12  -8 233.297 90.9581   3
   5  12  -8 708.478 142.453   3
  -3  12   8 68.7242 55.2775   3
  -2  12   8 341.167 100.691   3
  -1  12   8 425.384 119.505   3
   0  12   8 3081.13 287.775   3
   1  12   8-34.5563 56.1898   3
   2  12   8 1854.11 240.254   3
   3  12   8 2194.02 260.434   3
   8  13  -8 450.718 136.651   3
   7  13  -8 800.333 165.773   3
   6  13  -8 587.617 133.509   3
   1  13   8 971.587 173.915   3
  17   0  -9 11.3887 64.2154   3
  16   0  -9-85.6301 66.4003   2
  16   0  -9-10.7728 77.6173   3
  15   0  -9-6.77449 44.7804   2
  15   0  -9-42.1271 69.3542   3
  14   0  -9 56.3995 62.8161   2
  14   0  -9-20.5065 99.2471   3
  13   0  -9-44.0098 59.1416   2
  13   0  -9-106.525 97.9543   3
  12   0  -9 46.0359 43.0005   2
  12   0  -9-19.5601 73.6255   3
  11   0  -9 8.30361 51.6694   2
  11   0  -9 33.0970 58.0690   3
  10   0  -9-38.9030 51.8813   2
  10   0  -9-6.93006 52.2304   3
   9   0  -9 18.3184 55.3993   2
   8   0  -9 25.1887 47.1755   2
  -7   0   9-34.1444 62.5616   1
   7   0  -9 77.2875 57.6556   2
   6   0  -9-9.75810 46.5132   2
  -6   0   9 48.5563 51.6551   1
  -5   0   9-23.7561 41.7377   1
   5   0  -9-6.79621 64.1075   2
   4   0  -9 5.59368 51.5948   2
   3   0  -9 10.2897 56.6987   2
   2   0  -9-52.1518 60.1794   2
   1   0  -9 11.9593 43.5153   1
   1   0  -9 22.7318 56.0389   2
   0   0  -9-63.6918 58.4257   1
   0   0  -9 33.1687 52.7387   2
  -1   0  -9 10.4302 62.0406   2
  -1   0  -9 8.19131 48.0963   1
  -2   0  -9 8.18684 51.6981   1
  -2   0  -9 107.259 77.8530   2
  -3   0  -9 111.493 69.7473   2
  -3   0  -9 84.2696 52.5636   1
  -4   0  -9-32.2860 47.6348   1
  -4   0  -9 67.0524 52.9792   2
  -5   0  -9-135.360 81.3035   1
  -5   0  -9-0.31611 60.6900   2
  -6   0  -9-4.19535 48.8887   2
  -7   0  -9 49.6791 53.9147   2
   7   0   9 49.5993 81.1069   3
  -8   0  -9 21.9944 54.7131   2
   8   0   9 69.2232 82.1782   3
  -9   0  -9-45.8639 61.4380   2
   9   0   9 146.624 72.9084   3
  17  -1  -9 145.899 92.0550   3
  16   1  -9 255.385 111.578   3
  16  -1  -9 278.233 113.168   3
  15  -1  -9 823.841 143.378   2
  15   1  -9 1151.56 207.006   3
  15  -1  -9 975.102 189.462   3
  14  -1  -9 1612.90 191.926   2
  14   1  -9 1594.40 231.336   3
  14  -1  -9 1775.35 243.966   3
  13  -1  -9 183.200 73.5521   2
  13   1  -9 232.721 103.921   3
  13  -1  -9 200.482 93.0183   3
  12  -1  -9 141.352 64.7177   2
  12   1  -9 157.403 72.8838   3
  12  -1  -9 72.8892 57.1588   3
  11  -1  -9 178.293 80.1390   2
  11   1  -9 66.2137 56.5397   3
  11  -1  -9 216.222 94.7141   3
  10  -1  -9 5711.39 352.721   2
  10   1  -9 6004.49 397.558   3
   9  -1  -9 275.771 80.8599   2
   9   1  -9 242.864 90.2107   3
   8  -1  -9 8411.61 425.820   2
  -7  -1   9 598.484 103.135   1
   7  -1  -9 686.474 128.775   2
  -6   1   9 538.816 104.882   1
   6  -1  -9 477.494 107.908   2
  -6  -1   9 609.900 95.9258   1
   5   1  -9 14.0612 54.2380   2
  -5  -1   9 21.6196 36.5129   1
   5  -1  -9 37.9043 51.9411   2
  -5   1   9-2.56374 40.7711   1
   4  -1  -9 4723.66 314.184   2
   4   1  -9 4369.66 298.781   2
   3   1  -9 13292.5 523.242   2
   3  -1  -9 12534.2 511.038   2
   2  -1  -9 510.444 97.9211   1
   2   1  -9 523.916 112.520   2
   2  -1  -9 364.867 96.3379   2
   1   1  -9 4081.02 292.750   2
   1  -1  -9 3697.80 281.672   2
   1  -1  -9 3381.57 220.748   1
   0   1  -9 1027.14 105.434   1
   0   1  -9 1283.65 165.873   2
   0  -1  -9 904.055 144.077   2
   0  -1  -9 971.919 121.684   1
  -1   1  -9 2711.89 239.609   2
  -1  -1  -9 2646.58 242.277   2
  -1   1  -9 2332.07 158.608   1
  -1  -1  -9 2623.94 198.660   1
  -2   1  -9 3434.28 267.980   2
  -2  -1  -9 3993.95 298.226   2
  -2   1  -9 3470.99 197.069   1
  -2  -1  -9 3324.25 228.517   1
  -3   1  -9 19673.1 638.751   2
  -3  -1  -9 19835.9 661.735   2
  -3   1  -9 19861.4 477.398   1
  -3  -1  -9 19425.4 554.000   1
  -4  -1  -9 7431.63 357.223   1
  -4   1  -9 8293.61 424.322   2
  -4  -1  -9 7742.39 417.627   2
  -4   1  -9 7825.91 312.940   1
  -5  -1  -9 858.862 156.220   2
  -5  -1  -9 788.792 122.881   1
  -5   1  -9 939.372 144.955   2
  -5   1  -9 868.137 113.595   1
  -6   1  -9 4240.48 251.634   1
  -6   1  -9 3954.35 296.747   2
  -6  -1  -9 4258.21 313.022   2
  -7   1  -9 77.6695 54.1839   2
  -7  -1  -9-65.8345 66.3109   2
   7   1   9 43.2791 77.3468   3
  -8   1  -9 733.986 136.385   2
  -8  -1  -9 570.883 124.541   2
   8  -1   9 731.509 151.991   3
   8   1   9 836.701 162.410   3
  -9   1  -9-20.4286 57.5185   2
   9  -1   9 37.5889 57.3273   3
   9   1   9-15.4676 56.6062   3
  10  -1   9 1168.41 199.966   3
  17  -2  -9 465.261 137.313   3
  16   2  -9-60.3238 98.9238   3
  16  -2  -9 33.2126 70.8718   3
  15  -2  -9-60.0192 59.7394   2
  15   2  -9 2.54110 74.7107   3
  15  -2  -9-15.6631 67.4431   3
  14  -2  -9-2.79532 42.1868   2
  14   2  -9 142.504 109.557   3
  13  -2  -9 169.460 70.0706   2
  13  -2  -9 50.0851 74.1494   3
  12  -2  -9-7.07334 47.8164   2
  12   2  -9-2.12594 61.6371   3
  12  -2  -9 157.781 80.4650   3
  11  -2  -9-30.0065 67.2974   2
  11   2  -9 26.1360 66.9046   3
  10  -2  -9 74.9283 53.1645   2
  10   2  -9 203.958 98.8615   3
   9  -2  -9 439.546 109.049   2
   9   2  -9 501.296 123.530   3
   8  -2  -9 59.3429 51.1805   2
  -8  -2   9 82.4374 47.6941   1
   8   2  -9-43.0044 83.1584   3
   7  -2  -9 1931.36 205.328   2
  -7  -2   9 2128.92 173.682   1
   6  -2  -9 1114.46 156.016   2
  -6  -2   9 1352.44 139.407   1
  -5  -2   9 165.674 55.5231   1
   5  -2  -9 89.6997 52.4812   2
  -4  -2   9 36.7698 41.0843   1
   4  -2  -9 1.20379 65.8587   2
   3  -2  -9-5.13054 65.2557   2
   2   2  -9 133.204 69.8294   2
   2  -2  -9 88.6022 64.8627   1
   2  -2  -9 134.614 54.3020   2
   1   2  -9 148.548 73.1388   2
   1  -2  -9 45.1518 51.6510   1
   1  -2  -9 131.180 69.5655   2
   0  -2  -9 309.822 86.6694   1
   0   2  -9 216.156 75.2979   2
   0  -2  -9 67.3473 51.6537   2
  -1  -2  -9 496.756 98.6772   1
  -1   2  -9 511.461 111.134   2
  -1  -2  -9 395.601 103.688   2
  -2   2  -9-41.1689 33.6660   1
  -2   2  -9-67.5729 64.3648   2
  -2  -2  -9-16.5956 64.5226   1
  -2  -2  -9 1.59082 54.3795   2
  -3  -2  -9 3403.94 250.902   1
  -3   2  -9 3334.09 264.291   2
  -3  -2  -9 3513.91 284.846   2
  -3   2  -9 3364.63 176.765   1
  -4  -2  -9 528.211 117.914   2
  -4   2  -9 490.692 72.5757   1
  -4  -2  -9 288.747 79.1098   1
  -4   2  -9 465.749 105.548   2
  -5   2  -9-23.1730 40.4665   1
  -5  -2  -9 11.1976 74.9364   1
  -5  -2  -9 42.1075 48.1625   2
  -5   2  -9 63.3185 48.5329   2
  -6  -2  -9 114.351 60.7475   2
  -6   2  -9 233.537 77.9233   2
  -7  -2  -9 30.8292 60.1216   2
   7   2   9-41.5728 61.1382   3
  -7   2  -9 104.956 57.2610   2
  -8   2  -9 232.303 84.1999   2
  -8  -2  -9 429.773 118.088   2
   8  -2   9 431.685 124.283   3
   8   2   9 416.799 129.415   3
   9  -2   9 1422.03 201.495   3
  10  -2   9 2246.31 265.854   3
  17  -3  -9 211.019 106.088   3
  16  -3  -9 180.226 109.471   3
  15  -3  -9 1079.44 158.757   2
  15   3  -9 1146.49 214.634   3
  15  -3  -9 996.010 184.152   3
  14  -3  -9 3231.43 264.875   2
  14   3  -9 3368.28 345.363   3
  14  -3  -9 3340.41 318.340   3
  13  -3  -9 262.989 80.2472   2
  13   3  -9 136.526 90.6799   3
  12  -3  -9 41.3647 42.5373   2
  12   3  -9-84.2944 88.9297   3
  11  -3  -9 1572.96 190.024   2
  11   3  -9 1751.17 229.929   3
  10  -3  -9 2409.66 233.224   2
  10   3  -9 2384.99 263.395   3
   9  -3  -9 60.3408 62.4533   2
   9   3  -9 84.0060 61.8639   3
   8  -3  -9 6740.79 388.683   2
  -8  -3   9 7214.44 326.884   1
   8   3  -9 7715.57 442.192   3
   7  -3  -9 5805.98 354.783   2
  -7  -3   9 5469.72 273.977   1
  -6  -3   9-22.9941 42.0323   1
   6  -3  -9 69.4613 65.3402   2
   5  -3  -9 6401.90 378.312   2
  -5  -3   9 6361.74 269.407   1
   4  -3  -9 21383.7 686.074   2
  -4  -3   9 20719.3 459.709   1
   3  -3  -9 5636.82 359.991   2
   3  -3  -9 6349.19 330.263   1
   2  -3  -9 12536.2 526.930   2
   2  -3  -9 12250.6 457.859   1
   1  -3  -9 1480.26 165.938   1
   1  -3  -9 1574.73 192.611   2
   1   3  -9 1729.45 193.899   2
   0  -3  -9 15.2629 52.6123   1
   0   3  -9 44.1486 52.7721   2
   0  -3  -9 86.8139 53.8966   2
  -1   3  -9 2102.87 212.682   2
  -1  -3  -9 2163.26 225.420   2
  -1  -3  -9 2243.22 204.862   1
  -2   3  -9 2333.33 220.072   2
  -2  -3  -9 2439.88 238.422   2
  -2  -3  -9 2539.36 224.163   1
  -3  -3  -9 14109.7 530.576   1
  -3   3  -9 13986.6 540.275   2
  -3  -3  -9 14981.6 596.566   2
  -3   3  -9 14144.8 299.010   1
  -4  -3  -9 745.115 140.438   2
  -4   3  -9 785.312 135.844   2
  -4   3  -9 581.075 68.2217   1
  -4  -3  -9 658.457 131.118   1
  -5   3  -9 5559.23 341.400   2
  -5  -3  -9 6061.72 390.734   2
  -6   3  -9 4288.24 302.956   2
  -6  -3  -9 3763.99 314.767   2
   6   3   9 4064.43 341.271   3
  -7  -3  -9 230.818 100.491   2
   7   3   9 332.685 122.517   3
  -7   3  -9 200.895 74.0740   2
  -8   3  -9 3237.30 261.650   2
   8  -3   9 2853.10 274.676   3
   8   3   9 3088.45 314.759   3
   9  -3   9 2545.68 268.528   3
  10  -3   9 1162.73 185.979   3
  17  -4  -9-73.3853 72.3461   3
  15   4  -9-123.210 98.2303   3
  14   4  -9 320.102 126.041   3
  14  -4  -9 398.759 98.6170   2
  13   4  -9 108.859 88.6764   3
  13  -4  -9 84.8551 67.8209   2
  12  -4  -9 504.743 114.223   2
  12   4  -9 585.295 138.967   3
  11  -4  -9 94.4925 72.5198   2
  11   4  -9 208.238 97.6095   3
  10  -4  -9 281.578 96.8023   2
  10   4  -9 109.902 66.0448   3
   9  -4  -9 2521.90 242.486   2
   9   4  -9 2545.32 265.064   3
  -8  -4   9 509.854 88.6364   1
   8  -4  -9 454.506 107.761   2
   8   4  -9 396.570 113.425   3
  -7  -4   9 533.187 86.6264   1
   7  -4  -9 566.540 121.245   2
   7   4  -9 312.787 107.363   3
  -6  -4   9 164.161 51.0222   1
   6  -4  -9 185.344 71.8699   2
   5  -4  -9 6677.24 391.023   2
  -5  -4   9 5820.29 243.174   1
   4  -4  -9 51.9252 76.5573   1
  -4  -4   9 49.0250 30.6651   1
   4  -4  -9 21.5625 60.4229   2
   3  -4  -9 32.5157 63.7376   1
   3  -4  -9 121.925 71.3396   2
   2  -4  -9 79.0553 63.3678   1
   2  -4  -9 63.3335 67.5386   2
   1  -4  -9 4830.06 334.602   2
   1  -4  -9 4495.55 296.796   1
   0  -4  -9 93.6261 58.7943   2
   0  -4  -9 147.336 79.2684   1
  -1  -4  -9-42.8821 49.3120   2
  -1   4  -9-51.9289 67.2382   2
  -1  -4  -9 9.16662 62.2958   1
  -2  -4  -9-18.7120 77.2619   2
  -2  -4  -9 27.3450 76.9209   1
  -2   4  -9 28.6730 56.1293   2
  -3  -4  -9 243.770 79.8536   1
  -3  -4  -9 281.289 88.9501   2
  -3   4  -9 227.821 73.0744   2
  -4  -4  -9-24.6810 78.1393   1
  -4  -4  -9 25.6746 65.4173   2
  -4   4  -9 59.1067 48.7229   2
  -5  -4  -9 7.56277 58.2178   2
  -5   4  -9 45.3627 52.2062   2
  -6   4  -9 1849.68 201.680   2
  -6  -4  -9 2106.00 243.162   2
   6   4   9 2075.82 247.306   3
  -7   4  -9 2232.22 214.523   2
   7   4   9 2262.77 264.853   3
   8  -4   9 623.676 127.464   3
   8   4   9 662.357 164.252   3
   9  -4   9-15.7682 70.0346   3
  10  -4   9 111.534 69.7523   3
  14  -5  -9 1689.72 187.793   2
  14   5  -9 1547.18 249.882   3
  13   5  -9 242.181 107.987   3
  13  -5  -9 46.5963 48.9527   2
  12   5  -9-6.04920 83.6546   3
  12  -5  -9 92.1099 60.7626   2
  11   5  -9 65.4356 74.5598   3
  11  -5  -9 211.136 80.2116   2
  10  -5  -9 5772.15 361.969   2
  10   5  -9 5940.55 419.271   3
   9   5  -9 2.38556 87.9065   3
   9  -5  -9 72.4226 57.7466   2
   8  -5  -9 10640.6 498.415   2
   8   5  -9 11025.4 541.010   3
   7  -5  -9 5030.79 347.430   2
  -7  -5   9 4904.53 243.679   1
   7   5  -9 5474.21 376.046   3
   6  -5  -9 2058.19 223.927   2
  -6  -5   9 2063.88 148.423   1
  -5  -5   9 763.190 86.1780   1
   5  -5  -9 574.087 121.863   2
  -4  -5   9 3288.49 155.358   1
   4  -5  -9 3242.69 280.795   2
   4  -5  -9 2851.10 253.260   1
   3  -5  -9 9743.22 482.680   2
   3  -5  -9 10206.2 460.769   1
   2  -5  -9 2971.82 274.258   2
   2  -5  -9 2822.59 249.328   1
   1  -5  -9 14066.3 588.141   2
   1  -5  -9 13869.4 543.410   1
   0  -5  -9 2729.33 261.629   2
   0  -5  -9 2542.73 242.361   1
  -1  -5  -9 1566.41 203.965   2
  -1  -5  -9 1280.81 177.131   1
  -2  -5  -9 6253.59 404.132   2
  -2  -5  -9 6154.93 376.286   1
  -2   5  -9 6182.09 359.224   2
  -3   5  -9 4685.91 316.159   2
  -3  -5  -9 4942.19 340.887   1
  -3  -5  -9 4686.30 357.771   2
  -4   5  -9 2147.39 214.498   2
  -4  -5  -9 2047.07 240.553   2
  -4  -5  -9 1581.68 199.046   1
  -5   5  -9 2616.89 233.626   2
  -5  -5  -9 2444.61 258.310   1
  -5  -5  -9 2563.71 271.668   2
   5   5   9 2698.38 282.585   3
  -6   5  -9 4967.14 323.277   2
   6   5   9 4934.78 387.221   3
  -7   5  -9 1.20396 44.4739   2
   7   5   9 174.650 87.5700   3
   8  -5   9 3201.69 281.004   3
   9  -5   9 3118.55 283.702   3
  14   6  -9-73.4043 72.5281   3
  13  -6  -9-61.7293 59.2551   2
  13   6  -9 12.8010 96.3087   3
  12  -6  -9 158.410 59.2941   2
  12   6  -9 109.728 68.7513   3
  11  -6  -9 78.7351 72.1779   2
  11   6  -9 185.085 98.9357   3
  10  -6  -9 910.894 159.299   2
  10   6  -9 1293.75 206.774   3
   9  -6  -9 3296.74 286.455   2
   9   6  -9 3112.57 303.523   3
   8  -6  -9 235.782 89.0788   2
   8   6  -9 203.498 99.6987   3
   7  -6  -9 294.524 104.037   2
  -7  -6   9 369.567 70.5037   1
   7   6  -9 401.166 124.321   3
  -6  -6   9 213.286 47.3577   1
   6   6  -9 179.418 75.7113   3
   5  -6  -9 3160.25 282.038   2
  -5  -6   9 2853.11 149.874   1
   4  -6  -9 12.1041 50.5417   2
   4  -6  -9-153.581 79.9651   1
   3  -6  -9 3833.28 314.258   2
   3  -6  -9 3465.75 285.673   1
   2  -6  -9 1159.39 181.314   2
   2  -6  -9 1109.11 172.665   1
   1  -6  -9-125.152 89.4187   1
   1  -6  -9-80.9749 79.8621   2
   0  -6  -9 16.5914 66.7690   2
   0  -6  -9-52.7277 90.1443   1
  -1  -6  -9 96.8438 72.9675   2
  -1  -6  -9-85.4465 78.4073   1
  -2  -6  -9 479.480 117.749   2
  -2  -6  -9 528.894 131.193   1
  -3  -6  -9 169.068 85.0056   2
  -3   6  -9 120.169 71.9220   2
  -3  -6  -9 233.244 98.1980   1
  -4   6  -9 1243.49 170.491   2
   4   6   9 1569.68 214.738   3
  -4  -6  -9 1271.62 190.457   1
  -5  -6  -9-66.3560 97.5327   1
  -5   6  -9 197.037 80.3372   2
   5   6   9 136.907 95.6288   3
  -6   6  -9 6532.06 370.772   2
   6   6   9 6866.24 462.786   3
   8  -6   9 117.649 61.1836   3
  13  -7  -9 97.9366 44.0969   2
  13   7  -9 60.7979 74.3423   3
  12  -7  -9 406.763 105.119   2
  12   7  -9 392.997 136.400   3
  11  -7  -9 1254.48 179.236   2
  11   7  -9 1475.63 235.373   3
  10  -7  -9 1089.75 171.270   2
  10   7  -9 1296.52 214.843   3
   9  -7  -9 29.4187 64.7120   2
   9   7  -9 14.0959 67.6259   3
   8  -7  -9 340.127 93.3919   2
   8   7  -9 526.469 133.652   3
   7  -7  -9-50.5115 83.7167   2
   7   7  -9 33.7932 64.2950   3
   6  -7  -9 102.754 74.9641   2
   6   7  -9-16.1881 68.3419   3
   5  -7  -9 1099.06 170.998   2
   5  -7  -9 1105.46 180.078   1
   4  -7  -9 1832.48 229.707   2
   4  -7  -9 1926.87 231.239   1
   3  -7  -9 452.314 119.065   2
   3  -7  -9 403.735 97.8718   1
   2  -7  -9-38.7795 91.6678   2
   2  -7  -9-65.3047 97.5486   1
   1  -7  -9 2014.96 231.680   1
   1  -7  -9 2029.10 237.487   2
   0  -7  -9 1255.96 190.853   2
   0  -7  -9 1411.48 186.234   1
  -1  -7  -9 2768.45 285.438   2
  -1  -7  -9 2827.38 277.069   1
  -2  -7  -9 459.161 130.771   1
  -2  -7  -9 333.745 106.925   2
  -3  -7  -9 5039.00 377.054   1
   3   7   9 5312.07 381.501   3
  -4  -7  -9 183.391 83.9087   1
  -4   7  -9 265.055 87.4726   2
   4   7   9 251.005 105.638   3
  -5   7  -9 415.715 96.2389   2
  -5  -7  -9 248.489 83.7330   1
   5   7   9 487.668 133.787   3
  -6   7  -9 56.6025 46.6940   2
   6   7   9 143.835 106.776   3
  12  -8  -9 1276.53 176.395   2
  12   8  -9 1409.63 238.794   3
  11  -8  -9 138.393 68.0922   2
  11   8  -9 177.532 104.448   3
  10  -8  -9 679.823 142.848   2
  10   8  -9 597.186 146.482   3
   9  -8  -9 1253.34 190.434   2
   9   8  -9 1444.34 219.395   3
   8  -8  -9 1298.67 192.313   2
   8   8  -9 1442.00 205.429   3
   7  -8  -9 565.662 131.307   2
   7   8  -9 724.797 140.384   3
   6  -8  -9 852.011 155.793   2
   6   8  -9 808.660 156.318   3
   5  -8  -9 5044.90 373.500   1
   5  -8  -9 5789.38 409.871   2
   4  -8  -9 1999.69 244.507   2
   4  -8  -9 1768.73 222.722   1
   3  -8  -9 323.221 113.767   2
   3  -8  -9 443.863 124.180   1
   2  -8  -9 2393.84 269.917   2
   2  -8  -9 2600.73 269.452   1
   1  -8  -9 493.296 131.625   1
   1  -8  -9 605.053 142.343   2
   0  -8  -9 932.318 179.775   1
  -1  -8  -9 371.144 121.962   1
  -2  -8  -9 432.202 126.952   1
   2   8   9 689.714 137.536   3
  -3  -8  -9 3964.10 350.310   1
   3   8   9 3383.35 314.032   3
  -4  -8  -9 76.5501 67.3867   1
   4   8   9 308.564 116.852   3
  -5  -8  -9 198.155 110.613   1
  -5   8  -9 105.622 65.0520   2
   5   8   9 117.511 89.3889   3
  11   9  -9 311.090 120.004   3
  10   9  -9 3207.48 337.304   3
   9   9  -9 772.002 173.380   3
   8   9  -9 2574.53 285.656   3
   7  -9  -9 3215.69 310.992   2
   7   9  -9 3008.92 303.248   3
   6  -9  -9 515.439 130.311   2
   6   9  -9 505.878 131.112   3
   5  -9  -9 1370.91 207.842   1
   4  -9  -9 2124.20 251.141   1
   3  -9  -9 830.011 165.468   1
   2  -9  -9 1086.20 186.301   1
   1  -9  -9 9612.27 532.304   1
   0  -9  -9 2999.44 301.828   1
  -1  -9  -9 627.175 153.730   1
   1   9   9 501.707 123.784   3
  -2  -9  -9 1952.82 248.615   1
   2   9   9 2034.89 239.360   3
  -3  -9  -9 125.346 100.793   1
   3   9   9 209.431 102.233   3
   4   9   9 134.608 83.9595   3
  -4  -9  -9 67.5490 70.6659   1
  10  10  -9-131.189 90.1126   3
   9  10  -9 467.316 135.253   3
   8  10  -9-106.569 106.303   3
   7  10  -9 140.387 75.1276   3
   6  10  -9 121.371 77.3144   3
   5 -10  -9-72.5646 91.9291   1
   4 -10  -9 81.5317 94.1046   1
   3 -10  -9-203.325 103.029   1
   2 -10  -9 113.736 102.253   1
   1 -10  -9 22.9286 80.9686   1
  -1  10   9-7.03229 50.5165   3
   0 -10  -9 373.102 118.001   1
   0  10   9 344.643 100.412   3
  -1 -10  -9 618.298 154.954   1
   1  10   9 626.850 139.667   3
   2  10   9 671.599 149.578   3
   3  10   9 434.592 126.407   3
   9  11  -9 481.595 143.685   3
   8  11  -9 1014.63 192.824   3
   7  11  -9 1054.84 186.235   3
  -3  11   9 189.862 78.6015   3
  -2  11   9 3027.08 276.244   3
  -1  11   9 3102.85 289.589   3
   0  11   9 976.950 172.225   3
   1  11   9-5.41676 69.0230   3
   2  11   9 1169.05 191.532   3
   8  12  -9 261.926 109.524   3
   7  12  -9 3531.96 338.873   3
  -2  12   9 2045.28 234.403   3
  -1  12   9 666.289 141.789   3
   0  12   9 1380.11 202.146   3
   1  12   9 23.9396 45.3295   3
  16   0 -10 258.140 88.5012   2
  16   0 -10 385.624 138.528   3
  15   0 -10 1150.87 175.835   2
  15   0 -10 1276.33 223.468   3
  14   0 -10 3939.58 320.917   2
  14   0 -10 3079.34 332.680   3
  13   0 -10 83.7391 62.5442   2
  13   0 -10 27.1472 68.7913   3
  12   0 -10 1936.65 226.955   2
  12   0 -10 2034.18 254.031   3
  11   0 -10 235.505 82.5928   2
  10   0 -10 943.709 155.780   2
   9   0 -10 337.307 101.513   2
   8   0 -10 11091.3 528.764   2
   7   0 -10 8184.82 449.132   2
   6   0 -10 746.930 141.432   2
   5   0 -10 5281.44 357.453   2
   4   0 -10 510.957 118.741   2
   3   0 -10 62.4202 61.6199   2
   2   0 -10 2868.52 265.191   2
   1   0 -10 15297.0 602.327   2
   0   0 -10 651.893 96.6416   1
   0   0 -10 912.111 151.560   2
  -1   0 -10 7375.83 422.058   2
  -1   0 -10 7429.24 319.284   1
  -2   0 -10 18788.9 675.740   2
  -2   0 -10 17905.8 504.631   1
  -3   0 -10 2958.58 271.421   2
  -3   0 -10 2859.55 209.336   1
  -4   0 -10 551.124 95.8271   1
  -4   0 -10 517.627 122.603   2
  -5   0 -10 2072.15 231.695   2
  -5   0 -10 2196.81 192.960   1
  -6   0 -10 87.3337 64.3475   2
  -7   0 -10 527.583 117.131   2
   7   0  10 501.896 133.094   3
  -8   0 -10 2388.76 254.546   2
  16   1 -10 24.2627 62.1307   2
  16  -1 -10 107.437 48.2075   2
  16  -1 -10 204.295 92.6144   3
  15   1 -10 176.385 82.6177   2
  15  -1 -10 58.5872 52.3067   2
  15   1 -10 200.680 104.145   3
  15  -1 -10 354.666 141.795   3
  14  -1 -10 154.194 79.6230   2
  14   1 -10 179.617 102.666   3
  14  -1 -10 69.0857 74.4766   3
  13  -1 -10 25.4570 56.0795   2
  13   1 -10 36.7964 73.0993   3
  12  -1 -10 49.5111 63.8839   2
  12   1 -10 63.5384 71.2952   3
  11  -1 -10-24.0428 67.2031   2
  11   1 -10-46.0481 81.2561   3
  10  -1 -10 1055.64 165.098   2
   9  -1 -10 76.9239 57.5561   2
   8   1 -10 832.178 155.427   2
   8  -1 -10 506.501 117.918   2
   7   1 -10 1250.07 183.251   2
   7  -1 -10 1114.79 168.048   2
   6   1 -10 382.203 112.043   2
   6  -1 -10 351.564 98.6155   2
  -6  -1  10 264.846 68.3651   1
   5   1 -10-51.4803 68.2850   2
   5  -1 -10-15.0088 63.6842   2
  -5  -1  10 80.4238 51.4199   1
   4   1 -10-70.4189 95.3894   2
   4  -1 -10 71.6808 67.9438   2
   3   1 -10 5934.98 378.690   2
   3  -1 -10 5291.89 358.037   2
   2   1 -10 552.090 119.831   2
   2  -1 -10 697.601 134.530   2
   1   1 -10 4732.78 336.266   2
   1  -1 -10 4993.31 346.870   2
   1  -1 -10 4763.46 275.079   1
   0  -1 -10 1142.14 136.750   1
   0   1 -10 1287.96 183.525   2
   0  -1 -10 1122.81 171.415   2
  -1   1 -10 828.809 102.094   1
  -1   1 -10 807.316 144.153   2
  -1  -1 -10 751.061 150.867   2
  -1  -1 -10 851.791 124.937   1
  -2  -1 -10 289.778 77.9583   1
  -2   1 -10 245.123 62.1683   1
  -2  -1 -10 212.240 75.4767   2
  -3  -1 -10 92.3041 62.3347   1
  -3   1 -10 68.9286 64.6459   2
  -3  -1 -10-38.2998 80.4509   2
  -3   1 -10 82.3272 49.4004   1
  -4  -1 -10 1318.53 160.153   1
  -4   1 -10 1805.27 155.205   1
  -4   1 -10 1490.93 194.161   2
  -4  -1 -10 1572.17 208.331   2
  -5  -1 -10 5.19747 54.2962   2
  -5  -1 -10-10.3931 51.8468   1
  -5   1 -10 78.9569 61.8030   2
  -6  -1 -10 1195.71 182.584   2
  -6  -1 -10 1157.32 157.023   1
  -6   1 -10 1415.37 193.701   2
  -7   1 -10 82.3734 53.6605   2
  -7  -1 -10 39.0636 50.6032   2
   7   1  10 33.3757 82.4996   3
  -8   1 -10 811.743 153.238   2
  -8  -1 -10 502.370 123.226   2
   8  -1  10 454.229 119.506   3
  16  -2 -10 231.935 109.342   3
  15  -2 -10 720.065 141.604   2
  15   2 -10 857.934 194.211   3
  15  -2 -10 757.120 169.789   3
  14  -2 -10 1070.94 170.269   2
  14   2 -10 1640.77 253.082   3
  13  -2 -10 483.117 114.872   2
  13   2 -10 523.072 140.554   3
  12  -2 -10 68.2832 64.8465   2
  12   2 -10-39.3642 67.8366   3
  11  -2 -10 134.556 71.2572   2
  11   2 -10 66.1158 69.1098   3
  10  -2 -10 1494.52 197.594   2
  10   2 -10 1427.55 219.925   3
   9  -2 -10 98.3423 73.2328   2
   8  -2 -10 6993.75 420.786   2
   7  -2 -10 3667.00 303.174   2
  -7  -2  10 3590.58 239.281   1
  -6  -2  10 271.027 74.4979   1
   6  -2 -10 163.386 72.6057   2
  -5  -2  10 162.900 55.5329   1
   5  -2 -10 55.4430 58.0952   2
   4   2 -10 428.693 110.189   2
   4  -2 -10 245.666 86.2316   2
   3   2 -10 11833.1 531.771   2
   3  -2 -10 11308.1 529.592   2
   2  -2 -10 750.550 127.274   1
   2   2 -10 683.899 139.549   2
   2  -2 -10 798.960 148.398   2
   1   2 -10 8279.59 445.114   2
   1  -2 -10 8318.90 458.481   2
   1  -2 -10 7875.65 370.607   1
   0   2 -10 2867.25 263.086   2
   0  -2 -10 3106.82 282.175   2
   0  -2 -10 2750.74 222.251   1
  -1  -2 -10 1069.39 147.264   1
  -1   2 -10 1261.95 177.936   2
  -1  -2 -10 1370.31 187.713   2
  -2  -2 -10 935.467 141.595   1
  -2   2 -10 947.895 154.356   2
  -2  -2 -10 1280.25 189.826   2
  -3   2 -10 6754.02 400.495   2
  -3  -2 -10 6550.18 411.089   2
  -3   2 -10 6677.77 257.221   1
  -3  -2 -10 6191.29 351.789   1
  -4   2 -10 4667.53 335.834   2
  -4  -2 -10 5060.04 366.432   2
  -4  -2 -10 4767.05 311.613   1
  -5  -2 -10 1919.48 205.136   1
  -5   2 -10 1870.00 216.655   2
  -5  -2 -10 2034.37 239.326   2
  -6  -2 -10 3633.51 288.759   1
  -6   2 -10 4070.09 319.862   2
  -6  -2 -10 3872.94 328.268   2
  -7  -2 -10 2014.86 225.219   1
  -7   2 -10 2089.66 229.587   2
  -7  -2 -10 2354.75 261.422   2
   7   2  10 1884.80 248.602   3
  -8  -2 -10 1122.04 181.826   2
   8  -2  10 1229.27 196.940   3
  15  -3 -10 193.502 82.7860   2
  14  -3 -10 207.277 86.7783   2
  14   3 -10 269.860 118.214   3
  13  -3 -10 711.671 139.393   2
  13   3 -10 503.040 131.512   3
  12  -3 -10 227.841 82.8719   2
  12   3 -10 140.754 84.5897   3
  11  -3 -10 645.128 131.625   2
  11   3 -10 765.471 171.101   3
  10  -3 -10 410.114 109.885   2
  10   3 -10 310.729 106.876   3
   9  -3 -10-26.3787 52.5564   2
   9   3 -10 2.45994 69.8827   3
   8  -3 -10-86.7162 79.2130   2
  -8  -3  10-30.9144 38.0162   1
  -7  -3  10 859.643 118.972   1
   7  -3 -10 638.123 131.946   2
  -6  -3  10 173.177 54.1765   1
   6  -3 -10 239.935 82.3463   2
   5  -3 -10 5814.10 384.602   2
  -5  -3  10 5387.92 258.161   1
   4  -3 -10 100.958 69.2841   2
   3  -3 -10 66.6649 68.9076   1
   3  -3 -10 119.453 79.1365   2
   2   3 -10 1076.59 166.550   2
   2  -3 -10 1175.08 157.322   1
   2  -3 -10 1460.76 196.870   2
   1   3 -10 744.626 134.156   2
   1  -3 -10 744.875 131.279   1
   1  -3 -10 945.394 157.165   2
   0   3 -10 551.091 120.604   2
   0  -3 -10 900.164 158.220   2
   0  -3 -10 862.399 140.381   1
  -1  -3 -10 148.559 77.6412   1
  -1   3 -10 113.935 68.3553   2
  -1  -3 -10 159.142 77.6372   2
  -2   3 -10 2282.83 236.793   2
  -2  -3 -10 2198.93 245.753   2
  -2  -3 -10 2254.15 222.929   1
  -3  -3 -10 125.637 75.6332   2
  -3   3 -10 78.9170 53.0425   2
  -3  -3 -10 235.293 97.8497   1
  -4  -3 -10 73.9184 70.8542   2
  -4  -3 -10 71.6742 73.5835   1
  -4   3 -10 85.9154 70.5947   2
  -5  -3 -10 58.4449 56.2802   1
  -5  -3 -10-17.3624 67.8553   2
  -5   3 -10 116.572 70.8628   2
  -6  -3 -10 104.808 53.3444   2
   6   3  10 136.082 101.319   3
  -6   3 -10 181.215 74.6755   2
  -6  -3 -10 81.7996 56.1607   1
  -7  -3 -10 65.9441 65.4598   2
  -7  -3 -10 6.04329 55.0731   1
  -7   3 -10 165.117 79.7498   2
   8  -3  10 888.956 171.459   3
  14  -4 -10 2774.27 265.787   2
  14   4 -10 2732.14 334.065   3
  13  -4 -10 265.116 92.5489   2
  13   4 -10 407.394 127.974   3
  12  -4 -10 136.723 78.2174   2
  12   4 -10 67.2996 79.2968   3
  11  -4 -10 572.899 135.883   2
  11   4 -10 623.150 157.180   3
  10  -4 -10 3074.36 285.413   2
  10   4 -10 3617.40 340.053   3
   9  -4 -10 967.798 160.652   2
   9   4 -10 1019.99 179.605   3
   8  -4 -10 6998.44 427.309   2
   7  -4 -10 7675.93 452.118   2
  -7  -4  10 7082.70 309.161   1
   6  -4 -10 484.401 113.703   2
  -6  -4  10 566.207 91.0131   1
  -5  -4  10 2716.73 173.849   1
   5  -4 -10 2685.65 269.039   2
   4  -4 -10-34.3068 76.8384   2
   3  -4 -10-35.1632 71.9347   1
   3  -4 -10 121.093 82.4588   2
   2  -4 -10 1216.94 169.497   1
   2  -4 -10 1395.25 200.676   2
   1  -4 -10 6722.32 422.362   2
   1  -4 -10 6600.60 373.401   1
   1   4 -10 6847.54 405.587   2
   0   4 -10 6243.20 389.154   2
   0  -4 -10 6147.79 408.805   2
   0  -4 -10 5677.42 349.891   1
  -1  -4 -10 77.4301 67.8602   1
  -1   4 -10 152.407 77.1883   2
  -2   4 -10 4888.97 346.536   2
  -2  -4 -10 5149.28 379.952   2
  -2  -4 -10 4846.17 339.440   1
  -3   4 -10 4167.01 316.612   2
  -3  -4 -10 5020.03 377.871   2
  -3  -4 -10 4576.57 332.443   1
  -4  -4 -10 1811.32 231.458   2
  -4  -4 -10 1516.12 199.426   1
  -4   4 -10 1476.30 190.007   2
  -5  -4 -10 71.7906 57.8227   1
  -5  -4 -10-34.7813 78.9045   2
  -5   4 -10-4.11965 57.5466   2
  -6  -4 -10 2069.54 235.241   1
  -6   4 -10 2385.65 243.157   2
  -6  -4 -10 2554.62 281.183   2
   6   4  10 2549.58 286.729   3
  -7   4 -10 30.8210 44.0943   2
  -7  -4 -10 23.3190 86.4753   1
   8  -4  10 385.223 118.777   3
  14  -5 -10 51.0228 56.7031   2
  13   5 -10 95.1813 74.1792   3
  13  -5 -10-26.5063 49.2693   2
  12   5 -10 370.863 101.680   3
  12  -5 -10 250.313 91.2403   2
  11   5 -10 1671.03 241.847   3
  11  -5 -10 1529.01 201.494   2
  10   5 -10 167.442 114.705   3
  10  -5 -10 151.940 80.0849   2
   9   5 -10 1921.34 250.233   3
   9  -5 -10 1627.38 212.264   2
   8  -5 -10 916.471 158.901   2
   8   5 -10 643.125 157.320   3
   7  -5 -10 96.5194 79.1980   2
   6  -5 -10 6288.78 410.616   2
   5  -5 -10-9.07701 57.5308   2
   4  -5 -10 1826.04 227.115   2
   4  -5 -10 1737.16 207.156   1
   3  -5 -10 946.161 168.513   2
   3  -5 -10 778.114 142.298   1
   2  -5 -10 10558.1 539.953   2
   2  -5 -10 10759.2 498.868   1
   1  -5 -10 805.383 152.486   2
   1  -5 -10 647.717 131.727   1
   0  -5 -10 229.735 98.2543   2
   0  -5 -10 143.591 83.6072   1
  -1  -5 -10 352.600 106.906   2
  -1  -5 -10 328.979 113.317   1
  -1   5 -10 307.072 95.7080   2
  -2  -5 -10-17.3738 62.0800   2
  -2   5 -10 106.859 63.7780   2
  -2  -5 -10 160.789 107.618   1
  -3  -5 -10 972.587 164.104   1
  -3  -5 -10 810.672 160.593   2
  -3   5 -10 702.253 136.072   2
  -4  -5 -10 769.472 164.848   2
  -4   5 -10 560.453 133.288   2
  -4  -5 -10 651.767 146.149   1
  -5   5 -10 2108.94 225.153   2
  -5  -5 -10 1958.28 234.148   1
  -5  -5 -10 2205.11 271.882   2
   5   5  10 2571.68 291.140   3
  -6  -5 -10 89.2863 78.1317   1
  -6   5 -10 180.803 81.2072   2
  -7  -5 -10 106.195 75.6358   1
   8  -5  10 325.038 109.753   3
  13  -6 -10 70.6283 53.0654   2
  12  -6 -10-7.45587 46.8510   2
  12   6 -10-166.285 93.2658   3
  11  -6 -10 433.174 112.789   2
  11   6 -10 488.569 138.299   3
  10  -6 -10 289.733 97.9538   2
  10   6 -10 522.070 141.285   3
   9  -6 -10 1097.84 183.076   2
   9   6 -10 1364.72 216.200   3
   8  -6 -10 1380.55 205.324   2
   8   6 -10 1297.25 204.553   3
   7  -6 -10 272.756 104.907   2
   6  -6 -10 66.7041 68.8079   2
   5  -6 -10 1917.99 236.740   2
   4  -6 -10 6530.52 430.795   2
   4  -6 -10 6394.29 409.365   1
   3  -6 -10 2175.74 251.128   2
   3  -6 -10 2516.26 251.162   1
   2  -6 -10 3041.98 298.646   2
   2  -6 -10 2305.28 244.969   1
   1  -6 -10 10614.5 557.779   2
   1  -6 -10 10391.1 510.990   1
   0  -6 -10 1202.47 193.435   2
   0  -6 -10 774.878 148.408   1
  -1  -6 -10 759.732 157.269   2
  -1  -6 -10 909.337 164.699   1
  -2  -6 -10 1595.14 225.342   2
  -2   6 -10 1175.25 172.917   2
  -2  -6 -10 1541.87 218.285   1
  -3  -6 -10 474.321 143.574   1
  -3  -6 -10 506.765 131.928   2
  -3   6 -10 452.938 111.302   2
  -4  -6 -10 534.944 134.220   2
  -4   6 -10 554.977 122.010   2
  -4  -6 -10 553.750 146.610   1
   4   6  10 527.924 129.731   3
  -5   6 -10 6134.97 388.829   2
  -5  -6 -10 5753.80 424.411   1
  -6  -6 -10 5221.52 406.516   1
  13  -7 -10 144.961 59.5731   2
  12  -7 -10 67.5162 64.5608   2
  12   7 -10 105.933 75.3461   3
  11  -7 -10 57.1301 59.7097   2
  11   7 -10 116.577 80.4970   3
  10  -7 -10-25.0797 57.7187   2
  10   7 -10 134.446 86.1807   3
   9  -7 -10 651.544 144.710   2
   9   7 -10 725.734 160.524   3
   8  -7 -10 858.913 162.156   2
   8   7 -10 929.096 175.443   3
   7  -7 -10 238.488 98.6396   2
   6  -7 -10 63.1549 51.1223   2
   5  -7 -10 1475.43 213.304   2
   4  -7 -10 96.0927 92.7995   2
   4  -7 -10 60.5875 102.594   1
   3  -7 -10 46.4258 84.9974   2
   3  -7 -10 73.6088 92.2322   1
   2  -7 -10 2623.87 285.805   2
   2  -7 -10 2974.45 292.090   1
   1  -7 -10 879.625 168.314   1
   1  -7 -10 852.596 172.841   2
   0  -7 -10-125.616 101.301   1
   0  -7 -10 188.301 100.058   2
  -1  -7 -10 301.929 133.681   2
  -1  -7 -10 301.544 110.137   1
  -2  -7 -10 832.820 184.409   2
  -2  -7 -10 271.306 99.9408   1
  -3  -7 -10 2.55266 63.1401   1
  -3   7 -10-35.4716 51.4870   2
   3   7  10 52.0117 75.3013   3
  -4  -7 -10 227.091 100.043   1
  -4   7 -10 241.389 90.2842   2
   4   7  10 238.580 100.428   3
  -5  -7 -10 622.458 149.351   1
  -5   7 -10 682.419 137.659   2
  12  -8 -10 646.179 141.131   2
  11  -8 -10 1184.79 186.493   2
  11   8 -10 1389.04 230.679   3
  10  -8 -10 335.071 105.819   2
  10   8 -10 550.820 141.560   3
   9  -8 -10-53.9601 70.1305   2
   9   8 -10 32.9948 89.1232   3
   8  -8 -10 848.023 164.546   2
   8   8 -10 1283.94 218.497   3
   7  -8 -10 1880.46 245.618   2
   6  -8 -10 589.077 145.556   2
   5  -8 -10 1289.26 209.010   2
   4  -8 -10 1379.89 213.912   2
   4  -8 -10 1410.65 206.875   1
   3  -8 -10 88.2778 68.8402   2
   3  -8 -10 109.093 95.1052   1
   2  -8 -10 621.039 146.944   2
   2  -8 -10 395.801 117.724   1
   1  -8 -10 5985.24 443.916   2
   1  -8 -10 5104.92 389.307   1
   0  -8 -10 509.413 136.451   1
   0  -8 -10 619.054 155.231   2
  -1  -8 -10 1251.06 202.883   1
  -2  -8 -10 1516.37 234.251   1
   2   8  10 1284.27 199.427   3
  -3   8 -10 88.7916 54.4778   2
   3   8  10 37.1586 57.7843   3
  -4   8 -10-62.7094 65.7495   2
  10  -9 -10 15.8903 69.1183   2
  10   9 -10 145.908 112.518   3
   9  -9 -10 432.609 120.459   2
   9   9 -10 343.338 122.420   3
   8  -9 -10 72.9495 64.9934   2
   8   9 -10-28.3895 85.7035   3
   7  -9 -10 949.283 185.570   2
   6  -9 -10 22.7674 79.4277   2
   5  -9 -10 565.957 150.522   1
   5  -9 -10 546.533 139.860   2
   4  -9 -10-61.0698 84.7834   2
   4  -9 -10 69.5673 83.3438   1
   3  -9 -10 345.529 118.668   1
   2  -9 -10 1556.35 226.100   1
   1  -9 -10 138.340 85.9555   1
   0  -9 -10 150.292 80.6843   1
  -1  -9 -10 77.6864 66.6722   1
   1   9  10 246.063 92.3451   3
   2   9  10 2243.86 264.528   3
  -4   9 -10 4.12803 48.0935   2
   9  10 -10 272.779 103.050   3
   8  10 -10 565.942 159.934   3
  -1  10  10 1267.99 194.347   3
   0  10  10 1604.53 214.440   3
   1  10  10 390.465 132.498   3
  -3  11  10 112.684 69.4110   3
  -2  11  10 1613.51 213.593   3
  -1  11  10 150.448 78.2479   3
   0  11  10 78.7259 83.7305   3
  16   0 -11-174.933 79.8711   2
  15   0 -11-15.1202 65.4179   2
  14   0 -11-16.6421 52.3147   2
  13   0 -11 16.9476 60.4418   2
  12   0 -11-109.038 89.1772   2
  11   0 -11-111.387 86.6529   2
  10   0 -11-45.9854 70.2781   2
   9   0 -11-97.9302 88.6535   2
   8   0 -11-27.8415 80.3797   2
   7   0 -11-24.8422 54.3191   2
   6   0 -11 19.1440 58.2296   2
   5   0 -11-6.20703 57.1754   2
   4   0 -11 13.5645 53.8971   2
   3   0 -11-76.6781 76.6590   2
   2   0 -11-69.8585 86.7091   2
   1   0 -11-40.1555 93.5945   2
   0   0 -11-86.2729 79.8993   2
  -1   0 -11-1.50215 45.5981   1
  -1   0 -11 74.5229 76.1365   2
  -2   0 -11 7.02835 56.5716   1
  -2   0 -11 51.1619 66.4446   2
  -3   0 -11 72.8077 78.0533   2
  -4   0 -11-83.2790 71.5134   2
  -5   0 -11-30.1747 80.5199   2
  -6   0 -11-139.011 76.7799   2
  -7   0 -11 108.915 84.9081   2
  16   1 -11 674.756 150.676   2
  15   1 -11 465.629 127.426   2
  15  -1 -11 313.004 101.333   2
  14  -1 -11 2148.64 250.563   2
  14   1 -11 2358.68 303.674   3
  14   1 -11 2583.95 278.960   2
  13   1 -11 157.877 89.9152   2
  13  -1 -11 181.022 89.3471   2
  13   1 -11 157.874 101.807   3
  12   1 -11 938.745 164.454   2
  12  -1 -11 617.798 140.062   2
  11   1 -11 66.9148 55.2064   2
  11  -1 -11 224.930 93.3779   2
  10   1 -11 560.941 143.812   2
  10  -1 -11 494.189 129.033   2
   9   1 -11 194.117 97.0120   2
   9  -1 -11 163.280 85.4550   2
   8   1 -11 6358.73 429.828   2
   8  -1 -11 6321.50 422.905   2
   7   1 -11 6796.92 442.221   2
   7  -1 -11 6994.53 447.987   2
   6   1 -11 626.913 135.515   2
   6  -1 -11 772.017 159.084   2
   5   1 -11 265.545 94.5813   2
   5  -1 -11 277.009 105.265   2
   4   1 -11 971.201 174.213   2
   4  -1 -11 743.958 148.717   2
   3   1 -11 680.510 146.747   2
   3  -1 -11 565.672 128.067   2
   2   1 -11 1571.40 211.812   2
   2  -1 -11 1661.26 219.755   2
   1   1 -11 24808.9 821.823   2
   1  -1 -11 25017.6 831.588   2
   0   1 -11 5650.24 393.714   2
   0  -1 -11 6228.21 421.509   2
   0  -1 -11 5729.58 314.248   1
  -1  -1 -11 391.500 88.3363   1
  -1   1 -11 595.064 132.319   2
  -1  -1 -11 289.607 92.5298   2
  -2   1 -11 4159.39 337.221   2
  -2  -1 -11 3816.98 331.651   2
  -2  -1 -11 3987.13 265.186   1
  -3  -1 -11 2034.69 245.493   2
  -3  -1 -11 1750.82 184.487   1
  -3   1 -11 1714.69 219.303   2
  -4  -1 -11 655.721 147.856   2
  -4  -1 -11 393.585 96.4102   1
  -4   1 -11 518.698 130.586   2
  -5  -1 -11 399.197 114.525   2
  -5   1 -11 348.123 119.529   2
  -6   1 -11 4231.64 346.206   2
  -6  -1 -11 5078.43 389.520   2
  -7   1 -11 519.255 121.909   2
  -7  -1 -11 109.333 78.6009   2
  15  -2 -11-5.63754 58.4586   2
  14  -2 -11 4.84185 58.3306   2
  13  -2 -11 367.350 114.073   2
  13   2 -11 312.077 132.501   3
  12  -2 -11-19.6557 53.3101   2
  12   2 -11-34.0904 98.5707   3
  11  -2 -11 450.322 134.528   2
  10  -2 -11 88.7212 52.7104   2
   9  -2 -11 750.620 156.736   2
   8  -2 -11 110.984 62.7900   2
   7   2 -11 369.585 113.699   2
   7  -2 -11 222.884 82.9229   2
   6   2 -11 1108.35 177.362   2
   6  -2 -11 943.979 171.128   2
   5   2 -11-62.6186 67.5803   2
   5  -2 -11 72.8602 73.0455   2
   4   2 -11 488.929 130.053   2
   4  -2 -11 521.537 126.490   2
   3   2 -11-92.1227 93.0070   2
   3  -2 -11 38.3754 54.6097   2
   2   2 -11 335.820 101.482   2
   2  -2 -11 540.673 136.314   2
   1  -2 -11 841.407 134.825   1
   1   2 -11 734.397 148.715   2
   1  -2 -11 1189.40 192.197   2
   0  -2 -11 146.037 67.7250   1
   0   2 -11 11.1777 73.4069   2
   0  -2 -11 88.6450 58.8363   2
  -1   2 -11 71.4193 71.6979   2
  -1  -2 -11 14.4569 67.6056   1
  -1  -2 -11-9.72278 58.8078   2
  -2  -2 -11 27.2512 49.8565   1
  -2   2 -11 74.6040 59.5980   2
  -2  -2 -11 55.4059 75.1311   2
  -3  -2 -11 90.3872 75.2111   2
  -3  -2 -11 5.36373 67.0171   1
  -3   2 -11 57.6755 69.7408   2
  -4  -2 -11 118.624 76.0083   2
  -4  -2 -11 54.8328 75.9527   1
  -4   2 -11 125.479 86.0426   2
  -5   2 -11 3812.98 325.001   2
  -5  -2 -11 3795.83 339.796   2
  -5  -2 -11 3572.86 285.114   1
  -6  -2 -11 1474.11 215.093   2
  -6   2 -11 1399.11 200.794   2
  -7   2 -11 164.154 78.9654   2
  -7  -2 -11 268.225 88.4454   2
  15  -3 -11 489.468 124.386   2
  14  -3 -11 705.994 149.440   2
  13  -3 -11-86.4451 78.8654   2
  13   3 -11 22.7234 76.7380   3
  12  -3 -11 21.6151 56.3302   2
  12   3 -11 99.2089 87.5464   3
  11  -3 -11-16.3937 60.3616   2
  11   3 -11 206.971 107.906   3
  10  -3 -11 411.538 108.153   2
   9  -3 -11 97.2143 79.6682   2
   8  -3 -11 8045.21 476.521   2
   7  -3 -11 2394.38 264.663   2
   6  -3 -11 2562.34 272.919   2
   5  -3 -11 123.814 71.9587   2
   4   3 -11 89.0274 56.4608   2
   4  -3 -11-32.6851 62.7441   2
   3   3 -11 373.153 103.878   2
   3  -3 -11 551.141 135.720   2
   2  -3 -11 322.411 87.9344   1
   2   3 -11 88.0305 58.9228   2
   2  -3 -11 226.202 94.5927   2
   1   3 -11 9546.82 512.779   2
   1  -3 -11 9541.61 527.924   2
   1  -3 -11 8146.59 411.013   1
   0   3 -11 480.838 126.763   2
   0  -3 -11 414.655 97.8185   1
   0  -3 -11 562.512 142.754   2
  -1  -3 -11 1681.02 226.578   2
  -1   3 -11 1754.56 220.423   2
  -1  -3 -11 1399.28 178.311   1
  -2  -3 -11 0.84924 67.4557   2
  -2  -3 -11 18.8676 57.0683   1
  -2   3 -11 82.2384 78.6104   2
  -3  -3 -11 1.29171 55.8964   2
  -3  -3 -11 128.812 76.3313   1
  -3   3 -11 29.0936 72.8081   2
  -4  -3 -11 461.618 121.473   2
  -4  -3 -11 193.201 93.8280   1
  -4   3 -11 388.367 111.252   2
  -5  -3 -11 874.400 157.235   1
  -5  -3 -11 611.404 142.342   2
  -5   3 -11 918.184 161.863   2
  -6  -3 -11 1098.93 199.203   2
  -6  -3 -11 1024.73 166.672   1
  -6   3 -11 1101.95 186.264   2
  14  -4 -11 71.7408 64.4865   2
  13  -4 -11 336.976 109.258   2
  12  -4 -11 78.3760 71.0627   2
  12   4 -11 23.7282 65.9649   3
  11  -4 -11-4.50062 61.5649   2
  11   4 -11 96.8118 85.4260   3
  10  -4 -11 229.817 104.550   2
   9  -4 -11 1862.98 237.352   2
   8  -4 -11 264.665 119.437   2
   7  -4 -11 176.863 89.5376   2
   6  -4 -11 357.699 108.638   2
   5  -4 -11 1422.28 207.170   2
   4  -4 -11-93.1256 94.6139   2
   3  -4 -11-46.8347 67.6498   1
   3  -4 -11-26.0579 73.7852   2
   2  -4 -11 762.741 141.912   1
   2   4 -11 856.612 164.299   2
   1  -4 -11 79.8652 55.7564   2
   1   4 -11-9.80600 77.2105   2
   1  -4 -11 24.2415 74.2442   1
   0  -4 -11 262.777 92.5601   2
   0   4 -11 531.596 128.892   2
   0  -4 -11 375.935 95.7189   1
  -1  -4 -11 883.158 166.983   2
  -1  -4 -11 726.258 138.816   1
  -1   4 -11 721.549 147.734   2
  -2  -4 -11 1838.19 240.270   2
  -2  -4 -11 1503.49 196.000   1
  -2   4 -11 1690.86 221.432   2
  -3  -4 -11 481.005 136.172   2
  -3  -4 -11 443.672 121.645   1
  -3   4 -11 549.070 134.856   2
  -4  -4 -11 654.162 154.921   2
  -4   4 -11 417.704 114.189   2
  -4  -4 -11 615.960 136.475   1
  -5  -4 -11 56.0477 81.9163   1
  -5  -4 -11 244.269 115.485   2
  -5   4 -11 36.4744 48.3501   2
  -6  -4 -11 89.4740 77.9902   1
  -6   4 -11-86.2302 63.7903   2
  14  -5 -11 1679.63 221.745   2
  13  -5 -11 31.3790 60.1206   2
  12  -5 -11 1208.82 191.276   2
  11  -5 -11 652.355 144.160   2
  11   5 -11 582.455 162.338   3
  10  -5 -11 38.6973 71.0333   2
  10   5 -11 27.6597 65.2123   3
   9  -5 -11-26.3106 53.2854   2
   8  -5 -11 2387.21 270.665   2
   7  -5 -11 3755.46 336.868   2
   6  -5 -11 569.702 138.650   2
   5  -5 -11 1595.89 225.806   2
   4  -5 -11 1574.67 222.982   2
   3  -5 -11 191.855 100.317   2
   3  -5 -11 267.382 92.5881   1
   2  -5 -11 1540.71 223.478   2
   2  -5 -11 2087.75 229.606   1
   1  -5 -11 5126.69 398.737   2
   1  -5 -11 5138.33 361.807   1
   1   5 -11 5312.70 388.954   2
   0  -5 -11 1737.11 234.639   2
   0   5 -11 1586.02 211.257   2
   0  -5 -11 1398.71 195.552   1
  -1  -5 -11 373.140 107.258   1
  -1  -5 -11 510.918 137.169   2
  -1   5 -11 639.453 141.595   2
  -2   5 -11 2119.44 247.259   2
  -2  -5 -11 1766.36 238.108   2
  -2  -5 -11 1636.13 221.679   1
  -3  -5 -11 1307.32 214.634   2
  -3   5 -11 1030.23 171.186   2
  -3  -5 -11 889.878 166.753   1
  -4  -5 -11 418.645 142.957   2
  -4   5 -11 224.184 94.0504   2
  -4  -5 -11 441.069 142.482   1
  -5   5 -11 2414.81 256.925   2
  -5  -5 -11 1839.52 238.054   1
  -6  -5 -11 352.137 125.564   1
  13  -6 -11 535.185 132.848   2
  12  -6 -11 8.86434 63.0899   2
  11  -6 -11 165.468 87.1442   2
  11   6 -11 211.889 98.7308   3
  10  -6 -11 161.291 94.7527   2
  10   6 -11-124.766 97.0369   3
   9  -6 -11 678.502 155.631   2
   8  -6 -11 137.723 82.7288   2
   7  -6 -11 2333.07 273.798   2
   6  -6 -11 177.704 92.9809   2
   5  -6 -11 806.926 166.739   2
   4  -6 -11 20.0148 62.2799   2
   3  -6 -11 96.9776 66.9689   2
   3  -6 -11 142.636 95.7252   1
   2  -6 -11 1051.01 189.769   2
   2  -6 -11 974.202 169.865   1
   1  -6 -11 79.1969 67.5919   2
   1  -6 -11 133.727 93.3194   1
   0  -6 -11 383.614 118.524   2
   0   6 -11 430.703 116.158   2
   0  -6 -11 298.454 98.5898   1
  -1  -6 -11 496.751 117.396   1
  -1  -6 -11 919.035 173.306   2
  -1   6 -11 776.515 150.194   2
  -2   6 -11 6421.98 423.397   2
  -2  -6 -11 7125.86 492.446   2
  -2  -6 -11 5644.04 404.300   1
  -3   6 -11 57.2224 78.3595   2
  -3  -6 -11 69.1394 76.9569   1
  -4   6 -11-0.39952 64.9339   2
  -4  -6 -11-0.44254 74.2245   1
  -5   6 -11 107.125 69.8399   2
  13  -7 -11 43.7603 60.3261   2
  12  -7 -11 227.796 97.3051   2
  11  -7 -11 138.826 97.8503   2
  10  -7 -11 1453.46 218.638   2
  10   7 -11 1341.11 236.094   3
   9  -7 -11 726.577 168.085   2
   8  -7 -11 2418.94 282.457   2
   7  -7 -11 2018.35 257.516   2
   6  -7 -11 17.0748 54.1073   2
   5  -7 -11 641.058 151.747   2
   4  -7 -11 2224.99 270.694   2
   4  -7 -11 2039.22 250.041   1
   3  -7 -11 5073.48 414.469   2
   3  -7 -11 4930.83 383.889   1
   2  -7 -11 120.495 94.1269   2
   2  -7 -11 193.793 71.2775   1
   1  -7 -11 8833.11 548.900   2
   1  -7 -11 9814.89 536.435   1
   0  -7 -11 1043.40 174.618   1
   0  -7 -11 1087.61 207.745   2
  -1  -7 -11 126.679 97.3024   1
  -1   7 -11 6.93409 55.4604   2
  -2  -7 -11 1419.61 210.452   1
  -2   7 -11 1554.58 217.943   2
  -3   7 -11 4102.57 340.829   2
  -3  -7 -11 4149.74 365.696   1
  -4   7 -11 1447.43 208.574   2
  12  -8 -11 37.8891 57.8204   2
  11  -8 -11-39.6775 85.5610   2
  10  -8 -11 366.562 112.287   2
   9  -8 -11-16.1865 57.9777   2
   8  -8 -11 745.188 159.074   2
   7  -8 -11-43.3071 66.8399   2
   6  -8 -11 1030.30 190.709   2
   5  -8 -11 53.0430 68.0070   2
   4  -8 -11-59.1192 94.1337   2
   4  -8 -11 473.292 145.500   1
   3  -8 -11 143.862 89.2807   2
   3  -8 -11-0.44153 87.3959   1
   2  -8 -11 105.699 73.6997   2
   2  -8 -11 219.064 115.691   1
   1  -8 -11 780.064 165.673   1
   0  -8 -11 108.049 93.5635   1
  -2   8 -11 779.943 152.336   2
  -3   8 -11 117.901 83.3183   2
  11  -9 -11 914.157 180.659   2
  10  -9 -11 859.593 178.685   2
   9  -9 -11 12.0518 60.9862   2
   8  -9 -11 277.908 112.258   2
   7  -9 -11 847.382 181.957   2
   6  -9 -11-106.512 108.265   2
  15   0 -12 2.34247 55.9120   2
  14   0 -12 24.7537 68.0926   2
  13   0 -12 58.5662 68.9111   2
  12   0 -12 335.030 118.712   2
  11   0 -12 618.791 147.866   2
  10   0 -12 214.171 99.1629   2
   9   0 -12-56.0381 79.5913   2
   8   0 -12 623.192 149.456   2
   7   0 -12 282.440 98.9476   2
   6   0 -12 265.507 93.9520   2
   5   0 -12 361.128 107.459   2
   4   0 -12 223.019 116.288   2
   3   0 -12 82.3879 86.6557   2
   2   0 -12 3712.64 343.102   2
   1   0 -12 4551.05 376.307   2
   0   0 -12 939.900 167.235   2
  -1   0 -12-53.3692 92.8854   2
  -2   0 -12 638.963 146.901   2
  -3   0 -12 57.8308 73.1644   2
  -4   0 -12 138.667 74.2730   2
  -5   0 -12 2915.85 305.352   2
  15  -1 -12 5.52740 66.7162   2
  14   1 -12 112.036 74.9227   2
  14  -1 -12-5.05844 60.1595   2
  13   1 -12-80.0804 74.0594   2
  13  -1 -12-59.8724 62.9954   2
  12   1 -12-11.2908 51.0867   2
  12  -1 -12 35.9544 58.5206   2
  11   1 -12 135.781 101.750   2
  11  -1 -12 117.294 76.2098   2
  10   1 -12 674.574 158.132   2
  10  -1 -12 580.047 143.317   2
   9   1 -12-155.429 96.0125   2
   9  -1 -12-10.7797 58.6563   2
   8   1 -12 52.4149 56.7281   2
   8  -1 -12 38.0140 63.1154   2
   7   1 -12 640.262 160.394   2
   7  -1 -12 557.123 144.128   2
   6   1 -12-91.4268 81.6466   2
   6  -1 -12-35.8740 77.4273   2
   5   1 -12 2386.88 277.016   2
   5  -1 -12 2078.18 259.541   2
   4   1 -12-23.7642 59.6804   2
   4  -1 -12-30.7646 70.6973   2
   3   1 -12 1420.86 217.063   2
   3  -1 -12 1162.00 191.814   2
   2   1 -12 132.628 85.3018   2
   2  -1 -12 171.837 94.7612   2
   1   1 -12 327.388 123.356   2
   1  -1 -12 232.930 100.390   2
   0   1 -12 216.554 102.358   2
   0  -1 -12 413.150 123.013   2
  -1  -1 -12 139.296 63.0952   1
  -1   1 -12 121.869 74.3693   2
  -1  -1 -12 226.103 104.542   2
  -2   1 -12 177.559 94.8287   2
  -2  -1 -12 254.567 117.159   2
  -3   1 -12-89.7449 81.3742   2
  -3  -1 -12 104.650 90.4598   2
  -4  -1 -12 989.694 188.972   2
  -4   1 -12 968.784 175.944   2
  -5   1 -12 14.3941 54.9619   2
  14  -2 -12 1030.18 184.094   2
  13   2 -12 178.395 96.8795   2
  13  -2 -12-10.4043 48.1616   2
  12   2 -12 1016.31 190.352   2
  12  -2 -12 760.963 158.861   2
  11   2 -12 434.456 132.477   2
  11  -2 -12 481.484 138.525   2
  10   2 -12 634.277 148.614   2
  10  -2 -12 474.003 128.902   2
   9   2 -12 756.517 169.452   2
   9  -2 -12 404.832 129.962   2
   8   2 -12 1235.55 208.022   2
   8  -2 -12 934.231 176.393   2
   7   2 -12 8450.16 523.246   2
   7  -2 -12 8500.00 517.093   2
   6   2 -12 233.788 118.542   2
   6  -2 -12-5.76261 76.1274   2
   5   2 -12 2322.59 272.103   2
   5  -2 -12 1705.27 231.835   2
   4   2 -12 1677.56 233.646   2
   4  -2 -12 1854.06 248.302   2
   3   2 -12 142.072 72.5309   2
   3  -2 -12 348.211 109.661   2
   2   2 -12 59.1243 64.0090   2
   2  -2 -12 299.342 111.081   2
   1   2 -12 11311.3 588.005   2
   1  -2 -12 11357.8 598.611   2
   0   2 -12 6244.88 440.239   2
   0  -2 -12 6614.72 459.091   2
   0  -2 -12 6176.56 357.685   1
  -1   2 -12 2184.72 261.311   2
  -1  -2 -12 1605.11 186.326   1
  -1  -2 -12 1624.55 236.293   2
  -2  -2 -12 1853.47 242.824   2
  -2  -2 -12 1512.07 180.741   1
  -2   2 -12 1665.98 225.374   2
  -3  -2 -12 489.599 140.106   2
  -3   2 -12 395.020 105.718   2
  -4   2 -12 107.657 79.0973   2
  -5   2 -12 2134.20 256.946   2
  14  -3 -12 123.365 76.6246   2
  13  -3 -12-18.6289 54.0054   2
  12  -3 -12 45.2723 74.9743   2
  11  -3 -12-17.6424 82.8697   2
  10  -3 -12 135.539 91.0315   2
   9  -3 -12 1144.43 199.639   2
   8  -3 -12 112.629 84.5497   2
   7   3 -12 337.073 134.225   2
   7  -3 -12 516.644 142.043   2
   6   3 -12 181.472 89.0933   2
   6  -3 -12-56.7840 66.2181   2
   5   3 -12 187.306 84.4305   2
   5  -3 -12 115.768 68.2022   2
   4   3 -12 745.979 158.237   2
   4  -3 -12 657.135 159.761   2
   3   3 -12 127.963 79.2599   2
   3  -3 -12 218.101 89.8934   2
   2   3 -12 3.99630 67.9212   2
   2  -3 -12 181.582 87.4240   2
   1  -3 -12 41.8079 60.8305   1
   1   3 -12 12.3099 56.5714   2
   1  -3 -12 109.623 100.584   2
   0  -3 -12 60.7676 58.2449   1
   0   3 -12-55.7050 96.5365   2
   0  -3 -12 79.2182 78.0125   2
  -1  -3 -12 472.417 126.334   2
  -1   3 -12 549.282 134.111   2
  -1  -3 -12 528.659 116.516   1
  -2  -3 -12 202.943 90.9713   2
  -2   3 -12 63.3835 67.8191   2
  -2  -3 -12 73.8980 58.5350   1
  -3  -3 -12 354.249 121.732   1
  -3   3 -12 213.355 95.0996   2
  -4   3 -12 984.830 182.324   2
  -5   3 -12-419.773 124.421   2
  14  -4 -12 1390.55 215.415   2
  13  -4 -12 267.323 114.371   2
  12  -4 -12 1833.69 246.328   2
  11  -4 -12 1909.16 252.552   2
  10  -4 -12 1146.20 201.339   2
   9  -4 -12 877.513 182.311   2
   8  -4 -12 561.483 135.921   2
   7  -4 -12 1252.88 209.170   2
   6  -4 -12 167.680 85.3951   2
   5  -4 -12 1687.91 237.278   2
   5   4 -12 2142.14 267.585   2
   4  -4 -12 2092.94 266.358   2
   4   4 -12 2242.94 275.698   2
   3   4 -12 48.7743 64.2581   2
   3  -4 -12 47.0153 65.8840   2
   2   4 -12 4099.44 358.188   2
   2  -4 -12 3686.41 351.589   2
   2  -4 -12 3266.15 286.928   1
   1   4 -12 7558.71 486.119   2
   1  -4 -12 7498.87 501.584   2
   1  -4 -12 7435.30 429.487   1
   0  -4 -12 1353.20 217.755   2
   0   4 -12 1432.79 213.273   2
   0  -4 -12 1202.03 179.668   1
  -1  -4 -12 440.030 138.476   2
  -1   4 -12 400.358 121.095   2
  -1  -4 -12 328.298 99.8147   1
  -2  -4 -12 1997.90 236.891   1
  -2   4 -12 1639.85 222.486   2
  -3  -4 -12 50.1970 65.5681   1
  -3   4 -12 79.8941 56.3133   2
  -4  -4 -12 209.319 95.3189   1
  -4   4 -12 194.872 94.8873   2
  13  -5 -12 1476.43 225.144   2
  12  -5 -12 42.4883 92.3381   2
  11  -5 -12 139.230 112.445   2
  10  -5 -12 1482.75 220.201   2
   9  -5 -12 61.2177 71.9777   2
   8  -5 -12 1283.42 205.543   2
   7  -5 -12 107.419 75.3042   2
   6  -5 -12 4668.92 396.944   2
   5  -5 -12 36.5321 78.8169   2
   4  -5 -12 44.3141 75.5281   2
   3  -5 -12 135.340 87.6864   2
   3   5 -12 65.5405 59.1800   2
   2  -5 -12 121.178 83.8262   2
   2  -5 -12 264.890 110.172   1
   2   5 -12 103.883 60.4029   2
   1  -5 -12 148.183 103.989   2
   1   5 -12-3.61919 63.2829   2
   1  -5 -12 103.527 68.5460   1
   0   5 -12 1847.39 246.151   2
   0  -5 -12 1689.85 223.223   1
  -1   5 -12 1688.14 233.226   2
  -1  -5 -12 1541.99 214.004   1
  -2  -5 -12 176.955 71.5848   1
  -2   5 -12-14.6846 56.3033   2
  -3  -5 -12-23.2726 65.2458   1
  -3   5 -12 236.773 106.298   2
  -4   5 -12 103.607 80.3881   2
  12  -6 -12 16.0918 75.6656   2
  11  -6 -12 177.929 106.587   2
  10  -6 -12 478.472 140.646   2
   9  -6 -12 182.070 109.437   2
   8  -6 -12 2514.44 297.225   2
   7  -6 -12 1569.87 238.457   2
   6  -6 -12 177.269 105.191   2
   5  -6 -12 2421.89 292.389   2
   4  -6 -12 1078.34 201.324   2
   3  -6 -12 237.641 106.016   1
   2   6 -12 29.8802 64.2201   2
   2  -6 -12-177.802 83.3361   1
   1   6 -12 1010.27 178.529   2
   1  -6 -12 976.260 174.883   1
   0   6 -12 2192.92 269.209   2
   0  -6 -12 2274.27 264.647   1
  -1   6 -12 1588.34 228.178   2
  -1  -6 -12 1491.20 221.474   1
  -2  -6 -12 1984.86 253.661   1
  -2   6 -12 2103.71 260.897   2
  -3   6 -12 203.070 71.1538   2
   3  -7 -12 95.0606 85.1445   1
   2  -7 -12 2.23705 96.5599   1
   1  -7 -12-40.1246 83.2344   1
   8   0 -13-94.1140 95.7729   2
   7   0 -13-7.55563 68.3992   2
   6   0 -13 10.5160 87.8316   2
   5   0 -13-66.2191 97.2592   2
   4   0 -13-15.3258 89.1426   2
   3   0 -13-153.217 97.0040   2
   9  -1 -13 24.7247 82.0402   2
   8  -1 -13 443.915 137.210   2
   7   1 -13 1510.08 239.491   2
   7  -1 -13 1871.93 254.089   2
   6   1 -13 516.508 143.881   2
   6  -1 -13 588.480 156.125   2
   5   1 -13 8263.15 540.431   2
   5  -1 -13 7626.33 514.499   2
   4   1 -13 1521.77 236.892   2
   4  -1 -13 1416.42 228.428   2
   3   1 -13 153.699 111.385   2
   3  -1 -13 2.98813 82.4547   2
   2   1 -13 1593.85 241.598   2
   8  -2 -13 680.386 158.263   2
   7  -2 -13-60.7386 83.4662   2
   6  -2 -13 66.3703 71.4031   2
   5   2 -13 24.2407 59.7586   2
   5  -2 -13-94.9023 76.5563   2
   4   2 -13 90.4204 86.0007   2
   3   2 -13-50.2139 88.2448   2
   0  -3 -13 405.439 102.358   1
   1  -4 -13 17.2007 62.2748   1
   0  -4 -13 336.077 94.7895   1
  -1  -4 -13 254.092 102.118   1
   1  -5 -13 2126.95 250.903   1
   0  -5 -13-30.7351 79.7611   1
   0   0   0    0.00    0.00   0

TITL CuCl2AF3 in P2(1)/c
REM P2(1)/c (#14 in standard setting)
CELL 0.71073  14.174487  11.997789  10.448750  90.0000 107.1568  90.0000
ZERR    7.00   0.000945   0.000622   0.000649   0.0000   0.0067   0.0000
LATT  1
SYMM -x, y+1/2,-z+1/2
SFAC C H N O
UNIT 77.00 70.00 7.00 7.00
TREF
HKLF 4
END
;
_shelx_hkl_checksum                6272
_olex2_submission_special_instructions  'No special instructions were received'
_oxdiff_exptl_absorpt_empirical_details
;
Empirical correction (ABSPACK) includes:
- Absorption correction using spherical harmonics
- Frame scaling
;
_oxdiff_exptl_absorpt_empirical_full_max  1.141
_oxdiff_exptl_absorpt_empirical_full_min  0.883
