# Supplementary material for: Copper(II) Complexes with 4-Substituted 2,6-Bis(thiazol-2-yl)pyridines—An Overview of Structural–Optical Relationships
Source: Int J Mol Sci. 2025 Dec 9;26(24):11868. doi: 10.3390/ijms262411868 (PMC12733273; doi:10.3390/ijms262411868)
Supplement: Supplementary file 1 [file ijms-26-11868-s001.zip › ESI/4_CuCl2DM16p_final.cif]

data_cucl2dm16p
_audit_creation_date               2021-03-30
_audit_creation_method
;
Olex2 1.3
(compiled 2020.11.12 svn.r5f609507 for OlexSys, GUI svn.r6272)
;
_shelx_SHELXL_version_number       '2016/4'
_audit_contact_author_address      ?
_audit_contact_author_email        ?
_audit_contact_author_name         ''
_audit_contact_author_phone        ?
_publ_contact_author_id_orcid      ?
_publ_section_references
;
Dolomanov, O.V., Bourhis, L.J., Gildea, R.J, Howard, J.A.K. & Puschmann, H.
 (2009), J. Appl. Cryst. 42, 339-341.

Sheldrick, G.M. (2015). Acta Cryst. A71, 3-8.

Sheldrick, G.M. (2015). Acta Cryst. C71, 3-8.
;
_chemical_name_common              ?
_chemical_name_systematic          ?
_chemical_formula_moiety           'C17 H11 Cl2 Cu N3 O2 S3, 2(C H4 O), H2 O'
_chemical_formula_sum              'C19 H21 Cl2 Cu N3 O5 S3'
_chemical_formula_weight           602.01
_chemical_melting_point            ?
_chemical_oxdiff_formula           'C30 H26 N3 S2 Cl2 Cu1'
loop_
  _atom_type_symbol
  _atom_type_description
  _atom_type_scat_dispersion_real
  _atom_type_scat_dispersion_imag
  _atom_type_scat_source
 'C' 'C' 0.0033 0.0016 'International Tables Vol C Tables 4.2.6.8 and 6.1.1.4'
 'H' 'H' 0.0000 0.0000 'International Tables Vol C Tables 4.2.6.8 and 6.1.1.4'
 'Cl' 'Cl' 0.1484 0.1585 'International Tables Vol C Tables 4.2.6.8 and 6.1.1.4'
 'Cu' 'Cu' 0.3201 1.2651 'International Tables Vol C Tables 4.2.6.8 and 6.1.1.4'
 'N' 'N' 0.0061 0.0033 'International Tables Vol C Tables 4.2.6.8 and 6.1.1.4'
 'O' 'O' 0.0106 0.0060 'International Tables Vol C Tables 4.2.6.8 and 6.1.1.4'
 'S' 'S' 0.1246 0.1234 'International Tables Vol C Tables 4.2.6.8 and 6.1.1.4'

_shelx_space_group_comment
;
The symmetry employed for this shelxl refinement is uniquely defined
by the following loop, which should always be used as a source of
symmetry information in preference to the above space-group names.
They are only intended as comments.
;
_space_group_crystal_system        'triclinic'
_space_group_IT_number             2
_space_group_name_H-M_alt          'P -1'
_space_group_name_Hall             '-P 1'
loop_
  _space_group_symop_operation_xyz
 'x, y, z'
 '-x, -y, -z'

_cell_length_a                     7.5457(7)
_cell_length_b                     12.6550(10)
_cell_length_c                     13.2542(9)
_cell_angle_alpha                  77.635(6)
_cell_angle_beta                   86.523(6)
_cell_angle_gamma                  80.957(7)
_cell_volume                       1220.45(17)
_cell_formula_units_Z              2
_cell_measurement_reflns_used      3220
_cell_measurement_temperature      293(2)
_cell_measurement_theta_max        28.0850
_cell_measurement_theta_min        3.9520
_shelx_estimated_absorpt_T_max     ?
_shelx_estimated_absorpt_T_min     ?
_exptl_absorpt_coefficient_mu      1.407
_exptl_absorpt_correction_T_max    1.00000
_exptl_absorpt_correction_T_min    0.70943
_exptl_absorpt_correction_type     multi-scan
_exptl_absorpt_process_details
;
CrysAlisPro 1.171.40.67a (Rigaku Oxford Diffraction, 2019)
Empirical absorption correction using spherical harmonics,
 implemented in SCALE3 ABSPACK scaling algorithm.
;
_exptl_absorpt_special_details     ?
_exptl_crystal_colour              'green'
_exptl_crystal_density_diffrn      1.638
_exptl_crystal_density_meas        ?
_exptl_crystal_density_method      ?
_exptl_crystal_description         'prism'
_exptl_crystal_F_000               614
_exptl_crystal_size_max            0.16
_exptl_crystal_size_mid            0.13
_exptl_crystal_size_min            0.08
_exptl_transmission_factor_max     ?
_exptl_transmission_factor_min     ?
_diffrn_reflns_av_R_equivalents    0.0345
_diffrn_reflns_av_unetI/netI       0.0564
_diffrn_reflns_Laue_measured_fraction_full  0.997
_diffrn_reflns_Laue_measured_fraction_max  0.855
_diffrn_reflns_limit_h_max         9
_diffrn_reflns_limit_h_min         -9
_diffrn_reflns_limit_k_max         13
_diffrn_reflns_limit_k_min         -15
_diffrn_reflns_limit_l_max         17
_diffrn_reflns_limit_l_min         -18
_diffrn_reflns_number              11938
_diffrn_reflns_point_group_measured_fraction_full  0.997
_diffrn_reflns_point_group_measured_fraction_max  0.855
_diffrn_reflns_theta_full          25.242
_diffrn_reflns_theta_max           29.514
_diffrn_reflns_theta_min           3.566
_diffrn_ambient_temperature        293(2)
_diffrn_detector                   'CCD plate'
_diffrn_detector_area_resol_mean   10.4015
_diffrn_detector_type              Atlas
_diffrn_measured_fraction_theta_full  0.997
_diffrn_measured_fraction_theta_max  0.855
_diffrn_measurement_details
;
List of Runs (angles in degrees, time in seconds):

  # Type    Start    End  Width  t~exp~   \w     \q     \k     \f   Frames
--------------------------------------------------------------------------
  1  \w    -40.00  61.00   1.00    4.04    --  -11.78  59.00 -93.00  101
  2  \w    -85.00  17.00   1.00    4.04    --  -11.78 -59.00 126.00  102
  3  \w    -23.00  39.00   1.00    4.04    --   10.06  77.00  60.00   62
  4  \w    -96.00 -54.00   1.00    4.04    --  -11.78-179.00-150.00   42
  5  \w    -31.00  26.00   1.00    4.04    --  -11.78  77.00  30.00   57
;
_diffrn_measurement_device         'four-circle diffractometer'
_diffrn_measurement_device_type    'Xcalibur, Atlas, Gemini ultra'
_diffrn_measurement_method         '\w scans'
_diffrn_orient_matrix_type        
 'CrysAlisPro convention (1999,Acta A55,543-557)'
_diffrn_orient_matrix_UB_11        -0.0350656000
_diffrn_orient_matrix_UB_12        -0.0241753000
_diffrn_orient_matrix_UB_13        -0.0365728000
_diffrn_orient_matrix_UB_21        -0.0691169000
_diffrn_orient_matrix_UB_22        0.0454721000
_diffrn_orient_matrix_UB_23        -0.0108334000
_diffrn_orient_matrix_UB_31        0.0553200000
_diffrn_orient_matrix_UB_32        0.0267195000
_diffrn_orient_matrix_UB_33        -0.0393563000
_diffrn_radiation_monochromator    graphite
_diffrn_radiation_probe            x-ray
_diffrn_radiation_type             'Mo K\a'
_diffrn_radiation_wavelength       0.71073
_diffrn_source                     'fine-focus sealed X-ray tube'
_diffrn_source_type                'Enhance (Mo) X-ray Source'
_reflns_Friedel_coverage           0.000
_reflns_Friedel_fraction_full      .
_reflns_Friedel_fraction_max       .
_reflns_number_gt                  4131
_reflns_number_total               5828
_reflns_odcompleteness_completeness  99.72
_reflns_odcompleteness_iscentric   1
_reflns_odcompleteness_theta       26.32
_reflns_special_details
;
 Reflections were merged by SHELXL according to the crystal
 class for the calculation of statistics and refinement.
 
 _reflns_Friedel_fraction is defined as the number of unique
 Friedel pairs measured divided by the number that would be
 possible theoretically, ignoring centric projections and
 systematic absences.
;
_reflns_threshold_expression       'I > 2\s(I)'
_computing_cell_refinement         'CrysAlisPro 1.171.40.67a (Rigaku OD, 2019)'
_computing_data_collection         'CrysAlisPro 1.171.40.67a (Rigaku OD, 2019)'
_computing_data_reduction          'CrysAlisPro 1.171.40.67a (Rigaku OD, 2019)'
_computing_molecular_graphics      'Olex2 1.3 (Dolomanov et al., 2009)'
_computing_publication_material    'Olex2 1.3 (Dolomanov et al., 2009)'
_computing_structure_refinement    'SHELXL 2016/4 (Sheldrick, 2015)'
_computing_structure_solution      'SHELXT 2018/2 (Sheldrick, 2018)'
_refine_diff_density_max           0.480
_refine_diff_density_min           -0.533
_refine_diff_density_rms           0.083
_refine_ls_extinction_coef         .
_refine_ls_extinction_method       none
_refine_ls_goodness_of_fit_ref     1.042
_refine_ls_hydrogen_treatment      constr
_refine_ls_matrix_type             full
_refine_ls_number_parameters       324
_refine_ls_number_reflns           5828
_refine_ls_number_restraints       0
_refine_ls_R_factor_all            0.0748
_refine_ls_R_factor_gt             0.0447
_refine_ls_restrained_S_all        1.042
_refine_ls_shift/su_max            0.001
_refine_ls_shift/su_mean           0.000
_refine_ls_structure_factor_coef   Fsqd
_refine_ls_weighting_details      
 'w=1/[\s^2^(Fo^2^)+(0.0465P)^2^+0.5410P] where P=(Fo^2^+2Fc^2^)/3'
_refine_ls_weighting_scheme        calc
_refine_ls_wR_factor_gt            0.0965
_refine_ls_wR_factor_ref           0.1140
_refine_special_details            ?
_olex2_refinement_description
;
1. Fixed Uiso
 At 1.2 times of:
  All C(H) groups, All C(H,H) groups
 At 1.5 times of:
  All C(H,H,H) groups, All O(H) groups, All O(H,H) groups
2. Others
 Sof(C14B)=Sof(H14C)=Sof(H14D)=Sof(C15B)=Sof(H15C)=Sof(H15D)=1-FVAR(1)
 Sof(C14A)=Sof(H14A)=Sof(H14B)=Sof(C15A)=Sof(H15A)=Sof(H15B)=FVAR(1)
3.a Free rotating group:
 O5(H5A,H5B)
3.b Secondary CH2 refined with riding coordinates:
 C14A(H14A,H14B), C15A(H15A,H15B), C14B(H14C,H14D), C15B(H15C,H15D)
3.c Aromatic/amide H refined with riding coordinates:
 C1(H1), C2(H2), C5(H5), C7(H7), C10(H10), C11(H11), C17(H17)
3.d Idealised Me refined as rotating group:
 C18(H18A,H18B,H18C), C14(H14E,H14F,H14G)
3.e Idealised tetrahedral OH refined as rotating group:
 O3(H3), O4(H4)
;
_atom_sites_solution_hydrogens     mixed
_atom_sites_solution_primary       dual
_atom_sites_solution_secondary     ?
loop_
  _atom_site_label
  _atom_site_type_symbol
  _atom_site_fract_x
  _atom_site_fract_y
  _atom_site_fract_z
  _atom_site_U_iso_or_equiv
  _atom_site_adp_type
  _atom_site_occupancy
  _atom_site_site_symmetry_order
  _atom_site_calc_flag
  _atom_site_refinement_flags_posn
  _atom_site_refinement_flags_adp
  _atom_site_refinement_flags_occupancy
  _atom_site_disorder_assembly
  _atom_site_disorder_group
 Cu1 Cu 0.38544(5) 0.58177(3) 0.78224(3) 0.02905(12) Uani 1 1 d . . . . .
 Cl1 Cl 0.39418(13) 0.75971(7) 0.76416(6) 0.0439(2) Uani 1 1 d . . . . .
 Cl2 Cl 0.10393(12) 0.57185(7) 0.69366(6) 0.0400(2) Uani 1 1 d . . . . .
 S1 S 0.76361(13) 0.42313(8) 0.57034(6) 0.0420(2) Uani 1 1 d . . . . .
 S2 S 0.22065(11) 0.42193(7) 1.09932(5) 0.03071(19) Uani 1 1 d . . . . .
 S3 S 0.70377(12) 0.03806(7) 1.06568(6) 0.0378(2) Uani 1 1 d . . . . .
 O1 O 0.7704(4) 0.03600(19) 0.77457(17) 0.0490(7) Uani 1 1 d . . . . .
 O2 O 0.8844(4) -0.17555(19) 0.90288(18) 0.0484(7) Uani 1 1 d . . . . .
 N1 N 0.5607(4) 0.5525(2) 0.66442(18) 0.0328(6) Uani 1 1 d . . . . .
 N2 N 0.4735(3) 0.4242(2) 0.82887(17) 0.0265(5) Uani 1 1 d . . . . .
 N3 N 0.2792(3) 0.5511(2) 0.92888(18) 0.0264(5) Uani 1 1 d . . . . .
 C1 C 0.6147(5) 0.6151(3) 0.5735(2) 0.0403(8) Uani 1 1 d . . . . .
 H1 H 0.579626 0.690306 0.554966 0.048 Uiso 1 1 calc R U . . .
 C2 C 0.7232(5) 0.5576(3) 0.5136(3) 0.0459(9) Uani 1 1 d . . . . .
 H2 H 0.770077 0.587806 0.449230 0.055 Uiso 1 1 calc R U . . .
 C3 C 0.6302(4) 0.4492(3) 0.6732(2) 0.0286(7) Uani 1 1 d . . . . .
 C4 C 0.5884(4) 0.3721(2) 0.7680(2) 0.0263(6) Uani 1 1 d . . . . .
 C5 C 0.6620(4) 0.2646(2) 0.7983(2) 0.0295(7) Uani 1 1 d . . . . .
 H5 H 0.739824 0.229958 0.754264 0.035 Uiso 1 1 calc R U . . .
 C6 C 0.6170(4) 0.2076(2) 0.8978(2) 0.0269(6) Uani 1 1 d . . . . .
 C7 C 0.4998(4) 0.2648(2) 0.9613(2) 0.0267(6) Uani 1 1 d . . . . .
 H7 H 0.469331 0.230166 1.027936 0.032 Uiso 1 1 calc R U . . .
 C8 C 0.4310(4) 0.3721(2) 0.9238(2) 0.0242(6) Uani 1 1 d . . . . .
 C9 C 0.3149(4) 0.4480(2) 0.9775(2) 0.0236(6) Uani 1 1 d . . . . .
 C10 C 0.1280(4) 0.5562(3) 1.0830(2) 0.0337(7) Uani 1 1 d . . . . .
 H10 H 0.056256 0.586557 1.132136 0.040 Uiso 1 1 calc R U . . .
 C11 C 0.1732(4) 0.6123(3) 0.9885(2) 0.0303(7) Uani 1 1 d . . . . .
 H11 H 0.135022 0.686835 0.966103 0.036 Uiso 1 1 calc R U . . .
 C12 C 0.6950(4) 0.0954(2) 0.9352(2) 0.0307(7) Uani 1 1 d . . . . .
 C13 C 0.7628(4) 0.0183(3) 0.8787(2) 0.0318(7) Uani 1 1 d . . . . .
 C14A C 0.7749(11) -0.0667(4) 0.7388(4) 0.046(2) Uani 0.673(11) 1 d . . P A 1
 H14A H 0.801310 -0.055141 0.665095 0.056 Uiso 0.673(11) 1 calc R U P A 1
 H14B H 0.659183 -0.092017 0.752135 0.056 Uiso 0.673(11) 1 calc R U P A 1
 C15A C 0.921(2) -0.1519(16) 0.7971(15) 0.045(3) Uani 0.673(11) 1 d . . P A 1
 H15A H 0.930527 -0.218533 0.770894 0.054 Uiso 0.673(11) 1 calc R U P A 1
 H15B H 1.034876 -0.124822 0.784311 0.054 Uiso 0.673(11) 1 calc R U P A 1
 C14B C 0.916(2) -0.0479(9) 0.7410(8) 0.043(4) Uani 0.327(11) 1 d . . P A 2
 H14C H 0.924932 -0.036695 0.666244 0.052 Uiso 0.327(11) 1 calc R U P A 2
 H14D H 1.031884 -0.042314 0.766273 0.052 Uiso 0.327(11) 1 calc R U P A 2
 C15B C 0.866(4) -0.151(4) 0.784(3) 0.045(6) Uani 0.327(11) 1 d . . P A 2
 H15C H 0.941262 -0.207264 0.755402 0.053 Uiso 0.327(11) 1 calc R U P A 2
 H15D H 0.742125 -0.151440 0.767830 0.053 Uiso 0.327(11) 1 calc R U P A 2
 C16 C 0.8191(4) -0.0857(3) 0.9423(2) 0.0341(7) Uani 1 1 d . . . . .
 C17 C 0.7972(5) -0.0872(3) 1.0435(3) 0.0390(8) Uani 1 1 d . . . . .
 H17 H 0.828731 -0.148680 1.095278 0.047 Uiso 1 1 calc R U . . .
 O3 O -0.0152(6) 0.7985(3) 0.5437(3) 0.0929(12) Uani 1 1 d . . . . .
 H3 H 0.008364 0.738160 0.581652 0.139 Uiso 1 1 calc R U . . .
 C18 C 0.1406(10) 0.8430(5) 0.5163(4) 0.103(2) Uani 1 1 d . . . . .
 H18A H 0.163609 0.850076 0.443254 0.155 Uiso 1 1 calc R U . . .
 H18B H 0.239005 0.796111 0.552969 0.155 Uiso 1 1 calc R U . . .
 H18C H 0.127866 0.913816 0.533437 0.155 Uiso 1 1 calc R U . . .
 O4 O -0.2388(10) 0.8153(4) 0.3880(4) 0.142(2) Uani 1 1 d . . . . .
 H4 H -0.172428 0.816068 0.434470 0.213 Uiso 1 1 calc R U . . .
 C14 C -0.3461(13) 0.9115(7) 0.3650(7) 0.161(4) Uani 1 1 d . . . . .
 H14E H -0.434362 0.907241 0.317337 0.241 Uiso 1 1 calc R U . . .
 H14F H -0.275772 0.967604 0.334133 0.241 Uiso 1 1 calc R U . . .
 H14G H -0.405162 0.928510 0.426974 0.241 Uiso 1 1 calc R U . . .
 O5 O 0.1324(7) 0.3063(3) 0.7607(2) 0.0948(12) Uani 1 1 d G . . . .
 H5A H 0.159765 0.265977 0.716694 0.142 Uiso 1 1 d G U . . .
 H5B H 0.129230 0.371201 0.725610 0.142 Uiso 1 1 d G U . . .

loop_
  _atom_site_aniso_label
  _atom_site_aniso_U_11
  _atom_site_aniso_U_22
  _atom_site_aniso_U_33
  _atom_site_aniso_U_23
  _atom_site_aniso_U_13
  _atom_site_aniso_U_12
 Cu1 0.0324(2) 0.0210(2) 0.0298(2) -0.00372(14) 0.00105(15) 0.00500(16)
 Cl1 0.0549(6) 0.0245(4) 0.0505(5) -0.0069(3) 0.0005(4) -0.0017(4)
 Cl2 0.0396(5) 0.0419(5) 0.0365(4) -0.0064(3) -0.0055(3) -0.0008(4)
 S1 0.0472(6) 0.0406(5) 0.0347(4) -0.0105(4) 0.0122(4) 0.0028(4)
 S2 0.0307(4) 0.0305(4) 0.0288(4) -0.0064(3) 0.0035(3) 0.0003(3)
 S3 0.0451(5) 0.0275(4) 0.0366(4) -0.0047(3) -0.0005(4) 0.0051(4)
 O1 0.076(2) 0.0267(13) 0.0373(13) -0.0068(10) 0.0037(12) 0.0113(13)
 O2 0.0629(18) 0.0222(13) 0.0527(15) -0.0062(10) 0.0027(12) 0.0125(12)
 N1 0.0336(16) 0.0273(15) 0.0331(14) -0.0021(11) 0.0008(11) 0.0022(12)
 N2 0.0249(14) 0.0223(13) 0.0287(13) -0.0045(10) 0.0007(10) 0.0060(11)
 N3 0.0234(14) 0.0212(13) 0.0329(13) -0.0070(10) -0.0026(10) 0.0045(11)
 C1 0.048(2) 0.034(2) 0.0318(17) 0.0034(14) 0.0032(15) -0.0019(17)
 C2 0.050(2) 0.048(2) 0.0346(18) -0.0024(15) 0.0067(16) -0.0027(19)
 C3 0.0280(17) 0.0278(17) 0.0285(15) -0.0069(12) 0.0003(12) 0.0022(13)
 C4 0.0285(17) 0.0225(16) 0.0273(15) -0.0068(11) 0.0000(12) 0.0001(13)
 C5 0.0315(18) 0.0241(16) 0.0316(16) -0.0087(12) 0.0039(12) 0.0014(14)
 C6 0.0217(16) 0.0212(16) 0.0370(16) -0.0062(12) -0.0018(12) -0.0002(12)
 C7 0.0277(17) 0.0225(16) 0.0281(15) -0.0040(11) 0.0019(12) -0.0013(13)
 C8 0.0210(15) 0.0212(15) 0.0297(15) -0.0048(11) -0.0009(11) -0.0014(12)
 C9 0.0198(15) 0.0234(16) 0.0267(14) -0.0062(11) -0.0012(11) 0.0014(12)
 C10 0.0250(17) 0.0361(19) 0.0425(18) -0.0193(14) -0.0020(13) 0.0038(14)
 C11 0.0272(17) 0.0265(17) 0.0359(17) -0.0109(13) -0.0046(13) 0.0076(13)
 C12 0.0318(18) 0.0215(16) 0.0348(16) -0.0018(12) -0.0008(13) 0.0022(13)
 C13 0.0309(18) 0.0240(17) 0.0370(17) -0.0054(12) 0.0019(13) 0.0037(14)
 C14A 0.064(5) 0.030(3) 0.045(3) -0.013(2) 0.000(3) 0.001(3)
 C15A 0.049(8) 0.028(4) 0.054(7) -0.012(4) -0.006(5) 0.017(5)
 C14B 0.050(9) 0.033(7) 0.046(6) -0.017(5) 0.011(5) 0.004(6)
 C15B 0.047(16) 0.048(10) 0.034(8) -0.015(6) -0.014(11) 0.019(13)
 C16 0.0331(19) 0.0205(17) 0.0448(19) -0.0044(13) 0.0031(14) 0.0033(14)
 C17 0.040(2) 0.0231(17) 0.047(2) 0.0009(14) -0.0032(15) 0.0053(15)
 O3 0.118(3) 0.066(3) 0.076(2) 0.0054(18) -0.016(2) 0.020(2)
 C18 0.147(7) 0.067(4) 0.086(4) -0.007(3) -0.018(4) 0.005(4)
 O4 0.222(7) 0.083(3) 0.122(4) -0.027(3) -0.062(4) 0.004(4)
 C14 0.175(9) 0.105(6) 0.188(8) -0.008(6) -0.072(7) 0.020(6)
 O5 0.133(4) 0.065(2) 0.070(2) 0.0018(17) 0.020(2) 0.002(3)

_geom_special_details
;
 All esds (except the esd in the dihedral angle between two l.s. planes)
 are estimated using the full covariance matrix.  The cell esds are taken
 into account individually in the estimation of esds in distances, angles
 and torsion angles; correlations between esds in cell parameters are only
 used when they are defined by crystal symmetry.  An approximate (isotropic)
 treatment of cell esds is used for estimating esds involving l.s. planes.
;
loop_
  _geom_bond_atom_site_label_1
  _geom_bond_atom_site_label_2
  _geom_bond_distance
  _geom_bond_site_symmetry_2
  _geom_bond_publ_flag
 Cu1 Cl1 2.2240(9) . ?
 Cu1 Cl2 2.5211(9) . ?
 Cu1 N1 2.041(3) . ?
 Cu1 N2 1.977(2) . ?
 Cu1 N3 2.039(2) . ?
 C14Aa H14A 0.9700 . ?
 C14Aa H14B 0.9700 . ?
 C14Aa C15A 1.530(16) . ?
 C15Aa H15A 0.9700 . ?
 C15Aa H15B 0.9700 . ?
 C14Bb H14C 0.9700 . ?
 C14Bb H14D 0.9700 . ?
 C14Bb C15B 1.41(4) . ?
 C15Bb H15C 0.9700 . ?
 C15Bb H15D 0.9700 . ?
 S1 C2 1.694(4) . ?
 S1 C3 1.703(3) . ?
 S2 C9 1.711(3) . ?
 S2 C10 1.705(3) . ?
 S3 C12 1.727(3) . ?
 S3 C17 1.709(4) . ?
 O1 C13 1.349(4) . ?
 O1 C14A 1.471(6) . ?
 O1 C14B 1.522(11) . ?
 O2 C15A 1.39(2) . ?
 O2 C15B 1.55(4) . ?
 O2 C16 1.363(4) . ?
 N1 C1 1.370(4) . ?
 N1 C3 1.314(4) . ?
 N2 C4 1.341(4) . ?
 N2 C8 1.335(3) . ?
 N3 C9 1.319(4) . ?
 N3 C11 1.362(4) . ?
 C1 H1 0.9300 . ?
 C1 C2 1.347(5) . ?
 C2 H2 0.9300 . ?
 C3 C4 1.467(4) . ?
 C4 C5 1.370(4) . ?
 C5 H5 0.9300 . ?
 C5 C6 1.411(4) . ?
 C6 C7 1.409(4) . ?
 C6 C12 1.442(4) . ?
 C7 H7 0.9300 . ?
 C7 C8 1.372(4) . ?
 C8 C9 1.467(4) . ?
 C10 H10 0.9300 . ?
 C10 C11 1.354(4) . ?
 C11 H11 0.9300 . ?
 C12 C13 1.373(4) . ?
 C13 C16 1.420(4) . ?
 C16 C17 1.338(5) . ?
 C17 H17 0.9300 . ?
 O3 H3 0.8200 . ?
 O3 C18 1.379(7) . ?
 C18 H18A 0.9600 . ?
 C18 H18B 0.9600 . ?
 C18 H18C 0.9600 . ?
 O4 H4 0.8200 . ?
 O4 C14 1.339(8) . ?
 C14 H14E 0.9600 . ?
 C14 H14F 0.9600 . ?
 C14 H14G 0.9600 . ?
 O5 H5A 0.8507 . ?
 O5 H5B 0.8500 . ?

loop_
  _geom_angle_atom_site_label_1
  _geom_angle_atom_site_label_2
  _geom_angle_atom_site_label_3
  _geom_angle
  _geom_angle_site_symmetry_1
  _geom_angle_site_symmetry_3
  _geom_angle_publ_flag
 C15Bb C14Bb O1 105.9(18) . . ?
 Cl1 Cu1 Cl2 104.75(4) . . ?
 C14Bb C15Bb O2 110(2) . . ?
 C15Aa C14Aa H14A 110.0 . . ?
 H14Aa C14Aa H14B 108.4 . . ?
 C15Aa C14Aa H14B 110.0 . . ?
 C14Aa C15Aa H15A 109.1 . . ?
 C14Aa C15Aa H15B 109.1 . . ?
 H15Aa C15Aa H15B 107.9 . . ?
 C15Bb C14Bb H14C 110.6 . . ?
 C15Bb C14Bb H14D 110.6 . . ?
 H14Cb C14Bb H14D 108.7 . . ?
 C14Bb C15Bb H15C 109.8 . . ?
 C14Bb C15Bb H15D 109.8 . . ?
 H15Cb C15Bb H15D 108.2 . . ?
 N1 Cu1 Cl1 98.45(8) . . ?
 N1 Cu1 Cl2 96.58(8) . . ?
 N2 Cu1 Cl1 155.13(8) . . ?
 N2 Cu1 Cl2 100.12(8) . . ?
 N2 Cu1 N1 78.53(10) . . ?
 N2 Cu1 N3 78.26(10) . . ?
 N3 Cu1 Cl1 98.92(7) . . ?
 N3 Cu1 Cl2 95.95(7) . . ?
 O1 C14Aa H14A 110.0 . . ?
 O1 C14Aa H14B 110.0 . . ?
 O1 C14Aa C15A 108.3(8) . . ?
 O1 C14Bb H14C 110.6 . . ?
 O1 C14Bb H14D 110.6 . . ?
 O2 C15Aa C14A 112.4(12) . . ?
 O2 C15Aa H15A 109.1 . . ?
 O2 C15Aa H15B 109.1 . . ?
 O2 C15Bb H15C 109.8 . . ?
 O2 C15Bb H15D 109.8 . . ?
 N3 Cu1 N1 155.21(10) . . ?
 C2 S1 C3 89.59(16) . . ?
 C10 S2 C9 89.53(15) . . ?
 C17 S3 C12 92.42(16) . . ?
 C13 O1 C14A 111.0(3) . . ?
 C13 O1 C14B 109.0(5) . . ?
 C16 O2 C15A 113.6(8) . . ?
 C16 O2 C15B 111.0(15) . . ?
 C1 N1 Cu1 134.6(2) . . ?
 C3 N1 Cu1 113.78(19) . . ?
 C3 N1 C1 111.5(3) . . ?
 C4 N2 Cu1 119.54(19) . . ?
 C8 N2 Cu1 120.1(2) . . ?
 C8 N2 C4 120.1(3) . . ?
 C9 N3 Cu1 114.01(19) . . ?
 C9 N3 C11 111.3(2) . . ?
 C11 N3 Cu1 134.7(2) . . ?
 N1 C1 H1 123.1 . . ?
 C2 C1 N1 113.8(3) . . ?
 C2 C1 H1 123.1 . . ?
 S1 C2 H2 124.3 . . ?
 C1 C2 S1 111.4(3) . . ?
 C1 C2 H2 124.3 . . ?
 N1 C3 S1 113.8(2) . . ?
 N1 C3 C4 117.9(3) . . ?
 C4 C3 S1 128.3(2) . . ?
 N2 C4 C3 110.0(3) . . ?
 N2 C4 C5 122.3(3) . . ?
 C5 C4 C3 127.5(3) . . ?
 C4 C5 H5 120.7 . . ?
 C4 C5 C6 118.5(3) . . ?
 C6 C5 H5 120.7 . . ?
 C5 C6 C12 121.0(3) . . ?
 C7 C6 C5 118.1(3) . . ?
 C7 C6 C12 120.9(3) . . ?
 C6 C7 H7 120.4 . . ?
 C8 C7 C6 119.2(3) . . ?
 C8 C7 H7 120.4 . . ?
 N2 C8 C7 121.8(3) . . ?
 N2 C8 C9 109.8(2) . . ?
 C7 C8 C9 128.4(3) . . ?
 N3 C9 S2 113.9(2) . . ?
 N3 C9 C8 117.7(2) . . ?
 C8 C9 S2 128.4(2) . . ?
 S2 C10 H10 124.7 . . ?
 C11 C10 S2 110.6(2) . . ?
 C11 C10 H10 124.7 . . ?
 N3 C11 H11 122.7 . . ?
 C10 C11 N3 114.7(3) . . ?
 C10 C11 H11 122.7 . . ?
 C6 C12 S3 121.6(2) . . ?
 C13 C12 S3 110.1(2) . . ?
 C13 C12 C6 128.2(3) . . ?
 O1 C13 C12 124.9(3) . . ?
 O1 C13 C16 122.7(3) . . ?
 C12 C13 C16 112.3(3) . . ?
 O2 C16 C13 122.5(3) . . ?
 C17 C16 O2 123.7(3) . . ?
 C17 C16 C13 113.7(3) . . ?
 S3 C17 H17 124.3 . . ?
 C16 C17 S3 111.4(2) . . ?
 C16 C17 H17 124.3 . . ?
 C18 O3 H3 109.5 . . ?
 O3 C18 H18A 109.5 . . ?
 O3 C18 H18B 109.5 . . ?
 O3 C18 H18C 109.5 . . ?
 H18A C18 H18B 109.5 . . ?
 H18A C18 H18C 109.5 . . ?
 H18B C18 H18C 109.5 . . ?
 C14 O4 H4 109.5 . . ?
 O4 C14 H14E 109.5 . . ?
 O4 C14 H14F 109.5 . . ?
 O4 C14 H14G 109.5 . . ?
 H14E C14 H14F 109.5 . . ?
 H14E C14 H14G 109.5 . . ?
 H14F C14 H14G 109.5 . . ?
 H5A O5 H5B 104.5 . . ?

loop_
  _geom_torsion_atom_site_label_1
  _geom_torsion_atom_site_label_2
  _geom_torsion_atom_site_label_3
  _geom_torsion_atom_site_label_4
  _geom_torsion
  _geom_torsion_site_symmetry_1
  _geom_torsion_site_symmetry_2
  _geom_torsion_site_symmetry_3
  _geom_torsion_site_symmetry_4
  _geom_torsion_publ_flag
 C14Aa O1 C13 C12 -155.7(4) . . . . ?
 C14Bb O1 C13 C12 156.9(6) . . . . ?
 C14Aa O1 C13 C16 21.8(5) . . . . ?
 C14Bb O1 C13 C16 -25.7(7) . . . . ?
 C15Bb O2 C16 C13 -7.0(14) . . . . ?
 C15Aa O2 C16 C13 11.0(8) . . . . ?
 C15Aa O2 C16 C17 -171.0(7) . . . . ?
 C15Bb O2 C16 C17 171.1(14) . . . . ?
 Cu1 N1 C1 C2 -173.9(3) . . . . ?
 Cu1 N1 C3 S1 175.47(14) . . . . ?
 Cu1 N1 C3 C4 -5.7(4) . . . . ?
 Cu1 N2 C4 C3 0.9(3) . . . . ?
 Cu1 N2 C4 C5 176.3(2) . . . . ?
 Cu1 N2 C8 C7 -175.4(2) . . . . ?
 Cu1 N2 C8 C9 1.4(3) . . . . ?
 Cu1 N3 C9 S2 -178.39(13) . . . . ?
 Cu1 N3 C9 C8 3.1(3) . . . . ?
 Cu1 N3 C11 C10 177.6(2) . . . . ?
 S1 C3 C4 N2 -178.1(2) . . . . ?
 S1 C3 C4 C5 6.9(5) . . . . ?
 S2 C10 C11 N3 0.2(3) . . . . ?
 S3 C12 C13 O1 178.1(3) . . . . ?
 S3 C12 C13 C16 0.4(4) . . . . ?
 O1 C14Aa C15Aa O2 62.7(14) . . . . ?
 O1 C14Bb C15Bb O2 -70(2) . . . . ?
 O1 C13 C16 O2 -0.3(5) . . . . ?
 O1 C13 C16 C17 -178.5(3) . . . . ?
 O2 C16 C17 S3 -177.4(3) . . . . ?
 N1 C1 C2 S1 -0.9(4) . . . . ?
 N1 C3 C4 N2 3.2(4) . . . . ?
 N1 C3 C4 C5 -171.8(3) . . . . ?
 N2 C4 C5 C6 -1.1(5) . . . . ?
 N2 C8 C9 S2 178.8(2) . . . . ?
 N2 C8 C9 N3 -3.0(4) . . . . ?
 C1 N1 C3 S1 -0.5(4) . . . . ?
 C1 N1 C3 C4 178.4(3) . . . . ?
 C2 S1 C3 N1 0.0(3) . . . . ?
 C2 S1 C3 C4 -178.7(3) . . . . ?
 C3 S1 C2 C1 0.5(3) . . . . ?
 C3 N1 C1 C2 0.9(4) . . . . ?
 C3 C4 C5 C6 173.4(3) . . . . ?
 C4 N2 C8 C7 -1.1(4) . . . . ?
 C4 N2 C8 C9 175.7(3) . . . . ?
 C4 C5 C6 C7 -0.6(4) . . . . ?
 C4 C5 C6 C12 -177.9(3) . . . . ?
 C5 C6 C7 C8 1.4(4) . . . . ?
 C5 C6 C12 S3 158.3(2) . . . . ?
 C5 C6 C12 C13 -25.1(5) . . . . ?
 C6 C7 C8 N2 -0.6(4) . . . . ?
 C6 C7 C8 C9 -176.8(3) . . . . ?
 C6 C12 C13 O1 1.1(6) . . . . ?
 C6 C12 C13 C16 -176.5(3) . . . . ?
 C7 C6 C12 S3 -18.9(4) . . . . ?
 C7 C6 C12 C13 157.8(3) . . . . ?
 C7 C8 C9 S2 -4.7(5) . . . . ?
 C7 C8 C9 N3 173.6(3) . . . . ?
 C8 N2 C4 C3 -173.4(3) . . . . ?
 C8 N2 C4 C5 2.0(4) . . . . ?
 C9 S2 C10 C11 -0.3(2) . . . . ?
 C9 N3 C11 C10 0.1(4) . . . . ?
 C10 S2 C9 N3 0.4(2) . . . . ?
 C10 S2 C9 C8 178.7(3) . . . . ?
 C11 N3 C9 S2 -0.3(3) . . . . ?
 C11 N3 C9 C8 -178.8(3) . . . . ?
 C12 S3 C17 C16 -0.5(3) . . . . ?
 C12 C6 C7 C8 178.7(3) . . . . ?
 C12 C13 C16 O2 177.4(3) . . . . ?
 C12 C13 C16 C17 -0.8(4) . . . . ?
 C13 O1 C14Aa C15Aa -49.8(10) . . . . ?
 C13 O1 C14Bb C15Bb 60.4(15) . . . . ?
 C13 C16 C17 S3 0.8(4) . . . . ?
 C16 O2 C15Bb C14Bb 43(2) . . . . ?
 C16 O2 C15Aa C14Aa -41.5(13) . . . . ?
 C17 S3 C12 C6 177.2(3) . . . . ?
 C17 S3 C12 C13 0.0(3) . . . . ?

_shelx_res_file
;
TITL cucl2dm16p_a.res in P-1
 cucl2dm16p.res created by SHELXL-2016/4 at 20:58:28 on 30-Mar-2021
CELL 0.71073 7.5457 12.655 13.2542 77.635 86.523 80.957
ZERR 2 0.0007 0.001 0.0009 0.006 0.006 0.007
LATT 1
SFAC C H Cl Cu N O S
UNIT 38 42 4 2 6 10 6

L.S. 40
PLAN  12
BOND $H
fmap 2
acta
MORE -1
CONF
REM <olex2.extras>
REM <HklSrc "%.\\CuCl2DM16p.hkl">
REM </olex2.extras>

WGHT    0.046500    0.541000
FVAR       0.45450   0.67297
CU1   4    0.385442    0.581767    0.782243    11.00000    0.03244    0.02102 =
         0.02979   -0.00372    0.00105    0.00500
CL1   3    0.394181    0.759706    0.764164    11.00000    0.05485    0.02450 =
         0.05046   -0.00688    0.00048   -0.00173
CL2   3    0.103933    0.571853    0.693658    11.00000    0.03957    0.04194 =
         0.03653   -0.00645   -0.00552   -0.00078
S1    7    0.763610    0.423135    0.570339    11.00000    0.04722    0.04065 =
         0.03473   -0.01054    0.01225    0.00276
S2    7    0.220652    0.421933    1.099321    11.00000    0.03074    0.03049 =
         0.02885   -0.00637    0.00351    0.00035
S3    7    0.703773    0.038057    1.065677    11.00000    0.04506    0.02749 =
         0.03660   -0.00472   -0.00046    0.00506
O1    6    0.770408    0.035996    0.774572    11.00000    0.07606    0.02675 =
         0.03732   -0.00680    0.00366    0.01133
O2    6    0.884413   -0.175550    0.902881    11.00000    0.06290    0.02219 =
         0.05267   -0.00619    0.00272    0.01250
N1    5    0.560679    0.552527    0.664421    11.00000    0.03364    0.02732 =
         0.03313   -0.00211    0.00077    0.00225
N2    5    0.473464    0.424159    0.828873    11.00000    0.02489    0.02233 =
         0.02874   -0.00450    0.00066    0.00602
N3    5    0.279177    0.551117    0.928878    11.00000    0.02343    0.02116 =
         0.03290   -0.00703   -0.00257    0.00454
C1    1    0.614688    0.615095    0.573530    11.00000    0.04814    0.03439 =
         0.03182    0.00343    0.00316   -0.00185
AFIX  43
H1    2    0.579626    0.690306    0.554966    11.00000   -1.20000
AFIX   0
C2    1    0.723242    0.557579    0.513581    11.00000    0.04982    0.04800 =
         0.03456   -0.00236    0.00669   -0.00273
AFIX  43
H2    2    0.770077    0.587806    0.449230    11.00000   -1.20000
AFIX   0
C3    1    0.630167    0.449152    0.673181    11.00000    0.02797    0.02781 =
         0.02846   -0.00694    0.00028    0.00217
C4    1    0.588430    0.372147    0.768014    11.00000    0.02845    0.02246 =
         0.02732   -0.00680   -0.00001    0.00010
C5    1    0.661981    0.264593    0.798303    11.00000    0.03155    0.02411 =
         0.03164   -0.00867    0.00388    0.00139
AFIX  43
H5    2    0.739824    0.229958    0.754264    11.00000   -1.20000
AFIX   0
C6    1    0.616965    0.207569    0.897807    11.00000    0.02166    0.02122 =
         0.03698   -0.00621   -0.00182   -0.00018
C7    1    0.499754    0.264754    0.961342    11.00000    0.02770    0.02254 =
         0.02810   -0.00400    0.00191   -0.00131
AFIX  43
H7    2    0.469331    0.230166    1.027936    11.00000   -1.20000
AFIX   0
C8    1    0.431036    0.372092    0.923778    11.00000    0.02101    0.02117 =
         0.02968   -0.00484   -0.00088   -0.00144
C9    1    0.314947    0.448049    0.977500    11.00000    0.01984    0.02342 =
         0.02666   -0.00620   -0.00120    0.00144
C10   1    0.127979    0.556157    1.082959    11.00000    0.02501    0.03607 =
         0.04255   -0.01933   -0.00203    0.00380
AFIX  43
H10   2    0.056256    0.586557    1.132136    11.00000   -1.20000
AFIX   0
C11   1    0.173237    0.612349    0.988497    11.00000    0.02725    0.02652 =
         0.03591   -0.01090   -0.00461    0.00761
AFIX  43
H11   2    0.135022    0.686835    0.966103    11.00000   -1.20000
AFIX   0
C12   1    0.694977    0.095418    0.935203    11.00000    0.03185    0.02149 =
         0.03484   -0.00182   -0.00077    0.00219
C13   1    0.762779    0.018289    0.878679    11.00000    0.03089    0.02400 =
         0.03703   -0.00537    0.00193    0.00366
PART 1
C14A  1    0.774888   -0.066714    0.738844    21.00000    0.06412    0.03030 =
         0.04466   -0.01297    0.00004    0.00067
AFIX  23
H14A  2    0.801310   -0.055141    0.665095    21.00000   -1.20000
H14B  2    0.659183   -0.092017    0.752135    21.00000   -1.20000
AFIX   0
C15A  1    0.920506   -0.151863    0.797131    21.00000    0.04878    0.02759 =
         0.05411   -0.01188   -0.00636    0.01674
AFIX  23
H15A  2    0.930527   -0.218533    0.770894    21.00000   -1.20000
H15B  2    1.034876   -0.124822    0.784311    21.00000   -1.20000
AFIX   0
PART 2
C14B  1    0.916454   -0.047925    0.741000   -21.00000    0.04966    0.03258 =
         0.04612   -0.01662    0.01119    0.00372
AFIX  23
H14C  2    0.924932   -0.036695    0.666244   -21.00000   -1.20000
H14D  2    1.031884   -0.042314    0.766273   -21.00000   -1.20000
AFIX   0
C15B  1    0.865517   -0.151100    0.784301   -21.00000    0.04668    0.04838 =
         0.03447   -0.01452   -0.01432    0.01863
AFIX  23
H15C  2    0.941262   -0.207264    0.755402   -21.00000   -1.20000
H15D  2    0.742125   -0.151440    0.767830   -21.00000   -1.20000
AFIX   0
PART 0
C16   1    0.819122   -0.085670    0.942336    11.00000    0.03309    0.02055 =
         0.04476   -0.00442    0.00307    0.00333
C17   1    0.797167   -0.087222    1.043550    11.00000    0.03998    0.02313 =
         0.04728    0.00089   -0.00323    0.00534
AFIX  43
H17   2    0.828731   -0.148680    1.095278    11.00000   -1.20000
AFIX   0
O3    6   -0.015242    0.798544    0.543673    11.00000    0.11804    0.06644 =
         0.07566    0.00537   -0.01561    0.01965
AFIX 147
H3    2    0.008364    0.738160    0.581652    11.00000   -1.50000
AFIX   0
C18   1    0.140647    0.843013    0.516251    11.00000    0.14740    0.06728 =
         0.08572   -0.00715   -0.01765    0.00545
AFIX 137
H18A  2    0.163609    0.850076    0.443254    11.00000   -1.50000
H18B  2    0.239005    0.796111    0.552969    11.00000   -1.50000
H18C  2    0.127866    0.913816    0.533437    11.00000   -1.50000
AFIX   0

O4    6   -0.238802    0.815255    0.387980    11.00000    0.22221    0.08270 =
         0.12235   -0.02705   -0.06229    0.00439
AFIX 147
H4    2   -0.172428    0.816068    0.434470    11.00000   -1.50000
AFIX   0
C14   1   -0.346112    0.911454    0.364980    11.00000    0.17487    0.10464 =
         0.18805   -0.00753   -0.07171    0.01952
AFIX 137
H14E  2   -0.434362    0.907241    0.317337    11.00000   -1.50000
H14F  2   -0.275772    0.967604    0.334133    11.00000   -1.50000
H14G  2   -0.405162    0.928510    0.426974    11.00000   -1.50000
AFIX   6

O5    6    0.132393    0.306334    0.760708    11.00000    0.13341    0.06548 =
         0.06992    0.00183    0.01963    0.00219
H5A   2    0.159765    0.265977    0.716694    11.00000   -1.50000
H5B   2    0.129230    0.371201    0.725610    11.00000   -1.50000
AFIX   0
HKLF 4


REM  cucl2dm16p_a.res in P-1
REM R1 =  0.0447 for    4131 Fo > 4sig(Fo)  and  0.0748 for all    5828 data
REM    324 parameters refined using      0 restraints

END

WGHT      0.0464      0.5388

REM Highest difference peak  0.480,  deepest hole -0.533,  1-sigma level  0.083
Q1    1   0.3178  0.5109  0.7819  11.00000  0.05    0.48
Q2    1   0.4537  0.6458  0.7833  11.00000  0.05    0.46
Q3    1   0.1341  0.3598  1.1001  11.00000  0.05    0.42
Q4    1   0.5605  0.7421  0.4646  11.00000  0.05    0.38
Q5    1   0.2897  0.4391  1.0242  11.00000  0.05    0.38
Q6    1   0.1477  0.4767  0.7592  11.00000  0.05    0.37
Q7    1  -0.0049  0.7556  0.6528  11.00000  0.05    0.37
Q8    1   0.1685  0.5777  0.7648  11.00000  0.05    0.36
Q9    1   0.7775  0.6062  0.5454  11.00000  0.05    0.34
Q10   1   0.8292  0.4817  0.5782  11.00000  0.05    0.34
Q11   1   0.1425  0.6415  0.6812  11.00000  0.05    0.33
Q12   1   0.3001  0.7577  0.7365  11.00000  0.05    0.33
;
_shelx_res_checksum                20725
_shelx_hkl_file
;
   0   0  -3   56.42    3.40
   0   0  -3   62.81    3.89
   0   0  -3   62.65    3.86
   0   0  -4  720.26   13.84
   0   0  -4  730.54   14.80
   0   0  -4  746.83   15.26
   0   0   5    0.10    1.44
   0   0  -5    0.29    1.43
   0   0  -5    2.18    1.55
   0   0  -5    2.44    1.78
   0   0  -6 1814.61   27.24
   0   0  -6 1798.22   28.80
   0   0  -7 1347.65   25.51
   0   0  -7 1316.99   27.09
   0   0  -8  276.32   13.43
   0   0   8  284.87   13.16
   0   0   9  707.51   22.33
   0   0  -9  669.72   22.10
   0   0   9  673.04   22.82
   0   0  10   57.28    7.12
   0   0 -10   42.88    6.63
   0   0  10   40.37    6.53
   0   0 -11  173.44   12.83
   0   0  11  175.74   13.33
   0   0  11  200.33   13.73
   0   0 -12   -1.43    3.94
   0   0  12   -1.21    3.69
   0   0 -13   54.81    8.61
   0   0  13   62.37    9.09
   0   0 -14   50.26    8.26
   0   0  14   54.53    9.11
   0   0  15   61.89   10.06
   0   0 -15   56.86    9.72
   0   0  16   -2.62    5.10
   0   0 -16    6.20    4.71
   0   1 -16   30.44    8.04
   0  -1  16   22.89    7.02
   0   1 -15  133.98   14.33
   0  -1  15  131.36   14.89
   0   1 -14   -0.60    4.26
   0  -1  14   -2.03    4.19
   0  -1  13   10.19    4.96
   0   1 -13   14.93    4.36
   0  -1  12   65.21    9.28
   0   1 -12   57.33    8.36
   0   1 -11   71.92    8.74
   0  -1  11   60.98    8.21
   0   1 -10   95.21    9.33
   0  -1  10  108.57    9.83
   0  -1  10   93.12    9.41
   0   1  -9  571.03   20.80
   0  -1   9  622.92   21.18
   0  -1   9  593.55   21.74
   0  -1   9  638.39   21.91
   0   1  -8   44.29    5.64
   0   1  -8   48.39    5.98
   0  -1   8   51.87    6.05
   0  -1   7   39.63    5.15
   0   1  -7   33.58    4.60
   0   1  -7   34.64    4.83
   0   1  -6   59.09    5.47
   0  -1   6   73.90    6.20
   0   1  -6   70.19    6.14
   0   1  -5   39.28    4.14
   0   1  -5   35.05    3.98
   0  -1   5   36.03    4.03
   0   1  -4   97.51    5.83
   0   1  -4  103.97    2.39
   0   1  -4   99.63    5.69
   0  -1   4   99.92    2.85
   0   1  -3  163.58    6.66
   0   1  -3  168.18    3.32
   0   1  -3  172.21    6.44
   0  -1   3  171.62    3.76
   0   1  -2  623.54   10.05
   0   1  -2  605.48   10.68
   0  -1  -3  370.73    8.85
   0   1   3  352.33    4.84
   0  -1  -3  359.33    8.81
   0  -1  -3  344.73    5.30
   0  -1  -4    4.04    1.58
   0  -1  -4    5.95    1.67
   0  -1  -5  369.71   11.85
   0  -1  -5  358.21   11.07
   0   1   6   -0.68    2.40
   0  -1  -6   -0.14    1.85
   0  -1  -6    0.79    1.83
   0  -1  -7    0.07    2.23
   0   1   7    1.63    2.28
   0  -1  -7    1.02    1.84
   0  -1  -8  683.52   19.35
   0  -1  -8  730.16   21.31
   0  -1  -9  493.79   18.89
   0  -1  -9  474.68   17.30
   0   1   9  546.51   19.46
   0   1   9  500.69   19.49
   0  -1 -10  408.85   16.96
   0   1  10  431.54   19.36
   0  -1 -10  431.76   18.80
   0   1  10  449.75   18.81
   0  -1 -11   -4.22    4.34
   0  -1 -11    0.41    3.26
   0   1  11    3.02    3.26
   0   1  12    2.95    3.39
   0  -1 -12    6.14    3.00
   0  -1 -13    0.55    3.96
   0   1  13   -2.51    3.68
   0  -1 -14   54.71    8.90
   0   1  14   43.56    8.22
   0  -1 -15   52.24    9.23
   0   1  15   43.37    8.87
   0  -1 -16   37.44    8.12
   0   1  16   36.40    8.23
   0   2 -15   14.61    6.01
   0  -2  15    3.80    5.09
   0  -2  14    7.94    4.97
   0   2 -14    4.55    4.02
   0   2 -13   19.49    5.72
   0  -2  13   15.98    5.49
   0  -2  12   26.87    6.38
   0   2 -12   29.07    6.12
   0   2 -11  343.83   18.70
   0  -2  11  337.46   18.94
   0  -2  10   23.97    5.06
   0  -2  10   21.58    4.76
   0   2 -10   20.32    5.05
   0  -2   9   66.28    7.62
   0   2  -9   56.15    6.83
   0  -2   9   49.43    6.72
   0   2  -9   60.73    7.14
   0   2  -8   25.60    4.51
   0  -2   8   22.64    4.19
   0  -2   8   28.52    4.78
   0   2  -8   25.31    4.48
   0  -2   7   19.70    3.85
   0   2  -7   19.45    3.71
   0   2  -7   20.28    3.79
   0   2  -7   18.46    1.28
   0  -2   7   16.67    1.37
   0  -2   7   15.29    1.36
   0  -2   6   63.07    6.18
   0   2  -6   51.82    5.28
   0   2  -6   56.70    2.41
   0   2  -6   51.85    5.51
   0  -2   6   49.46    2.89
   0  -2   5   14.09    2.93
   0   2  -5   13.85    1.38
   0   2  -5   12.65    2.60
   0   2  -5   13.63    2.76
   0  -2   5    9.70    1.43
   0   2  -4  327.34   11.34
   0   2  -4  334.66    6.66
   0   2  -4  321.94   10.51
   0  -2   4  340.78    7.47
   0   2  -3  466.17   11.03
   0   2  -3  462.22   12.04
   0   2  -3  456.39    8.21
   0  -2   3  468.84    8.69
   0   2  -2  165.45    5.55
   0   2  -2  146.84    4.84
   0   2  -2  159.68    6.21
   0  -2   2  165.19    5.22
   0   2  -1    7.81    1.45
   0  -2   1   10.19    1.56
   0  -2  -2    3.67    1.07
   0  -2  -2    4.29    1.26
   0   2   3   50.27    2.78
   0  -2  -3   56.17    3.58
   0  -2  -3   53.75    3.09
   0  -2  -4    0.67    1.54
   0   2   4    0.67    0.76
   0  -2  -4    1.14    1.09
   0  -2  -5  687.51   15.87
   0  -2  -5  684.53   16.00
   0   2   5  677.66    9.20
   0  -2  -5  666.05   10.82
   0  -2  -6   51.91    4.98
   0  -2  -6   54.95    5.17
   0   2   6   50.73    2.43
   0  -2  -6   46.48    2.88
   0  -2  -7  118.88    7.83
   0  -2  -7  135.48    8.54
   0   2   7  123.56    3.51
   0  -2  -8  931.26   23.02
   0  -2  -8  911.21   23.94
   0  -2  -8  922.52    9.26
   0   2   9    8.64    3.04
   0   2   9    6.51    2.96
   0  -2  -9    3.85    2.42
   0  -2  -9    8.62    3.32
   0   2  10  235.76   13.66
   0   2  10  218.38   13.63
   0  -2 -10  212.06   12.34
   0  -2 -10  230.71   13.75
   0   2  11  155.26   12.31
   0  -2 -11  168.28   12.51
   0  -2 -11  162.96   11.38
   0   2  12    9.41    4.36
   0  -2 -12    9.11    4.07
   0  -2 -12    0.57    4.16
   0   2  13    1.60    3.28
   0  -2 -13   -2.70    3.91
   0  -2 -13   -4.48    4.22
   0   2  14  117.05   12.60
   0  -2 -14  139.84   13.37
   0  -2 -15   24.99    6.30
   0   2  15   14.82    5.67
   0   2  16   -2.12    4.04
   0  -2 -16    2.70    3.79
   0   3 -15   32.21    8.21
   0  -3  15   34.48    8.63
   0   3 -14   -1.43    3.96
   0  -3  14    1.68    4.01
   0   3 -13    9.45    4.94
   0  -3  13    0.87    3.68
   0  -3  12   30.17    6.99
   0   3 -12   29.49    6.34
   0   3 -11  128.23   11.80
   0  -3  11  128.69   12.22
   0  -3  10   11.03    3.86
   0   3 -10   16.42    4.65
   0  -3   9  255.88   15.08
   0  -3   9  261.97   15.56
   0   3  -9  241.40   14.06
   0  -3   9  193.21    4.62
   0  -3   9  193.21    4.49
   0   3  -8  187.95   12.19
   0   3  -8  197.77    5.13
   0   3  -8  186.75   11.53
   0  -3   8  206.57   12.80
   0  -3   8  188.64    5.79
   0  -3   8  195.93    5.66
   0   3  -7    0.29    1.51
   0   3  -7    0.45    1.73
   0  -3   7    0.85    1.08
   0   3  -7   -0.05    0.77
   0  -3   6   -0.26    2.22
   0   3  -6    0.83    1.59
   0   3  -6    0.62    1.63
   0  -3   6    1.42    1.26
   0   3  -6    0.75    0.85
   0   3  -5  104.74    6.94
   0   3  -5  106.12    7.54
   0   3  -5  112.72    4.70
   0  -3   5  100.61    5.15
   0   3  -4  715.13   16.09
   0   3  -4  735.13   18.09
   0   3  -4  714.35   12.29
   0  -3   4  725.79   13.36
   0   3  -3   70.75    4.55
   0   3  -3   64.85    4.95
   0   3  -3   67.93    4.02
   0  -3   3   74.83    4.42
   0   3  -2   40.78    3.20
   0   3  -2   44.19    3.76
   0   3  -2   48.94    3.31
   0  -3   2   46.98    3.58
   0   3  -1 1686.05   20.26
   0  -3   1 1611.71   19.78
   0  -3   0  254.37    7.89
   0  -3  -1   57.29    3.93
   0   3   2  785.70   10.54
   0  -3  -2  768.71   13.67
   0   3   3  211.32    6.67
   0  -3  -3  197.31    7.04
   0   3   4  117.41    5.83
   0   3   4  112.74    5.01
   0  -3  -4  117.70    5.84
   0  -3  -4  107.83    5.33
   0   3   5   56.79    3.50
   0  -3  -5   63.87    4.97
   0  -3  -5   56.66    3.97
   0   3   6  277.04   11.02
   0   3   6  267.84    7.19
   0  -3  -6  264.50   10.98
   0  -3  -6  280.59    8.56
   0  -3  -7    1.67    2.12
   0  -3  -7   -1.45    2.37
   0  -3  -7   -0.02    1.16
   0   3   7    1.14    0.87
   0   3   8  367.59   14.99
   0  -3  -8  336.02   14.29
   0   3   8  347.78    7.40
   0  -3  -8  340.66   14.51
   0  -3  -8  334.63    8.79
   0   3   9   85.98    8.01
   0   3   9   79.26    3.36
   0  -3  -9   86.49    7.80
   0  -3  -9   96.61    8.32
   0   3   9   97.13    8.23
   0  -3  -9   80.78    4.01
   0  -3 -10   71.93    7.51
   0   3  10   75.27    8.09
   0   3  10   71.58    7.54
   0  -3 -10   76.54    8.06
   0  -3 -10   62.23    3.04
   0  -3 -10   63.80    2.93
   0  -3 -11  435.74   19.51
   0   3  11  394.79   19.24
   0  -3 -11  418.91   18.62
   0   3  12   24.35    5.62
   0  -3 -12   34.52    6.28
   0  -3 -12   28.33    5.16
   0   3  13   41.30    7.35
   0  -3 -13   35.26    6.44
   0  -3 -13   34.56    6.13
   0  -3 -14   16.95    5.13
   0  -3 -14    7.80    4.26
   0   3  14   18.83    5.99
   0  -3 -15    1.58    4.35
   0  -3 -15   -1.89    5.29
   0   3  15    0.72    3.82
   0  -3 -16   -0.60    4.47
   0   3  16   -9.50    6.03
   0   3  17   36.68    9.13
   0   4 -15    5.33    3.83
   0   4 -14   70.59   10.37
   0  -4  14   65.20   10.45
   0   4 -13    2.47    3.34
   0  -4  13   -0.88    3.51
   0   4 -12   58.60    8.83
   0  -4  12   53.21    8.61
   0   4 -11  264.23   17.00
   0  -4  11  259.04   17.66
   0   4 -10  306.19   17.29
   0  -4  10  308.35   18.13
   0  -4  10  242.28    6.45
   0  -4  10  253.77    6.31
   0  -4   9    1.43    0.95
   0   4  -9    3.35    1.05
   0  -4   9    3.21    1.28
   0   4  -8  874.10   27.02
   0  -4   8  894.32   27.25
   0   4  -8  922.42   13.84
   0   4  -8  849.39   24.96
   0  -4   8  939.15   16.47
   0   4  -7    5.20    2.55
   0  -4   7   11.38    3.49
   0  -4   7    8.11    3.20
   0   4  -7    7.35    2.90
   0  -4   7    4.03    1.93
   0   4  -7    8.99    1.71
   0   4  -6   19.59    3.60
   0   4  -6   23.38    4.12
   0   4  -6   27.36    2.75
   0  -4   6   21.77    3.04
   0   4  -5  154.90    9.53
   0   4  -5  149.13    8.47
   0   4  -5  155.98    6.48
   0  -4   5  157.95    7.22
   0   4  -4   11.50    2.70
   0   4  -4   13.76    2.72
   0  -4   4   15.25    2.67
   0   4  -4   10.39    1.86
   0   4  -3  849.09   16.16
   0   4  -3  860.55   19.18
   0  -4   3  827.03   16.32
   0   4  -2  429.94   12.48
   0   4  -2  427.76   10.02
   0  -4   2  430.19   11.84
   0   4  -1 1113.81   18.88
   0  -4   1 1081.42   18.78
   0  -4   0  134.81    6.82
   0  -4  -1 1763.56   23.84
   0  -4  -2   45.73    4.34
   0   4   3  747.66   12.64
   0  -4  -3  666.39   14.74
   0   4   4   10.04    1.85
   0  -4  -4    7.40    2.12
   0   4   4   12.29    2.14
   0   4   5   15.44    2.51
   0  -4  -5   14.70    2.57
   0  -4  -5   14.39    2.49
   0   4   5   14.58    2.32
   0   4   6   44.74    4.55
   0  -4  -6   44.91    4.57
   0   4   6   47.66    3.76
   0  -4  -6   43.89    3.98
   0  -4  -7   46.12    5.07
   0   4   7   45.09    3.50
   0  -4  -7   42.88    3.95
   0  -4  -8  589.74   19.76
   0   4   8  614.74   18.95
   0  -4  -8  593.01   18.70
   0   4   8  578.40   11.75
   0  -4  -8  594.44   13.76
   0   4   9   59.15    6.59
   0   4   9   56.70    3.63
   0   4   9   47.66    5.95
   0  -4  -9   54.65    6.41
   0  -4  -9   51.46    6.41
   0  -4  -9   58.06    4.31
   0   4  10   20.67    4.46
   0  -4 -10   17.16    4.03
   0   4  10   14.57    3.82
   0  -4 -10    7.63    2.70
   0   4  10   11.95    1.80
   0  -4 -10   11.61    2.00
   0  -4 -11  263.70   15.17
   0   4  11  240.22   14.81
   0  -4 -11  239.89    7.56
   0  -4 -11  259.00    7.43
   0   4  12   70.44    9.02
   0  -4 -12   55.65    7.71
   0  -4 -12   79.05    9.15
   0  -4 -12   58.06    2.84
   0  -4 -12   44.82    2.59
   0   4  13    8.37    4.21
   0  -4 -13   -0.35    3.32
   0  -4 -13    4.93    3.35
   0  -4 -14   -2.66    4.15
   0  -4 -14    5.53    3.55
   0   4  14    4.36    3.85
   0  -4 -15   41.65    8.08
   0   4  15   40.97    8.35
   0  -4 -15   30.13    6.57
   0  -4 -16    4.90    4.46
   0   4  16   -1.34    3.74
   0  -4 -16    3.36    3.72
   0   4  17   11.15    5.64
   0  -5  14   45.07    9.29
   0   5 -14   37.65    8.11
   0  -5  13    2.96    4.65
   0   5 -13    2.27    3.64
   0  -5  12  143.12   14.15
   0   5 -12  138.52   13.40
   0  -5  11   15.60    5.57
   0   5 -11   17.81    5.41
   0  -5  11   10.70    1.63
   0  -5  10   75.59    9.59
   0   5 -10   75.25    4.20
   0   5 -10   71.59    8.76
   0  -5  10   58.05    4.38
   0  -5  10   63.24    4.30
   0  -5   9  225.07   15.11
   0   5  -9  209.64   13.77
   0   5  -9  227.75    7.74
   0  -5   9  203.33    8.16
   0   5  -8  290.64    9.21
   0   5  -8  258.03   14.20
   0  -5   8  314.11   17.74
   0  -5   8  272.48   15.76
   0  -5   8  310.03   10.83
   0   5  -7  144.43   10.98
   0   5  -7  135.85    9.79
   0   5  -7  150.43    6.87
   0  -5   7  162.55   11.57
   0  -5   7  170.78    8.40
   0   5  -6   50.78    5.72
   0   5  -6   65.55    7.13
   0  -5   6   57.10    6.80
   0   5  -6   48.10    4.09
   0  -5   6   55.81    5.01
   0   5  -5  185.12    8.06
   0   5  -5  194.36   11.19
   0   5  -5  182.24    9.62
   0  -5   5  190.38   11.12
   0  -5   5  190.59    8.91
   0   5  -4  245.99   10.19
   0   5  -4  241.70    9.49
   0   5  -4  251.79   12.03
   0  -5   4  262.78   12.20
   0  -5   4  253.54   10.30
   0   5  -3  906.37   21.26
   0   5  -3  856.93   18.06
   0  -5   3  898.21   20.97
   0   5  -3  890.84   17.31
   0  -5   3  900.67   19.12
   0   5  -2   12.51    2.60
   0   5  -2   12.07    2.05
   0  -5   2   10.53    2.56
   0   5  -2   10.61    2.31
   0   5  -1  473.60   13.63
   0  -5   1  480.16   14.07
   0  -5   0 3376.42   36.99
   0  -5  -1  494.08   14.36
   0  -5  -2  186.40    8.86
   0   5   3   17.82    2.22
   0  -5  -3   19.13    3.22
   0   5   4  465.16   11.52
   0   5   4  446.33   12.85
   0  -5  -4  441.22   13.42
   0   5   5  119.19    6.62
   0   5   5  120.27    6.53
   0  -5  -5  112.78    6.89
   0   5   6  487.78   13.16
   0   5   6  503.54   14.60
   0  -5  -6  480.41   14.12
   0   5   7   23.12    3.06
   0  -5  -7   31.76    3.89
   0   5   8  136.36    6.71
   0  -5  -8  139.99    9.19
   0  -5  -8  152.85    8.04
   0   5   9  652.07   14.07
   0   5   9  715.68   22.01
   0  -5  -9  675.80   23.26
   0  -5  -9  671.03   21.23
   0  -5  -9  710.63   16.84
   0   5  10  263.86   14.71
   0  -5 -10  295.90   15.95
   0   5  10  318.07   15.67
   0   5  10  287.73    9.14
   0  -5 -10  287.56   14.76
   0  -5 -10  298.50   10.75
   0   5  11    0.52    2.77
   0  -5 -11   -5.29    4.89
   0  -5 -11    3.12    3.20
   0   5  11    0.31    1.14
   0  -5 -11    1.23    1.20
   0   5  12  206.97   14.60
   0   5  12  194.53    6.56
   0  -5 -12  220.93   15.02
   0  -5 -12  217.41   14.49
   0  -5 -12  188.39    7.86
   0  -5 -12  213.86    7.87
   0   5  13   53.57    8.31
   0  -5 -13   55.14    8.14
   0  -5 -13   54.51    8.01
   0  -5 -13   40.50    3.20
   0   5  14    3.97    4.29
   0  -5 -14    0.02    3.75
   0  -5 -14   -2.06    4.18
   0  -5 -15   57.32    8.53
   0   5  15   62.12    9.74
   0  -5 -15   83.79   10.73
   0  -5 -16    7.02    3.43
   0   5  16    6.19    4.50
   0   5  17    1.58    5.56
   0  -5 -17   -7.28    4.80
   0   6 -14   18.66    6.66
   0  -6  13   12.00    5.59
   0   6 -13   15.34    5.69
   0   6 -12    4.69    3.72
   0  -6  12    5.85    3.67
   0  -6  11    3.89    4.46
   0   6 -11    5.73    3.96
   0   6 -10   25.88    5.80
   0  -6  10   20.50    6.04
   0  -6  10   19.43    3.13
   0  -6  10   15.33    2.85
   0   6 -10   22.24    2.73
   0  -6   9  107.07   10.92
   0   6  -9   97.35    5.78
   0   6  -9  104.54   10.06
   0  -6   9   92.45    6.41
   0  -6   9   92.30    6.85
   0  -6   8  203.85   14.32
   0   6  -8  206.89   13.15
   0  -6   8  211.65   10.14
   0   6  -7  192.02   11.79
   0  -6   7  189.60   13.09
   0  -6   7  186.61    9.81
   0  -6   6  202.34   12.97
   0   6  -6  217.48   11.74
   0   6  -6  213.57   13.11
   0  -6   6  218.66   10.59
   0   6  -5    5.36    2.43
   0   6  -5    4.90    2.51
   0  -6   5    3.99    2.94
   0  -6   5    0.14    2.27
   0   6  -4  210.03   11.64
   0   6  -4  208.07    9.71
   0  -6   4  224.10   10.65
   0   6  -3   67.28    6.46
   0   6  -3   66.13    5.03
   0  -6   3   58.12    5.58
   0   6  -2  295.46    9.41
   0   6  -2  297.68   12.40
   0  -6   2  304.79   12.16
   0   6  -1  114.66    7.47
   0  -6   1  127.47    8.07
   0  -6   0 3663.84   42.22
   0  -6  -1  101.80    7.55
   0  -6  -2  277.06   11.66
   0   6   3   60.47    3.87
   0  -6  -3   68.56    5.94
   0   6   4  373.91   12.93
   0   6   4  378.27   10.56
   0  -6  -4  348.87   13.09
   0   6   5  594.86   16.24
   0   6   5  609.04   14.68
   0  -6  -5  581.09   16.90
   0   6   6   66.37    5.41
   0   6   6   65.75    5.46
   0  -6  -6   58.23    5.59
   0  -6  -7   17.85    3.35
   0   6   7   17.40    2.85
   0   6   8   17.45    3.06
   0  -6  -8   23.47    3.85
   0   6   9  329.54   11.35
   0   6   9  329.81   14.82
   0  -6  -9  337.02   13.16
   0  -6 -10    9.55    4.31
   0   6  10   15.78    4.00
   0   6  10   12.35    2.55
   0  -6 -10   10.53    2.68
   0   6  11  286.12   16.14
   0  -6 -11  299.31   17.19
   0   6  11  281.89   10.11
   0  -6 -11  312.77   12.24
   0   6  12    0.90    2.71
   0  -6 -12   -1.65    4.01
   0   6  12    3.09    1.79
   0  -6 -12    2.38    1.52
   0  -6 -13    1.47    3.92
   0   6  13    4.54    3.65
   0  -6 -13    7.23    1.94
   0   6  14   13.69    5.78
   0  -6 -14   12.51    4.91
   0   6  15   66.75    9.59
   0  -6 -15   65.14    9.49
   0   6  16   10.12    5.01
   0  -6 -16    3.32    3.42
   0   6  17    4.26    4.46
   0  -6 -17   -1.25    3.93
   0  -6 -18   -1.22    4.64
   0   7 -14    5.62    5.12
   0  -7  13   -4.12    4.43
   0   7 -13   -3.74    4.64
   0  -7  12    4.29    4.73
   0   7 -12    3.15    3.88
   0  -7  11   85.89   11.59
   0   7 -11   81.20   10.34
   0   7 -10    1.18    2.93
   0  -7  10    2.79    3.37
   0  -7  10   -0.22    1.59
   0  -7   9   59.81    8.75
   0   7  -9   57.07    7.96
   0  -7   9   47.30    5.59
   0  -7   8    3.22    3.43
   0   7  -8    3.04    2.73
   0  -7   8    6.89    2.58
   0  -7   7   23.88    5.60
   0   7  -7   30.74    5.22
   0  -7   7   21.83    4.31
   0  -7   6    6.02    3.27
   0   7  -6    3.01    2.42
   0  -7   6    2.00    2.23
   0   7  -5    4.01    2.36
   0   7  -5    6.20    2.83
   0   7  -5    4.41    2.25
   0  -7   5    9.61    3.32
   0   7  -4  229.25   10.58
   0   7  -4  246.63   13.29
   0  -7   4  238.19   12.03
   0   7  -3  151.95    7.86
   0   7  -3  146.56    9.70
   0  -7   3  145.24    9.35
   0   7  -2   87.17    5.42
   0   7  -2   81.81    6.95
   0  -7   2   74.26    6.73
   0   7  -1  107.91    7.86
   0  -7   1  104.88    8.05
   0   7   0 1313.88   25.66
   0  -7   0 1254.28   26.69
   0  -7  -1  112.49    8.30
   0  -7  -2  327.57   13.76
   0  -7  -3 1133.76   25.44
   0   7   4  298.64   12.57
   0   7   4  279.41    9.24
   0  -7  -4  283.20   12.91
   0   7   5    5.51    1.54
   0   7   5    0.54    2.05
   0  -7  -5    2.74    2.17
   0   7   6   32.22    3.93
   0  -7  -6   31.19    4.40
   0   7   6   35.56    4.44
   0   7   7  285.94   11.96
   0  -7  -7  290.19   13.13
   0   7   8  288.06   11.84
   0  -7  -8  316.53   13.85
   0   7   9  525.09   18.65
   0   7   9  508.28   15.50
   0  -7  -9  549.36   18.15
   0   7  10  966.30   26.90
   0  -7 -10  982.85   23.94
   0   7  11    2.67    1.95
   0  -7 -11   -0.35    2.47
   0   7  12    7.81    3.26
   0  -7 -12    7.93    3.94
   0   7  12    9.90    2.63
   0  -7 -12    5.66    2.18
   0  -7 -12   11.67    3.09
   0   7  13   12.87    4.18
   0  -7 -13    6.53    4.38
   0  -7 -13    5.46    2.13
   0  -7 -14  138.99   13.35
   0   7  14   95.35   11.24
   0   7  15   16.57    5.56
   0  -7 -15   11.91    5.28
   0   7  16   21.14    6.31
   0  -7 -16   28.88    7.70
   0  -7 -17   41.44    8.71
   0   7  17   42.47    9.29
   0   8 -13    2.52    4.03
   0   8 -12    7.83    4.78
   0  -8  12   12.18    5.66
   0  -8  11   25.34    7.22
   0   8 -11   25.91    6.52
   0  -8  10   21.63    6.67
   0   8 -10   24.91    6.17
   0  -8  10   19.92    3.79
   0  -8   9  123.86   12.66
   0   8  -9  112.36   11.10
   0  -8   9  114.69    9.21
   0   8  -8   -2.37    3.50
   0  -8   8    2.69    2.65
   0   8  -8   -0.20    2.57
   0   8  -7    3.62    2.51
   0   8  -7    0.11    2.13
   0  -8   7    7.11    2.83
   0   8  -6   76.71    7.54
   0   8  -6   81.54    7.01
   0  -8   6   79.08    7.84
   0   8  -5  155.50    9.68
   0   8  -5  149.91   11.49
   0   8  -5  160.32    9.97
   0  -8   5  171.03   11.29
   0   8  -4  204.68   12.83
   0   8  -4  211.07   10.52
   0   8  -4  193.13   10.94
   0  -8   4  208.25   12.12
   0   8  -3    1.86    1.71
   0   8  -3    2.85    1.46
   0  -8   3    2.11    2.44
   0   8  -3    2.15    1.87
   0   8  -2  132.45    9.26
   0   8  -2  132.31    9.53
   0   8  -2  126.48    6.88
   0  -8   2  128.57    9.41
   0   8  -1  150.72    9.92
   0   8  -1  136.27    9.56
   0  -8   1  136.29    9.75
   0   8   0 1063.78   25.11
   0  -8   0 1007.22   25.91
   0  -8  -1  154.78   10.43
   0  -8  -2  197.97   11.52
   0  -8  -3   24.00    4.42
   0   8   4   27.83    3.14
   0  -8  -4   28.09    4.65
   0   8   4   33.13    4.93
   0   8   5   29.27    3.38
   0  -8  -5   24.80    4.20
   0   8   5   30.09    4.47
   0   8   6   11.58    2.55
   0  -8  -6   12.25    3.34
   0   8   6   14.34    3.45
   0   8   7   28.96    4.40
   0  -8  -7   28.65    4.94
   0   8   8  574.17   18.03
   0  -8  -8  604.49   20.63
   0   8   9   16.84    3.79
   0  -8  -9   16.75    4.05
   0   8   9   19.77    3.63
   0   8  10   61.83    7.22
   0   8  10   55.83    5.96
   0  -8 -10   65.63    6.99
   0   8  11   55.01    5.90
   0  -8 -11   66.31    6.95
   0   8  12    6.91    3.83
   0  -8 -12    8.53    2.79
   0   8  12   11.56    2.95
   0  -8 -13    2.43    3.57
   0   8  13   -1.42    3.45
   0  -8 -13   -2.15    2.21
   0   8  14   10.04    4.13
   0  -8 -14   18.45    5.81
   0   8  15   -0.87    4.54
   0  -8 -15    0.49    4.60
   0   8  16   -8.80    5.46
   0  -8 -16    2.04    4.28
   0   8  17   23.49    7.99
   0  -8 -17   25.12    7.63
   0   9 -13    5.52    5.90
   0   9 -12    7.56    5.65
   0   9 -11  166.97   15.29
   0   9 -10   24.76    6.22
   0   9  -9   46.18    7.55
   0  -9   9   30.38    5.14
   0   9  -8  100.04    9.93
   0  -9   8  101.67    9.43
   0   9  -7   -0.90    3.19
   0  -9   7    5.71    3.62
   0   9  -6   -0.50    2.79
   0  -9   6   -2.80    3.37
   0   9  -5   13.06    3.38
   0  -9   5    7.80    3.57
   0   9  -5   14.39    3.77
   0   9  -4    2.95    2.04
   0   9  -4   -1.26    2.36
   0  -9   4    0.54    3.02
   0   9  -3  174.65   11.24
   0   9  -3  172.76   12.02
   0   9  -3  168.81    9.03
   0  -9   3  172.21   11.89
   0   9  -2  138.72   10.01
   0   9  -2  134.78    7.33
   0   9  -2  135.19   10.15
   0  -9   2  140.15   10.71
   0   9  -1  201.74   12.27
   0   9  -1  213.05    8.39
   0   9  -1  208.63   12.32
   0  -9   1  183.06   12.04
   0   9   0   70.56    7.44
   0   9   0   64.00    6.74
   0  -9   0   66.48    7.49
   0   9   1   70.31    7.38
   0  -9  -1   82.73    8.15
   0   9   2   33.43    5.14
   0  -9  -2   28.53    4.83
   0   9   3   97.70    8.54
   0  -9  -3   93.33    8.63
   0   9   4    2.64    1.38
   0  -9  -4   -1.10    3.06
   0   9   4    3.72    2.37
   0   9   5   60.52    4.89
   0   9   5   64.14    6.83
   0  -9  -5   75.49    7.88
   0   9   6   11.08    2.53
   0   9   6    9.00    2.88
   0  -9  -6   12.94    3.70
   0   9   7    0.05    2.15
   0  -9  -7    3.23    2.93
   0   9   8  268.01   13.72
   0  -9  -8  311.55   16.06
   0   9   9    2.90    2.09
   0  -9  -9    2.11    3.30
   0   9   9   -0.40    1.95
   0   9  10   75.47    7.39
   0   9  10   79.74    7.90
   0  -9 -10   76.62    8.06
   0   9  11  186.07   10.95
   0  -9 -11  201.02   12.82
   0  -9 -12   -1.73    2.89
   0  -9 -13   -3.72    4.36
   0   9  13   -2.59    4.11
   0  -9 -13   -3.23    2.10
   0  -9 -13   -3.03    3.23
   0  -9 -14    4.54    4.40
   0   9  14    1.41    4.40
   0  -9 -15   -4.13    5.19
   0   9  15   -0.49    3.44
   0   9  16   10.09    5.14
   0  -9 -16    4.30    5.40
   0  -9 -17   28.73    7.28
   0   9  17   22.48    6.20
   0  10 -12  104.19   13.03
   0  10 -11   31.55    7.34
   0  10 -10   21.54    5.69
   0  10  -9    4.03    4.06
   0 -10   9   -5.88    4.30
   0 -10   9   -7.62    3.15
   0  10  -8   84.07    9.55
   0 -10   8   84.17    8.95
   0  10  -7    3.65    2.99
   0 -10   7    6.66    3.81
   0  10  -6   60.49    7.10
   0 -10   6   76.01    8.63
   0  10  -5  116.17    8.96
   0 -10   5  107.10   10.07
   0  10  -4    7.99    2.87
   0 -10   4   12.33    4.32
   0  10  -3  212.67   10.40
   0 -10   3  221.27   14.40
   0  10  -2  109.23    6.91
   0  10  -2  110.06    9.99
   0 -10   2  109.93   10.23
   0  10  -1  225.32    8.99
   0  10  -1  216.19   13.35
   0 -10   1  208.57   13.55
   0  10   0   33.21    5.30
   0 -10   0   37.23    6.22
   0  10   1  385.99   16.88
   0 -10  -1  359.18   17.56
   0 -10  -2   25.76    5.27
   0 -10  -3   49.51    6.89
   0  10   4  138.98    6.69
   0 -10  -4  157.00   11.64
   0  10   5   13.14    2.39
   0 -10  -5   15.52    4.44
   0  10   6  176.15    8.78
   0 -10  -6  187.54   12.88
   0 -10  -7   59.30    7.92
   0 -10  -8  323.34   17.22
   0  10   9   42.47    5.64
   0 -10  -9   61.89    7.68
   0  10  10    2.83    2.40
   0 -10 -10    1.98    2.97
   0 -10 -11   36.21    6.18
   0 -10 -12   33.62    5.84
   0  10  13   -0.13    3.36
   0 -10 -13    1.95    3.90
   0 -10 -13   -0.98    2.63
   0 -10 -14    4.65    4.62
   0  10  14    4.41    3.26
   0  10  15   12.39    5.28
   0 -10 -15   12.76    5.47
   0  10  16    1.65    3.90
   0 -10 -16   -2.69    3.98
   0  11 -11   19.67    6.13
   0  11 -10   39.07    8.34
   0  11  -9   13.17    4.54
   0 -11   9   19.60    4.91
   0 -11   9   12.57    3.75
   0  11  -8   92.12   10.09
   0 -11   8   93.75   10.22
   0  11  -7  132.75   11.18
   0 -11   7  121.70   11.41
   0  11  -6   34.36    5.39
   0 -11   6   26.12    6.21
   0  11  -5   59.85    6.75
   0 -11   5   67.40    8.82
   0  11  -4   82.25    7.34
   0 -11   4   93.20   10.18
   0  11  -3  468.61   15.77
   0 -11   3  489.57   22.55
   0  11  -2   31.78    3.99
   0 -11   2   27.81    6.08
   0  11  -1  271.22   10.17
   0  11  -1  268.18   15.57
   0 -11   1  273.32   16.59
   0  11   0   99.11    5.84
   0  11   0  104.15    9.73
   0 -11   0  117.94   10.99
   0  11   1  334.42   16.68
   0 -11  -1  336.12   18.21
   0 -11  -2  528.12   22.61
   0  11   3    6.85    2.01
   0 -11  -3   16.53    4.79
   0  11   4   16.88    2.53
   0 -11  -4   22.22    5.14
   0  11   5   18.98    2.80
   0 -11  -5   26.78    5.76
   0  11   6  102.55    6.52
   0 -11  -6  121.22   11.30
   0 -11  -7   49.83    7.76
   0 -11  -8  286.69   17.06
   0  11   9  100.20    8.16
   0 -11  -9  108.97   10.58
   0 -11 -10    5.19    3.47
   0 -11 -11  147.18   12.33
   0 -11 -12   18.76    4.92
   0 -11 -13   -5.85    5.16
   0  11  14   -2.28    3.82
   0 -11 -14    7.25    4.58
   0  11  15   18.11    4.70
   0 -11 -15   25.08    7.65
   0  11  16    0.96    3.72
   0 -11 -16   -5.28    6.06
   0 -12   8   -5.19    3.78
   0  12  -7    4.67    3.23
   0 -12   7   -0.98    3.82
   0  12  -6   39.37    6.38
   0 -12   6   33.16    7.44
   0  12  -5    4.77    2.35
   0 -12   5    8.57    4.83
   0  12  -4   83.11    7.26
   0 -12   4   94.92   10.41
   0  12  -3   39.19    4.81
   0 -12   3   55.38    8.43
   0  12  -2  121.05    7.59
   0 -12   2  150.26   13.34
   0  12  -1    5.53    2.02
   0 -12   1    7.52    3.77
   0  12   0  199.22    8.13
   0 -12   0  232.27   16.33
   0  12   1    9.14    2.08
   0 -12  -1    5.72    4.07
   0  12   2  122.84   10.82
   0 -12  -2  118.79   11.62
   0  12   3   67.24    4.25
   0 -12  -3   95.17   10.51
   0  12   4   -1.54    1.87
   0 -12  -4    4.79    3.52
   0  12   5  129.50    6.62
   0 -12  -5  169.61   14.02
   0  12   6    0.98    1.60
   0 -12  -6    1.48    4.00
   0 -12  -7   13.94    4.91
   0 -12  -8    2.59    3.07
   0 -12  -9  195.55   14.99
   0 -12 -10   86.86   10.17
   0 -12 -11   33.06    6.79
   0 -12 -12   11.44    4.61
   0 -12 -13   -8.32    4.95
   0  12  14    8.85    4.66
   0 -12 -15   33.48    8.86
   0 -13   8   -5.41    4.32
   0 -13   7   -6.42    4.95
   0 -13   6   41.02    8.15
   0 -13   5    3.76    4.81
   0 -13   4   -3.39    4.86
   0 -13   3   -1.15    4.39
   0 -13   2   51.04    8.49
   0 -13   1    4.20    4.78
   0 -13   0  224.20   16.90
   0 -13  -1   66.86    9.72
   0 -13  -2    1.17    4.67
   0 -13  -3   74.43   10.05
   0 -13  -4   30.64    7.16
   0 -13  -5   29.75    6.82
   0 -13  -6    1.67    4.02
   0 -13  -7  101.77   11.72
   0 -13  -8  233.06   16.96
   0 -13  -9   21.82    6.25
   0 -13 -10  105.56   11.84
   0 -13 -11   -2.11    4.59
   0 -13 -12    5.60    4.18
   0 -13 -13   13.61    5.30
   0 -14   7    4.31    4.71
   0 -14   6   -6.88    4.92
   0 -14   5    0.77    4.06
   0 -14   4    8.08    5.47
   0 -14   3    5.13    4.19
   0 -14   2   82.24   11.21
   0 -14   1   44.80    8.83
   0 -14   0   11.50    4.72
   0 -14  -1   -1.35    4.99
   0 -14  -2   -2.38    4.46
   0 -14  -3   31.90    7.07
   0 -14  -4    5.13    4.96
   0 -14  -5   -0.16    3.73
   0 -14  -6    1.54    4.45
   0 -14  -7    0.47    4.16
   0 -14  -8   61.18    9.41
   0 -14  -9   18.81    5.94
   0 -14 -10   61.87    9.55
   0 -14 -11   13.24    5.23
   0 -14 -12    9.97    4.61
   0 -14 -13    4.05    3.80
   0 -15   4   10.52    6.25
   0 -15   3   35.35    8.66
   0 -15   2   15.67    6.45
   0 -15   1   18.29    6.74
   0 -15   0  170.70   16.38
   0 -15  -1   68.10   10.91
   0 -15  -2   -9.55    5.13
   0 -15  -3   64.50   10.59
   0 -15  -4   -1.79    4.81
   0 -15  -5    7.61    4.91
   0 -15  -6    0.44    3.93
   0 -15  -7   39.65    8.48
   0 -15  -8   96.75   12.58
   0 -15  -9   -0.98    4.34
   0 -15 -10   -3.39    5.74
   0 -15 -11   16.41    5.41
   1 -15  -9    6.88    4.66
   1 -15  -8   -3.93    4.65
   1 -15  -7   13.30    5.81
   1 -15  -6    7.62    4.42
   1 -15  -5   -2.55    5.13
   1 -15  -4  -10.30    5.45
   1 -15  -3    5.24    4.69
   1 -15  -2    2.83    4.72
   1 -15  -1   73.20   11.33
   1 -15   0   -0.61    4.90
   1 -15   1   -4.14    6.09
   1 -15   2   -0.66    4.69
   1 -14 -13   12.22    5.44
   1 -14 -12    9.29    4.33
   1 -14 -11   82.38   11.12
   1 -14 -11   98.78   12.48
   1 -14 -10   17.86    7.06
   1 -14  -9   -4.38    4.94
   1 -14  -8   -0.60    3.70
   1 -14  -7    7.73    5.02
   1 -14  -6   20.66    6.36
   1 -14  -5   44.30    8.51
   1 -14  -4  104.37   12.35
   1 -14  -3  190.20   16.84
   1 -14  -2    8.24    4.52
   1 -14  -1   15.53    5.71
   1 -14   0   15.08    5.86
   1 -14   1   -5.11    5.02
   1 -14   2  -13.80    6.05
   1 -14   3   39.27    8.16
   1 -14   4  -13.02    5.80
   1 -14   5   -7.30    4.22
   1 -14   5  -23.26    6.89
   1 -14   6   26.30    7.12
   1 -14   6   13.15    5.24
   1 -13 -13   28.99    6.76
   1 -13 -12  150.55   14.07
   1 -13 -11    8.40    4.67
   1 -13 -11   11.30    5.70
   1 -13 -10    8.62    4.21
   1 -13  -9    5.08    3.66
   1 -13  -8   47.72    8.19
   1 -13  -7   -0.97    4.15
   1 -13  -6   62.86    9.23
   1 -13  -5   26.79    6.78
   1 -13  -4   11.03    4.77
   1 -13  -3  182.49   15.55
   1 -13  -2   14.95    5.64
   1 -13  -1  168.10   15.03
   1 -13   0   -0.17    4.25
  -1  13  -1   -0.30    1.75
   1 -13   1   -3.52    3.88
   1 -13   2   -2.78    3.90
   1 -13   3   57.36    9.17
   1 -13   4    0.33    3.80
   1 -13   5   -4.14    4.74
   1 -13   6   16.33    5.59
   1 -13   6   14.98    5.05
   1 -13   7   22.56    5.84
  -1  12  15   10.88    6.43
   1 -12 -13    3.53    3.35
   1 -12 -12  117.21   12.20
   1 -12 -11    0.01    2.39
   1 -12 -11   -1.84    3.44
   1 -12 -10   41.87    7.24
   1 -12  -9   73.39    9.48
   1 -12  -8   56.37    8.63
   1 -12  -7    7.31    3.61
   1 -12  -6   -2.35    3.72
   1 -12  -5  120.18   12.15
   1 -12  -4   10.94    5.53
   1 -12  -3  892.41   32.41
   1 -12  -2  332.07   20.10
   1 -12  -1   71.21    9.55
   1 -12   0   40.07    7.61
   1 -12   1  106.76   11.83
  -1  12  -2   41.28    5.34
   1 -12   2   43.91    7.56
  -1  12  -3  122.83    9.17
   1 -12   3  101.82   11.84
  -1  12  -4  178.98   11.60
   1 -12   4  166.08   14.34
  -1  12  -5   66.06    7.76
   1 -12   5   75.87   10.20
  -1  12  -6   33.47    6.07
   1 -12   6   30.29    7.02
   1 -12   6   19.86    5.52
  -1  12  -7   15.55    4.38
   1 -12   7   13.56    4.75
   1 -12   7   27.06    6.37
  -1  12  -8   -8.34    3.58
   1 -12   8   -6.97    3.67
  -1  11  15   32.06    7.30
   1 -11 -14   27.73    8.24
   1 -11 -13    8.40    3.45
   1 -11 -12   77.98    9.52
   1 -11 -11   43.64    7.28
   1 -11 -11   43.91    7.39
   1 -11 -10    6.08    3.82
   1 -11  -9   -1.54    4.00
  -1  11   8   11.65    3.06
   1 -11  -8    2.88    3.59
  -1  11   7   12.81    3.53
   1 -11  -7   15.48    4.14
   1 -11  -6   25.24    5.68
   1 -11  -5  145.43   12.65
   1 -11  -4  242.69   16.07
   1 -11  -3  127.76   11.89
   1 -11  -2  124.86   11.79
   1 -11  -1    6.94    4.19
   1 -11   0   44.78    7.37
   1 -11   1  138.34   12.37
   1 -11   2  210.31   15.09
  -1  11  -3   18.75    4.07
   1 -11   3   19.82    5.33
  -1  11  -4    6.36    2.76
   1 -11   4    3.45    3.82
  -1  11  -5  145.97   10.83
   1 -11   5  127.89   12.18
  -1  11  -6   30.97    5.80
   1 -11   6   29.49    6.05
   1 -11   6   37.01    6.74
  -1  11  -7   70.03    8.50
   1 -11   7   55.55    7.81
   1 -11   7   76.36    9.61
  -1  11  -8    7.01    3.68
   1 -11   8   10.01    3.74
  -1  11  -9   42.88    7.51
  -1  11 -10    2.91    4.26
  -1  11 -11   16.11    6.40
  -1  10  15    4.03    3.85
   1 -10 -15   -3.63    5.68
   1 -10 -14   68.40   11.17
   1 -10 -13   41.60    9.23
   1 -10 -13   41.09    6.67
   1 -10 -12   -1.72    2.23
   1 -10 -11    9.60    3.69
   1 -10 -11    9.93    4.10
   1 -10 -10   -4.03    4.38
  -1  10   9    6.91    2.93
   1 -10  -9    6.81    3.35
  -1  10   8   -4.09    2.87
   1 -10  -8   -3.28    3.99
  -1  10   7    9.53    3.18
   1 -10  -7    3.02    3.44
   1 -10  -6  489.36   21.67
   1 -10  -5  100.64   10.01
   1 -10  -4    2.62    2.61
   1 -10  -3  150.68   12.14
   1 -10  -2  507.51   22.11
   1 -10  -1  104.73   10.34
  -1  10   0  263.39   15.25
   1 -10   0  268.22   16.15
   1 -10   1   38.66    6.53
   1 -10   2   19.00    5.11
  -1  10  -3   -0.84    1.98
   1 -10   3   -0.07    3.05
  -1  10  -4   32.73    5.15
   1 -10   4   21.83    5.46
  -1  10  -5  399.95   17.27
   1 -10   5  365.39   18.91
  -1  10  -6    2.15    2.78
   1 -10   6   -3.80    3.85
  -1  10  -7   54.07    7.61
   1 -10   7   57.32    7.46
   1 -10   7   51.90    7.59
  -1  10  -8  161.50   13.21
   1 -10   8  138.64   11.33
  -1  10  -9    1.37    3.34
   1 -10   9    3.46    3.10
  -1  10 -10   -1.52    4.29
  -1  10 -11   69.04   10.95
  -1  10 -12   38.79    8.76
  -1   9  16   -0.34    4.12
   1  -9 -16   11.66    5.62
  -1   9  15   38.87    7.46
   1  -9 -15   43.91    9.03
   1  -9 -14   52.71    9.62
  -1   9  14   47.45    8.54
   1  -9 -13   24.64    7.19
   1  -9 -13   29.25    5.16
   1  -9 -12    6.56    2.85
   1  -9 -11  120.93   10.37
   1  -9 -10   32.32    5.80
  -1   9   9   -3.62    3.34
   1  -9  -9   -1.98    3.20
  -1   9   8   48.89    5.94
   1  -9  -8   42.02    6.18
  -1   9   7  118.37    8.60
   1  -9  -7  129.69   10.76
   1  -9  -6  131.77   10.84
  -1   9   5    6.90    3.50
   1  -9  -5    5.50    3.61
  -1   9   4  324.78   15.81
   1  -9  -4  300.74   16.13
  -1   9   3  435.70   18.26
   1  -9  -3  397.84   18.44
   1  -9  -2   21.29    4.85
  -1   9   2   15.98    3.80
  -1   9   1  390.65   17.29
   1  -9  -1  376.47   17.92
  -1   9   0   95.73    8.83
   1  -9   0   94.50    9.09
  -1   9  -1   56.90    7.18
   1  -9   1   68.99    7.90
  -1   9  -2    0.57    2.37
   1  -9   2   -2.99    3.05
   1  -9   3  323.41   16.62
  -1   9  -4   82.89    7.52
   1  -9   4   77.82    8.49
  -1   9  -5  141.74   10.09
   1  -9   5  121.33   10.46
  -1   9  -6  233.53   13.63
   1  -9   6  217.89   13.85
  -1   9  -7   34.39    5.82
   1  -9   7   22.73    4.80
   1  -9   7   30.85    5.32
  -1   9  -8  130.45   11.52
   1  -9   8  116.33    9.81
  -1   9  -9   -1.85    3.20
   1  -9   9    5.07    3.04
  -1   9 -10   76.08    9.80
  -1   9 -11    0.37    3.60
  -1   9 -12   33.64    7.50
  -1   8  16   -5.73    5.72
   1  -8 -16    6.01    5.19
  -1   8  15   17.51    5.22
   1  -8 -15   26.07    7.46
   1  -8 -14   62.77   10.01
  -1   8  14   51.03    8.95
   1  -8 -13  264.75   19.77
   1  -8 -13  264.09   13.80
   1  -8 -12   57.01    9.43
   1  -8 -12   49.14    6.37
  -1   8  12   45.64    5.31
  -1   8  11  224.34   11.58
   1  -8 -11  204.82   12.61
  -1   8  10   64.79    6.45
   1  -8 -10   60.60    7.41
   1  -8 -10   46.30    6.19
  -1   8   9   -0.78    3.48
  -1   8   9    7.57    2.77
   1  -8  -9    3.72    2.81
  -1   8   8   14.56    3.24
  -1   8   8   13.26    3.38
   1  -8  -8    5.55    2.63
   1  -8  -7   30.21    5.32
  -1   8   7   41.67    5.61
  -1   8   6  740.79   22.05
   1  -8  -6  728.59   23.37
  -1   8   5    2.14    2.02
   1  -8  -5    0.24    2.46
  -1   8   5   -1.66    2.85
  -1   8   4  482.42   18.06
   1  -8  -4  469.97   18.76
  -1   8   3  154.70   10.35
   1  -8  -3  162.98   11.17
   1  -8  -2    7.45    3.34
   1  -8  -1   25.46    4.85
  -1   8   0  615.34   20.63
   1  -8   0  548.64   20.32
  -1   8  -1   22.40    4.61
  -1   8  -1   21.53    4.28
   1  -8   1   25.04    5.07
  -1   8  -2    2.01    2.24
   1  -8   2    5.40    2.78
  -1   8  -2    1.06    2.36
  -1   8  -3   45.00    6.40
  -1   8  -3   35.81    5.26
   1  -8   3   36.32    5.67
  -1   8  -4   28.99    5.19
  -1   8  -4   33.09    4.58
   1  -8   4   22.21    4.78
  -1   8  -4   31.08    5.07
  -1   8  -5   45.09    5.68
  -1   8  -5   53.55    6.30
   1  -8   5   54.07    6.81
  -1   8  -6   29.37    4.92
  -1   8  -6   25.15    4.71
   1  -8   6   24.51    4.96
  -1   8  -7    5.00    2.96
  -1   8  -7    6.53    2.82
   1  -8   7   -1.35    2.78
   1  -8   7    2.97    2.23
  -1   8  -8   73.89    8.72
  -1   8  -8   72.50    7.05
   1  -8   8   54.57    6.29
  -1   8  -9    2.26    3.10
   1  -8   9   -0.89    2.01
  -1   8 -10   -4.82    4.53
   1  -8  10   -2.22    2.62
  -1   8 -11    4.69    4.00
  -1   8 -12  105.79   12.80
  -1   8 -13   27.97    7.60
   1  -7 -17    5.12    6.19
   1  -7 -16    3.48    5.06
  -1   7  16    9.62    5.03
   1  -7 -15   64.70   10.21
  -1   7  15   46.82    8.69
  -1   7  14   20.55    5.46
   1  -7 -14   30.82    7.58
  -1   7  13   33.62    6.69
   1  -7 -13   40.75    8.02
   1  -7 -13   40.68    5.15
   1  -7 -12  175.60   14.95
  -1   7  12  164.67    8.91
   1  -7 -12  167.24   10.39
   1  -7 -11   37.33    7.50
  -1   7  11   29.29    4.31
   1  -7 -11   37.89    5.27
  -1   7  10    0.35    2.27
   1  -7 -10   -1.96    1.91
  -1   7   9   -5.77    3.99
  -1   7   9   -2.09    2.31
   1  -7  -9   -2.62    2.99
  -1   7   8  232.29   12.29
  -1   7   8  223.11   11.32
   1  -7  -8  218.78   12.06
  -1   7   7  104.47    7.86
   1  -7  -7  105.54    8.59
  -1   7   6  116.26    8.29
   1  -7  -6  124.89    9.29
  -1   7   5   56.22    5.74
  -1   7   5   60.38    5.47
   1  -7  -5   69.40    6.85
  -1   7   4  180.68   10.37
   1  -7  -4  180.44   11.07
   1  -7  -3 1104.44   26.95
   1  -7  -2   88.99    7.90
   1  -7  -1  409.12   16.39
   1  -7   0   -0.20    2.46
  -1   7  -1    9.23    3.07
   1  -7   1    8.42    3.12
  -1   7  -1    6.23    2.62
  -1   7  -2   74.90    7.04
  -1   7  -2   70.32    7.20
   1  -7   2   68.23    7.11
  -1   7  -3  578.71   20.50
  -1   7  -3  572.21   18.77
   1  -7   3  555.58   19.15
  -1   7  -4   22.95    4.61
  -1   7  -4   17.84    3.39
  -1   7  -4   18.02    3.64
   1  -7   4   20.97    4.10
  -1   7  -5   25.69    5.03
  -1   7  -5   26.72    4.50
   1  -7   5   18.70    3.99
  -1   7  -5   34.19    5.00
  -1   7  -6   39.92    5.70
   1  -7   6   28.77    4.86
  -1   7  -6   42.94    5.29
  -1   7  -7   65.83    6.36
  -1   7  -7   58.44    6.99
   1  -7   7   51.53    5.88
   1  -7   7   63.28    6.85
  -1   7  -8    8.35    3.65
   1  -7   8    2.62    1.85
  -1   7  -8    8.20    2.71
  -1   7  -9   32.82    6.27
   1  -7   9   22.48    4.11
  -1   7  -9   36.66    4.45
  -1   7 -10  121.61   11.73
   1  -7  10  105.72    7.85
   1  -7  11   14.24    5.78
  -1   7 -11   28.66    6.13
   1  -7  12   20.80    6.11
  -1   7 -12   16.23    5.05
  -1   7 -13    7.74    5.33
   1  -6 -17   13.89    6.24
  -1   6  16   20.23    6.76
   1  -6 -16   16.72    6.50
  -1   6  15   -3.93    3.81
   1  -6 -15    0.69    4.07
   1  -6 -14   30.61    7.30
  -1   6  14   32.41    6.99
  -1   6  13   37.26    6.86
   1  -6 -13   38.66    7.69
   1  -6 -13   41.36    4.55
   1  -6 -12  194.53   15.56
  -1   6  12  186.00    8.52
  -1   6  12  183.21   14.07
   1  -6 -12  197.36   10.26
  -1   6  11   42.25    4.29
   1  -6 -11   38.65    7.02
   1  -6 -11   45.75    5.30
  -1   6  10  103.57    6.84
   1  -6 -10  109.22   11.23
   1  -6 -10  109.51    7.94
  -1   6   9  132.86    9.94
  -1   6   9  123.24    7.67
   1  -6  -9  131.01    8.78
  -1   6   8    4.10    2.05
  -1   6   8    2.18    1.76
   1  -6  -8    5.25    2.42
   1  -6  -7    1.82    2.05
  -1   6   7    0.85    1.97
  -1   6   6  118.24    7.76
   1  -6  -6  116.13    8.20
  -1   6   5  210.08    9.67
   1  -6  -5  201.42   10.82
  -1   6   5  205.06   10.30
  -1   6   4    4.78    2.46
   1  -6  -4    6.43    2.97
   1  -6  -3 2137.25   34.67
   1  -6  -2  192.72   10.52
   1  -6  -1    7.26    2.73
   1  -6   0  294.60   12.88
   1  -6   1  294.69   13.02
  -1   6  -2  365.72   14.99
   1  -6   2  368.38   14.43
  -1   6  -3  239.65   12.48
   1  -6   3  244.53   11.77
  -1   6  -4   54.06    6.32
   1  -6   4   49.04    5.42
  -1   6  -5  282.34   12.71
  -1   6  -5  286.68   14.82
   1  -6   5  280.68   12.56
  -1   6  -6  270.72   13.34
  -1   6  -6  262.14   14.87
   1  -6   6  265.66   11.78
   1  -6   6  273.23   12.38
  -1   6  -7  192.18   11.96
   1  -6   7  192.52    9.92
   1  -6   8    6.27    3.50
  -1   6  -8    6.77    3.51
   1  -6   8    4.14    2.08
  -1   6  -9   20.15    5.05
   1  -6   9   11.00    4.60
   1  -6   9   16.15    3.20
  -1   6 -10   55.86    7.86
   1  -6  10   60.10    9.31
   1  -6  10   69.68    5.76
  -1   6 -11   92.53   10.58
   1  -6  11   91.91   11.83
  -1   6 -12   45.01    7.88
   1  -6  12   40.43    8.65
   1  -6  13   18.25    6.63
  -1   6 -13   12.44    5.35
  -1   6 -14    6.32    4.14
   1  -5 -17    4.81    4.70
   1  -5 -16    2.21    4.19
  -1   5  16   15.55    5.46
  -1   5  15   11.99    5.25
   1  -5 -15   -1.48    4.16
   1  -5 -14  135.49   13.47
  -1   5  14  117.94   12.54
  -1   5  13   28.88    6.01
   1  -5 -13   26.20    6.02
   1  -5 -13   23.22    2.80
  -1   5  12   74.63    8.97
  -1   5  12   70.29    4.47
   1  -5 -12   66.61    9.16
   1  -5 -12   73.88    5.50
   1  -5 -11   67.31    9.17
  -1   5  11   65.49    4.79
   1  -5 -11   67.45    5.62
   1  -5 -10   77.64    9.08
  -1   5  10   80.06    5.56
   1  -5 -10   83.35    6.32
  -1   5   9   97.20    8.40
  -1   5   9   88.61    5.84
   1  -5  -9   99.92    9.89
   1  -5  -9   96.53    6.88
  -1   5   8    6.31    2.28
   1  -5  -8    6.52    1.99
  -1   5   8    5.08    1.77
  -1   5   7   17.86    2.83
   1  -5  -7   22.46    3.58
  -1   5   6  552.04   15.41
   1  -5  -6  565.78   16.45
  -1   5   5  180.33    8.84
  -1   5   5  183.08    8.96
   1  -5  -5  188.75    9.53
  -1   5   4  442.75   13.82
   1  -5  -4  428.65   14.36
   1  -5  -3  883.29   20.55
   1  -5  -2 2079.39   31.45
   1  -5  -1   60.40    6.05
   1  -5   0 1933.93   30.27
   1  -5   1  544.25   16.13
  -1   5  -2  395.04   14.61
  -1   5  -2  419.92   14.02
   1  -5   2  410.89   13.96
  -1   5  -3    9.13    2.66
   1  -5   3    9.42    2.74
  -1   5  -3    8.48    2.70
  -1   5  -4    8.34    2.88
   1  -5   4    5.12    2.57
  -1   5  -4    4.23    1.99
  -1   5  -5  703.67   19.28
  -1   5  -5  733.93   18.19
  -1   5  -5  740.88   22.63
  -1   5  -6  701.22   23.01
  -1   5  -6  677.31   20.18
   1  -5   6  651.59   22.49
  -1   5  -6  717.76   17.57
   1  -5   6  691.76   17.14
   1  -5   6  712.29   18.02
  -1   5  -7 1427.19   23.97
  -1   5  -7 1389.88   34.21
   1  -5   7 1369.28   34.32
  -1   5  -7 1364.92   30.55
   1  -5   7 1409.71   24.14
   1  -5   8  502.08   22.06
  -1   5  -8  540.12   14.21
  -1   5  -8  493.53   19.58
   1  -5   8  533.12   14.68
   1  -5   9  133.02   12.16
  -1   5  -9  123.82   10.49
  -1   5  -9  127.72    6.53
   1  -5   9  128.56    7.12
  -1   5 -10    4.77    3.50
   1  -5  10    9.44    4.96
  -1   5 -10    4.98    1.59
   1  -5  10    4.35    1.62
   1  -5  11  239.93   17.89
  -1   5 -11  256.49   16.75
   1  -5  11  252.02    8.51
   1  -5  12   15.37    6.14
  -1   5 -12   14.72    4.73
   1  -5  13   78.67   11.52
  -1   5 -13   90.66   11.51
   1  -5  14  124.01   14.92
  -1   5 -14  112.64   13.31
   1  -4 -17   -3.45    4.30
  -1   4  16   -3.75    5.26
   1  -4 -16    1.04    4.29
  -1   4  15   26.75    6.75
   1  -4 -15   21.59    6.11
   1  -4 -14  141.55   13.37
  -1   4  14  143.36   14.09
   1  -4 -13   48.24    7.66
   1  -4 -13   38.64    2.03
  -1   4  12   -1.09    3.38
   1  -4 -12   -3.61    4.30
  -1   4  12   -2.00    1.20
   1  -4 -12    0.06    1.04
   1  -4 -11    1.18    3.17
  -1   4  11    8.59    3.57
  -1   4  11    4.12    1.40
   1  -4 -11    5.58    1.64
  -1   4  10   27.08    2.94
   1  -4 -10   21.26    4.49
   1  -4 -10   25.22    3.15
  -1   4   9   56.72    6.61
   1  -4  -9   63.33    7.64
  -1   4   9   53.19    4.08
   1  -4  -9   57.85    4.90
   1  -4  -8   27.46    4.96
  -1   4   8   22.55    4.05
   1  -4  -8   24.56    3.25
  -1   4   8   25.31    2.96
   1  -4  -7  244.38    9.73
  -1   4   7  243.60    9.24
   1  -4  -6  601.07   15.31
  -1   4   6  623.71   14.78
   1  -4  -6  644.30   15.75
  -1   4   5    8.12    2.31
  -1   4   5   10.10    2.23
   1  -4  -5    6.92    2.31
   1  -4  -4  286.32   10.63
  -1   4   4  286.63   10.09
   1  -4  -3   29.29    3.68
   1  -4  -2  611.37   15.46
   1  -4  -1  592.06   15.17
   1  -4   0   30.46    3.87
   1  -4   1  589.66   15.10
  -1   4  -2  364.42   12.92
  -1   4  -2  385.96   12.05
   1  -4   2  404.07   12.60
  -1   4  -3   12.47    2.91
   1  -4   3    9.25    2.43
  -1   4  -3   11.81    2.48
  -1   4  -4   58.02    5.80
  -1   4  -4   65.49    5.16
   1  -4   4   61.32    5.05
  -1   4  -5  898.46   23.57
  -1   4  -5  862.30   20.46
  -1   4  -5  898.55   18.35
   1  -4   5  915.89   17.99
   1  -4   5  918.75   18.61
  -1   4  -6  135.03    8.83
  -1   4  -6  138.59    9.82
  -1   4  -6  137.19    7.09
   1  -4   6  145.52    7.15
  -1   4  -7   48.28    6.38
  -1   4  -7   50.50    5.85
   1  -4   7   47.89    6.51
  -1   4  -7   43.21    3.96
   1  -4   7   44.67    4.01
   1  -4   8  166.67   12.43
  -1   4  -8  188.90    7.53
  -1   4  -8  169.75   11.31
   1  -4   8  186.66    7.83
   1  -4   9   67.29    8.65
   1  -4   9   75.40    8.84
  -1   4  -9   62.61    3.99
  -1   4  -9   64.25    7.61
   1  -4   9   64.36    4.43
   1  -4  10    3.50    2.97
  -1   4 -10   -3.09    3.62
   1  -4  10    2.29    1.19
  -1   4 -10    0.59    1.07
  -1   4 -11  249.96   16.27
  -1   4 -11  195.83    4.97
   1  -4  11  256.67   17.82
   1  -4  11  212.22    5.42
   1  -4  11  169.08    4.79
   1  -4  12   32.34    7.04
  -1   4 -12   35.70    6.99
   1  -4  13   -5.88    5.55
  -1   4 -13    1.01    3.44
   1  -4  14   20.53    6.39
  -1   4 -14   32.81    7.62
  -1   4 -15   -2.74    3.86
   1  -3 -16    9.42    5.89
  -1   3  16    8.70    5.07
   1  -3 -15   18.50    6.17
  -1   3  15   17.54    6.17
   1  -3 -14  352.36   21.07
  -1   3  14  291.00   19.92
   1  -3 -13  328.16   19.66
  -1   3  13  295.83   18.90
   1  -3 -13  273.87   17.94
  -1   3  12   31.50    6.46
   1  -3 -12   34.19    6.59
   1  -3 -12   23.66    5.51
   1  -3 -11  311.96   17.21
  -1   3  11  270.50    5.54
  -1   3  11  273.60   16.31
   1  -3 -11  302.61   17.23
   1  -3 -11  311.30    7.21
   1  -3 -10   83.00    8.87
  -1   3  10   76.84    8.28
   1  -3 -10   73.99    8.05
  -1   3  10   73.18    3.63
   1  -3 -10   76.86    4.30
  -1   3   9    2.32    2.04
   1  -3  -9    1.71    2.89
   1  -3  -9    0.82    2.69
  -1   3   9    0.21    1.26
   1  -3  -9    1.84    0.97
  -1   3   8  271.08   12.97
   1  -3  -8  267.08   14.12
  -1   3   8  246.80    7.98
   1  -3  -8  258.75    8.78
   1  -3  -7    6.88    2.95
  -1   3   7    9.15    1.88
   1  -3  -7    7.36    1.71
  -1   3   6  695.82   13.80
   1  -3  -6  689.66   14.45
  -1   3   5   31.35    3.05
   1  -3  -5   26.26    2.94
   1  -3  -4 1097.06   18.53
  -1   3   4 1141.85   17.82
   1  -3  -4 1159.95   18.60
   1  -3  -3   36.24    3.64
   1  -3  -2   65.62    4.64
   1  -3  -1   15.04    2.61
   1  -3   0  858.17   16.20
   1  -3   1   97.50    5.54
  -1   3  -2    1.51    1.45
  -1   3  -2    1.11    1.19
   1  -3   2    1.16    1.57
  -1   3  -3   40.28    4.29
   1  -3   3   39.58    3.71
  -1   3  -3   40.07    3.65
   1  -3   3   36.49    3.39
  -1   3  -4  381.59   13.66
  -1   3  -4  409.03   11.09
   1  -3   4  413.30   10.64
  -1   3  -5   82.80    6.88
  -1   3  -5   88.96    6.52
   1  -3   5   89.79    4.98
  -1   3  -5   99.43    5.55
  -1   3  -6    1.59    1.74
  -1   3  -6   -0.54    1.84
  -1   3  -6   -0.13    1.16
   1  -3   6    0.23    0.92
  -1   3  -7   43.48    5.80
  -1   3  -7   42.11    5.31
  -1   3  -7   40.84    3.43
   1  -3   7   38.37    3.25
   1  -3   8  767.00   24.28
  -1   3  -8  731.87   12.75
  -1   3  -8  743.06   24.43
   1  -3   8  705.05   24.09
   1  -3   8  736.46   13.28
   1  -3   9   46.66    7.01
  -1   3  -9   42.84    2.76
   1  -3   9   43.98    6.34
  -1   3  -9   38.86    5.96
   1  -3   9   39.21    2.93
  -1   3 -10  107.85    9.91
   1  -3  10  128.59   11.44
  -1   3 -10  106.54    3.37
   1  -3  10  114.38   11.00
   1  -3  10  115.08    3.83
  -1   3 -11   -2.49    3.59
   1  -3  11   -2.03    3.94
   1  -3  12    7.74    4.62
  -1   3 -12    0.01    3.89
  -1   3 -13    2.98    3.64
   1  -3  13    2.42    3.98
  -1   3 -14   63.93    9.75
   1  -3  14   55.65    9.72
   1  -3  15   44.45    9.10
  -1   3 -15   32.71    7.98
  -1   2  16    4.20    4.30
   1  -2 -15  119.31   13.39
  -1   2  15  108.68   12.95
   1  -2 -14   26.65    6.00
  -1   2  14   48.90    8.59
   1  -2 -14   43.87    8.49
   1  -2 -13  186.70   14.74
   1  -2 -13  208.46   15.78
  -1   2  13  186.41   15.30
  -1   2  12    0.46    2.90
   1  -2 -12    0.30    3.13
   1  -2 -12   -3.93    4.34
   1  -2 -11  200.15   14.13
   1  -2 -11  194.46   13.62
  -1   2  11  198.50   13.97
  -1   2  10    0.08    2.45
   1  -2 -10    1.21    3.33
   1  -2 -10   -0.49    3.09
   1  -2 -10    1.33    0.53
  -1   2   9  130.88    9.66
   1  -2  -9  129.65   10.02
  -1   2   9  126.67    4.06
   1  -2  -9  124.51    9.90
  -1   2   9  118.94    9.53
   1  -2  -9  135.02    4.61
   1  -2  -8   43.53    5.69
  -1   2   8   44.32    2.86
   1  -2  -8   52.53    6.05
   1  -2  -8   50.67    3.17
   1  -2  -7    5.18    2.09
   1  -2  -7    1.34    2.49
   1  -2  -7    4.84    1.26
  -1   2   7    4.96    1.28
   1  -2  -6  752.38   20.29
   1  -2  -6  763.91   19.75
   1  -2  -6  817.78   13.49
  -1   2   6  792.87   12.69
   1  -2  -5   19.31    3.45
  -1   2   5   28.01    2.61
   1  -2  -5   23.92    2.50
   1  -2  -4  362.63    8.99
  -1   2   4  361.08    8.87
  -1   2   3  363.35    8.75
   1  -2  -3  382.38    9.23
   1  -2  -2 1611.03   18.59
   1  -2  -1    4.13    1.42
   1  -2   0  401.23    9.20
   1  -2   0  363.57    9.05
   1  -2   1   29.63    2.63
  -1   2  -2   57.46    4.30
   1  -2   2   67.35    3.90
  -1   2  -3  378.42   11.64
  -1   2  -3  389.90    9.77
   1  -2   3  407.35    9.18
  -1   2  -4   10.20    2.31
  -1   2  -4   10.05    1.88
   1  -2   4   10.02    1.59
  -1   2  -5  580.15   15.67
  -1   2  -5  587.83   17.04
  -1   2  -5  621.58   11.80
   1  -2   5  597.00   11.12
  -1   2  -6  200.67   10.78
  -1   2  -6  189.04    9.81
   1  -2   6  197.43    6.31
  -1   2  -6  208.53    6.68
   1  -2   7  240.57   12.01
  -1   2  -7  211.09   11.14
  -1   2  -7  223.52    6.54
  -1   2  -7  236.09   12.52
   1  -2   7  227.54    6.48
  -1   2  -8  227.37   12.97
   1  -2   8  252.85   13.14
  -1   2  -8  229.69   12.53
   1  -2   8  228.18   13.24
  -1   2  -8  241.47    5.94
   1  -2   8  258.07    6.36
  -1   2  -9    1.56    1.84
  -1   2  -9    4.08    3.02
   1  -2   9    1.03    2.72
   1  -2   9    2.40    2.34
  -1   2  -9    2.74    0.79
   1  -2   9    1.60    0.58
  -1   2 -10    6.21    2.83
   1  -2  10    2.88    3.50
   1  -2  10    3.04    2.89
   1  -2  11    6.80    3.90
   1  -2  11   15.05    4.95
  -1   2 -11    3.63    2.98
  -1   2 -12   83.54    9.74
   1  -2  12   73.60   10.16
   1  -2  13   80.54   10.72
  -1   2 -13   71.37    9.62
   1  -2  14    0.98    3.89
  -1   2 -14   -0.99    4.18
   1  -2  15    1.02    3.91
  -1   2 -15   -0.04    4.49
  -1   1  16   17.27    6.73
   1  -1 -16   13.41    5.68
  -1   1  15   18.04    6.22
   1  -1 -15   32.76    7.48
   1  -1 -14    3.82    3.80
  -1   1  14   -0.07    3.22
  -1   1  13  142.06   13.71
   1  -1 -13  171.01   14.62
  -1   1  12  138.02   12.61
   1  -1 -12  155.75   13.01
   1  -1 -12  147.84   12.52
  -1   1  11   87.01    9.53
   1  -1 -11   77.97    8.74
   1  -1 -11   90.68    9.62
   1  -1 -10  154.58   11.33
  -1   1  10  155.52   11.91
   1  -1 -10  157.56   11.96
  -1   1   9  154.21   11.00
  -1   1   9  160.78   10.83
   1  -1  -9  167.02   11.12
   1  -1  -9  160.61   11.33
   1  -1  -8    0.22    2.62
   1  -1  -8    1.94    2.16
  -1   1   8    0.85    0.67
   1  -1  -8    2.06    0.57
   1  -1  -7  419.10   15.93
   1  -1  -7  412.91    7.26
  -1   1   7  407.09    7.14
   1  -1  -6  662.95   18.49
   1  -1  -6  661.22   18.44
   1  -1  -6  683.18   10.06
  -1   1   6  679.05   10.00
   1  -1  -5  320.15   11.92
   1  -1  -5  311.04   11.77
   1  -1  -5  339.49    7.34
  -1   1   5  330.43    7.11
   1  -1  -4  519.77    9.11
  -1   1   4  489.47    8.61
  -1   1   3 6702.13   31.56
   1  -1  -3 6716.04   32.85
   1  -1  -2  116.36    4.32
   1  -1  -1  238.37    6.13
   1  -1   1  242.97    6.13
  -1   1  -2  140.62    5.85
   1  -1   2  141.57    4.71
  -1   1  -3 3385.51   22.63
   1  -1   3 3328.76   22.51
  -1   1  -4   68.17    4.82
  -1   1  -4   75.39    5.27
   1  -1   4   71.13    3.31
  -1   1  -4   66.38    3.56
  -1   1  -5    9.79    2.36
   1  -1   5    9.83    2.29
  -1   1  -5    9.70    2.05
  -1   1  -5    9.02    1.48
   1  -1   5    8.71    1.32
  -1   1  -6  372.32   13.34
   1  -1   6  425.34   13.51
  -1   1  -6  378.03   14.01
  -1   1  -6  428.29    8.03
   1  -1   6  407.02    7.47
  -1   1  -7   -0.23    1.56
  -1   1  -7    1.79    2.37
   1  -1   7   -0.99    1.86
   1  -1   7    0.46    0.59
  -1   1  -7    0.60    0.75
  -1   1  -8  135.46    3.01
  -1   1  -8  141.85    9.58
   1  -1   8  154.31    9.66
  -1   1  -8  148.09   10.21
  -1   1  -9   29.85    4.92
   1  -1   9   28.80    5.26
   1  -1   9   30.15    4.92
  -1   1  -9   26.29    4.77
  -1   1 -10  223.24   13.68
   1  -1  10  237.17   14.94
   1  -1  10  248.30   13.95
   1  -1  11   16.11    4.20
  -1   1 -11   11.87    4.01
   1  -1  11   14.48    4.75
  -1   1 -12  122.35   11.61
   1  -1  12   99.02   11.16
  -1   1 -13    2.61    3.42
   1  -1  13    4.67    3.78
  -1   1 -14   25.73    6.20
   1  -1  14   23.28    6.19
   1  -1  15    1.70    4.90
  -1   1 -15    0.76    4.43
   1  -1  16   57.18   10.74
  -1   1 -16   57.00   10.23
   1   0 -16    4.01    4.51
  -1   0  16    3.40    4.58
   1   0 -15   -0.62    4.42
  -1   0  15   -1.67    5.34
  -1   0  14   56.30    9.26
   1   0 -14   49.14    8.79
  -1   0  13   31.94    6.84
   1   0 -13   30.56    6.72
   1   0 -12  303.68   18.43
  -1   0  12  280.31   18.02
  -1   0  11   33.61    6.43
   1   0 -11   47.85    7.28
   1   0 -10   45.37    6.71
  -1   0  10   51.83    7.31
   1   0 -10   40.25    6.00
  -1   0  10   46.10    6.73
  -1   0   9  216.65   12.62
   1   0  -9  216.81   13.22
  -1   0   9  210.84   12.95
  -1   0   9  212.17   13.18
   1   0  -9  201.83   12.31
   1   0  -8   20.22    4.11
   1   0  -8   17.78    4.20
  -1   0   8   23.07    4.51
   1   0  -7   82.36    7.42
  -1   0   7   94.75    2.39
   1   0  -7   88.28    7.33
  -1   0   7   77.71    2.67
   1   0  -6  516.20   16.14
   1   0  -6  515.10   16.48
   1   0  -6  537.71    7.31
  -1   0   6  484.63    7.09
   1   0  -5 1203.92   22.94
   1   0  -5 1233.11   23.70
  -1   0   5 1253.09   12.11
   1   0  -4  363.99   11.53
   1   0  -4  380.24   11.81
  -1   0   4  382.69    6.80
   1   0  -3 1171.54   18.28
   1   0  -3 1157.65   18.38
  -1   0   3 1196.38   12.13
   1   0  -2  878.10   13.85
   1   0  -2  914.46   10.49
  -1   0  -2  183.84    5.62
   1   0   2  180.14    4.66
   1   0   3  402.62    7.59
  -1   0  -3  397.51    9.61
   1   0   3  386.14    6.78
  -1   0  -3  403.34    6.86
   1   0   4   10.09    1.84
  -1   0  -4    9.03    1.98
  -1   0  -4   11.78    2.30
  -1   0  -4   10.04    1.19
   1   0   4   10.44    1.21
  -1   0  -5  318.83   10.91
   1   0   5  321.86    9.66
  -1   0  -5  321.97   11.27
  -1   0  -5  323.11    6.00
   1   0   5  325.63    6.08
  -1   0  -6 1180.92   23.44
   1   0   6 1201.78   20.96
  -1   0  -6 1149.75   22.75
  -1   0  -6 1142.47   10.77
   1   0   6 1175.24   10.91
  -1   0  -7 1127.52   24.47
  -1   0  -7 1141.10    7.74
  -1   0  -7 1150.05   25.03
   1   0   7 1152.70   22.60
   1   0   8   20.80    4.16
  -1   0  -8   23.17    3.98
   1   0   8   26.05    3.95
  -1   0  -8   25.22    3.84
  -1   0  -9    5.99    2.79
   1   0   9    2.31    2.03
  -1   0  -9    1.10    2.34
   1   0   9    3.13    2.74
   1   0  10   16.07    3.88
   1   0  10    8.25    3.29
  -1   0 -10   12.09    3.77
  -1   0 -11  152.99   12.02
   1   0  11  140.17   12.05
   1   0  11  143.89   10.94
   1   0  12  278.28   17.70
  -1   0 -12  306.32   17.65
   1   0  12  315.71   17.32
   1   0  13   81.39   10.72
  -1   0 -13   75.76    9.49
  -1   0 -14    0.94    3.60
   1   0  14    5.47    4.93
   1   0  15    2.68    4.00
  -1   0 -15   -9.02    4.54
   1   0  16   45.62    9.55
  -1   0 -16   64.75   11.04
   1   1 -16   -5.03    5.01
  -1  -1  15   -5.35    4.62
   1   1 -15  -10.24    5.12
   1   1 -14  132.26   13.86
  -1  -1  14  130.08   14.02
  -1  -1  13   -0.95    4.34
   1   1 -13   -0.80    3.63
  -1  -1  12   30.65    6.13
   1   1 -12   36.39    6.87
  -1  -1  11    5.95    2.80
   1   1 -11    1.70    3.19
  -1  -1  10    3.53    2.60
  -1  -1  10    5.15    2.75
   1   1 -10    4.36    3.42
  -1  -1   9  305.72   15.88
   1   1  -9  258.64   14.62
  -1  -1   9  279.76   14.33
  -1  -1   9  283.13   15.37
  -1  -1   8    5.70    2.86
   1   1  -8    6.52    2.59
   1   1  -7   64.36    6.66
  -1  -1   7   58.65    2.31
  -1  -1   7   52.08    2.16
   1   1  -6    2.01    2.08
   1   1  -6    3.90    2.64
  -1  -1   6    1.60    0.61
  -1  -1   6    3.26    0.88
  -1  -1   5  638.49    7.94
   1   1  -5  639.08   16.81
   1   1  -5  631.02   17.07
  -1  -1   5  635.81    8.93
   1   1  -4 1352.81   22.49
   1   1  -4 1339.36   22.28
  -1  -1   4 1356.71   11.70
  -1  -1   4 1392.35   13.46
   1   1  -3 1992.54   24.24
  -1  -1   3 2031.40   14.69
   1   1  -3 2026.98   24.73
   1   1  -2    6.87    1.70
   1   1  -2    8.90    1.19
   1   1  -1  257.90    5.72
  -1  -1  -2 2779.54   18.02
   1   1   2 2808.57   18.96
  -1  -1  -3   63.35    3.80
  -1  -1  -3   68.32    2.80
  -1  -1  -3   64.33    3.54
   1   1   3   70.62    3.06
  -1  -1  -3   68.88    2.93
  -1  -1  -4  378.34    8.15
  -1  -1  -4  386.05   10.32
  -1  -1  -4  384.30   10.09
  -1  -1  -4  388.02    6.16
  -1  -1  -4  401.69    6.95
   1   1   4  382.97    7.11
  -1  -1  -5  910.14    9.10
   1   1   5  949.51   18.63
  -1  -1  -5  904.45   17.62
  -1  -1  -5  904.69   14.71
   1   1   5  928.69   15.54
  -1  -1  -5  934.75   17.98
  -1  -1  -5  952.74   10.56
   1   1   6   23.34    2.99
  -1  -1  -6   21.09    3.12
   1   1   6   22.22    3.51
  -1  -1  -6   20.88    3.28
  -1  -1  -6   21.23    1.45
  -1  -1  -6   16.18    2.50
  -1  -1  -6   19.48    1.54
  -1  -1  -7 1029.86   22.92
  -1  -1  -7 1003.81   22.44
   1   1   7 1042.96   20.71
  -1  -1  -7 1047.46    8.87
  -1  -1  -7  992.96   19.30
  -1  -1  -7  993.01    9.74
  -1  -1  -8   39.43    5.19
  -1  -1  -8   33.62    3.82
   1   1   8   46.09    5.12
  -1  -1  -9  269.42   13.55
   1   1   9  271.99   14.26
   1   1  10    8.17    3.40
  -1  -1 -10   12.02    3.93
  -1  -1 -11  658.37   23.95
   1   1  11  687.66   25.46
   1   1  12    2.12    3.24
  -1  -1 -12    3.80    3.09
   1   1  13   20.66    5.65
  -1  -1 -13   18.65    5.04
   1   1  14   17.32    5.50
  -1  -1 -14   28.47    6.53
  -1  -1 -15    3.50    4.33
   1   1  15    1.68    3.57
  -1  -1 -16   46.97    9.51
   1   1  16   56.98   11.03
  -1  -2  15    2.56    5.49
   1   2 -15   -2.26    4.00
   1   2 -14  123.26   13.33
  -1  -2  14   95.43   12.59
  -1  -2  13    2.04    3.43
   1   2 -13    0.22    3.60
   1   2 -12   80.38   10.11
  -1  -2  12   79.28    9.92
  -1  -2  11   18.22    4.98
   1   2 -11   20.43    5.14
   1   2 -10  107.70   10.38
  -1  -2  10  104.00   10.22
   1   2  -9    9.26    3.53
  -1  -2   9    1.95    2.64
  -1  -2   9   10.46    3.70
  -1  -2   9    6.71    2.67
   1   2  -8   21.18    4.37
  -1  -2   8   27.06    4.41
  -1  -2   8   27.42    5.21
  -1  -2   8   18.75    4.26
  -1  -2   8   17.03    1.38
  -1  -2   8   19.58    1.63
   1   2  -7  223.87   12.01
  -1  -2   7  240.43   13.08
  -1  -2   7  247.59   11.80
  -1  -2   7  204.79    5.68
  -1  -2   7  201.44    5.42
  -1  -2   6   54.69    2.97
   1   2  -6   61.95    6.07
  -1  -2   6   58.55    3.15
  -1  -2   5  230.16    5.88
   1   2  -5  230.69   10.45
  -1  -2   5  241.74    6.59
   1   2  -4 1111.19   21.02
   1   2  -4 1127.01   20.86
  -1  -2   4 1167.86   12.97
  -1  -2   4 1173.73   14.34
   1   2  -3   28.25    2.10
   1   2  -3   26.36    3.00
  -1  -2   3   28.49    2.08
   1   2  -3   24.92    3.01
  -1  -2   3   31.04    2.41
   1   2  -2   15.11    2.18
   1   2  -2   10.64    1.90
  -1  -2   2   10.98    1.45
  -1  -2   2   11.65    1.55
   1   2  -2   11.03    1.42
   1   2  -1 1483.88   14.96
  -1  -2   1 1516.93   14.43
  -1  -2   0  813.48   10.58
  -1  -2  -1   11.24    1.64
   1   2   2  776.51    8.22
  -1  -2  -2  792.58   10.24
   1   2   3    7.97    1.46
  -1  -2  -3    8.04    1.49
  -1  -2  -3    6.24    1.20
   1   2   3    5.58    1.07
  -1  -2  -3    7.70    1.27
  -1  -2  -4  880.75   10.84
   1   2   4  845.70   10.93
  -1  -2  -4  838.32   14.57
   1   2   4  873.76   14.84
  -1  -2  -4  900.05   12.25
  -1  -2  -5 1493.80   22.13
  -1  -2  -5 1526.73   19.91
  -1  -2  -5 1539.04   14.42
   1   2   5 1578.11   23.02
  -1  -2  -5 1578.94   16.03
  -1  -2  -6    6.05    1.99
  -1  -2  -6    1.28    1.29
   1   2   6    3.12    1.85
  -1  -2  -6    2.57    0.98
  -1  -2  -6    2.83    0.84
  -1  -2  -7  737.25   10.22
  -1  -2  -7  703.56   18.35
  -1  -2  -7  719.62   10.31
  -1  -2  -8  773.37   18.63
  -1  -2  -8  767.55   10.24
  -1  -2  -8  805.77   21.23
  -1  -2  -8  794.06   10.21
  -1  -2  -9  298.16   14.02
   1   2   9  309.23   14.81
  -1  -2  -9  296.07   12.48
  -1  -2 -10  135.98    9.16
   1   2  10  128.75   10.51
  -1  -2 -10  125.27    9.96
  -1  -2 -11   77.84    8.39
   1   2  11   66.52    8.18
  -1  -2 -11   68.08    7.03
   1   2  12   -1.49    3.49
  -1  -2 -12    1.40    2.46
   1   2  13    6.80    3.79
  -1  -2 -13    5.86    3.42
   1   2  14   56.48    9.22
  -1  -2 -14   47.45    7.96
  -1  -2 -15   51.12    8.95
   1   2  15   58.27    9.48
  -1  -2 -16   15.11    6.37
   1   2  16   13.54    6.33
   1   2  17   42.77    9.22
   1   3 -15    4.47    4.38
  -1  -3  15    3.83    3.53
  -1  -3  14  192.77   17.33
   1   3 -14  194.40   17.34
   1   3 -13  140.67   14.08
  -1  -3  13  122.68   13.22
  -1  -3  12    4.34    4.48
   1   3 -12    5.91    3.80
   1   3 -11   85.34    9.98
  -1  -3  11   83.99   10.03
  -1  -3  10    3.67    3.46
   1   3 -10    7.53    4.08
  -1  -3   9  153.63   12.44
  -1  -3   9  138.47   10.42
   1   3  -9  140.84   11.28
  -1  -3   9  124.69   10.59
  -1  -3   9  110.54    4.18
  -1  -3   8   10.46    3.31
  -1  -3   8    9.22    3.11
   1   3  -8   10.32    3.63
  -1  -3   8   11.87    3.03
  -1  -3   8    8.66    1.40
  -1  -3   8    8.24    1.45
  -1  -3   7   -0.12    1.74
  -1  -3   7    1.54    2.13
   1   3  -7    2.18    2.03
  -1  -3   7    2.03    2.18
   1   3  -7    0.48    2.03
  -1  -3   7    1.17    1.05
  -1  -3   7    4.23    1.28
   1   3  -6  139.30    9.24
   1   3  -6  131.18    8.75
  -1  -3   6  139.87    8.39
  -1  -3   6  128.79    5.51
  -1  -3   6  125.53    5.49
   1   3  -5   18.48    2.00
   1   3  -5   13.52    2.84
  -1  -3   5   17.49    2.92
   1   3  -5   14.42    3.05
  -1  -3   5   15.21    2.00
  -1  -3   5   13.17    1.83
  -1  -3   4   79.36    4.15
  -1  -3   4   85.20    5.96
   1   3  -4   81.23    3.95
  -1  -3   4   85.21    5.41
   1   3  -4   75.69    5.66
   1   3  -4   78.54    5.92
  -1  -3   4   75.15    4.32
  -1  -3   3   91.86    4.95
   1   3  -3   80.84    3.99
  -1  -3   3   85.33    5.32
   1   3  -3   80.49    5.11
  -1  -3   3   82.49    4.13
   1   3  -3   80.86    5.39
   1   3  -2 1240.80   15.54
  -1  -3   2 1222.73   17.43
   1   3  -2 1233.05   16.74
  -1  -3   2 1229.73   15.57
  -1  -3   2 1265.80   15.51
   1   3  -2 1224.80   18.18
   1   3  -1    1.69    0.98
   1   3  -1    1.23    0.89
  -1  -3   1    0.79    0.77
  -1  -3   1    3.94    0.96
  -1  -3   1    2.68    1.24
  -1  -3   0   10.21    1.34
   1   3   0   11.85    1.31
  -1  -3   0    9.54    1.67
  -1  -3  -1  201.31    6.27
  -1  -3  -2   -0.10    0.55
  -1  -3  -2    0.42    1.07
  -1  -3  -3 1065.61   13.22
  -1  -3  -3 1082.46   14.42
   1   3   4   40.02    3.18
   1   3   4   40.70    3.32
  -1  -3  -4   37.51    3.07
   1   3   4   40.98    2.89
  -1  -3  -4   39.21    2.90
   1   3   5  786.10   16.08
  -1  -3  -5  714.16   15.01
  -1  -3  -5  734.31   12.20
   1   3   5  771.21   15.64
   1   3   5  741.86   11.74
   1   3   6  120.33    4.85
  -1  -3  -6  129.97    5.32
  -1  -3  -6  115.79    6.83
   1   3   6  124.43    7.24
   1   3   6  125.25    7.20
  -1  -3  -6  127.06    6.95
  -1  -3  -6  128.61    5.41
  -1  -3  -7    7.27    2.08
  -1  -3  -7   11.29    2.64
   1   3   7   12.71    3.10
  -1  -3  -7   11.37    1.71
  -1  -3  -7   14.00    1.97
  -1  -3  -8  660.06   17.73
   1   3   8  692.30   20.06
  -1  -3  -8  692.25   19.52
  -1  -3  -8  688.23   12.17
  -1  -3  -8  672.05   11.80
   1   3   9    0.79    2.18
  -1  -3  -9   -1.33    2.67
  -1  -3  -9    1.40    2.29
   1   3   9    1.44    2.47
  -1  -3  -9    0.93    0.72
  -1  -3  -9    1.40    1.20
   1   3  10    0.88    2.56
  -1  -3 -10   -1.58    2.95
   1   3  10    0.77    2.50
  -1  -3 -10    2.37    2.35
  -1  -3 -10    1.63    0.77
  -1  -3 -10    1.02    0.93
  -1  -3 -11  145.55   10.11
   1   3  11  145.97   11.54
  -1  -3 -11  149.95   11.16
  -1  -3 -12   -6.05    4.04
   1   3  12   -4.10    3.50
  -1  -3 -12    1.14    3.05
   1   3  13   -3.81    4.03
  -1  -3 -13   -2.48    3.85
  -1  -3 -13    3.61    3.06
   1   3  14   13.70    5.27
  -1  -3 -14   18.69    5.83
   1   3  15   73.83   10.91
  -1  -3 -15   78.17   10.29
  -1  -3 -16   40.02    8.30
   1   3  16   33.83    8.41
   1   3  17   13.84    6.79
   1   4 -15   58.15   10.38
   1   4 -14    8.67    4.74
  -1  -4  14   11.84    5.34
  -1  -4  13   34.32    7.64
   1   4 -13   44.66    8.70
  -1  -4  12    2.67    3.63
   1   4 -12   -1.13    3.77
   1   4 -11  262.88   17.49
  -1  -4  11  230.72   16.47
   1   4 -10  157.71   12.70
  -1  -4  10  160.78   13.00
  -1  -4   9   -3.88    3.57
   1   4  -9   -0.81    3.48
  -1  -4   9   -0.48    1.10
  -1  -4   9   -0.07    1.24
  -1  -4   8   21.56    5.26
   1   4  -8   15.67    3.90
  -1  -4   8   16.14    4.20
   1   4  -8   12.51    3.69
  -1  -4   8   19.42    3.87
  -1  -4   8   17.37    2.62
  -1  -4   8   13.26    2.09
  -1  -4   7   50.19    6.83
   1   4  -7   40.56    3.18
   1   4  -7   41.28    5.71
  -1  -4   7   45.06    5.38
   1   4  -7   45.35    5.86
  -1  -4   7   44.46    6.06
  -1  -4   7   41.13    3.74
  -1  -4   7   32.27    3.27
  -1  -4   6  292.82    9.64
   1   4  -6  286.39   13.01
   1   4  -6  305.35    8.50
   1   4  -6  296.91   13.89
  -1  -4   6  297.30   13.60
  -1  -4   6  324.34   12.79
  -1  -4   6  271.93    9.35
  -1  -4   5  133.14    8.59
   1   4  -5  128.66    8.14
  -1  -4   5  138.47    6.51
  -1  -4   5  138.00    7.68
   1   4  -5  125.26    8.53
   1   4  -5  128.76    5.62
  -1  -4   4 1067.19   17.62
  -1  -4   4 1080.88   19.18
   1   4  -4 1051.74   16.24
  -1  -4   4 1073.13   21.84
   1   4  -4 1013.24   20.37
   1   4  -4 1042.24   22.42
   1   4  -3 1015.91   16.17
  -1  -4   3 1017.48   19.44
  -1  -4   3 1056.53   16.74
   1   4  -3 1026.07   20.28
  -1  -4   3 1049.79   17.15
   1   4  -3  988.30   17.85
   1   4  -2  226.42    7.73
   1   4  -2  230.63    7.39
  -1  -4   2  234.72    8.14
  -1  -4   2  231.31    8.41
   1   4  -2  235.84    8.72
  -1  -4   2  233.73    6.74
   1   4  -1  101.34    3.98
  -1  -4   1  103.83    5.44
  -1  -4   1   96.72    3.50
  -1  -4   1   95.31    4.91
   1   4  -1   98.49    4.95
   1   4   0  365.33    8.17
  -1  -4   0  379.69   10.08
  -1  -4  -1   48.88    3.75
  -1  -4  -2  399.22   10.26
  -1  -4  -2  401.61    5.53
  -1  -4  -3   86.73    3.67
   1   4   3   79.64    3.59
  -1  -4  -3   79.61    4.70
   1   4   4   19.90    2.45
   1   4   4   22.97    2.53
  -1  -4  -4   22.38    2.34
  -1  -4  -4   18.72    2.42
  -1  -4  -5    0.09    1.20
   1   4   5    1.97    1.45
  -1  -4  -5    0.35    1.23
   1   4   5    1.57    1.10
   1   4   6  501.07   14.26
  -1  -4  -6  486.12   11.78
  -1  -4  -6  494.16   13.70
   1   4   6  488.82   11.01
   1   4   6  499.11   14.09
   1   4   7   28.52    3.87
   1   4   7   28.02    2.74
  -1  -4  -7   25.90    2.95
  -1  -4  -7   25.01    3.78
   1   4   8  293.50    8.34
  -1  -4  -8  293.23   12.71
  -1  -4  -8  297.94   12.63
  -1  -4  -8  299.74    9.43
  -1  -4  -8  308.41    9.44
  -1  -4  -9  159.46   10.21
   1   4   9  160.75   10.39
  -1  -4  -9  149.51    9.37
   1   4   9  152.53   10.24
  -1  -4  -9  152.40    6.64
  -1  -4  -9  146.22    6.37
  -1  -4 -10   24.76    4.58
   1   4  10   30.65    5.23
   1   4  10   37.03    5.61
  -1  -4 -10   31.90    5.18
  -1  -4 -10   33.68    3.01
  -1  -4 -10   33.34    3.21
  -1  -4 -11   -0.94    2.96
   1   4  11   -0.77    3.18
  -1  -4 -11   -2.15    3.20
  -1  -4 -11    0.00    1.30
  -1  -4 -11   -0.29    0.68
  -1  -4 -12    9.10    3.27
   1   4  12    8.39    3.86
  -1  -4 -12   10.10    1.20
  -1  -4 -13   34.95    5.58
  -1  -4 -13   38.50    6.62
   1   4  13   42.20    7.18
  -1  -4 -14    3.04    2.84
   1   4  14   -0.11    4.53
  -1  -4 -14    3.83    3.55
  -1  -4 -15   14.22    4.93
   1   4  15   21.06    5.87
  -1  -4 -15   22.48    6.42
  -1  -4 -16   44.28    8.83
   1   4  16   42.79    8.62
  -1  -4 -17   21.87    6.41
   1   4  17   37.21    8.94
   1   5 -14    9.55    5.13
  -1  -5  14   16.87    5.86
   1   5 -13  144.68   14.66
  -1  -5  13  136.60   14.93
  -1  -5  12  174.60   15.49
   1   5 -12  163.97   14.95
  -1  -5  11    2.91    3.30
   1   5 -11    2.70    3.50
  -1  -5  11    2.11    1.06
   1   5 -10   -1.64    3.50
  -1  -5  10    1.13    2.91
  -1  -5  10    0.70    1.32
  -1  -5  10   -0.23    1.63
  -1  -5   9   -1.73    3.60
   1   5  -9   -0.70    2.79
  -1  -5   9   -0.20    1.26
  -1  -5   9   -2.25    2.09
   1   5  -8   -0.16    2.98
  -1  -5   8    1.52    2.58
   1   5  -8   -0.48    1.42
  -1  -5   8    0.15    1.80
  -1  -5   8    0.56    1.16
   1   5  -7    7.67    2.93
   1   5  -7    5.28    2.38
  -1  -5   7    1.50    2.49
  -1  -5   7    7.90    3.67
  -1  -5   7    6.28    2.22
  -1  -5   7    5.77    1.77
   1   5  -7    4.26    1.39
   1   5  -6 1143.92   28.38
   1   5  -6 1123.99   26.25
   1   5  -6 1156.33   18.66
  -1  -5   6 1151.62   27.54
  -1  -5   6 1161.70   21.16
   1   5  -5  421.16   14.86
  -1  -5   5  415.83   15.55
   1   5  -5  420.97   11.44
   1   5  -5  436.75   16.44
  -1  -5   5  417.95   12.74
  -1  -5   4   -1.52    1.88
   1   5  -4    1.97    1.86
   1   5  -4    4.21    2.18
  -1  -5   4    2.28    1.50
   1   5  -4    3.70    1.48
  -1  -5   3  941.63   20.03
   1   5  -3  934.06   17.58
   1   5  -3  912.13   17.61
  -1  -5   3  932.03   18.57
   1   5  -3  961.42   20.92
  -1  -5   2   86.79    5.80
   1   5  -2   85.72    5.53
   1   5  -2   89.67    4.83
  -1  -5   2   88.53    5.80
   1   5  -2   89.96    5.87
  -1  -5   1  313.02   10.56
   1   5  -1  315.19    9.84
   1   5  -1  328.31    7.35
  -1  -5   0  514.33   13.41
   1   5   0  493.07   11.17
  -1  -5  -1  204.44    8.48
  -1  -5  -2  109.57    6.29
   1   5   3  328.38    6.73
  -1  -5  -3  308.58   10.37
   1   5   4  175.54    7.67
  -1  -5  -4  171.15    7.87
   1   5   4  183.63    6.43
  -1  -5  -4  181.71    6.31
  -1  -5  -5   67.66    5.15
  -1  -5  -5   69.65    4.71
   1   5   5   73.86    5.01
   1   5   5   71.97    4.77
   1   5   6  408.47   12.57
  -1  -5  -6  417.01   12.48
  -1  -5  -6  394.61   12.09
   1   5   6  416.09   11.64
   1   5   7    1.00    1.42
   1   5   7    0.39    2.00
  -1  -5  -7    2.93    2.28
  -1  -5  -7   -0.74    1.35
   1   5   7   -1.33    1.51
   1   5   8 1163.15   18.71
  -1  -5  -8 1199.87   25.35
  -1  -5  -8 1197.11   21.18
  -1  -5  -9    3.11    2.52
   1   5   9    6.18    2.39
  -1  -5  -9    4.88    2.87
  -1  -5  -9    6.05    2.00
   1   5   9    4.06    1.59
  -1  -5  -9    6.72    1.70
  -1  -5 -10    3.11    2.30
   1   5  10    1.10    2.25
   1   5  10    2.37    2.21
  -1  -5 -10    0.33    2.82
   1   5  10   -0.15    1.50
  -1  -5 -10   -0.52    1.07
  -1  -5 -10   -2.86    2.42
  -1  -5 -11   10.84    3.57
  -1  -5 -11   12.76    3.79
   1   5  11   10.87    4.09
  -1  -5 -11   13.98    2.61
  -1  -5 -11   12.54    2.15
  -1  -5 -12  351.96   17.20
  -1  -5 -12  335.48   17.53
   1   5  12  307.61   17.63
  -1  -5 -12  313.60    9.64
  -1  -5 -13   19.80    4.73
   1   5  13   16.26    5.19
  -1  -5 -13   17.46    4.60
  -1  -5 -13    8.86    1.70
  -1  -5 -14   18.41    4.68
   1   5  14   22.78    5.93
  -1  -5 -14   24.39    5.59
  -1  -5 -15   63.91    8.45
  -1  -5 -15   81.20   10.38
   1   5  15   78.21   10.53
  -1  -5 -16  148.21   13.30
   1   5  16  124.23   13.55
  -1  -5 -16  165.98   15.45
  -1  -5 -17    0.27    3.77
   1   5  17    5.03    5.44
   1   6 -14   31.53    7.92
  -1  -6  13    4.67    4.77
   1   6 -13    2.46    3.94
   1   6 -12   77.39   10.80
  -1  -6  12   59.56    9.70
  -1  -6  11   -6.50    4.25
   1   6 -11    0.02    3.53
  -1  -6  10    5.77    3.42
   1   6 -10    3.37    3.00
  -1  -6  10    3.71    2.21
  -1  -6  10    5.20    2.02
   1   6  -9  224.67    8.86
  -1  -6   9  212.60   15.01
   1   6  -9  239.32   15.25
  -1  -6   9  219.77   10.24
  -1  -6   9  196.97    9.57
   1   6  -8   -1.87    2.96
  -1  -6   8   -1.12    3.43
  -1  -6   8   -0.35    1.55
  -1  -6   8   -5.82    2.81
   1   6  -7  459.95   19.86
   1   6  -7  455.50   18.38
  -1  -6   7  450.55   19.35
  -1  -6   7  469.70   14.77
  -1  -6   6    0.51    2.62
   1   6  -6   -0.93    2.60
   1   6  -6   -1.97    2.79
  -1  -6   6    0.10    2.02
   1   6  -5  306.14   12.99
  -1  -6   5  320.77   14.59
   1   6  -5  351.15   15.56
  -1  -6   5  319.80   12.40
   1   6  -4  240.57   10.44
   1   6  -4  230.65   11.87
  -1  -6   4  222.97   11.31
  -1  -6   4  229.78   10.50
   1   6  -3 1682.19   29.25
   1   6  -3 1592.96   23.87
  -1  -6   3 1651.42   27.36
  -1  -6   3 1676.74   28.88
  -1  -6   2   68.86    5.88
   1   6  -2   66.43    4.35
   1   6  -2   67.79    5.65
  -1  -6   1  840.62   19.30
   1   6  -1  883.90   12.64
   1   6  -1  891.50   18.24
   1   6   0 1308.38   10.72
  -1  -6   0 1280.55   23.60
   1   6   0 1315.50   20.71
   1   6   1   75.40    4.75
  -1  -6  -1   81.28    6.20
  -1  -6  -2  558.53   15.48
   1   6   3   32.65    2.06
  -1  -6  -3   30.38    4.05
   1   6   4  694.08   16.77
   1   6   4  702.47   11.98
  -1  -6  -4  693.05   17.48
   1   6   5  476.64   13.84
  -1  -6  -5  476.83   14.52
   1   6   5  472.64   11.72
   1   6   6  255.30   10.12
   1   6   6  259.84    9.93
  -1  -6  -6  255.08    9.68
  -1  -6  -6  248.57   10.71
   1   6   7  478.33   13.65
   1   6   7  483.77   14.95
  -1  -6  -7  471.23   14.48
  -1  -6  -7  481.02   14.80
  -1  -6  -8  612.08   17.85
   1   6   8  606.07   15.14
  -1  -6  -8  596.17   16.58
   1   6   9   38.23    5.59
  -1  -6  -9   34.94    5.08
  -1  -6  -9   34.71    4.24
   1   6   9   33.01    3.69
   1   6  10  116.54    9.40
   1   6  10   97.24    8.79
  -1  -6 -10  101.91    8.70
   1   6  10  105.34    6.28
  -1  -6 -10  105.47    9.40
  -1  -6 -10  105.74    7.12
   1   6  11  190.58   12.82
  -1  -6 -11  214.57   13.11
   1   6  11  186.38    8.34
  -1  -6 -11  214.05   13.40
  -1  -6 -11  196.66    9.14
  -1  -6 -11  216.40   10.10
  -1  -6 -12   18.57    4.72
   1   6  12   23.35    5.32
  -1  -6 -12   27.65    5.68
  -1  -6 -12   22.01    3.62
  -1  -6 -12   21.89    3.03
   1   6  13   30.47    6.43
  -1  -6 -13   36.38    6.29
  -1  -6 -13   24.64    5.64
  -1  -6 -13   16.94    2.60
  -1  -6 -14   -1.45    4.47
   1   6  14   -3.79    3.38
  -1  -6 -14    1.68    2.90
   1   6  15   15.04    5.44
  -1  -6 -15    6.96    3.54
  -1  -6 -15   14.46    4.88
  -1  -6 -16   36.86    7.14
  -1  -6 -16   54.04    9.11
   1   6  16   52.97    9.11
   1   6  17   26.70    7.32
  -1  -6 -17   16.43    5.94
  -1  -6 -17   28.83    7.42
   1   7 -14   -3.26    4.42
  -1  -7  13   32.42    9.21
   1   7 -13   24.32    6.76
   1   7 -12  108.76   12.72
  -1  -7  12   98.14   12.78
   1   7 -11    6.31    3.64
  -1  -7  11    1.27    3.72
  -1  -7  10   13.53    5.10
   1   7 -10   14.79    4.83
  -1  -7  10   10.26    3.15
   1   7  -9   78.61    9.25
  -1  -7   9   84.44    9.90
  -1  -7   9   71.52    6.51
  -1  -7   9   64.64    6.12
   1   7  -8   90.36    9.25
  -1  -7   8  100.33   10.28
  -1  -7   8   68.71    6.22
  -1  -7   8   89.11    7.26
  -1  -7   7   16.04    4.51
   1   7  -7   15.85    3.77
  -1  -7   7   18.98    3.74
   1   7  -6  229.93   12.54
  -1  -7   6  223.86   13.46
   1   7  -6  254.65   14.69
  -1  -7   6  233.66   11.50
   1   7  -5  542.85   17.56
  -1  -7   5  544.64   19.82
   1   7  -5  565.72   20.60
  -1  -7   5  558.24   17.70
  -1  -7   4  598.97   19.53
   1   7  -4  607.09   16.96
   1   7  -4  627.79   20.49
  -1  -7   4  604.95   18.32
   1   7  -3  423.97   12.66
   1   7  -3  451.81   16.25
  -1  -7   3  444.78   15.76
   1   7  -2  155.24    6.73
   1   7  -2  165.28    9.25
  -1  -7   2  153.72    9.33
   1   7  -1   80.67    6.10
   1   7  -1   79.65    4.05
  -1  -7   1   79.10    6.75
   1   7   0   30.98    3.74
   1   7   0   23.73    1.68
  -1  -7   0   22.19    3.75
  -1  -7  -1   47.91    5.40
   1   7   1   43.21    4.14
  -1  -7  -2  322.13   13.08
   1   7   3    3.14    0.80
  -1  -7  -3    1.06    2.02
   1   7   4   38.82    2.83
  -1  -7  -4   29.44    4.31
   1   7   4   33.13    4.22
   1   7   5  952.88   16.18
   1   7   5  968.38   21.51
  -1  -7  -5  955.88   22.55
   1   7   6    3.69    1.76
  -1  -7  -6    5.18    2.58
   1   7   7  177.63    9.23
   1   7   7  191.81    9.29
  -1  -7  -7  182.25   10.06
  -1  -7  -8   12.49    3.00
   1   7   8   10.12    2.56
  -1  -7  -8   11.64    3.00
   1   7   9   95.84    8.02
  -1  -7  -9   91.86    7.66
   1   7   9   91.10    6.46
  -1  -7  -9   89.86    7.12
   1   7  10   25.51    4.83
   1   7  10   28.97    5.29
  -1  -7 -10   25.84    4.47
  -1  -7 -10   25.97    4.00
   1   7  10   25.20    3.53
   1   7  11   22.14    4.78
  -1  -7 -11   26.60    5.51
  -1  -7 -11   20.60    4.84
   1   7  11   21.52    3.40
  -1  -7 -11   28.83    4.47
  -1  -7 -12   10.16    3.96
   1   7  12   12.15    4.22
  -1  -7 -12    3.81    2.76
   1   7  12   12.02    2.66
  -1  -7 -12   14.57    3.21
  -1  -7 -13    3.14    3.43
  -1  -7 -13    1.37    2.88
   1   7  13    3.52    3.59
  -1  -7 -13    0.73    1.88
  -1  -7 -14    8.35    4.14
   1   7  14    5.58    3.83
  -1  -7 -14    4.37    3.90
  -1  -7 -15   -5.62    4.42
   1   7  15   -2.24    3.59
  -1  -7 -15   -4.38    4.25
  -1  -7 -16   71.85    9.69
   1   7  16   75.05   10.88
  -1  -7 -16   94.56   11.70
  -1  -7 -17    9.23    3.50
   1   7  17   13.07    5.15
   1   8 -13    8.82    4.10
  -1  -8  12   43.71    9.59
   1   8 -12   47.28    9.06
  -1  -8  11   12.93    5.70
   1   8 -11   15.79    5.52
  -1  -8  10    2.37    3.30
   1   8 -10   10.22    4.61
  -1  -8  10    6.91    3.14
  -1  -8   9    3.36    4.39
   1   8  -9    7.41    4.00
  -1  -8   9   -2.63    3.27
  -1  -8   8    5.83    3.78
   1   8  -8    5.82    3.38
  -1  -8   8    3.95    2.92
  -1  -8   8    1.20    1.77
   1   8  -8    4.18    2.25
  -1  -8   7   -0.63    3.02
   1   8  -7   -1.49    2.68
   1   8  -7   -8.18    2.64
  -1  -8   7    2.22    2.54
  -1  -8   6   82.37    8.72
   1   8  -6   80.67    6.71
   1   8  -6   88.62    7.99
  -1  -8   6   83.22    7.54
   1   8  -5   95.86    7.49
  -1  -8   5  104.90    9.50
   1   8  -5  101.98    8.00
   1   8  -5   98.11    9.21
  -1  -8   5  101.82    8.42
   1   8  -4  107.93    8.07
   1   8  -4  128.75    8.16
   1   8  -4  128.02    9.90
  -1  -8   4  125.63    9.10
   1   8  -3   87.87    6.05
   1   8  -3   82.94    7.53
   1   8  -3   78.09    6.87
  -1  -8   3   88.96    7.81
   1   8  -2    9.28    2.84
   1   8  -2   10.73    2.07
   1   8  -2    4.03    1.90
  -1  -8   2   11.18    3.16
   1   8  -1    1.65    1.77
   1   8  -1    0.90    0.95
  -1  -8   1    1.62    2.13
   1   8  -1    1.06    2.17
   1   8   0   56.86    5.32
   1   8   0   47.63    2.40
  -1  -8   0   46.76    5.74
   1   8   1    3.65    1.75
  -1  -8  -1    1.62    2.05
  -1  -8  -2   -1.33    2.58
  -1  -8  -3   24.07    4.08
   1   8   4   12.92    1.63
  -1  -8  -4    9.20    3.48
   1   8   4   13.06    3.29
   1   8   5  747.65   13.85
   1   8   5  778.57   20.98
  -1  -8  -5  769.82   21.90
   1   8   6   38.57    3.78
   1   8   6   41.43    5.09
  -1  -8  -6   40.72    5.60
   1   8   7  271.33   10.89
   1   8   7  270.94   12.43
  -1  -8  -7  262.50   12.99
   1   8   8  273.34   12.26
  -1  -8  -8  278.07   13.38
   1   8   9    5.57    2.54
  -1  -8  -9    1.61    2.29
   1   8   9    0.98    2.03
   1   8  10    2.11    2.83
   1   8  10    4.15    2.54
  -1  -8 -10    0.34    2.65
   1   8  10    0.65    2.14
   1   8  11  164.23   11.68
   1   8  11  129.67    8.71
   1   8  11  132.93   10.71
  -1  -8 -11  158.15   10.31
   1   8  12    1.31    2.68
  -1  -8 -12    1.88    3.00
   1   8  12    2.38    1.84
  -1  -8 -12    1.31    2.32
  -1  -8 -13   -3.64    4.02
   1   8  13   -2.79    3.04
  -1  -8 -13   -1.73    2.51
  -1  -8 -14   91.40   10.80
   1   8  14   92.59   10.77
  -1  -8 -15   78.09   10.06
   1   8  15   64.18    9.54
  -1  -8 -16   -9.84    4.81
   1   8  16    1.69    3.82
  -1  -8 -17   -1.45    4.27
   1   8  17   -0.20    4.39
   1   9 -13    2.34    4.35
   1   9 -12    0.28    3.68
  -1  -9  11   20.65    6.75
   1   9 -11    3.84    3.84
   1   9 -10    1.69    3.56
  -1  -9  10   -0.42    3.79
  -1  -9   9   36.63    7.00
   1   9  -9   45.15    7.84
  -1  -9   9   36.43    5.75
  -1  -9   8   23.84    6.25
   1   9  -8   22.14    5.13
  -1  -9   8   17.49    4.29
   1   9  -7    8.10    3.18
  -1  -9   7   11.13    3.55
   1   9  -6   -0.11    2.47
  -1  -9   6   -0.33    2.72
   1   9  -6    2.92    1.96
   1   9  -5   63.90    6.41
  -1  -9   5   57.47    6.89
   1   9  -5   46.56    5.72
   1   9  -4   78.99    7.45
   1   9  -4   80.13    6.58
   1   9  -4   82.25    8.41
  -1  -9   4   79.13    7.95
   1   9  -3   37.23    5.33
   1   9  -3   35.01    4.10
  -1  -9   3   35.26    5.41
   1   9  -3   37.03    5.12
   1   9  -2  148.48    6.98
   1   9  -2  154.24   10.21
   1   9  -2  139.45    9.65
  -1  -9   2  143.47   10.39
   1   9  -1   94.04    8.02
   1   9  -1  102.90    4.91
   1   9  -1  103.48    8.07
  -1  -9   1   98.92    8.72
   1   9   0    8.79    2.54
   1   9   0    5.69    0.93
  -1  -9   0    9.06    3.23
   1   9   0    7.77    2.74
   1   9   1  172.65   10.85
   1   9   1  197.15   10.16
  -1  -9  -1  185.35   11.63
  -1  -9  -2   31.56    5.10
   1   9   2   35.36    5.23
   1   9   3   -1.27    2.19
  -1  -9  -3    1.60    2.31
   1   9   4    2.15    2.20
  -1  -9  -4   -0.63    2.37
   1   9   5  207.02    6.89
   1   9   5  202.86   11.85
  -1  -9  -5  215.25   12.63
   1   9   6  293.30    9.70
   1   9   6  299.19   14.16
  -1  -9  -6  296.07   14.70
   1   9   7   25.80    3.56
  -1  -9  -7   15.13    4.10
   1   9   7   13.16    3.78
   1   9   8   68.59    6.93
  -1  -9  -8   73.22    7.73
   1   9   9   65.13    6.82
  -1  -9  -9   73.48    7.61
   1   9  10   32.03    5.69
   1   9  10   22.90    4.47
  -1  -9 -10   22.65    4.46
   1   9  11    0.34    2.65
   1   9  11   -2.21    2.77
  -1  -9 -11   -3.07    3.59
   1   9  11   -0.54    2.09
   1   9  12   -1.40    3.29
  -1  -9 -12    0.61    2.43
   1   9  13   25.79    5.63
  -1  -9 -13   21.52    6.07
  -1  -9 -13   35.49    5.43
   1   9  14    7.79    4.89
  -1  -9 -14   -1.84    4.66
  -1  -9 -15   18.62    6.30
   1   9  15   18.49    5.45
  -1  -9 -16   10.43    4.55
   1   9  16    6.15    3.87
   1   9  17   21.99    6.75
   1  10 -12    1.28    4.41
   1  10 -11   99.53   12.20
   1  10 -10  162.81   14.68
   1  10  -9    0.86    3.60
  -1 -10   9    0.91    3.31
   1  10  -8   11.64    4.09
  -1 -10   8   12.52    4.07
   1  10  -7   -2.04    3.23
  -1 -10   7    0.37    3.23
   1  10  -6  380.08   16.91
  -1 -10   6  373.95   17.88
   1  10  -5   -1.29    1.95
  -1 -10   5   -2.42    3.39
   1  10  -4  359.46   13.89
  -1 -10   4  355.16   17.39
   1  10  -3  340.67   16.94
   1  10  -3  342.36   12.18
  -1 -10   3  339.47   16.92
   1  10  -2   39.68    5.84
   1  10  -2   36.20    3.64
  -1 -10   2   34.87    5.69
   1  10  -1  107.49    8.85
   1  10  -1   94.74    4.73
  -1 -10   1   96.81    9.21
   1  10   0  522.54   18.15
  -1 -10   0  530.21   20.95
   1  10   1  113.65    8.40
  -1 -10  -1  115.82   10.00
   1  10   2    4.16    2.23
  -1 -10  -2    6.53    2.89
  -1 -10  -3  122.48   10.01
  -1 -10  -4   39.21    6.14
  -1 -10  -5  139.82   10.84
   1  10   6   44.57    3.79
  -1 -10  -6   37.93    6.03
   1  10   7   62.01    5.03
  -1 -10  -7   55.56    7.12
   1  10   8  256.37   11.17
  -1 -10  -8  399.96   18.09
  -1 -10  -9   49.17    6.87
   1  10  10   -2.49    2.47
  -1 -10 -10   -2.26    3.25
  -1 -10 -11   28.02    5.42
   1  10  12    4.21    2.87
  -1 -10 -12   13.01    4.21
   1  10  13   -4.60    3.65
  -1 -10 -13    5.05    4.12
  -1 -10 -13    3.57    2.49
  -1 -10 -14    9.26    4.43
   1  10  14   16.74    5.43
   1  10  15   37.73    7.98
  -1 -10 -15   26.99    6.67
  -1 -10 -16   31.00    7.87
   1  10  16   29.67    7.77
   1  11 -10   12.34    5.27
   1  11  -9   -3.30    3.66
  -1 -11   9   -8.02    4.88
   1  11  -8   33.41    6.57
  -1 -11   8   17.12    5.40
   1  11  -7   62.95    7.74
  -1 -11   7   62.90    8.15
   1  11  -6   39.59    5.97
  -1 -11   6   43.39    7.27
   1  11  -5   20.68    4.10
  -1 -11   5   20.75    5.15
   1  11  -4   33.69    4.52
  -1 -11   4   31.93    6.29
   1  11  -3  217.05    9.76
  -1 -11   3  248.66   15.31
   1  11  -2   87.18    5.44
   1  11  -2  101.65    9.49
  -1 -11   2  105.50   10.18
   1  11  -1  577.96   21.27
  -1 -11   1  554.44   22.49
   1  11   0   10.99    3.47
  -1 -11   0    1.41    3.68
   1  11   1    6.51    2.74
  -1 -11  -1   -0.08    4.35
   1  11   2   18.42    3.79
  -1 -11  -2   14.55    4.04
  -1 -11  -3   29.28    5.57
  -1 -11  -4    6.97    3.12
  -1 -11  -5  170.76   12.43
  -1 -11  -6  299.07   16.52
   1  11   7    3.12    1.46
  -1 -11  -7    8.34    4.11
   1  11   8  447.55   14.18
  -1 -11  -8  473.20   20.79
  -1 -11  -9    8.54    4.59
  -1 -11 -10    6.71    3.73
  -1 -11 -11   30.58    6.00
   1  11  12   71.40    8.60
  -1 -11 -12   83.50    9.23
   1  11  13   26.82    6.07
  -1 -11 -13   26.13    5.66
   1  11  14   -1.96    3.43
  -1 -11 -14    3.16    3.93
  -1 -11 -15    4.46    3.68
  -1 -11 -16   13.01    4.45
  -1 -12   8    7.03    4.64
  -1 -12   7   10.35    4.59
  -1 -12   6   30.34    6.57
   1  12  -5   35.32    5.16
  -1 -12   5   31.84    6.13
   1  12  -4    0.11    1.96
  -1 -12   4    2.20    3.48
   1  12  -3  442.93   13.88
  -1 -12   3  489.55   22.80
   1  12  -2   97.36    5.57
  -1 -12   2  119.43   11.50
   1  12  -1   -1.46    2.67
  -1 -12   1   -7.60    5.68
   1  12   0    2.30    2.11
  -1 -12   0   -3.70    4.53
   1  12   1    0.35    1.94
  -1 -12  -1   -8.45    4.88
   1  12   2    3.38    2.72
  -1 -12  -2   -0.60    4.14
   1  12   3  120.35    9.55
  -1 -12  -3  121.55   11.28
  -1 -12  -4  421.93   20.63
  -1 -12  -5  321.08   17.95
  -1 -12  -6   12.86    4.53
  -1 -12  -7   14.36    4.34
  -1 -12  -8  274.23   16.93
  -1 -12  -9   -3.63    4.50
  -1 -12 -10   23.27    5.43
  -1 -12 -11   41.61    7.23
   1  12  12    5.83    3.50
  -1 -12 -12    6.05    4.34
   1  12  13    4.94    3.89
  -1 -12 -13    5.59    3.54
  -1 -12 -15   20.58    6.19
  -1 -13   8   -4.56    4.09
  -1 -13   7    0.46    3.79
  -1 -13   6    6.51    4.61
  -1 -13   5   42.96    8.22
  -1 -13   4  120.56   12.42
  -1 -13   3   31.69    6.76
  -1 -13   2   20.65    6.05
  -1 -13   1   -7.58    5.58
  -1 -13   0   30.01    6.67
   1  13   1   63.76    7.84
  -1 -13  -1   60.69    8.94
   1  13   2   16.64    4.43
  -1 -13  -2   13.43    4.97
   1  13   3   78.36    8.28
  -1 -13  -3   67.95    9.21
   1  13   4   11.99    3.52
  -1 -13  -4    7.18    4.22
  -1 -13  -5  267.59   17.40
  -1 -13  -6    5.40    3.87
  -1 -13  -7  187.38   14.71
  -1 -13  -8   -0.55    3.63
  -1 -13  -9   10.83    4.37
  -1 -13 -10   39.10    7.51
  -1 -13 -11    8.26    4.89
  -1 -13 -12    0.92    3.99
  -1 -13 -13    7.27    4.53
  -1 -14   7    2.01    4.14
  -1 -14   6    5.34    4.79
  -1 -14   5    9.66    4.74
  -1 -14   4    0.56    3.52
  -1 -14   3  103.63   12.39
  -1 -14   2   20.40    6.20
  -1 -14   1    2.28    3.85
  -1 -14   0    2.36    4.10
  -1 -14  -1   -0.98    4.85
  -1 -14  -2    5.53    4.61
  -1 -14  -3    3.33    4.27
  -1 -14  -4   22.16    6.20
  -1 -14  -5  232.41   17.16
  -1 -14  -6   23.55    6.63
  -1 -14  -7   40.55    7.76
  -1 -14  -8   14.64    5.20
  -1 -14  -9    2.52    3.82
  -1 -14 -10   -2.35    4.64
  -1 -14 -11    7.68    4.21
  -1 -14 -12    5.45    4.72
  -1 -14 -13    6.54    3.64
  -1 -15   5   35.62    8.54
  -1 -15   4   54.15    9.40
  -1 -15   3   12.54    6.40
  -1 -15   2   18.35    6.78
  -1 -15   1   14.93    6.99
  -1 -15   0    8.69    5.16
  -1 -15  -1   40.58    7.87
  -1 -15  -2   19.01    6.58
  -1 -15  -3   18.17    5.57
  -1 -15  -4   -6.82    5.03
  -1 -15  -5   54.72    9.27
  -1 -15  -6    1.93    3.88
  -1 -15  -7   -0.61    3.78
  -1 -15  -8    5.83    4.58
  -1 -15  -9   26.00    6.55
  -1 -15 -10    6.98    5.34
  -1 -15 -11    0.79    3.95
  -1 -15 -12   -3.44    3.94
   2 -14 -11   -4.02    3.92
   2 -14 -10   17.07    5.48
   2 -14  -9   91.22   12.09
   2 -14  -8   10.30    5.30
   2 -14  -7    0.26    4.65
   2 -14  -7   -5.20    4.54
   2 -14  -6   43.26    8.72
   2 -14  -6   43.12    8.51
   2 -14  -5    1.60    3.15
   2 -14  -5   -3.04    4.42
   2 -14  -4   81.93   11.84
   2 -14  -4   62.26   10.09
   2 -14  -3   -3.67    4.27
   2 -14  -3   -5.82    5.95
   2 -14  -2   10.87    4.92
   2 -14  -2    7.28    4.75
   2 -14  -1  -13.33    6.66
   2 -14  -1   -3.44    3.46
   2 -14   0    2.65    3.99
   2 -14   0   -2.90    5.74
   2 -14   1    4.94    4.00
   2 -14   1   -4.28    5.65
   2 -14   2    0.90    4.67
   2 -14   2    0.30    3.29
   2 -14   3   34.46    7.95
   2 -14   4   82.78   11.96
   2 -14   5   -3.86    3.89
   2 -14   6   -8.81    4.77
   2 -13 -13   17.56    5.36
   2 -13 -12   19.84    5.74
   2 -13 -11    0.24    2.67
   2 -13 -10   -0.62    2.67
   2 -13  -9   41.54    7.80
   2 -13  -8    8.06    4.78
   2 -13  -8    9.85    4.49
   2 -13  -7   18.16    5.73
   2 -13  -7   24.17    6.58
   2 -13  -6  324.71   21.27
   2 -13  -6  331.52   21.72
   2 -13  -5   54.46    9.25
   2 -13  -5   34.26    7.41
   2 -13  -4   17.94    6.43
   2 -13  -4   21.24    6.04
   2 -13  -3   14.57    5.53
   2 -13  -3   21.83    6.18
   2 -13  -2   55.16    9.25
   2 -13  -2   58.99    9.71
   2 -13  -1    8.29    3.83
   2 -13  -1   12.59    5.37
   2 -13   0  191.10   16.48
   2 -13   0  160.35   15.39
   2 -13   1   84.36   11.25
   2 -13   1   96.32   12.18
   2 -13   2   21.46    5.92
   2 -13   2   21.77    5.56
  -2  13  -3    3.00    2.82
   2 -13   3    5.78    3.79
   2 -13   4   18.07    5.64
   2 -13   5    5.28    4.26
   2 -13   6    4.51    4.59
   2 -13   7   68.17   10.33
   2 -12 -13   11.92    4.37
   2 -12 -12   12.59    4.60
   2 -12 -11    1.72    3.53
   2 -12 -10   31.68    7.00
   2 -12  -9   12.61    4.54
   2 -12  -8  193.33   15.86
   2 -12  -8  172.46   15.00
   2 -12  -7  154.99   14.30
   2 -12  -7  134.08   13.32
   2 -12  -6  140.03   13.51
   2 -12  -6  153.88   14.41
   2 -12  -5   73.27    9.86
   2 -12  -5   58.79    9.13
   2 -12  -4   39.58    7.34
   2 -12  -3   63.22    9.22
   2 -12  -2   95.11   11.55
   2 -12  -1  272.96   18.68
   2 -12   0    4.68    3.82
   2 -12   0    3.31    4.51
   2 -12   1   18.60    5.10
   2 -12   1   10.13    5.28
   2 -12   2   23.81    6.19
   2 -12   2   25.57    5.84
   2 -12   3   40.27    7.52
   2 -12   3   41.11    8.07
  -2  12  -4   78.24    8.43
   2 -12   4   70.80    9.93
  -2  12  -5    8.84    3.64
   2 -12   5   -0.57    2.73
  -2  12  -6   13.14    4.05
   2 -12   6   10.99    3.95
  -2  12  -7    5.47    3.89
   2 -12   7    4.96    3.78
  -2  12  -8   40.51    7.58
   2 -12   8   41.79    7.81
   2 -11 -13    1.18    3.09
   2 -11 -12   50.27    8.02
   2 -11 -11    1.51    2.93
   2 -11 -10   17.07    4.87
   2 -11  -9   33.67    6.85
   2 -11  -8   15.27    4.72
   2 -11  -8   18.82    5.56
  -2  11   7  113.07    9.68
   2 -11  -7   97.41   10.91
   2 -11  -7  114.19   11.57
  -2  11   6   64.17    7.04
   2 -11  -6   52.34    8.21
   2 -11  -6   55.87    8.24
   2 -11  -5  272.91   17.90
   2 -11  -4    5.52    4.19
   2 -11  -3  265.13   17.47
   2 -11  -2   -1.48    5.14
   2 -11  -1  248.02   17.17
   2 -11   0    4.14    3.93
   2 -11   1   62.87    9.13
   2 -11   1   66.54    9.04
   2 -11   2  225.28   16.09
   2 -11   2  242.52   17.10
   2 -11   3   -7.40    5.36
   2 -11   3    2.20    2.90
  -2  11  -4  175.65   11.99
   2 -11   4  151.89   13.33
  -2  11  -5   66.74    8.10
   2 -11   5   69.85    8.99
  -2  11  -6   33.97    6.17
   2 -11   6   21.96    5.30
  -2  11  -7    1.33    3.36
   2 -11   7    5.09    3.81
  -2  11  -8  129.97   12.39
   2 -11   8  101.85   10.94
  -2  11  -9    6.72    3.47
  -2  11 -10    5.99    3.63
   2 -10 -14   13.45    6.09
   2 -10 -13   37.85    8.64
   2 -10 -13   43.60    7.20
   2 -10 -12   -0.03    2.45
   2 -10 -11    9.42    3.52
   2 -10 -10   20.91    5.32
   2 -10  -9    3.81    2.36
   2 -10  -8    2.74    2.95
  -2  10   7   97.01    8.83
   2 -10  -7  108.19   10.80
   2 -10  -7   99.49   10.46
  -2  10   6  104.12    8.74
   2 -10  -6  100.64   10.32
   2 -10  -6   91.17   10.02
   2 -10  -5   17.42    4.73
   2 -10  -5   14.17    4.09
   2 -10  -4  141.27   12.16
   2 -10  -3   69.48    8.68
   2 -10  -2   -3.72    4.77
   2 -10  -1   -5.38    5.09
   2 -10   0   74.58    8.94
   2 -10   1   50.82    7.31
   2 -10   1   42.58    7.10
   2 -10   2   33.60    6.49
   2 -10   2   23.51    5.44
   2 -10   3  103.80   10.62
   2 -10   3  113.32   10.99
   2 -10   4   22.47    5.16
  -2  10  -5  287.24   15.46
   2 -10   5  267.78   16.50
  -2  10  -6   39.73    6.36
   2 -10   6   29.45    5.96
  -2  10  -7  174.13   13.22
   2 -10   7  153.62   12.61
  -2  10  -8   24.19    5.82
   2 -10   8   17.35    4.85
  -2  10  -9   56.23    8.51
   2 -10   9   50.60    7.37
  -2  10 -10   14.61    4.95
  -2  10 -11    7.81    4.34
   2  -9 -15   24.20    8.16
  -2   9  15   25.66    7.21
   2  -9 -14    0.06    5.38
   2  -9 -13    4.50    4.29
   2  -9 -13    8.78    3.27
   2  -9 -12    7.56    5.72
   2  -9 -12    8.18    3.24
   2  -9 -11   23.10    5.05
   2  -9 -10    2.89    2.43
   2  -9  -9   44.52    6.82
  -2   9   8    5.46    2.07
   2  -9  -8    2.40    2.24
  -2   9   7  130.58    9.72
   2  -9  -7  144.16   11.79
   2  -9  -7  156.06   12.25
   2  -9  -6  270.10   15.92
   2  -9  -6  274.85   16.24
   2  -9  -5  113.47   10.52
   2  -9  -5  115.48   10.56
   2  -9  -4   83.73    9.08
   2  -9  -3  183.80   13.24
   2  -9  -2  136.37   11.29
   2  -9  -1  100.51    9.80
   2  -9   0   48.92    7.09
   2  -9   1   30.61    5.65
   2  -9   1   34.29    5.76
   2  -9   2   -1.29    2.40
   2  -9   2   -2.45    4.07
   2  -9   3   20.68    4.77
   2  -9   3   15.91    4.75
   2  -9   4   40.94    6.39
   2  -9   5  237.62   14.83
  -2   9  -6   -0.51    3.00
   2  -9   6    0.09    2.28
  -2   9  -7   18.56    4.84
   2  -9   7   20.12    4.71
  -2   9  -8   21.73    5.47
   2  -9   8   18.34    4.75
  -2   9  -9   47.38    8.07
   2  -9   9   38.27    6.09
  -2   9 -10   30.52    6.87
  -2   9 -11   13.65    5.34
  -2   9 -12   21.60    6.32
  -2   8  15   52.63    9.64
   2  -8 -15   64.90   11.14
   2  -8 -14   49.25    9.39
   2  -8 -13   33.26    8.43
   2  -8 -13   37.41    5.66
   2  -8 -12   22.67    7.07
   2  -8 -12   25.28    4.81
   2  -8 -11   11.39    3.73
   2  -8 -10    6.53    2.97
  -2   8   9  118.10    9.35
   2  -8  -9  109.93    9.83
  -2   8   8    1.47    2.37
   2  -8  -8    4.60    2.61
  -2   8   8    3.03    2.38
  -2   8   7  112.01    8.97
  -2   8   7  120.58    9.53
   2  -8  -7  102.27    9.36
  -2   8   6  595.98   20.78
   2  -8  -6  579.18   22.05
   2  -8  -6  562.59   21.61
   2  -8  -5   -0.13    2.07
  -2   8   5    1.03    2.64
  -2   8   4  562.74   20.34
   2  -8  -4  547.91   21.37
   2  -8  -4  525.11   20.87
   2  -8  -3   23.04    4.75
  -2   8   3   27.96    5.09
  -2   8   2    8.94    3.02
   2  -8  -2   10.13    3.74
   2  -8  -1   43.14    6.11
  -2   8   1   61.31    7.03
  -2   8   0  390.71   17.28
   2  -8   0  379.54   17.66
  -2   8  -1  131.41   10.08
   2  -8   1  124.01   10.11
   2  -8   1  144.01   11.07
  -2   8  -2   10.54    3.44
   2  -8   2    6.20    2.64
   2  -8   2   10.69    3.74
  -2   8  -2    7.16    3.11
  -2   8  -3   72.77    7.75
   2  -8   3   75.47    8.11
   2  -8   3   73.51    7.80
   2  -8   4  205.31   13.02
  -2   8  -4  212.04   13.08
   2  -8   5   77.37    8.05
  -2   8  -6   77.19    8.08
   2  -8   6   63.77    7.59
  -2   8  -7  314.24   16.79
   2  -8   7  299.92   15.49
  -2   8  -8   10.68    3.94
   2  -8   8    8.82    3.17
  -2   8  -9    4.88    3.19
   2  -8   9    1.93    2.27
  -2   8 -10   58.54    9.01
   2  -8  10   45.27    6.10
  -2   8 -11   -0.48    3.44
  -2   8 -12   -5.59    4.41
   2  -7 -16    8.98    6.52
   2  -7 -15  200.33   19.04
  -2   7  15  150.67   15.00
   2  -7 -14   15.82    6.35
  -2   7  14   17.19    6.35
   2  -7 -13   52.13    9.56
   2  -7 -13   53.16    6.36
   2  -7 -12    3.86    4.63
   2  -7 -12    0.34    2.13
   2  -7 -11    1.38    4.04
  -2   7  11    2.58    2.80
   2  -7 -11    0.46    1.91
   2  -7 -10    5.46    2.59
  -2   7  10    5.81    1.99
  -2   7   9  485.22   17.78
   2  -7  -9  468.86   18.86
  -2   7   8  216.55   12.85
  -2   7   8  239.55   12.48
   2  -7  -8  231.21   13.32
  -2   7   7    1.44    2.01
   2  -7  -7    2.05    1.80
  -2   7   7    0.48    2.29
  -2   7   6  817.28   22.32
  -2   7   6  828.54   23.19
   2  -7  -6  815.37   24.20
   2  -7  -5   89.78    8.45
   2  -7  -5   72.78    7.54
  -2   7   5   86.17    7.63
  -2   7   4  348.75   14.98
   2  -7  -4  366.38   16.51
   2  -7  -4  335.72   15.60
  -2   7   3  330.86   14.60
   2  -7  -3  337.32   15.86
   2  -7  -3  339.01   15.67
   2  -7  -2  450.23   18.30
   2  -7  -2  448.88   17.86
   2  -7  -1   65.53    6.86
   2  -7  -1   83.81    8.05
   2  -7   0  181.20   11.49
  -2   7   0  199.67   11.57
   2  -7   0  178.26   11.31
   2  -7   1    0.21    2.03
   2  -7   1    5.01    3.09
  -2   7  -1    5.62    2.80
  -2   7  -2  185.71   12.23
  -2   7  -2  203.10   11.83
   2  -7   2  187.57   11.94
   2  -7   2  175.02   11.20
  -2   7  -3  118.51   10.09
  -2   7  -3  118.37    9.40
   2  -7   3  108.79    8.80
   2  -7   3  114.08    9.27
   2  -7   4    8.41    2.88
  -2   7  -4    6.15    3.23
   2  -7   5  214.38   12.36
  -2   7  -5  228.62   12.70
  -2   7  -6   18.54    4.18
   2  -7   6   13.28    3.70
  -2   7  -6   15.25    3.62
  -2   7  -7   84.72    8.60
  -2   7  -7   77.70    7.43
   2  -7   7   88.43    8.02
  -2   7  -8    7.13    3.48
   2  -7   8    5.17    2.72
  -2   7  -8   10.59    3.30
  -2   7  -9   40.52    6.92
   2  -7   9   40.36    5.61
  -2   7  -9   38.90    5.36
  -2   7 -10   16.05    5.11
   2  -7  10   10.14    2.79
  -2   7 -11    6.56    4.08
  -2   7 -12   -3.27    4.16
  -2   7 -13   30.18    7.31
   2  -6 -16   21.22    6.78
   2  -6 -15   99.62   13.69
  -2   6  15   80.47   11.12
  -2   6  14    9.91    4.66
   2  -6 -14   17.60    6.52
   2  -6 -13   -4.65    5.15
   2  -6 -13    1.48    1.89
   2  -6 -12   65.26   10.03
   2  -6 -12   74.64    6.90
  -2   6  12   50.05    5.17
   2  -6 -11   -1.35    3.64
   2  -6 -11   -2.16    2.56
  -2   6  11   -1.62    2.49
  -2   6  10   55.37    5.72
   2  -6 -10   71.17    9.80
   2  -6 -10   64.60    6.72
   2  -6  -9   38.41    5.43
  -2   6   9   43.83    5.35
  -2   6   8  145.00   10.43
   2  -6  -8  149.18   10.03
  -2   6   8  159.05    9.51
  -2   6   7  259.03   13.01
  -2   6   7  279.91   12.67
   2  -6  -7  274.87   13.40
  -2   6   6  775.65   21.22
   2  -6  -6  798.06   22.79
  -2   6   6  843.55   21.79
   2  -6  -5  720.18   21.46
  -2   6   5  743.81   20.30
   2  -6  -4  573.66   19.06
  -2   6   4  599.13   18.26
   2  -6  -4  595.68   19.67
   2  -6  -3  415.52   16.19
   2  -6  -3  407.63   16.20
   2  -6  -2   30.16    4.78
   2  -6  -2   31.35    4.66
   2  -6  -1  160.60   10.05
   2  -6  -1  160.74   10.21
   2  -6   0  301.08   13.65
   2  -6   0  283.45   13.57
  -2   6  -1  360.88   14.45
   2  -6   1  319.99   14.35
   2  -6   1  355.58   14.75
  -2   6  -2  543.81   19.54
   2  -6   2  560.97   18.39
  -2   6  -2  606.76   18.80
  -2   6  -3  196.71   12.12
  -2   6  -3  203.24   11.14
   2  -6   3  206.84   11.33
  -2   6  -4  794.17   24.97
   2  -6   4  807.70   22.23
  -2   6  -4  832.41   22.39
  -2   6  -5   -1.11    2.32
   2  -6   5   -1.04    1.94
  -2   6  -5    0.54    2.29
  -2   6  -6    0.95    2.49
   2  -6   6    3.65    2.22
  -2   6  -7  172.15   11.73
  -2   6  -7  167.26   10.27
   2  -6   7  171.58   10.25
  -2   6  -8  247.22   14.69
  -2   6  -8  256.91   12.17
   2  -6   8  270.72   12.75
  -2   6  -9   71.93    8.57
  -2   6  -9   82.57    6.92
   2  -6   9   79.70    7.12
  -2   6 -10   64.65    8.58
   2  -6  10   56.91    5.98
  -2   6 -11   54.64    8.49
  -2   6 -12   -0.12    3.17
  -2   6 -13   -5.69    4.82
   2  -5 -16  -10.70    6.88
  -2   5  16    7.55    5.29
  -2   5  15   68.10   10.19
   2  -5 -15   65.52   10.56
  -2   5  14   -2.71    3.66
   2  -5 -14   -2.17    5.15
   2  -5 -13    7.06    3.74
   2  -5 -13    7.24    2.21
   2  -5 -12   66.47    9.99
  -2   5  12   46.17    4.59
   2  -5 -12   66.68    6.02
   2  -5 -11   23.28    6.15
   2  -5 -11   27.05    4.11
  -2   5  11   18.36    3.12
   2  -5 -10  256.17   17.31
   2  -5 -10  250.83   11.90
  -2   5  10  241.02   10.84
   2  -5  -9   31.22    6.36
   2  -5  -9   32.59    4.50
  -2   5   9   21.48    3.63
  -2   5   8  273.34   13.98
  -2   5   8  286.83   11.91
   2  -5  -8  299.28   13.02
  -2   5   7  745.71   21.78
   2  -5  -7  776.29   20.89
  -2   5   7  762.14   19.30
  -2   5   6  168.42    9.90
  -2   5   6  180.74    9.48
   2  -5  -6  177.61   10.09
   2  -5  -5  615.17   18.55
  -2   5   5  616.26   17.43
   2  -5  -4  489.55   16.54
  -2   5   4  506.49   15.81
   2  -5  -3   14.60    3.07
   2  -5  -2  439.27   15.28
   2  -5  -1  471.72   15.74
   2  -5   0  101.97    7.46
   2  -5   1   30.60    4.23
   2  -5   2 2143.32   33.56
  -2   5  -3  167.64   10.69
   2  -5   3  182.75    9.85
  -2   5  -4  278.88   14.09
   2  -5   4  303.07   12.59
  -2   5  -5    1.40    1.94
   2  -5   5    4.01    2.16
  -2   5  -6  391.53   17.91
   2  -5   6  404.48   14.55
  -2   5  -7   86.73    8.10
   2  -5   7  105.82    7.52
  -2   5  -8  126.19   10.28
   2  -5   8  127.99    8.11
  -2   5  -9    9.46    3.55
   2  -5   9    3.31    1.95
  -2   5 -10    1.68    3.17
   2  -5  10   -3.04    4.88
   2  -5  10   -1.15    1.55
   2  -5  11   26.44    6.92
  -2   5 -11   22.51    5.63
   2  -5  11   19.90    3.13
   2  -5  12    1.56    3.98
  -2   5 -12   -0.28    3.26
  -2   5 -13   33.74    7.08
   2  -5  13   46.52    9.30
  -2   5 -14    8.85    5.43
   2  -4 -16   28.06    7.20
  -2   4  16   28.38    7.96
  -2   4  15   17.46    5.65
   2  -4 -15   12.32    4.96
  -2   4  14   12.56    5.10
   2  -4 -14    7.34    3.92
  -2   4  13   39.63    7.25
   2  -4 -13   46.34    8.57
   2  -4 -13   50.22    3.97
  -2   4  12    7.37    3.17
   2  -4 -12    1.79    4.00
  -2   4  12    0.75    1.50
   2  -4 -12    5.20    1.71
   2  -4 -11   90.95   10.82
  -2   4  11   86.02    5.82
   2  -4 -11   94.63    6.52
   2  -4 -10   -2.10    4.32
   2  -4 -10    1.18    1.38
  -2   4  10    4.14    2.01
  -2   4   9  113.30    9.28
   2  -4  -9  117.53   11.40
   2  -4  -9  122.29    7.71
  -2   4   9  119.11    7.13
   2  -4  -8   35.19    6.47
  -2   4   8   42.60    5.69
   2  -4  -8   31.88    4.05
  -2   4   8   39.34    4.23
  -2   4   7  796.62   22.26
   2  -4  -7  797.07   19.59
  -2   4   7  812.89   18.51
   2  -4  -6   54.95    5.39
  -2   4   6   65.44    5.49
   2  -4  -5   48.55    4.98
  -2   4   5   51.92    4.91
  -2   4   4   16.39    2.88
   2  -4  -4   13.10    2.78
   2  -4  -3 1053.81   22.08
   2  -4  -2    5.17    2.06
   2  -4  -1   35.52    4.18
   2  -4   0    9.46    2.36
   2  -4   1  125.34    7.58
   2  -4   2 2965.59   36.20
  -2   4  -2 2885.08   35.91
  -2   4  -3  454.98   16.45
   2  -4   3  499.05   14.88
  -2   4  -3  491.01   15.03
  -2   4  -4    0.11    1.59
  -2   4  -4    2.37    1.95
   2  -4   4    0.92    1.37
  -2   4  -5  870.35   24.36
   2  -4   5  900.60   19.96
  -2   4  -5  827.97   19.43
  -2   4  -6  129.36    9.94
   2  -4   6  121.85    7.43
  -2   4  -6  119.91    7.46
  -2   4  -7  171.95   11.90
  -2   4  -7  160.05   10.57
  -2   4  -7  164.56    8.75
   2  -4   7  163.83    8.47
  -2   4  -8  288.87   15.05
   2  -4   8  316.52   17.56
  -2   4  -8  303.75   11.62
   2  -4   8  314.42   11.74
   2  -4   9  309.05   16.77
  -2   4  -9  293.03   11.13
   2  -4   9  292.29   17.84
  -2   4  -9  282.61   15.61
   2  -4   9  308.49   11.35
  -2   4 -10   91.85    9.75
   2  -4  10  117.96   11.22
  -2   4 -10  104.72    6.17
   2  -4  10   95.09   11.07
   2  -4  10  112.51    6.71
  -2   4 -11  130.57   12.07
   2  -4  11  138.84   13.71
   2  -4  11  130.91    6.66
  -2   4 -12   76.52    9.84
   2  -4  12   66.98   10.54
  -2   4 -13   -8.27    5.16
   2  -4  13    0.87    4.81
   2  -4  14    9.82    5.54
  -2   4 -14   18.30    5.56
   2  -3 -16   12.73    5.46
  -2   3  16   20.62    7.15
   2  -3 -15   -7.37    6.70
  -2   3  15   -5.07    4.43
  -2   3  14   10.36    5.19
   2  -3 -14    4.78    3.84
  -2   3  13   11.12    4.58
   2  -3 -13   12.59    4.86
   2  -3 -12   98.65   11.40
  -2   3  12  102.29    4.59
  -2   3  12   88.68   10.01
   2  -3 -12  103.56    5.14
  -2   3  11   12.07    4.41
   2  -3 -11    9.00    4.22
   2  -3 -11   14.44    2.46
  -2   3  11    9.40    2.02
   2  -3 -10  316.99   17.96
  -2   3  10  296.64    9.82
   2  -3 -10  309.82   10.67
   2  -3  -9   -1.05    3.83
  -2   3   9    3.50    2.93
   2  -3  -9    5.10    1.77
  -2   3   9    3.77    1.88
   2  -3  -8   45.51    6.48
  -2   3   8   46.15    5.91
  -2   3   8   56.21    4.68
   2  -3  -8   59.51    4.96
   2  -3  -7  396.17   17.64
   2  -3  -7  382.51   12.34
  -2   3   7  408.53   12.34
   2  -3  -6  194.04   11.96
   2  -3  -6  218.91    9.35
  -2   3   6  217.96    8.97
  -2   3   5   15.99    2.65
   2  -3  -5   15.05    2.77
  -2   3   4  495.17   13.46
   2  -3  -4  506.78   14.31
   2  -3  -3   13.78    2.52
   2  -3  -2  475.39   13.67
   2  -3  -1   65.41    5.16
   2  -3   0  247.11    9.84
   2  -3   1  116.30    6.72
   2  -3   2  147.35    7.57
  -2   3  -2  141.62    7.41
  -2   3  -3  371.56   13.95
   2  -3   3  397.83   12.34
  -2   3  -3  388.60   12.35
  -2   3  -4  225.62   11.25
   2  -3   4  232.89    9.36
  -2   3  -4  233.83    9.65
  -2   3  -5  338.70   14.44
  -2   3  -5  347.62   11.85
   2  -3   5  322.16   11.03
  -2   3  -6    2.74    2.03
   2  -3   6    0.32    1.33
  -2   3  -6    4.83    2.11
  -2   3  -7  206.12   11.55
  -2   3  -7  219.60   12.93
   2  -3   7  216.20   13.36
   2  -3   7  219.40    9.04
  -2   3  -7  239.61    9.54
   2  -3   8   41.12    6.63
   2  -3   8   53.05    6.58
  -2   3  -8   41.54    5.99
  -2   3  -8   54.20    6.84
   2  -3   8   37.51    3.84
  -2   3  -8   41.22    4.17
  -2   3  -9   10.19    3.61
   2  -3   9   10.41    4.40
   2  -3   9   14.20    3.85
   2  -3   9    8.82    2.14
  -2   3  -9    9.36    2.33
   2  -3  10  298.92   16.45
  -2   3 -10  290.02    9.25
  -2   3 -10  271.01   15.69
   2  -3  10  273.87   17.69
   2  -3  10  322.17    9.98
   2  -3  11   -0.46    3.90
   2  -3  11    6.41    3.66
  -2   3 -11    3.60    3.21
   2  -3  11    1.73    1.06
  -2   3 -11    2.74    1.20
   2  -3  12    1.60    3.73
  -2   3 -12    2.34    2.90
   2  -3  13   21.08    6.72
  -2   3 -13   13.86    5.05
   2  -3  14   30.25    8.26
  -2   3 -14   30.30    6.98
   2  -3  15    4.78    4.69
  -2   3 -15   11.03    5.87
  -2   2  16   55.27   10.44
   2  -2 -15   59.18   10.27
  -2   2  15   48.85    9.38
   2  -2 -14   66.76   10.18
  -2   2  14   53.24    9.11
   2  -2 -13  116.23   12.56
  -2   2  13  121.43   12.77
   2  -2 -12   39.32    7.42
  -2   2  12   35.68    6.57
   2  -2 -12   29.93    1.75
  -2   2  11   10.71    3.86
   2  -2 -11   11.69    4.17
   2  -2 -11   16.31    1.94
  -2   2  11   10.11    1.59
  -2   2  10   47.37    6.95
   2  -2 -10   42.24    7.08
  -2   2  10   45.60    3.55
   2  -2 -10   44.62    3.58
  -2   2   9  406.28   17.55
   2  -2  -9  386.52   18.95
   2  -2  -9  425.18   11.41
  -2   2   9  433.00   11.04
  -2   2   8   39.98    5.34
   2  -2  -8   31.56    5.25
  -2   2   8   38.76    3.56
   2  -2  -8   37.11    3.60
   2  -2  -7  492.26   19.04
   2  -2  -7  508.75   12.97
  -2   2   7  521.86   12.66
   2  -2  -6 1009.82   25.92
  -2   2   6 1034.03   17.91
   2  -2  -6 1030.33   18.63
   2  -2  -5   -1.43    2.54
  -2   2   5    2.02    1.28
   2  -2  -5    1.89    1.16
  -2   2   5    2.66    1.38
  -2   2   4 1120.66   18.20
   2  -2  -4 1108.16   19.13
   2  -2  -3  717.37   15.29
  -2   2   3  761.96   14.93
   2  -2  -2    7.32    1.78
   2  -2  -1   50.47    4.12
   2  -2   0  811.20   16.13
   2  -2   1   23.18    2.88
  -2   2  -2    6.96    1.67
   2  -2   2    6.19    1.77
  -2   2  -3  414.73   13.53
   2  -2   3  443.27   11.86
  -2   2  -3  448.57   11.55
  -2   2  -4   29.11    4.00
  -2   2  -4   27.75    3.32
  -2   2  -4   33.51    3.30
   2  -2   4   27.51    3.11
  -2   2  -5  466.52   16.01
  -2   2  -5  481.30   12.83
   2  -2   5  476.87   12.30
  -2   2  -6   67.75    6.59
  -2   2  -6   73.15    5.06
   2  -2   6   70.14    4.78
   2  -2   7  373.47   14.34
  -2   2  -7  327.13   14.17
  -2   2  -7  344.57   15.41
   2  -2   7  353.00   16.17
   2  -2   7  373.85   10.81
  -2   2  -7  374.54   11.36
   2  -2   8   59.64    6.19
   2  -2   8   43.47    6.17
  -2   2  -8   48.79    5.99
  -2   2  -8   62.35    7.09
   2  -2   8   52.49    4.10
  -2   2  -8   49.94    4.25
   2  -2   9   38.49    6.34
  -2   2  -9   52.77    6.56
   2  -2   9   40.86    5.64
  -2   2  -9   45.20    3.82
   2  -2   9   48.83    3.83
   2  -2  10   -0.26    3.07
   2  -2  10   -2.43    2.84
  -2   2 -10    1.24    2.48
   2  -2  10    2.16    1.22
  -2   2 -10    0.39    1.34
   2  -2  11   61.43    8.52
  -2   2 -11   53.24    2.47
   2  -2  11   56.43    7.32
  -2   2 -11   55.06    7.69
   2  -2  11   51.35    2.59
   2  -2  12   12.34    3.81
  -2   2 -12    7.21    3.24
   2  -2  13   65.53   10.11
  -2   2 -13   67.53    9.23
   2  -2  14  -10.28    5.53
  -2   2 -14   -1.92    3.97
   2  -2  15    6.87    4.85
  -2   2 -15    5.62    4.37
  -2   1  15  211.46   18.59
  -2   1  14    7.69    5.16
   2  -1 -13   17.10    5.46
  -2   1  13   20.89    5.95
  -2   1  12   -5.08    4.27
   2  -1 -12   -3.80    4.46
  -2   1  11    0.29    3.29
   2  -1 -11    0.97    3.74
  -2   1  11    3.44    0.69
  -2   1  11    5.17    0.85
  -2   1  10   10.82    4.10
   2  -1 -10    4.21    2.87
   2  -1 -10    4.52    1.03
  -2   1  10    6.37    1.50
  -2   1   9  418.83   18.63
   2  -1  -9  452.37   20.13
  -2   1   9  481.40   18.92
  -2   1   9  477.83   10.59
   2  -1  -9  445.97   10.17
   2  -1  -8  439.36   18.74
  -2   1   8  430.61   10.47
   2  -1  -8  420.02   10.43
  -2   1   7    1.46    0.93
   2  -1  -7    0.78    0.85
   2  -1  -6 1461.56   30.37
  -2   1   6 1475.45   19.82
   2  -1  -6 1512.09   20.51
   2  -1  -5   15.04    3.42
  -2   1   5   16.31    2.25
   2  -1  -5   16.75    2.31
   2  -1  -4 2234.95   33.04
  -2   1   4 2232.40   24.26
   2  -1  -4 2215.04   24.82
   2  -1  -3  466.33   14.16
  -2   1   3  478.74   11.24
   2  -1  -3  460.55   11.36
   2  -1  -2  342.86    9.74
   2  -1  -1    2.44    1.32
   2  -1   0  436.16   11.04
   2  -1   1  103.62    5.41
   2  -1   2    6.68    1.62
  -2   1  -3  836.33   17.68
   2  -1   3  835.72   15.15
  -2   1  -3  858.65   15.20
  -2   1  -4  556.93   15.25
  -2   1  -4  571.64   12.45
   2  -1   4  559.26   12.39
  -2   1  -5  451.61   14.69
  -2   1  -5  449.31   10.89
   2  -1   5  441.77   11.00
   2  -1   6   64.03    5.02
  -2   1  -6   64.04    6.06
   2  -1   6   61.58    4.15
  -2   1  -6   61.79    4.15
   2  -1   7  260.17   10.87
  -2   1  -7  230.12   11.69
  -2   1  -7  259.32   12.79
   2  -1   7  268.34   13.42
   2  -1   7  262.19    8.40
  -2   1  -7  273.00    8.82
   2  -1   8    1.33    2.45
   2  -1   8    1.04    1.77
  -2   1  -8    2.08    2.20
  -2   1  -8    1.70    1.89
  -2   1  -8    0.14    1.22
   2  -1   8    0.34    0.92
   2  -1   9  402.16   15.80
   2  -1   9  383.65   18.34
  -2   1  -9  360.29   16.35
  -2   1  -9  419.27   18.38
  -2   1  -9  392.38    9.96
   2  -1   9  419.88   10.19
  -2   1 -10  201.46    6.00
   2  -1  10  209.86   12.30
  -2   1 -10  192.11   12.70
   2  -1  10  200.39   14.10
   2  -1  10  182.48    5.78
   2  -1  11   38.29    7.28
   2  -1  11   41.60    6.15
  -2   1 -11   47.20    6.84
   2  -1  12    7.40    3.59
   2  -1  12   -0.87    4.00
  -2   1 -12    5.67    3.32
   2  -1  13   55.69    9.40
  -2   1 -13   51.13    8.18
   2  -1  14   -6.45    5.54
  -2   1 -14   -0.13    3.58
   2  -1  15   -8.20    5.94
  -2   1 -15   -0.64    4.79
  -2   0  15   50.46    9.55
  -2   0  14   -0.13    3.17
  -2   0  13    1.73    3.26
  -2   0  12   42.68    7.47
   2   0 -11    2.65    2.94
  -2   0  11    8.34    4.17
   2   0 -10   -2.49    4.36
  -2   0  10    1.87    2.54
  -2   0  10   -0.99    0.95
  -2   0  10    0.80    0.76
  -2   0   9    5.05    3.28
  -2   0   9    8.61    3.54
   2   0  -9   -0.42    3.48
  -2   0   9    5.14    2.93
   2   0  -9    2.27    0.93
  -2   0   9    3.94    1.10
  -2   0   8  242.98   13.54
   2   0  -8  259.46   14.10
  -2   0   8  282.46   13.82
  -2   0   8  285.11   14.99
  -2   0   8  247.90    7.43
   2   0  -8  262.56    7.57
   2   0  -7  151.45   10.42
  -2   0   7  157.85    6.14
   2   0  -7  162.03    6.23
   2   0  -6 2279.22   23.39
  -2   0   6 2281.38   23.47
   2   0  -5  879.00   21.78
  -2   0   5  891.89   14.78
   2   0  -5  878.79   14.70
   2   0  -4   46.36    4.89
  -2   0   4   50.61    3.57
   2   0  -4   50.03    3.61
   2   0  -3   13.73    2.61
   2   0  -3   12.41    1.92
  -2   0   3   13.61    1.98
   2   0  -2   76.46    5.10
   2   0  -2   73.26    4.32
   2   0  -1   22.23    2.55
   2   0  -1   22.82    2.53
   2   0   0 1671.02   20.35
   2   0   1 1526.77   19.40
   2   0   2 5040.35   35.19
  -2   0  -3    3.53    1.50
   2   0   3    2.17    1.15
  -2   0  -3    3.20    1.12
   2   0   4  571.13   14.65
  -2   0  -4  548.14   13.99
  -2   0  -4  567.27   11.60
   2   0   4  558.91   11.76
   2   0   5  215.00    7.01
   2   0   5  218.67   10.05
  -2   0  -5  213.23    9.56
  -2   0  -5  227.76    7.43
   2   0   5  207.61    7.24
  -2   0  -6   20.54    3.49
   2   0   6   21.05    2.67
  -2   0  -6   18.52    3.11
  -2   0  -6   25.19    2.54
   2   0   6   21.24    2.42
   2   0   7  500.32   13.63
  -2   0  -7  502.95   16.54
  -2   0  -7  517.73   17.29
  -2   0  -7  509.67   10.99
   2   0   7  518.89   11.37
   2   0   8  469.96   14.55
   2   0   8  486.64   18.39
  -2   0  -8  449.42   16.81
  -2   0  -8  495.78   18.02
  -2   0  -8  440.54    9.84
   2   0   8  468.11   10.51
  -2   0  -9    1.15    2.04
   2   0   9    3.14    2.20
   2   0   9    5.23    3.22
  -2   0  -9    1.13    2.48
   2   0   9    0.76    1.02
  -2   0  -9   -0.72    1.23
  -2   0  -9    1.49    0.82
  -2   0 -10   22.33    1.53
   2   0  10   20.42    3.91
   2   0  10   27.07    5.69
  -2   0 -10   24.20    4.68
  -2   0 -10   19.47    2.00
   2   0  11    5.03    2.29
   2   0  11   -2.01    3.94
  -2   0 -11    0.43    2.68
   2   0  12    4.03    3.46
   2   0  12    5.07    4.14
  -2   0 -12   -1.99    3.67
   2   0  13   75.88   10.46
  -2   0 -13   95.00   10.57
   2   0  14   43.29    9.09
  -2   0 -14   47.31    7.97
   2   0  15   47.43    9.56
  -2   0 -15   55.19    9.36
   2   0  16   10.72    6.21
  -2   0 -16   17.70    6.42
  -2  -1  15   88.15   12.17
  -2  -1  14    7.29    4.00
  -2  -1  13   72.45   10.23
  -2  -1  12    8.46    3.99
   2   1 -12    7.72    3.77
  -2  -1  11   22.41    5.40
   2   1 -11   19.35    5.37
  -2  -1  10   58.73    2.49
   2   1 -10   90.50    9.59
  -2  -1  10   85.82    9.32
  -2  -1   9   13.50    4.15
  -2  -1   9   11.57    3.52
  -2  -1   9   12.99    3.43
   2   1  -9   16.26    4.39
  -2  -1   9    7.65    1.32
  -2  -1   9   11.55    1.48
  -2  -1   8   59.18    7.02
  -2  -1   8   52.99    6.20
   2   1  -8   50.14    6.35
   2   1  -8   52.34    6.72
  -2  -1   8   46.36    2.86
  -2  -1   8   52.57    6.55
  -2  -1   8   43.28    3.12
   2   1  -7 1686.05   34.09
  -2  -1   7 1633.54   17.34
  -2  -1   7 1590.73   19.53
   2   1  -7 1660.80   19.34
   2   1  -6   -2.36    3.44
  -2  -1   6   -0.74    1.06
   2   1  -6   -0.25    0.99
   2   1  -5  221.94   10.98
  -2  -1   5  221.15    7.47
   2   1  -5  220.91    7.33
   2   1  -4  133.03    7.91
  -2  -1   4  127.98    5.63
   2   1  -4  135.92    5.84
   2   1  -3   34.31    3.93
  -2  -1   3   31.71    2.89
   2   1  -3   36.27    3.08
   2   1  -2   32.29    3.42
   2   1  -2   33.86    2.96
   2   1  -1  427.19   10.25
   2   1  -1  418.45   10.00
  -2  -1   0 2139.77   18.84
   2   1   0 2187.21   19.39
   2   1   0 2159.89   22.83
   2   1   1 2701.77   16.60
   2   1   1 2672.85   25.41
  -2  -1  -2 9999.00   43.03
   2   1   2 9963.47   49.03
  -2  -1  -3  221.42    7.16
  -2  -1  -3  220.40    7.16
   2   1   3  223.70    7.51
   2   1   4  391.57   11.09
  -2  -1  -4  378.80   10.48
  -2  -1  -4  373.78    9.30
   2   1   4  374.38    9.82
   2   1   5   33.43    3.85
  -2  -1  -5   32.73    3.56
  -2  -1  -5   33.29    2.90
   2   1   5   31.84    2.99
   2   1   6 1135.03   22.89
  -2  -1  -6 1068.30   21.69
  -2  -1  -6 1081.49   21.87
   2   1   6 1094.40   16.37
  -2  -1  -6 1094.64   16.00
   2   1   6 1076.51   16.42
  -2  -1  -7  533.82    9.83
  -2  -1  -7  547.66   16.78
  -2  -1  -7  559.30   16.98
   2   1   7  558.58   13.43
  -2  -1  -7  549.14   11.23
   2   1   7  526.90   11.38
  -2  -1  -8  135.71    9.13
  -2  -1  -8  135.14    4.69
  -2  -1  -8  147.36    9.51
   2   1   8  129.95    5.63
  -2  -1  -8  133.38    5.43
  -2  -1  -9   10.97    2.75
   2   1   9   12.68    3.88
  -2  -1  -9   12.31    3.30
  -2  -1  -9   12.48    1.54
  -2  -1  -9    7.57    1.36
  -2  -1 -10   17.93    4.17
  -2  -1 -10   20.16    4.31
   2   1  10   15.97    4.14
  -2  -1 -10   14.01    1.29
  -2  -1 -11  311.23   16.45
   2   1  11  289.83   16.85
  -2  -1 -12   81.07    9.26
   2   1  12   69.70    9.11
   2   1  13   67.04    9.45
  -2  -1 -13   56.20    8.23
   2   1  14    0.27    3.70
  -2  -1 -14   -2.28    4.12
  -2  -1 -15    3.37    4.55
   2   1  15   -2.48    4.41
  -2  -1 -16   -1.26    3.74
   2   1  16    2.76    5.15
  -2  -2  15   31.03    7.86
  -2  -2  14  -11.15    5.34
  -2  -2  13    3.37    3.80
   2   2 -13   12.08    4.89
   2   2 -12    8.75    4.31
  -2  -2  12   20.05    5.36
   2   2 -11    6.77    3.49
  -2  -2  11    8.97    4.24
  -2  -2  10    3.65    0.90
  -2  -2  10    3.44    0.93
   2   2  -9   57.60    7.57
  -2  -2   9   57.80    3.22
  -2  -2   9   70.27    8.19
  -2  -2   9   53.74    3.46
   2   2  -8    6.41    2.67
  -2  -2   8    3.66    2.11
  -2  -2   8    3.42    2.28
  -2  -2   8    4.06    2.34
  -2  -2   8    3.95    1.19
  -2  -2   8    3.30    1.19
  -2  -2   7  325.10   13.91
   2   2  -7  301.12   14.84
  -2  -2   7  298.34   14.27
  -2  -2   7  292.82    7.71
  -2  -2   7  290.68    8.75
   2   2  -6  812.79   22.33
  -2  -2   6  853.78   21.04
  -2  -2   6  788.04   12.70
  -2  -2   6  820.56   21.83
  -2  -2   6  781.51   14.51
  -2  -2   5  964.78   21.85
  -2  -2   5  939.06   14.08
   2   2  -5  945.99   15.60
  -2  -2   5  973.34   16.26
  -2  -2   4   58.97    4.97
  -2  -2   4   52.38    3.48
  -2  -2   4   55.60    4.94
   2   2  -4   56.70    3.92
  -2  -2   4   53.07    3.83
  -2  -2   3    7.92    2.00
  -2  -2   3    7.11    1.80
  -2  -2   3    6.46    1.41
   2   2  -3    9.19    1.81
  -2  -2   3    8.04    1.58
  -2  -2   2   86.75    4.45
  -2  -2   2   91.19    4.93
   2   2  -2   88.79    4.85
   2   2  -1  325.29    9.21
  -2  -2   0 2759.84   23.99
   2   2   0 2628.71   26.14
   2   2   1 2122.72   23.52
  -2  -2  -2 9390.05   33.10
   2   2   2 9535.97   50.11
   2   2   3 1559.08   17.24
  -2  -2  -3 1570.24   16.16
  -2  -2  -3 1621.83   20.08
   2   2   3 1583.86   20.65
   2   2   4  111.37    5.43
  -2  -2  -4  107.68    4.83
  -2  -2  -4  115.67    3.21
  -2  -2  -4  118.30    5.36
   2   2   4  114.52    5.60
  -2  -2  -4  122.01    5.56
  -2  -2  -5  396.90    7.56
  -2  -2  -5  397.47   11.95
  -2  -2  -5  392.45    8.95
   2   2   5  430.24   12.08
  -2  -2  -5  406.99   11.34
   2   2   5  407.10   10.58
  -2  -2  -5  420.31   10.19
  -2  -2  -6    0.28    1.29
   2   2   6    2.23    1.90
  -2  -2  -6   -1.06    1.39
  -2  -2  -6    0.52    0.95
  -2  -2  -6    0.42    1.00
  -2  -2  -6    1.03    0.98
  -2  -2  -7    0.89    1.35
  -2  -2  -7    1.34    1.17
   2   2   7    0.42    1.48
  -2  -2  -7    0.21    2.12
  -2  -2  -7    1.88    0.98
  -2  -2  -7   -0.80    1.12
  -2  -2  -8  761.78   20.56
  -2  -2  -8  749.21   20.57
  -2  -2  -8  740.84   11.65
  -2  -2  -8  765.83   13.56
  -2  -2  -9  106.18    8.47
  -2  -2  -9  112.73    4.44
   2   2   9  112.93    9.30
  -2  -2  -9  105.68    4.95
  -2  -2 -10  176.05    5.31
  -2  -2 -10  180.24   11.62
   2   2  10  169.60   11.82
  -2  -2 -10  151.28    5.48
  -2  -2 -11  153.92   11.36
   2   2  11  135.03   11.49
  -2  -2 -12   77.10    9.08
   2   2  12   99.71   10.74
   2   2  13    2.23    3.96
  -2  -2 -13   -4.04    3.81
  -2  -2 -14   -5.84    5.20
   2   2  14    2.29    4.15
   2   2  15    3.04    4.33
  -2  -2 -15   13.33    4.94
  -2  -2 -16   80.54   11.37
   2   2  16   68.76   11.39
   2   2  17   19.09    7.35
  -2  -3  14   68.58   10.66
   2   3 -14   63.00   10.38
   2   3 -13   39.69    8.28
  -2  -3  13   46.31    8.73
  -2  -3  12   39.90    7.81
   2   3 -12   35.40    7.14
  -2  -3  11    3.48    3.52
   2   3 -11   -0.88    3.57
  -2  -3  11    1.39    0.61
  -2  -3  10   76.24    3.97
   2   3 -10   98.07   10.49
  -2  -3  10  104.23   10.46
  -2  -3  10   70.83    3.92
   2   3  -9   34.65    6.02
  -2  -3   9   35.80    6.28
  -2  -3   9   33.84    2.92
  -2  -3   9   29.00    2.91
  -2  -3   8  157.57   12.27
  -2  -3   8  132.00    9.67
   2   3  -8  124.19   10.41
  -2  -3   8  141.29   10.79
  -2  -3   8  123.80    5.54
  -2  -3   8  121.45    6.06
  -2  -3   7 1051.80   16.04
   2   3  -7 1065.34   27.72
  -2  -3   7 1090.20   27.69
  -2  -3   7 1018.42   17.76
  -2  -3   6   22.31    3.72
  -2  -3   6   24.59    4.15
   2   3  -6   22.25    4.36
  -2  -3   6   21.51    2.67
  -2  -3   6   20.01    2.34
  -2  -3   5  203.64    7.08
  -2  -3   5  210.44    9.81
   2   3  -5  182.30   10.21
  -2  -3   5  194.86   10.08
  -2  -3   5  196.76    7.95
  -2  -3   4    3.94    1.73
  -2  -3   4    1.54    1.61
  -2  -3   4    4.84    1.46
  -2  -3   4    5.09    1.41
  -2  -3   3  196.30    7.98
  -2  -3   3  187.76    6.74
  -2  -3   3  198.38    8.29
  -2  -3   3  190.97    7.85
  -2  -3   2  388.59   10.07
  -2  -3   2  367.27    9.42
  -2  -3   2  392.58   10.18
  -2  -3   2  392.02   11.08
  -2  -3   1  840.93   14.10
  -2  -3   1  868.61   12.66
   2   3  -1  869.12   16.06
  -2  -3   0   16.17    1.43
   2   3   0   15.63    2.34
  -2  -3   0   14.76    2.26
  -2  -3  -1  127.56    5.57
   2   3   1  136.10    6.49
  -2  -3  -2 1363.27   17.67
   2   3   2 1443.86   20.94
   2   3   3  202.21    5.08
  -2  -3  -3  192.48    4.76
  -2  -3  -3  190.12    6.61
   2   3   3  196.10    7.84
   2   3   4   94.93    4.51
  -2  -3  -4   89.64    4.24
  -2  -3  -4   92.30    4.61
  -2  -3  -4   98.52    5.42
   2   3   5    3.09    1.43
  -2  -3  -5    5.07    1.71
  -2  -3  -5    3.89    1.28
  -2  -3  -5    5.96    1.47
  -2  -3  -6   99.88    4.79
  -2  -3  -6   97.93    4.95
  -2  -3  -6  101.49    6.47
   2   3   6  101.79    6.35
  -2  -3  -6   99.75    5.48
  -2  -3  -7   53.15    4.11
  -2  -3  -7   60.20    3.74
   2   3   7   58.75    5.44
  -2  -3  -7   55.12    5.30
  -2  -3  -7   53.24    3.90
  -2  -3  -8   26.73    4.09
  -2  -3  -8   27.16    2.61
  -2  -3  -8   22.52    2.96
  -2  -3  -8   20.39    2.47
   2   3   9   35.72    5.32
  -2  -3  -9   26.48    3.45
  -2  -3  -9   36.10    2.96
  -2  -3  -9   33.62    4.96
  -2  -3  -9   34.78    3.13
  -2  -3 -10   44.70    4.64
  -2  -3 -10   57.47    6.52
  -2  -3 -10   42.46    3.24
   2   3  10   49.42    6.59
  -2  -3 -10   51.70    3.69
  -2  -3 -11   46.03    5.32
  -2  -3 -11   47.83    6.67
   2   3  11   46.03    6.70
  -2  -3 -11   33.54    2.77
  -2  -3 -11   37.91    2.95
  -2  -3 -12   96.36    9.69
   2   3  12   97.94   10.30
   2   3  13   27.11    6.62
  -2  -3 -13   34.12    6.48
   2   3  14   10.73    5.22
  -2  -3 -14    1.03    3.19
   2   3  15   24.28    7.26
  -2  -3 -15   27.66    6.19
   2   3  16   17.85    6.50
  -2  -3 -16   14.37    5.54
   2   3  17    3.70    4.85
  -2  -4  14    6.05    4.71
   2   4 -14   -2.81    4.56
   2   4 -13   24.08    6.41
  -2  -4  13   24.53    6.79
  -2  -4  12   17.55    5.22
   2   4 -12   27.51    6.63
   2   4 -11   -4.87    4.58
  -2  -4  11   -2.71    1.41
   2   4 -10   -3.90    4.40
  -2  -4  10    1.65    3.30
  -2  -4  10    1.12    1.09
  -2  -4  10    0.04    1.22
  -2  -4   9  477.43   12.19
  -2  -4   9  504.04   21.67
  -2  -4   9  469.41   12.51
  -2  -4   8   74.84    7.25
   2   4  -8   82.58    8.70
  -2  -4   8   71.14    7.98
  -2  -4   8   68.80    4.87
  -2  -4   8   70.26    5.09
  -2  -4   7  276.12   15.93
  -2  -4   7  268.23    9.19
  -2  -4   7  287.67   13.29
   2   4  -7  280.33   14.58
  -2  -4   7  249.27   13.52
  -2  -4   7  237.41    9.30
  -2  -4   6  186.89    7.49
  -2  -4   6  204.69   10.43
   2   4  -6  184.10   10.98
  -2  -4   6  184.06   10.81
  -2  -4   6  178.04    8.28
   2   4  -5  140.83    8.88
  -2  -4   5  150.66    8.28
  -2  -4   5  149.25    6.66
  -2  -4   5  146.61    9.00
  -2  -4   5  147.02    7.48
  -2  -4   4   63.38    4.99
  -2  -4   4   61.01    4.40
  -2  -4   4   66.26    5.57
  -2  -4   4   56.78    4.63
  -2  -4   3  304.76    9.37
   2   4  -3  298.01    9.46
  -2  -4   3  299.24   10.50
  -2  -4   3  306.33    9.77
  -2  -4   3  294.57   10.45
  -2  -4   2  125.57    6.07
   2   4  -2  120.48    6.10
  -2  -4   2  123.18    5.62
  -2  -4   2  123.30    5.95
  -2  -4   2  118.78    6.65
  -2  -4   1   12.90    1.82
  -2  -4   1   11.60    1.72
  -2  -4   1   12.23    2.23
  -2  -4   0    9.17    1.23
  -2  -4   0    8.37    1.80
  -2  -4  -1   17.47    2.49
  -2  -4  -2  467.96   11.39
  -2  -4  -3   71.22    4.57
   2   4   3   69.97    2.38
  -2  -4  -4   69.15    4.11
  -2  -4  -4   69.83    4.47
   2   4   4   78.50    5.05
   2   4   4   72.66    3.55
  -2  -4  -4   80.00    5.38
  -2  -4  -5  240.47    8.10
   2   4   5  238.15    8.52
  -2  -4  -5  247.81    8.69
   2   4   5  234.16    7.86
  -2  -4  -5  245.74    9.29
  -2  -4  -6   24.51    2.85
  -2  -4  -6   24.76    3.33
   2   4   6   22.10    3.05
  -2  -4  -6   21.82    2.89
  -2  -4  -7    1.33    1.55
   2   4   7   -0.49    1.57
  -2  -4  -7    1.40    1.48
  -2  -4  -7    0.58    1.15
  -2  -4  -7    1.35    1.00
  -2  -4  -8  104.76    7.46
  -2  -4  -8   99.69    6.36
  -2  -4  -8  103.83    5.43
  -2  -4  -8  107.10    6.16
  -2  -4  -9  108.85    7.10
  -2  -4  -9  110.84    5.77
  -2  -4  -9  110.60    8.44
  -2  -4  -9  104.21    5.91
  -2  -4 -10   89.65    6.90
  -2  -4 -10   86.53    5.14
  -2  -4 -10   80.23    7.77
   2   4  10   76.37    7.91
  -2  -4 -10   77.40    4.95
  -2  -4 -11    0.18    2.17
   2   4  11    0.04    3.16
  -2  -4 -11   -4.34    3.81
  -2  -4 -11    0.06    0.82
  -2  -4 -11   -0.12    1.25
  -2  -4 -12    5.92    2.57
   2   4  12    6.51    3.48
  -2  -4 -12    0.86    3.00
  -2  -4 -12    4.78    1.39
  -2  -4 -12    6.71    1.43
  -2  -4 -13  150.30   10.34
   2   4  13  147.60   12.85
  -2  -4 -13  158.82   12.71
   2   4  14   12.81    4.99
  -2  -4 -14   21.24    5.69
   2   4  15    1.68    3.59
  -2  -4 -15   -0.45    3.79
   2   4  16   13.37    5.17
  -2  -4 -16   23.09    6.71
   2   4  17    5.13    4.98
  -2  -5  14   -7.72    5.05
   2   5 -14   -5.65    4.74
  -2  -5  13   13.15    5.43
   2   5 -13    4.31    3.73
  -2  -5  12    6.08    4.50
   2   5 -12   14.05    5.49
  -2  -5  11    2.79    3.30
   2   5 -11    9.25    4.45
  -2  -5  11    5.60    1.67
   2   5 -10  181.26   14.28
  -2  -5  10  172.47   14.00
  -2  -5  10  148.78    7.44
  -2  -5  10  155.11    7.67
  -2  -5   9   55.58    7.77
   2   5  -9   45.44    7.37
  -2  -5   9   44.51    4.31
  -2  -5   9   43.15    4.22
  -2  -5   8  255.90   13.77
  -2  -5   8  234.22    9.58
   2   5  -8  245.97   14.85
  -2  -5   8  222.60   14.02
  -2  -5   8  216.77    9.74
  -2  -5   7    7.25    2.98
  -2  -5   7    7.40    2.48
   2   5  -7    7.50    3.06
  -2  -5   7    9.68    2.19
  -2  -5   7    5.17    1.70
  -2  -5   6  987.98   19.32
  -2  -5   6 1031.79   23.34
  -2  -5   6  919.57   24.65
   2   5  -6  966.64   25.25
  -2  -5   6  906.19   19.88
   2   5  -5   19.93    3.67
  -2  -5   5   20.31    3.79
  -2  -5   5   17.48    3.15
  -2  -5   5   16.40    2.84
   2   5  -5   15.92    2.64
  -2  -5   5   11.85    2.46
   2   5  -4  569.72   17.54
  -2  -5   4  574.94   16.61
   2   5  -4  587.10   16.52
   2   5  -4  589.72   14.41
  -2  -5   4  593.04   14.98
  -2  -5   4  590.32   14.48
  -2  -5   4  546.06   15.50
  -2  -5   3  140.64    6.59
   2   5  -3  137.69    7.05
  -2  -5   3  148.13    7.77
  -2  -5   3  144.69    7.18
   2   5  -3  137.51    7.89
  -2  -5   3  141.81    7.89
   2   5  -2    0.16    0.99
  -2  -5   2    0.11    1.09
  -2  -5   2   -0.65    1.06
   2   5  -2   -0.47    1.25
  -2  -5   2    0.88    1.50
  -2  -5   2   -0.84    1.43
  -2  -5   1  276.33    6.81
  -2  -5   1  277.09    9.70
  -2  -5   1  268.90    8.16
   2   5  -1  264.68    8.46
  -2  -5   0  345.64    6.21
  -2  -5   0  339.03   10.69
   2   5   0  326.45    7.75
  -2  -5  -1  781.05   16.11
   2   5   1  759.27    8.86
  -2  -5  -2   67.06    5.03
  -2  -5  -3 1160.61   19.45
  -2  -5  -3 1140.26   12.62
   2   5   4  463.23    8.56
  -2  -5  -4  483.60    9.97
   2   5   4  489.38   13.06
  -2  -5  -4  487.28   12.67
  -2  -5  -4  494.74   14.43
  -2  -5  -5  488.97   11.59
   2   5   5  496.43   13.21
  -2  -5  -5  509.38   12.90
   2   5   5  488.36   10.96
  -2  -5  -5  522.58   14.87
  -2  -5  -6   16.14    2.72
   2   5   6   20.29    2.89
   2   5   6   16.57    2.69
  -2  -5  -6   19.85    3.09
  -2  -5  -6   20.89    2.91
  -2  -5  -7  285.60    9.84
   2   5   7  281.56   10.07
  -2  -5  -7  275.09   10.85
   2   5   7  293.55   11.24
  -2  -5  -7  281.28   10.79
  -2  -5  -8  101.25    6.01
  -2  -5  -8  100.73    7.28
   2   5   8   93.35    7.21
  -2  -5  -8   93.46    6.27
  -2  -5  -9  104.70    7.47
  -2  -5  -9  126.56    8.82
  -2  -5  -9  124.04    6.80
  -2  -5  -9  110.34    6.74
  -2  -5 -10  337.81   13.76
  -2  -5 -10  350.62   15.45
   2   5  10  337.90   15.75
  -2  -5 -10  342.38   11.31
  -2  -5 -10  348.66   11.81
  -2  -5 -11   -0.07    1.97
   2   5  11   -1.30    2.98
  -2  -5 -11   -3.30    3.15
  -2  -5 -11    1.19    1.07
  -2  -5 -11   -1.14    1.60
  -2  -5 -12    0.67    2.46
   2   5  12    3.05    3.50
  -2  -5 -12   -1.35    2.75
  -2  -5 -12    1.41    1.05
  -2  -5 -12   -0.80    1.59
  -2  -5 -13   61.28    7.09
  -2  -5 -13   71.26    8.89
   2   5  13   65.35    8.65
  -2  -5 -13   41.77    3.65
  -2  -5 -14   27.15    5.01
   2   5  14   28.65    6.60
  -2  -5 -14   45.13    7.65
   2   5  15   44.09    8.37
  -2  -5 -15   43.83    8.07
   2   5  16    2.06    4.04
  -2  -5 -16    1.73    3.64
   2   5  17   17.15    6.27
  -2  -5 -17   20.10    5.36
   2   6 -14   -1.94    3.49
  -2  -6  13   -1.57    4.25
   2   6 -13    3.81    3.60
  -2  -6  12   32.60    7.44
   2   6 -12   30.91    7.24
  -2  -6  11   50.49    8.52
   2   6 -11   54.63    8.82
  -2  -6  10   13.25    4.74
   2   6 -10    9.08    3.77
  -2  -6  10    6.98    2.25
  -2  -6   9    5.99    3.51
   2   6  -9    6.19    3.05
  -2  -6   9    5.57    1.88
  -2  -6   9    4.08    2.01
   2   6  -8   60.12    7.79
  -2  -6   8   49.12    6.21
  -2  -6   8   55.80    7.52
  -2  -6   8   54.58    5.45
  -2  -6   8   50.88    5.11
  -2  -6   7   98.04    7.95
  -2  -6   7   96.77    6.87
   2   6  -7  101.89    9.10
  -2  -6   7   95.22    9.03
  -2  -6   7   82.73    6.55
   2   6  -6  670.72   22.62
  -2  -6   6  673.25   17.56
  -2  -6   6  670.25   21.73
  -2  -6   6  665.67   18.76
   2   6  -6  667.02   21.26
  -2  -6   6  598.41   17.54
   2   6  -5  138.20    9.78
  -2  -6   5  154.42    8.49
   2   6  -5  150.63    9.45
  -2  -6   5  151.00    9.77
  -2  -6   5  160.27    8.61
  -2  -6   5  138.84    8.52
   2   6  -4   26.43    4.03
  -2  -6   4   32.52    3.70
  -2  -6   4   31.75    4.39
   2   6  -4   25.45    3.72
  -2  -6   4   24.35    3.70
  -2  -6   4   34.23    4.11
  -2  -6   3   61.87    4.42
  -2  -6   3   66.93    5.55
  -2  -6   3   65.12    5.59
   2   6  -3   68.09    5.92
  -2  -6   3   57.84    5.58
  -2  -6   2   19.25    3.10
  -2  -6   2   20.87    2.31
   2   6  -2   18.05    3.05
  -2  -6   2   18.14    3.05
  -2  -6   2   12.67    2.72
  -2  -6   1  283.02    6.55
  -2  -6   1  287.78    9.42
   2   6  -1  278.32    9.54
  -2  -6   1  278.10   10.73
   2   6   0    1.18    1.07
  -2  -6   0   -0.06    1.58
  -2  -6  -1  251.48   10.10
   2   6   1  250.33    6.51
  -2  -6  -2  653.11   16.01
   2   6   2  675.67    8.91
  -2  -6  -3  210.91    4.73
  -2  -6  -3  214.62    9.28
  -2  -6  -4  170.67    8.31
  -2  -6  -4  171.41    5.60
   2   6   4  175.01    8.62
   2   6   5  380.12   12.54
  -2  -6  -5  376.44   12.26
  -2  -6  -5  387.43    9.96
   2   6   5  360.33    9.31
  -2  -6  -6  173.73    8.54
  -2  -6  -6  158.05    7.31
   2   6   6  159.78    8.19
   2   6   6  154.53    7.15
  -2  -6  -7   25.02    3.52
   2   6   7   26.70    3.48
   2   6   7   24.57    3.49
  -2  -6  -7   23.79    3.45
   2   6   8  303.62   11.24
  -2  -6  -8  302.86   12.30
  -2  -6  -8  301.12   11.34
   2   6   8  295.02   12.36
   2   6   9   56.10    4.92
  -2  -6  -9   46.99    5.47
  -2  -6  -9   53.94    5.04
  -2  -6 -10   98.21    7.95
  -2  -6 -10   97.38    6.87
  -2  -6 -10   91.85    8.12
   2   6  10  106.96    9.09
  -2  -6 -11   -3.05    3.23
   2   6  11    2.70    2.69
  -2  -6 -11    1.19    2.93
  -2  -6 -11    2.17    2.01
  -2  -6 -12    7.36    3.12
   2   6  12    1.46    2.90
  -2  -6 -12    3.74    2.90
  -2  -6 -12    1.15    1.69
  -2  -6 -13  114.93    9.71
  -2  -6 -13  127.39   11.51
   2   6  13  109.96   11.07
  -2  -6 -13   99.83    6.62
   2   6  14   30.28    6.55
  -2  -6 -14   21.98    4.65
  -2  -6 -14   25.49    6.02
  -2  -6 -15   42.21    6.57
   2   6  15   49.09    8.72
  -2  -6 -15   61.79    9.23
   2   6  16   -2.45    3.84
  -2  -6 -16    5.92    4.29
   2   6  17   33.48    8.75
  -2  -6 -17   38.08    8.02
   2   7 -14    4.98    4.74
  -2  -7  13    8.74    5.18
   2   7 -13   10.74    4.82
  -2  -7  12   -3.10    3.87
   2   7 -12   -4.94    4.97
  -2  -7  11   -6.59    5.09
   2   7 -11    0.95    3.41
  -2  -7  10   24.86    5.93
   2   7 -10   33.55    7.06
  -2  -7  10   27.52    4.12
  -2  -7   9   -1.06    3.07
   2   7  -9   -1.08    3.08
  -2  -7   9    2.32    1.79
  -2  -7   9   -0.78    2.19
  -2  -7   8   16.77    4.53
   2   7  -8   27.61    5.48
  -2  -7   8   21.54    3.71
  -2  -7   8   30.67    4.40
  -2  -7   7  274.49   15.46
   2   7  -7  273.11   11.53
   2   7  -7  272.90   14.94
  -2  -7   7  236.65   11.91
  -2  -7   7  275.73   12.55
   2   7  -6  238.65   14.20
   2   7  -6  249.22   10.97
   2   7  -6  242.30   13.13
  -2  -7   6  240.21   13.62
  -2  -7   6  248.34   11.84
  -2  -7   6  222.84   11.52
   2   7  -5  166.68    9.99
   2   7  -5  161.46    8.84
  -2  -7   5  174.80    9.83
  -2  -7   5  161.10   10.77
   2   7  -5  162.24   11.02
  -2  -7   5  138.80    9.12
   2   7  -4   -1.55    2.06
  -2  -7   4    0.69    2.18
   2   7  -4   -1.98    2.21
  -2  -7   4   -0.12    1.76
   2   7  -4   -1.40    2.04
  -2  -7   4   -4.71    3.01
  -2  -7   3    3.12    2.10
   2   7  -3    3.73    2.02
   2   7  -3    2.71    1.97
  -2  -7   3    0.18    1.93
  -2  -7   2  113.27    7.17
  -2  -7   2  114.66    7.77
   2   7  -2  108.01    7.33
   2   7  -2  105.81    7.19
  -2  -7   1  105.99    7.31
   2   7  -1  117.03    6.85
   2   7  -1  110.11    7.40
   2   7   0    1.04    1.04
  -2  -7   0   -1.21    2.43
   2   7   1   17.27    2.05
  -2  -7  -1   22.59    3.75
   2   7   2 1701.59   18.08
  -2  -7  -2 1643.16   27.92
  -2  -7  -3   10.79    3.30
  -2  -7  -4 1334.00   25.32
   2   7   4 1354.52   25.60
  -2  -7  -5  202.22    6.95
  -2  -7  -5  214.37   10.32
   2   7   5  220.45   10.50
  -2  -7  -6    3.85    1.73
   2   7   6    1.90    1.65
  -2  -7  -6    0.75    2.06
   2   7   7    0.47    1.37
  -2  -7  -7    3.61    1.95
   2   7   7    0.13    1.69
  -2  -7  -7   -1.25    1.91
  -2  -7  -7   -0.53    2.41
  -2  -7  -8  177.13    9.30
   2   7   8  169.50    9.10
  -2  -7  -8  186.73    9.86
   2   7   8  175.41    9.49
  -2  -7  -8  173.54    9.98
  -2  -7  -9   17.98    3.75
  -2  -7  -9   21.85    3.69
   2   7   9   19.52    3.41
  -2  -7  -9   20.13    3.83
   2   7  10  212.55   10.17
  -2  -7 -10  227.40   12.41
   2   7  10  226.23   12.78
  -2  -7 -10  229.42   11.21
  -2  -7 -10  213.69   10.94
  -2  -7 -11  437.14   18.04
  -2  -7 -11  444.35   18.34
   2   7  11  411.15   18.31
  -2  -7 -11  382.60   14.38
  -2  -7 -11  427.94   15.22
  -2  -7 -12  203.98   12.76
  -2  -7 -12  204.74   13.46
   2   7  12  201.46   13.80
  -2  -7 -12  183.75    9.89
  -2  -7 -13   12.28    4.14
   2   7  13   13.23    4.62
  -2  -7 -13   12.61    4.28
  -2  -7 -13   10.67    2.97
  -2  -7 -14   10.67    3.94
   2   7  14   13.64    4.49
  -2  -7 -14   16.37    4.89
  -2  -7 -15   22.12    5.20
   2   7  15   24.67    6.40
  -2  -7 -15   29.40    6.58
   2   7  16   10.28    5.22
  -2  -7 -16    3.39    3.52
   2   7  17   66.92   10.85
  -2  -7 -17   78.47   11.02
   2   8 -13  -15.68    6.16
  -2  -8  12   13.34    5.72
   2   8 -12   -5.18    5.90
  -2  -8  11    4.10    3.98
   2   8 -11   -3.56    4.18
  -2  -8  10   -3.79    4.82
   2   8 -10   -4.71    4.47
  -2  -8  10    0.31    2.82
  -2  -8   9    6.85    3.38
   2   8  -9    8.08    4.04
  -2  -8   9   10.61    3.16
  -2  -8   8    4.12    3.09
   2   8  -8    3.08    2.95
   2   8  -8    9.65    3.17
  -2  -8   8    5.93    2.45
  -2  -8   8    4.71    3.01
  -2  -8   7   52.59    7.41
   2   8  -7   49.75    5.62
   2   8  -7   51.07    6.70
  -2  -8   7   43.63    5.58
  -2  -8   7   44.86    5.75
   2   8  -6  244.22   11.55
   2   8  -6  248.85   13.39
  -2  -8   6  264.81   14.95
  -2  -8   6  248.12   12.84
  -2  -8   5  197.34   11.47
  -2  -8   5  187.82   12.08
   2   8  -5  199.99   11.07
   2   8  -5  196.79   10.53
   2   8  -5  184.22   12.24
  -2  -8   4   24.99    4.58
   2   8  -4   16.08    3.20
   2   8  -4   21.04    4.11
   2   8  -4   20.13    3.84
  -2  -8   4   23.90    4.41
  -2  -8   3   26.37    4.33
   2   8  -3   27.03    4.20
   2   8  -3   27.59    4.43
  -2  -8   3   29.29    4.56
   2   8  -2    0.49    1.47
   2   8  -2    0.71    1.99
  -2  -8   2   -0.51    2.53
   2   8  -1    3.76    1.86
   2   8  -1    0.15    2.10
  -2  -8   1   -0.11    2.91
   2   8   0   35.68    3.86
   2   8   0   32.26    4.52
  -2  -8   0   35.44    4.64
   2   8   1    1.46    1.14
  -2  -8  -1    5.17    2.71
  -2  -8  -2 1390.49   27.83
   2   8   2 1474.64   19.83
  -2  -8  -3  586.06   18.19
   2   8   4    2.06    2.24
  -2  -8  -4    2.57    2.34
   2   8   5    5.07    2.35
  -2  -8  -5    7.71    2.71
   2   8   6    2.80    1.71
  -2  -8  -6    4.43    2.20
  -2  -8  -7   74.38    6.87
  -2  -8  -7   77.61    5.55
   2   8   7   71.12    6.60
   2   8   8   15.20    3.00
  -2  -8  -8   21.68    3.41
  -2  -8  -8   14.60    3.72
   2   8   8   14.24    3.15
  -2  -8  -9   59.26    5.98
   2   8   9   50.80    5.57
  -2  -8  -9   55.03    6.17
  -2  -8  -9   52.23    6.07
  -2  -8 -10  101.94    8.35
   2   8  10   95.19    7.58
   2   8  10   95.85    8.31
  -2  -8 -10   97.39    8.00
  -2  -8 -10   96.40    8.11
   2   8  11    7.05    3.92
  -2  -8 -11    4.23    2.90
  -2  -8 -11    0.16    2.35
  -2  -8 -11    2.98    2.14
   2   8  11    0.90    1.91
  -2  -8 -12  125.71   10.68
  -2  -8 -12  139.48   10.97
   2   8  12  141.18   11.52
  -2  -8 -12  124.03    8.79
  -2  -8 -12  134.58    9.21
  -2  -8 -13   -1.37    2.87
   2   8  13    0.32    2.90
  -2  -8 -13   -1.69    3.26
  -2  -8 -13    3.34    2.38
  -2  -8 -14   12.74    4.15
   2   8  14   10.14    4.69
  -2  -8 -14   19.16    5.43
  -2  -8 -15    0.09    2.96
   2   8  15   -6.37    4.17
  -2  -8 -15   -2.17    3.57
   2   8  16   19.63    6.65
  -2  -8 -16   37.13    7.81
   2   8  17   -1.63    4.32
  -2  -8 -17    6.27    3.60
  -2  -9  12   -0.47    4.48
   2   9 -12   -8.69    5.60
  -2  -9  11   15.19    5.95
   2   9 -11    3.45    3.84
  -2  -9  10   24.34    7.17
   2   9 -10   10.34    4.48
   2   9  -9   98.14   10.76
  -2  -9   9   95.47   11.25
  -2  -9   9  104.12    8.82
  -2  -9   8    5.51    4.51
   2   9  -8   -0.40    2.94
  -2  -9   7  274.88   16.85
   2   9  -7  272.79   15.24
  -2  -9   7  265.88   14.25
  -2  -9   6    3.74    2.85
   2   9  -6    1.03    2.26
  -2  -9   6    1.29    2.40
   2   9  -5    9.60    3.55
  -2  -9   5   11.33    3.53
   2   9  -5    8.78    2.70
  -2  -9   5    7.78    2.77
  -2  -9   5    7.06    3.24
   2   9  -4   41.10    4.67
   2   9  -4   36.03    5.57
   2   9  -4   43.92    5.84
  -2  -9   4   40.56    5.96
   2   9  -3  201.37   11.72
   2   9  -3  207.29   12.06
  -2  -9   3  211.67   12.41
   2   9  -2    7.18    2.45
   2   9  -2    1.21    1.88
  -2  -9   2    5.26    2.95
   2   9  -1   24.55    3.83
  -2  -9   1   25.16    4.59
   2   9  -1   30.15    4.96
   2   9   0   13.36    2.68
   2   9   0   19.23    3.89
  -2  -9   0   16.53    3.82
   2   9   1   15.43    2.57
   2   9   1   13.40    3.70
  -2  -9  -1   19.89    4.10
   2   9   2  274.96   13.66
   2   9   2  305.11   10.30
  -2  -9  -2  299.66   14.14
   2   9   3    8.12    1.87
  -2  -9  -3   16.23    4.06
   2   9   3   12.39    3.91
   2   9   4  172.99   11.28
  -2  -9  -4  187.20   11.24
  -2  -9  -5  129.26    9.50
   2   9   5  125.16    9.50
   2   9   6    8.69    3.25
  -2  -9  -6    9.74    3.27
   2   9   7    0.94    2.24
  -2  -9  -7    0.04    2.37
  -2  -9  -8   35.73    5.55
   2   9   8   40.71    5.70
   2   9   9   -0.36    2.19
  -2  -9  -9   -3.56    2.97
   2   9  10   -0.19    2.55
  -2  -9 -10    2.28    2.50
  -2  -9 -10    1.69    2.01
   2   9  10    6.37    2.91
  -2  -9 -10    2.85    2.98
   2   9  11   39.06    5.87
  -2  -9 -11   34.58    5.36
  -2  -9 -11   33.36    5.18
   2   9  11   27.03    4.38
  -2  -9 -11   33.47    5.21
  -2  -9 -12   99.20    9.20
   2   9  12   93.76    9.68
  -2  -9 -12  109.15   10.33
  -2  -9 -12   94.58    8.42
  -2  -9 -13   35.64    6.27
   2   9  13   30.46    6.03
  -2  -9 -13   32.22    5.65
  -2  -9 -13   25.88    4.68
  -2  -9 -14   -2.80    3.90
   2   9  14    2.41    3.10
  -2  -9 -14    7.17    3.68
  -2  -9 -15    5.47    3.62
   2   9  15   -2.69    4.27
  -2  -9 -15    0.11    3.14
   2   9  16   13.74    5.45
  -2 -10  11   26.40    7.81
   2  10 -11    6.48    4.17
  -2 -10  10   41.32    8.80
   2  10 -10   38.29    7.63
  -2 -10   9   41.89    8.14
   2  10  -9   39.16    7.09
  -2 -10   9   50.85    6.94
  -2 -10   8   13.46    5.35
   2  10  -8   15.33    4.70
  -2 -10   8   13.93    4.36
   2  10  -7  110.77    9.90
  -2 -10   7  124.94   10.38
   2  10  -6   24.38    4.54
  -2 -10   6   23.16    5.01
   2  10  -5  127.58    8.91
  -2 -10   5  124.48   10.52
   2  10  -4  139.67   11.15
  -2 -10   4  131.95   10.61
   2  10  -3    8.58    2.99
  -2 -10   3    1.59    3.86
   2  10  -2   24.87    4.55
  -2 -10   2   29.28    5.49
   2  10  -1    1.49    1.76
  -2 -10   1   -1.01    2.86
   2  10   0   52.17    5.34
  -2 -10   0   53.51    6.76
   2  10   1   27.72    3.86
  -2 -10  -1   27.85    5.21
   2  10   2  430.81   13.48
  -2 -10  -2  410.15   17.86
   2  10   3  236.38    9.69
  -2 -10  -3  233.36   13.50
  -2 -10  -4   17.03    4.20
  -2 -10  -5   59.76    7.14
  -2 -10  -6   74.14    7.94
  -2 -10  -7    2.10    2.67
  -2 -10  -8   37.01    6.08
  -2 -10  -9   91.41    8.93
   2  10  10   97.52    8.44
  -2 -10 -10  117.27    9.91
   2  10  11   -1.18    2.12
  -2 -10 -11    3.64    2.83
   2  10  12    4.86    3.55
  -2 -10 -12    5.30    2.90
  -2 -10 -13   31.77    6.68
   2  10  13   20.63    5.41
  -2 -10 -13   22.11    5.02
  -2 -10 -14    0.12    3.61
   2  10  14   -3.45    3.80
  -2 -10 -15   -2.66    3.52
  -2 -11   9   80.09    8.97
   2  11  -8   42.71    6.77
  -2 -11   8   34.69    6.31
   2  11  -7   43.09    6.25
  -2 -11   7   43.26    6.85
  -2 -11   6  352.32   18.31
  -2 -11   5    0.63    3.22
  -2 -11   4   75.30    8.83
   2  11  -3   18.69    4.42
  -2 -11   3   23.93    5.23
   2  11  -2    4.70    2.80
  -2 -11   2   -0.43    3.07
   2  11  -1   76.89    7.41
  -2 -11   1   65.23    8.04
   2  11   0   66.10    6.48
  -2 -11   0   64.18    8.08
   2  11   1  317.75   13.25
  -2 -11  -1  295.09   16.26
   2  11   2   36.14    4.43
  -2 -11  -2   40.41    6.46
   2  11   3  359.74   13.08
  -2 -11  -3  326.86   17.05
   2  11   4   29.73    3.95
  -2 -11  -4   38.41    6.48
  -2 -11  -5  289.10   16.00
  -2 -11  -6    3.37    3.23
  -2 -11  -7   20.28    4.74
  -2 -11  -8   14.32    4.23
  -2 -11  -9   63.62    8.03
   2  11  10   78.13    7.58
  -2 -11 -10   99.98    9.78
   2  11  11    8.60    3.16
  -2 -11 -11   14.03    4.32
   2  11  12   32.50    5.55
  -2 -11 -12   27.90    5.44
  -2 -11 -13   50.23    7.42
  -2 -11 -14    3.54    4.81
  -2 -12   8   24.92    5.93
  -2 -12   7   37.38    7.00
  -2 -12   6   43.52    7.60
  -2 -12   5   14.79    5.03
  -2 -12   4    6.56    3.89
  -2 -12   3   28.20    5.83
   2  12  -2   75.03    8.42
  -2 -12   2   70.93    8.94
   2  12  -1  183.25   11.98
  -2 -12   1  170.40   13.34
   2  12   0    0.39    1.94
  -2 -12   0   -2.07    3.33
   2  12   1  164.10   10.22
  -2 -12  -1  145.31   12.25
   2  12   2   78.51    6.96
  -2 -12  -2   93.99    9.93
   2  12   3  145.11    8.95
  -2 -12  -3  139.39   11.94
   2  12   4  460.03   15.76
  -2 -12  -4  440.34   20.77
  -2 -12  -5   -1.23    3.85
  -2 -12  -6    1.68    3.66
  -2 -12  -7   19.43    5.13
  -2 -12  -8   97.30   10.05
  -2 -12  -9   23.26    5.70
   2  12  10  224.92   12.76
  -2 -12 -10  233.44   15.33
  -2 -12 -11   41.24    6.74
  -2 -12 -12    0.75    3.41
  -2 -12 -13   49.44    7.65
  -2 -12 -14    9.80    5.30
  -2 -13   8   13.44    5.42
  -2 -13   7    6.44    4.14
  -2 -13   6   58.12    8.86
  -2 -13   5   22.29    6.41
  -2 -13   4    2.70    3.91
  -2 -13   3    3.71    3.66
  -2 -13   2   10.26    4.41
  -2 -13   1   16.29    4.95
  -2 -13   0   -1.21    4.49
   2  13   1    2.23    1.91
  -2 -13  -1   -0.95    4.36
   2  13   2   34.88    5.00
  -2 -13  -2   32.24    6.45
  -2 -13  -3   -2.59    4.16
  -2 -13  -4  153.70   13.19
  -2 -13  -5    8.58    4.53
  -2 -13  -6   -5.12    4.37
  -2 -13  -7    7.81    4.37
  -2 -13  -8   14.44    4.72
  -2 -13  -9    0.03    3.53
  -2 -13 -10   20.61    5.31
  -2 -13 -11    8.55    3.80
  -2 -13 -12   17.19    4.93
  -2 -13 -13   18.45    5.35
  -2 -14   7   24.33    6.39
  -2 -14   6   20.41    6.34
  -2 -14   5    6.62    5.01
  -2 -14   4   -1.21    4.67
  -2 -14   3   -1.51    3.61
  -2 -14   2    7.27    4.86
  -2 -14   1   33.97    7.32
  -2 -14   0   19.71    6.14
  -2 -14  -1    5.59    4.62
  -2 -14  -2   21.97    6.15
  -2 -14  -3    5.99    4.11
  -2 -14  -4   20.36    5.80
  -2 -14  -5   19.07    5.30
  -2 -14  -6   -4.46    4.45
  -2 -14  -7   38.52    7.60
  -2 -14  -8    3.25    3.68
  -2 -14  -9   -5.97    4.24
  -2 -14 -10   -2.58    4.08
  -2 -14 -11   17.38    4.84
  -2 -14 -12   39.92    7.52
  -2 -14 -13   19.64    6.05
  -2 -15   5   11.89    5.73
  -2 -15   4    6.39    5.00
  -2 -15   3    9.10    5.45
  -2 -15   2    2.03    4.54
  -2 -15   1   13.25    5.11
  -2 -15   0   -0.57    3.94
  -2 -15  -1    7.87    5.35
  -2 -15  -2  125.91   13.38
  -2 -15  -3    5.90    4.60
  -2 -15  -4    7.38    4.16
  -2 -15  -5   43.79    8.42
  -2 -15  -6   -5.28    4.13
  -2 -15  -7    1.73    4.06
  -2 -15  -8   37.85    8.05
  -2 -15  -9   16.75    6.22
  -2 -15 -10   27.97    7.17
  -2 -15 -11    6.22    4.24
  -2 -15 -12   32.82    8.10
   3 -14  -6   26.91    7.40
   3 -14  -5    2.80    3.26
   3 -14  -4    6.01    4.56
   3 -14  -3   60.05   10.37
   3 -14  -2   24.92    6.95
   3 -14  -1    0.60    3.62
   3 -14   0   -3.95    4.19
   3 -14   1   29.87    7.90
   3 -13 -12   18.59    5.94
   3 -13 -11   25.27    6.77
   3 -13 -10   24.82    6.62
   3 -13  -9   71.77   10.86
   3 -13  -8    6.69    4.28
   3 -13  -7  107.72   13.06
   3 -13  -6    2.36    3.00
   3 -13  -5   25.18    6.60
   3 -13  -4  125.58   14.14
   3 -13  -3    8.17    4.89
   3 -13  -2   13.30    4.76
   3 -13  -1    6.15    4.03
   3 -13   0   15.44    5.18
   3 -13   1   55.16    9.58
   3 -13   2    0.65    3.32
   3 -13   3   -0.46    3.81
  -3  13  -4   -3.19    3.18
   3 -13   4    1.28    3.50
   3 -13   5   35.38    7.77
   3 -13   6   -0.54    3.59
   3 -12 -13   13.67    4.83
   3 -12 -12   -9.73    4.57
   3 -12 -11   -1.47    3.57
   3 -12 -10   70.04   10.29
   3 -12  -9   66.45   10.06
   3 -12  -8  125.94   13.54
   3 -12  -7   -2.61    3.20
   3 -12  -6   34.77    7.33
   3 -12  -5    1.43    3.03
   3 -12  -4   55.39    9.23
   3 -12  -3   33.38    7.49
   3 -12  -2  178.76   16.11
   3 -12  -1  218.73   17.64
   3 -12   0    0.29    3.72
   3 -12   1   87.40   11.43
   3 -12   2   13.00    4.63
   3 -12   3   10.09    4.25
   3 -12   4    0.23    3.04
  -3  12  -5  192.89   14.32
   3 -12   5  205.53   16.89
  -3  12  -6    0.13    3.29
   3 -12   6   -1.65    3.41
  -3  12  -7   16.92    5.23
   3 -12   7    8.24    4.34
  -3  12  -8   -4.44    3.96
   3 -12   8    3.61    3.60
   3 -11 -13    9.70    3.86
   3 -11 -12   -9.94    4.43
   3 -11 -11    0.66    3.10
   3 -11 -10  274.69   19.47
   3 -11  -9    8.36    4.33
   3 -11  -8   26.42    6.54
   3 -11  -7   21.36    5.93
   3 -11  -6   71.83    9.97
   3 -11  -5    4.92    3.12
   3 -11  -4   53.32    8.52
   3 -11  -3   76.75   10.28
   3 -11  -2   12.00    4.60
   3 -11  -1  203.36   16.22
   3 -11   0   83.80   10.51
   3 -11   1  148.20   13.96
   3 -11   2   55.93    8.80
   3 -11   3   63.53    9.42
   3 -11   4   95.07   11.23
   3 -11   5   45.62    8.14
  -3  11  -6   33.53    6.20
   3 -11   6   28.22    6.75
  -3  11  -7    6.37    3.76
   3 -11   7    5.72    3.95
  -3  11  -8   53.68    8.44
   3 -11   8   48.02    8.21
  -3  11  -9    7.87    3.73
   3 -10 -13   -5.38    4.72
   3 -10 -13   -0.95    2.39
   3 -10 -12   18.92    4.52
   3 -10 -11   13.07    4.58
   3 -10 -10   82.75   10.25
   3 -10  -9   -2.01    3.46
   3 -10  -8   39.97    7.28
   3 -10  -7   38.98    7.19
   3 -10  -6  110.90   11.56
   3 -10  -5    2.57    2.54
   3 -10  -4   -1.07    2.47
   3 -10  -3    0.08    2.66
   3 -10  -2    7.79    3.91
   3 -10  -1  442.46   22.58
   3 -10   0  131.99   12.43
   3 -10   1    2.69    2.75
   3 -10   2  192.79   14.87
   3 -10   3    3.61    2.64
   3 -10   4   34.76    6.82
   3 -10   5   41.19    7.13
  -3  10  -6  133.10   11.81
   3 -10   6  132.40   12.72
  -3  10  -7   56.04    8.39
   3 -10   7   55.29    8.29
  -3  10  -8   33.66    6.80
   3 -10   8   40.91    7.27
  -3  10  -9   54.55    8.95
   3 -10   9   50.28    7.88
  -3  10 -10   36.21    7.97
   3  -9 -13    1.22    5.00
   3  -9 -13   18.17    4.75
   3  -9 -12   28.47    7.48
   3  -9 -12   24.38    5.78
   3  -9 -11   -2.84    3.27
   3  -9 -10  128.99   12.25
   3  -9  -9   70.33    9.37
   3  -9  -8    0.50    2.60
   3  -9  -7   37.39    6.72
   3  -9  -6   16.69    4.62
   3  -9  -5   81.25    9.55
   3  -9  -4   39.35    6.79
   3  -9  -3   82.87    9.55
   3  -9  -2   75.34    8.98
   3  -9  -1   62.61    8.23
   3  -9   0  321.37   18.25
   3  -9   1  277.93   16.95
   3  -9   2   -0.37    2.46
   3  -9   3   67.94    8.56
   3  -9   4  207.37   14.63
   3  -9   5    0.24    3.52
   3  -9   6   13.95    4.07
  -3   9  -7  157.22   12.79
   3  -9   7  162.74   13.13
  -3   9  -8    4.76    3.88
   3  -9   8    6.51    3.44
  -3   9  -9    2.62    3.68
   3  -9   9   -2.13    3.29
  -3   9 -10   11.79    4.32
  -3   9 -11   15.38    5.61
   3  -8 -14   -2.63    5.03
   3  -8 -13   -1.72    5.42
   3  -8 -13    6.25    3.05
   3  -8 -12  165.65   17.38
   3  -8 -12  157.30   12.53
   3  -8 -11  114.82   14.61
   3  -8 -11  108.40   10.49
   3  -8 -10    1.59    2.08
   3  -8  -9   67.41    8.42
   3  -8  -8    4.13    3.21
   3  -8  -7   46.09    7.03
   3  -8  -6  343.92   18.21
   3  -8  -5   30.27    5.77
   3  -8  -4  279.92   16.29
   3  -8  -3   62.79    7.84
   3  -8  -2   21.28    4.76
   3  -8  -1    6.81    3.12
   3  -8   0    8.15    3.29
   3  -8   1    2.92    2.96
   3  -8   2  101.16    9.80
   3  -8   3   21.88    4.99
   3  -8   4    5.91    2.77
   3  -8   5   -5.70    3.47
   3  -8   6    9.74    3.59
  -3   8  -7   30.60    5.75
   3  -8   7   35.53    6.13
  -3   8  -8    6.38    4.04
   3  -8   8   -0.05    2.36
  -3   8  -9    1.70    2.86
   3  -8   9   -5.31    3.19
  -3   8 -10   46.76    8.30
   3  -8  10   51.01    7.03
  -3   8 -11   25.52    7.25
   3  -7 -15   15.45    6.69
   3  -7 -14   14.26    7.67
   3  -7 -13   98.10   13.19
   3  -7 -13  107.74    9.55
   3  -7 -12   21.58    6.46
   3  -7 -12   29.40    5.42
   3  -7 -11  157.83   15.77
   3  -7 -11  154.36   11.81
   3  -7 -10   18.60    5.97
   3  -7 -10   19.09    4.54
   3  -7  -9  381.22   18.38
   3  -7  -8   96.47    9.41
   3  -7  -7  292.84   15.97
  -3   7   7  312.05   14.97
   3  -7  -6   25.00    4.86
  -3   7   6   21.11    4.09
  -3   7   5    6.52    2.78
   3  -7  -5    6.86    3.00
   3  -7  -4  355.05   17.42
  -3   7   4  360.82   16.02
   3  -7  -3  164.04   11.88
  -3   7   3  172.55   11.26
   3  -7  -2  550.43   21.35
  -3   7   2  595.21   20.59
  -3   7   1    5.25    2.71
   3  -7  -1    7.77    3.38
   3  -7   0  195.23   12.78
  -3   7   0  228.08   12.98
   3  -7   1  743.66   24.69
  -3   7  -1  761.17   23.65
   3  -7   2   89.10    8.71
  -3   7  -2   97.26    8.73
   3  -7   3    7.51    3.25
  -3   7  -3   12.20    3.50
   3  -7   4  125.41   10.35
   3  -7   5  286.06   15.63
   3  -7   6   71.16    7.96
   3  -7   7  261.05   14.69
  -3   7  -8   10.51    4.46
   3  -7   8    3.41    2.76
  -3   7  -9    5.95    3.81
   3  -7   9    1.12    2.15
  -3   7 -10   -0.60    3.36
   3  -7  10    1.30    2.50
  -3   7 -11   21.01    5.99
  -3   7 -12   43.97    8.67
  -3   6  15   16.03    5.77
   3  -6 -15    4.07    5.23
   3  -6 -14   26.43    8.10
   3  -6 -13    5.40    4.48
   3  -6 -13    2.71    1.84
   3  -6 -12   11.82    5.63
   3  -6 -12   13.01    3.42
   3  -6 -11  101.96   12.78
  -3   6  11   82.97    7.30
   3  -6 -11   98.77    9.03
   3  -6 -10  131.69   13.59
  -3   6  10  139.26    9.62
   3  -6 -10  139.80   10.66
   3  -6  -9  311.38   20.34
   3  -6  -9  316.29   15.70
  -3   6   9  305.35   14.25
   3  -6  -8  404.37   17.71
  -3   6   8  374.68   15.71
  -3   6   7    6.36    2.92
   3  -6  -7    2.06    2.19
  -3   6   7    6.33    2.52
  -3   6   6   33.92    4.84
   3  -6  -6   22.19    4.49
  -3   6   5   35.03    5.31
   3  -6  -5   24.88    4.63
   3  -6  -4  477.36   18.96
  -3   6   4  495.26   18.10
  -3   6   3    2.14    2.50
   3  -6  -3    0.15    1.96
   3  -6  -2  664.67   22.15
   3  -6  -1 1064.16   27.87
  -3   6   0    2.20    2.17
   3  -6   0    4.23    2.66
   3  -6   1  236.59   13.14
  -3   6  -1  239.55   12.75
  -3   6  -2  149.55   10.29
   3  -6   2  135.05   10.06
  -3   6  -3  343.03   17.15
   3  -6   3  369.93   16.48
  -3   6  -3  376.15   16.07
   3  -6   4    6.27    2.94
  -3   6  -4   11.55    4.10
   3  -6   5  506.63   19.13
  -3   6  -5  525.93   19.07
   3  -6   6    4.41    2.83
  -3   6  -6    1.08    2.42
  -3   6  -7  269.08   13.85
   3  -6   7  272.37   14.06
  -3   6  -8    2.82    3.05
   3  -6   8   -2.43    2.25
  -3   6  -8   -0.88    2.41
  -3   6  -9   -1.09    2.86
   3  -6   9    1.57    2.32
  -3   6  -9   -4.26    2.71
  -3   6 -10   41.44    7.36
   3  -6  10   37.94    5.38
  -3   6 -11    4.86    3.38
  -3   6 -12    8.42    4.16
  -3   6 -13    3.37    3.96
  -3   5  15   -6.36    5.88
   3  -5 -15    0.34    5.19
  -3   5  14   -1.41    4.06
   3  -5 -14    4.06    4.83
   3  -5 -13   16.72    6.67
   3  -5 -13   26.66    4.17
   3  -5 -12   25.33    6.32
   3  -5 -12   25.40    4.24
   3  -5 -11   27.92    6.54
  -3   5  11   29.78    4.45
   3  -5 -11   34.35    5.07
   3  -5 -10  622.76   20.64
  -3   5  10  604.16   18.68
   3  -5  -9   -6.01    5.38
  -3   5   9    0.20    2.31
   3  -5  -9   -1.03    1.85
   3  -5  -8   33.67    6.98
  -3   5   8   39.01    5.12
   3  -5  -8   40.12    5.43
  -3   5   7    1.05    1.98
  -3   5   7   -0.56    1.88
   3  -5  -7    0.89    1.71
  -3   5   6  246.39   12.19
   3  -5  -6  225.45   12.38
  -3   5   5   49.88    5.65
   3  -5  -5   47.33    5.85
   3  -5  -4  235.13   12.69
  -3   5   4  243.20   11.99
  -3   5   3   35.75    4.58
   3  -5  -3   34.26    5.06
   3  -5  -2   21.97    4.09
   3  -5  -1  832.30   23.24
   3  -5   0   83.96    7.56
   3  -5   1  309.56   14.15
  -3   5  -1  303.68   13.42
   3  -5   2  572.90   19.23
  -3   5  -2  597.94   18.97
  -3   5  -3   57.54    6.82
   3  -5   3   58.19    6.35
  -3   5  -3   62.94    6.36
  -3   5  -4   71.65    7.79
   3  -5   4   70.69    6.94
  -3   5  -4   73.01    7.08
  -3   5  -5  551.77   21.73
   3  -5   5  549.79   18.69
  -3   5  -6   36.19    5.28
   3  -5   6   39.92    5.28
  -3   5  -7    5.96    2.69
   3  -5   7    6.46    2.54
  -3   5  -8  181.56   12.63
  -3   5  -8  185.30   10.86
   3  -5   8  180.86   10.87
  -3   5  -9   84.85    9.25
   3  -5   9   77.13    7.21
  -3   5  -9   90.72    7.73
  -3   5 -10   25.56    5.85
   3  -5  10   27.91    4.49
  -3   5 -11   -4.18    3.76
   3  -5  11    2.05    1.93
  -3   5 -12   55.17    8.87
  -3   5 -13   56.74    9.63
  -3   4  15    1.12    3.93
   3  -4 -15   13.07    6.34
  -3   4  14    1.40    4.40
   3  -4 -14    3.45    5.64
  -3   4  13    1.70    3.67
   3  -4 -13   -1.87    4.94
   3  -4 -12    6.56    4.74
   3  -4 -12   16.37    3.19
   3  -4 -11   17.71    5.77
   3  -4 -11   25.92    4.03
  -3   4  11   22.49    3.87
   3  -4 -10   55.76    8.74
  -3   4  10   72.62    6.33
   3  -4 -10   62.25    6.23
   3  -4  -9   12.44    4.63
  -3   4   9   11.43    3.12
   3  -4  -9   16.93    3.48
   3  -4  -8    4.48    3.14
  -3   4   8    2.44    1.94
   3  -4  -8    3.93    1.89
  -3   4   7  112.83    9.08
   3  -4  -7  119.43   11.09
   3  -4  -7  117.51    8.49
  -3   4   7  120.82    8.15
  -3   4   6    2.54    2.13
   3  -4  -6    1.93    1.69
  -3   4   5   35.82    4.45
   3  -4  -5   39.01    4.88
  -3   4   4    5.06    2.24
   3  -4  -4    4.60    2.00
   3  -4  -3    6.96    2.39
   3  -4  -2  106.68    7.98
   3  -4  -1  435.84   15.77
   3  -4   0 1329.94   27.49
   3  -4   1  147.47    9.25
   3  -4   2  149.24    9.25
  -3   4  -3   31.88    5.00
   3  -4   3   35.82    4.73
  -3   4  -4  421.43   17.45
   3  -4   4  399.34   15.04
  -3   4  -5  155.16   11.10
   3  -4   5  156.68    9.52
  -3   4  -6  127.10   10.36
   3  -4   6  130.93    8.73
   3  -4   7  345.76   14.11
  -3   4  -8   37.57    5.89
   3  -4   8   36.71    4.82
  -3   4  -9  170.06   12.42
   3  -4   9  188.11   10.34
   3  -4  10  220.80   14.69
  -3   4 -10  200.28   14.28
   3  -4  10  219.91   10.96
  -3   4 -11   -0.73    2.84
   3  -4  11    3.28    1.83
  -3   4 -12    5.23    4.65
  -3   4 -13  205.29   16.78
  -3   4 -14   -6.63    4.43
  -3   3  15   -4.27    4.32
   3  -3 -15   -5.79    4.83
  -3   3  14   40.32    8.08
   3  -3 -14   41.64    8.75
  -3   3  13   -2.20    4.26
   3  -3 -13   -0.92    4.09
  -3   3  12   82.23   10.11
   3  -3 -12  106.45   12.26
   3  -3 -12  113.20    7.15
   3  -3 -11   -2.25    6.35
   3  -3 -11    3.64    1.84
  -3   3  11   12.27    2.99
   3  -3 -10  196.91   15.63
  -3   3  10  214.84   10.04
   3  -3 -10  203.29   10.31
   3  -3  -9    7.24    3.77
  -3   3   9   12.15    2.66
   3  -3  -9    8.80    2.58
   3  -3  -8   -2.45    3.35
  -3   3   8    0.87    2.58
  -3   3   8    1.96    2.19
   3  -3  -8    1.23    1.54
   3  -3  -7  108.22   10.20
  -3   3   7  112.81    8.94
   3  -3  -7  131.69    8.37
  -3   3   7  122.03    7.77
   3  -3  -6  431.44   19.38
   3  -3  -6  419.25   14.94
  -3   3   6  407.33   13.80
  -3   3   5   16.11    2.88
  -3   3   5   14.01    2.89
   3  -3  -5   13.39    2.95
  -3   3   4    1.35    1.28
  -3   3   4   -1.04    1.77
   3  -3  -4    1.73    1.50
  -3   3   3    1.40    1.22
   3  -3  -3    0.70    1.39
   3  -3  -2   -0.69    1.47
   3  -3  -1  283.07   11.98
   3  -3   0   66.75    5.91
   3  -3   1   36.46    4.42
   3  -3   2 1153.14   23.92
  -3   3  -3    0.64    1.56
   3  -3   3    1.87    1.68
  -3   3  -4  775.74   22.50
   3  -3   4  792.59   20.01
  -3   3  -5    2.97    2.20
   3  -3   5    2.10    1.79
  -3   3  -6    0.84    1.77
   3  -3   6   -0.22    1.49
  -3   3  -7    2.81    2.49
   3  -3   7    0.86    1.59
  -3   3  -8  198.61   12.56
   3  -3   8  208.06   10.38
   3  -3   9  281.59   14.81
  -3   3  -9  246.72   14.57
   3  -3   9  275.55   11.73
   3  -3  10  139.18   10.89
  -3   3 -10  135.85   11.52
   3  -3  10  139.28    8.26
   3  -3  11   15.88    4.94
  -3   3 -11    6.57    3.68
   3  -3  11   20.20    3.31
   3  -3  12   62.52   10.14
  -3   3 -12   71.25    9.26
   3  -3  13   50.07    9.58
  -3   3 -13   48.55    8.36
   3  -3  14    9.81    6.01
  -3   3 -14   -5.02    4.19
   3  -2 -15   -2.61    5.16
  -3   2  15    5.65    5.01
  -3   2  14    1.45    4.15
   3  -2 -14   -7.03    5.85
  -3   2  13   31.86    6.92
   3  -2 -13   38.66    7.97
   3  -2 -12  266.61   19.14
   3  -2 -12  279.91   10.08
  -3   2  11  440.87   21.90
   3  -2 -11  504.62   25.12
  -3   2  11  479.70   13.39
   3  -2 -11  473.85   13.80
   3  -2 -10    0.69    4.80
  -3   2  10    7.02    2.07
   3  -2 -10    7.30    2.07
   3  -2  -9  132.93   11.93
   3  -2  -9  124.97    7.58
  -3   2   9  134.01    7.68
   3  -2  -8   -4.88    4.41
  -3   2   8   -2.76    2.87
  -3   2   8    1.40    1.69
   3  -2  -8    0.23    1.40
   3  -2  -7  600.73   23.07
  -3   2   7  577.42   19.89
  -3   2   7  588.22   15.82
   3  -2  -7  610.98   16.98
  -3   2   7  610.09   16.26
   3  -2  -6  210.58   13.14
  -3   2   6  191.64    9.09
   3  -2  -6  208.30    9.96
   3  -2  -5   29.67    4.74
  -3   2   5   32.43    3.84
   3  -2  -5   28.56    3.86
   3  -2  -4  219.94   12.13
  -3   2   4  210.90    9.39
   3  -2  -4  209.12    9.86
  -3   2   3   25.58    3.33
   3  -2  -3   25.80    3.60
   3  -2  -2   94.86    6.65
   3  -2  -1  366.37   12.90
   3  -2   0  464.67   14.44
   3  -2   1  560.25   15.79
   3  -2   2  337.57   12.27
  -3   2  -3   38.26    4.73
  -3   2  -3   41.10    4.24
   3  -2   3   36.34    4.23
  -3   2  -4  194.44   10.59
  -3   2  -4  180.00    8.68
   3  -2   4  177.89    9.02
  -3   2  -5  104.71    8.15
   3  -2   5  102.74    6.88
  -3   2  -5  102.47    6.61
  -3   2  -6  271.40   13.58
  -3   2  -6  269.37   10.74
   3  -2   6  253.97   10.80
  -3   2  -6  243.43   10.61
  -3   2  -7  405.13   17.45
   3  -2   7  407.41   13.72
  -3   2  -7  380.32   13.23
  -3   2  -8   -1.32    2.58
   3  -2   8    3.00    2.25
  -3   2  -8    3.40    2.11
   3  -2   8    1.20    1.55
  -3   2  -8    2.16    1.99
   3  -2   9    4.27    3.76
   3  -2   9    4.53    2.63
  -3   2  -9   -0.88    2.74
  -3   2  -9    0.11    2.00
   3  -2   9    2.42    1.60
   3  -2  10  187.92   11.75
  -3   2 -10  185.98   13.00
   3  -2  10  182.57   14.58
  -3   2 -10  211.41    9.59
   3  -2  10  197.79    9.21
   3  -2  11    2.46    3.70
   3  -2  11    1.78    2.77
  -3   2 -11   11.98    4.36
  -3   2 -11   11.69    2.62
   3  -2  11    7.92    2.21
   3  -2  12   -1.54    3.94
  -3   2 -12    6.65    3.57
   3  -2  13   67.02   10.73
  -3   2 -13   75.76   10.11
   3  -2  14   48.43   10.08
  -3   2 -14   47.91    8.61
   3  -2  15   -2.52    4.43
  -3   1  15   18.21    6.47
   3  -1 -14   22.79    6.53
  -3   1  14   11.21    5.20
  -3   1  13   17.12    5.54
   3  -1 -13   17.05    5.47
   3  -1 -12  152.24   14.70
  -3   1  12  133.65    5.28
  -3   1  12  147.78   13.49
   3  -1 -12  140.53    6.14
   3  -1 -11  460.28   23.53
  -3   1  11  400.38   20.94
  -3   1  11  447.04   12.22
   3  -1 -11  437.27   12.16
  -3   1  10   14.95    4.45
   3  -1 -10    7.65    3.29
  -3   1  10   10.76    2.38
   3  -1 -10   17.45    2.76
   3  -1  -9  827.64   28.92
  -3   1   9  810.93   18.12
   3  -1  -9  852.36   18.36
   3  -1  -8  384.82   19.03
  -3   1   8  370.48   16.74
   3  -1  -8  367.86   12.37
  -3   1   8  354.70   11.87
   3  -1  -7  218.28   13.61
  -3   1   7  196.04    8.93
   3  -1  -7  206.37    9.30
   3  -1  -6   42.29    5.91
  -3   1   6   40.83    4.11
   3  -1  -6   41.52    4.26
   3  -1  -5  158.67   10.55
  -3   1   5  146.31    7.71
   3  -1  -5  150.00    7.99
   3  -1  -4  324.68   14.00
  -3   1   4  322.91   11.23
   3  -1  -4  324.03   11.63
   3  -1  -3  338.62   13.41
  -3   1   3  317.60   11.01
   3  -1  -3  312.66   11.44
   3  -1  -2 1317.49   24.81
   3  -1  -2 1222.95   22.50
   3  -1  -1  208.77    9.35
   3  -1   0   93.64    6.29
   3  -1   1  123.78    7.21
   3  -1   2  345.55   11.89
  -3   1  -3    0.29    1.44
   3  -1   3    1.50    1.55
  -3   1  -3    1.26    1.06
  -3   1  -4  786.60   20.00
  -3   1  -4  825.84   17.84
   3  -1   4  801.74   18.16
  -3   1  -5  159.26    9.40
   3  -1   5  161.57    8.29
  -3   1  -5  177.74    8.44
  -3   1  -6   17.41    3.52
   3  -1   6   12.03    2.53
  -3   1  -6   14.34    2.54
   3  -1   7  141.82    7.58
  -3   1  -7  137.75    9.80
  -3   1  -7  137.95    7.43
   3  -1   7  126.92    7.42
   3  -1   8   52.47    5.03
  -3   1  -8   55.40    6.56
  -3   1  -8   56.57    6.61
   3  -1   8   59.06    7.41
  -3   1  -8   48.80    4.51
   3  -1   8   46.26    4.59
   3  -1   9    9.62    3.38
   3  -1   9   10.55    2.77
  -3   1  -9   10.24    3.72
  -3   1  -9   14.57    3.05
   3  -1   9   11.41    2.54
   3  -1  10   36.18    6.72
   3  -1  10   33.77    4.83
  -3   1 -10   36.22    6.05
  -3   1 -10   21.30    3.30
   3  -1  10   32.56    3.82
   3  -1  11   13.86    4.74
   3  -1  11    7.92    3.09
  -3   1 -11   12.76    4.38
  -3   1 -11   10.65    2.36
   3  -1  11    8.80    2.12
   3  -1  12   39.43    7.85
   3  -1  12   50.65    6.73
  -3   1 -12   38.92    2.60
  -3   1 -12   40.28    6.80
   3  -1  13   -2.68    3.74
  -3   1 -13   -0.11    4.15
   3  -1  14    8.68    5.06
  -3   1 -14    3.68    3.54
   3  -1  15   -8.55    6.13
  -3   1 -15    2.49    3.67
  -3   0  15    2.70    4.13
  -3   0  14   -1.87    3.48
  -3   0  13   32.12    7.37
  -3   0  12   -6.40    3.99
   3   0 -12   -6.19    6.44
  -3   0  12    0.53    1.09
   3   0 -11  128.70   12.56
  -3   0  11  125.69    5.32
  -3   0  11  128.39   12.05
   3   0 -11  130.29    6.14
  -3   0  11  124.79    6.21
   3   0 -10  234.35   16.28
  -3   0  10  215.69    7.89
  -3   0  10  218.00   14.88
   3   0 -10  226.29    8.73
  -3   0   9   56.09    7.63
   3   0  -9   47.13    6.93
  -3   0   9   48.86    4.38
   3   0  -9   63.92    4.93
   3   0  -8   63.30    8.04
  -3   0   8   83.49    8.06
  -3   0   8   67.30    5.22
   3   0  -8   71.08    5.34
   3   0  -7   26.64    5.09
  -3   0   7   23.36    4.24
   3   0  -7   23.06    3.05
  -3   0   7   28.33    3.38
   3   0  -6   12.91    3.71
  -3   0   6   13.60    2.47
   3   0  -6   11.06    2.14
   3   0  -5    5.42    2.68
   3   0  -5    5.43    1.72
  -3   0   5    4.27    1.56
   3   0  -4  835.88   21.81
  -3   0   4  832.59   17.64
   3   0  -4  804.99   17.60
   3   0  -3  231.30   10.76
  -3   0   3  243.96    9.57
   3   0  -3  237.31    9.58
   3   0  -2  144.35    7.83
   3   0  -2  140.10    7.35
   3   0  -1 1439.66   22.49
   3   0  -1 1379.05   22.94
   3   0   0    5.99    1.77
   3   0   0    3.75    1.82
   3   0   1  661.46   15.95
   3   0   2   26.80    3.48
  -3   0  -3 1099.75   20.67
  -3   0  -3 1146.92   20.21
   3   0   3 1085.55   20.35
  -3   0  -4   82.85    6.06
  -3   0  -4   79.61    5.45
   3   0   4   70.66    5.43
  -3   0  -5  579.90   16.78
  -3   0  -5  582.71   14.50
   3   0   5  573.39   15.03
   3   0   6   48.95    3.42
  -3   0  -6   50.83    5.36
   3   0   6   44.64    4.29
  -3   0  -6   47.53    4.35
   3   0   7  421.76   11.22
   3   0   7  421.94   17.02
  -3   0  -7  420.99   16.08
  -3   0  -7  416.44   12.31
   3   0   7  421.19   13.02
   3   0   8  166.07    7.89
   3   0   8  167.68   11.58
  -3   0  -8  163.11   10.63
  -3   0  -8  169.60   11.01
  -3   0  -8  174.95    8.03
   3   0   8  171.68    8.46
   3   0   9    0.45    2.79
   3   0   9    3.30    2.35
  -3   0  -9    1.64    2.45
  -3   0  -9    0.90    1.63
   3   0   9   -2.25    1.82
  -3   0  -9    0.60    1.04
   3   0  10  109.99    7.69
   3   0  10  106.89   10.53
  -3   0 -10  113.04    9.93
  -3   0 -10  109.18    6.18
  -3   0 -10  101.18    6.34
   3   0  10  112.68    6.58
   3   0  11    2.69    3.52
   3   0  11    5.98    2.94
  -3   0 -11    5.53    3.60
  -3   0 -11    2.76    1.21
  -3   0 -11    1.99    1.67
   3   0  11    4.38    1.67
   3   0  12   49.80    8.12
  -3   0 -12   51.43    2.90
  -3   0 -12   43.70    7.00
   3   0  13   -7.77    4.37
  -3   0 -13    1.05    3.30
  -3   0 -14  178.92   15.11
   3   0  14  169.84   16.18
   3   0  15   50.20    9.56
  -3   0 -15   50.72    9.54
   3   0  16   20.01    7.68
  -3  -1  15   -3.36    3.96
  -3  -1  14   -9.35    4.91
  -3  -1  13    3.15    3.54
  -3  -1  12    6.39    3.67
  -3  -1  11    9.06    3.94
  -3  -1  11    3.12    1.32
  -3  -1  10  103.92    5.09
  -3  -1  10   98.08   10.30
  -3  -1  10   88.53    5.43
   3   1  -9   51.81    7.37
  -3  -1   9   58.91    4.35
  -3  -1   9   61.82    7.86
   3   1  -9   60.27    4.66
  -3  -1   9   57.66    4.63
  -3  -1   8   22.95    4.84
  -3  -1   8   24.04    3.02
   3   1  -8   19.09    4.76
  -3  -1   8   28.75    4.97
  -3  -1   8   20.24    2.81
   3   1  -8   24.75    3.14
  -3  -1   7    3.44    2.61
   3   1  -7    7.60    2.70
  -3  -1   7    9.35    3.17
   3   1  -7    7.94    1.88
  -3  -1   7    9.53    2.07
   3   1  -6    4.70    2.52
  -3  -1   6    9.31    2.37
   3   1  -6    8.10    2.01
  -3  -1   6    7.07    1.89
   3   1  -5  126.25    9.23
  -3  -1   5  130.67    7.16
   3   1  -5  131.20    7.19
   3   1  -4  293.83   12.81
  -3  -1   4  297.00   10.51
   3   1  -4  290.51   10.40
  -3  -1   3   -2.00    1.83
   3   1  -3   -1.65    2.16
   3   1  -3    0.63    1.17
  -3  -1   3   -0.23    1.31
  -3  -1   2   24.51    3.26
   3   1  -2   29.58    3.67
   3   1  -2   26.16    3.27
  -3  -1   2   27.66    3.29
   3   1  -1 1133.30   19.50
  -3  -1   1 1150.56   19.22
   3   1  -1 1115.23   20.30
   3   1   0  243.54    8.04
   3   1   0  230.33    9.30
   3   1   1  343.76    8.11
   3   1   1  329.99   11.12
   3   1   2  214.08    4.98
   3   1   2  214.89    9.06
  -3  -1  -3   62.30    4.62
   3   1   3   56.96    4.77
  -3  -1  -3   71.07    5.09
  -3  -1  -4  159.75    7.63
   3   1   4  161.06    7.86
  -3  -1  -4  159.49    7.56
  -3  -1  -5 1054.72   20.84
  -3  -1  -5 1059.05   19.31
   3   1   5 1032.95   20.00
   3   1   6  108.66    7.67
  -3  -1  -6  129.51    7.96
  -3  -1  -6  129.86    6.83
   3   1   6  130.69    7.32
  -3  -1  -7   12.61    2.91
   3   1   7   13.27    2.59
  -3  -1  -7   12.96    2.34
  -3  -1  -8   79.89    7.38
   3   1   8   88.95    8.31
  -3  -1  -8   86.05    7.53
   3   1   8   79.02    5.76
  -3  -1  -8   80.69    5.40
  -3  -1  -9  104.67    5.30
  -3  -1  -9  119.59    9.44
   3   1   9  102.02    9.27
  -3  -1  -9  117.53    9.25
   3   1   9   92.74    6.27
  -3  -1  -9  106.25    6.16
  -3  -1 -10    4.68    2.98
   3   1  10    3.07    2.81
  -3  -1 -10   -2.05    3.05
  -3  -1 -10    1.65    1.16
  -3  -1 -10    1.14    1.15
   3   1  10   -1.09    1.72
   3   1  11   -2.28    3.01
  -3  -1 -11   -0.65    2.80
  -3  -1 -11    0.25    1.10
  -3  -1 -11    0.66    1.09
  -3  -1 -12   67.13    3.38
   3   1  12   57.61    8.76
  -3  -1 -12   67.78    8.39
  -3  -1 -12   46.48    3.63
  -3  -1 -13  176.22   14.05
   3   1  13  155.17   14.40
  -3  -1 -14   72.51    9.69
   3   1  14   65.35    9.68
   3   1  15   34.41    8.47
  -3  -1 -15   41.91    8.17
   3   1  16   12.09    5.16
  -3  -2  14    5.54    4.34
  -3  -2  13   -4.81    4.52
  -3  -2  12   14.33    4.95
  -3  -2  11   30.70    2.67
  -3  -2  11   30.01    2.98
  -3  -2  10  355.04    9.54
  -3  -2  10  385.65   20.11
  -3  -2   9    5.36    2.84
  -3  -2   9    4.67    1.56
  -3  -2   9    6.50    1.75
  -3  -2   8   10.72    3.56
  -3  -2   8   12.68    3.48
  -3  -2   8   10.48    1.97
  -3  -2   8    8.78    2.14
  -3  -2   7  215.22   13.48
  -3  -2   7  199.22    7.91
  -3  -2   7  194.49   11.39
  -3  -2   7  194.13   11.95
   3   2  -7  200.58    8.73
  -3  -2   7  189.81    8.72
  -3  -2   6   -1.00    2.05
  -3  -2   6   -0.65    1.63
   3   2  -6    0.74    1.15
  -3  -2   6    2.78    1.47
  -3  -2   6    0.86    1.36
   3   2  -5    9.90    2.98
  -3  -2   5   10.30    2.60
  -3  -2   5   13.59    2.38
   3   2  -5   14.08    2.48
   3   2  -4  400.72   15.22
  -3  -2   4  396.24   13.56
   3   2  -4  399.14   12.33
  -3  -2   4  410.81   12.58
  -3  -2   3  150.62    8.57
   3   2  -3  176.48    9.41
  -3  -2   3  162.25    7.83
   3   2  -3  158.52    7.91
  -3  -2   2  431.74   13.36
   3   2  -2  436.26   13.67
  -3  -2   2  441.39   12.82
   3   2  -2  444.96   13.23
  -3  -2   1  709.72   15.43
   3   2  -1  708.02   16.68
  -3  -2   0  329.74    9.35
   3   2   0  353.83   11.88
  -3  -2  -1  162.61    5.59
   3   2   1  183.69    8.64
   3   2   2 1485.30   24.30
  -3  -2  -3  204.73    7.13
  -3  -2  -3  210.58    8.77
   3   2   3  214.29    9.31
  -3  -2  -4  897.44   16.13
  -3  -2  -4  907.87   18.03
   3   2   4  881.50   18.75
  -3  -2  -5  103.79    6.08
   3   2   5   89.59    6.07
  -3  -2  -5  104.05    6.18
   3   2   6    0.71    1.52
  -3  -2  -6    1.68    1.36
  -3  -2  -6    0.44    1.25
   3   2   6   -0.66    1.47
  -3  -2  -7    2.53    2.28
  -3  -2  -7    4.10    1.87
   3   2   7    2.92    1.64
  -3  -2  -7    3.85    1.56
  -3  -2  -7    3.02    1.45
  -3  -2  -8  125.61    9.02
  -3  -2  -8  131.51    6.17
  -3  -2  -8  134.89    8.88
   3   2   8  115.95    7.07
  -3  -2  -8  134.82    7.01
  -3  -2  -9  618.15   20.69
   3   2   9  633.89   21.81
  -3  -2  -9  612.66   12.77
  -3  -2  -9  651.80   20.64
  -3  -2  -9  624.30   14.91
  -3  -2 -10   65.75    7.34
   3   2  10   78.63    8.50
  -3  -2 -10   71.41    4.36
  -3  -2 -10   70.70    7.53
  -3  -2 -10   58.86    4.56
  -3  -2 -11  100.83    4.92
  -3  -2 -11   92.99    9.24
   3   2  11   93.52    9.89
  -3  -2 -11   89.14    5.42
  -3  -2 -12   22.95    2.64
  -3  -2 -12   23.81    2.19
  -3  -2 -13  136.13   12.19
   3   2  13  140.99   13.56
   3   2  14   22.00    6.63
  -3  -2 -14   25.91    6.69
   3   2  15   70.40   11.02
  -3  -2 -15   78.58   10.61
   3   2  16   -9.07    6.52
  -3  -2 -16   -7.55    4.78
  -3  -3  14    3.89    4.05
  -3  -3  13    6.08    3.83
  -3  -3  12  138.10   13.55
  -3  -3  11   27.64    6.27
  -3  -3  11   11.54    2.06
  -3  -3  10  116.19    5.77
  -3  -3  10  112.66    6.60
  -3  -3   9    6.10    3.55
  -3  -3   9    1.89    1.35
  -3  -3   9    4.42    1.69
  -3  -3   8    2.34    2.24
  -3  -3   8   -2.59    2.86
  -3  -3   8    3.28    1.60
  -3  -3   8    3.25    1.55
  -3  -3   7   65.88    7.83
  -3  -3   7   61.95    6.42
  -3  -3   7   55.27    4.38
  -3  -3   7   58.99    6.85
  -3  -3   7   58.17    5.02
  -3  -3   6  192.83   12.44
  -3  -3   6  180.02   10.33
  -3  -3   6  175.17    7.62
  -3  -3   6  184.11   10.98
  -3  -3   6  172.76    8.52
  -3  -3   5   14.04    3.15
  -3  -3   5   14.91    2.90
  -3  -3   5   11.86    2.47
  -3  -3   5   15.68    2.61
   3   3  -5   11.95    2.55
  -3  -3   4  286.91    9.76
  -3  -3   4  304.86   11.91
  -3  -3   4  312.30   12.18
   3   3  -4  290.42   10.86
  -3  -3   4  290.35   10.96
  -3  -3   3   94.87    6.28
  -3  -3   3  103.16    5.97
  -3  -3   3  103.41    6.53
   3   3  -3   97.18    6.40
  -3  -3   3  102.85    6.51
  -3  -3   2   88.42    6.43
  -3  -3   2   77.89    5.25
   3   3  -2   83.06    5.87
  -3  -3   2   81.74    5.83
  -3  -3   1   13.80    2.53
   3   3  -1   12.78    2.41
  -3  -3   1   12.33    2.44
  -3  -3   0   36.35    3.45
  -3  -3   0   37.14    3.76
   3   3   0   37.67    4.06
  -3  -3  -1   89.11    4.73
  -3  -3  -1   83.06    5.38
   3   3   1   92.60    6.17
  -3  -3  -2  356.78    7.92
  -3  -3  -2  327.81   10.33
   3   3   2  341.21   11.90
  -3  -3  -3   45.44    4.03
  -3  -3  -3   40.30    2.66
   3   3   3   38.13    4.22
  -3  -3  -4  546.19   13.21
  -3  -3  -4  579.20   11.25
   3   3   4  549.47   15.15
  -3  -3  -4  572.00   14.83
  -3  -3  -5  363.23   10.64
  -3  -3  -5  374.39   10.37
   3   3   5  369.33   12.50
  -3  -3  -5  387.35   12.21
   3   3   6   11.42    2.54
  -3  -3  -6   12.43    2.35
  -3  -3  -6    9.50    2.13
   3   3   6    7.05    2.17
  -3  -3  -6   11.27    2.24
  -3  -3  -7  194.50   10.12
   3   3   7  202.85   10.19
  -3  -3  -7  198.07    7.71
  -3  -3  -7  194.19    9.25
   3   3   7  182.31    9.03
  -3  -3  -7  209.09    8.97
  -3  -3  -8   -1.37    1.93
  -3  -3  -8    2.89    2.57
  -3  -3  -8    0.10    1.02
  -3  -3  -8   -1.32    1.44
  -3  -3  -9  114.66    8.40
  -3  -3  -9  110.15    8.65
   3   3   9  116.62    9.23
  -3  -3  -9  103.73    5.60
  -3  -3  -9  110.03    6.52
  -3  -3 -10  301.86    9.26
   3   3  10  302.66   15.75
  -3  -3 -10  286.85   14.64
  -3  -3 -10  274.77   10.13
   3   3  11    3.42    3.12
  -3  -3 -11    1.18    2.87
  -3  -3 -11   -0.51    1.26
  -3  -3 -11    1.19    1.27
   3   3  12   11.85    4.61
  -3  -3 -12    7.53    3.78
  -3  -3 -12    6.42    1.85
  -3  -3 -12    6.01    1.56
   3   3  13  146.86   13.57
  -3  -3 -13  146.90   12.57
   3   3  14   -4.34    3.63
  -3  -3 -14    1.22    3.19
   3   3  15   32.56    7.37
  -3  -3 -15   36.39    7.47
   3   3  16   -3.51    6.10
  -3  -3 -16    5.36    5.13
   3   3  17  -20.62    7.23
  -3  -4  14   -3.88    4.22
  -3  -4  13   16.98    6.01
  -3  -4  12   85.03   10.95
  -3  -4  11   76.61   10.08
  -3  -4  11   49.54    4.11
  -3  -4  10  135.90    6.97
  -3  -4  10  138.34   12.52
  -3  -4  10  136.48    7.63
  -3  -4   9  238.91    9.17
  -3  -4   9  244.60   15.58
  -3  -4   9  211.79    9.90
  -3  -4   8   22.66    4.99
  -3  -4   8   14.69    2.93
  -3  -4   8   19.24    2.84
  -3  -4   7  320.42   10.76
  -3  -4   7  325.29   14.69
  -3  -4   7  333.32   16.06
  -3  -4   7  294.02   11.75
  -3  -4   6    7.51    3.26
  -3  -4   6    2.55    1.70
  -3  -4   6    4.04    2.60
  -3  -4   6    1.91    1.23
  -3  -4   6    5.33    2.08
  -3  -4   5   -0.33    2.03
  -3  -4   5    0.69    1.54
  -3  -4   5    2.85    2.10
  -3  -4   5   -0.02    1.17
  -3  -4   5    0.58    1.54
  -3  -4   4  365.08   15.69
  -3  -4   4  335.46   12.36
  -3  -4   4  323.26   10.71
  -3  -4   4  355.20   13.16
  -3  -4   4  327.69   12.23
  -3  -4   3  479.80   13.80
  -3  -4   3  468.26   12.77
  -3  -4   3  494.74   14.03
  -3  -4   3  488.83   14.97
  -3  -4   2  662.49   14.93
  -3  -4   2  636.08   14.82
  -3  -4   2  658.11   14.38
   3   4  -2  625.49   16.66
  -3  -4   1   39.13    4.60
  -3  -4   1   41.61    4.08
  -3  -4   1   39.21    3.15
   3   4  -1   34.63    4.10
  -3  -4   0  266.85    9.63
  -3  -4   0  259.23    6.48
   3   4   0  250.93   10.54
   3   4   1    7.15    2.12
  -3  -4  -1    7.56    2.05
  -3  -4  -2  348.02   10.83
   3   4   2  341.22   12.32
  -3  -4  -3  270.27    9.63
  -3  -4  -3  247.18    4.38
   3   4   3  267.06   10.95
  -3  -4  -4 1361.25   21.18
  -3  -4  -4 1334.14   14.12
   3   4   4 1361.82   24.84
  -3  -4  -5   38.59    3.81
   3   4   5   38.52    3.41
  -3  -4  -5   37.63    3.03
  -3  -4  -6  125.28    7.44
   3   4   6  135.17    6.98
  -3  -4  -6  132.40    6.71
  -3  -4  -7   71.36    3.86
  -3  -4  -7   77.37    6.27
   3   4   7   77.70    6.02
  -3  -4  -7   76.03    5.11
  -3  -4  -8   26.31    3.14
  -3  -4  -8   21.74    2.35
  -3  -4  -8   20.60    3.69
  -3  -4  -8   17.92    2.88
  -3  -4  -9    1.33    1.20
  -3  -4  -9   -0.76    2.23
  -3  -4  -9   -1.07    1.13
  -3  -4  -9    0.28    1.23
  -3  -4 -10   55.29    4.41
  -3  -4 -10   57.87    6.78
   3   4  10   63.65    7.29
  -3  -4 -10   55.23    4.78
  -3  -4 -11   52.83    6.99
   3   4  11   66.02    7.84
  -3  -4 -11   52.56    4.24
  -3  -4 -11   52.36    4.73
   3   4  12   28.59    5.99
  -3  -4 -12   34.36    3.50
  -3  -4 -12   34.33    6.09
  -3  -4 -12   35.45    3.73
  -3  -4 -13  112.68   11.03
  -3  -4 -13   79.49    4.91
   3   4  13   96.47   10.72
   3   4  14   -0.60    3.44
  -3  -4 -14    2.30    3.28
   3   4  15   24.01    7.19
  -3  -4 -15   12.06    4.38
   3   4  16    7.40    5.19
  -3  -4 -16    1.26    4.23
   3   4  17   -1.22    5.36
  -3  -5  13   11.49    4.74
  -3  -5  12   78.02   10.74
  -3  -5  11  196.41   15.80
  -3  -5  11  132.99    7.21
  -3  -5  10   12.43    4.64
  -3  -5  10   16.24    2.69
  -3  -5   9  178.64    8.79
  -3  -5   9  187.10   13.94
  -3  -5   9  161.23    9.12
  -3  -5   8   62.57    7.52
  -3  -5   8   69.38    5.56
  -3  -5   8   64.63    5.93
  -3  -5   7  165.19   10.49
  -3  -5   7  178.29    8.64
  -3  -5   7  160.60   11.31
  -3  -5   7  158.56    9.12
  -3  -5   6   -5.81    3.33
  -3  -5   6   -1.46    2.11
  -3  -5   6   -0.33    1.33
  -3  -5   6   -2.29    2.01
  -3  -5   5   80.08    8.37
  -3  -5   5   79.47    5.80
  -3  -5   5   74.57    6.18
  -3  -5   5   72.51    6.70
  -3  -5   5   79.72    6.54
  -3  -5   4  447.50   18.53
  -3  -5   4  404.10   12.65
  -3  -5   4  408.26   13.49
  -3  -5   4  397.47   14.05
  -3  -5   4  391.38   14.41
  -3  -5   3    7.38    2.60
  -3  -5   3    3.21    1.77
  -3  -5   3    4.54    1.92
  -3  -5   3    2.45    1.61
  -3  -5   3    2.68    1.85
  -3  -5   2  125.76    7.18
  -3  -5   2  125.49    6.49
  -3  -5   2  122.33    6.37
  -3  -5   2  128.59    8.15
  -3  -5   1   42.54    3.58
  -3  -5   1   41.63    3.27
  -3  -5   1   40.30    4.28
  -3  -5   0  344.33    7.31
  -3  -5   0  355.61   11.72
  -3  -5  -1  238.23    9.59
  -3  -5  -2  641.37   15.48
  -3  -5  -3  257.58    9.89
  -3  -5  -4  268.00   10.03
  -3  -5  -5   37.19    3.72
   3   5   5   35.04    2.74
  -3  -5  -5   31.89    3.56
  -3  -5  -6  220.33    9.11
  -3  -5  -6  209.88    9.02
   3   5   6  222.65    8.20
  -3  -5  -7  120.28    6.73
  -3  -5  -7  112.35    7.28
   3   5   7  119.23    6.93
  -3  -5  -8    2.88    1.51
   3   5   8    3.89    2.33
  -3  -5  -8    2.45    2.26
  -3  -5  -8    3.46    1.76
  -3  -5  -9   10.16    2.36
  -3  -5  -9    6.45    2.80
  -3  -5  -9    8.90    2.14
  -3  -5 -10  289.61   10.82
  -3  -5 -10  280.79   13.99
   3   5  10  294.50   14.79
  -3  -5 -10  301.21   10.73
   3   5  11    1.77    3.04
  -3  -5 -11   -2.20    2.40
  -3  -5 -11   -1.54    3.28
  -3  -5 -11   -0.22    1.87
   3   5  12   12.27    4.39
  -3  -5 -12    4.95    2.05
  -3  -5 -12    5.27    3.29
  -3  -5 -12    7.40    2.23
   3   5  13   32.24    6.60
  -3  -5 -13   29.28    5.93
  -3  -5 -13   18.13    3.14
   3   5  14   21.95    5.76
  -3  -5 -14   15.29    5.13
   3   5  15    2.61    3.91
  -3  -5 -15    4.86    3.24
   3   5  16   31.76    7.73
  -3  -5 -16   32.99    7.43
   3   5  17    2.19    5.40
  -3  -6  13   32.25    8.08
  -3  -6  12   -0.01    4.73
  -3  -6  11   16.78    5.84
  -3  -6  10   16.52    5.04
  -3  -6  10   11.99    2.82
  -3  -6   9  168.28    9.25
  -3  -6   9  166.55   13.26
  -3  -6   9  159.09    9.67
  -3  -6   8  139.10    8.34
  -3  -6   8  144.52   11.77
  -3  -6   8  126.59    8.75
  -3  -6   7   58.15    6.39
  -3  -6   7   60.07    5.67
  -3  -6   7   58.80    7.26
  -3  -6   7   63.66    6.35
  -3  -6   6   48.10    5.45
  -3  -6   6   48.20    6.07
  -3  -6   6   49.48    5.05
  -3  -6   6   46.15    5.34
  -3  -6   5  153.68   12.11
  -3  -6   5  145.01    8.61
  -3  -6   5  139.97    8.11
  -3  -6   5  143.64    9.49
  -3  -6   5  137.92    9.17
  -3  -6   4  161.45   11.83
  -3  -6   4  144.61    7.89
  -3  -6   4  157.55    8.60
  -3  -6   4  150.01    9.01
  -3  -6   4  142.52    9.16
  -3  -6   3   11.33    2.69
  -3  -6   3   14.75    2.71
  -3  -6   3   10.91    2.88
  -3  -6   3   13.83    3.00
  -3  -6   2   78.83    6.12
  -3  -6   2   76.25    4.88
  -3  -6   2   71.10    5.14
  -3  -6   2   77.52    6.85
  -3  -6   1  992.83   20.80
   3   6  -1 1047.33   22.25
  -3  -6   1  993.09   15.61
  -3  -6   1  991.05   16.17
  -3  -6   1  997.09   23.70
  -3  -6   0  121.47    7.46
  -3  -6   0  114.88    4.68
  -3  -6   0  114.13    4.83
  -3  -6  -1 1252.53   22.99
  -3  -6  -2   30.91    3.98
  -3  -6  -3  155.04    8.16
  -3  -6  -4    7.03    1.65
  -3  -6  -4   10.08    2.81
   3   6   4    5.29    1.77
  -3  -6  -4    7.88    2.24
  -3  -6  -5  349.93   12.18
  -3  -6  -5  338.41    9.94
   3   6   5  326.22    6.65
   3   6   6    5.31    1.42
  -3  -6  -6    8.66    2.14
  -3  -6  -6    5.72    2.08
  -3  -6  -6    8.27    2.40
  -3  -6  -7  204.59    9.44
  -3  -6  -7  208.76    9.48
   3   6   7  210.43    8.68
  -3  -6  -7  194.58   10.39
  -3  -6  -8  179.03    9.57
  -3  -6  -8  177.33    8.77
   3   6   8  181.90    9.19
  -3  -6  -8  180.95   10.04
  -3  -6  -9   42.13    5.27
  -3  -6  -9   40.12    4.55
  -3  -6  -9   37.64    4.23
  -3  -6  -9   38.73    4.88
  -3  -6 -10  199.39    9.68
  -3  -6 -10  211.04    9.84
  -3  -6 -10  211.27   11.93
  -3  -6 -10  195.70   10.29
  -3  -6 -11    9.79    2.78
   3   6  11   13.99    4.25
  -3  -6 -11   17.01    4.21
  -3  -6 -11   11.07    2.75
  -3  -6 -11   10.19    2.67
  -3  -6 -12  107.39    7.80
  -3  -6 -12   99.45    9.52
  -3  -6 -12   96.04    6.77
   3   6  12  100.40   10.01
   3   6  13    3.20    3.30
  -3  -6 -13   -0.54    2.39
  -3  -6 -13   -3.21    3.37
  -3  -6 -13    0.07    1.88
  -3  -6 -14  139.21    9.93
  -3  -6 -14  140.85   12.44
   3   6  14  127.53   12.65
   3   6  15   24.58    6.74
  -3  -6 -15   34.83    7.15
   3   6  16    9.23    5.63
  -3  -6 -16   28.75    6.97
   3   6  17    2.18    4.81
  -3  -7  13   16.30    6.32
  -3  -7  12    8.92    4.80
  -3  -7  11   53.06    9.01
  -3  -7  10  165.52   14.42
  -3  -7  10  122.45    8.52
  -3  -7   9   -0.09    3.42
  -3  -7   9   -0.85    2.12
  -3  -7   8   10.48    3.59
  -3  -7   8    6.93    2.56
  -3  -7   8   11.40    3.24
  -3  -7   7   42.09    6.39
  -3  -7   7   52.95    6.11
  -3  -7   7   49.59    6.00
  -3  -7   7   47.99    5.41
  -3  -7   6  149.65    9.27
  -3  -7   6  146.11    9.33
  -3  -7   6  146.55   10.75
  -3  -7   6  132.18    9.49
  -3  -7   5    8.86    3.13
  -3  -7   5   10.92    2.83
  -3  -7   5   13.09    3.26
  -3  -7   5   12.17    3.00
  -3  -7   4  167.45    8.41
  -3  -7   4  180.47   10.19
  -3  -7   4  172.19    9.58
  -3  -7   4  150.52    9.99
  -3  -7   3  107.18    6.13
   3   7  -3  112.91    8.12
  -3  -7   3  104.83    7.17
  -3  -7   3  106.48    7.53
  -3  -7   3  101.37    8.20
  -3  -7   2  119.94    5.75
  -3  -7   2  118.16    6.92
  -3  -7   2  117.09    7.80
   3   7  -2  117.84    8.13
  -3  -7   2  106.37    8.36
   3   7  -1  776.66   20.48
  -3  -7   1  766.27   12.48
  -3  -7   1  789.00   19.74
  -3  -7   1  742.21   15.35
  -3  -7   1  745.60   21.82
  -3  -7   0  443.95    8.02
  -3  -7   0  472.06   15.18
  -3  -7   0  431.19   16.61
  -3  -7  -1  102.99    3.34
  -3  -7  -1  113.08    7.68
  -3  -7  -2   33.36    4.33
  -3  -7  -3    6.93    1.15
  -3  -7  -3    5.14    2.03
  -3  -7  -4  162.65    5.47
  -3  -7  -4  163.99    9.02
   3   7   4  177.82    9.83
  -3  -7  -4  164.39   10.25
   3   7   5  143.50    9.06
  -3  -7  -5  131.89    5.77
  -3  -7  -5  130.42    8.05
  -3  -7  -5  135.06    9.30
   3   7   6   51.17    5.58
  -3  -7  -6   55.93    4.33
   3   7   6   51.42    3.38
  -3  -7  -6   56.03    5.39
  -3  -7  -6   58.02    6.19
   3   7   7   25.00    2.92
  -3  -7  -7   26.98    3.48
  -3  -7  -7   21.74    3.90
  -3  -7  -7   24.56    3.93
  -3  -7  -8   44.65    5.01
  -3  -7  -8   46.58    4.85
   3   7   8   45.39    4.64
  -3  -7  -8   41.44    5.24
  -3  -7  -9  107.08    7.61
  -3  -7  -9  112.38    7.99
   3   7   9  108.32    7.76
  -3  -7  -9  112.25    8.39
  -3  -7 -10  372.11   15.59
  -3  -7 -10  365.21   13.96
  -3  -7 -10  375.92   14.40
  -3  -7 -10  346.14   14.69
  -3  -7 -11  121.62    8.44
  -3  -7 -11  119.71    8.26
  -3  -7 -11  122.38    9.66
   3   7  11  123.99    9.84
  -3  -7 -11  115.28    8.51
  -3  -7 -12    3.66    2.95
   3   7  12   -0.05    2.86
  -3  -7 -12   -3.16    3.36
  -3  -7 -12   -0.58    1.36
  -3  -7 -12   -3.22    2.73
  -3  -7 -13   17.68    3.68
   3   7  13   18.88    5.46
  -3  -7 -13    9.68    4.42
  -3  -7 -13    8.56    2.81
  -3  -7 -14   63.76    6.95
  -3  -7 -14   87.35    9.87
   3   7  14   77.17    9.76
   3   7  15   50.60    8.68
  -3  -7 -15   49.38    8.23
   3   7  16   32.74    8.33
  -3  -7 -16   40.70    8.18
  -3  -7 -17   50.05    9.36
  -3  -8  12   10.31    4.98
  -3  -8  11    5.11    4.22
  -3  -8  10  121.85   12.75
  -3  -8  10  117.68    8.80
  -3  -8   9    8.12    4.21
  -3  -8   9    2.83    2.50
  -3  -8   8   -0.11    2.62
  -3  -8   8   -0.74    1.70
  -3  -8   8    1.69    2.79
  -3  -8   7   -0.57    3.09
  -3  -8   7   -1.07    1.96
  -3  -8   7    0.09    1.34
  -3  -8   7   -3.00    2.88
  -3  -8   6   18.53    4.36
  -3  -8   6   16.75    3.30
  -3  -8   6   21.72    4.03
  -3  -8   6   22.62    4.40
  -3  -8   5   18.15    4.08
  -3  -8   5    9.28    2.51
  -3  -8   5   14.25    3.79
   3   8  -5   18.90    4.01
  -3  -8   5   11.43    3.03
   3   8  -4  103.81    8.24
  -3  -8   4   99.93    6.46
  -3  -8   4  100.18    8.04
  -3  -8   4  108.01    8.37
  -3  -8   4   88.51    8.21
  -3  -8   3   43.38    3.93
   3   8  -3   46.87    5.74
  -3  -8   3   41.69    5.04
  -3  -8   3   31.47    4.89
  -3  -8   3   40.89    5.20
  -3  -8   2  157.40    9.72
  -3  -8   2  152.20    6.16
  -3  -8   2  158.23    8.57
   3   8  -2  163.37   10.13
  -3  -8   2  139.90   10.12
  -3  -8   1  104.54    7.96
  -3  -8   1   92.61    4.00
   3   8  -1  101.87    8.12
  -3  -8   1   95.25    8.45
  -3  -8   0   -0.17    1.49
   3   8   0    1.17    1.76
  -3  -8   0    1.38    2.32
   3   8   1  240.30   12.24
  -3  -8  -1  253.55   11.97
  -3  -8  -1  211.94   12.38
   3   8   2  159.08    9.99
  -3  -8  -2  156.05    9.39
  -3  -8  -2  146.49   10.22
   3   8   3    7.11    3.08
  -3  -8  -3    3.01    2.20
  -3  -8  -3    0.04    1.68
  -3  -8  -4   33.85    2.09
   3   8   4   38.43    5.28
  -3  -8  -4   41.43    5.10
  -3  -8  -4   32.96    5.09
  -3  -8  -5  141.75    9.06
  -3  -8  -5  138.11    5.42
   3   8   5  133.24    9.30
  -3  -8  -5  133.30    9.81
  -3  -8  -6   32.20    3.23
   3   8   6   26.18    2.21
   3   8   6   26.54    4.17
  -3  -8  -6   30.55    4.45
  -3  -8  -6   31.98    4.86
  -3  -8  -7   70.47    5.21
  -3  -8  -7   73.95    6.74
   3   8   7   84.28    7.49
   3   8   7   62.16    4.34
  -3  -8  -7   78.77    7.57
   3   8   8   -0.65    1.63
  -3  -8  -8    1.39    1.59
  -3  -8  -8    3.54    2.06
   3   8   8    4.57    2.66
  -3  -8  -8   -3.67    2.81
  -3  -8  -9  106.07    7.69
   3   8   9  108.00    7.48
  -3  -8  -9  110.15    8.30
  -3  -8  -9  107.38    8.80
  -3  -8 -10   -0.56    2.14
  -3  -8 -10    0.25    1.48
  -3  -8 -10   -4.99    2.71
  -3  -8 -11    5.84    2.83
   3   8  11    3.09    2.56
  -3  -8 -11    4.46    3.01
  -3  -8 -11    1.01    1.77
  -3  -8 -11    5.90    2.73
  -3  -8 -12    1.64    2.53
   3   8  12   -5.33    3.70
  -3  -8 -12    3.18    2.70
  -3  -8 -12   -2.08    2.80
  -3  -8 -13   81.06    8.05
  -3  -8 -13   88.46    9.56
   3   8  13   77.74    9.07
  -3  -8 -13   77.03    7.16
   3   8  14   -0.45    3.01
  -3  -8 -14    3.15    3.03
   3   8  15   40.83    7.92
  -3  -8 -15   35.48    7.08
  -3  -8 -16    3.69    3.64
  -3  -8 -17   -4.57    5.21
  -3  -9  11   17.11    6.36
  -3  -9  10  157.99   14.87
  -3  -9   9   12.05    4.39
  -3  -9   9    4.98    3.15
  -3  -9   8   49.31    7.70
  -3  -9   8   42.14    6.21
  -3  -9   7   51.19    7.54
  -3  -9   7   53.18    6.58
  -3  -9   6    1.61    2.80
  -3  -9   6    0.79    2.59
  -3  -9   5   11.08    3.85
  -3  -9   5   11.12    4.03
  -3  -9   4  447.06   17.80
  -3  -9   4  442.96   17.53
   3   9  -3  154.31   10.09
  -3  -9   3  151.26    9.68
  -3  -9   3  160.55   10.65
   3   9  -2   87.65    7.11
  -3  -9   2   92.61    8.28
  -3  -9   1  281.29   13.81
   3   9  -1  259.20   11.02
  -3  -9   0  145.34   10.00
   3   9   0  123.95    6.79
   3   9   1    2.11    1.18
  -3  -9  -1    3.12    2.60
  -3  -9  -2   11.70    3.63
  -3  -9  -3   99.81    8.23
  -3  -9  -4  166.64   10.57
  -3  -9  -5   81.58    7.56
  -3  -9  -6   43.62    3.38
   3   9   6   37.58    2.55
  -3  -9  -6   40.17    5.41
  -3  -9  -7  136.34    6.91
   3   9   7  132.85    6.10
  -3  -9  -7  138.65    9.74
  -3  -9  -8   47.78    4.78
   3   9   8   47.13    4.52
  -3  -9  -8   46.90    5.80
   3   9   9    2.91    1.72
  -3  -9  -9    6.93    2.77
  -3  -9  -9    3.85    2.76
  -3  -9 -10    4.43    2.72
  -3  -9 -10    5.06    2.80
  -3  -9 -11   23.05    4.56
  -3  -9 -11   29.24    5.14
  -3  -9 -12   25.02    4.85
   3   9  12   19.47    4.39
  -3  -9 -12   15.27    4.00
  -3  -9 -12   17.60    4.14
  -3  -9 -13   38.11    5.80
   3   9  13   39.97    6.33
  -3  -9 -13   39.25    6.34
  -3  -9 -13   36.05    5.34
   3   9  14   -0.54    3.24
  -3  -9 -14    1.99    2.73
  -3  -9 -15   -0.05    3.35
  -3  -9 -16   -0.38    3.39
  -3  -9 -17   -5.45    4.49
  -3 -10  11    6.72    4.63
  -3 -10  10   68.31   10.79
  -3 -10   9   81.57   10.64
  -3 -10   9   69.14    7.90
  -3 -10   8    1.71    3.68
  -3 -10   8   -0.33    2.83
  -3 -10   7   51.68    8.32
  -3 -10   7   55.63    7.25
  -3 -10   6    0.44    2.60
  -3 -10   6    6.35    3.62
  -3 -10   5    2.96    2.41
  -3 -10   5    2.06    2.89
   3  10  -4   69.17    7.76
  -3 -10   4   57.28    7.29
   3  10  -3  131.13    9.75
  -3 -10   3  138.94   10.72
  -3 -10   2  104.37    9.39
   3  10  -2   98.89    7.94
   3  10  -1   31.98    4.35
  -3 -10   1   26.92    5.03
  -3 -10   0   59.08    7.14
   3  10   0   41.79    4.36
   3  10   1    8.46    1.91
  -3 -10  -1   11.36    3.73
   3  10   2  140.14    5.72
  -3 -10  -2  168.47   11.27
   3  10   3    8.13    1.31
  -3 -10  -3    9.64    3.66
  -3 -10  -4  136.93   10.25
  -3 -10  -5  108.22    9.20
  -3 -10  -6   45.56    6.35
   3  10   6   29.59    2.23
   3  10   7   17.61    2.27
  -3 -10  -7   19.33    4.70
   3  10   8    1.96    1.41
  -3 -10  -8    2.35    2.68
   3  10   9   29.07    3.91
  -3 -10  -9   35.98    4.43
  -3 -10  -9   31.87    5.60
  -3 -10 -10   76.12    8.20
  -3 -10 -10   95.54    7.51
  -3 -10 -11   -3.62    2.96
  -3 -10 -11    0.47    2.84
   3  10  12   -1.46    2.95
  -3 -10 -12   -1.88    2.61
  -3 -10 -12   -1.19    3.34
  -3 -10 -13   33.94    5.80
  -3 -10 -13   27.43    5.20
  -3 -10 -13   16.53    4.24
  -3 -10 -14   -5.45    3.52
  -3 -10 -15   27.57    6.10
  -3 -10 -16   23.20    6.14
  -3 -11  10   25.31    7.03
  -3 -11   9   30.39    7.35
  -3 -11   8   32.87    6.99
  -3 -11   8   23.26    5.55
  -3 -11   7   33.98    6.51
  -3 -11   6   28.40    6.08
  -3 -11   5   16.09    4.67
   3  11  -4   51.62    6.93
  -3 -11   4   50.47    7.48
   3  11  -3   -0.76    2.12
  -3 -11   3   -0.13    3.10
   3  11  -2   49.17    6.04
  -3 -11   2   60.97    7.97
   3  11  -1   10.42    2.92
  -3 -11   1    8.88    3.45
  -3 -11   0  308.75   16.38
   3  11   0  285.96   11.79
  -3 -11  -1  461.19   19.89
   3  11   1  437.72   13.20
  -3 -11  -2   77.41    8.45
   3  11   2   69.26    4.74
   3  11   3    8.51    1.66
  -3 -11  -3   11.12    3.89
   3  11   4   48.68    2.90
  -3 -11  -4   52.46    6.99
   3  11   5   -0.60    0.81
  -3 -11  -5    2.07    3.06
   3  11   6   53.86    3.21
   3  11   6   50.01    2.99
  -3 -11  -7  251.36   14.95
   3  11   7  199.04    7.17
   3  11   8   39.18    3.84
  -3 -11  -8   56.39    7.35
   3  11   9    1.28    1.69
  -3 -11  -9   -3.96    3.59
   3  11  10   65.81    6.29
  -3 -11 -10   64.29    8.05
  -3 -11 -11   22.83    5.10
  -3 -11 -12   27.85    5.67
  -3 -11 -13   60.60    8.43
  -3 -11 -13   48.15    6.85
  -3 -12   8   88.17   10.04
  -3 -12   7  -10.67    4.66
  -3 -12   6    3.77    3.47
  -3 -12   5   -0.69    3.65
  -3 -12   4   38.87    7.21
  -3 -12   3    2.03    3.56
   3  12  -2  100.24    8.79
  -3 -12   2  122.67   11.52
   3  12  -1  437.95   17.00
  -3 -12   1  436.09   21.04
   3  12   0   20.21    3.72
  -3 -12   0   23.65    6.40
  -3 -12  -1  179.87   13.54
   3  12   1  150.29    8.48
   3  12   2   42.47    4.10
  -3 -12  -2   55.64    8.23
   3  12   3   20.63    2.70
  -3 -12  -3   27.73    6.01
   3  12   4   12.68    1.85
  -3 -12  -4   13.28    4.05
   3  12   5  143.25    5.31
  -3 -12  -5  162.09   12.76
  -3 -12  -6   34.30    6.44
  -3 -12  -7   25.05    5.59
  -3 -12  -8   48.92    7.39
  -3 -12  -9   -6.41    3.87
  -3 -12 -10  196.77   14.44
  -3 -12 -11    8.90    4.05
  -3 -12 -12   40.48    7.12
  -3 -12 -13    6.34    4.09
  -3 -13   7   14.05    5.30
  -3 -13   6   -8.68    4.78
  -3 -13   5   -6.39    4.83
  -3 -13   4   20.71    6.00
  -3 -13   3   10.03    4.46
  -3 -13   2    6.16    4.02
  -3 -13   1   60.88    8.51
  -3 -13   0    2.22    4.26
  -3 -13  -1  173.61   14.18
  -3 -13  -2    1.06    3.47
  -3 -13  -3   23.18    5.79
  -3 -13  -4   15.10    4.82
  -3 -13  -5    1.02    3.38
  -3 -13  -6    2.76    3.13
  -3 -13  -7   -1.97    3.87
  -3 -13  -8   20.64    5.62
  -3 -13  -9   21.19    5.93
  -3 -13 -10  185.45   14.66
  -3 -13 -11   24.87    6.07
  -3 -13 -12   -0.88    3.76
  -3 -13 -13   -5.78    3.89
  -3 -14   7    5.25    3.87
  -3 -14   6    6.01    5.21
  -3 -14   5   -2.37    4.56
  -3 -14   4    0.31    3.86
  -3 -14   3    0.96    4.08
  -3 -14   2   -0.02    3.66
  -3 -14   1  107.02   11.99
  -3 -14   0   39.01    7.49
  -3 -14  -1    2.90    3.58
  -3 -14  -2    3.25    3.91
  -3 -14  -3   12.33    4.87
  -3 -14  -4   48.06    7.91
  -3 -14  -5   55.46    8.51
  -3 -14  -6   28.62    6.57
  -3 -14  -7   92.05   10.95
  -3 -14  -8   21.10    5.92
  -3 -14  -9   12.40    5.00
  -3 -14 -10   -3.45    4.32
  -3 -14 -11   -1.44    3.56
  -3 -14 -12  -15.82    5.66
  -3 -14 -13    7.26    3.89
  -3 -15   4   39.17    8.51
  -3 -15   3   43.40    8.44
  -3 -15   2    3.94    4.20
  -3 -15   1   59.94    9.80
  -3 -15   0   20.82    7.10
  -3 -15  -1    9.59    5.69
  -3 -15  -2    3.45    4.61
  -3 -15  -3   11.45    4.83
  -3 -15  -4    7.72    4.79
  -3 -15  -5   12.48    4.74
  -3 -15  -6    6.05    4.36
  -3 -15  -7   22.88    6.32
  -3 -15  -8   -5.09    4.34
  -3 -15  -9   13.22    4.70
  -3 -15 -10    0.04    3.93
  -3 -15 -11  -10.08    5.03
   4 -13  -6   18.51    7.09
   4 -13  -5   37.54    8.13
   4 -13  -4   40.03    8.83
   4 -13  -3   12.06    4.92
   4 -13  -2    3.33    3.77
   4 -13  -1   27.09    7.34
   4 -13   0   -1.10    3.64
   4 -13   1   60.52   10.35
   4 -13   2  213.72   19.13
   4 -12 -12   -2.89    3.37
   4 -12 -11   25.43    6.99
   4 -12 -10   -0.19    3.52
   4 -12  -9   -2.05    4.35
   4 -12  -8    8.48    4.98
   4 -12  -7  260.68   20.58
   4 -12  -6   37.83    8.16
   4 -12  -5    3.59    3.40
   4 -12  -4   93.69   12.30
   4 -12  -3   -0.22    3.24
   4 -12  -2  153.43   15.96
   4 -12  -1   -1.77    3.81
   4 -12   0   85.24   11.60
   4 -12   1   58.29    9.77
   4 -12   2   54.87    9.56
   4 -12   3    6.33    4.33
   4 -12   4   35.65    7.92
   4 -12   5   29.56    7.55
  -4  12  -6    2.10    3.36
   4 -12   6    9.60    4.61
  -4  12  -7   38.38    7.69
   4 -12   7   53.34    9.44
   4 -11 -12    0.81    3.12
   4 -11 -11   11.12    4.69
   4 -11 -10   35.21    7.35
   4 -11  -9   -1.46    3.63
   4 -11  -8   22.96    6.05
   4 -11  -7   17.17    5.44
   4 -11  -6    3.85    3.14
   4 -11  -5    2.38    3.04
   4 -11  -4  251.32   19.23
   4 -11  -3  163.71   15.64
   4 -11  -2    2.19    4.11
   4 -11  -1   51.36    8.99
   4 -11   0    9.10    4.05
   4 -11   1   87.91   11.53
   4 -11   2  110.50   12.99
   4 -11   3  152.07   14.89
   4 -11   4   14.15    5.40
   4 -11   5   21.09    5.87
   4 -11   6   40.31    7.93
  -4  11  -7    5.08    3.83
   4 -11   7   -9.14    4.51
  -4  11  -8   -3.89    3.78
   4 -11   8   -8.11    4.40
   4 -10 -13   77.61   10.62
   4 -10 -12   38.43    7.51
   4 -10 -11   10.00    4.41
   4 -10 -10   25.08    6.36
   4 -10  -9   -0.45    3.31
   4 -10  -8   -3.81    3.90
   4 -10  -7   38.53    7.49
   4 -10  -6   59.73    9.18
   4 -10  -5  122.33   12.95
   4 -10  -4   13.51    5.02
   4 -10  -3  138.07   13.72
   4 -10  -2   17.35    5.40
   4 -10  -1   67.60    9.56
   4 -10   0   -2.30    3.82
   4 -10   1  317.73   20.35
   4 -10   2    6.86    4.15
   4 -10   3   61.81    9.42
   4 -10   4   43.76    7.74
   4 -10   5    3.28    3.53
   4 -10   6   44.32    7.98
   4 -10   7    6.62    3.82
  -4  10  -8    4.21    3.91
   4 -10   8    5.90    3.88
  -4  10  -9    8.38    3.66
   4  -9 -13   -1.94    2.72
   4  -9 -12    0.79    5.26
   4  -9 -12    4.51    3.16
   4  -9 -11   -5.68    6.87
   4  -9 -11   -0.58    2.83
   4  -9 -10   18.66    5.12
   4  -9  -9   96.33   11.21
   4  -9  -8   18.27    5.19
   4  -9  -7   11.31    4.42
   4  -9  -6   13.25    3.97
   4  -9  -5    8.55    3.73
   4  -9  -4   -0.16    2.37
   4  -9  -3    7.70    3.92
   4  -9  -2   41.66    7.60
   4  -9  -1   51.38    8.19
   4  -9   0    1.39    3.08
   4  -9   1  101.62   11.21
   4  -9   2   -3.50    3.36
   4  -9   3   34.77    6.81
   4  -9   4   16.07    4.98
   4  -9   5   -2.66    3.93
   4  -9   6   19.38    4.96
   4  -9   7   88.51   10.38
  -4   9  -8    5.04    4.08
   4  -9   8    0.81    2.98
  -4   9  -9   36.96    8.14
   4  -9   9   34.67    6.58
  -4   9 -10   17.42    6.03
   4  -8 -13  -11.06    7.50
   4  -8 -13   -0.44    2.08
   4  -8 -12   45.95    9.90
   4  -8 -12   49.37    7.90
   4  -8 -11   21.30    7.32
   4  -8 -11   22.06    5.56
   4  -8 -10  147.19   13.16
   4  -8  -9    5.20    3.63
   4  -8  -8   50.85    7.97
   4  -8  -7    2.57    2.45
   4  -8  -6   97.78   10.72
   4  -8  -5   99.35   10.60
   4  -8  -4    7.41    3.50
   4  -8  -3   29.79    6.03
   4  -8  -2   37.99    6.61
   4  -8  -1  425.15   21.52
   4  -8   0    0.49    3.03
   4  -8   1  213.59   15.33
   4  -8   2   80.80    9.63
   4  -8   3    6.81    3.86
   4  -8   4   12.40    4.34
   4  -8   5   10.93    4.39
   4  -8   6   10.40    3.95
   4  -8   7   17.97    4.49
  -4   8  -8   13.33    4.76
   4  -8   8    8.38    3.57
  -4   8  -9   50.75    8.58
   4  -8   9   56.81    7.92
  -4   8 -10   15.75    5.52
   4  -7 -13   95.54   14.39
   4  -7 -12   45.17   10.16
   4  -7 -12   57.15    8.06
   4  -7 -11  185.31   18.15
   4  -7 -11  173.59   13.61
   4  -7 -10   34.99    8.54
   4  -7 -10   40.07    6.57
   4  -7  -9    2.25    2.62
   4  -7  -8   19.01    4.73
   4  -7  -7  123.33   11.51
   4  -7  -6   19.39    5.00
   4  -7  -5  321.38   17.98
   4  -7  -4  468.99   21.62
   4  -7  -3  103.91   10.44
   4  -7  -2  377.90   19.31
   4  -7  -1   71.65    8.68
   4  -7   0   45.46    6.95
   4  -7   1  120.11   10.89
   4  -7   2  255.66   15.87
   4  -7   3   -1.01    2.21
   4  -7   4   24.09    5.27
   4  -7   5   15.68    4.36
   4  -7   6   -2.78    3.28
   4  -7   7  110.67   10.53
   4  -7   8    6.01    3.38
  -4   7  -9   27.78    6.37
   4  -7   9   19.01    5.03
  -4   7 -10    7.19    4.43
   4  -7  10    3.01    3.14
  -4   7 -11   10.29    5.03
   4  -6 -14   12.33    7.01
   4  -6 -13  222.46   20.75
   4  -6 -12   18.56    6.90
   4  -6 -12   15.33    3.95
   4  -6 -11  136.09   15.50
   4  -6 -11  141.87   11.68
   4  -6 -10   22.81    6.69
   4  -6 -10   23.56    5.04
   4  -6  -9  102.40   13.20
   4  -6  -9   90.57    9.40
   4  -6  -8    9.33    3.62
   4  -6  -7  242.83   15.15
   4  -6  -6    8.92    3.33
   4  -6  -5   50.80    7.03
   4  -6  -4  470.91   20.60
   4  -6  -3   44.42    6.77
   4  -6  -2 1125.79   31.43
   4  -6  -1   11.09    3.90
   4  -6   0  128.46   10.80
   4  -6   1   21.42    4.78
   4  -6   2  706.23   24.77
   4  -6   3   57.45    7.22
   4  -6   4   41.22    6.37
   4  -6   5  153.62   11.77
   4  -6   6   75.46    8.28
   4  -6   7    1.32    2.44
   4  -6   8   18.92    4.65
  -4   6  -9  187.67   14.41
   4  -6   9  194.77   13.12
  -4   6 -10    5.45    4.25
   4  -6  10   10.86    3.97
  -4   6 -11   70.02    9.98
  -4   6 -12   59.20    9.83
   4  -5 -14   -4.68    5.88
   4  -5 -13  138.89   16.15
   4  -5 -12    3.33    4.42
   4  -5 -12    0.86    1.86
   4  -5 -11   29.36    7.34
   4  -5 -11   27.49    5.18
   4  -5 -10   41.76    8.34
  -4   5  10   41.04    5.71
   4  -5 -10   48.75    6.61
   4  -5  -9   20.18    4.79
   4  -5  -9   23.32    4.82
  -4   5   9   27.56    4.86
   4  -5  -8   74.70   10.50
   4  -5  -8   68.29    7.66
  -4   5   8   74.20    7.39
  -4   5   7  269.74   14.03
   4  -5  -7  255.44   14.82
  -4   5   6   68.49    7.26
   4  -5  -6   67.47    7.69
   4  -5  -5   86.23    8.67
  -4   5   5   83.24    7.64
   4  -5  -4  606.65   22.26
  -4   5   4  627.53   20.84
   4  -5  -3  957.08   27.70
  -4   5   3  972.54   25.77
  -4   5   2   30.11    4.67
   4  -5  -2   26.49    4.93
  -4   5   1    4.93    2.73
   4  -5  -1    7.47    2.99
   4  -5   0  276.29   14.85
  -4   5   0  281.28   13.98
  -4   5  -1  492.73   18.43
   4  -5   1  490.89   19.59
   4  -5   2  275.29   14.73
  -4   5  -2  281.94   14.05
   4  -5   3  289.98   15.13
  -4   5  -3  311.51   14.97
   4  -5   4  143.91   10.77
  -4   5  -4  150.90   10.60
  -4   5  -5    1.31    2.55
   4  -5   5    2.64    2.23
  -4   5  -6   53.88    6.76
   4  -5   6   55.80    6.97
  -4   5  -7  100.96    9.07
   4  -5   7   86.29    8.45
  -4   5  -8   47.24    6.52
   4  -5   8   48.40    6.39
  -4   5  -9   44.53    7.21
   4  -5   9   42.12    6.25
  -4   5 -10  152.20   13.26
   4  -5  10  177.48   11.90
  -4   5 -11    2.30    3.10
  -4   5 -12   40.75    7.99
  -4   4  14   18.99    6.39
   4  -4 -14    6.77    5.22
   4  -4 -13  141.61   16.11
   4  -4 -12    6.90    4.62
   4  -4 -12   11.19    3.29
   4  -4 -11   -6.82    5.56
   4  -4 -11   -0.20    2.38
  -4   4  11   -5.57    2.65
   4  -4 -10   -4.23    5.43
  -4   4  10  -11.10    3.41
   4  -4 -10    1.66    1.87
   4  -4  -9  126.40   13.31
  -4   4   9  117.28    9.27
   4  -4  -9  122.17    9.71
   4  -4  -8   -0.40    3.52
  -4   4   8   -0.35    2.08
   4  -4  -8    1.34    2.09
   4  -4  -7   40.11    7.18
  -4   4   7   31.19    4.85
   4  -4  -7   32.98    5.23
  -4   4   6   29.67    4.74
   4  -4  -6   35.80    5.56
   4  -4  -5  240.89   13.49
  -4   4   5  230.67   12.24
  -4   4   4   14.94    2.95
   4  -4  -4   18.06    3.99
  -4   4   3   99.70    7.93
   4  -4  -3   93.50    8.32
  -4   4   3   99.22    7.95
  -4   4   2   79.08    6.96
   4  -4  -2   67.31    7.13
  -4   4   2   70.86    6.81
   4  -4  -1  455.29   18.05
   4  -4   0    2.16    2.03
  -4   4  -1  216.30   11.56
   4  -4   1  207.79   12.24
  -4   4  -1  210.12   11.67
  -4   4  -2   78.78    7.14
   4  -4   2   73.77    7.36
  -4   4  -2   75.15    7.16
  -4   4  -3   42.17    5.62
   4  -4   3   44.35    5.75
  -4   4  -4  178.96   12.22
  -4   4  -4  174.97   10.91
   4  -4   4  175.43   11.27
  -4   4  -5   12.43    3.31
   4  -4   5    9.96    3.27
   4  -4   6  302.27   14.80
  -4   4  -6  321.43   14.93
  -4   4  -7   51.08    6.25
   4  -4   7   41.38    5.72
  -4   4  -8   -2.54    3.36
   4  -4   8    1.53    2.08
  -4   4  -9   -0.28    3.06
   4  -4   9    3.40    2.53
  -4   4  -9    5.07    3.25
  -4   4 -10   91.01   10.24
   4  -4  10   90.48    8.18
  -4   4 -11   -1.06    3.67
   4  -4  11   -0.08    2.16
  -4   4 -12   56.78    8.91
  -4   4 -13   36.04    8.01
  -4   3  14   18.35    5.49
   4  -3 -14   -0.48    6.19
  -4   3  13   91.50   11.70
   4  -3 -13   79.58   12.13
   4  -3 -12    0.72    5.38
   4  -3 -12    7.43    2.55
   4  -3 -11    0.80    6.07
  -4   3  11    1.50    2.19
   4  -3 -11    2.13    2.23
   4  -3 -10  365.80   22.27
   4  -3 -10  361.03   15.70
  -4   3  10  367.32   14.99
   4  -3  -9   -0.39    4.61
   4  -3  -9    1.81    1.96
  -4   3   9   -0.66    2.17
   4  -3  -8   76.57    9.74
  -4   3   8   72.35    6.95
   4  -3  -8   83.66    7.68
   4  -3  -7  132.89   12.10
  -4   3   7  130.76    9.16
   4  -3  -7  143.35   10.01
   4  -3  -6   55.52    7.77
  -4   3   6   61.70    6.08
   4  -3  -6   56.80    6.34
  -4   3   6   49.74    5.89
   4  -3  -5  130.59   11.19
  -4   3   5  127.71    8.65
   4  -3  -5  124.94    9.19
  -4   3   4  199.79   10.67
   4  -3  -4  178.24   10.95
  -4   3   3  387.62   14.76
   4  -3  -3  335.69   14.95
   4  -3  -2  300.00   14.11
   4  -3  -1   64.52    6.64
   4  -3   0   51.10    6.03
   4  -3   1  227.91   12.16
  -4   3  -2    7.67    2.46
   4  -3   2    8.03    2.92
  -4   3  -3   31.67    4.55
   4  -3   3   31.92    4.82
  -4   3  -4  543.47   20.13
  -4   3  -4  547.35   17.71
   4  -3   4  547.67   18.84
  -4   3  -5  116.00    9.56
  -4   3  -5  136.50    9.01
   4  -3   5  116.14    8.81
  -4   3  -5  126.47    8.89
  -4   3  -6   18.43    3.75
   4  -3   6   13.14    3.38
  -4   3  -7   42.70    5.77
   4  -3   7   38.34    5.29
  -4   3  -8   39.89    5.40
   4  -3   8   42.90    5.58
   4  -3   9  206.88   12.25
  -4   3  -9  213.85   11.74
   4  -3   9  217.90   12.05
   4  -3  10   51.85    6.39
  -4   3 -10   47.11    7.33
   4  -3  10   46.36    5.73
  -4   3 -10   45.30    5.90
  -4   3 -11   71.91    9.07
   4  -3  11   67.77    6.63
  -4   3 -12   11.66    3.83
  -4   3 -13   10.42    4.71
  -4   2  14   34.19    7.94
   4  -2 -14   34.55    8.27
  -4   2  13   24.74    6.51
   4  -2 -13   25.38    6.98
  -4   2  12   90.79   11.00
   4  -2 -12  106.41   13.16
   4  -2 -12  123.30    8.38
   4  -2 -11  111.08   13.03
  -4   2  11  113.83    7.85
   4  -2 -11  119.22    8.35
   4  -2 -10   48.82    8.15
  -4   2  10   63.76    6.36
   4  -2 -10   65.34    6.37
   4  -2  -9  168.96   14.50
  -4   2   9  147.62    9.63
   4  -2  -9  149.15    9.79
   4  -2  -8   25.20    5.19
   4  -2  -8   24.22    4.00
  -4   2   8   28.80    4.24
   4  -2  -7   29.90    5.71
   4  -2  -7   29.42    4.41
  -4   2   7   30.95    4.30
   4  -2  -6  261.18   15.83
  -4   2   6  265.35   12.08
   4  -2  -6  261.37   12.77
   4  -2  -5  748.86   25.26
  -4   2   5  769.41   20.32
   4  -2  -5  749.04   21.59
   4  -2  -4   63.95    7.17
  -4   2   4   68.09    6.16
   4  -2  -4   65.29    6.49
  -4   2   3  115.38    7.93
   4  -2  -3  113.96    8.45
   4  -2  -2    4.23    2.08
   4  -2  -1  457.05   16.57
   4  -2   0   68.08    6.53
   4  -2   1  669.99   19.94
  -4   2  -2   64.72    6.02
   4  -2   2   69.32    6.70
  -4   2  -3  237.85   11.28
   4  -2   3  214.89   11.43
  -4   2  -4  360.21   15.59
  -4   2  -4  367.56   14.09
   4  -2   4  346.28   14.51
  -4   2  -5    8.99    2.81
  -4   2  -5    4.27    1.96
   4  -2   5    2.59    2.01
  -4   2  -6   12.87    3.56
   4  -2   6    8.96    2.81
  -4   2  -6   11.39    2.89
  -4   2  -7   60.58    7.18
  -4   2  -7   58.39    5.96
   4  -2   7   54.26    5.86
  -4   2  -8    1.97    1.88
  -4   2  -8    1.92    2.46
   4  -2   8    0.89    1.91
   4  -2   9   32.07    4.37
  -4   2  -9   32.39    4.97
   4  -2   9   38.79    5.07
   4  -2  10   98.63    8.15
  -4   2 -10  100.46   10.06
   4  -2  10   99.98    7.92
  -4   2 -11   40.02    7.15
   4  -2  11   52.12    5.81
  -4   2 -12   10.25    3.97
  -4   2 -13   75.07   10.37
  -4   2 -14    6.69    4.75
  -4   1  14   61.71    9.96
   4  -1 -14   59.82   10.88
  -4   1  13   71.42   10.31
   4  -1 -13   59.08   10.24
  -4   1  12   26.24    6.78
   4  -1 -12   30.71    7.41
   4  -1 -12   30.37    3.95
  -4   1  11  123.81   12.24
   4  -1 -11  104.65   12.63
  -4   1  11  123.42    8.06
   4  -1 -11  120.31    8.24
   4  -1 -10  246.28   18.00
  -4   1  10  230.88   11.39
   4  -1 -10  250.09   11.90
   4  -1  -9   83.64   10.25
  -4   1   9   66.94    6.21
   4  -1  -9   84.11    6.97
   4  -1  -8   28.98    6.01
  -4   1   8   40.85    4.82
   4  -1  -8   38.23    4.86
   4  -1  -7   70.59    8.44
  -4   1   7   68.57    6.20
   4  -1  -7   68.88    6.44
   4  -1  -6    0.75    1.55
  -4   1   6    1.12    1.41
   4  -1  -5  419.93   18.36
  -4   1   5  431.88   15.14
   4  -1  -5  427.21   15.63
   4  -1  -4  385.75   16.68
  -4   1   4  404.54   14.47
   4  -1  -4  377.65   14.67
   4  -1  -3   18.07    3.72
   4  -1  -3   17.91    3.52
  -4   1   3   20.15    3.41
   4  -1  -2 1461.99   28.97
   4  -1  -2 1342.98   27.42
   4  -1  -1  176.12   10.07
   4  -1   0  184.27   10.20
   4  -1   1  284.68   12.64
   4  -1   2  328.25   13.52
   4  -1   3   31.73    4.49
  -4   1  -4  645.41   19.91
   4  -1   4  612.32   18.51
  -4   1  -5   93.42    7.87
   4  -1   5   82.18    7.03
  -4   1  -6   -1.15    2.22
   4  -1   6   -1.19    1.99
  -4   1  -7   74.87    7.68
   4  -1   7   58.04    6.04
   4  -1   8    8.89    2.46
  -4   1  -8   10.98    3.34
   4  -1   8    8.08    2.95
   4  -1   9  180.83    9.12
  -4   1  -9  192.75   12.92
   4  -1   9  175.11   10.29
   4  -1  10   99.95    7.30
  -4   1 -10  121.79   10.96
   4  -1  10  108.28    8.08
  -4   1 -11  244.11   16.02
   4  -1  11  251.12   12.09
  -4   1 -12   46.69    7.96
   4  -1  12   50.03    5.23
  -4   1 -13   41.09    7.67
  -4   1 -14    5.82    3.60
  -4   0  14    9.31    4.91
  -4   0  13   93.22   11.79
  -4   0  12   11.19    4.57
   4   0 -12    4.28    4.16
  -4   0  12   11.35    2.41
   4   0 -11  136.03   14.12
  -4   0  11  140.25    7.70
  -4   0  11  129.73   12.78
   4   0 -11  149.68    8.62
  -4   0  10   49.88    7.92
   4   0 -10   47.23    7.85
  -4   0  10   44.29    5.02
   4   0 -10   53.10    5.42
   4   0  -9   50.22    7.86
  -4   0   9   43.29    5.00
   4   0  -9   50.27    5.45
   4   0  -8   12.75    4.42
  -4   0   8   10.18    2.60
   4   0  -8   15.58    3.18
   4   0  -7  225.79   14.80
  -4   0   7  215.27   10.61
   4   0  -7  218.01   10.95
   4   0  -6   37.66    6.02
  -4   0   6   42.75    5.62
  -4   0   6   46.59    5.07
   4   0  -6   42.26    4.90
   4   0  -5   82.91    8.13
  -4   0   5   75.99    6.29
   4   0  -5   73.25    6.47
   4   0  -4 1141.16   27.92
  -4   0   4 1163.54   24.28
   4   0  -4 1100.37   24.44
   4   0  -3  196.02   10.97
  -4   0   3  215.29   10.41
   4   0  -3  206.23   10.54
   4   0  -2 1444.90   27.52
   4   0  -2 1381.84   26.98
   4   0  -1   12.28    2.95
   4   0  -1   16.39    3.36
   4   0   0  277.05   10.44
   4   0   0  261.60   11.78
   4   0   1    2.77    1.65
   4   0   1    3.21    1.80
   4   0   2 1098.15   23.98
   4   0   3  194.86   10.28
  -4   0  -4   -0.18    1.44
   4   0   4   -2.26    2.21
  -4   0  -5   46.75    5.36
   4   0   5   45.71    5.18
   4   0   6   40.17    2.55
  -4   0  -6   45.73    5.45
   4   0   6   38.53    4.86
   4   0   7  136.20    5.23
  -4   0  -7  156.14   10.29
   4   0   7  137.14    8.92
   4   0   8   -0.04    1.26
  -4   0  -8    1.48    2.00
   4   0   8    0.68    1.73
  -4   0  -9  356.44   17.04
   4   0   9  319.92   10.27
   4   0   9  352.46   14.62
  -4   0 -10   59.34    7.88
   4   0  10   56.22    5.85
  -4   0 -11   54.26    7.93
   4   0  11   33.39    4.61
  -4   0 -12   21.86    5.76
  -4   0 -12   16.85    2.54
   4   0  12   19.07    3.53
   4   0  13   53.10    9.48
  -4   0 -13   52.64    8.43
   4   0  14    6.99    4.40
  -4   0 -14    6.14    3.69
   4   0  15   -2.15    3.92
  -4   0 -15   -1.38    4.80
  -4  -1  14    5.76    4.66
  -4  -1  13  194.20   17.04
  -4  -1  12    3.68    3.20
  -4  -1  11   40.49    7.19
  -4  -1  11   24.45    3.04
  -4  -1  10    1.87    2.95
  -4  -1  10   -1.30    1.76
  -4  -1  10   -0.10    1.48
   4   1 -10   -2.04    2.10
  -4  -1   9  -10.10    4.01
   4   1  -9   -3.18    4.41
  -4  -1   9   -4.85    2.13
   4   1  -9   -0.29    1.72
   4   1  -8   45.10    7.18
  -4  -1   8   51.06    5.45
   4   1  -8   53.18    5.45
   4   1  -7  208.60   14.10
  -4  -1   7  219.16   12.97
  -4  -1   7  202.99   10.39
   4   1  -7  194.35   10.29
   4   1  -6  194.12   12.89
  -4  -1   6  193.45   11.59
  -4  -1   6  205.49   10.36
   4   1  -6  220.92   11.01
   4   1  -5  143.86   10.44
  -4  -1   5  152.73    8.89
   4   1  -5  136.16    8.56
   4   1  -4  377.37   15.89
  -4  -1   4  361.53   13.55
   4   1  -4  342.21   13.38
   4   1  -3  417.43   15.72
  -4  -1   3  441.63   14.85
   4   1  -3  397.81   14.38
   4   1  -2  541.23   16.75
  -4  -1   2  557.57   16.55
   4   1  -2  522.89   16.40
   4   1  -1    0.40    1.72
   4   1  -1    0.87    1.63
   4   1   0  379.24   11.71
   4   1   0  353.40   13.46
   4   1   1  498.18   11.85
   4   1   1  493.20   15.83
   4   1   2  169.00    5.94
   4   1   2  163.28    9.22
   4   1   3    8.65    1.12
   4   1   3    5.30    2.07
  -4  -1  -4   58.84    5.34
   4   1   4   55.85    5.56
  -4  -1  -5   75.38    6.22
   4   1   5   73.31    6.42
  -4  -1  -6  280.49   12.50
   4   1   6  261.44   12.04
  -4  -1  -7  108.10    8.25
   4   1   7  104.61    7.95
  -4  -1  -8  126.82    9.44
   4   1   8  110.58    8.33
  -4  -1  -9    5.36    3.55
  -4  -1  -9    9.10    3.14
   4   1   9    3.34    1.80
  -4  -1 -10   60.95    7.60
   4   1  10   48.66    5.40
  -4  -1 -11  108.73    6.27
  -4  -1 -11  114.47   10.54
   4   1  11  104.11   11.15
   4   1  11   94.02    7.44
  -4  -1 -12  257.69   16.41
  -4  -1 -12  232.83    8.69
   4   1  13   -0.72    3.37
  -4  -1 -13   -2.25    3.98
   4   1  14    7.86    5.12
  -4  -1 -14    6.80    4.47
   4   1  15   36.00    8.63
  -4  -1 -15   27.48    6.71
   4   1  16    1.07    4.81
  -4  -2  14   12.14    5.49
  -4  -2  13   74.20   11.05
  -4  -2  12    9.55    5.24
  -4  -2  11   -1.01    2.96
  -4  -2  11   -0.28    2.38
  -4  -2  10   -0.42    3.27
  -4  -2  10   -2.33    1.79
  -4  -2  10   -1.51    1.98
  -4  -2   9    8.04    3.86
   4   2  -9    8.34    2.44
  -4  -2   9    5.82    2.12
  -4  -2   9    7.65    2.33
  -4  -2   8   89.06    6.39
  -4  -2   8   94.68    9.42
   4   2  -8   91.86    7.03
  -4  -2   8   85.14    6.95
  -4  -2   7   14.60    3.77
   4   2  -7   18.05    4.71
  -4  -2   7   18.68    4.12
  -4  -2   7   15.02    2.99
   4   2  -7   20.38    3.45
  -4  -2   7   17.20    3.02
  -4  -2   6  111.55    9.71
   4   2  -6  112.91    9.95
  -4  -2   6  118.96    9.11
  -4  -2   6  103.62    7.40
   4   2  -6  100.03    7.32
  -4  -2   5   18.02    3.84
   4   2  -5   21.71    4.43
  -4  -2   5   19.57    3.61
   4   2  -5   26.17    3.90
  -4  -2   5   23.81    3.57
  -4  -2   4  297.81   13.87
   4   2  -4  285.12   13.98
  -4  -2   4  298.82   12.47
   4   2  -4  295.24   12.65
   4   2  -3  485.91   16.94
  -4  -2   3  486.71   15.75
   4   2  -3  465.57   15.83
  -4  -2   2    5.90    1.70
   4   2  -2    3.74    2.74
   4   2  -2    1.71    2.06
  -4  -2   2    4.45    1.49
  -4  -2   1   93.16    6.24
   4   2  -1  103.45    6.87
   4   2  -1   89.14    6.91
   4   2   0  119.32    8.03
   4   2   1  205.39   10.55
   4   2   2  635.25   18.32
  -4  -2  -3   71.60    5.13
   4   2   3   77.69    6.65
  -4  -2  -4 1028.47   19.55
   4   2   4 1004.04   23.53
  -4  -2  -5   67.57    5.52
   4   2   5   65.69    6.20
  -4  -2  -6  237.26   10.65
   4   2   6  227.80   11.34
  -4  -2  -7  136.68    8.76
   4   2   7  127.50    8.60
  -4  -2  -8   -1.82    1.91
   4   2   8   -3.88    2.58
  -4  -2  -9    0.13    2.49
  -4  -2  -9    0.29    1.92
   4   2   9   -3.12    2.57
  -4  -2  -9   -2.57    2.12
  -4  -2 -10  249.28   14.42
   4   2  10  236.35   15.24
  -4  -2 -10  260.34    9.94
  -4  -2 -10  257.27   14.24
   4   2  10  234.55   11.77
   4   2  11   16.15    5.17
  -4  -2 -11   18.98    4.55
  -4  -2 -11   15.40    2.51
   4   2  12   26.20    6.17
  -4  -2 -12   18.99    5.11
  -4  -2 -12   16.75    2.50
   4   2  13   17.67    5.88
  -4  -2 -13   14.82    4.92
   4   2  14   -2.86    3.86
  -4  -2 -14    3.46    3.17
   4   2  15    0.98    4.19
  -4  -2 -15    2.30    3.91
   4   2  16   14.58    5.94
  -4  -3  14    9.14    5.38
  -4  -3  13  171.72   16.29
  -4  -3  12   30.83    7.01
  -4  -3  11    0.82    4.03
  -4  -3  11   -0.89    1.62
  -4  -3  10   86.21    6.07
  -4  -3  10   90.57   10.35
  -4  -3  10   79.55    6.59
  -4  -3   9   17.41    4.36
  -4  -3   9   16.20    3.12
  -4  -3   9   19.26    3.55
  -4  -3   8   23.09    5.07
  -4  -3   8   22.67    3.39
  -4  -3   8   21.47    3.71
  -4  -3   7  213.68   12.56
  -4  -3   7  195.17    9.35
  -4  -3   7  193.56   12.61
   4   3  -7  195.66   10.26
  -4  -3   7  183.89   10.24
  -4  -3   6  142.39   11.33
  -4  -3   6  130.14    7.69
  -4  -3   6  138.82    9.92
  -4  -3   6  131.64    9.79
   4   3  -6  131.24    8.46
  -4  -3   6  124.69    8.38
  -4  -3   5  839.86   23.00
  -4  -3   5  875.95   26.01
  -4  -3   5  831.81   19.08
  -4  -3   5  874.03   23.02
   4   3  -5  804.20   20.73
  -4  -3   5  828.26   21.25
  -4  -3   4  106.77    8.56
  -4  -3   4  106.25    6.91
  -4  -3   4  106.04    7.69
   4   3  -4  103.28    7.61
  -4  -3   4  106.95    7.59
  -4  -3   3  339.56   13.27
   4   3  -3  308.08   12.85
  -4  -3   2   28.83    4.09
   4   3  -2   35.98    4.56
  -4  -3   1    3.68    2.13
   4   3  -1    2.82    1.76
  -4  -3   0  402.89   12.12
   4   3   0  392.59   14.55
  -4  -3  -1 1316.76   19.44
   4   3   1 1325.41   26.44
  -4  -3  -2   10.69    1.77
   4   3   2    8.35    2.59
  -4  -3  -3   16.08    2.30
   4   3   3   12.02    2.93
  -4  -3  -4 1288.36   19.39
   4   3   4 1265.72   26.32
  -4  -3  -5  343.77   10.91
   4   3   5  333.41   13.73
  -4  -3  -6   13.08    2.57
   4   3   6    7.90    2.61
  -4  -3  -6   10.79    2.67
  -4  -3  -7    1.30    1.50
  -4  -3  -7    3.11    2.01
   4   3   7   -0.62    2.05
  -4  -3  -8  134.85    9.43
  -4  -3  -8  133.28    7.44
  -4  -3  -8  132.90    8.65
   4   3   8  106.37    8.10
  -4  -3  -9  140.01   10.05
   4   3   9  140.95   10.64
  -4  -3  -9  140.95    7.56
  -4  -3  -9  140.81    9.67
   4   3   9  131.31    9.06
  -4  -3 -10   90.80    8.72
   4   3  10   78.15    8.87
  -4  -3 -10   84.81    5.89
  -4  -3 -10   90.24    8.29
   4   3  11   12.13    4.42
  -4  -3 -11    6.26    3.57
  -4  -3 -11   10.74    2.37
   4   3  12    6.36    3.12
  -4  -3 -12    7.38    3.42
  -4  -3 -12   12.09    2.36
   4   3  13   50.00    8.34
  -4  -3 -13   63.16    8.53
   4   3  14    5.65    4.38
  -4  -3 -14   -2.22    4.10
   4   3  15   -4.00    4.87
  -4  -3 -15    1.92    3.24
   4   3  16   -2.52    3.92
   4   3  17    6.09    5.43
  -4  -4  13   27.29    7.20
  -4  -4  12   64.53    9.89
  -4  -4  11   40.37    7.75
  -4  -4  11   24.25    3.56
  -4  -4  10   53.02    4.94
  -4  -4  10   61.91    8.88
  -4  -4   9   38.50    6.66
  -4  -4   9   36.20    4.23
  -4  -4   9   32.89    4.51
  -4  -4   8   27.39    5.52
  -4  -4   8   24.83    3.85
  -4  -4   8   22.18    3.78
  -4  -4   7   95.61    8.62
  -4  -4   7   72.17    5.86
  -4  -4   7   91.02    8.85
  -4  -4   7   85.91    7.21
  -4  -4   6    1.06    2.20
  -4  -4   6   -0.06    2.16
  -4  -4   6    0.56    1.36
  -4  -4   6   -1.57    2.19
  -4  -4   5  305.08   15.98
  -4  -4   5  281.33   13.17
  -4  -4   5  264.70   10.94
  -4  -4   5  286.24   13.46
   4   4  -5  266.73   12.31
  -4  -4   5  259.07   12.27
  -4  -4   4   74.97    7.76
  -4  -4   4   74.74    6.60
  -4  -4   4   78.66    6.15
  -4  -4   4   75.66    6.61
   4   4  -4   64.46    6.11
  -4  -4   4   82.67    7.02
  -4  -4   3  610.68   16.76
  -4  -4   3  641.12   20.58
  -4  -4   3  597.11   16.31
  -4  -4   3  598.53   17.05
   4   4  -3  560.38   17.71
  -4  -4   3  619.76   18.58
  -4  -4   2    4.62    2.15
  -4  -4   2    7.53    2.55
   4   4  -2   10.64    2.93
  -4  -4   1  643.00   17.89
  -4  -4   1  687.12   17.44
   4   4  -1  645.19   18.99
  -4  -4   0  199.86    9.32
  -4  -4   0  210.06    9.79
   4   4   0  183.97   10.24
  -4  -4  -1  116.85    6.44
  -4  -4  -1  117.31    7.41
   4   4   1  110.21    7.96
  -4  -4  -2  572.32   12.58
  -4  -4  -2  557.57   15.63
   4   4   2  535.38   17.56
  -4  -4  -3  533.22   10.29
  -4  -4  -3  537.89   15.35
  -4  -4  -3  509.61    9.41
   4   4   3  526.16   17.29
  -4  -4  -4 1347.57   12.41
  -4  -4  -4 1370.94   24.32
  -4  -4  -4 1383.09   16.90
   4   4   4 1356.58   27.92
  -4  -4  -4 1420.12   27.25
  -4  -4  -5   49.25    4.82
  -4  -4  -5   44.29    3.56
   4   4   5   38.83    5.05
  -4  -4  -5   41.77    5.00
  -4  -4  -6   64.35    5.41
  -4  -4  -6   64.76    4.74
   4   4   6   57.51    6.10
  -4  -4  -6   66.26    6.02
  -4  -4  -7   51.42    4.79
  -4  -4  -7   56.50    4.87
   4   4   7   52.70    5.85
  -4  -4  -7   61.16    5.74
  -4  -4  -8    9.59    2.43
  -4  -4  -8   11.19    3.33
  -4  -4  -8   12.96    2.81
  -4  -4  -8   12.22    2.53
  -4  -4  -9    4.15    2.11
  -4  -4  -9    3.68    2.41
  -4  -4  -9    6.06    2.20
  -4  -4  -9    7.16    2.08
  -4  -4 -10  212.62   12.91
   4   4  10  229.81   13.88
  -4  -4 -10  214.63    9.50
  -4  -4 -10  186.99   10.03
  -4  -4 -11  102.30    6.51
  -4  -4 -11   96.76    9.35
   4   4  11   93.34    9.70
   4   4  12    7.57    4.08
  -4  -4 -12    3.01    2.89
  -4  -4 -12    1.69    1.83
   4   4  13   47.73    7.93
  -4  -4 -13   39.38    3.90
  -4  -4 -13   52.76    7.79
   4   4  14   12.39    4.32
  -4  -4 -14   18.28    5.28
   4   4  15    5.40    5.09
  -4  -4 -15    1.48    3.30
   4   4  16   12.02    5.81
  -4  -4 -16    6.74    4.46
   4   4  17   -5.81    4.99
  -4  -5  13   -8.78    4.92
  -4  -5  12   53.01    8.92
  -4  -5  11   40.04    7.78
  -4  -5  10  150.03   13.59
  -4  -5  10  121.48    7.61
  -4  -5   9   25.45    5.57
  -4  -5   9   27.93    3.88
  -4  -5   9   36.72    5.17
  -4  -5   8   42.19    4.66
  -4  -5   8   46.93    7.18
  -4  -5   8   41.42    5.20
  -4  -5   7   31.10    5.46
  -4  -5   7   21.01    4.11
  -4  -5   7   22.56    4.00
  -4  -5   7   26.34    3.91
  -4  -5   6    6.86    3.01
  -4  -5   6    1.28    1.99
  -4  -5   6    2.95    2.20
  -4  -5   6    6.99    2.72
  -4  -5   5  409.77   15.67
  -4  -5   5  413.67   16.27
  -4  -5   5  390.77   13.63
  -4  -5   5  405.89   15.84
  -4  -5   4  119.14    9.96
  -4  -5   4  107.79    7.74
  -4  -5   4   98.24    7.03
  -4  -5   4  103.63    7.70
  -4  -5   4  103.65    8.06
  -4  -5   3  198.53   11.98
  -4  -5   3  199.93    9.84
  -4  -5   3  198.13    9.71
  -4  -5   3  201.92    9.67
  -4  -5   3  196.64   10.96
  -4  -5   2  354.38   15.08
  -4  -5   2  322.28   12.27
  -4  -5   2  340.61   11.26
   4   5  -2  304.08   13.47
  -4  -5   2  325.10   13.94
  -4  -5   1  144.57    8.25
  -4  -5   1  143.69    6.54
   4   5  -1  126.23    8.77
  -4  -5   1  147.08    9.41
  -4  -5   0    1.38    1.61
  -4  -5   0    2.32    1.05
   4   5   0    2.33    1.90
  -4  -5   0    3.24    2.24
  -4  -5  -1  291.62   11.23
  -4  -5  -1  293.20   11.57
  -4  -5  -1  281.29    6.05
   4   5   1  264.03   12.63
  -4  -5  -2  154.89    8.50
   4   5   2  147.27    9.55
  -4  -5  -3   83.76    6.27
   4   5   3   76.19    7.03
  -4  -5  -4  518.89   15.20
   4   5   4  508.97   17.71
  -4  -5  -4  550.58   17.72
  -4  -5  -5   22.44    3.77
  -4  -5  -5   20.17    3.23
  -4  -5  -6    3.57    2.07
  -4  -5  -6    5.10    2.04
  -4  -5  -7    8.58    1.18
  -4  -5  -7   17.42    3.42
  -4  -5  -7   21.51    3.35
  -4  -5  -7   18.12    3.38
  -4  -5  -8   43.84    5.41
  -4  -5  -8   45.05    4.75
  -4  -5  -8   41.44    4.97
  -4  -5  -9  120.93    7.51
  -4  -5  -9  112.82    8.87
  -4  -5  -9  102.78    7.77
  -4  -5 -10   80.16    6.12
  -4  -5 -10   81.27    8.04
   4   5  10   72.98    7.65
  -4  -5 -10   79.01    6.75
  -4  -5 -11   97.48    6.70
  -4  -5 -11   90.33    8.79
   4   5  11   95.05    9.41
  -4  -5 -11   88.84    7.19
   4   5  12   -2.71    3.58
  -4  -5 -12   -0.72    3.08
  -4  -5 -12    0.27    1.76
  -4  -5 -12   -0.46    1.50
  -4  -5 -13   59.53    5.19
   4   5  13   60.29    8.58
  -4  -5 -13   60.60    8.32
   4   5  14   -4.24    4.92
  -4  -5 -14    1.93    3.38
   4   5  15   -1.03    3.36
  -4  -5 -15   -4.59    4.57
   4   5  16   -9.74    5.26
  -4  -5 -16   -5.85    5.00
   4   5  17   -1.09    6.32
  -4  -6  13   31.84    7.75
  -4  -6  12    0.60    4.19
  -4  -6  11   44.98    8.48
  -4  -6  10   -6.12    4.22
  -4  -6  10   -2.05    2.44
  -4  -6   9   10.42    4.43
  -4  -6   9   14.07    3.50
  -4  -6   9    5.24    2.41
  -4  -6   8    4.75    2.75
  -4  -6   8   -1.27    1.77
  -4  -6   8    2.58    2.06
  -4  -6   7   59.77    5.89
  -4  -6   7   59.40    7.36
  -4  -6   7   52.86    6.17
  -4  -6   6   83.41    6.86
  -4  -6   6   85.07    7.59
  -4  -6   6   78.83    7.81
  -4  -6   6   76.08    7.32
  -4  -6   5   21.87    4.01
  -4  -6   5   27.47    4.21
  -4  -6   5   21.17    3.93
  -4  -6   5   27.14    4.25
  -4  -6   4  411.26   14.63
  -4  -6   4  429.19   19.65
  -4  -6   4  399.60   14.51
  -4  -6   4  405.43   14.94
  -4  -6   4  366.83   15.80
  -4  -6   3   66.83    6.11
  -4  -6   3   68.37    7.90
  -4  -6   3   72.30    5.98
  -4  -6   3   74.49    6.01
  -4  -6   3   71.08    7.14
  -4  -6   2  360.45   13.53
  -4  -6   2  371.98   16.58
  -4  -6   2  366.63   12.29
  -4  -6   2  346.84   11.32
  -4  -6   2  327.39   14.95
  -4  -6   1    2.42    1.34
  -4  -6   1    2.83    2.12
  -4  -6   1    2.70    2.09
  -4  -6   0   31.02    2.50
  -4  -6   0   38.87    4.62
  -4  -6   0   34.20    4.92
  -4  -6  -1   21.05    3.60
  -4  -6  -2  116.80    7.67
  -4  -6  -3  103.98    7.25
  -4  -6  -3   97.71    8.07
  -4  -6  -4   13.07    3.22
  -4  -6  -4    7.44    2.60
  -4  -6  -5  117.84    7.71
  -4  -6  -5  126.47    9.13
  -4  -6  -6   61.37    5.69
  -4  -6  -6   58.88    5.23
  -4  -6  -6   66.56    6.72
  -4  -6  -7  229.35   10.61
  -4  -6  -7  225.98   10.55
  -4  -6  -7  210.41   11.55
  -4  -6  -8   29.21    4.37
  -4  -6  -8   32.65    2.87
  -4  -6  -8   29.41    4.12
  -4  -6  -8   31.30    4.59
  -4  -6  -9   49.18    3.51
  -4  -6  -9   58.09    5.63
  -4  -6  -9   54.87    6.18
   4   6   9   56.41    5.81
  -4  -6  -9   47.62    5.55
  -4  -6 -10   12.43    1.97
  -4  -6 -10   10.17    3.48
  -4  -6 -10   14.49    3.32
  -4  -6 -10    9.56    2.71
  -4  -6 -11  128.12   10.21
   4   6  11  127.72   10.49
  -4  -6 -11  125.73    8.06
  -4  -6 -11  122.19    8.71
  -4  -6 -12  105.54    7.45
  -4  -6 -12  114.90   10.36
   4   6  12   98.45   10.00
   4   6  13   60.77    8.35
  -4  -6 -13   72.22    8.97
  -4  -6 -13   50.62    5.36
   4   6  14   16.11    4.97
  -4  -6 -14   23.49    5.59
   4   6  15   18.50    5.83
  -4  -6 -15   16.60    5.06
  -4  -6 -16    0.57    4.23
  -4  -7  12    7.27    4.20
  -4  -7  11   -6.25    4.23
  -4  -7  10    0.29    4.10
  -4  -7  10   -4.27    3.04
  -4  -7   9   -1.09    2.79
  -4  -7   9   -2.57    2.86
  -4  -7   8    1.48    2.65
  -4  -7   8   -2.00    2.00
  -4  -7   7   41.06    6.49
  -4  -7   7   32.59    5.00
  -4  -7   7   41.83    5.18
  -4  -7   6   16.08    4.14
  -4  -7   6   17.56    3.79
  -4  -7   6   11.23    3.33
  -4  -7   6   13.00    3.47
  -4  -7   5   19.22    3.98
  -4  -7   5   18.80    3.59
  -4  -7   5   18.86    3.67
  -4  -7   5   15.28    3.63
  -4  -7   4  313.15   13.44
  -4  -7   4  327.87   12.76
  -4  -7   4  310.08   13.26
  -4  -7   4  308.67   15.43
  -4  -7   3  112.36   10.48
  -4  -7   3  102.17    7.89
  -4  -7   3  109.68    7.05
  -4  -7   3  102.34    7.16
  -4  -7   3  107.94    9.11
  -4  -7   2  196.27   10.52
  -4  -7   2  198.63    8.74
  -4  -7   2  186.38    8.50
  -4  -7   2  181.67   11.71
  -4  -7   1   65.85    6.21
  -4  -7   1   63.05    4.70
  -4  -7   1   63.17    4.36
  -4  -7   1   68.83    7.22
  -4  -7   0    1.08    1.05
  -4  -7   0   -0.07    1.15
  -4  -7   0    2.86    2.04
  -4  -7   0   -1.43    2.35
  -4  -7  -1   30.59    4.82
  -4  -7  -1   31.79    4.44
  -4  -7  -2  113.74    8.05
  -4  -7  -2  120.71    9.36
  -4  -7  -3  134.63    8.61
  -4  -7  -3  129.00    9.68
  -4  -7  -4    0.08    1.59
  -4  -7  -4   -0.84    2.36
  -4  -7  -5  152.91    9.15
  -4  -7  -5  152.02    7.10
  -4  -7  -5  156.26   10.64
  -4  -7  -6  440.93   15.37
  -4  -7  -6  424.24   12.65
  -4  -7  -6  448.04   17.86
  -4  -7  -7    2.31    1.98
  -4  -7  -7    3.92    2.30
  -4  -7  -7    6.27    2.67
  -4  -7  -8   49.02    5.49
  -4  -7  -8   45.74    5.04
  -4  -7  -8   51.13    6.20
   4   7   9   16.12    3.27
  -4  -7  -9   22.07    4.15
  -4  -7  -9   18.82    3.65
  -4  -7  -9   14.14    3.41
  -4  -7 -10   84.59    5.60
  -4  -7 -10   89.29    7.91
  -4  -7 -10   94.09    7.38
  -4  -7 -10   79.55    7.44
  -4  -7 -11   73.73    6.72
  -4  -7 -11   64.32    5.01
  -4  -7 -11   77.86    8.04
  -4  -7 -11   64.25    6.83
  -4  -7 -12  210.20    9.21
  -4  -7 -12  227.91   11.46
  -4  -7 -12  226.11   14.06
   4   7  12  218.38   13.97
   4   7  13    0.16    3.59
  -4  -7 -13   -2.62    3.44
  -4  -7 -13    3.26    2.10
   4   7  14   -0.66    3.58
  -4  -7 -14    0.61    2.88
  -4  -7 -15   19.25    5.07
  -4  -7 -16   10.29    5.47
  -4  -8  12    9.79    4.75
  -4  -8  11   10.30    5.58
  -4  -8  10    0.81    3.87
  -4  -8   9    1.60    2.96
  -4  -8   9   -3.41    3.40
  -4  -8   8   -0.20    2.88
  -4  -8   8   -0.87    2.18
  -4  -8   7   14.74    4.10
  -4  -8   7   13.93    3.56
  -4  -8   6    1.02    2.25
  -4  -8   6    0.61    1.99
  -4  -8   6   -1.65    3.05
  -4  -8   5   34.91    5.08
  -4  -8   5   39.09    5.02
  -4  -8   5   35.20    5.22
  -4  -8   4  163.18    8.90
  -4  -8   4  170.30   10.23
  -4  -8   4  166.11   10.43
  -4  -8   3  148.42    7.75
  -4  -8   3  149.63    9.82
  -4  -8   3  150.87    8.83
  -4  -8   2   10.06    2.35
  -4  -8   2    6.63    1.89
  -4  -8   2    7.03    2.88
  -4  -8   1    2.25    1.47
  -4  -8   1    0.33    1.19
  -4  -8   0   -1.01    1.25
  -4  -8   0   -2.78    2.44
  -4  -8  -1  113.41    8.45
  -4  -8  -1  117.03    4.86
  -4  -8  -2   66.84    6.53
  -4  -8  -3   24.86    4.28
  -4  -8  -4  381.41   15.07
  -4  -8  -4  374.28    9.02
  -4  -8  -5   79.57    4.79
  -4  -8  -5   76.15    6.98
  -4  -8  -6   72.90    5.09
  -4  -8  -6   76.63    6.99
  -4  -8  -7   -1.88    1.97
  -4  -8  -7   -1.44    2.23
  -4  -8  -8   30.86    4.01
  -4  -8  -8   27.41    4.44
   4   8   9    0.51    1.62
  -4  -8  -9    0.31    2.07
  -4  -8  -9    2.75    2.47
  -4  -8 -10  190.21   11.02
  -4  -8 -10  207.53   11.64
   4   8  10  194.82   10.44
  -4  -8 -11    3.21    1.97
  -4  -8 -11    4.47    2.81
   4   8  12   49.63    6.57
  -4  -8 -12   50.25    6.73
  -4  -8 -12   44.64    5.63
   4   8  13    5.46    3.40
  -4  -8 -13    2.28    2.74
  -4  -8 -13    0.02    2.13
  -4  -8 -14    1.09    3.07
  -4  -8 -15    8.97    4.72
  -4  -8 -16   14.78    5.68
  -4  -9  11    3.05    3.77
  -4  -9  10    1.45    3.17
  -4  -9   9   17.49    5.49
  -4  -9   9   22.48    4.91
  -4  -9   8    9.69    4.38
  -4  -9   8    7.59    3.27
  -4  -9   7   14.85    4.63
  -4  -9   7   16.68    4.11
  -4  -9   6   26.24    5.28
  -4  -9   6   28.92    4.43
  -4  -9   6   24.54    5.23
  -4  -9   5   67.44    7.41
  -4  -9   5   75.16    6.44
  -4  -9   5   82.34    8.07
  -4  -9   4  120.52    9.77
  -4  -9   4  114.16    7.14
  -4  -9   4  114.35    8.85
  -4  -9   3  109.45    9.06
  -4  -9   3  115.80    6.57
  -4  -9   3  115.09    8.24
  -4  -9   2   25.38    3.61
  -4  -9   2   27.37    3.00
  -4  -9   2   30.98    5.18
  -4  -9   1    6.00    1.39
  -4  -9   1    8.48    3.30
  -4  -9   0    9.08    1.33
  -4  -9   0   17.29    4.06
  -4  -9  -1   85.32    7.87
  -4  -9  -2  122.50    9.27
  -4  -9  -3    1.17    2.28
  -4  -9  -4   26.29    1.90
  -4  -9  -4   30.44    4.96
  -4  -9  -5    0.94    1.13
  -4  -9  -5   -0.45    2.36
  -4  -9  -6   77.94    4.77
  -4  -9  -6   80.15    7.59
  -4  -9  -7   35.59    3.82
  -4  -9  -7   35.11    5.34
  -4  -9  -8   -0.96    1.60
  -4  -9  -8    2.74    2.61
   4   9   9   13.97    2.47
  -4  -9  -9   20.73    3.60
  -4  -9  -9   17.55    4.10
   4   9  10    0.96    1.83
  -4  -9 -10    6.24    2.80
  -4  -9 -10    4.44    3.02
  -4  -9 -11   27.42    4.42
  -4  -9 -11   37.00    5.70
  -4  -9 -11   31.08    5.08
  -4  -9 -12   81.37    8.05
  -4  -9 -12   75.36    7.99
  -4  -9 -13   35.32    6.49
  -4  -9 -13   32.02    5.57
  -4  -9 -14   50.83    7.69
  -4  -9 -15    2.24    3.39
  -4  -9 -16   -3.58    3.68
  -4 -10  11   11.42    5.18
  -4 -10  10   35.08    7.83
  -4 -10   9   -0.77    3.94
  -4 -10   9   -1.12    3.35
  -4 -10   8    9.65    4.68
  -4 -10   8    8.28    3.63
  -4 -10   7   26.81    5.89
  -4 -10   7    5.59    2.88
  -4 -10   6    2.76    3.18
  -4 -10   6   -6.27    3.96
  -4 -10   5   64.79    7.80
  -4 -10   5   72.45    8.02
  -4 -10   4   89.10    8.20
  -4 -10   4   96.06    9.34
  -4 -10   3  404.40   18.16
  -4 -10   2   24.05    5.28
  -4 -10   1  126.51   10.22
  -4 -10   0   -0.99    2.76
  -4 -10  -1  123.41    9.78
  -4 -10  -2   32.35    5.48
  -4 -10  -3  233.75   13.33
  -4 -10  -4  507.03   19.38
  -4 -10  -5   40.35    5.89
  -4 -10  -6   14.55    1.85
  -4 -10  -6   16.47    4.17
  -4 -10  -7    4.86    1.70
  -4 -10  -7    0.90    2.93
  -4 -10  -8   12.66    2.46
  -4 -10  -8    6.76    3.29
  -4 -10  -9    2.53    2.26
  -4 -10  -9    2.95    2.63
  -4 -10 -10  129.55   10.48
  -4 -10 -10  128.60    8.82
  -4 -10 -11   31.35    5.17
  -4 -10 -11   21.61    5.04
  -4 -10 -12    1.09    2.51
  -4 -10 -12   -1.85    3.33
  -4 -10 -13    8.04    4.08
  -4 -10 -13    4.75    2.82
  -4 -10 -14    1.75    3.05
  -4 -11  10    9.61    4.90
  -4 -11   9   15.22    5.97
  -4 -11   8   -1.87    4.20
  -4 -11   8  -12.70    4.78
  -4 -11   7   13.42    4.73
  -4 -11   7   26.90    5.95
  -4 -11   6    0.24    2.94
  -4 -11   6    1.81    3.72
  -4 -11   5  174.79   13.24
  -4 -11   4   94.54    9.86
  -4 -11   3    3.33    3.21
  -4 -11   2    4.98    3.63
  -4 -11   1   44.13    6.67
  -4 -11   0    4.82    3.61
  -4 -11  -1   75.96    8.61
  -4 -11  -2   60.40    7.62
  -4 -11  -3    8.27    3.49
  -4 -11  -4  118.97   10.19
  -4 -11  -5    6.48    3.27
  -4 -11  -6   18.17    4.63
  -4 -11  -7   81.44    8.64
  -4 -11  -8   12.09    4.37
  -4 -11  -9   39.29    4.19
  -4 -11  -9   45.13    6.78
  -4 -11 -10   10.73    3.10
  -4 -11 -10    5.24    3.68
  -4 -11 -11   35.96    6.33
  -4 -11 -12   -3.06    3.74
  -4 -11 -13   33.75    6.12
  -4 -12   8   24.72    5.93
  -4 -12   7   18.69    5.72
  -4 -12   6   35.10    7.32
  -4 -12   5    4.34    4.37
  -4 -12   4   83.72   10.11
  -4 -12   3   -0.29    3.42
  -4 -12   2  142.48   12.10
  -4 -12   1   12.86    4.54
  -4 -12   0   -6.47    4.50
  -4 -12  -1   -2.05    4.27
  -4 -12  -2   22.31    5.23
  -4 -12  -3   36.30    6.49
  -4 -12  -4   49.95    7.28
  -4 -12  -5  141.98   11.71
  -4 -12  -6   70.37    8.50
  -4 -12  -7   36.83    6.24
  -4 -12  -8    2.56    3.03
  -4 -12  -9   25.09    5.62
  -4 -12 -10   -6.09    4.04
  -4 -12 -11   64.49    8.46
  -4 -12 -12   82.95    9.70
  -4 -12 -13   13.13    4.87
  -4 -13   7    3.02    4.16
  -4 -13   6   -4.71    3.94
  -4 -13   5   -4.55    4.56
  -4 -13   4   56.01    9.00
  -4 -13   3   12.48    5.04
  -4 -13   2   28.94    6.88
  -4 -13   1    8.74    4.41
  -4 -13   0    7.15    3.99
  -4 -13  -1   33.37    6.84
  -4 -13  -2    1.07    3.50
  -4 -13  -3   25.36    6.04
  -4 -13  -4    2.43    3.78
  -4 -13  -5   19.64    5.00
  -4 -13  -6   80.32    9.66
  -4 -13  -7   20.62    6.01
  -4 -13  -8   18.11    5.47
  -4 -13  -9    9.77    4.94
  -4 -13 -10   28.66    6.36
  -4 -13 -11    6.51    4.58
  -4 -13 -12   45.98    7.76
  -4 -13 -13   -0.67    3.56
  -4 -14   6    4.99    4.65
  -4 -14   5   -2.90    4.23
  -4 -14   4   16.97    5.98
  -4 -14   3    6.59    4.33
  -4 -14   2   11.64    5.80
  -4 -14   1    2.93    4.30
  -4 -14   0   -0.39    4.15
  -4 -14  -1   13.08    5.70
  -4 -14  -2   19.65    6.04
  -4 -14  -3    5.26    4.05
  -4 -14  -4    5.72    4.29
  -4 -14  -5    8.10    4.75
  -4 -14  -6   89.01   11.11
  -4 -14  -7    2.59    3.83
  -4 -14  -8    1.19    3.46
  -4 -14  -9   -1.60    4.21
  -4 -14 -10    8.12    4.80
  -4 -14 -11   24.93    6.39
  -4 -14 -12   56.59    8.99
  -4 -15   1   -1.96    4.63
  -4 -15   0    6.27    4.23
  -4 -15  -1   24.80    6.85
  -4 -15  -2   10.77    5.39
  -4 -15  -3    4.87    4.26
  -4 -15  -4    4.06    3.62
  -4 -15  -5    1.90    3.85
  -4 -15  -6   15.14    5.42
  -4 -15  -7    5.55    4.38
  -4 -15  -8   -1.93    3.53
   5 -12  -4    6.65    4.88
   5 -12  -3    4.33    3.13
   5 -12  -2   26.74    7.80
   5 -12  -1   86.64   12.65
   5 -12   0   66.72   11.26
   5 -11 -10   32.65    8.06
   5 -11  -9   12.26    5.54
   5 -11  -8   38.52    8.23
   5 -11  -7   27.19    7.19
   5 -11  -6   51.28    9.16
   5 -11  -5   21.94    5.93
   5 -11  -4   13.13    6.10
   5 -11  -3   21.62    6.66
   5 -11  -2  223.64   19.27
   5 -11  -1   15.07    5.76
   5 -11   0  129.45   14.61
   5 -11   1   17.98    6.15
   5 -11   2    9.86    6.19
   5 -11   3   91.75   12.44
   5 -11   4    5.47    4.31
   5 -11   5    6.62    4.46
   5 -11   6   -3.51    4.01
   5 -11   7   47.72    9.30
   5 -10 -12    1.52    3.07
   5 -10 -11    0.51    2.95
   5 -10 -10    4.66    3.87
   5 -10  -9    5.50    3.37
   5 -10  -8   42.97    8.46
   5 -10  -7    2.51    3.45
   5 -10  -6   30.50    6.77
   5 -10  -5   -4.28    4.66
   5 -10  -4   48.92    8.70
   5 -10  -3   26.08    6.53
   5 -10  -2   21.09    6.58
   5 -10  -1   19.59    5.59
   5 -10   0  116.95   13.37
   5 -10   1  160.25   15.67
   5 -10   2   23.23    6.39
   5 -10   3   63.31   10.12
   5 -10   4   17.62    5.88
   5 -10   5    2.18    3.42
   5 -10   6    4.01    4.38
   5 -10   7   80.99   11.42
   5 -10   8   65.82   10.22
   5  -9 -12    5.00    3.87
   5  -9 -11   -0.01    3.11
   5  -9 -10   14.95    8.09
   5  -9 -10   13.05    4.63
   5  -9  -9   13.18    4.88
   5  -9  -8  194.54   16.77
   5  -9  -7    3.49    3.16
   5  -9  -6   13.23    5.11
   5  -9  -5   33.75    7.07
   5  -9  -4   37.01    7.49
   5  -9  -3   11.34    4.59
   5  -9  -2  169.96   15.21
   5  -9  -1   31.99    7.34
   5  -9   0    7.92    4.15
   5  -9   1  123.87   13.05
   5  -9   2   41.07    7.87
   5  -9   3   -3.45    4.67
   5  -9   4    1.92    3.29
   5  -9   5   15.55    5.01
   5  -9   6   52.73    8.89
   5  -9   7    2.98    3.54
   5  -9   8   41.42    7.73
   5  -9   9   -1.21    3.02
   5  -8 -12    6.39    3.86
   5  -8 -11   16.94    7.08
   5  -8 -11   28.07    6.34
   5  -8 -10   40.43    9.48
   5  -8 -10   38.35    7.55
   5  -8  -9    3.29    3.05
   5  -8  -8   70.72   10.03
   5  -8  -7    3.97    2.88
   5  -8  -6    5.90    4.09
   5  -8  -5   10.35    4.09
   5  -8  -4  228.10   17.21
   5  -8  -3   38.52    7.23
   5  -8  -2    6.78    3.54
   5  -8  -1   -2.90    4.19
   5  -8   0   16.81    5.05
   5  -8   1  107.28   11.84
   5  -8   2    0.28    3.85
   5  -8   3   -2.96    3.95
   5  -8   4   19.64    5.38
   5  -8   5   -1.78    3.38
   5  -8   6    9.75    4.37
   5  -8   7    8.07    4.30
   5  -8   8   27.63    6.42
  -5   8  -9   25.82    6.66
   5  -8   9   14.42    5.10
   5  -7 -12    5.69    5.63
   5  -7 -12    7.06    3.88
   5  -7 -11    8.79    5.88
   5  -7 -11    3.19    3.32
   5  -7 -10   53.87   10.42
   5  -7 -10   41.52    7.67
   5  -7  -9    1.56    5.35
   5  -7  -9   -0.65    3.26
   5  -7  -8  120.29   12.25
   5  -7  -7   32.79    6.64
   5  -7  -6    5.30    2.60
   5  -7  -5  262.16   17.74
   5  -7  -4   24.63    6.01
   5  -7  -3    3.20    2.80
   5  -7  -2   74.20    9.49
   5  -7  -1  107.67   11.30
   5  -7   0   27.38    6.27
   5  -7   1  583.12   25.69
   5  -7   2  129.31   12.30
   5  -7   3   72.21    9.23
   5  -7   4   14.62    4.68
   5  -7   5   52.68    7.89
   5  -7   6   55.25    8.45
   5  -7   7   -0.10    2.77
   5  -7   8   86.72   10.18
   5  -7   9   73.75    9.62
  -5   7 -10   21.35    5.85
   5  -6 -12    7.78    5.46
   5  -6 -12   -0.99    2.39
   5  -6 -11   15.46    7.71
   5  -6 -11   11.37    3.95
   5  -6 -10  156.39   16.73
   5  -6 -10  115.61   11.62
   5  -6  -9  135.99   15.21
   5  -6  -9  130.94   12.30
   5  -6  -8    2.53    4.94
   5  -6  -8    5.08    3.30
   5  -6  -7  235.68   16.20
   5  -6  -6  259.20   16.92
   5  -6  -5   69.56    8.98
   5  -6  -4   18.65    4.66
   5  -6  -3  220.94   15.52
   5  -6  -2  524.57   23.67
   5  -6  -1   56.06    8.04
   5  -6   0  277.58   17.14
   5  -6   1    0.15    2.34
   5  -6   2   -1.84    2.61
   5  -6   3   25.75    5.75
   5  -6   4  108.09   10.83
   5  -6   5   31.78    6.11
   5  -6   6   14.02    4.48
   5  -6   7   99.98   10.51
   5  -6   8   11.86    4.12
   5  -6   9  136.99   12.27
  -5   6 -10   18.36    4.92
   5  -6  10   21.39    5.17
   5  -5 -13   16.09    6.41
   5  -5 -12    5.68    4.71
   5  -5 -12    4.20    2.54
   5  -5 -11   24.50    6.92
   5  -5 -11   20.84    4.75
   5  -5 -10   70.51   11.41
   5  -5 -10   66.02    8.53
   5  -5  -9   81.46   11.55
   5  -5  -9   92.25    9.90
   5  -5  -8   79.43   10.86
   5  -5  -8  103.96   10.65
   5  -5  -7   47.31    8.91
   5  -5  -7   47.40    7.39
   5  -5  -6  183.46   13.76
   5  -5  -5   68.60    8.32
   5  -5  -4   79.92    9.03
   5  -5  -3    6.46    3.48
   5  -5  -2  454.14   20.94
   5  -5  -1    3.50    3.50
   5  -5   0  338.23   18.03
   5  -5   1   15.88    4.47
   5  -5   2   47.75    6.96
   5  -5   3  309.13   17.20
   5  -5   4    0.48    2.72
   5  -5   5   19.06    4.86
   5  -5   6    0.39    2.32
   5  -5   7  254.27   15.96
   5  -5   8    6.02    3.47
   5  -5   9  330.60   18.01
  -5   5 -10   16.37    5.23
   5  -5  10   27.71    5.65
  -5   5 -11   -1.36    3.68
   5  -4 -13    9.27    5.38
   5  -4 -12    2.74    4.25
   5  -4 -12    5.04    2.67
   5  -4 -11   -2.81    4.29
   5  -4 -11    3.93    2.62
   5  -4 -10   18.74    6.40
   5  -4 -10   17.73    4.58
   5  -4  -9    1.98    3.97
   5  -4  -9    0.02    2.15
   5  -4  -8   33.90    7.61
   5  -4  -8   29.45    5.52
   5  -4  -7   68.05    9.42
   5  -4  -7   74.42    8.35
   5  -4  -6  155.21   14.18
   5  -4  -6  160.67   12.27
   5  -4  -5   15.94    4.28
   5  -4  -4   32.99    5.63
   5  -4  -3   -2.03    2.93
   5  -4  -2  192.50   13.26
   5  -4  -1   34.57    5.66
   5  -4   0  388.03   18.61
   5  -4   1  273.16   15.56
   5  -4   2  115.95   10.31
   5  -4   3    2.34    2.24
   5  -4   4   10.36    3.82
   5  -4   5   45.82    6.67
   5  -4   6   63.80    7.91
   5  -4   7  254.18   15.24
   5  -4   8   59.43    7.77
   5  -4   9   52.36    7.19
  -5   4 -10   14.02    5.18
   5  -4  10   20.59    4.85
  -5   4 -11    6.10    4.09
   5  -4  11    4.83    3.17
  -5   4 -12    2.67    4.22
   5  -3 -13    9.65    5.03
   5  -3 -12   32.02    8.12
   5  -3 -12   22.22    4.74
   5  -3 -11   16.52    6.00
   5  -3 -11   15.72    3.93
   5  -3 -10   47.84    8.55
   5  -3 -10   47.95    6.69
   5  -3  -9   21.73    5.68
   5  -3  -9   43.41    6.26
   5  -3  -8  186.18   15.93
   5  -3  -8  208.60   13.46
   5  -3  -7    4.82    3.55
   5  -3  -7    6.82    2.80
   5  -3  -6   -0.30    3.68
   5  -3  -6    0.57    2.34
   5  -3  -5    1.04    3.13
   5  -3  -5    0.80    2.12
   5  -3  -4  127.84   11.69
  -5   3   4  122.21    9.38
   5  -3  -4  123.56   10.26
  -5   3   3    5.00    2.39
   5  -3  -3    5.02    2.91
  -5   3   2  277.47   13.74
   5  -3  -2  247.37   14.40
  -5   3   1   53.94    6.25
   5  -3  -1   46.04    6.32
  -5   3   0   47.51    5.76
   5  -3   0   40.84    6.00
  -5   3  -1   28.08    4.57
   5  -3   1   22.39    4.68
  -5   3  -2   -0.40    1.72
   5  -3   2   -2.08    2.68
  -5   3  -3    1.07    1.75
   5  -3   3   -0.91    2.43
  -5   3  -4   66.68    7.02
   5  -3   4   61.92    7.32
   5  -3   5   31.54    5.43
   5  -3   6  109.01    9.68
   5  -3   7   40.37    6.30
   5  -3   8   11.57    3.73
   5  -3   9    9.08    3.63
  -5   3 -10   59.16    8.23
   5  -3  10   48.49    6.66
  -5   3 -11   15.13    4.71
   5  -3  11   16.66    4.05
  -5   3 -12   43.03    7.90
  -5   2  13   59.39    9.55
   5  -2 -13   72.50   12.19
   5  -2 -12   18.45    6.77
   5  -2 -12    8.95    3.07
   5  -2 -11   66.22   11.36
   5  -2 -11   59.14    6.92
   5  -2 -10   41.61    8.50
   5  -2 -10   56.65    6.89
  -5   2   9    4.69    2.10
  -5   2   9    9.75    3.56
   5  -2  -9    4.69    2.81
   5  -2  -8  148.67   14.15
  -5   2   8  131.98    9.85
   5  -2  -8  136.66   10.61
   5  -2  -7   -5.07    5.27
   5  -2  -7    1.89    2.47
  -5   2   7   -0.41    1.94
   5  -2  -6   42.84    7.29
  -5   2   6   50.96    6.10
   5  -2  -6   42.87    6.12
   5  -2  -5  242.68   15.68
  -5   2   5  243.98   12.89
   5  -2  -5  235.47   13.75
   5  -2  -4  142.99   11.57
  -5   2   4  161.05   10.62
   5  -2  -4  153.41   11.06
   5  -2  -3    5.42    3.02
   5  -2  -3   12.80    3.91
  -5   2   3   12.10    3.28
   5  -2  -2  291.93   15.32
  -5   2   2  306.16   14.25
   5  -2  -2  262.02   14.24
  -5   2   1   27.68    4.44
   5  -2  -1   24.80    4.70
  -5   2   0  149.19    9.96
   5  -2   0  160.77   11.24
  -5   2  -1  724.56   21.76
   5  -2   1  677.37   22.67
  -5   2  -2  167.85   10.62
   5  -2   2  159.27   11.12
   5  -2   3   31.06    5.16
  -5   2  -3   32.10    4.78
  -5   2  -4  105.92    9.24
  -5   2  -4  109.66    8.65
   5  -2   4   87.60    8.45
  -5   2  -5   40.55    5.83
   5  -2   5   41.70    5.92
  -5   2  -5   42.43    5.61
  -5   2  -6  116.89    9.09
   5  -2   6   92.86    8.79
   5  -2   7  204.08   12.74
  -5   2  -7  208.66   12.16
  -5   2  -8  168.82   11.10
  -5   2  -8  178.21   11.81
   5  -2   8  175.01   11.99
  -5   2  -9   15.54    3.80
  -5   2  -9   20.51    4.81
   5  -2   9   22.55    4.71
   5  -2  10   94.62    8.83
  -5   2 -11   68.00    9.12
   5  -2  11   68.09    7.61
  -5   2 -12   59.17    9.04
  -5   2 -13   29.16    6.96
  -5   1  13    0.25    3.03
   5  -1 -13   -5.30    5.49
  -5   1  12   -0.83    4.75
   5  -1 -12   12.40    5.70
   5  -1 -11  -16.34    6.20
   5  -1 -11   -1.08    2.16
   5  -1 -10   63.73    9.94
  -5   1  10   63.13    6.70
   5  -1 -10   80.14    7.93
   5  -1  -9   86.69   11.36
  -5   1   9   76.08    7.57
   5  -1  -9   75.74    7.76
   5  -1  -8  111.43   11.93
  -5   1   8   97.80    8.42
   5  -1  -8   96.16    8.61
   5  -1  -7   82.47    9.69
  -5   1   7   73.97    7.23
   5  -1  -7   77.94    7.82
   5  -1  -6   15.77    4.09
   5  -1  -6   21.38    4.08
  -5   1   6   23.62    4.10
   5  -1  -5  407.90   19.79
  -5   1   5  427.08   16.97
   5  -1  -5  408.48   17.39
   5  -1  -4  147.83   11.31
  -5   1   4  157.00   10.27
   5  -1  -4  141.34   10.30
   5  -1  -3  111.63    9.51
   5  -1  -3  104.88    8.85
  -5   1   3  114.18    8.63
   5  -1  -2    2.18    3.51
   5  -1  -2    5.32    2.62
  -5   1   2    6.36    2.52
   5  -1  -1  193.68   11.21
  -5   1   1  206.48   11.54
   5  -1  -1  186.06   11.58
   5  -1   0   20.83    3.87
   5  -1   0   12.79    3.31
  -5   1  -1  115.85    8.56
   5  -1   1  109.80    9.00
   5  -1   2    1.40    2.33
  -5   1  -2    4.57    2.18
   5  -1   3   -0.43    2.48
  -5   1  -3   -1.41    1.72
  -5   1  -4  105.12    8.68
  -5   1  -4  119.20    8.76
   5  -1   4   89.27    8.21
  -5   1  -5   16.18    4.05
   5  -1   5   14.19    3.59
  -5   1  -5   20.88    4.01
  -5   1  -6  581.76   21.22
  -5   1  -6  578.52   19.35
   5  -1   6  516.64   19.66
  -5   1  -7   20.01    4.09
   5  -1   7   18.19    4.15
   5  -1   8   28.69    3.13
  -5   1  -8   24.49    4.35
   5  -1   8   31.70    5.15
   5  -1   9   11.98    2.31
  -5   1  -9   12.74    3.54
   5  -1   9    7.99    2.89
  -5   1 -10  157.43   12.89
  -5   1 -10  141.27    9.91
  -5   1 -10  164.42   10.99
   5  -1  10  158.90   11.41
  -5   1 -11   19.94    5.52
   5  -1  11   17.29    4.04
  -5   1 -12   -6.50    5.26
  -5   1 -13   -3.32    4.94
  -5   0  13    6.01    3.33
  -5   0  12   -9.02    4.71
   5   0 -12    0.18    4.94
  -5   0  11    0.69    3.06
   5   0 -11   -4.02    4.48
   5   0 -11    1.96    2.27
   5   0 -10  162.40   15.69
  -5   0  10  149.39   10.12
   5   0 -10  170.15   11.19
   5   0  -9  494.93   25.56
  -5   0   9  460.72   17.87
   5   0  -9  483.02   19.11
   5   0  -8   12.61    4.34
  -5   0   8   13.22    3.26
   5   0  -8   16.73    3.79
   5   0  -7  109.20   11.41
  -5   0   7  109.57    8.79
   5   0  -7  107.51    8.84
   5   0  -6  165.88   12.97
  -5   0   6  186.74   11.28
   5   0  -6  173.87   11.20
   5   0  -5  434.84   19.98
  -5   0   5  441.07   17.08
   5   0  -5  412.01   17.07
   5   0  -4    4.40    2.84
   5   0  -4   10.11    3.19
  -5   0   4    8.65    2.81
   5   0  -3  343.21   15.99
  -5   0   3  353.39   15.00
   5   0  -3  310.52   14.84
   5   0  -2  314.50   14.33
  -5   0   2  333.14   14.46
   5   0  -2  294.68   14.39
   5   0  -1   55.11    5.88
  -5   0   1   59.12    6.23
   5   0  -1   49.54    6.13
   5   0   0  150.86    8.74
   5   0   0  156.99   10.46
   5   0   1  189.02    9.01
   5   0   1  189.58   11.53
   5   0   2   87.54    5.64
  -5   0  -2   84.70    7.31
   5   0   2   77.44    7.54
   5   0   3   71.29    4.54
  -5   0  -3   76.44    6.95
   5   0   3   60.73    6.83
  -5   0  -4  212.44   11.82
   5   0   4  221.37    6.68
  -5   0  -4  239.59   12.12
   5   0   4  219.79   12.50
  -5   0  -5   76.60    7.41
  -5   0  -5   77.87    7.09
   5   0   5   65.47    7.08
  -5   0  -6  124.24    9.54
  -5   0  -6  114.38    8.65
   5   0   6  103.26    8.81
  -5   0  -7   12.61    3.50
  -5   0  -7   11.44    3.25
   5   0   7    7.37    3.15
  -5   0  -8  251.50   12.83
   5   0   8  237.80   13.48
  -5   0  -9  206.08   11.73
   5   0   9  226.08   13.33
  -5   0 -10   81.12    9.19
  -5   0 -10   60.89    6.55
   5   0  10   75.18    7.96
  -5   0 -11   44.36    7.09
   5   0  11   44.69    6.12
  -5   0 -12    3.74    3.37
   5   0  12    7.36    3.00
  -5   0 -13   -5.07    4.68
  -5   0 -14   -3.18    4.42
  -5  -1  13   -0.43    3.00
  -5  -1  12   -0.19    3.11
  -5  -1  11   -3.59    3.35
   5   1 -11    0.35    1.70
  -5  -1  11    1.37    2.02
  -5  -1  10   42.76    7.40
   5   1 -10   41.85    7.70
  -5  -1  10   35.45    5.06
  -5  -1  10   38.66    4.87
   5   1 -10   43.62    5.60
   5   1  -9   18.46    5.06
  -5  -1   9   13.81    3.12
   5   1  -9   18.73    4.01
   5   1  -8   -5.52    5.23
   5   1  -8   -1.65    2.42
  -5  -1   8   -3.41    2.62
   5   1  -7  207.48   15.09
  -5  -1   7  202.93   11.75
   5   1  -7  216.29   12.62
   5   1  -6  288.96   16.82
  -5  -1   6  293.79   14.14
   5   1  -6  280.36   14.12
   5   1  -5   21.71    4.43
  -5  -1   5   29.75    4.64
   5   1  -5   23.42    4.39
   5   1  -4   28.84    5.25
  -5  -1   4   24.36    4.18
   5   1  -4   27.38    4.49
   5   1  -3   -1.53    3.40
  -5  -1   3   -1.66    1.98
   5   1  -3   -0.39    1.80
   5   1  -2  132.18    9.21
  -5  -1   2  129.05    9.10
   5   1  -2  131.42    9.45
   5   1  -1   51.68    5.52
  -5  -1   1   58.60    6.04
   5   1  -1   46.82    5.82
   5   1   0  386.60   13.43
   5   1   0  366.27   15.64
   5   1   1  125.30    6.95
   5   1   1  134.34    9.59
   5   1   2    1.68    1.45
   5   1   2   -0.01    1.88
  -5  -1  -2    0.80    1.61
   5   1   3  369.51    8.59
  -5  -1  -3  356.88   14.70
   5   1   3  345.77   15.37
  -5  -1  -4    9.91    2.78
   5   1   4   12.11    3.25
  -5  -1  -4    6.04    2.13
  -5  -1  -5   84.79    7.27
  -5  -1  -5   91.59    7.53
   5   1   5   79.98    7.63
  -5  -1  -6   18.90    3.86
  -5  -1  -6   23.66    4.08
   5   1   6   16.92    3.98
  -5  -1  -7  405.41   16.73
  -5  -1  -7  368.15   15.20
   5   1   7  370.68   16.58
  -5  -1  -8    0.95    2.17
   5   1   8    4.43    2.72
  -5  -1  -8    5.09    2.11
  -5  -1  -9  255.35   12.67
   5   1   9  277.42   14.62
  -5  -1 -10    7.99    4.17
  -5  -1 -10    4.58    2.32
   5   1  10   -0.83    2.64
  -5  -1 -11    0.55    3.34
   5   1  11    3.96    2.56
  -5  -1 -11    4.62    2.42
  -5  -1 -12    5.09    2.20
   5   1  12    3.78    2.58
  -5  -1 -13    3.46    4.12
  -5  -1 -14   18.12    5.85
  -5  -2  13    1.47    4.31
  -5  -2  12    7.17    4.74
  -5  -2  11    1.74    3.04
  -5  -2  11   -0.03    1.92
  -5  -2  10   58.89    8.56
  -5  -2  10   62.79    5.87
   5   2 -10   66.20    6.79
  -5  -2   9   60.51    8.17
  -5  -2   9   59.87    5.84
   5   2  -9   54.27    6.31
  -5  -2   9   64.09    6.79
  -5  -2   8   64.40    8.24
  -5  -2   8   62.38    6.02
  -5  -2   8   67.37    7.02
   5   2  -8   61.00    6.64
   5   2  -7   45.28    7.44
  -5  -2   7   36.37    5.10
   5   2  -7   39.57    5.49
   5   2  -6   56.30    7.54
  -5  -2   6   60.44    6.44
   5   2  -6   53.33    6.30
   5   2  -5   -6.24    5.24
   5   2  -5   -0.52    2.24
  -5  -2   5   -3.93    2.14
   5   2  -4   -1.55    3.28
   5   2  -4   -1.43    2.57
  -5  -2   4   -1.46    1.95
   5   2  -3   14.21    3.26
   5   2  -3   13.56    3.19
  -5  -2   3   16.27    3.53
   5   2  -2  435.87   16.49
  -5  -2   2  449.80   16.82
   5   2  -2  413.44   16.93
   5   2  -1   44.06    5.12
  -5  -2   1   47.89    5.62
   5   2  -1   43.39    5.68
   5   2   0   41.52    4.45
   5   2   0   34.19    5.02
   5   2   1  119.49    9.20
   5   2   2   28.77    4.80
  -5  -2  -2   32.64    4.58
  -5  -2  -3   31.77    4.52
   5   2   3   24.67    4.57
  -5  -2  -4   23.38    3.80
   5   2   4   25.35    4.71
  -5  -2  -4   22.06    3.85
  -5  -2  -5   69.09    6.11
  -5  -2  -5   73.69    6.73
   5   2   5   62.47    6.91
  -5  -2  -6  193.94   10.45
  -5  -2  -6  188.76   10.81
   5   2   6  177.29   11.63
  -5  -2  -7  121.32    8.78
   5   2   7  123.72    9.75
  -5  -2  -8    3.67    2.38
   5   2   8    1.22    2.17
  -5  -2  -8    2.06    1.95
  -5  -2  -9  130.12   10.19
  -5  -2  -9  121.07    8.84
   5   2   9  124.10    9.93
  -5  -2 -10   30.51    5.93
   5   2  10   29.11    5.10
  -5  -2 -10   32.39    4.78
  -5  -2 -10   24.95    4.00
  -5  -2 -11   -3.43    3.05
   5   2  11   -0.40    2.12
  -5  -2 -11   -3.87    2.58
  -5  -2 -11    1.24    2.07
  -5  -2 -12    6.94    4.06
  -5  -2 -12    1.45    1.80
  -5  -2 -13    6.14    3.38
  -5  -2 -14   -9.49    4.67
  -5  -3  13    3.67    5.16
  -5  -3  12   12.12    5.03
  -5  -3  11   23.13    6.41
  -5  -3  11   26.03    3.92
  -5  -3  10   -3.32    3.76
  -5  -3  10   -5.76    3.11
  -5  -3   9    0.46    2.78
   5   3  -9   -0.84    2.32
  -5  -3   9    1.86    2.03
  -5  -3   9    1.06    2.08
  -5  -3   8   97.04    7.37
  -5  -3   8   80.12    9.07
   5   3  -8   98.03    8.49
  -5  -3   8   92.16    8.26
  -5  -3   7   -2.30    3.04
   5   3  -7   -0.57    1.76
  -5  -3   7   -2.45    2.20
  -5  -3   7   -0.93    1.80
   5   3  -6    8.21    2.87
  -5  -3   6    2.82    2.32
  -5  -3   6    7.95    2.83
  -5  -3   5    7.62    2.88
   5   3  -5    3.46    2.33
  -5  -3   5    2.64    1.94
  -5  -3   4   41.14    5.80
   5   3  -4   42.54    5.66
  -5  -3   4   40.13    5.37
  -5  -3   3    4.56    2.69
  -5  -3   3    2.02    2.19
   5   3  -3   -0.45    2.19
  -5  -3   2  419.13   16.54
   5   3  -2  378.53   16.27
  -5  -3   1    9.70    2.77
   5   3  -1    5.79    2.49
  -5  -3   0   16.54    3.06
  -5  -3   0   13.86    3.35
   5   3   0   15.98    3.70
   5   3   1   87.12    7.99
  -5  -3  -2   91.29    7.63
   5   3   2   78.62    7.61
  -5  -3  -3    1.00    1.46
   5   3   3    0.70    1.97
  -5  -3  -4   74.25    5.61
  -5  -3  -4   76.53    7.03
   5   3   4   62.76    6.94
  -5  -3  -5   93.23    6.39
  -5  -3  -5   82.22    7.27
   5   3   5   78.53    7.63
  -5  -3  -6   67.36    5.87
  -5  -3  -6   66.51    6.66
   5   3   6   53.25    6.52
  -5  -3  -7  373.16   14.22
  -5  -3  -7  353.15   14.89
   5   3   7  326.13   15.63
  -5  -3  -8   67.51    6.21
  -5  -3  -8   62.38    6.26
   5   3   8   59.59    6.96
  -5  -3  -8   64.17    6.49
  -5  -3  -9    1.61    1.75
  -5  -3  -9    0.12    2.03
   5   3   9   -1.37    2.67
  -5  -3  -9   -3.26    2.42
  -5  -3 -10   24.74    4.60
  -5  -3 -10   21.37    5.33
   5   3  10    8.22    3.17
  -5  -3 -10   17.95    3.54
  -5  -3 -10   12.10    3.15
  -5  -3 -11   37.81    6.44
  -5  -3 -11   41.66    4.81
  -5  -3 -11   46.75    5.67
  -5  -3 -12   49.34    7.57
  -5  -3 -12   39.95    4.57
  -5  -3 -13    3.07    3.05
  -5  -3 -14    0.14    3.28
  -5  -3 -15   29.80    7.01
  -5  -4  13   20.59    6.17
  -5  -4  12   -2.71    3.98
  -5  -4  11   11.41    5.12
  -5  -4  10    0.01    3.09
  -5  -4  10    3.82    2.67
  -5  -4   9   12.59    4.58
  -5  -4   9   15.73    3.51
  -5  -4   8  265.75   12.25
  -5  -4   8  265.63   16.43
  -5  -4   8  247.23   13.56
  -5  -4   7    2.31    2.80
  -5  -4   7   -0.90    2.12
   5   4  -7    0.89    2.15
  -5  -4   7   -1.38    1.88
  -5  -4   6   51.40    5.63
  -5  -4   6   48.25    6.54
   5   4  -6   41.13    5.70
  -5  -4   6   47.68    6.09
  -5  -4   5  174.34   11.18
  -5  -4   5  188.42   10.40
  -5  -4   5  182.41   11.48
   5   4  -5  162.33   10.88
  -5  -4   5  194.79   11.73
  -5  -4   4   62.26    7.29
  -5  -4   4   67.94    6.45
  -5  -4   4   73.24    7.07
   5   4  -4   62.55    7.08
  -5  -4   4   71.12    7.27
  -5  -4   3    0.47    2.12
  -5  -4   3    3.78    2.53
   5   4  -3    1.75    2.29
  -5  -4   3    1.58    2.13
  -5  -4   2  694.78   21.01
  -5  -4   2  716.83   19.93
   5   4  -2  636.01   21.25
  -5  -4   2  674.51   21.24
  -5  -4   1  108.10    7.90
   5   4  -1   97.92    8.51
  -5  -4   1  120.76    9.07
  -5  -4   0    9.77    2.63
  -5  -4   0   12.80    3.36
  -5  -4   0   12.16    3.20
   5   4   0   10.17    3.24
  -5  -4  -1   40.64    4.16
  -5  -4  -1   41.74    5.04
   5   4   1   41.25    5.61
  -5  -4  -2    3.36    1.31
  -5  -4  -2    5.31    2.13
  -5  -4  -2    4.72    2.47
   5   4   2    3.19    1.92
  -5  -4  -3   44.01    5.18
  -5  -4  -3   45.85    3.82
   5   4   3   45.76    5.94
  -5  -4  -3   53.86    6.03
  -5  -4  -4  158.17    9.40
  -5  -4  -4  145.10    6.69
   5   4   4  140.74   10.23
  -5  -4  -4  154.76   10.04
  -5  -4  -5    0.70    1.17
  -5  -4  -5    1.57    2.11
   5   4   5   -1.46    2.51
  -5  -4  -5    1.65    1.99
  -5  -4  -6  399.88   14.76
  -5  -4  -6  394.47   12.45
   5   4   6  358.58   16.56
  -5  -4  -6  399.67   16.01
  -5  -4  -7   90.34    7.04
  -5  -4  -7   84.49    6.39
   5   4   7   75.62    7.90
  -5  -4  -7   91.02    7.78
  -5  -4  -8   23.88    3.77
  -5  -4  -8   18.35    3.63
   5   4   8   21.45    4.64
  -5  -4  -8   22.73    3.88
  -5  -4  -9   26.65    4.20
  -5  -4  -9   16.52    4.36
  -5  -4  -9   22.59    3.82
   5   4   9   21.63    4.57
  -5  -4  -9   13.54    3.31
  -5  -4 -10   55.66    7.19
  -5  -4 -10   52.76    5.37
  -5  -4 -10   57.38    6.44
  -5  -4 -10   59.76    6.39
  -5  -4 -11    9.64    3.24
  -5  -4 -11    3.15    3.39
  -5  -4 -11    2.94    1.92
  -5  -4 -11    5.17    2.58
  -5  -4 -12    3.72    2.76
  -5  -4 -12    2.62    1.80
  -5  -4 -13    0.58    3.38
  -5  -4 -14    5.46    3.98
  -5  -4 -15   18.52    5.52
  -5  -5  12   -0.70    3.28
  -5  -5  11   15.43    5.30
  -5  -5  10   69.49    6.48
  -5  -5  10   88.40   11.05
  -5  -5   9   82.66    7.23
  -5  -5   9   97.45   10.69
  -5  -5   8   69.57    6.62
  -5  -5   8   71.85    8.74
  -5  -5   8   65.87    7.29
  -5  -5   7   69.51    8.14
  -5  -5   7   68.12    6.67
  -5  -5   7   58.77    6.96
  -5  -5   6    6.83    2.85
  -5  -5   6    2.53    2.62
  -5  -5   6    2.14    2.05
  -5  -5   5  308.56   14.77
  -5  -5   5  281.57   12.85
  -5  -5   5  294.56   14.37
  -5  -5   5  281.61   14.58
  -5  -5   4   61.47    6.50
  -5  -5   4   58.40    6.20
  -5  -5   4   60.32    6.37
   5   5  -4   62.92    7.18
  -5  -5   4   49.10    6.26
  -5  -5   3  206.82   12.79
  -5  -5   3  200.76   10.92
  -5  -5   3  223.94   11.41
  -5  -5   3  220.04   10.80
   5   5  -3  200.13   12.22
  -5  -5   3  215.65   12.56
  -5  -5   2  191.63   11.67
  -5  -5   2  178.46   10.20
  -5  -5   2  190.45    9.26
  -5  -5   2  178.24   11.42
  -5  -5   1  266.44   12.38
   5   5  -1  230.52   13.16
  -5  -5   1  245.90   13.20
  -5  -5   0   58.19    6.09
   5   5   0   53.71    6.51
  -5  -5   0   55.11    6.55
  -5  -5  -1  146.87    8.32
  -5  -5  -1  149.65    9.31
   5   5   1  135.28   10.14
  -5  -5  -1  146.41   10.09
  -5  -5  -2   46.38    4.29
  -5  -5  -2   47.52    5.39
   5   5   2   45.29    6.12
  -5  -5  -2   51.93    6.21
  -5  -5  -3    0.16    1.04
  -5  -5  -3    0.71    1.17
   5   5   3    2.27    2.50
  -5  -5  -3    0.43    1.66
  -5  -5  -3   -0.15    2.23
  -5  -5  -4  266.04    7.16
  -5  -5  -4  275.96   12.42
  -5  -5  -4  284.65    7.28
   5   5   4  265.67   14.27
  -5  -5  -4  297.68   14.25
  -5  -5  -5    1.91    1.02
  -5  -5  -5    5.57    2.69
  -5  -5  -5    5.33    2.52
   5   5   5    2.75    2.86
  -5  -5  -6  477.57   16.18
  -5  -5  -6  443.33   11.41
   5   5   6  428.45   18.36
  -5  -5  -6  465.42   17.81
  -5  -5  -7   24.70    3.19
   5   5   7   30.41    5.34
  -5  -5  -7   34.65    5.10
  -5  -5  -7   39.26    5.14
  -5  -5  -8  267.00   12.06
  -5  -5  -8  242.24   10.41
  -5  -5  -8  253.74   13.13
  -5  -5  -9   22.07    4.74
  -5  -5  -9   19.40    4.15
  -5  -5  -9   19.14    3.77
  -5  -5 -10  136.42   10.69
  -5  -5 -10  122.95    8.41
  -5  -5 -10  115.90    8.99
  -5  -5 -11   45.86    5.32
  -5  -5 -11   41.33    6.48
  -5  -5 -12   17.81    4.24
  -5  -5 -12   10.89    3.06
  -5  -5 -13   -2.56    3.54
  -5  -5 -13   -1.59    2.26
  -5  -5 -14    6.51    3.24
  -5  -5 -15   34.60    7.68
  -5  -6  12   -4.30    3.95
  -5  -6  11    1.69    3.32
  -5  -6  10    7.07    3.35
  -5  -6  10    8.96    3.10
  -5  -6   9   34.93    6.91
  -5  -6   9   25.00    4.36
  -5  -6   8    0.73    2.40
  -5  -6   8    2.32    2.11
  -5  -6   7  145.18    9.61
  -5  -6   7  137.61   11.43
  -5  -6   6   92.42    7.86
  -5  -6   6   94.02    9.00
  -5  -6   5  328.58   15.10
  -5  -6   5  309.17   14.80
  -5  -6   5  296.15   13.54
  -5  -6   4   70.15    6.86
  -5  -6   4   66.65    6.65
  -5  -6   4   70.75    6.86
  -5  -6   3    2.38    2.50
  -5  -6   3   -0.11    1.67
  -5  -6   3    2.45    2.29
  -5  -6   3   -2.61    2.53
  -5  -6   2   20.61    4.55
  -5  -6   2   24.27    3.47
  -5  -6   2   20.23    3.96
  -5  -6   1  214.15   12.27
  -5  -6   1  230.75   11.83
  -5  -6   1  222.95    8.66
  -5  -6   0  129.05    8.84
  -5  -6   0  130.85    5.69
   5   6   0  115.91    9.67
  -5  -6  -1    2.16    0.91
  -5  -6  -1    5.33    2.69
   5   6   1    5.65    2.75
  -5  -6  -2  119.61    7.50
  -5  -6  -2  131.72    8.77
   5   6   2  112.04    9.69
  -5  -6  -3  218.92    9.25
  -5  -6  -3  223.25   11.48
   5   6   3  203.91   12.85
  -5  -6  -4   18.29    2.44
  -5  -6  -4   25.81    4.40
  -5  -6  -5    3.20    1.11
  -5  -6  -5    8.66    3.00
  -5  -6  -6  281.18    5.45
  -5  -6  -6  437.83   15.87
  -5  -6  -7    6.89    2.99
  -5  -6  -8  165.44   10.39
  -5  -6  -8  158.94    9.81
  -5  -6  -9  154.47    9.61
  -5  -6  -9  142.43   10.15
  -5  -6 -10    6.82    2.99
  -5  -6 -10    9.75    3.12
  -5  -6 -11   -4.17    3.77
  -5  -6 -11   -3.52    2.49
  -5  -6 -12    4.59    3.07
  -5  -6 -12   -0.95    2.65
  -5  -6 -13   -1.73    3.01
  -5  -6 -13    0.23    1.93
  -5  -6 -14    2.43    3.57
  -5  -6 -15   15.26    5.64
  -5  -7  12    2.03    3.56
  -5  -7  11    4.33    3.63
  -5  -7  10   37.86    7.81
  -5  -7  10   40.32    5.47
  -5  -7   9   39.23    7.03
  -5  -7   9   42.36    5.63
  -5  -7   8   18.80    4.82
  -5  -7   8   17.01    3.96
  -5  -7   7   53.06    6.33
  -5  -7   7   61.77    7.79
  -5  -7   6  165.87   10.75
  -5  -7   6  176.76   12.05
  -5  -7   5    7.96    2.96
  -5  -7   5    8.15    2.90
  -5  -7   5    9.54    3.39
  -5  -7   4    3.22    1.95
  -5  -7   4    9.15    3.30
  -5  -7   4    4.34    2.43
  -5  -7   3   22.92    3.65
  -5  -7   3   24.35    3.91
  -5  -7   3   29.78    4.92
  -5  -7   2  130.14    9.33
  -5  -7   2  120.11   10.44
  -5  -7   2  116.27    7.76
  -5  -7   2  112.96    6.87
  -5  -7   1    3.59    2.66
  -5  -7   1    3.17    1.51
  -5  -7   1    0.06    1.87
  -5  -7   1    0.99    2.58
  -5  -7   0    6.97    1.46
  -5  -7   0    5.10    2.47
  -5  -7   0   11.01    3.24
  -5  -7  -1  182.46   10.74
  -5  -7  -2    8.65    3.22
  -5  -7  -3  208.09   11.40
  -5  -7  -4   14.11    3.60
  -5  -7  -5  169.78   10.35
  -5  -7  -6   -3.20    3.32
  -5  -7  -7   64.23    6.49
  -5  -7  -7   71.86    6.60
  -5  -7  -8    0.44    0.63
  -5  -7  -8    2.55    2.15
  -5  -7  -8    4.58    2.54
  -5  -7  -9  104.14    8.15
  -5  -7  -9   93.12    8.06
  -5  -7 -10   -3.12    2.82
  -5  -7 -10    0.26    2.43
  -5  -7 -11    2.70    2.67
  -5  -7 -11    7.37    2.74
  -5  -7 -12   64.18    7.87
  -5  -7 -12   60.02    6.40
  -5  -7 -13    9.15    4.18
  -5  -7 -13    3.89    2.54
  -5  -7 -14    7.06    4.01
  -5  -7 -15   -5.51    4.83
  -5  -7 -16    8.73    5.11
  -5  -8  11   -0.22    3.23
  -5  -8  10   -9.11    4.44
  -5  -8   9   -3.40    3.75
  -5  -8   9    3.94    2.83
  -5  -8   8    0.14    2.57
  -5  -8   8    4.34    2.77
  -5  -8   7    9.10    3.55
  -5  -8   7   13.60    3.92
  -5  -8   6    4.17    2.43
  -5  -8   6   -2.62    3.07
  -5  -8   5   84.12    8.03
  -5  -8   5   83.25    7.48
  -5  -8   5   76.80    7.55
  -5  -8   4    3.01    2.25
  -5  -8   4    7.12    2.64
  -5  -8   4    2.32    3.02
  -5  -8   3    3.05    2.01
  -5  -8   3    0.94    1.85
  -5  -8   3   -3.33    3.40
  -5  -8   2   53.32    6.61
  -5  -8   2   52.88    5.17
  -5  -8   2   54.04    4.80
  -5  -8   1   23.56    2.87
  -5  -8   1   27.02    5.63
  -5  -8   1   20.71    3.20
  -5  -8   1   20.26    4.15
  -5  -8   0    6.74    3.29
  -5  -8   0    2.99    1.71
  -5  -8   0   -0.85    2.71
  -5  -8  -1    3.87    2.67
  -5  -8  -2   13.09    3.64
  -5  -8  -3  100.53    8.32
  -5  -8  -4   12.40    3.19
  -5  -8  -5   -0.04    2.58
  -5  -8  -6   12.24    2.82
  -5  -8  -6   14.64    3.75
  -5  -8  -7   91.39    8.10
  -5  -8  -7   84.15    6.49
  -5  -8  -8   -0.96    2.12
  -5  -8  -8    2.39    2.70
  -5  -8  -9   36.86    5.05
  -5  -8  -9   36.01    5.22
  -5  -8 -10   24.96    4.66
  -5  -8 -10   33.82    5.13
  -5  -8 -11   38.33    6.03
  -5  -8 -11   37.38    5.46
  -5  -8 -12   16.42    4.61
  -5  -8 -12    9.04    3.30
  -5  -8 -13    2.94    3.57
  -5  -8 -13   -4.97    3.25
  -5  -8 -14   -4.15    3.91
  -5  -8 -15    7.39    3.93
  -5  -8 -16   17.71    6.07
  -5  -9  11   -1.54    3.17
  -5  -9  10   15.63    5.40
  -5  -9   9   25.47    6.07
  -5  -9   9   28.10    5.41
  -5  -9   8   94.52    9.29
  -5  -9   8   89.94   10.24
  -5  -9   7    8.83    3.64
  -5  -9   7   16.24    4.69
  -5  -9   6   81.51    8.63
  -5  -9   6   92.15    8.90
  -5  -9   5   10.56    3.39
  -5  -9   5    4.49    3.33
  -5  -9   4    0.33    1.89
  -5  -9   4   -3.77    2.17
  -5  -9   4   -1.45    3.23
  -5  -9   3   21.58    3.75
  -5  -9   3   18.07    3.20
  -5  -9   3   13.04    3.92
  -5  -9   2  253.83   13.94
  -5  -9   2  244.82    9.90
  -5  -9   2  242.45   10.40
  -5  -9   1    0.23    1.58
  -5  -9   1    1.97    2.90
  -5  -9   0   22.68    2.75
  -5  -9   0   29.66    5.26
  -5  -9  -1  119.89    9.49
  -5  -9  -1  125.68    5.96
  -5  -9  -2   36.07    5.45
  -5  -9  -3   31.58    5.27
  -5  -9  -4    1.91    2.58
  -5  -9  -5    8.06    2.08
  -5  -9  -5   10.50    3.71
  -5  -9  -6   11.18    2.43
  -5  -9  -6   10.76    3.79
  -5  -9  -7  105.66    6.87
  -5  -9  -7  113.97    9.33
  -5  -9  -8   17.16    3.19
  -5  -9  -8   21.03    4.53
  -5  -9  -9    8.99    2.84
  -5  -9  -9    4.03    2.74
  -5  -9 -10   11.79    3.66
  -5  -9 -10    4.56    3.04
  -5  -9 -11    4.08    3.26
  -5  -9 -11    2.68    2.90
  -5  -9 -12   28.56    5.36
  -5  -9 -12   22.67    4.66
  -5  -9 -13   -2.27    3.22
  -5  -9 -13    4.28    2.68
  -5  -9 -14   -1.51    3.15
  -5  -9 -15    3.90    3.68
  -5 -10  10   23.10    6.20
  -5 -10   9   -2.82    3.49
  -5 -10   8  144.24   11.81
  -5 -10   8  153.82   13.80
  -5 -10   7   20.10    5.50
  -5 -10   7   16.19    4.88
  -5 -10   6   14.76    4.15
  -5 -10   6   23.56    5.67
  -5 -10   5    2.27    2.43
  -5 -10   5    2.20    2.96
  -5 -10   4   36.89    5.38
  -5 -10   4   43.68    6.78
  -5 -10   3   12.92    3.35
  -5 -10   3    6.44    3.84
  -5 -10   2  298.64   15.88
  -5 -10   1   62.57    4.27
  -5 -10   1   87.39    8.81
  -5 -10   0   13.33    1.77
  -5 -10   0   21.72    5.05
  -5 -10  -1    9.90    1.22
  -5 -10  -1   20.73    4.63
  -5 -10  -2   -3.03    0.91
  -5 -10  -2    1.27    2.65
  -5 -10  -3   32.35    1.75
  -5 -10  -3   31.54    1.98
  -5 -10  -4   33.02    2.19
  -5 -10  -4   49.28    6.48
  -5 -10  -5    0.03    1.23
  -5 -10  -5    3.59    2.80
  -5 -10  -6   56.58    4.11
  -5 -10  -6   58.12    7.20
  -5 -10  -7   89.49    5.82
  -5 -10  -7   91.39    8.85
  -5 -10  -8   41.72    4.42
  -5 -10  -8   39.79    6.07
  -5 -10  -9    3.47    2.02
  -5 -10  -9    6.89    3.61
  -5 -10 -10    1.43    2.11
  -5 -10 -10    1.61    2.71
  -5 -10 -11   -1.33    2.92
  -5 -10 -11   -2.19    2.76
  -5 -10 -12    4.17    2.98
  -5 -10 -12   -1.55    2.54
  -5 -10 -13   -3.67    3.09
  -5 -11   8   30.42    6.18
  -5 -11   7   21.32    5.28
  -5 -11   6   10.61    4.06
  -5 -11   5  105.69    9.48
  -5 -11   5  105.62   10.85
  -5 -11   4    4.19    3.64
  -5 -11   3    6.14    3.84
  -5 -11   2  153.63   12.26
  -5 -11   1  132.49   11.28
  -5 -11   0    4.60    3.64
  -5 -11  -1  130.68   11.20
  -5 -11  -2  111.85   10.38
  -5 -11  -3    1.42    2.96
  -5 -11  -4   29.64    5.50
  -5 -11  -5   12.42    3.86
  -5 -11  -6  157.28   12.08
  -5 -11  -7   73.37    8.74
  -5 -11  -8  166.16   12.52
  -5 -11  -9   34.28    6.21
  -5 -11 -10   -1.95    2.88
  -5 -11 -11   -0.03    2.89
  -5 -11 -12  -11.72    4.47
  -5 -11 -13    7.38    4.24
  -5 -12   7   29.41    6.97
  -5 -12   6   16.41    5.01
  -5 -12   5   11.44    4.51
  -5 -12   4    8.22    4.08
  -5 -12   3   -0.90    3.30
  -5 -12   2   11.90    4.92
  -5 -12   1   28.96    6.48
  -5 -12   0   61.40    8.37
  -5 -12  -1   10.82    4.76
  -5 -12  -2   16.55    5.24
  -5 -12  -3   54.50    7.77
  -5 -12  -4   29.62    5.97
  -5 -12  -5   14.20    4.62
  -5 -12  -6   94.67    9.94
  -5 -12  -7   15.06    5.08
  -5 -12  -8   32.40    6.58
  -5 -12  -9   40.05    7.18
  -5 -12 -10    0.55    3.41
  -5 -12 -11   13.76    4.95
  -5 -12 -12   14.32    5.01
  -5 -12 -13   -1.24    3.45
  -5 -13   7    6.59    4.61
  -5 -13   6   21.23    6.45
  -5 -13   5   22.03    6.54
  -5 -13   4   -7.12    4.69
  -5 -13   3    4.97    3.58
  -5 -13   2    4.52    3.47
  -5 -13   1    2.80    4.77
  -5 -13   0   -0.22    4.65
  -5 -13  -1   -6.58    4.49
  -5 -13  -2   -6.98    4.94
  -5 -13  -3  107.02   11.23
  -5 -13  -4    8.14    3.89
  -5 -13  -5   48.38    7.79
  -5 -13  -6   -4.78    4.71
  -5 -13  -7    8.31    4.36
  -5 -13  -8    3.40    3.22
  -5 -13  -9   50.02    8.30
  -5 -13 -10   14.38    5.15
  -5 -13 -11    4.68    4.45
  -5 -13 -12   28.88    6.63
  -5 -14   3   10.83    5.47
  -5 -14   2    2.11    4.18
  -5 -14   1   24.76    6.68
  -5 -14   0   26.28    6.21
  -5 -14  -1   48.45    8.19
  -5 -14  -2   18.97    5.72
  -5 -14  -3   39.74    7.59
  -5 -14  -4   -2.23    3.67
  -5 -14  -5   -6.43    4.28
  -5 -14  -6   14.61    4.82
  -5 -14  -7   22.61    6.16
  -5 -14  -8   12.05    4.61
  -5 -14  -9    5.43    4.52
  -5 -14 -10    0.97    3.55
   6 -10  -8   23.17    6.66
   6 -10  -7    9.14    4.52
   6 -10  -6   12.65    5.66
   6 -10  -5  198.90   18.75
   6 -10  -4   26.24    7.63
   6 -10  -3    1.63    3.47
   6 -10  -2   32.10    7.62
   6 -10  -1   15.02    6.36
   6 -10   0    4.97    4.58
   6 -10   1   -9.94    5.23
   6 -10   2   10.26    4.44
   6 -10   3   77.95   11.94
   6 -10   4   11.67    4.25
   6 -10   5   51.71   10.27
   6  -9 -11   16.93    6.04
   6  -9 -10   10.22    4.78
   6  -9  -9    1.11    3.85
   6  -9  -8   10.52    4.13
   6  -9  -7    1.49    3.41
   6  -9  -6   24.65    6.98
   6  -9  -5   37.27    7.92
   6  -9  -4    2.26    2.89
   6  -9  -3    5.36    4.49
   6  -9  -2   46.17    9.12
   6  -9  -1    6.72    5.30
   6  -9   0   -6.16    4.46
   6  -9   1    3.53    3.48
   6  -9   2  -13.68    5.73
   6  -9   3   61.41   10.37
   6  -9   4   15.90    5.52
   6  -9   5   67.47   10.77
   6  -9   6   -3.67    3.87
   6  -9   7   23.26    6.95
   6  -9   8   24.68    6.82
   6  -8 -12   -3.85    3.35
   6  -8 -11   72.73   10.89
   6  -8 -10    6.86    3.94
   6  -8  -9   15.33    7.29
   6  -8  -9   -1.23    3.22
   6  -8  -8   67.43   12.70
   6  -8  -8   69.43   10.41
   6  -8  -7   18.85    5.91
   6  -8  -6   41.17    8.15
   6  -8  -5  116.36   13.38
   6  -8  -4   94.78   12.11
   6  -8  -3   -1.36    3.40
   6  -8  -2   58.61    9.74
   6  -8  -1   -3.44    4.41
   6  -8   0    1.76    3.45
   6  -8   1    1.60    2.88
   6  -8   2    1.86    3.60
   6  -8   3  113.13   13.07
   6  -8   4    2.91    3.28
   6  -8   5   67.66   10.49
   6  -8   6    6.76    3.82
   6  -8   7    6.60    4.28
   6  -8   8    7.31    4.36
   6  -8   9   -1.19    3.26
   6  -7 -12   45.87    8.39
   6  -7 -11    8.70    4.17
   6  -7 -10   53.20   10.92
   6  -7 -10   45.31    8.61
   6  -7  -9   53.62   11.01
   6  -7  -9   40.41    8.13
   6  -7  -8  111.77   15.19
   6  -7  -8   87.46   11.54
   6  -7  -7   11.10    4.99
   6  -7  -6  145.08   14.37
   6  -7  -5   -2.44    3.56
   6  -7  -4  193.47   16.45
   6  -7  -3   50.67    8.46
   6  -7  -2   44.43    8.12
   6  -7  -1    3.23    3.75
   6  -7   0   14.34    5.34
   6  -7   1   82.25   10.90
   6  -7   2    2.41    3.50
   6  -7   3   98.49   12.04
   6  -7   4    8.73    4.32
   6  -7   5   71.85   10.25
   6  -7   6   19.35    6.00
   6  -7   7   49.38    8.75
   6  -7   8   21.41    6.16
   6  -7   9    5.59    3.53
   6  -6 -12   14.14    5.10
   6  -6 -11   18.73    8.21
   6  -6 -11   15.70    5.06
   6  -6 -10    1.20    4.81
   6  -6 -10    2.59    2.92
   6  -6  -9   82.14   12.99
   6  -6  -9   98.73   11.77
   6  -6  -8   44.79    8.88
   6  -6  -8   55.41    9.01
   6  -6  -7   10.68    6.52
   6  -6  -7   -0.19    3.13
   6  -6  -6   41.23    7.73
   6  -6  -5   53.68    8.48
   6  -6  -4   58.63    8.79
   6  -6  -3  157.38   14.30
   6  -6  -2   17.62    5.62
   6  -6  -1   87.54   10.65
   6  -6   0   55.33    8.31
   6  -6   1   54.22    8.52
   6  -6   2    8.49    3.80
   6  -6   3  126.61   12.90
   6  -6   4  166.49   14.54
   6  -6   5    7.56    4.25
   6  -6   6  106.27   11.85
   6  -6   7    9.74    4.56
   6  -6   8    1.89    3.34
   6  -6   9   -3.43    3.71
   6  -5 -12   12.06    4.40
   6  -5 -11   72.35   12.39
   6  -5 -11   73.63    9.65
   6  -5 -10   14.26    6.72
   6  -5 -10    3.56    2.90
   6  -5  -9  230.21   20.49
   6  -5  -9  224.95   16.69
   6  -5  -8    0.01    4.27
   6  -5  -8    0.37    3.19
   6  -5  -7    5.41    5.07
   6  -5  -7   15.89    4.92
   6  -5  -6   14.17    5.44
   6  -5  -6    9.22    3.87
   6  -5  -5  148.21   15.14
   6  -5  -5  136.65   12.86
   6  -5  -4   21.96    5.58
   6  -5  -3  249.61   17.15
   6  -5  -2  220.69   16.09
   6  -5  -1  160.62   13.85
   6  -5   0  173.64   14.36
   6  -5   1   -0.09    3.43
   6  -5   2   86.11   10.19
   6  -5   3    1.56    3.15
   6  -5   4  300.13   18.71
   6  -5   5  116.26   11.93
   6  -5   6   25.56    6.35
   6  -5   7    0.77    3.29
   6  -5   8   12.67    4.71
   6  -5   9   43.31    7.67
   6  -5  10   -0.22    2.66
   6  -4 -12    4.54    3.55
   6  -4 -11   61.94   11.13
   6  -4 -11   73.37    9.43
   6  -4 -10   -6.08    6.71
   6  -4 -10    0.97    3.00
   6  -4  -9   14.39    6.17
   6  -4  -9   15.26    4.76
   6  -4  -8   14.57    6.53
   6  -4  -8   12.23    4.60
   6  -4  -7   47.94    8.88
   6  -4  -7   43.37    7.49
   6  -4  -6   -7.44    5.14
   6  -4  -6    0.81    2.73
   6  -4  -5  203.20   16.55
   6  -4  -5  220.29   15.72
   6  -4  -4    1.25    4.02
   6  -4  -4   -2.64    3.70
   6  -4  -3    2.17    2.57
   6  -4  -2   25.25    5.60
   6  -4  -1   21.02    5.26
   6  -4   0  213.81   15.35
   6  -4   1   71.60    9.11
   6  -4   2    3.18    2.92
   6  -4   3   53.80    7.91
   6  -4   4   97.87   10.54
   6  -4   5   53.09    8.03
   6  -4   6   35.67    6.72
   6  -4   7   72.80    9.31
   6  -4   8   55.74    8.35
   6  -4   9   -1.32    2.67
   6  -4  10    3.17    2.99
   6  -3 -12  -14.55    6.86
   6  -3 -11   68.94   12.13
   6  -3 -11   65.08    8.33
   6  -3 -10   -6.24    7.02
   6  -3 -10    3.70    2.77
   6  -3  -9   83.38   12.01
   6  -3  -9   73.45    9.20
   6  -3  -8   57.48   10.20
   6  -3  -8   66.70    8.69
   6  -3  -7   -3.77    4.99
   6  -3  -7    0.37    2.69
   6  -3  -6   34.07    7.23
   6  -3  -6   34.02    6.30
   6  -3  -5  322.28   20.04
   6  -3  -5  307.70   17.96
   6  -3  -4   -4.28    3.83
   6  -3  -4    0.71    2.82
   6  -3  -3   66.65    9.02
   6  -3  -3   49.43    7.44
   6  -3  -2  221.55   15.28
   6  -3  -2  195.46   14.19
   6  -3  -1  225.77   15.19
   6  -3   0    9.35    3.69
   6  -3   1   -1.74    3.54
   6  -3   2   23.28    5.49
   6  -3   3   87.81    9.64
   6  -3   4  159.01   12.85
   6  -3   5  174.28   13.46
   6  -3   6   34.77    6.39
   6  -3   7   -1.36    2.69
   6  -3   8   -2.97    3.30
   6  -3   9    2.41    2.92
   6  -3  10    7.64    3.93
  -6   3 -11    6.47    3.58
   6  -3  11   -4.53    3.23
   6  -2 -12   -8.51    5.75
   6  -2 -11  190.52   18.73
   6  -2 -11  168.82   13.05
   6  -2 -10   65.68   10.91
   6  -2 -10   63.87    8.22
   6  -2  -9    6.22    5.09
   6  -2  -9    9.55    3.62
   6  -2  -8   19.11    5.58
   6  -2  -8   29.06    5.77
   6  -2  -7  100.34   12.03
   6  -2  -7  100.03   10.23
   6  -2  -6    5.13    3.83
   6  -2  -6    7.63    3.50
   6  -2  -5  339.64   20.05
   6  -2  -5  344.15   18.33
   6  -2  -4  207.17   14.96
   6  -2  -4  193.53   13.88
   6  -2  -3   48.28    7.05
   6  -2  -3   49.72    7.25
   6  -2  -2    2.99    3.75
   6  -2  -2   11.53    3.78
   6  -2  -1    1.52    2.92
   6  -2  -1    1.43    2.22
   6  -2   0    5.97    3.83
   6  -2   0    4.46    2.69
   6  -2   1   11.55    3.80
   6  -2   2    4.00    2.27
   6  -2   3   85.14    9.37
   6  -2   4   18.35    4.55
   6  -2   5   69.78    8.38
   6  -2   6    6.33    3.22
   6  -2   7   23.77    5.23
   6  -2   8    9.37    3.52
   6  -2   9    3.11    2.64
   6  -2  10   11.18    4.22
  -6   2 -11   10.98    4.41
   6  -2  11    7.97    3.99
  -6   2 -12   -3.14    4.69
  -6   1  12   21.71    6.35
   6  -1 -12   26.97    8.15
   6  -1 -11   19.50    7.21
   6  -1 -11   19.32    4.83
   6  -1 -10   -3.52    4.53
   6  -1 -10   13.26    4.13
   6  -1  -9   -2.51    5.69
   6  -1  -9    2.18    2.82
   6  -1  -8  428.94   24.71
   6  -1  -8  379.04   19.11
   6  -1  -7   -2.00    5.15
   6  -1  -7    0.64    2.61
   6  -1  -6   72.94    9.63
   6  -1  -6   69.85    8.37
   6  -1  -5   17.85    4.63
   6  -1  -5   21.68    5.06
   6  -1  -4  140.77   12.04
   6  -1  -4  129.61   11.32
   6  -1  -3   77.21    8.77
   6  -1  -3   77.17    8.74
   6  -1  -2  235.40   14.11
   6  -1  -2  229.13   14.53
   6  -1  -1   29.20    5.32
   6  -1  -1   33.40    5.78
   6  -1   0   24.22    4.39
   6  -1   0   24.76    5.03
   6  -1   1  139.61    9.25
   6  -1   1  128.59   10.89
   6  -1   2    0.96    2.20
   6  -1   2    1.59    2.54
   6  -1   3  402.09   13.67
   6  -1   3  351.90   17.87
  -6   1  -4    3.46    2.97
   6  -1   4   -3.14    2.91
   6  -1   5  243.14   15.17
   6  -1   6  283.79   16.32
   6  -1   7    0.28    2.51
   6  -1   8   -5.46    3.53
   6  -1   9   30.18    6.07
   6  -1  10    1.42    2.75
  -6   1 -11   12.56    5.47
   6  -1  11    4.62    3.32
  -6   1 -12   23.00    6.28
  -6   0  12    3.41    4.37
   6   0 -12    7.10    5.86
  -6   0  11   -5.64    4.65
   6   0 -11   -7.54    8.13
   6   0 -11   -0.63    2.56
   6   0 -10   44.17    9.20
   6   0 -10   41.86    6.58
   6   0  -9  242.95   19.04
   6   0  -9  259.90   15.81
   6   0  -8   15.86    5.08
   6   0  -8   44.17    6.76
   6   0  -7    3.50    4.26
   6   0  -7    6.43    3.40
   6   0  -6    1.25    3.97
   6   0  -6    2.93    2.40
   6   0  -5   -4.82    4.91
   6   0  -5    0.64    2.36
   6   0  -4  140.71   11.83
   6   0  -4  134.96   11.04
   6   0  -3  506.97   21.14
   6   0  -3  484.32   20.62
   6   0  -2  114.07    9.64
   6   0  -2  113.28   10.10
   6   0  -1   26.36    4.55
   6   0  -1   28.38    5.31
   6   0   0  214.73   11.43
   6   0   0  209.89   13.73
   6   0   1   27.28    4.09
   6   0   1   23.69    4.94
   6   0   2  109.04    7.05
   6   0   2   92.67    9.22
   6   0   3  155.99    7.42
   6   0   3  140.23   11.27
   6   0   4  146.53    6.13
  -6   0  -4  152.95   10.81
   6   0   4  137.18   11.13
  -6   0  -5   30.76    5.15
   6   0   5   17.04    1.48
   6   0   5   27.83    5.44
  -6   0  -6  453.82   19.34
   6   0   6  430.73   19.71
   6   0   7    0.68    2.81
   6   0   8   20.30    4.95
   6   0   9    0.34    2.41
   6   0  10    2.20    2.50
  -6   0 -11   35.12    7.29
   6   0  11   41.37    6.98
  -6   0 -12   12.32    5.09
  -6   0 -13   28.21    6.91
  -6  -1  12   16.32    6.04
  -6  -1  11   36.61    7.49
   6   1 -11   40.60    6.29
  -6  -1  11   34.70    4.98
  -6  -1  10   -1.74    3.27
   6   1 -10    2.11    2.29
   6   1  -9  148.65   15.03
   6   1  -9  133.49   11.12
   6   1  -8   58.87    9.14
   6   1  -8   56.63    7.55
   6   1  -7   71.89    9.99
   6   1  -7   66.66    8.05
   6   1  -6   -3.18    4.49
   6   1  -6    0.55    2.47
   6   1  -5   54.47    7.82
   6   1  -5   63.40    7.75
   6   1  -4   -3.91    4.57
   6   1  -4   -1.57    2.82
   6   1  -3   62.90    7.25
   6   1  -3   59.46    7.31
   6   1  -2   53.73    6.45
   6   1  -2   54.62    6.98
   6   1  -1   46.10    5.72
   6   1  -1   58.33    7.28
   6   1   0  318.11   13.50
   6   1   0  308.35   16.33
   6   1   1    0.87    1.93
   6   1   1    3.41    2.76
   6   1   2  113.94    6.72
   6   1   2  101.35    9.54
   6   1   3    0.39    2.32
  -6  -1  -4  161.79   10.59
   6   1   4  142.96   11.27
  -6  -1  -5   -3.02    2.40
   6   1   5   -2.75    2.41
  -6  -1  -6  210.48   12.51
   6   1   6  173.31   12.62
  -6  -1  -7   23.36    4.71
   6   1   7   24.00    5.09
   6   1   8    2.92    3.15
   6   1   9   19.65    5.13
   6   1  10    6.10    3.08
  -6  -1 -11   18.78    5.29
   6   1  11    5.49    3.53
  -6  -1 -12   13.74    4.84
   6   1  12    5.18    3.37
  -6  -1 -12    4.32    2.41
  -6  -1 -13   48.59    8.82
  -6  -2  12   -0.20    2.77
  -6  -2  11   47.33    8.28
  -6  -2  11   47.82    5.83
  -6  -2  10    0.74    3.84
  -6  -2  10   -1.98    2.19
   6   2 -10    4.94    2.65
  -6  -2   9   35.07    6.89
   6   2  -9   36.81    6.15
  -6  -2   9   46.10    6.00
   6   2  -8   14.94    4.33
   6   2  -7   43.79    6.41
   6   2  -6    7.37    4.30
   6   2  -6    8.53    3.44
   6   2  -5  106.44   10.82
   6   2  -5  102.23    9.62
   6   2  -4   -0.82    4.44
   6   2  -4    5.21    2.96
   6   2  -3   43.68    6.15
   6   2  -3   52.09    6.85
   6   2  -2   76.63    7.54
   6   2  -2   81.61    8.61
   6   2  -1  132.62    9.41
   6   2  -1  124.57   10.49
   6   2   0  221.44   13.91
   6   2   1   52.98    7.14
   6   2   2   -0.45    2.74
   6   2   3    3.24    2.84
  -6  -2  -4  391.34   15.38
   6   2   4  352.91   17.77
  -6  -2  -5  124.60    8.95
   6   2   5  107.33   10.16
  -6  -2  -6    5.55    2.73
   6   2   6   -0.13    2.80
  -6  -2  -7   15.85    3.70
   6   2   7   15.27    4.42
  -6  -2  -8   32.79    5.36
   6   2   8   20.81    5.15
   6   2   9    0.44    2.38
   6   2  10    6.68    3.66
  -6  -2 -10    6.84    2.76
  -6  -2 -11   30.74    6.30
   6   2  11   23.32    5.35
  -6  -2 -11   29.90    4.74
   6   2  12   32.61    6.15
  -6  -2 -12   39.48    5.34
  -6  -2 -13    4.10    4.55
  -6  -3  12    9.03    3.32
  -6  -3  11   99.47   12.29
  -6  -3  10    4.76    3.50
  -6  -3  10    0.75    1.98
   6   3 -10   -0.57    2.42
  -6  -3   9   27.22    5.92
   6   3  -9   38.11    6.33
  -6  -3   9   39.87    5.28
  -6  -3   8   -5.86    4.07
  -6  -3   8   -0.61    2.63
   6   3  -8   -1.13    3.36
  -6  -3   7    5.57    2.96
   6   3  -7    6.93    2.77
  -6  -3   7    9.76    3.69
  -6  -3   6  168.00   10.94
   6   3  -6  162.45   12.12
   6   3  -5  540.75   21.66
   6   3  -4    7.21    3.41
   6   3  -3   -0.19    2.30
   6   3  -2   24.23    4.94
   6   3  -1   74.84    8.13
   6   3   0    6.45    3.06
   6   3   1   58.59    7.46
   6   3   2  127.94   10.77
   6   3   3   83.53    9.00
  -6  -3  -4  106.98    7.57
   6   3   4   92.21    9.47
  -6  -3  -5   55.60    5.59
   6   3   5   41.57    6.50
  -6  -3  -6    6.77    2.64
   6   3   6    2.67    2.67
  -6  -3  -7    8.25    2.53
   6   3   7    1.11    2.40
  -6  -3  -8   -0.90    2.32
  -6  -3  -8   -0.03    2.45
   6   3   8   -0.59    2.42
  -6  -3  -9   10.49    3.29
   6   3   9    5.39    3.17
  -6  -3  -9    5.12    2.76
  -6  -3 -10    3.36    2.58
   6   3  10    0.40    2.66
  -6  -3 -11    7.34    4.10
  -6  -3 -11    3.89    2.82
   6   3  11    4.49    2.63
  -6  -3 -12    1.11    3.25
  -6  -3 -12   -2.22    2.81
  -6  -3 -13    5.76    3.67
  -6  -3 -14   35.09    7.82
  -6  -4  12   22.94    6.79
  -6  -4  11   73.18   10.59
  -6  -4  10   22.42    6.16
  -6  -4  10   20.12    3.96
  -6  -4   9    3.18    3.33
  -6  -4   9   -0.13    2.67
  -6  -4   8   54.75    7.91
   6   4  -8   45.64    6.83
  -6  -4   8   49.82    6.30
  -6  -4   7   52.62    7.56
  -6  -4   7   49.26    6.36
   6   4  -7   48.53    7.17
  -6  -4   6   17.52    4.39
  -6  -4   6   21.37    4.36
   6   4  -6   19.79    4.59
  -6  -4   5   65.72    7.26
   6   4  -5   63.93    7.85
   6   4  -4    1.39    2.25
  -6  -4   4   -2.63    3.04
  -6  -4   3    3.66    3.06
   6   4  -3   -0.26    2.19
  -6  -4   3    0.45    2.42
  -6  -4   2  139.92   10.14
  -6  -4   2  139.67    9.76
   6   4  -2  127.83   10.75
  -6  -4   1   47.64    5.70
   6   4  -1   44.08    6.56
   6   4   0   46.87    6.73
   6   4   1  143.13   11.31
   6   4   2   25.83    5.17
  -6  -4  -3   31.18    3.85
   6   4   3   27.00    5.35
  -6  -4  -4  194.02    9.05
   6   4   4  168.97   12.41
  -6  -4  -5  118.32    8.97
  -6  -4  -5  115.06    7.17
   6   4   5   93.47    9.62
  -6  -4  -6   54.14    5.27
   6   4   6   47.01    7.10
  -6  -4  -6   52.92    6.09
  -6  -4  -7    6.59    2.07
   6   4   7    4.41    2.92
  -6  -4  -7    5.01    2.97
  -6  -4  -8    6.89    2.45
  -6  -4  -8    9.02    3.07
   6   4   8    5.85    3.16
  -6  -4  -9    3.54    1.98
   6   4   9    3.75    3.08
  -6  -4  -9    1.78    2.41
  -6  -4 -10   14.75    4.61
   6   4  10    9.41    3.94
  -6  -4 -10   13.82    3.56
  -6  -4 -11    1.77    3.55
  -6  -4 -11   -1.44    2.69
  -6  -4 -12   25.12    5.97
  -6  -4 -12   19.59    3.71
  -6  -4 -13    6.40    4.30
  -6  -4 -14    5.40    3.34
  -6  -5  12   23.70    6.72
  -6  -5  11   23.27    6.51
  -6  -5  10   46.60    8.14
  -6  -5  10   30.83    5.18
  -6  -5   9   -2.44    3.71
  -6  -5   9    3.10    3.10
  -6  -5   8  151.36   10.50
  -6  -5   8  161.92   13.27
  -6  -5   7    7.98    3.65
  -6  -5   7    2.66    2.39
  -6  -5   6   -5.00    3.06
  -6  -5   6    0.87    2.62
   6   5  -6    2.95    2.61
  -6  -5   5   54.04    6.62
  -6  -5   5   52.27    6.68
   6   5  -5   47.82    6.80
  -6  -5   4  101.26    8.77
  -6  -5   4   87.85    8.01
   6   5  -4   78.48    8.68
  -6  -5   3  189.46   10.88
  -6  -5   3  214.28   12.46
   6   5  -3  185.22   13.00
  -6  -5   2   55.23    6.84
  -6  -5   2   65.74    7.08
   6   5  -2   62.65    7.74
  -6  -5   1  352.08   15.42
  -6  -5   1  376.34   16.15
   6   5  -1  325.56   17.23
  -6  -5   0  150.15   10.32
   6   5   0  126.83   11.00
   6   5   1   -1.36    2.89
  -6  -5  -1    2.28    2.80
  -6  -5  -2   10.73    2.68
   6   5   2   10.42    3.98
  -6  -5  -2   17.13    4.29
  -6  -5  -3  488.99   18.14
  -6  -5  -3  471.09   11.91
   6   5   3  456.69   20.48
  -6  -5  -4    3.58    1.38
   6   5   4    7.45    3.66
  -6  -5  -5  332.82   15.08
  -6  -5  -5  315.75    9.98
  -6  -5  -6  549.53   19.08
  -6  -5  -6  529.48   13.88
   6   5   6  516.12   22.10
  -6  -5  -7   13.91    2.57
  -6  -5  -7   18.50    4.21
   6   5   7   16.94    4.92
  -6  -5  -8    0.08    1.48
   6   5   8    3.66    3.30
  -6  -5  -8    5.50    2.70
  -6  -5  -9   36.53    4.66
  -6  -5  -9   35.31    5.07
  -6  -5 -10    3.86    3.56
  -6  -5 -10    0.46    2.44
  -6  -5 -11   13.14    4.25
  -6  -5 -11   12.99    3.50
  -6  -5 -12   20.80    5.56
  -6  -5 -12   23.29    4.49
  -6  -5 -13   12.09    4.96
  -6  -5 -14   -3.26    3.69
  -6  -6  11    2.95    3.88
  -6  -6  10   53.69    8.93
  -6  -6   9   78.79    7.88
  -6  -6   9   75.33    9.88
  -6  -6   8   14.65    4.73
  -6  -6   8   28.80    5.46
  -6  -6   7    5.61    3.04
  -6  -6   7    1.36    3.25
  -6  -6   6   24.70    5.08
  -6  -6   6   24.77    4.77
  -6  -6   5   10.36    3.43
  -6  -6   5    4.57    2.48
  -6  -6   4    4.40    2.24
  -6  -6   4    3.80    3.39
  -6  -6   3  125.04    9.45
  -6  -6   3  126.61    9.67
  -6  -6   3  120.43    8.50
   6   6  -3  112.03   10.60
  -6  -6   2    3.81    2.26
  -6  -6   2   -4.27    2.78
   6   6  -2    1.63    2.97
  -6  -6   2    0.84    2.82
  -6  -6   1   36.06    5.48
  -6  -6   1   34.85    4.00
   6   6  -1   38.49    6.39
  -6  -6   1   37.74    5.65
  -6  -6   0   38.27    5.15
  -6  -6   0   53.07    6.60
  -6  -6   0   43.35    4.01
   6   6   0   36.76    6.30
  -6  -6  -1  136.24    9.90
   6   6   1  117.09   10.72
  -6  -6  -2  158.60    8.61
  -6  -6  -2  169.01   10.92
   6   6   2  163.56   12.50
  -6  -6  -3   25.49    3.36
  -6  -6  -3   16.52    1.48
   6   6   3   25.27    5.73
  -6  -6  -3   33.73    5.23
  -6  -6  -4   10.51    1.95
  -6  -6  -4    6.30    0.90
   6   6   4   13.97    4.51
  -6  -6  -4   11.34    3.59
  -6  -6  -5  171.15   11.06
   6   6   5  149.16   12.28
  -6  -6  -6  488.52   18.20
   6   6   6  459.15   21.33
  -6  -6  -7    4.24    3.27
  -6  -6  -8   75.96    7.52
  -6  -6  -9    5.09    3.30
  -6  -6  -9   16.87    3.72
  -6  -6 -10   -2.72    3.76
  -6  -6 -10    1.20    2.63
  -6  -6 -11   -1.02    3.54
  -6  -6 -11    4.46    2.31
  -6  -6 -12   48.13    7.64
  -6  -6 -12   42.13    5.84
  -6  -6 -13   55.31    8.71
  -6  -6 -14    1.17    3.67
  -6  -6 -15   77.87   10.97
  -6  -7  11    1.24    3.27
  -6  -7  10    1.95    3.22
  -6  -7   9   12.86    5.14
  -6  -7   9    9.15    3.63
  -6  -7   8   41.11    6.97
  -6  -7   8   37.35    5.64
  -6  -7   7   11.89    3.91
  -6  -7   7    7.15    2.90
  -6  -7   6    0.27    2.37
  -6  -7   6    0.61    3.02
  -6  -7   5    2.21    2.55
  -6  -7   5    7.96    3.55
  -6  -7   4    0.75    2.05
  -6  -7   4    3.23    2.01
  -6  -7   4    0.01    2.56
  -6  -7   3   26.71    4.15
  -6  -7   3   34.14    5.31
  -6  -7   3   25.52    4.75
  -6  -7   2   14.02    2.87
  -6  -7   2   18.02    3.88
  -6  -7   2   10.62    3.64
  -6  -7   1    0.74    2.04
  -6  -7   1    4.31    1.41
  -6  -7   1    1.94    2.76
  -6  -7   0  110.68    9.30
  -6  -7   0   95.30    4.98
  -6  -7   0  102.17    8.81
  -6  -7  -1    5.53    1.01
  -6  -7  -1    3.72    3.26
  -6  -7  -2    1.86    2.69
  -6  -7  -3    0.45    1.93
  -6  -7  -3   -1.39    3.07
  -6  -7  -4   36.94    3.89
  -6  -7  -4   40.11    5.69
  -6  -7  -5   -0.47    1.25
  -6  -7  -5    0.11    2.55
  -6  -7  -6  134.74    9.97
  -6  -7  -7   18.47    4.36
  -6  -7  -8    6.43    2.73
  -6  -7  -8    0.13    2.46
  -6  -7  -9    1.89    2.49
  -6  -7  -9    0.21    2.51
  -6  -7 -10    8.15    3.64
  -6  -7 -10   -2.32    2.65
  -6  -7 -11    4.67    2.77
  -6  -7 -11    7.64    3.44
  -6  -7 -12    2.70    3.35
  -6  -7 -12   -0.64    2.61
  -6  -7 -13   36.42    6.88
  -6  -7 -13   34.43    5.47
  -6  -7 -14   41.57    8.09
  -6  -7 -15   27.99    7.01
  -6  -8  10   11.83    4.84
  -6  -8   9   27.58    6.39
  -6  -8   9   23.56    4.84
  -6  -8   8    9.69    4.15
  -6  -8   8    7.70    3.28
  -6  -8   7    1.62    2.50
  -6  -8   7    2.27    2.83
  -6  -8   6    6.60    3.37
  -6  -8   6    1.11    2.90
  -6  -8   5   36.62    5.66
  -6  -8   5   37.41    6.11
  -6  -8   4    0.51    1.80
  -6  -8   4   -5.98    4.01
  -6  -8   3    5.42    2.24
  -6  -8   3    0.77    1.94
  -6  -8   3    8.27    3.65
  -6  -8   2   31.57    3.90
  -6  -8   2   37.01    4.93
  -6  -8   2   44.39    6.36
  -6  -8   1   56.35    6.97
  -6  -8   1   49.65    5.46
  -6  -8   1   44.41    3.84
  -6  -8   0   16.01    1.84
  -6  -8   0   23.57    4.80
  -6  -8  -1    8.37    3.15
  -6  -8  -1    2.40    3.08
  -6  -8  -2   -3.61    2.58
  -6  -8  -2    0.60    2.67
  -6  -8  -3    3.89    2.63
  -6  -8  -4   78.63    8.06
  -6  -8  -4   79.20    6.29
  -6  -8  -5   44.38    4.20
  -6  -8  -5   48.09    6.47
  -6  -8  -6    4.40    2.90
  -6  -8  -7   -0.33    2.60
  -6  -8  -8    5.43    2.72
  -6  -8  -8    3.09    2.77
  -6  -8  -9    0.86    2.48
  -6  -8  -9    3.12    2.92
  -6  -8 -10    6.23    3.17
  -6  -8 -10    6.37    3.11
  -6  -8 -11   -2.80    3.16
  -6  -8 -11    4.97    3.51
  -6  -8 -12   15.60    4.97
  -6  -8 -12   14.55    4.06
  -6  -8 -13    1.61    3.64
  -6  -8 -13    2.85    2.50
  -6  -8 -14   46.72    8.03
  -6  -8 -15   11.85    5.30
  -6  -9   9   11.05    4.89
  -6  -9   8   -6.75    4.04
  -6  -9   8  -15.62    4.67
  -6  -9   7    2.29    2.67
  -6  -9   7    0.19    3.08
  -6  -9   6    4.62    3.03
  -6  -9   6   11.71    4.33
  -6  -9   5   94.92    9.43
  -6  -9   5   87.45    8.28
  -6  -9   4    1.67    2.06
  -6  -9   4   -5.82    3.52
  -6  -9   3    9.95    2.84
  -6  -9   3    0.65    2.88
  -6  -9   2   22.22    3.42
  -6  -9   2   23.77    4.77
  -6  -9   1   10.98    2.07
  -6  -9   1   10.19    3.73
  -6  -9   0   25.94    3.79
  -6  -9   0   35.94    6.07
  -6  -9  -1   -3.42    2.49
  -6  -9  -1    5.68    3.06
  -6  -9  -2    0.56    2.05
  -6  -9  -2   -1.15    2.85
  -6  -9  -3   27.12    4.73
  -6  -9  -3   26.42    5.24
  -6  -9  -4   57.44    7.27
  -6  -9  -5    2.73    3.15
  -6  -9  -6   14.45    3.35
  -6  -9  -6   10.20    3.50
  -6  -9  -7    6.95    2.38
  -6  -9  -7   12.53    4.14
  -6  -9  -8   25.39    4.29
  -6  -9  -8   18.26    4.49
  -6  -9  -9    0.15    2.07
  -6  -9  -9    0.75    2.67
  -6  -9 -10    1.69    2.44
  -6  -9 -10   -0.27    3.15
  -6  -9 -11    8.54    2.95
  -6  -9 -11    6.10    3.31
  -6  -9 -12    3.36    2.94
  -6  -9 -12    3.50    2.75
  -6  -9 -13   17.90    4.81
  -6  -9 -13    0.68    2.96
  -6 -10   8   20.76    5.52
  -6 -10   7   24.70    5.68
  -6 -10   6   27.60    6.18
  -6 -10   5   24.89    5.85
  -6 -10   4    6.66    3.58
  -6 -10   3    0.66    3.08
  -6 -10   2  103.15   10.06
  -6 -10   1   79.43    8.84
  -6 -10   0    9.04    4.00
  -6 -10  -1   -0.54    3.41
  -6 -10  -2    3.58    2.77
  -6 -10  -3   69.37    8.19
  -6 -10  -4  163.35   12.18
  -6 -10  -5  155.25   11.90
  -6 -10  -5  120.62    6.87
  -6 -10  -6   17.38    3.04
  -6 -10  -6   14.48    4.40
  -6 -10  -7    4.14    1.90
  -6 -10  -7   -3.07    3.18
  -6 -10  -8   -2.29    2.38
  -6 -10  -8   -0.85    3.59
  -6 -10  -9    0.39    3.03
  -6 -10 -10   15.95    4.33
  -6 -10 -11   11.45    4.48
  -6 -10 -12   27.34    5.66
  -6 -10 -13   -6.11    3.26
  -6 -11   8   12.04    4.15
  -6 -11   7    3.53    3.88
  -6 -11   6   19.19    5.14
  -6 -11   5    3.85    4.04
  -6 -11   4   12.45    4.42
  -6 -11   3   60.00    8.28
  -6 -11   2   11.29    4.60
  -6 -11   1  128.54   11.51
  -6 -11   0    9.54    4.30
  -6 -11  -1   32.03    6.29
  -6 -11  -2   -1.65    3.14
  -6 -11  -3  169.91   12.97
  -6 -11  -4    1.26    3.33
  -6 -11  -5   49.43    7.34
  -6 -11  -6   38.99    6.82
  -6 -11  -7    8.25    3.72
  -6 -11  -8   20.56    5.23
  -6 -11  -9   -1.91    3.42
  -6 -11 -10   -2.99    3.54
  -6 -11 -11    4.54    3.23
  -6 -11 -12    2.70    3.52
  -6 -11 -13   -1.11    3.31
  -6 -12   7   -4.84    4.21
  -6 -12   6   15.86    5.70
  -6 -12   5    9.76    5.12
  -6 -12   4   11.85    4.87
  -6 -12   3   -0.56    3.32
  -6 -12   2   -2.81    3.46
  -6 -12   1   45.60    7.61
  -6 -12   0   12.49    4.50
  -6 -12  -1   10.05    4.86
  -6 -12  -2   27.68    6.45
  -6 -12  -3    4.61    3.88
  -6 -12  -4    2.95    3.65
  -6 -12  -5   45.55    7.66
  -6 -12  -6  147.50   12.88
  -6 -12  -7   11.79    5.02
  -6 -12  -8    3.05    3.75
  -6 -12  -9    8.78    4.08
  -6 -12 -10   -6.13    3.60
  -6 -12 -11    5.13    3.81
  -6 -12 -12   11.45    4.91
  -6 -13   3   15.31    5.07
  -6 -13   2   23.94    6.70
  -6 -13   1    9.78    5.33
  -6 -13   0    5.69    4.02
  -6 -13  -1   -0.43    3.60
  -6 -13  -2    1.12    3.53
  -6 -13  -3    8.91    4.53
  -6 -13  -4   15.78    5.36
  -6 -13  -5   13.66    4.60
  -6 -13  -6   18.04    5.63
  -6 -13  -7   -1.82    3.89
  -6 -13  -8   -2.47    4.46
  -6 -13  -9    1.55    3.91
  -6 -13 -10    3.85    4.47
   7  -8  -8    8.70    4.24
   7  -8  -7   20.90    8.83
   7  -8  -7    7.28    4.96
   7  -8  -6   30.16    7.92
   7  -8  -5    4.34    3.57
   7  -8  -4    2.62    3.87
   7  -8  -3   12.88    5.78
   7  -8  -2   47.95    9.12
   7  -8  -1    8.53    4.76
   7  -8   0   12.07    5.16
   7  -8   1   11.98    5.47
   7  -8   2   97.62   13.30
   7  -8   3   39.23    8.70
   7  -8   4    4.01    4.09
   7  -8   5   18.16    7.15
   7  -7 -10   15.77    5.77
   7  -7  -9   15.72    6.11
   7  -7  -8  -13.68    6.59
   7  -7  -8    5.59    3.95
   7  -7  -7   45.72   10.69
   7  -7  -7   32.67    7.94
   7  -7  -6  134.31   16.85
   7  -7  -6  126.22   14.58
   7  -7  -5   13.54    5.61
   7  -7  -4   33.19    7.93
   7  -7  -3   44.32    9.03
   7  -7  -2    5.69    4.41
   7  -7  -1   -0.95    3.57
   7  -7   0   83.00   12.21
   7  -7   1   11.62    5.05
   7  -7   2   70.32   11.08
   7  -7   3  218.83   18.80
   7  -7   4    6.46    4.79
   7  -7   5    3.79    3.77
   7  -7   6    6.13    4.28
   7  -7   7   21.72    6.59
   7  -7   8   -5.46    4.34
   7  -6 -11   45.79    9.14
   7  -6 -10    3.59    3.75
   7  -6  -9   30.87    9.24
   7  -6  -9   37.74    8.03
   7  -6  -8   95.42   14.47
   7  -6  -8  106.63   12.96
   7  -6  -7  -12.22    6.10
   7  -6  -7   -8.62    4.86
   7  -6  -6  160.58   17.09
   7  -6  -6  155.54   15.46
   7  -6  -5   28.06    8.40
   7  -6  -5    6.00    4.52
   7  -6  -4    8.14    4.15
   7  -6  -3    4.72    4.26
   7  -6  -2  116.01   13.45
   7  -6  -1   65.79   10.44
   7  -6   0   21.19    6.27
   7  -6   1  126.76   14.11
   7  -6   2   14.19    5.60
   7  -6   3  149.95   15.10
   7  -6   4   -0.89    3.44
   7  -6   5   19.51    5.76
   7  -6   6    5.16    3.76
   7  -6   7   19.95    6.10
   7  -6   8   12.59    5.78
   7  -6   9    0.82    4.28
   7  -5 -11   10.50    4.93
   7  -5 -10   -2.89    4.21
   7  -5  -9   18.11    6.83
   7  -5  -9    4.77    3.38
   7  -5  -8   30.91    9.33
   7  -5  -8   32.83    7.24
   7  -5  -7    7.93    4.82
   7  -5  -7   14.61    5.06
   7  -5  -6    3.50    4.55
   7  -5  -6    3.78    3.55
   7  -5  -5    0.23    3.96
   7  -5  -5    1.21    3.04
   7  -5  -4   14.13    6.07
   7  -5  -4    3.80    3.36
   7  -5  -3  114.60   12.82
   7  -5  -2   22.96    6.30
   7  -5  -1    6.78    3.86
   7  -5   0   74.92   10.55
   7  -5   1    6.34    4.68
   7  -5   2    1.19    3.18
   7  -5   3  276.29   19.71
   7  -5   4   96.60   11.97
   7  -5   5   23.71    6.35
   7  -5   6   -8.70    5.22
   7  -5   7   -2.76    3.64
   7  -5   8    3.43    3.31
   7  -5   9    0.93    3.11
   7  -4 -11    7.19    4.31
   7  -4 -10  -21.30    7.62
   7  -4 -10   -5.40    4.59
   7  -4  -9    4.69    5.00
   7  -4  -9    5.36    4.00
   7  -4  -8   83.10   12.50
   7  -4  -8   69.65   10.23
   7  -4  -7    9.53    4.97
   7  -4  -7    8.88    3.95
   7  -4  -6   11.54    4.74
   7  -4  -6    4.71    3.84
   7  -4  -5   35.32    8.10
   7  -4  -5   34.35    7.43
   7  -4  -4  131.84   13.91
   7  -4  -4  141.71   13.81
   7  -4  -3   -0.88    3.67
   7  -4  -3    1.75    3.32
   7  -4  -2    7.14    4.97
   7  -4  -2    4.18    4.01
   7  -4  -1    8.36    4.30
   7  -4   0  155.89   14.45
   7  -4   1   17.91    5.63
   7  -4   2  269.89   18.92
   7  -4   3    1.09    3.02
   7  -4   4   -3.84    4.57
   7  -4   5    5.57    4.02
   7  -4   6    4.00    3.54
   7  -4   7   -1.89    3.67
   7  -4   8   -1.46    3.42
   7  -4   9   29.13    6.83
   7  -4  10   10.32    4.63
   7  -3 -11    3.33    3.64
   7  -3 -10   11.11    6.32
   7  -3 -10    4.01    3.32
   7  -3  -9   -8.82    5.82
   7  -3  -9   13.74    5.14
   7  -3  -8  196.27   18.67
   7  -3  -8  188.55   15.94
   7  -3  -7   64.04   10.69
   7  -3  -7   66.85    9.54
   7  -3  -6   -3.13    4.22
   7  -3  -6    0.86    2.91
   7  -3  -5   23.70    6.67
   7  -3  -5   29.83    6.70
   7  -3  -4   11.46    4.05
   7  -3  -4    8.70    3.65
   7  -3  -3    1.81    3.48
   7  -3  -3   -3.57    3.19
   7  -3  -2   -6.03    3.69
   7  -3  -2   -4.10    3.74
   7  -3  -1   10.88    4.25
   7  -3  -1    5.00    2.74
   7  -3   0  162.40   13.13
   7  -3   0  150.36   13.74
   7  -3   1   -2.63    3.18
   7  -3   2  181.45   15.03
   7  -3   3    0.28    3.20
   7  -3   4    9.35    4.26
   7  -3   5   13.18    4.69
   7  -3   6    0.45    3.61
   7  -3   7   -3.95    3.57
   7  -3   8   11.50    4.96
   7  -3   9   14.01    5.18
   7  -3  10   -2.34    4.10
   7  -2 -11   17.95    5.24
   7  -2 -10   18.36    7.38
   7  -2 -10    8.69    4.21
   7  -2  -9   92.24   13.00
   7  -2  -9   82.80   10.38
   7  -2  -8   23.90    6.69
   7  -2  -8   36.73    7.00
   7  -2  -7   24.31    6.89
   7  -2  -7   36.96    7.01
   7  -2  -6    1.68    4.75
   7  -2  -6    3.48    3.50
   7  -2  -5   83.54   10.66
   7  -2  -5   92.83   10.62
   7  -2  -4   15.84    5.00
   7  -2  -4   10.19    4.55
   7  -2  -3    4.71    3.15
   7  -2  -3    0.13    3.02
   7  -2  -2   22.80    5.87
   7  -2  -2   19.63    5.20
   7  -2  -1   -0.64    3.49
   7  -2  -1   -0.84    3.24
   7  -2   0  135.42   11.07
   7  -2   0  146.38   13.13
   7  -2   1   57.02    7.12
   7  -2   1   67.65    9.35
   7  -2   2  448.75   18.04
   7  -2   2  393.78   21.39
   7  -2   3   96.97    8.07
   7  -2   3   78.92   10.06
   7  -2   4    1.27    3.24
   7  -2   5   -1.77    3.24
   7  -2   6    9.63    4.21
   7  -2   7   12.25    4.22
   7  -2   8    4.93    3.59
   7  -2   9   28.74    6.75
   7  -2  10    8.43    4.60
   7  -2  11   13.39    5.21
   7  -1 -11   50.37    7.90
   7  -1 -10    2.52    5.54
   7  -1 -10   -2.60    3.10
   7  -1  -9   31.69    8.06
   7  -1  -9   45.79    7.75
   7  -1  -8   -2.18    6.09
   7  -1  -8   -5.18    4.10
   7  -1  -7   27.74    7.04
   7  -1  -7   27.54    5.96
   7  -1  -6  107.07   12.49
   7  -1  -6   96.09   10.78
   7  -1  -5   -1.01    4.56
   7  -1  -5    1.26    2.95
   7  -1  -4   -4.31    3.99
   7  -1  -4    1.53    2.81
   7  -1  -3   12.83    3.82
   7  -1  -3   11.40    4.39
   7  -1  -2   30.57    5.81
   7  -1  -2   41.17    7.13
   7  -1  -1   27.36    5.20
   7  -1  -1   30.98    6.27
   7  -1   0  185.39   12.21
   7  -1   0  192.81   14.78
   7  -1   1   55.90    6.61
   7  -1   1   59.84    8.52
   7  -1   2   39.77    5.37
   7  -1   2   38.47    7.02
   7  -1   3  112.14    7.71
   7  -1   3  107.65   11.28
   7  -1   4    5.52    2.00
   7  -1   4    7.31    3.41
   7  -1   5    1.16    1.41
   7  -1   5   -1.73    2.76
   7  -1   6    8.04    4.16
   7  -1   7   -2.53    2.99
   7  -1   8   37.25    7.45
   7  -1   9   14.71    5.22
   7  -1  10   26.33    6.66
   7  -1  11  -13.98    5.05
   7   0 -10    0.34    5.92
   7   0 -10    7.54    3.30
   7   0  -9   40.37    8.08
   7   0  -9   51.12    8.21
   7   0  -8   55.68    9.61
   7   0  -8   35.47    6.91
   7   0  -7    3.05    4.08
   7   0  -7    8.07    4.13
   7   0  -6   59.36    9.27
   7   0  -6   60.11    8.70
   7   0  -5    8.18    4.35
   7   0  -5    3.36    3.07
   7   0  -4   -3.02    3.61
   7   0  -4   -2.91    3.14
   7   0  -3  142.69   12.29
   7   0  -3  124.75   11.83
   7   0  -2    8.84    3.17
   7   0  -2   10.74    4.10
   7   0  -1   53.99    7.03
   7   0  -1   72.02    9.03
   7   0   0   12.46    3.18
   7   0   0   14.66    4.31
   7   0   1   33.29    4.81
   7   0   1   41.72    7.19
   7   0   2   43.55    5.02
   7   0   2   42.00    7.10
   7   0   3  366.80   12.45
   7   0   3  326.98   18.94
   7   0   4    8.25    1.99
   7   0   4    4.52    2.91
   7   0   5   14.15    4.47
   7   0   6   30.09    6.36
   7   0   7   19.36    5.63
   7   0   8    8.47    4.43
   7   0   9   19.61    5.74
   7   0  10   46.26    8.32
   7   0  11    4.62    3.11
  -7  -1  11    1.38    3.76
   7   1 -10    3.63    3.44
   7   1  -9   -3.93    3.50
   7   1  -8   24.44    6.66
   7   1  -8   20.87    5.37
   7   1  -7   28.56    6.45
   7   1  -7   37.61    6.75
   7   1  -6    2.49    4.25
   7   1  -6   15.39    4.59
   7   1  -5    8.12    4.08
   7   1  -5    4.80    2.76
   7   1  -4   67.90    8.69
   7   1  -4   61.04    8.60
   7   1  -3  112.35   10.77
   7   1  -3  116.14   11.33
   7   1  -2    4.88    2.68
   7   1  -2   10.60    3.77
   7   1  -1   26.82    4.91
   7   1  -1   41.70    7.13
   7   1   0    7.62    3.00
   7   1   0   15.63    4.76
   7   1   1  106.99    8.02
   7   1   1  117.60   11.30
   7   1   2  106.19    7.11
   7   1   2  104.00   10.86
   7   1   3  120.42   11.50
  -7  -1  -4   27.63    4.99
   7   1   4   29.74    6.22
  -7  -1  -5   10.25    3.43
   7   1   5   10.85    4.36
   7   1   6    0.14    2.64
   7   1   7    5.14    3.60
   7   1   8   93.60   11.06
   7   1   9   24.03    5.99
   7   1  10   16.44    5.37
   7   1  11   50.92    8.65
  -7  -1 -12   26.11    7.31
  -7  -2  11   -8.82    4.54
  -7  -2  10   -8.03    4.46
   7   2 -10   -0.59    2.60
  -7  -2  10   -6.41    3.91
  -7  -2   9   15.03    4.33
   7   2  -9   18.84    5.13
  -7  -2   9   12.61    3.74
   7   2  -8  176.19   14.20
   7   2  -7   83.63    9.85
   7   2  -6   -0.44    2.89
   7   2  -5    3.09    3.11
   7   2  -4   82.71    9.73
   7   2  -4   81.98    9.63
   7   2  -3  -21.61    5.52
   7   2  -3   -0.94    2.63
   7   2  -2   -1.72    3.01
   7   2  -1   40.52    7.00
   7   2   0  112.13   11.17
   7   2   1    0.63    2.95
   7   2   2   84.65    9.99
   7   2   3    3.38    3.20
  -7  -2  -4    2.13    2.21
   7   2   4   -0.52    3.45
  -7  -2  -5   -1.57    2.11
   7   2   5    5.74    3.54
  -7  -2  -6    0.68    1.87
   7   2   6   -0.82    2.91
   7   2   7   10.28    3.72
   7   2   8   -0.39    3.62
   7   2   9    6.88    4.00
   7   2  10   -0.63    3.13
  -7  -2 -11   85.14    8.58
   7   2  11   59.01    9.30
  -7  -2 -12    5.97    4.90
   7   2  12   -2.94    3.48
  -7  -3  11   -0.05    2.68
  -7  -3  10   11.91    4.75
  -7  -3  10   15.46    4.53
   7   3 -10   16.71    4.77
  -7  -3   9   10.22    4.61
  -7  -3   9    4.97    3.23
   7   3  -9    5.26    3.77
  -7  -3   8   61.49    8.68
  -7  -3   8   65.40    7.83
   7   3  -8   80.89    9.73
   7   3  -7   16.43    5.12
  -7  -3   7   24.30    5.33
   7   3  -6   19.00    5.41
   7   3  -5   64.67    8.52
   7   3  -4   22.34    5.29
   7   3  -3    8.87    3.57
   7   3  -2    1.32    2.72
   7   3  -1    2.05    2.46
   7   3   0   87.37    9.82
   7   3   1   84.38    9.70
   7   3   2  177.18   14.01
   7   3   3   -0.65    3.31
  -7  -3  -4    4.43    2.63
   7   3   4    3.78    3.37
  -7  -3  -5   -0.99    1.72
   7   3   5    0.84    2.61
  -7  -3  -6   14.17    3.51
   7   3   6    3.01    2.64
  -7  -3  -7   13.02    3.55
   7   3   7    5.85    4.01
   7   3   8   -5.15    4.01
   7   3   9   22.77    5.95
  -7  -3  -9   22.76    4.72
   7   3  10    0.24    3.31
  -7  -3 -10   -5.31    3.58
   7   3  11   44.18    8.34
  -7  -3 -11   53.57    6.64
  -7  -3 -12   15.89    5.96
   7   3  12   15.10    5.13
  -7  -3 -12    8.51    3.29
  -7  -4  11   -0.94    3.42
  -7  -4  10    0.58    3.17
  -7  -4  10    4.13    3.07
  -7  -4   9   10.73    4.79
  -7  -4   9   12.87    3.66
   7   4  -9   16.93    5.40
  -7  -4   8   33.47    6.92
  -7  -4   8   46.04    6.78
   7   4  -8   49.62    7.58
  -7  -4   7   25.20    5.70
   7   4  -7   34.12    6.73
  -7  -4   7   31.70    6.03
  -7  -4   6   -0.15    3.05
  -7  -4   6   -0.52    2.92
   7   4  -6   -0.17    2.99
   7   4  -5   32.96    6.37
  -7  -4   5   33.19    5.99
   7   4  -4    4.15    3.05
  -7  -4   4   12.93    4.31
  -7  -4   3   -5.44    4.19
   7   4  -3    0.28    2.81
   7   4  -2    3.27    2.76
   7   4  -1    1.07    2.65
   7   4   0  244.84   16.19
   7   4   1   11.81    4.43
   7   4   2  135.18   12.31
   7   4   3   -0.71    3.25
  -7  -4  -4   12.63    3.16
   7   4   4    8.83    3.58
  -7  -4  -5   -1.60    1.74
   7   4   5   -1.17    3.03
  -7  -4  -6   21.20    3.71
   7   4   6   16.72    4.93
  -7  -4  -6   19.13    4.67
   7   4   7   -1.85    3.32
  -7  -4  -7    0.11    3.11
   7   4   8   26.75    5.96
  -7  -4  -8   16.37    3.85
  -7  -4  -9   14.90    4.38
   7   4   9   11.60    4.68
   7   4  10   -2.59    3.53
  -7  -4 -10    4.89    3.31
  -7  -4 -11   17.56    5.39
  -7  -4 -11   14.25    3.43
   7   4  11   10.93    5.15
  -7  -4 -12    9.09    5.08
  -7  -4 -12   -3.18    3.65
  -7  -4 -13    6.73    3.94
  -7  -5  11   10.92    4.88
  -7  -5  10   -5.01    4.07
  -7  -5   9   49.71    8.30
  -7  -5   9   53.36    6.94
  -7  -5   8    5.97    4.18
  -7  -5   8   -7.41    3.76
  -7  -5   7   15.70    4.98
   7   5  -7   10.11    4.38
  -7  -5   7   14.05    3.86
  -7  -5   6   82.95    8.94
  -7  -5   6   88.42    9.45
   7   5  -6   85.61   10.18
  -7  -5   5   -1.18    2.86
   7   5  -5   -1.55    2.58
  -7  -5   5    3.79    3.39
  -7  -5   4    2.05    2.63
   7   5  -4    0.89    2.83
  -7  -5   4   -1.34    3.00
  -7  -5   3   23.72    5.16
   7   5  -3   27.13    5.99
  -7  -5   2   20.42    4.66
   7   5  -2   11.02    4.44
   7   5  -1   20.80    5.48
  -7  -5   1   25.52    5.32
  -7  -5   0  269.98   15.01
   7   5   0  241.87   16.33
   7   5   1   25.30    5.72
  -7  -5  -1   40.43    6.66
  -7  -5  -2  106.30    9.61
   7   5   2  103.19   10.87
  -7  -5  -3  105.89    9.47
  -7  -5  -3  107.50    6.86
   7   5   3   94.71   10.62
  -7  -5  -4    2.84    1.30
   7   5   4    4.48    3.04
  -7  -5  -4   -0.25    2.57
  -7  -5  -5   16.89    2.86
  -7  -5  -5   29.97    5.38
   7   5   5   21.42    5.55
  -7  -5  -6   15.54    4.46
   7   5   6   16.46    4.98
   7   5   7   22.98    6.02
  -7  -5  -7   33.33    5.65
  -7  -5  -8    4.66    3.21
   7   5   8    5.50    3.69
  -7  -5  -9   68.45    7.79
   7   5   9   56.86    9.14
  -7  -5 -10   46.73    6.41
  -7  -5 -11   18.78    5.44
  -7  -5 -11   12.67    3.83
  -7  -5 -12   60.52    8.98
  -7  -5 -12   53.64    6.96
  -7  -5 -13    5.23    4.08
  -7  -6  10   -3.42    3.55
  -7  -6   9    4.90    3.74
  -7  -6   9   11.91    4.05
  -7  -6   8    3.68    3.27
  -7  -6   8   -0.59    2.82
  -7  -6   7   -5.15    3.39
  -7  -6   7   -4.82    3.76
  -7  -6   6   36.45    6.43
  -7  -6   6   44.37    6.49
  -7  -6   5    2.23    2.60
  -7  -6   5    2.49    2.87
  -7  -6   4    1.50    2.29
   7   6  -4    1.48    2.91
  -7  -6   4   -4.35    3.17
  -7  -6   3  187.05   12.57
  -7  -6   3  164.85   10.57
   7   6  -3  168.91   14.03
  -7  -6   2    3.95    2.55
  -7  -6   2    7.47    3.85
   7   6  -2    9.47    4.27
  -7  -6   1   47.78    6.14
  -7  -6   1   67.86    7.78
  -7  -6   1   60.26    5.61
   7   6  -1   47.73    7.74
  -7  -6   0  120.96    9.40
  -7  -6   0  135.28   11.09
   7   6   0  110.08   11.40
  -7  -6  -1  196.34   12.99
   7   6   1  161.13   13.59
   7   6   2   -0.63    3.25
  -7  -6  -2    4.21    3.22
  -7  -6  -3   62.08    4.13
  -7  -6  -3   74.60    8.14
   7   6   3   63.32    9.02
   7   6   4    9.24    4.24
  -7  -6  -4    3.15    2.99
  -7  -6  -5    5.07    3.36
   7   6   5    8.84    4.36
   7   6   6    8.62    4.31
  -7  -6  -6   18.46    4.32
   7   6   7    7.28    4.24
  -7  -6  -7   -1.39    2.77
  -7  -6  -8  135.86   10.75
  -7  -6  -9   -0.34    2.78
  -7  -6 -10   71.23    8.89
  -7  -6 -10   67.78    7.93
  -7  -6 -11    6.30    3.40
  -7  -6 -11    4.30    3.48
  -7  -6 -12   48.73    7.95
  -7  -6 -12   35.27    5.87
  -7  -6 -13   15.00    4.85
  -7  -7  10   -3.29    2.95
  -7  -7   9   36.49    7.15
  -7  -7   9   24.26    4.92
  -7  -7   8   24.04    6.01
  -7  -7   8   30.32    5.90
  -7  -7   7   -1.61    3.03
  -7  -7   7   12.26    4.10
  -7  -7   6    4.11    2.98
  -7  -7   6    5.10    3.50
  -7  -7   5   11.39    3.69
  -7  -7   5   10.40    4.34
  -7  -7   4   62.51    6.91
  -7  -7   4   50.10    7.15
  -7  -7   3   19.26    3.84
  -7  -7   3   18.45    4.35
  -7  -7   2   -0.50    1.58
  -7  -7   2   -2.15    3.22
  -7  -7   1   25.92    3.57
  -7  -7   1   35.81    6.36
  -7  -7   0    7.70    3.35
  -7  -7   0    6.63    1.98
   7   7   0   10.68    4.53
  -7  -7   0   14.15    3.89
  -7  -7  -1  108.36    8.74
  -7  -7  -1   91.17    4.47
   7   7   1  106.69   11.28
   7   7   2   29.23    6.49
  -7  -7  -2   33.14    5.83
   7   7   3   17.24    5.47
  -7  -7  -3   11.77    4.04
  -7  -7  -4    2.48    2.80
  -7  -7  -5    0.28    2.51
  -7  -7  -6   10.75    4.00
  -7  -7  -7    8.01    3.81
  -7  -7  -8   75.26    8.48
  -7  -7  -9    8.07    3.66
  -7  -7  -9    6.76    3.62
  -7  -7 -10   28.98    6.06
  -7  -7 -10   30.52    5.71
  -7  -7 -11   31.16    6.24
  -7  -7 -11   26.46    5.54
  -7  -7 -12   27.46    6.53
  -7  -7 -12   31.19    5.60
  -7  -7 -13   24.01    6.33
  -7  -7 -14  -12.66    5.23
  -7  -8   8   12.98    4.12
  -7  -8   7   -7.48    3.75
  -7  -8   6    4.87    3.63
  -7  -8   5   -2.18    3.53
  -7  -8   4    8.64    2.87
  -7  -8   4   11.11    4.60
  -7  -8   3   39.26    6.50
  -7  -8   2   16.21    4.59
  -7  -8   1    1.23    2.88
  -7  -8   0   -6.66    3.81
  -7  -8  -1   32.10    5.72
  -7  -8  -2    2.11    2.85
  -7  -8  -3   13.28    4.23
  -7  -8  -4    6.69    3.39
  -7  -8  -5   50.05    6.98
  -7  -8  -6   16.31    4.54
  -7  -8  -7   -1.56    2.99
  -7  -8  -8   -0.95    3.40
  -7  -8  -9    2.18    2.91
  -7  -8  -9   -1.48    3.27
  -7  -8 -10   14.73    4.23
  -7  -8 -10   24.11    5.74
  -7  -8 -11   69.06    8.37
  -7  -8 -11   64.61    8.34
  -7  -8 -12    5.49    3.40
  -7  -8 -12    3.47    3.53
  -7  -8 -13  -16.91    5.23
  -7  -9   8   53.80    7.71
  -7  -9   7   -3.13    3.43
  -7  -9   6    6.01    3.10
  -7  -9   5   42.46    7.14
  -7  -9   4   50.65    7.46
  -7  -9   3    4.50    2.94
  -7  -9   2   -8.35    4.81
  -7  -9   1   29.31    6.15
  -7  -9   0   38.48    6.80
  -7  -9  -1   65.65    8.22
  -7  -9  -2   32.26    6.05
  -7  -9  -3   -0.94    3.56
  -7  -9  -4   -3.65    3.82
  -7  -9  -5   -2.26    3.66
  -7  -9  -6   -5.56    4.40
  -7  -9  -7   -7.98    4.34
  -7  -9  -8    2.17    2.60
  -7  -9  -8    0.22    3.27
  -7  -9  -9    3.59    2.46
  -7  -9  -9    7.33    3.75
  -7  -9 -10   -2.85    2.93
  -7  -9 -10    1.14    3.12
  -7  -9 -11   14.68    4.88
  -7  -9 -12   -3.42    3.61
  -7 -10   7    7.75    4.35
  -7 -10   6   24.70    5.81
  -7 -10   5   -3.39    3.54
  -7 -10   4   10.60    4.89
  -7 -10   3   13.22    4.23
  -7 -10   2    6.44    3.48
  -7 -10   1    5.82    3.69
  -7 -10   0  183.29   13.85
  -7 -10  -1    2.97    3.14
  -7 -10  -2   23.15    5.35
  -7 -10  -3   -2.42    4.02
  -7 -10  -4    4.74    3.22
  -7 -10  -5   18.63    5.17
  -7 -10  -6   -3.62    3.86
  -7 -10  -7   -0.30    3.11
  -7 -10  -8    2.28    3.29
  -7 -10  -9   19.70    5.40
  -7 -10 -10    2.74    3.21
  -7 -10 -11   31.35    6.11
  -7 -10 -12   10.80    4.29
  -7 -11   6   24.43    5.94
  -7 -11   5    1.12    3.29
  -7 -11   4   39.97    7.35
  -7 -11   3   25.57    6.09
  -7 -11   2   -0.08    3.16
  -7 -11   1    2.92    3.97
  -7 -11   0  105.20   10.92
  -7 -11  -1   14.97    5.24
  -7 -11  -2   37.38    7.05
  -7 -11  -3   41.93    7.07
  -7 -11  -4    3.14    3.97
  -7 -11  -5   15.71    4.92
  -7 -11  -6    1.13    3.11
  -7 -11  -7    4.33    3.37
  -7 -11  -8    5.81    3.49
  -7 -11  -9   37.66    6.95
  -7 -11 -10   36.80    7.21
  -7 -11 -11    1.29    3.57
  -7 -11 -12    4.84    4.06
  -7 -12   2   -1.10    4.35
  -7 -12   1    7.10    5.02
  -7 -12   0   92.81   10.86
  -7 -12  -1  119.65   11.98
  -7 -12  -2   16.73    5.59
  -7 -12  -3    4.56    3.92
  -7 -12  -4    1.01    3.78
  -7 -12  -5    5.31    3.83
  -7 -12  -6    7.55    4.09
  -7 -12  -7   -1.89    4.02
  -7 -12  -8   42.42    7.79
   8  -7  -5   18.14    6.93
   8  -7  -4   70.13   12.83
   8  -6  -6   25.63    7.74
   8  -6  -5   -4.14    4.81
   8  -6  -5    5.69    4.91
   8  -6  -4   60.63   11.12
   8  -6  -4   62.01   10.72
   8  -6  -3   14.95    6.57
   8  -6  -3    0.76    3.72
   8  -6  -2  121.49   14.91
   8  -6  -2  125.21   15.26
   8  -6  -1   28.42    8.10
   8  -6   0   75.48   11.77
   8  -6   1    4.62    4.85
   8  -6   2   11.50    5.47
   8  -6   3   -5.22    4.65
   8  -5  -8    2.05    3.39
   8  -5  -7   36.00    9.90
   8  -5  -7   21.89    6.91
   8  -5  -6   14.56    6.48
   8  -5  -6    6.66    4.19
   8  -5  -5   -8.91    5.62
   8  -5  -5   -4.51    4.06
   8  -5  -4   24.57    6.74
   8  -5  -4   25.19    7.01
   8  -5  -3   -1.36    4.19
   8  -5  -3   -0.07    3.65
   8  -5  -2   65.29   10.89
   8  -5  -2   56.90   10.00
   8  -5  -1   67.24   10.50
   8  -5  -1   70.98   11.12
   8  -5   0   20.54    6.37
   8  -5   1    3.39    3.54
   8  -5   2    2.64    3.34
   8  -5   3   19.87    6.42
   8  -5   4    0.50    3.87
   8  -5   5   22.94    7.00
   8  -5   6   21.14    6.44
   8  -5   7    3.22    3.73
   8  -4 -10    7.73    4.83
   8  -4  -9   12.72    5.57
   8  -4  -8  -30.68    9.00
   8  -4  -8   -1.88    4.68
   8  -4  -7   11.16    5.99
   8  -4  -7   30.51    7.45
   8  -4  -6    6.13    6.25
   8  -4  -6    3.08    3.61
   8  -4  -5    7.63    3.97
   8  -4  -5    4.56    4.14
   8  -4  -4    5.52    3.95
   8  -4  -4    8.88    5.09
   8  -4  -3   29.81    7.72
   8  -4  -3   28.14    6.98
   8  -4  -2    8.62    3.97
   8  -4  -2   15.74    5.74
   8  -4  -1  127.65   13.23
   8  -4  -1  117.08   13.70
   8  -4   0   11.96    4.82
   8  -4   0    9.93    4.94
   8  -4   1   48.55    7.80
   8  -4   1   37.88    8.57
   8  -4   2    3.93    4.12
   8  -4   3   -0.73    3.55
   8  -4   4   -2.45    4.29
   8  -4   5    1.29    3.92
   8  -4   6   14.12    5.68
   8  -4   7   -0.95    3.56
   8  -4   8   38.85    8.40
   8  -4   9   10.23    5.25
   8  -3 -10    8.12    4.28
   8  -3  -9    8.47    4.73
   8  -3  -8   -0.17    4.23
   8  -3  -8   -0.93    3.92
   8  -3  -7   58.08   10.32
   8  -3  -7   53.13    9.39
   8  -3  -6  -10.11    5.50
   8  -3  -6    1.00    3.68
   8  -3  -5   -3.30    5.06
   8  -3  -5    1.76    2.95
   8  -3  -4    1.10    4.25
   8  -3  -4   -3.81    4.00
   8  -3  -3   33.02    6.95
   8  -3  -3   50.56    8.97
   8  -3  -2   17.78    5.06
   8  -3  -2   20.70    5.74
   8  -3  -1  167.75   14.20
   8  -3  -1  158.49   15.35
   8  -3   0   54.38    8.12
   8  -3   0   53.82    9.22
   8  -3   1   27.42    5.14
   8  -3   1   21.44    6.07
   8  -3   2    1.60    3.01
   8  -3   2    5.33    4.63
   8  -3   3   -2.77    3.62
   8  -3   4    3.34    4.20
   8  -3   5    6.94    4.12
   8  -3   6   51.37    9.57
   8  -3   7   63.32   10.03
   8  -3   8    2.06    3.45
   8  -3   9    2.53    3.24
   8  -2 -10   18.93    5.86
   8  -2  -9   51.45   10.41
   8  -2  -9   41.86    7.93
   8  -2  -8   -1.35    4.36
   8  -2  -8    1.00    3.50
   8  -2  -7    8.65    5.51
   8  -2  -7    3.74    3.97
   8  -2  -6   -1.88    5.73
   8  -2  -6    6.45    4.22
   8  -2  -5    5.87    4.21
   8  -2  -5   14.17    5.08
   8  -2  -4    4.74    3.83
   8  -2  -4    9.97    4.70
   8  -2  -3  240.87   17.86
   8  -2  -3  265.81   19.59
   8  -2  -2   24.50    5.62
   8  -2  -2   34.25    6.93
   8  -2  -1   24.65    5.91
   8  -2  -1   27.20    6.87
   8  -2   0    4.97    3.79
   8  -2   0    1.20    3.00
   8  -2   1   13.43    3.86
   8  -2   1    3.50    3.75
   8  -2   2   40.38    6.18
   8  -2   2   32.25    7.34
   8  -2   3    0.54    3.08
   8  -2   4   -2.38    4.12
   8  -2   5    8.09    4.39
   8  -2   6    9.91    4.66
   8  -2   7   11.58    4.54
   8  -2   8   10.80    5.25
   8  -2   9   38.89    8.44
   8  -2  10    9.47    4.96
   8  -1 -10    0.26    3.56
   8  -1  -9   24.58    7.51
   8  -1  -9   23.13    6.70
   8  -1  -8    8.53    4.06
   8  -1  -8   -0.25    3.38
   8  -1  -7   20.53    7.45
   8  -1  -7   36.11    7.41
   8  -1  -6   50.49    9.72
   8  -1  -6   44.42    8.25
   8  -1  -5    0.56    5.09
   8  -1  -5    3.86    3.19
   8  -1  -4   13.35    5.69
   8  -1  -4    9.32    4.21
   8  -1  -3  119.03   12.41
   8  -1  -3  104.36   12.23
   8  -1  -2   24.22    5.92
   8  -1  -2   23.33    6.08
   8  -1  -1   45.94    6.90
   8  -1  -1   52.92    9.03
   8  -1   0  175.45   12.80
   8  -1   0  161.94   14.96
   8  -1   1    0.12    3.43
   8  -1   1    8.73    4.48
   8  -1   2    3.36    2.07
   8  -1   2    4.29    3.23
   8  -1   3   14.13    5.06
   8  -1   4   10.71    4.97
   8  -1   5   -1.33    3.28
   8  -1   6   29.89    7.04
   8  -1   7   98.14   12.15
   8  -1   8   22.16    6.42
   8  -1   9   10.27    5.21
   8  -1  10   -2.88    3.45
   8   0 -10    1.51    3.17
   8   0  -9  100.66   14.08
   8   0  -9   90.16   11.63
   8   0  -8   46.93   10.36
   8   0  -8   45.49    8.66
   8   0  -7   25.71    7.42
   8   0  -7   20.51    6.20
   8   0  -6   41.85    7.96
   8   0  -6   41.96    7.93
   8   0  -5    4.77    4.27
   8   0  -5    8.89    5.18
   8   0  -4    4.43    3.30
   8   0  -4    7.77    4.25
   8   0  -3   69.56    9.45
   8   0  -3   62.19    9.32
   8   0  -2  204.49   14.75
   8   0  -2  187.96   16.02
   8   0  -1   88.15    9.49
   8   0  -1   80.86   10.47
   8   0   0   75.37    8.15
   8   0   0   67.83    9.94
   8   0   1    9.73    3.29
   8   0   1    1.14    3.19
   8   0   2    0.08    2.18
   8   0   2   -0.41    3.38
   8   0   3    1.47    3.32
   8   0   4   -1.33    2.86
   8   0   5   47.71    8.62
   8   0   6    6.40    4.83
   8   0   7   36.88    7.97
   8   0   8   38.59    8.32
   8   0   9   14.22    5.94
   8   0  10   14.82    5.59
   8   0  11    6.72    4.88
   8   1 -10    2.84    3.39
   8   1  -9   -3.22    3.91
   8   1  -8   -1.06    3.35
   8   1  -7    8.93    5.28
   8   1  -7   12.37    4.97
   8   1  -6   13.97    5.44
   8   1  -6   18.67    5.63
   8   1  -5    9.44    4.49
   8   1  -5   11.76    4.81
   8   1  -4    3.59    4.60
   8   1  -4   25.78    6.22
   8   1  -3   -9.41    5.78
   8   1  -3   -0.48    3.60
   8   1  -2   13.35    4.35
   8   1  -2   17.38    5.59
   8   1  -1   62.49    7.78
   8   1  -1   68.50    9.86
   8   1   0    8.36    3.59
   8   1   0   10.96    4.85
   8   1   1    4.26    3.73
   8   1   2    2.82    3.22
   8   1   3    0.55    3.19
   8   1   4   10.05    5.01
   8   1   5   22.22    6.25
   8   1   6    8.82    4.85
   8   1   7   21.41    6.63
   8   1   8  185.75   16.60
   8   1   9   13.76    5.83
   8   1  10   13.48    5.64
   8   1  11    6.00    4.30
   8   2 -10    0.28    3.26
  -8  -2  10   -5.84    2.98
   8   2  -9    6.87    4.26
  -8  -2   9    2.83    3.22
   8   2  -8    3.42    3.57
   8   2  -7   53.33    8.83
   8   2  -6    4.16    3.54
   8   2  -5   16.59    5.36
   8   2  -4   -5.77    4.17
   8   2  -3   -3.58    5.00
   8   2  -2   77.47   10.40
   8   2  -1  180.56   15.51
   8   2   0    2.03    2.87
   8   2   1    8.58    4.46
   8   2   2    8.28    4.22
   8   2   3    8.49    4.28
   8   2   4   -2.07    3.23
   8   2   5    1.46    3.29
   8   2   6   21.09    6.01
   8   2   7   -2.80    3.57
   8   2   8   80.26   10.85
   8   2   9   11.19    5.05
  -8  -2 -10    8.30    3.94
   8   2  10   -5.70    4.30
   8   2  11   -1.37    3.87
  -8  -2 -11    0.35    3.44
  -8  -3  10   17.05    5.83
  -8  -3   9    4.95    3.71
  -8  -3   9   -1.39    3.05
   8   3  -9   -1.06    4.01
  -8  -3   8   -5.56    3.79
   8   3  -8   -4.98    3.84
  -8  -3   8   -3.12    3.18
   8   3  -7   32.43    6.99
  -8  -3   7   22.38    5.56
  -8  -3   6    5.37    3.52
   8   3  -6   14.55    5.43
   8   3  -5   19.39    5.54
   8   3  -4    3.49    3.23
   8   3  -3   71.35   10.07
   8   3  -2    0.21    3.30
   8   3  -1   83.80   10.71
   8   3   0    4.33    3.53
   8   3   1    8.69    4.64
   8   3   2    4.41    3.34
   8   3   3   -0.01    3.22
   8   3   4    1.22    3.19
   8   3   5    6.50    3.97
   8   3   6    6.93    3.99
   8   3   7    8.06    3.78
   8   3   8    8.82    5.16
   8   3   9    5.36    3.75
  -8  -3  -9   -0.76    3.59
   8   3  10    6.30    4.22
  -8  -3 -10    5.37    3.42
  -8  -3 -11    1.16    2.72
   8   3  11   -1.61    3.61
  -8  -4  10   14.65    5.38
  -8  -4   9   38.13    7.63
  -8  -4   9   22.01    5.17
   8   4  -9   26.57    7.03
  -8  -4   8   -2.64    3.14
   8   4  -8   -4.05    4.53
  -8  -4   7    7.94    3.92
  -8  -4   7    9.36    4.50
   8   4  -7    9.41    4.14
  -8  -4   6   12.12    4.23
   8   4  -6    7.49    4.55
   8   4  -5   53.82    8.74
  -8  -4   5   61.91    8.12
   8   4  -4    7.18    4.50
  -8  -4   4    3.29    2.96
  -8  -4   3  148.96   12.18
   8   4  -3  165.23   14.88
   8   4  -2    2.67    3.50
   8   4  -1   63.59    9.41
   8   4   0    4.56    3.57
   8   4   1   12.83    4.63
   8   4   2   43.86    8.04
   8   4   3   -2.30    3.17
   8   4   4   -1.61    3.18
  -8  -4  -5    1.46    3.16
   8   4   5   -2.78    3.39
  -8  -4  -6   73.00    8.50
   8   4   6   66.37   10.19
   8   4   7   14.62    5.63
  -8  -4  -7   18.67    4.50
   8   4   8   -2.26    4.52
  -8  -4  -8    2.72    3.22
  -8  -4  -9   13.80    4.64
   8   4   9    8.31    4.51
   8   4  10   -8.27    4.91
  -8  -4 -10   -1.46    3.29
  -8  -4 -11    6.38    4.26
   8   4  11    3.37    3.87
  -8  -4 -11    6.52    3.74
  -8  -5   9   30.58    7.41
  -8  -5   9   11.82    4.12
  -8  -5   8   -1.38    2.91
  -8  -5   8    4.53    3.21
  -8  -5   7    9.56    4.04
  -8  -5   7    9.17    5.00
   8   5  -7    7.47    4.71
  -8  -5   6   39.73    6.87
  -8  -5   6   45.95    7.21
   8   5  -6   42.31    8.23
  -8  -5   5   -4.74    3.15
   8   5  -5    2.08    3.85
  -8  -5   5    8.58    4.29
  -8  -5   4    5.03    3.80
   8   5  -4   10.62    4.66
  -8  -5   3  204.16   14.14
   8   5  -3  192.39   16.13
   8   5  -2   37.30    7.55
  -8  -5   2   36.35    6.62
   8   5  -1   17.65    5.47
  -8  -5   1   28.65    6.15
  -8  -5   0  128.38   11.47
   8   5   0  117.29   12.65
   8   5   1   38.09    7.83
  -8  -5  -1   45.64    7.26
   8   5   2    4.79    4.16
  -8  -5  -2    2.10    2.82
   8   5   3   14.05    5.33
  -8  -5  -3   32.04    6.33
   8   5   4    7.56    4.17
  -8  -5  -4   14.21    4.76
   8   5   5   13.93    5.57
  -8  -5  -5   22.65    5.58
  -8  -5  -6   51.67    7.54
   8   5   6   39.96    8.06
  -8  -5  -7   92.69    9.72
   8   5   7   84.14   11.55
   8   5   8   15.62    5.98
  -8  -5  -8    9.97    4.15
   8   5   9   -3.00    4.20
  -8  -5  -9    2.79    3.30
   8   5  10    2.07    3.79
  -8  -5 -10   -4.46    3.42
  -8  -5 -11   19.59    6.12
  -8  -5 -11   13.31    4.39
  -8  -5 -12    6.41    4.57
  -8  -6   8   18.07    4.80
  -8  -6   7    6.81    3.38
  -8  -6   6    5.99    4.23
  -8  -6   5    3.26    2.89
   8   6  -5   -1.80    3.57
  -8  -6   5   -1.51    3.02
  -8  -6   4   26.96    5.27
   8   6  -4   16.19    5.69
  -8  -6   4   19.72    5.74
  -8  -6   3    7.95    3.10
   8   6  -3    4.04    3.14
  -8  -6   3    6.28    3.82
  -8  -6   2   16.48    3.92
  -8  -6   2   20.10    5.40
   8   6  -2   19.17    5.67
   8   6  -1   11.13    4.98
  -8  -6   1   27.26    5.81
   8   6   0   12.99    5.32
  -8  -6   0   17.86    5.45
   8   6   1    8.12    4.83
  -8  -6  -1    9.15    4.55
   8   6   2    7.13    4.05
  -8  -6  -2   11.72    4.20
   8   6   3   15.20    5.89
  -8  -6  -3   20.47    4.64
   8   6   4    5.53    3.89
  -8  -6  -4   15.03    4.72
   8   6   5   30.49    7.62
  -8  -6  -5   32.53    5.94
  -8  -6  -6   -0.87    3.50
   8   6   6   -2.51    3.27
   8   6   7   30.16    7.90
  -8  -6  -7   60.39    8.14
  -8  -6  -8   58.29    8.17
   8   6   8   62.05   10.18
  -8  -6  -9   10.62    4.04
  -8  -6 -10   14.46    4.38
  -8  -6 -11   14.38    5.18
  -8  -6 -11   11.27    4.04
  -8  -6 -12    3.43    3.75
  -8  -6 -12   -1.45    2.93
  -8  -7   8    7.63    4.45
  -8  -7   7    9.34    4.50
  -8  -7   6   24.00    5.36
  -8  -7   5   -0.65    3.29
  -8  -7   4   -8.75    5.11
  -8  -7   3   -1.47    3.40
   8   7  -2    5.83    4.25
  -8  -7   2   17.89    4.71
  -8  -7   1   26.17    5.78
   8   7  -1   31.31    6.87
  -8  -7   0   29.47    6.33
   8   7   0   26.94    6.64
  -8  -7  -1   72.52    8.82
   8   7   1   61.29    9.63
   8   7   2   54.95    9.52
  -8  -7  -2   48.25    7.33
   8   7   3    5.80    4.31
  -8  -7  -3   13.09    4.57
   8   7   4    1.89    3.38
  -8  -7  -4    3.91    3.38
   8   7   5    4.92    4.73
  -8  -7  -5    8.64    4.01
  -8  -7  -6    0.07    2.97
  -8  -7  -7   70.40    8.63
  -8  -7  -8  259.67   16.19
  -8  -7  -9   29.50    6.12
  -8  -7 -10   16.22    5.21
  -8  -7 -10   11.23    4.55
  -8  -7 -11   -3.87    3.79
  -8  -7 -11    0.94    3.13
  -8  -7 -12    7.70    3.63
  -8  -8   7   16.24    5.05
  -8  -8   6    0.21    3.19
  -8  -8   5   -0.32    3.12
  -8  -8   4    3.52    3.29
  -8  -8   3    2.89    3.12
  -8  -8   2    5.43    3.57
  -8  -8   1   21.73    5.78
  -8  -8   0    4.96    3.23
  -8  -8  -1   -0.17    3.69
  -8  -8  -2   -3.65    3.98
  -8  -8  -3   -2.70    3.22
  -8  -8  -4   -0.65    3.30
  -8  -8  -5   -2.25    3.39
  -8  -8  -6    3.86    3.17
  -8  -8  -7    8.88    4.63
  -8  -8  -8   78.73    9.51
  -8  -8  -9    6.61    3.95
  -8  -8  -9   -2.95    3.83
  -8  -8 -10    9.65    4.21
  -8  -8 -10   16.54    5.27
  -8  -8 -11    0.86    2.90
  -8  -9   5    1.56    3.76
  -8  -9   4   -3.95    3.96
  -8  -9   3   14.29    4.66
  -8  -9   2    7.98    4.17
  -8  -9   1   42.53    7.42
  -8  -9   0    1.52    3.04
  -8  -9  -1   -1.36    3.52
  -8  -9  -2    3.94    4.17
  -8  -9  -3   -5.28    3.78
  -8  -9  -4   -0.27    3.30
  -8  -9  -5   -5.84    4.67
  -8  -9  -6   -2.49    4.18
  -8  -9  -7   -2.25    4.12
  -8  -9  -8   26.26    6.58
  -8  -9  -9   -5.45    3.00
  -8  -9 -10   10.22    4.05
  -8 -10   2   -0.68    3.25
  -8 -10   1   40.95    7.46
  -8 -10   0   11.57    4.76
  -8 -10  -1    7.37    3.76
  -8 -10  -2    3.26    3.75
  -8 -10  -3   -5.64    4.60
  -8 -10  -4   -0.23    3.41
  -8 -10  -5   -6.95    4.77
  -8 -10  -6   54.43    8.57
  -8 -10  -7   27.36    6.22
   9  -6  -3    4.46    5.02
   9  -5  -5   19.41    7.15
   9  -5  -4   41.90   10.33
   9  -5  -3   23.78    7.19
   9  -4  -6   12.16    6.27
   9  -4  -5  -11.62    5.99
   9  -4  -4   63.04   10.93
   9  -4  -3    7.92    5.18
   9  -4  -2    7.38    5.35
   9  -3  -6   51.71   10.79
   9  -3  -5    3.07    4.32
   9  -3  -4   16.01    5.64
   9  -3  -3  -15.49    5.93
   9  -3  -2  -15.50    5.61
   9  -2  -7   20.76    7.12
   9  -2  -6   68.14   12.48
   9  -2  -5   38.00    9.29
   9  -2  -4   25.12    6.91
   9  -2  -4   37.40    8.38
   9  -2  -3   43.34    8.53
   9  -2  -3   42.23    8.74
   9  -2  -2   -7.03    4.26
   9  -2  -2    5.99    4.24
   9  -2  -1    2.71    3.73
   9  -2   0   14.75    5.73
   9  -2   1    7.49    5.38
   9  -2   2    9.95    5.76
   9  -2   3    5.87    5.11
   9  -2   4   95.19   13.29
   9  -1  -7   30.94    9.22
   9  -1  -6   43.81    8.94
   9  -1  -5   67.87   11.30
   9  -1  -5   68.36   10.97
   9  -1  -4    2.23    3.83
   9  -1  -4   -6.86    4.37
   9  -1  -3   65.85    9.96
   9  -1  -3   55.34    9.86
   9  -1  -2    6.58    4.28
   9  -1  -2    7.11    4.78
   9  -1  -1    1.83    3.05
   9  -1   0   -0.74    4.10
   9  -1   1    8.51    4.68
   9  -1   2   52.08   10.17
   9  -1   3    6.22    4.26
   9  -1   4   95.20   13.02
   9  -1   5   11.49    5.78
   9  -1   6   23.87    7.31
   9   0  -7   30.17    8.64
   9   0  -6  -12.29    5.76
   9   0  -6   -1.69    5.42
   9   0  -5   14.50    5.07
   9   0  -5   17.05    6.20
   9   0  -4    8.51    4.88
   9   0  -4   14.82    6.46
   9   0  -3   40.54    7.71
   9   0  -3   32.30    8.07
   9   0  -2    9.03    4.39
   9   0  -2    6.20    4.22
   9   0  -1   -4.47    3.69
   9   0  -1   -0.61    3.33
   9   0   0    3.74    3.38
   9   0   1   12.72    5.64
   9   0   2   12.15    5.99
   9   0   3    6.94    4.53
   9   0   4   95.49   12.77
   9   0   5   80.70   12.27
   9   0   6   10.55    5.64
   9   0   7   25.94    7.62
   9   0   8   -0.13    4.30
   9   1  -7   11.72    4.83
   9   1  -6   -8.06    5.77
   9   1  -5   -9.17    5.00
   9   1  -4   45.82    9.28
   9   1  -3    6.86    4.47
   9   1  -2   -2.18    4.00
   9   1  -1    1.72    3.74
   9   1   0    0.69    3.68
   9   1   1    3.62    3.90
   9   1   2   23.79    6.88
   9   1   3   27.73    7.40
   9   1   4    2.93    5.36
   9   1   5  108.33   13.60
   9   1   6    5.99    4.84
   9   1   7   -0.80    3.63
   9   1   8    5.98    5.02
   9   1   9   10.88    5.32
   9   2  -7   26.69    6.97
   9   2  -6   10.13    5.02
   9   2  -5   -2.65    3.87
   9   2  -4   15.78    5.95
   9   2  -3    5.46    4.64
   9   2  -2    1.52    3.59
   9   2  -1    0.87    3.23
   9   2   0   -3.61    3.82
   9   2   1    1.84    3.49
   9   2   2    0.32    3.47
   9   2   3    2.90    3.98
   9   2   4   -1.28    3.84
   9   2   5   48.67    9.69
   9   2   6    5.57    4.80
   9   2   7   23.96    6.87
   9   2   8    3.73    4.29
   9   2   9    1.70    3.82
   9   3  -7    6.10    4.01
  -9  -3   7   12.19    4.77
   9   3  -6   39.67    8.40
  -9  -3   6   46.42    7.59
   9   3  -5   10.92    5.16
   9   3  -4   17.60    6.06
   9   3  -3   -1.40    3.94
   9   3  -2    0.13    3.03
   9   3  -1    3.52    3.59
   9   3   0    1.63    3.01
   9   3   1   -0.44    3.38
   9   3   2   -0.32    3.52
   9   3   3    2.54    3.29
   9   3   4    4.79    4.45
   9   3   5   25.49    7.13
   9   3   6    8.38    4.40
   9   3   7   -5.49    4.27
   9   3   8    0.64    3.48
  -9  -3  -8    8.52    4.24
   9   3   9   16.66    5.94
  -9  -3  -9    9.91    4.26
   9   3  10   -5.73    5.37
  -9  -4   6   94.28   10.85
   9   4  -6   81.04   12.04
   9   4  -5   61.00   10.61
  -9  -4   5   67.39    8.93
   9   4  -4   21.15    6.44
  -9  -4   4   25.27    6.12
   9   4  -3   22.80    6.99
  -9  -4   3   27.98    5.89
   9   4  -2    5.47    4.08
  -9  -4   2    1.50    3.55
  -9  -4   1   -3.95    3.50
   9   4  -1    5.93    4.30
   9   4   0   14.37    5.76
   9   4   1   12.78    5.29
   9   4   2   18.58    6.35
   9   4   3    1.13    3.87
  -9  -4  -4   73.24    9.45
   9   4   4   59.44   10.55
   9   4   5   -3.08    3.98
  -9  -4  -5    8.40    4.26
   9   4   6    7.55    5.21
  -9  -4  -6    2.35    3.15
   9   4   7   -3.24    4.54
  -9  -4  -7    1.80    3.58
   9   4   8    2.84    4.34
  -9  -4  -8   12.38    4.11
  -9  -4  -9   -2.64    3.55
   9   4   9   11.36    5.52
   9   5  -5   34.10    8.03
  -9  -5   5   34.68    7.00
  -9  -5   4    3.68    3.33
   9   5  -4    6.56    4.85
  -9  -5   3   45.78    7.55
   9   5  -3   42.20    8.82
  -9  -5   2    7.24    4.11
   9   5  -2    6.81    4.43
   9   5  -1    1.63    3.58
  -9  -5   1    7.88    4.23
   9   5   0   -2.09    3.50
  -9  -5   0    3.78    3.47
   9   5   1    4.20    3.56
  -9  -5  -1   -1.85    3.84
   9   5   2   27.87    7.71
  -9  -5  -2   26.72    6.21
   9   5   3   -0.07    4.09
  -9  -5  -3    2.19    3.67
  -9  -5  -4   98.81   10.99
   9   5   4   93.86   12.85
  -9  -5  -5    5.91    3.95
   9   5   5   -2.74    4.36
  -9  -5  -6   21.66    5.91
   9   5   6   29.12    7.71
   9   5   7    7.96    4.41
  -9  -5  -7    1.55    3.13
   9   5   8    1.19    4.15
  -9  -5  -8    5.00    3.16
   9   5   9    6.46    5.35
  -9  -6   3   15.59    5.16
   9   6  -3    7.92    4.87
   9   6  -2   -1.06    3.20
  -9  -6   2    8.22    4.37
   9   6  -1   -2.45    3.76
  -9  -6   1    7.60    3.92
   9   6   0   -1.63    3.16
  -9  -6   0   -2.44    3.17
   9   6   1    0.48    3.19
  -9  -6  -1    1.60    4.00
   9   6   2   57.58   10.22
  -9  -6  -2   56.11    8.44
   9   6   3   12.76    5.68
  -9  -6  -3   26.67    6.53
   9   6   4   24.88    7.74
  -9  -6  -4   35.23    7.09
   9   6   5   33.55    8.17
  -9  -6  -5   31.33    6.63
  -9  -6  -6    5.15    4.08
   9   6   6    6.10    4.49
   9   6   7   -2.84    3.62
  -9  -6  -7    6.28    3.69
   9   6   8   13.19    6.45
   9   7  -1    5.19    4.46
  -9  -7   1   10.07    4.32
   9   7   0    3.20    4.59
  -9  -7   0    5.10    3.97
  -9  -7  -1    6.82    4.73
   9   7   1    3.56    4.52
  -9  -7  -2    9.28    4.18
   9   7   2   10.29    5.62
   9   7   3   17.46    6.26
  -9  -7  -3   26.00    6.21
   9   7   4   -1.88    3.88
  -9  -7  -4    4.44    3.54
   9   7   5   31.75    8.11
  -9  -7  -5   35.15    7.12
   0   0   0    0.00    0.00


TITL CuCl2DM16p in P-1
REM P-1 (#2 in standard setting)
CELL 0.71073   7.545694  12.655025  13.254221  77.6346  86.5234  80.9566
ZERR    2.00   0.000652   0.000952   0.000908   0.0061   0.0063   0.0067
LATT  1
SFAC C H N S Cl Cu
UNIT 60.00 52.00 6.00 4.00 4.00 2.00
TREF
HKLF 4
END
_computing_structure_solution     'SHELXT 2018/2 (Sheldrick, 2018)'
;
_shelx_hkl_checksum                75971
_olex2_submission_special_instructions  'No special instructions were received'
_oxdiff_exptl_absorpt_empirical_details
;
Empirical correction (ABSPACK) includes:
- Absorption correction using spherical harmonics
- Frame scaling
;
_oxdiff_exptl_absorpt_empirical_full_max  1.417
_oxdiff_exptl_absorpt_empirical_full_min  0.693
