# Supplementary material for: Copper(II) Complexes with 4-Substituted 2,6-Bis(thiazol-2-yl)pyridines—An Overview of Structural–Optical Relationships
Source: Int J Mol Sci. 2025 Dec 9;26(24):11868. doi: 10.3390/ijms262411868 (PMC12733273; doi:10.3390/ijms262411868)
Supplement: Supplementary file 1 [file ijms-26-11868-s001.zip › ESI/5_CuCl2EWM27cz_final.cif]

data_cucl2ewm27cz
_audit_creation_date               2021-06-18
_audit_creation_method
;
Olex2 1.3
(compiled 2020.11.12 svn.r5f609507 for OlexSys, GUI svn.r6272)
;
_shelx_SHELXL_version_number       '2018/3'
_audit_contact_author_address      ?
_audit_contact_author_email        ?
_audit_contact_author_name         ''
_audit_contact_author_phone        ?
_publ_contact_author_id_orcid      ?
_publ_section_references
;
Dolomanov, O.V., Bourhis, L.J., Gildea, R.J, Howard, J.A.K. & Puschmann, H.
 (2009), J. Appl. Cryst. 42, 339-341.

Sheldrick, G.M. (2015). Acta Cryst. C71, 3-8.
;
_chemical_name_common              ?
_chemical_name_systematic          ?
_chemical_formula_moiety           'C19 H11 Cl2 Cu N3 S4, 2(H2 O)'
_chemical_formula_sum              'C19 H15 Cl2 Cu N3 O2 S4'
_chemical_formula_weight           580.02
_chemical_melting_point            ?
_chemical_oxdiff_formula           'C20 H16 N3 S2 Cl2 Cu1'
loop_
  _atom_type_symbol
  _atom_type_description
  _atom_type_scat_dispersion_real
  _atom_type_scat_dispersion_imag
  _atom_type_scat_source
 'C' 'C' 0.0033 0.0016 'International Tables Vol C Tables 4.2.6.8 and 6.1.1.4'
 'H' 'H' 0.0000 0.0000 'International Tables Vol C Tables 4.2.6.8 and 6.1.1.4'
 'Cl' 'Cl' 0.1484 0.1585 'International Tables Vol C Tables 4.2.6.8 and 6.1.1.4'
 'Cu' 'Cu' 0.3201 1.2651 'International Tables Vol C Tables 4.2.6.8 and 6.1.1.4'
 'N' 'N' 0.0061 0.0033 'International Tables Vol C Tables 4.2.6.8 and 6.1.1.4'
 'O' 'O' 0.0106 0.0060 'International Tables Vol C Tables 4.2.6.8 and 6.1.1.4'
 'S' 'S' 0.1246 0.1234 'International Tables Vol C Tables 4.2.6.8 and 6.1.1.4'

_shelx_space_group_comment
;
The symmetry employed for this shelxl refinement is uniquely defined
by the following loop, which should always be used as a source of
symmetry information in preference to the above space-group names.
They are only intended as comments.
;
_space_group_crystal_system        'monoclinic'
_space_group_IT_number             14
_space_group_name_H-M_alt          'P 1 21/c 1'
_space_group_name_Hall             '-P 2ybc'
loop_
  _space_group_symop_operation_xyz
 'x, y, z'
 '-x, y+1/2, -z+1/2'
 '-x, -y, -z'
 'x, -y-1/2, z-1/2'

_cell_length_a                     9.7299(4)
_cell_length_b                     15.0039(6)
_cell_length_c                     15.6869(9)
_cell_angle_alpha                  90
_cell_angle_beta                   98.481(5)
_cell_angle_gamma                  90
_cell_volume                       2265.03(19)
_cell_formula_units_Z              4
_cell_measurement_reflns_used      4312
_cell_measurement_temperature      293(2)
_cell_measurement_theta_max        28.3370
_cell_measurement_theta_min        3.8360
_shelx_estimated_absorpt_T_max     ?
_shelx_estimated_absorpt_T_min     ?
_exptl_absorpt_coefficient_mu      1.592
_exptl_absorpt_correction_T_max    1.00000
_exptl_absorpt_correction_T_min    0.75170
_exptl_absorpt_correction_type     multi-scan
_exptl_absorpt_process_details
;
CrysAlisPro 1.171.41.93a (Rigaku Oxford Diffraction, 2020)
Empirical absorption correction using spherical harmonics,
implemented in SCALE3 ABSPACK scaling algorithm.
;
_exptl_absorpt_special_details     ?
_exptl_crystal_colour              'red'
_exptl_crystal_density_diffrn      1.701
_exptl_crystal_density_meas        ?
_exptl_crystal_density_method      ?
_exptl_crystal_description         'brick'
_exptl_crystal_F_000               1172
_exptl_crystal_size_max            0.12
_exptl_crystal_size_mid            0.11
_exptl_crystal_size_min            0.06
_exptl_transmission_factor_max     ?
_exptl_transmission_factor_min     ?
_diffrn_reflns_av_R_equivalents    0.0258
_diffrn_reflns_av_unetI/netI       0.0403
_diffrn_reflns_Laue_measured_fraction_full  0.998
_diffrn_reflns_Laue_measured_fraction_max  0.854
_diffrn_reflns_limit_h_max         13
_diffrn_reflns_limit_h_min         -13
_diffrn_reflns_limit_k_max         20
_diffrn_reflns_limit_k_min         -18
_diffrn_reflns_limit_l_max         21
_diffrn_reflns_limit_l_min         -15
_diffrn_reflns_number              11828
_diffrn_reflns_point_group_measured_fraction_full  0.998
_diffrn_reflns_point_group_measured_fraction_max  0.854
_diffrn_reflns_theta_full          25.242
_diffrn_reflns_theta_max           29.434
_diffrn_reflns_theta_min           3.403
_diffrn_ambient_temperature        293(2)
_diffrn_detector                   'CCD plate'
_diffrn_detector_area_resol_mean   10.4015
_diffrn_detector_type              Atlas
_diffrn_measured_fraction_theta_full  0.998
_diffrn_measured_fraction_theta_max  0.854
_diffrn_measurement_details
;
List of Runs (angles in degrees, time in seconds):

  # Type    Start    End  Width  t~exp~   \w     \q     \k     \f   Frames
--------------------------------------------------------------------------
  1  \w    -62.00  37.00   1.00   12.69    --   10.84 -57.00   0.00   99
  2  \w    -10.00  84.00   1.00   12.69    --   10.84  57.00 150.00   94
;
_diffrn_measurement_device         'four-circle diffractometer'
_diffrn_measurement_device_type    'Xcalibur, Atlas, Gemini ultra'
_diffrn_measurement_method         '\w scans'
_diffrn_orient_matrix_type        
 'CrysAlisPro convention (1999,Acta A55,543-557)'
_diffrn_orient_matrix_UB_11        -0.0164637000
_diffrn_orient_matrix_UB_12        0.0363942000
_diffrn_orient_matrix_UB_13        0.0255216000
_diffrn_orient_matrix_UB_21        -0.0091291000
_diffrn_orient_matrix_UB_22        0.0277117000
_diffrn_orient_matrix_UB_23        -0.0370428000
_diffrn_orient_matrix_UB_31        -0.0712660000
_diffrn_orient_matrix_UB_32        -0.0119370000
_diffrn_orient_matrix_UB_33        -0.0081345000
_diffrn_radiation_monochromator    graphite
_diffrn_radiation_probe            x-ray
_diffrn_radiation_type             'Mo K\a'
_diffrn_radiation_wavelength       0.71073
_diffrn_source                     'fine-focus sealed X-ray tube'
_diffrn_source_type                'Enhance (Mo) X-ray Source'
_reflns_Friedel_coverage           0.000
_reflns_Friedel_fraction_full      .
_reflns_Friedel_fraction_max       .
_reflns_number_gt                  3707
_reflns_number_total               5361
_reflns_odcompleteness_completeness  99.71
_reflns_odcompleteness_iscentric   1
_reflns_odcompleteness_theta       26.32
_reflns_special_details
;
 Reflections were merged by SHELXL according to the crystal
 class for the calculation of statistics and refinement.
 
 _reflns_Friedel_fraction is defined as the number of unique
 Friedel pairs measured divided by the number that would be
 possible theoretically, ignoring centric projections and
 systematic absences.
;
_reflns_threshold_expression       'I > 2\s(I)'
_computing_cell_refinement         'CrysAlisPro 1.171.41.93a (Rigaku OD, 2020)'
_computing_data_collection         'CrysAlisPro 1.171.41.93a (Rigaku OD, 2020)'
_computing_data_reduction          'CrysAlisPro 1.171.41.93a (Rigaku OD, 2020)'
_computing_molecular_graphics      'Olex2 1.3 (Dolomanov et al., 2009)'
_computing_publication_material    'Olex2 1.3 (Dolomanov et al., 2009)'
_computing_structure_refinement    'SHELXL 2018/3 (Sheldrick, 2015)'
_computing_structure_solution      'SHELXT 2018/2 (Sheldrick, 2018)'
_refine_diff_density_max           0.837
_refine_diff_density_min           -0.594
_refine_diff_density_rms           0.079
_refine_ls_extinction_coef         .
_refine_ls_extinction_method       none
_refine_ls_goodness_of_fit_ref     1.021
_refine_ls_hydrogen_treatment      constr
_refine_ls_matrix_type             full
_refine_ls_number_parameters       280
_refine_ls_number_reflns           5361
_refine_ls_number_restraints       0
_refine_ls_R_factor_all            0.0764
_refine_ls_R_factor_gt             0.0455
_refine_ls_restrained_S_all        1.021
_refine_ls_shift/su_max            0.000
_refine_ls_shift/su_mean           0.000
_refine_ls_structure_factor_coef   Fsqd
_refine_ls_weighting_details      
 'w=1/[\s^2^(Fo^2^)+(0.0521P)^2^+2.3906P] where P=(Fo^2^+2Fc^2^)/3'
_refine_ls_weighting_scheme        calc
_refine_ls_wR_factor_gt            0.1068
_refine_ls_wR_factor_ref           0.1261
_refine_special_details            ?
_olex2_refinement_description
;
1. Fixed Uiso
 At 1.2 times of:
  All C(H) groups
 At 1.5 times of:
  All O(H,H) groups
2.a Riding coordinates:
 O1(H1A,H1B), O2(H2A,H2B)
2.b Aromatic/amide H refined with riding coordinates:
 C1(H1), C2(H2), C5(H5), C7(H7), C10(H10), C11(H11), C13(H13), C14(H14),
 C17(H17), C18(H18), C19(H19)
;
_atom_sites_solution_hydrogens     mixed
_atom_sites_solution_primary       ?
_atom_sites_solution_secondary     ?
loop_
  _atom_site_label
  _atom_site_type_symbol
  _atom_site_fract_x
  _atom_site_fract_y
  _atom_site_fract_z
  _atom_site_U_iso_or_equiv
  _atom_site_adp_type
  _atom_site_occupancy
  _atom_site_site_symmetry_order
  _atom_site_calc_flag
  _atom_site_refinement_flags_posn
  _atom_site_refinement_flags_adp
  _atom_site_refinement_flags_occupancy
  _atom_site_disorder_assembly
  _atom_site_disorder_group
 Cu1 Cu 0.12961(4) 0.08828(3) 0.22850(3) 0.04287(14) Uani 1 1 d . . . . .
 Cl1 Cl 0.07219(12) -0.04007(7) 0.16258(8) 0.0646(3) Uani 1 1 d . . . . .
 Cl2 Cl -0.01482(11) 0.08508(9) 0.35344(7) 0.0674(3) Uani 1 1 d . . . . .
 S1 S -0.08331(11) 0.32808(8) 0.10426(7) 0.0598(3) Uani 1 1 d . . . . .
 S2 S 0.53720(10) 0.09342(6) 0.39990(6) 0.0458(2) Uani 1 1 d . . . . .
 S3 S 0.54604(9) 0.46817(5) 0.39386(6) 0.0423(2) Uani 1 1 d . . . . .
 S4 S 0.62853(14) 0.75117(7) 0.43682(8) 0.0645(3) Uani 1 1 d . . . . .
 N1 N -0.0041(3) 0.1721(2) 0.15213(19) 0.0440(7) Uani 1 1 d . . . . .
 N2 N 0.2147(3) 0.20524(18) 0.25780(18) 0.0374(6) Uani 1 1 d . . . . .
 N3 N 0.3144(3) 0.05195(19) 0.30187(19) 0.0418(7) Uani 1 1 d . . . . .
 C1 C -0.1167(4) 0.1616(3) 0.0900(3) 0.0569(10) Uani 1 1 d . . . . .
 H1 H -0.151884 0.106136 0.071545 0.068 Uiso 1 1 calc R U . . .
 C2 C -0.1727(4) 0.2391(3) 0.0575(3) 0.0669(12) Uani 1 1 d . . . . .
 H2 H -0.250053 0.243256 0.015168 0.080 Uiso 1 1 calc R U . . .
 C3 C 0.0257(3) 0.2569(2) 0.1658(2) 0.0412(8) Uani 1 1 d . . . . .
 C4 C 0.1506(3) 0.2798(2) 0.2256(2) 0.0375(7) Uani 1 1 d . . . . .
 C5 C 0.2047(3) 0.3629(2) 0.2467(2) 0.0389(7) Uani 1 1 d . . . . .
 H5 H 0.157331 0.413843 0.225249 0.047 Uiso 1 1 calc R U . . .
 C6 C 0.3325(3) 0.3698(2) 0.3010(2) 0.0362(7) Uani 1 1 d . . . . .
 C7 C 0.4003(4) 0.2911(2) 0.3311(2) 0.0387(7) Uani 1 1 d . . . . .
 H7 H 0.486592 0.293237 0.365629 0.046 Uiso 1 1 calc R U . . .
 C8 C 0.3375(3) 0.2105(2) 0.3090(2) 0.0355(7) Uani 1 1 d . . . . .
 C9 C 0.3890(3) 0.1211(2) 0.3344(2) 0.0379(7) Uani 1 1 d . . . . .
 C10 C 0.4973(4) -0.0165(2) 0.3823(2) 0.0495(9) Uani 1 1 d . . . . .
 H10 H 0.551932 -0.063579 0.406359 0.059 Uiso 1 1 calc R U . . .
 C11 C 0.3775(4) -0.0260(2) 0.3294(3) 0.0476(9) Uani 1 1 d . . . . .
 H11 H 0.340153 -0.081446 0.312767 0.057 Uiso 1 1 calc R U . . .
 C12 C 0.3912(3) 0.4570(2) 0.3248(2) 0.0378(7) Uani 1 1 d . . . . .
 C13 C 0.3394(4) 0.5388(2) 0.2989(3) 0.0481(9) Uani 1 1 d . . . . .
 H13 H 0.256877 0.546827 0.261512 0.058 Uiso 1 1 calc R U . . .
 C14 C 0.4229(4) 0.6092(2) 0.3342(3) 0.0497(9) Uani 1 1 d . . . . .
 H14 H 0.400936 0.668636 0.322280 0.060 Uiso 1 1 calc R U . . .
 C15 C 0.5392(4) 0.5833(2) 0.3876(2) 0.0387(8) Uani 1 1 d . . . . .
 C16 C 0.6466(4) 0.6370(2) 0.4361(2) 0.0397(8) Uani 1 1 d . . . . .
 C17 C 0.7715(4) 0.6097(2) 0.4897(2) 0.0398(8) Uani 1 1 d . . . . .
 H17 H 0.800285 0.551096 0.500112 0.048 Uiso 1 1 calc R U . . .
 C18 C 0.8447(4) 0.6871(3) 0.5245(3) 0.0563(10) Uani 1 1 d . . . . .
 H18 H 0.929888 0.683961 0.560066 0.068 Uiso 1 1 calc R U . . .
 C19 C 0.7815(5) 0.7643(3) 0.5019(3) 0.0614(11) Uani 1 1 d . . . . .
 H19 H 0.817850 0.819536 0.520205 0.074 Uiso 1 1 calc R U . . .
 O1 O 0.2462(5) -0.2370(3) 0.1767(3) 0.1234(16) Uani 1 1 d . . . . .
 H1A H 0.269750 -0.195945 0.145927 0.185 Uiso 1 1 d R U . . .
 H1B H 0.180250 -0.267735 0.165127 0.185 Uiso 1 1 d R U . . .
 O2 O 0.7962(3) -0.0051(2) 0.4839(2) 0.0723(9) Uani 1 1 d . . . . .
 H2A H 0.843234 0.005376 0.443447 0.109 Uiso 1 1 d R U . . .
 H2B H 0.850894 -0.017604 0.529737 0.109 Uiso 1 1 d R U . . .

loop_
  _atom_site_aniso_label
  _atom_site_aniso_U_11
  _atom_site_aniso_U_22
  _atom_site_aniso_U_33
  _atom_site_aniso_U_23
  _atom_site_aniso_U_13
  _atom_site_aniso_U_12
 Cu1 0.0402(2) 0.0400(2) 0.0461(3) 0.00353(19) -0.00131(19) -0.00698(19)
 Cl1 0.0660(6) 0.0474(5) 0.0767(7) -0.0068(5) -0.0023(5) -0.0154(5)
 Cl2 0.0543(6) 0.1005(9) 0.0458(6) 0.0089(6) 0.0015(5) -0.0212(6)
 S1 0.0490(6) 0.0604(6) 0.0644(7) 0.0100(5) -0.0099(5) 0.0094(5)
 S2 0.0474(5) 0.0404(5) 0.0458(5) 0.0018(4) -0.0061(4) 0.0050(4)
 S3 0.0498(5) 0.0309(4) 0.0434(5) 0.0026(4) -0.0021(4) -0.0017(4)
 S4 0.0857(8) 0.0367(5) 0.0709(8) -0.0003(5) 0.0112(6) 0.0001(5)
 N1 0.0394(15) 0.0503(17) 0.0405(17) 0.0024(14) -0.0002(13) -0.0053(14)
 N2 0.0360(14) 0.0377(15) 0.0374(15) 0.0031(12) 0.0014(12) -0.0025(12)
 N3 0.0438(16) 0.0362(15) 0.0446(17) 0.0038(13) 0.0037(13) -0.0033(13)
 C1 0.045(2) 0.066(3) 0.056(2) -0.003(2) -0.0069(19) -0.009(2)
 C2 0.047(2) 0.084(3) 0.062(3) 0.003(2) -0.016(2) 0.001(2)
 C3 0.0367(17) 0.0466(19) 0.0392(19) 0.0045(15) 0.0014(15) -0.0013(16)
 C4 0.0342(16) 0.0431(18) 0.0352(18) 0.0052(14) 0.0048(14) 0.0019(14)
 C5 0.0390(18) 0.0368(17) 0.0403(19) 0.0021(15) 0.0037(15) 0.0044(15)
 C6 0.0379(17) 0.0372(17) 0.0343(18) -0.0005(14) 0.0083(14) -0.0002(14)
 C7 0.0372(17) 0.0393(18) 0.0380(18) 0.0013(14) -0.0001(14) -0.0009(14)
 C8 0.0363(16) 0.0336(16) 0.0357(18) 0.0044(13) 0.0023(14) 0.0010(14)
 C9 0.0395(17) 0.0387(17) 0.0346(18) 0.0039(14) 0.0028(14) -0.0031(15)
 C10 0.060(2) 0.0383(19) 0.050(2) 0.0076(16) 0.0052(19) 0.0079(18)
 C11 0.054(2) 0.0333(17) 0.055(2) 0.0057(16) 0.0077(18) -0.0026(16)
 C12 0.0384(17) 0.0368(17) 0.0382(18) -0.0008(14) 0.0058(14) 0.0004(15)
 C13 0.0443(19) 0.043(2) 0.055(2) 0.0020(17) -0.0020(17) 0.0051(17)
 C14 0.055(2) 0.0308(17) 0.062(3) 0.0053(17) 0.0031(19) 0.0037(16)
 C15 0.0475(19) 0.0295(16) 0.0412(19) 0.0020(14) 0.0136(16) 0.0005(15)
 C16 0.051(2) 0.0291(16) 0.0400(19) 0.0002(14) 0.0108(16) -0.0054(15)
 C17 0.0415(18) 0.0339(16) 0.045(2) -0.0080(15) 0.0113(16) -0.0073(15)
 C18 0.056(2) 0.063(3) 0.050(2) -0.005(2) 0.0077(19) -0.011(2)
 C19 0.076(3) 0.050(2) 0.061(3) -0.013(2) 0.019(2) -0.024(2)
 O1 0.095(3) 0.115(3) 0.150(5) 0.007(3) -0.013(3) 0.027(3)
 O2 0.0488(16) 0.081(2) 0.082(2) 0.0172(18) -0.0072(15) -0.0037(15)

_geom_special_details
;
 All esds (except the esd in the dihedral angle between two l.s. planes)
 are estimated using the full covariance matrix.  The cell esds are taken
 into account individually in the estimation of esds in distances, angles
 and torsion angles; correlations between esds in cell parameters are only
 used when they are defined by crystal symmetry.  An approximate (isotropic)
 treatment of cell esds is used for estimating esds involving l.s. planes.
;
loop_
  _geom_bond_atom_site_label_1
  _geom_bond_atom_site_label_2
  _geom_bond_distance
  _geom_bond_site_symmetry_2
  _geom_bond_publ_flag
 Cu1 Cl1 2.2180(11) . ?
 Cu1 Cl2 2.5750(12) . ?
 Cu1 N1 2.061(3) . ?
 Cu1 N2 1.966(3) . ?
 Cu1 N3 2.060(3) . ?
 S1 C2 1.699(5) . ?
 S1 C3 1.701(4) . ?
 S2 C9 1.694(3) . ?
 S2 C10 1.707(4) . ?
 S3 C12 1.729(3) . ?
 S3 C15 1.732(3) . ?
 S4 C16 1.722(3) . ?
 S4 C19 1.687(5) . ?
 N1 C1 1.364(5) . ?
 N1 C3 1.316(5) . ?
 N2 C4 1.343(4) . ?
 N2 C8 1.341(4) . ?
 N3 C9 1.324(4) . ?
 N3 C11 1.361(4) . ?
 C1 H1 0.9300 . ?
 C1 C2 1.351(6) . ?
 C2 H2 0.9300 . ?
 C3 C4 1.462(5) . ?
 C4 C5 1.374(5) . ?
 C5 H5 0.9300 . ?
 C5 C6 1.404(5) . ?
 C6 C7 1.401(5) . ?
 C6 C12 1.454(5) . ?
 C7 H7 0.9300 . ?
 C7 C8 1.376(4) . ?
 C8 C9 1.466(4) . ?
 C10 H10 0.9300 . ?
 C10 C11 1.335(5) . ?
 C11 H11 0.9300 . ?
 C12 C13 1.366(5) . ?
 C13 H13 0.9300 . ?
 C13 C14 1.396(5) . ?
 C14 H14 0.9300 . ?
 C14 C15 1.361(5) . ?
 C15 C16 1.444(5) . ?
 C16 C17 1.432(5) . ?
 C17 H17 0.9300 . ?
 C17 C18 1.428(5) . ?
 C18 H18 0.9300 . ?
 C18 C19 1.334(6) . ?
 C19 H19 0.9300 . ?
 O1 H1A 0.8348 . ?
 O1 H1B 0.7895 . ?
 O2 H2A 0.8502 . ?
 O2 H2B 0.8501 . ?

loop_
  _geom_angle_atom_site_label_1
  _geom_angle_atom_site_label_2
  _geom_angle_atom_site_label_3
  _geom_angle
  _geom_angle_site_symmetry_1
  _geom_angle_site_symmetry_3
  _geom_angle_publ_flag
 Cl1 Cu1 Cl2 102.15(4) . . ?
 N1 Cu1 Cl1 99.47(9) . . ?
 N1 Cu1 Cl2 94.89(9) . . ?
 N2 Cu1 Cl1 162.28(9) . . ?
 N2 Cu1 Cl2 95.57(9) . . ?
 N2 Cu1 N1 78.42(11) . . ?
 N2 Cu1 N3 78.63(11) . . ?
 N3 Cu1 Cl1 99.78(9) . . ?
 N3 Cu1 Cl2 95.70(9) . . ?
 N3 Cu1 N1 155.52(11) . . ?
 C2 S1 C3 89.3(2) . . ?
 C9 S2 C10 89.17(18) . . ?
 C12 S3 C15 92.20(17) . . ?
 C19 S4 C16 92.2(2) . . ?
 C1 N1 Cu1 135.8(3) . . ?
 C3 N1 Cu1 113.0(2) . . ?
 C3 N1 C1 111.2(3) . . ?
 C4 N2 Cu1 120.0(2) . . ?
 C8 N2 Cu1 120.0(2) . . ?
 C8 N2 C4 120.0(3) . . ?
 C9 N3 Cu1 113.0(2) . . ?
 C9 N3 C11 110.8(3) . . ?
 C11 N3 Cu1 136.1(2) . . ?
 N1 C1 H1 123.0 . . ?
 C2 C1 N1 114.0(4) . . ?
 C2 C1 H1 123.0 . . ?
 S1 C2 H2 124.4 . . ?
 C1 C2 S1 111.2(3) . . ?
 C1 C2 H2 124.4 . . ?
 N1 C3 S1 114.3(3) . . ?
 N1 C3 C4 118.3(3) . . ?
 C4 C3 S1 127.3(3) . . ?
 N2 C4 C3 110.0(3) . . ?
 N2 C4 C5 121.6(3) . . ?
 C5 C4 C3 128.4(3) . . ?
 C4 C5 H5 120.4 . . ?
 C4 C5 C6 119.2(3) . . ?
 C6 C5 H5 120.4 . . ?
 C5 C6 C12 120.1(3) . . ?
 C7 C6 C5 118.2(3) . . ?
 C7 C6 C12 121.7(3) . . ?
 C6 C7 H7 120.4 . . ?
 C8 C7 C6 119.1(3) . . ?
 C8 C7 H7 120.4 . . ?
 N2 C8 C7 121.7(3) . . ?
 N2 C8 C9 110.4(3) . . ?
 C7 C8 C9 127.9(3) . . ?
 N3 C9 S2 114.3(3) . . ?
 N3 C9 C8 117.8(3) . . ?
 C8 C9 S2 127.9(3) . . ?
 S2 C10 H10 124.4 . . ?
 C11 C10 S2 111.1(3) . . ?
 C11 C10 H10 124.4 . . ?
 N3 C11 H11 122.7 . . ?
 C10 C11 N3 114.7(3) . . ?
 C10 C11 H11 122.7 . . ?
 C6 C12 S3 121.4(3) . . ?
 C13 C12 S3 110.4(3) . . ?
 C13 C12 C6 128.2(3) . . ?
 C12 C13 H13 123.4 . . ?
 C12 C13 C14 113.2(3) . . ?
 C14 C13 H13 123.4 . . ?
 C13 C14 H14 122.9 . . ?
 C15 C14 C13 114.3(3) . . ?
 C15 C14 H14 122.9 . . ?
 C14 C15 S3 109.9(3) . . ?
 C14 C15 C16 129.6(3) . . ?
 C16 C15 S3 120.5(3) . . ?
 C15 C16 S4 119.4(3) . . ?
 C17 C16 S4 111.1(2) . . ?
 C17 C16 C15 129.4(3) . . ?
 C16 C17 H17 125.6 . . ?
 C18 C17 C16 108.9(3) . . ?
 C18 C17 H17 125.6 . . ?
 C17 C18 H18 122.6 . . ?
 C19 C18 C17 114.8(4) . . ?
 C19 C18 H18 122.6 . . ?
 S4 C19 H19 123.5 . . ?
 C18 C19 S4 113.0(3) . . ?
 C18 C19 H19 123.5 . . ?
 H1A O1 H1B 125.6 . . ?
 H2A O2 H2B 109.5 . . ?

loop_
  _geom_torsion_atom_site_label_1
  _geom_torsion_atom_site_label_2
  _geom_torsion_atom_site_label_3
  _geom_torsion_atom_site_label_4
  _geom_torsion
  _geom_torsion_site_symmetry_1
  _geom_torsion_site_symmetry_2
  _geom_torsion_site_symmetry_3
  _geom_torsion_site_symmetry_4
  _geom_torsion_publ_flag
 Cu1 N1 C1 C2 179.6(3) . . . . ?
 Cu1 N1 C3 S1 -179.59(16) . . . . ?
 Cu1 N1 C3 C4 4.6(4) . . . . ?
 Cu1 N2 C4 C3 -4.3(4) . . . . ?
 Cu1 N2 C4 C5 178.0(3) . . . . ?
 Cu1 N2 C8 C7 -179.9(3) . . . . ?
 Cu1 N2 C8 C9 0.6(4) . . . . ?
 Cu1 N3 C9 S2 176.59(16) . . . . ?
 Cu1 N3 C9 C8 -4.8(4) . . . . ?
 Cu1 N3 C11 C10 -175.6(3) . . . . ?
 S1 C3 C4 N2 -175.7(3) . . . . ?
 S1 C3 C4 C5 1.8(6) . . . . ?
 S2 C10 C11 N3 -0.2(5) . . . . ?
 S3 C12 C13 C14 -0.1(4) . . . . ?
 S3 C15 C16 S4 -173.77(19) . . . . ?
 S3 C15 C16 C17 3.7(5) . . . . ?
 S4 C16 C17 C18 -2.2(4) . . . . ?
 N1 C1 C2 S1 0.5(5) . . . . ?
 N1 C3 C4 N2 -0.5(5) . . . . ?
 N1 C3 C4 C5 177.0(3) . . . . ?
 N2 C4 C5 C6 2.1(5) . . . . ?
 N2 C8 C9 S2 -178.7(3) . . . . ?
 N2 C8 C9 N3 2.9(4) . . . . ?
 C1 N1 C3 S1 0.7(4) . . . . ?
 C1 N1 C3 C4 -175.1(3) . . . . ?
 C2 S1 C3 N1 -0.3(3) . . . . ?
 C2 S1 C3 C4 175.0(4) . . . . ?
 C3 S1 C2 C1 -0.1(4) . . . . ?
 C3 N1 C1 C2 -0.7(5) . . . . ?
 C3 C4 C5 C6 -175.1(3) . . . . ?
 C4 N2 C8 C7 1.0(5) . . . . ?
 C4 N2 C8 C9 -178.5(3) . . . . ?
 C4 C5 C6 C7 0.4(5) . . . . ?
 C4 C5 C6 C12 -179.5(3) . . . . ?
 C5 C6 C7 C8 -2.2(5) . . . . ?
 C5 C6 C12 S3 178.3(3) . . . . ?
 C5 C6 C12 C13 -2.0(5) . . . . ?
 C6 C7 C8 N2 1.5(5) . . . . ?
 C6 C7 C8 C9 -179.0(3) . . . . ?
 C6 C12 C13 C14 -179.9(3) . . . . ?
 C7 C6 C12 S3 -1.6(5) . . . . ?
 C7 C6 C12 C13 178.1(4) . . . . ?
 C7 C8 C9 S2 1.8(5) . . . . ?
 C7 C8 C9 N3 -176.6(3) . . . . ?
 C8 N2 C4 C3 174.8(3) . . . . ?
 C8 N2 C4 C5 -2.9(5) . . . . ?
 C9 S2 C10 C11 0.0(3) . . . . ?
 C9 N3 C11 C10 0.3(5) . . . . ?
 C10 S2 C9 N3 0.2(3) . . . . ?
 C10 S2 C9 C8 -178.2(3) . . . . ?
 C11 N3 C9 S2 -0.4(4) . . . . ?
 C11 N3 C9 C8 178.2(3) . . . . ?
 C12 S3 C15 C14 -0.3(3) . . . . ?
 C12 S3 C15 C16 178.8(3) . . . . ?
 C12 C6 C7 C8 177.7(3) . . . . ?
 C12 C13 C14 C15 -0.2(5) . . . . ?
 C13 C14 C15 S3 0.3(4) . . . . ?
 C13 C14 C15 C16 -178.7(4) . . . . ?
 C14 C15 C16 S4 5.2(5) . . . . ?
 C14 C15 C16 C17 -177.4(4) . . . . ?
 C15 S3 C12 C6 -180.0(3) . . . . ?
 C15 S3 C12 C13 0.3(3) . . . . ?
 C15 C16 C17 C18 -179.8(3) . . . . ?
 C16 S4 C19 C18 -1.0(3) . . . . ?
 C16 C17 C18 C19 1.5(5) . . . . ?
 C17 C18 C19 S4 -0.1(5) . . . . ?
 C19 S4 C16 C15 179.7(3) . . . . ?
 C19 S4 C16 C17 1.8(3) . . . . ?

_shelx_res_file
;
TITL cucl2ewm27cz_autored_a.res in P2(1)/c
    cucl2ewm27cz.res
    created by SHELXL-2018/3 at 14:24:14 on 18-Jun-2021
REM Old TITL CuCl2EWM27cz_autored in P2(1)/c
REM SHELXT solution in P2(1)/c: R1 0.150, Rweak 0.013, Alpha 0.021
REM <I/s> 0.487 for 191 systematic absences, Orientation as input
REM Formula found by SHELXT: C19 N5 S4 Cl2 Cu
CELL 0.71073 9.7299 15.0039 15.6869 90 98.481 90
ZERR 4 0.0004 0.0006 0.0009 0 0.005 0
LATT 1
SYMM -X,0.5+Y,0.5-Z
SFAC C H Cl Cu N O S
UNIT 76 60 8 4 12 8 16

L.S. 20 0 0
PLAN  2
CONF
list 4
MORE -1
BOND $H
fmap 2 53
acta
REM <olex2.extras>
REM <HklSrc "%.\\CuCl2EWM27cz.hkl">
REM </olex2.extras>

WGHT    0.052100    2.390600
FVAR       0.14928
CU1   4    0.129609    0.088279    0.228502    11.00000    0.04017    0.03999 =
         0.04613    0.00353   -0.00131   -0.00698
CL1   3    0.072189   -0.040068    0.162582    11.00000    0.06600    0.04735 =
         0.07667   -0.00684   -0.00233   -0.01542
CL2   3   -0.014819    0.085084    0.353441    11.00000    0.05427    0.10046 =
         0.04580    0.00887    0.00150   -0.02122
S1    7   -0.083308    0.328077    0.104264    11.00000    0.04900    0.06044 =
         0.06442    0.00997   -0.00987    0.00943
S2    7    0.537204    0.093420    0.399903    11.00000    0.04742    0.04039 =
         0.04577    0.00177   -0.00606    0.00504
S3    7    0.546041    0.468169    0.393860    11.00000    0.04980    0.03094 =
         0.04341    0.00260   -0.00213   -0.00165
S4    7    0.628534    0.751170    0.436824    11.00000    0.08572    0.03666 =
         0.07094   -0.00026    0.01123    0.00013
N1    5   -0.004079    0.172074    0.152127    11.00000    0.03939    0.05028 =
         0.04049    0.00236   -0.00017   -0.00534
N2    5    0.214697    0.205237    0.257799    11.00000    0.03599    0.03771 =
         0.03743    0.00314    0.00137   -0.00253
N3    5    0.314429    0.051947    0.301871    11.00000    0.04385    0.03620 =
         0.04461    0.00383    0.00368   -0.00331
C1    1   -0.116739    0.161645    0.089961    11.00000    0.04492    0.06558 =
         0.05591   -0.00306   -0.00686   -0.00923
AFIX  43
H1    2   -0.151884    0.106136    0.071545    11.00000   -1.20000
AFIX   0
C2    1   -0.172679    0.239135    0.057547    11.00000    0.04748    0.08449 =
         0.06166    0.00266   -0.01558    0.00145
AFIX  43
H2    2   -0.250053    0.243256    0.015168    11.00000   -1.20000
AFIX   0
C3    1    0.025725    0.256918    0.165769    11.00000    0.03670    0.04657 =
         0.03921    0.00454    0.00141   -0.00126
C4    1    0.150555    0.279819    0.225561    11.00000    0.03417    0.04309 =
         0.03524    0.00525    0.00480    0.00191
C5    1    0.204742    0.362875    0.246684    11.00000    0.03905    0.03684 =
         0.04031    0.00213    0.00370    0.00437
AFIX  43
H5    2    0.157331    0.413843    0.225249    11.00000   -1.20000
AFIX   0
C6    1    0.332510    0.369818    0.301003    11.00000    0.03791    0.03718 =
         0.03426   -0.00045    0.00827   -0.00023
C7    1    0.400295    0.291063    0.331133    11.00000    0.03722    0.03926 =
         0.03798    0.00128   -0.00011   -0.00091
AFIX  43
H7    2    0.486592    0.293237    0.365629    11.00000   -1.20000
AFIX   0
C8    1    0.337543    0.210457    0.309028    11.00000    0.03633    0.03362 =
         0.03571    0.00436    0.00231    0.00105
C9    1    0.388961    0.121061    0.334418    11.00000    0.03953    0.03867 =
         0.03464    0.00391    0.00277   -0.00310
C10   1    0.497325   -0.016491    0.382282    11.00000    0.05982    0.03832 =
         0.04960    0.00761    0.00520    0.00790
AFIX  43
H10   2    0.551932   -0.063579    0.406359    11.00000   -1.20000
AFIX   0
C11   1    0.377540   -0.025992    0.329436    11.00000    0.05400    0.03332 =
         0.05550    0.00573    0.00765   -0.00264
AFIX  43
H11   2    0.340153   -0.081446    0.312767    11.00000   -1.20000
AFIX   0
C12   1    0.391190    0.456994    0.324796    11.00000    0.03842    0.03682 =
         0.03819   -0.00076    0.00576    0.00036
C13   1    0.339436    0.538803    0.298908    11.00000    0.04427    0.04271 =
         0.05461    0.00204   -0.00197    0.00508
AFIX  43
H13   2    0.256877    0.546827    0.261512    11.00000   -1.20000
AFIX   0
C14   1    0.422911    0.609175    0.334217    11.00000    0.05511    0.03084 =
         0.06152    0.00528    0.00311    0.00371
AFIX  43
H14   2    0.400936    0.668636    0.322280    11.00000   -1.20000
AFIX   0
C15   1    0.539167    0.583349    0.387587    11.00000    0.04746    0.02951 =
         0.04116    0.00201    0.01358    0.00051
C16   1    0.646576    0.637024    0.436125    11.00000    0.05136    0.02907 =
         0.03999    0.00019    0.01078   -0.00541
C17   1    0.771503    0.609703    0.489679    11.00000    0.04149    0.03387 =
         0.04549   -0.00795    0.01126   -0.00727
AFIX  43
H17   2    0.800285    0.551096    0.500112    11.00000   -1.20000
AFIX   0
C18   1    0.844689    0.687102    0.524454    11.00000    0.05628    0.06287 =
         0.04982   -0.00479    0.00770   -0.01094
AFIX  43
H18   2    0.929888    0.683961    0.560066    11.00000   -1.20000
AFIX   0
C19   1    0.781450    0.764284    0.501930    11.00000    0.07580    0.05017 =
         0.06103   -0.01294    0.01900   -0.02394
AFIX  43
H19   2    0.817850    0.819536    0.520205    11.00000   -1.20000
AFIX   0

O1    6    0.246170   -0.236955    0.176697    11.00000    0.09533    0.11538 =
         0.15007    0.00698   -0.01346    0.02703
AFIX   3
H1A   2    0.269750   -0.195945    0.145927    11.00000   -1.50000
H1B   2    0.180250   -0.267735    0.165127    11.00000   -1.50000
AFIX   0

O2    6    0.796174   -0.005134    0.483897    11.00000    0.04880    0.08122 =
         0.08196    0.01723   -0.00717   -0.00369
AFIX   3
H2A   2    0.843234    0.005376    0.443447    11.00000   -1.50000
H2B   2    0.850894   -0.017604    0.529737    11.00000   -1.50000
AFIX   0
HKLF 4


REM  cucl2ewm27cz_autored_a.res in P2(1)/c
REM wR2 = 0.1261, GooF = S = 1.021, Restrained GooF = 1.021 for all data
REM R1 = 0.0455 for 3707 Fo > 4sig(Fo) and 0.0764 for all 5361 data
REM 280 parameters refined using 0 restraints

END

WGHT      0.0521      2.3906

REM Highest difference peak  0.837,  deepest hole -0.594,  1-sigma level  0.079
Q1    1   0.9902  0.0249  0.4630  11.00000  0.05    0.84
Q2    1   0.0339  0.0390  0.3485  11.00000  0.05    0.62
;
_shelx_res_checksum                59379
_shelx_hkl_file
;
   0   0  -3   -0.01    0.12
   0   0  -4  182.58    2.48
   0   0  -5   -0.21    0.23
   0   0  -6    2.32    0.37
   0   0  -7   -0.14    0.25
   0   0  -8   22.19    1.24
   0   0  -9   -0.02    0.28
   0   0 -10    2.32    0.48
   0   0  10    3.75    0.64
   0   0  11    0.16    0.45
   0   0 -11   -0.02    0.30
   0   0 -12   53.11    2.39
   0   0  12   51.69    2.38
   0   0  13    0.10    0.47
   0   0  14    8.32    1.14
   0   0  15   -0.25    0.51
   0   0  16   12.81    1.46
   0   0  17    0.57    0.57
   0   0  18   21.90    2.00
   0   0  19   -0.58    0.61
   0   0  20    1.88    0.75
   0  -1  -3   85.87    1.53
   0   1  -3   85.26    1.38
   0  -1  -4  354.94    3.55
   0   1  -4  347.13    3.28
   0  -1  -5  114.84    2.24
   0   1  -5  108.74    2.06
   0  -1  -6   42.06    1.49
   0   1  -6   38.23    1.35
   0   1  -7   82.18    2.16
   0  -1   7   82.19    2.17
   0  -1  -7   82.70    2.23
   0   1  -8   96.22    2.52
   0  -1  -8   95.09    2.59
   0   1  -9   12.49    0.97
   0  -1  -9   11.05    0.96
   0   1 -10    8.94    0.88
   0   1  10    7.92    0.91
   0  -1 -10    8.81    0.90
   0  -1  10    8.47    0.90
   0  -1  11   11.75    1.13
   0   1 -11   12.74    1.12
   0   1  11   11.83    1.15
   0  -1 -11   12.50    1.12
   0  -1 -12   54.87    2.44
   0   1 -12   50.58    2.30
   0  -1  12   53.62    2.40
   0   1  12   52.77    2.42
   0   1  13   12.31    1.26
   0  -1  13   12.09    1.27
   0  -1  14    0.27    0.53
   0   1  14    1.42    0.62
   0   1  15   13.35    1.46
   0  -1  15   11.40    1.35
   0   1  16    5.84    1.08
   0  -1  16    4.91    0.93
   0  -1  17   11.61    1.42
   0   1  17   12.02    1.48
   0   1  18    3.71    0.97
   0  -1  18    2.48    0.85
   0  -1  19   -0.09    0.57
   0   1  19    0.11    0.49
   0  -1  20    0.75    0.66
   0  -2  -2  127.35    1.67
   0  -2   2  125.75    1.33
   0  -2  -3    6.34    0.45
   0  -2  -4   89.17    1.85
   0   2  -4   92.78    1.64
   0  -2  -5   22.07    1.02
   0   2  -5   22.15    0.91
   0  -2   5   22.98    0.94
   0   2  -6   20.28    0.97
   0  -2  -6   20.83    1.09
   0  -2   6   21.45    1.02
   0  -2   7   17.37    1.02
   0  -2  -7   18.46    1.12
   0   2  -7   18.94    1.03
   0   2  -8   63.49    2.00
   0  -2  -8   65.69    2.20
   0  -2  -9   14.98    1.15
   0   2  -9   15.91    1.10
   0   2  10   25.89    1.57
   0   2 -10   26.55    1.49
   0  -2  10   25.41    1.47
   0  -2 -10   25.65    1.56
   0   2 -11   13.43    1.14
   0  -2 -11   13.46    1.20
   0   2  11   12.97    1.23
   0  -2  11   12.59    1.14
   0  -2  12    2.23    0.66
   0   2  12    2.72    0.71
   0   2 -12    2.91    0.62
   0  -2  13    5.05    0.85
   0   2  13    4.45    0.86
   0   2  14    3.11    0.77
   0  -2  14    2.70    0.66
   0   2  15   20.38    1.74
   0  -2  15   19.26    1.68
   0  -2  16    9.47    1.26
   0   2  16    8.80    1.26
   0  -2  17    2.34    0.77
   0   2  17    0.80    0.64
   0   2  18    1.73    0.70
   0  -2  18    0.87    0.54
   0   2  19    0.46    0.54
   0  -2  19    1.26    0.65
   0  -2  20   -0.06    0.54
   0  -3   0    0.10    0.10
   0  -3  -1   11.59    0.49
   0  -3   1   11.29    0.41
   0  -3  -1   11.23    0.48
   0  -3  -2  380.74    3.14
   0   3  -2  386.76    2.50
   0  -3   2  377.95    2.48
   0  -3  -3  139.73    2.16
   0  -3   3  136.35    1.70
   0  -3   4  125.27    1.86
   0  -3  -4  128.43    2.30
   0  -3   4  127.31    1.91
   0  -3  -5  110.59    2.35
   0  -3   5  117.68    2.09
   0  -3   6  186.12    2.89
   0   3  -6  177.77    2.80
   0   3  -7    2.76    0.41
   0  -3  -7    2.85    0.49
   0  -3   7    2.70    0.44
   0  -3  -8   60.62    2.16
   0   3  -8   59.33    1.92
   0  -3  -9   30.36    1.62
   0   3  -9   29.77    1.47
   0   3  10  107.05    3.18
   0  -3 -10  114.76    3.30
   0   3 -10  110.66    2.98
   0  -3  10  113.46    3.06
   0  -3  11    8.77    0.94
   0  -3 -11    9.83    1.05
   0   3  11    9.07    1.04
   0   3 -11    8.95    0.93
   0  -3  12   10.08    1.05
   0   3 -12   11.74    1.11
   0   3  12    9.67    1.11
   0   3  13    4.35    0.85
   0   3 -13    4.26    0.68
   0  -3  13    5.49    0.88
   0  -3  14    4.88    0.89
   0   3  14    6.03    1.01
   0  -3  15   13.35    1.39
   0   3  15   13.37    1.45
   0   3  16    1.71    0.65
   0  -3  16    2.53    0.75
   0  -3  17    1.82    0.70
   0   3  17    1.11    0.63
   0   3  18   20.63    2.01
   0  -3  18   19.69    1.86
   0  -3  19    0.96    0.62
   0   3  19    3.18    0.94
   0  -3  20    2.15    0.83
   0  -4   0   45.26    0.97
   0   4   0   47.00    0.95
   0  -4  -1  240.86    2.49
   0  -4  -1  243.25    2.43
   0  -4   1  243.29    2.15
   0   4  -1  251.17    2.16
   0  -4  -2  107.71    1.82
   0  -4   2  106.46    1.47
   0   4  -2  107.12    1.44
   0  -4  -3   24.39    0.97
   0   4  -3   24.48    0.77
   0  -4   3   23.88    0.76
   0  -4   4    1.89    0.27
   0  -4  -4    1.93    0.33
   0  -4   4    1.82    0.27
   0  -4   5   71.29    1.63
   0  -4  -5   69.69    1.94
   0  -4   5   68.31    1.56
   0  -4  -6   88.39    2.34
   0  -4   6   93.28    1.98
   0  -4   6   94.70    2.06
   0  -4   7   72.52    1.97
   0  -4  -7   69.20    2.21
   0  -4  -8   66.94    2.30
   0  -4   8   -0.06    0.22
   0   4  -9    4.09    0.58
   0  -4  -9    3.32    0.61
   0  -4  10   -0.20    0.40
   0  -4 -10   -0.24    0.34
   0   4  10   -0.55    0.44
   0   4 -10    0.29    0.35
   0   4  11   17.97    1.46
   0  -4 -11   19.46    1.47
   0  -4  11   20.69    1.42
   0   4 -11   20.36    1.37
   0  -4  12   -0.52    0.47
   0   4 -12   -0.71    0.39
   0   4  12    0.04    0.42
   0  -4  13    1.99    0.59
   0   4 -13    2.17    0.53
   0   4  13    2.16    0.64
   0  -4  14    0.75    0.48
   0   4  14    1.02    0.60
   0   4  15    9.51    1.26
   0  -4  15    9.79    1.21
   0   4  16    4.51    0.96
   0  -4  16    5.56    0.97
   0   4  17    4.61    1.02
   0  -4  17    1.93    0.68
   0   4  18    1.88    0.79
   0  -4  18    2.75    0.88
   0   4  19   -0.63    0.65
   0  -4  19    0.58    0.62
   0  -4  20   -0.79    0.60
   0   5   0    0.08    0.17
   0  -5   0    0.11    0.17
   0  -5  -1    0.32    0.20
   0   5  -1    0.35    0.17
   0  -5  -1    0.41    0.18
   0  -5   1    0.38    0.15
   0   5   1    0.28    0.18
   0  -5  -2  232.92    2.88
   0   5   2  232.95    2.78
   0  -5   2  232.26    2.38
   0   5  -2  238.74    2.38
   0  -5  -3   52.63    1.52
   0  -5   3   50.80    1.19
   0   5  -3   51.31    1.17
   0   5   3   51.06    1.45
   0  -5  -4   24.82    1.12
   0  -5   4   24.67    0.88
   0  -5  -5  212.86    3.51
   0  -5   5  224.12    2.90
   0  -5   5  213.32    2.81
   0  -5  -6  196.68    3.62
   0  -5   6  198.18    2.98
   0  -5   6  194.78    2.91
   0  -5   7  123.42    2.57
   0  -5  -7  114.58    2.92
   0  -5   7  116.68    2.43
   0  -5  -8    5.64    0.71
   0  -5   8    5.93    0.64
   0  -5   9  113.24    2.75
   0  -5  -9  111.13    3.18
   0  -5  10    6.81    0.82
   0  -5  10    6.33    0.73
   0   5  10    8.10    0.95
   0  -5 -10    6.69    0.85
   0  -5  11   30.69    1.70
   0  -5  11   26.37    1.53
   0   5  11   28.07    1.78
   0   5  12   35.21    2.07
   0  -5  12   39.30    2.03
   0  -5  12   35.99    1.84
   0  -5  13    8.40    1.06
   0   5  13    8.76    1.15
   0  -5  14    3.87    0.81
   0   5  14    4.64    0.93
   0  -5  15   -0.64    0.54
   0   5  15   -0.26    0.56
   0  -5  16    1.09    0.63
   0   5  16    1.36    0.71
   0   5  17   20.75    1.96
   0  -5  17   19.62    1.82
   0   5  18    5.00    1.15
   0  -5  18    5.30    1.08
   0  -5  19    5.78    1.14
   0  -5  20    0.49    0.66
   0   6   0  459.39    3.69
   0  -6   0  454.25    3.77
   0  -6  -1  204.00    2.77
   0  -6  -1  207.95    2.70
   0  -6   1  206.68    2.49
   0   6  -1  202.94    2.40
   0   6   1  205.06    2.60
   0  -6  -2  139.37    2.42
   0   6   2  141.01    2.30
   0  -6   2  143.60    2.06
   0   6  -2  142.02    2.00
   0  -6  -3  258.72    3.54
   0   6  -3  262.71    2.81
   0  -6   3  264.08    2.88
   0   6   3  258.18    3.35
   0   6   4   59.61    1.79
   0  -6  -4   57.74    1.80
   0   6  -4   57.53    1.39
   0   6   4   56.91    1.75
   0  -6   4   57.56    1.42
   0  -6  -5   96.91    2.49
   0  -6   5  100.96    2.03
   0  -6   5   96.28    1.94
   0   6   5   99.02    2.42
   0  -6  -6   17.58    1.14
   0  -6   6   16.12    0.88
   0  -6   6   15.79    0.85
   0  -6   7    0.01    0.24
   0  -6  -7    0.10    0.29
   0  -6   7   -0.12    0.24
   0  -6  -8    0.34    0.29
   0  -6   8    0.96    0.30
   0  -6  -9    1.08    0.39
   0   6   9    1.12    0.45
   0  -6   9    1.04    0.33
   0  -6  10   18.61    1.26
   0  -6 -10   18.61    1.41
   0   6  10   17.94    1.46
   0  -6  10   18.60    1.21
   0   6  11    4.65    0.82
   0  -6  11    3.34    0.66
   0  -6  11    2.53    0.52
   0   6  12    0.39    0.43
   0  -6  12   -0.19    0.45
   0  -6  12    0.44    0.31
   0  -6  13   31.03    1.91
   0   6  13   31.81    2.14
   0   6  14   15.12    1.58
   0  -6  14   16.21    1.46
   0  -6  15    0.48    0.48
   0   6  15    0.27    0.53
   0  -6  16    1.97    0.74
   0   6  16    0.39    0.56
   0  -6  17   19.35    1.78
   0   6  17   17.24    1.82
   0  -6  18    4.65    1.04
   0   6  18    5.19    1.16
   0  -6  19    6.52    1.20
   0  -6  20    0.14    0.62
   0   7   0    0.27    0.19
   0  -7   0    0.33    0.21
   0  -7  -1    0.83    0.25
   0  -7  -1    0.86    0.27
   0   7  -1    1.15    0.28
   0  -7   1    0.61    0.21
   0   7   1    0.18    0.19
   0  -7  -2   19.17    1.00
   0   7  -2   20.26    0.83
   0   7   2   19.47    0.92
   0  -7   2   20.09    0.84
   0  -7  -3    0.92    0.31
   0  -7   3    0.94    0.23
   0   7  -3    1.28    0.27
   0   7   3    0.63    0.29
   0   7   4    1.84    0.40
   0  -7  -4    1.45    0.36
   0   7   4    1.69    0.37
   0   7  -4    1.79    0.32
   0  -7   4    1.17    0.25
   0  -7  -5   24.91    1.31
   0   7   5   25.28    1.29
   0   7   5   23.92    1.25
   0  -7   5   23.47    1.02
   0   7   6  133.56    3.08
   0  -7  -6  132.46    3.19
   0  -7   6  135.64    2.59
   0   7   6  134.87    3.09
   0  -7   6  134.43    2.51
   0  -7   7   -0.21    0.23
   0  -7  -7    0.49    0.30
   0   7   7    0.04    0.34
   0  -7   7    0.07    0.18
   0   7   7   -0.45    0.47
   0  -7  -8    0.37    0.27
   0   7   8    0.52    0.38
   0  -7   8    0.34    0.22
   0   7   9    8.13    0.96
   0  -7  -9    8.76    0.96
   0  -7   9    8.09    0.77
   0  -7  10    2.21    0.53
   0   7  10    1.39    0.53
   0  -7  10    1.93    0.43
   0  -7  11   10.65    1.04
   0   7  11    9.70    1.15
   0  -7  11   10.65    0.99
   0  -7  12   27.02    1.68
   0   7  12   25.61    1.89
   0  -7  12   25.68    1.58
   0   7  13    1.44    0.60
   0  -7  13    1.88    0.61
   0  -7  14    2.25    0.67
   0   7  14    0.92    0.55
   0   7  15    9.19    1.28
   0  -7  15   10.30    1.24
   0   7  16    8.19    1.26
   0  -7  16    9.92    1.27
   0   7  17    7.59    1.37
   0  -7  17   10.83    1.40
   0   7  18    8.05    1.34
   0  -7  18    6.32    1.13
   0  -7  19    0.21    0.54
   0  -7  20    0.29    0.53
   0  -8   0   -0.24    0.28
   0   8   0    0.11    0.23
   0  -8  -1  566.59    5.34
   0   8   1  568.82    4.97
   0   8  -1  579.65    4.72
   0  -8  -1  558.43    5.18
   0  -8   1  567.81    4.86
   0  -8  -2   95.60    2.32
   0  -8   2  100.49    2.02
   0   8   2   98.87    2.18
   0   8  -2   96.32    1.91
   0  -8  -3   15.98    1.00
   0   8   3   15.84    0.94
   0  -8   3   15.82    0.81
   0   8  -3   16.60    0.81
   0  -8  -4   13.71    0.98
   0   8   4   13.59    0.94
   0  -8   4   15.42    0.83
   0   8  -4   14.74    0.79
   0  -8  -5    1.83    0.40
   0   8  -5    1.23    0.28
   0  -8   5    1.49    0.28
   0   8   5    0.98    0.33
   0   8   6    0.50    0.37
   0  -8  -6    0.45    0.31
   0  -8   6    0.06    0.22
   0   8   6   -0.06    0.33
   0  -8   6    0.37    0.26
   0  -8  -7  128.90    3.43
   0   8   7  125.71    3.30
   0   8   7  129.75    3.30
   0  -8   7  132.24    2.73
   0  -8  -8   15.39    1.25
   0   8   8   15.35    1.28
   0  -8   8   15.79    1.02
   0   8   8   16.05    1.26
   0   8   9    8.48    0.97
   0   8   9    9.01    1.04
   0  -8   9   10.20    0.87
   0  -8  10    5.03    0.72
   0   8  10    4.99    0.79
   0  -8  10    4.04    0.60
   0   8  11    5.23    0.84
   0  -8  11    3.68    0.64
   0  -8  11    4.33    0.65
   0   8  12    0.64    0.54
   0  -8  12    1.20    0.49
   0  -8  12    0.65    0.37
   0  -8  13   24.27    1.70
   0   8  13   23.62    1.85
   0   8  14    2.30    0.81
   0  -8  14    2.07    0.67
   0  -8  15    1.12    0.66
   0   8  15    1.02    0.65
   0  -8  16    6.88    1.14
   0   8  16    6.98    1.21
   0  -8  17   11.34    1.39
   0   8  17   11.81    1.54
   0  -8  18    0.71    0.54
   0  -8  19    0.34    0.52
   0  -9   0    0.19    0.23
   0  -9   0   -0.20    0.22
   0   9   0    0.12    0.24
   0  -9  -1   18.63    1.04
   0  -9   1   17.96    0.94
   0   9  -1   18.02    0.91
   0  -9  -1   16.64    0.97
   0   9   1   17.76    0.95
   0  -9  -2    0.40    0.25
   0   9   2    0.53    0.27
   0   9  -2    0.99    0.24
   0  -9   2    0.75    0.26
   0  -9  -3    7.31    0.73
   0   9   3    7.84    0.71
   0  -9   3    7.57    0.60
   0   9  -3    6.90    0.57
   0  -9  -4   89.65    2.59
   0   9   4   87.19    2.39
   0   9  -4   87.44    2.01
   0  -9   4   90.13    2.09
   0  -9  -5   -0.20    0.31
   0  -9   5   -0.02    0.22
   0   9  -5   -0.39    0.26
   0   9   5   -0.23    0.34
   0  -9  -6    1.09    0.41
   0  -9   6    0.23    0.23
   0   9   6    0.25    0.33
   0  -9  -7    8.52    0.94
   0   9   7    8.52    0.95
   0  -9   7    8.26    0.73
   0   9   7    7.76    0.87
   0  -9  -8   45.93    2.22
   0   9   8   48.64    2.21
   0   9   8   47.96    2.17
   0  -9   8   47.63    1.79
   0   9   9    3.20    0.69
   0  -9   9    2.84    0.55
   0   9   9    2.48    0.64
   0  -9   9    2.64    0.47
   0  -9  10   37.00    1.79
   0   9  10   32.75    1.99
   0  -9  10   35.90    1.71
   0   9  10   34.84    2.07
   0  -9  11    1.87    0.56
   0   9  11    1.01    0.48
   0  -9  11    1.52    0.42
   0   9  11    1.80    0.61
   0   9  12   -0.26    0.48
   0  -9  12   -0.03    0.40
   0   9  12   -1.15    0.66
   0  -9  12   -0.03    0.26
   0  -9  13    1.20    0.56
   0   9  13   -0.17    0.45
   0   9  13   -0.05    0.51
   0  -9  14   10.36    1.22
   0   9  14    9.89    1.33
   0   9  14   10.25    1.42
   0   9  15   -0.63    0.64
   0  -9  15    0.58    0.54
   0   9  15   -0.05    0.55
   0   9  16    6.65    1.21
   0  -9  16    9.15    1.22
   0   9  16    7.91    1.34
   0  -9  17    0.85    0.58
   0   9  17   -0.11    0.50
   0   9  17    1.79    0.80
   0  -9  18   -1.83    0.75
   0 -10   0    3.00    0.48
   0  10   0    3.16    0.44
   0 -10   0    2.33    0.39
   0 -10  -1  188.62    3.51
   0  10  -1  195.03    3.12
   0 -10  -1  195.55    3.44
   0  10   1  196.11    3.27
   0 -10   1  190.60    3.21
   0 -10  -2   22.66    1.28
   0  10  -2   22.76    1.06
   0 -10   2   21.67    1.08
   0  10   2   22.82    1.17
   0 -10  -3    4.33    0.61
   0  10  -3    5.61    0.57
   0 -10   3    5.65    0.58
   0  10   3    5.38    0.67
   0 -10  -4   27.71    1.53
   0  10  -4   28.29    1.21
   0  10   4   26.39    1.38
   0 -10   4   27.76    1.23
   0 -10  -5    7.48    0.85
   0  10  -5    7.30    0.65
   0  10   5    7.01    0.79
   0 -10   5    7.35    0.67
   0 -10  -6   10.45    1.04
   0  10   6   11.51    1.03
   0 -10   6    9.89    0.79
   0 -10  -7   19.30    1.45
   0 -10   7   18.45    1.12
   0  10   7   19.48    1.38
   0  10   8   69.81    2.71
   0  10   8   67.99    2.65
   0 -10   8   70.59    2.23
   0  10   9    3.84    0.74
   0 -10   9    4.37    0.65
   0 -10   9    3.18    0.54
   0  10   9    2.85    0.65
   0 -10  10    1.00    0.46
   0  10  10    1.46    0.60
   0 -10  10    1.18    0.38
   0  10  10    0.35    0.51
   0  10  11   -0.17    0.48
   0 -10  11    0.32    0.37
   0  10  11   -0.39    0.57
   0 -10  11    0.20    0.33
   0 -10  12    0.12    0.37
   0  10  12   -0.08    0.49
   0  10  12   -0.44    0.59
   0 -10  13    0.34    0.43
   0  10  13   -0.13    0.52
   0  10  13    0.74    0.48
   0 -10  14    0.19    0.50
   0  10  14    1.77    0.77
   0  10  14    0.18    0.56
   0 -10  15    1.09    0.59
   0  10  15    0.26    0.58
   0  10  15    0.29    0.57
   0  10  16    3.86    1.00
   0 -10  16    3.96    0.86
   0  10  16    6.14    1.23
   0 -10  17    5.73    1.05
   0 -11   0   -0.12    0.28
   0  11   0   -0.35    0.33
   0 -11   0   -0.35    0.30
   0 -11  -1   46.18    1.84
   0  11   1   45.79    1.68
   0 -11  -1   45.00    1.77
   0  11  -1   45.30    1.60
   0 -11   1   45.81    1.69
   0 -11  -2   93.55    2.71
   0 -11   2   98.28    2.43
   0  11  -2   97.93    2.30
   0  11   2   93.22    2.46
   0 -11  -3   12.01    1.03
   0  11  -3   10.69    0.78
   0  11   3   11.67    0.93
   0 -11   3   10.76    0.82
   0 -11  -4   14.31    1.15
   0  11  -4   12.39    0.85
   0 -11   4   12.63    0.88
   0  11   4   12.89    1.02
   0 -11  -5   90.48    2.99
   0 -11   5   91.03    2.37
   0  11   5   92.50    2.77
   0  11  -5   93.86    2.34
   0 -11  -6    1.27    0.51
   0 -11   6    0.67    0.30
   0  11   6    0.97    0.42
   0  11   7   18.13    1.37
   0 -11   7   17.45    1.11
   0 -11   8   14.21    1.07
   0 -11   8   13.76    1.03
   0  11   8   11.59    1.17
   0 -11   9    8.58    0.91
   0 -11   9    8.13    0.84
   0  11   9    6.62    0.99
   0  11  10    1.25    0.56
   0 -11  10    1.35    0.47
   0  11  10    0.10    0.48
   0 -11  10    0.68    0.29
   0 -11  11   36.64    1.92
   0  11  11   34.96    2.26
   0 -11  11   34.40    1.82
   0  11  11   31.94    2.13
   0  11  12    0.25    0.50
   0 -11  12    0.17    0.39
   0  11  12   -1.02    0.71
   0  11  13   15.35    1.62
   0 -11  13   14.19    1.34
   0  11  13   12.80    1.54
   0 -11  14   -0.29    0.45
   0  11  14   -0.74    0.59
   0  11  14   -1.11    0.64
   0  11  15    1.64    0.74
   0 -11  15    0.07    0.41
   0  11  15    1.64    0.81
   0 -11  16    4.02    0.87
   0  11  16    3.22    1.00
   0 -12   0   26.33    1.43
   0 -12   0   28.72    1.43
   0  12   0   26.86    1.32
   0 -12   1    7.85    0.78
   0 -12  -1    7.68    0.81
   0 -12   1    7.41    0.72
   0  12  -1    7.90    0.73
   0  12   1    7.71    0.75
   0 -12  -2   10.02    0.96
   0  12  -2    9.86    0.79
   0  12   2    9.22    0.84
   0 -12   2   11.53    0.89
   0 -12  -3   27.77    1.61
   0  12  -3   26.58    1.28
   0  12   3   25.04    1.40
   0 -12   3   27.06    1.34
   0 -12  -4    1.09    0.47
   0 -12   4    1.56    0.37
   0  12   4    1.41    0.48
   0  12  -4    0.67    0.28
   0 -12  -5    3.81    0.72
   0  12  -5    3.70    0.53
   0 -12   5    3.41    0.52
   0  12   5    2.74    0.61
   0  12   6   60.48    2.42
   0 -12   6   66.18    2.15
   0 -12   7    0.81    0.44
   0 -12   7    0.58    0.32
   0  12   7    1.26    0.54
   0 -12   8   13.24    1.09
   0 -12   8   12.71    1.02
   0  12   8   13.31    1.27
   0 -12   9    2.08    0.53
   0 -12   9    1.72    0.44
   0  12   9    0.93    0.48
   0 -12  10    0.08    0.35
   0  12  10    0.08    0.57
   0 -12  10   -0.16    0.36
   0 -12  11    2.86    0.63
   0  12  11    2.56    0.73
   0 -12  12    1.19    0.50
   0  12  12    0.12    0.46
   0 -12  13   -0.44    0.52
   0  12  13    0.44    0.55
   0  12  13   -0.23    0.46
   0 -12  14    6.25    0.99
   0  12  14    5.30    1.08
   0  12  14    5.24    1.10
   0  12  15    2.12    0.66
   0 -12  15   -0.06    0.43
   0  12  15    1.15    0.65
   0 -13   0    0.05    0.26
   0 -13   0    0.24    0.29
   0  13   0    0.02    0.31
   0 -13  -1   29.74    1.64
   0 -13   1   27.68    1.51
   0  13   1   29.79    1.49
   0 -13   1   29.83    1.51
   0  13  -1   31.11    1.48
   0 -13  -2   22.74    1.47
   0 -13   2   23.22    1.32
   0  13  -2   23.97    1.28
   0  13   2   22.30    1.33
   0 -13  -3    5.04    0.77
   0  13  -3    3.69    0.52
   0 -13   3    3.95    0.56
   0  13   3    3.84    0.62
   0  13  -4   23.97    1.28
   0 -13   4   21.66    1.27
   0  13   4   23.04    1.45
   0  13   5    0.89    0.43
   0 -13   5    0.37    0.28
   0  13  -5   -0.10    0.29
   0 -13   6   28.91    1.48
   0  13   6   28.39    1.74
   0  13   7   21.60    1.61
   0 -13   7   21.59    1.31
   0 -13   8    0.69    0.47
   0  13   8    0.93    0.55
   0 -13   8   -0.07    0.30
   0 -13   9    1.52    0.54
   0  13   9    0.72    0.49
   0 -13   9    0.66    0.31
   0 -13  10   -0.28    0.35
   0  13  10   -0.50    0.48
   0 -13  11    7.20    0.95
   0  13  11    9.49    1.27
   0 -13  12    5.06    0.85
   0  13  12    4.77    1.03
   0 -13  13    0.27    0.38
   0  13  13    0.52    0.49
   0  13  14    0.23    0.55
   0 -14   0   74.32    2.63
   0  14   0   76.44    2.43
   0 -14   1   18.79    1.33
   0 -14  -1   18.40    1.36
   0  14   1   19.36    1.28
   0 -14   1   19.95    1.29
   0  14  -1   19.31    1.21
   0 -14  -2    9.99    1.05
   0 -14   2    8.76    0.91
   0  14  -2   10.51    0.90
   0  14   2   10.21    0.95
   0 -14   2   11.47    0.97
   0  14  -3    5.82    0.68
   0 -14   3    5.95    0.74
   0  14   3    7.04    0.83
   0  14   4   36.88    1.88
   0 -14   4   36.58    1.71
   0  14  -4   37.58    1.66
   0  14   5    3.67    0.69
   0  14  -5    4.16    0.61
   0 -14   5    4.07    0.62
   0 -14   6    0.02    0.28
   0  14   6   -0.22    0.43
   0  14   7    4.03    0.75
   0 -14   7    5.75    0.73
   0 -14   8    1.29    0.46
   0  14   8    0.14    0.42
   0 -14   9    1.83    0.59
   0  14   9    0.29    0.46
   0 -14  10    0.42    0.37
   0  14  10    0.62    0.48
   0 -14  11    0.11    0.42
   0  14  11    0.82    0.61
   0 -14  12    1.63    0.58
   0  14  12    0.08    0.48
   0  14  13    0.35    0.53
   0  14  14    3.35    0.94
   0  15   0    0.82    0.39
   0 -15   1    0.08    0.27
   0 -15   1    0.29    0.26
   0  15   1   -0.07    0.30
   0  15  -1   -0.03    0.29
   0 -15   2    0.55    0.32
   0 -15   2    0.12    0.25
   0  15   2    0.59    0.35
   0  15  -2    0.56    0.32
   0 -15   3    5.28    0.74
   0  15  -3    6.22    0.74
   0  15   3    5.56    0.77
   0 -15   3    6.23    0.76
   0 -15   4   23.05    1.41
   0  15  -4   27.56    1.50
   0  15   4   25.96    1.66
   0  15  -5    3.81    0.58
   0  15   5    4.20    0.76
   0  15   6    6.12    0.91
   0  15   7   -0.37    0.44
   0 -15   8    2.57    0.59
   0  15   8    1.13    0.51
   0 -15   9    0.42    0.41
   0  15   9   -0.24    0.59
   0 -15  10   11.02    1.13
   0  15  10    8.32    1.19
   0  15  11    1.68    0.71
   0  15  12    1.85    0.61
   0  15  13   -0.60    0.65
   0  16   0   40.50    1.94
   0  16   1    8.31    0.94
   0  16  -1    7.16    0.84
   0  16  -2   17.80    1.26
   0  16   2   15.49    1.25
   0  16  -3   -0.24    0.31
   0  16   3    0.26    0.35
   0  16   4    4.38    0.77
   0  16  -4    4.41    0.63
   0  16   5    0.65    0.45
   0  16  -5    0.31    0.34
   0  16   6    4.47    0.83
   0  16   7    1.67    0.60
   0 -16   8   15.42    1.31
   0  16   8   15.58    1.54
   0  16   9    0.45    0.61
   0  16  10    4.43    1.02
   0  16  11    0.53    0.57
   0  16  12    0.96    0.66
   0  17   0    0.02    0.34
   0  17  -1    5.63    0.80
   0  17   1    3.85    0.72
   0  17   2   12.95    1.21
   0  17  -2   13.51    1.15
   0  17   3    2.05    0.57
   0  17  -3    1.98    0.52
   0  17   4    1.78    0.56
   0  17  -4    1.07    0.42
   0  17  -5   -0.06    0.32
   0  17   5   -1.07    0.54
   0  17   6    0.24    0.41
   0  17   7    1.84    0.63
   0  17   8   -0.99    0.59
   0  17   9    5.42    1.04
   0  17  10    2.34    0.79
   0  17  11    0.07    0.49
   0  18   0   30.34    1.78
   0  18   1    3.40    0.67
   0  18  -1    2.40    0.59
   0  18   2    0.01    0.40
   0  18   3    0.64    0.43
   0  18   4   -0.33    0.36
   0  18   5    8.27    1.15
   0  18   6   12.21    1.34
   0  18   7    5.26    0.96
   0  18   8   -0.22    0.50
   0  18   9    1.75    0.70
   0  18  10   -0.40    0.55
   0  19   4    0.72    0.48
   0  19   5    0.38    0.44
   0  19   6   12.75    1.41
   0  19   7    5.71    1.02
   0  19   8    1.24    0.66
  -1   0  20   -0.46    0.66
  -1   0  19   -0.33    0.49
  -1   0  18    0.12    0.51
  -1   0  17   -0.07    0.49
  -1   0  16   36.47    2.34
  -1   0  15    0.36    0.63
  -1   0  14  128.32    3.97
  -1   0  13   -0.42    0.46
   1   0 -13   -0.18    0.33
   1   0 -12   40.07    2.02
  -1   0  12   40.94    2.07
  -1   0  11    0.07    0.39
   1   0 -11    0.00    0.28
   1   0 -10   32.61    1.64
   1   0  -9    0.04    0.22
   1   0  -8   33.02    1.47
  -1   0   8    0.25    0.24
   1   0  -7    0.65    0.27
  -1   0   7    0.14    0.24
   1   0  -6   88.01    2.00
  -1   0   6   89.81    2.04
   1   0  -5    0.04    0.18
   1   0  -4  567.48    3.99
   1   0  -3    0.08    0.12
  -1   0  -2  194.41    2.07
  -1   0  -3    0.07    0.16
  -1   0  -4   58.45    1.49
  -1   0  -5   -0.08    0.18
  -1   0  -6   17.40    1.00
  -1   0  -7    0.37    0.27
  -1   0  -8  179.52    3.63
  -1   0  -9    0.29    0.34
   1   0  10  401.20    6.08
  -1   0 -10  404.53    6.05
  -1   0 -11    0.14    0.30
   1   0  11    0.46    0.48
   1   0  12  109.66    3.52
   1   0  13    0.18    0.45
   1   0  14    4.91    0.92
   1   0  15   -0.10    0.51
   1   0  16    3.46    0.92
   1   0  17    0.85    0.64
   1   0  18    6.10    1.15
   1   0  19    1.36    0.77
  -1   1  20   -0.67    0.66
  -1  -1  20    0.73    0.54
  -1   1  19    0.90    0.71
  -1  -1  19   -0.55    0.62
  -1  -1  18    1.86    0.70
  -1   1  18    1.73    0.69
  -1  -1  17    0.66    0.61
  -1   1  17    0.89    0.58
  -1   1  16   28.02    2.06
  -1  -1  16   30.30    2.13
  -1   1  15    5.36    0.98
  -1  -1  15    7.41    1.11
  -1  -1  14    5.72    0.98
  -1   1  14    6.29    0.99
   1   1 -13   17.03    1.40
  -1   1  13   15.74    1.37
  -1  -1  13   17.48    1.47
   1  -1 -12    4.65    0.74
   1   1 -12    6.96    0.86
  -1  -1  12    7.18    0.92
  -1   1  12    5.55    0.84
  -1   1  11    6.01    0.84
  -1  -1  11    5.49    0.78
   1   1 -11    5.54    0.72
   1  -1 -11    6.48    0.81
   1  -1 -10   29.81    1.60
  -1   1  10   31.33    1.66
   1   1 -10   29.01    1.55
   1  -1  -9    3.99    0.58
   1   1  -9    3.69    0.54
   1   1  -8  137.95    2.88
  -1  -1   8  136.76    2.91
   1  -1  -8  139.56    3.02
   1  -1  -7   98.26    2.37
   1   1  -7   99.24    2.26
  -1  -1   7  101.16    2.31
   1   1  -6    2.46    0.37
   1  -1  -6    2.57    0.38
  -1  -1   6    2.13    0.35
   1  -1  -5   76.15    1.74
   1   1  -5   76.94    1.64
  -1  -1   5   77.96    1.67
  -1  -1   4  965.00    5.02
   1   1  -4  986.90    5.04
   1  -1  -4  993.13    5.58
   1   1  -3   58.91    1.02
   1  -1  -3   57.33    1.16
   1   1  -2  375.72    1.86
   1  -1  -2  365.59    2.51
   1  -1  -2  365.98    2.61
  -1  -1  -2   39.52    0.97
   1  -1   2   38.40    0.89
  -1   1  -3    5.70    0.43
  -1  -1  -3    5.63    0.44
  -1   1  -4  258.74    3.06
  -1  -1  -4  240.84    3.10
  -1  -1  -5   53.13    1.60
  -1   1  -5   55.21    1.59
  -1  -1  -6   23.26    1.16
  -1   1  -6   24.24    1.15
  -1   1  -7    4.58    0.58
  -1  -1  -7    4.77    0.58
  -1  -1  -8   67.55    2.26
  -1   1  -8   68.72    2.23
  -1   1  -9   -0.04    0.25
  -1  -1  -9    0.04    0.31
   1  -1   9    0.15    0.34
   1  -1  10   -0.21    0.40
  -1  -1 -10    0.69    0.43
  -1   1 -10    0.08    0.32
   1   1  10    0.37    0.43
  -1  -1 -11    0.47    0.40
   1  -1  11    0.08    0.40
   1   1  11    0.45    0.47
  -1   1 -11    0.15    0.30
  -1   1 -12   22.81    1.61
   1  -1  12   22.40    1.63
   1   1  12   23.73    1.69
   1  -1  13   19.08    1.56
   1   1  13   20.57    1.66
   1  -1  14   29.14    1.98
   1   1  14   31.33    2.10
   1   1  15    9.25    1.25
   1  -1  15   10.55    1.29
   1  -1  16    3.41    0.88
   1   1  16    2.66    0.83
   1   1  17    7.82    1.26
   1  -1  17    9.30    1.36
   1   1  18    0.55    0.58
   1  -1  18   -0.21    0.54
   1  -1  19    4.51    1.07
   1   1  19    6.86    1.25
  -1  -2  20    0.21    0.53
  -1   2  20    1.10    0.73
  -1   2  19    0.04    0.53
  -1  -2  19    0.09    0.51
  -1   2  18    0.76    0.62
  -1  -2  18    1.05    0.62
  -1   2  17   -0.63    0.60
  -1  -2  17    0.06    0.47
  -1   2  16    0.21    0.51
  -1  -2  16    0.31    0.57
  -1   2  15   21.92    1.81
  -1  -2  15   20.54    1.71
  -1  -2  14   99.43    3.44
  -1   2  14   91.46    3.45
   1   2 -13   52.65    2.37
  -1  -2  13   52.11    2.39
  -1   2  13   51.31    2.46
  -1  -2  12    5.37    0.83
  -1   2  12    4.83    0.81
   1   2 -12    5.47    0.73
   1  -2 -12    6.35    0.87
   1  -2 -11   -0.22    0.28
  -1  -2  11    0.32    0.37
  -1   2  11    0.44    0.38
   1   2 -11    0.49    0.31
   1  -2 -10   21.70    1.40
   1   2 -10   23.01    1.32
  -1   2  10   20.39    1.37
   1   2  -9    0.13    0.24
   1  -2  -9    0.14    0.27
   1  -2  -8   49.71    1.84
   1   2  -8   48.59    1.67
  -1  -2   8   50.55    1.74
   1  -2  -7   19.00    1.08
  -1  -2   7   20.18    1.01
   1   2  -7   18.87    0.97
   1  -2  -6   20.43    1.03
  -1  -2   6   22.02    0.96
   1   2  -6   21.07    0.93
   1  -2  -5    0.18    0.22
   1   2  -5    0.15    0.19
  -1  -2   5    0.63    0.25
   1  -2  -4  360.75    3.54
  -1  -2   4  342.67    2.88
   1   2  -4  353.65    2.84
  -1  -2   3  330.67    2.25
   1   2  -3  342.87    2.21
   1  -2  -3  342.94    3.06
   1  -2  -2    3.59    0.31
   1  -2  -2    3.59    0.31
   1  -2  -1    7.41    0.39
  -1  -2   0  112.93    1.05
   1  -2   0  114.75    1.42
  -1  -2  -1  131.10    1.55
   1  -2   1  132.84    1.58
  -1  -2  -2   30.68    0.91
   1  -2   2   30.31    0.83
  -1  -2  -3  101.02    1.87
   1  -2   3   99.75    1.66
   1  -2   4   36.16    1.12
  -1  -2  -4   34.16    1.22
  -1  -2  -5    7.43    0.65
  -1   2  -5    8.38    0.63
  -1   2  -6   83.54    2.10
  -1  -2  -6   78.63    2.19
  -1   2  -7   11.45    0.87
  -1  -2  -7   11.69    0.91
  -1  -2  -8   12.56    1.00
  -1   2  -8   12.93    0.98
   1  -2   9  211.66    4.11
  -1  -2  -9  212.94    4.30
  -1   2  -9  207.15    4.06
   1  -2  10  272.45    4.90
  -1   2 -10  269.15    4.88
  -1  -2 -10  270.35    5.13
   1   2  10  262.30    5.06
   1   2  11   43.57    2.19
  -1  -2 -11   49.04    2.29
  -1   2 -11   48.59    2.19
   1  -2  11   45.57    2.17
  -1   2 -12    0.16    0.30
   1   2  12   -0.06    0.49
   1  -2  12   -0.20    0.45
   1  -2  13    6.85    0.99
   1   2  13    6.17    1.00
   1   2  14    4.87    0.93
   1  -2  14    4.98    0.84
   1   2  15    3.06    0.79
   1  -2  15    0.99    0.54
   1   2  16    2.80    0.79
   1  -2  16    4.31    0.93
   1   2  17    2.10    0.78
   1  -2  17    2.52    0.81
   1   2  18    1.21    0.53
   1  -2  18    2.16    0.80
   1   2  19   -1.09    0.68
   1  -2  19    0.12    0.59
  -1  -3  21   -0.81    0.70
  -1  -3  20    1.05    0.58
  -1   3  19   -0.03    0.50
  -1  -3  19   -0.35    0.62
  -1  -3  18   -0.92    0.61
  -1   3  18    0.86    0.61
  -1  -3  17   -0.30    0.54
  -1   3  17   -0.42    0.50
  -1   3  16    4.61    0.92
  -1  -3  16    7.16    1.08
  -1   3  15    0.60    0.55
  -1  -3  15    1.06    0.58
  -1  -3  14    0.62    0.51
  -1   3  14    0.10    0.53
  -1  -3  13    0.27    0.43
   1   3 -13    0.75    0.41
  -1   3  13   -0.21    0.45
  -1   3  12   10.51    1.15
  -1  -3  12   13.18    1.18
   1   3 -12   11.37    1.06
   1  -3 -11    0.44    0.33
  -1  -3  11    0.89    0.48
  -1   3  11    0.81    0.47
   1   3 -11    1.05    0.41
   1  -3 -10   28.93    1.62
  -1   3  10   28.24    1.61
   1   3 -10   27.75    1.44
   1  -3  -9    8.56    0.88
   1   3  -9    8.60    0.77
   1   3  -8  410.36    4.77
   1  -3  -8  420.45    5.49
   1  -3  -7    4.21    0.56
  -1  -3   7    4.66    0.54
   1   3  -7    3.98    0.48
  -1  -3   6  130.52    2.27
   1   3  -6  121.48    2.15
   1  -3  -6  120.00    2.58
  -1  -3   5    8.10    0.52
   1  -3  -5    8.38    0.64
   1   3  -5    7.61    0.49
  -1  -3   4   12.17    0.57
   1   3  -4   11.42    0.52
   1  -3  -4   10.87    0.66
  -1  -3   3   70.03    0.99
   1  -3  -3   69.96    1.51
   1  -3  -2   42.52    1.09
   1  -3  -2   39.72    1.07
   1  -3  -1    1.85    0.24
  -1  -3   0   28.89    0.64
   1   3   0   29.37    0.60
   1  -3   0   28.93    0.81
   1   3   0   30.19    0.55
  -1  -3  -1    5.42    0.38
   1  -3   1    5.28    0.37
  -1  -3  -2  205.94    2.47
   1  -3   2  200.11    2.25
  -1  -3  -3   41.36    1.49
   1  -3   3   41.01    1.10
  -1  -3  -4  491.45    4.73
   1  -3   4  493.05    4.15
  -1  -3  -5   17.69    1.01
   1  -3   5   15.00    0.81
   1  -3   5   17.38    0.88
   1  -3   6   32.35    1.27
   1  -3   6   31.96    1.30
  -1  -3  -6   32.02    1.44
  -1  -3  -7    1.39    0.50
   1  -3   7    0.06    0.19
  -1   3  -8  223.92    3.94
  -1  -3  -8  216.33    4.20
  -1   3  -9    3.13    0.58
  -1  -3  -9    2.72    0.57
   1  -3   9    3.54    0.63
  -1   3 -10   30.85    1.68
   1   3  10   30.32    1.78
  -1  -3 -10   32.91    1.82
   1  -3  10   29.29    1.64
   1   3  11    0.08    0.43
  -1  -3 -11    0.41    0.36
  -1   3 -11    0.22    0.26
   1  -3  11    0.37    0.36
   1  -3  12   -0.11    0.43
   1   3  12    0.36    0.43
  -1   3 -12   -0.05    0.34
   1   3  13   -0.06    0.47
   1  -3  13   -0.21    0.49
   1   3  14    7.13    1.11
   1  -3  14    6.14    0.95
   1  -3  15   -0.46    0.69
   1   3  15    0.62    0.52
   1   3  16   15.12    1.63
   1  -3  16   14.30    1.51
   1  -3  17    1.94    0.73
   1   3  17    1.59    0.70
   1   3  18    2.10    0.77
   1  -3  18    2.43    0.81
   1   3  19   -2.34    0.89
   1  -3  19   -0.31    0.51
  -1  -4  21    1.77    0.77
  -1  -4  20    0.88    0.62
  -1  -4  19    3.99    0.97
  -1   4  19    3.71    1.01
  -1  -4  18    0.88    0.52
  -1   4  18    2.00    0.86
  -1  -4  17    7.72    1.15
  -1   4  17    7.20    1.18
  -1  -4  16   -0.13    0.49
  -1   4  16   -0.74    0.49
  -1  -4  15    5.50    0.92
  -1   4  15    4.12    0.84
  -1  -4  14    5.35    0.87
  -1   4  14    4.95    0.93
  -1   4  13   33.44    2.06
  -1  -4  13   37.00    2.00
   1   4 -13   33.76    1.86
  -1  -4  12   18.66    1.38
   1   4 -12   18.64    1.32
  -1   4  12   18.94    1.53
   1  -4 -11   43.69    2.14
  -1   4  11   40.84    2.07
  -1  -4  11   42.39    1.90
   1   4 -11   40.92    1.83
   1  -4 -10   11.67    1.07
   1   4 -10   13.23    0.99
  -1   4  10   12.38    1.15
   1   4  -9    3.32    0.52
   1  -4  -9    3.19    0.59
   1   4  -8    0.47    0.24
   1  -4  -8   -0.23    0.37
  -1  -4   8    0.08    0.27
   1   4  -7    4.57    0.48
   1  -4  -7    4.44    0.61
  -1  -4   7    4.35    0.49
   1  -4  -6   21.19    1.14
  -1  -4   6   22.16    0.93
  -1  -4   5    0.28    0.19
   1  -4  -5    0.05    0.18
  -1  -4   4    8.71    0.45
   1  -4  -4    8.14    0.61
  -1  -4   4    8.50    0.44
   1  -4  -3    2.52    0.36
  -1  -4   3    2.55    0.21
   1  -4  -2   68.13    1.54
  -1  -4   2   68.55    0.85
   1  -4  -2   68.86    1.51
   1   4  -2   68.30    0.85
   1  -4  -1   72.24    1.48
  -1  -4   1   75.45    0.90
   1   4  -1   77.43    0.88
  -1  -4   0   81.56    1.22
   1  -4   0   78.79    1.50
   1   4   0   83.21    1.07
   1   4   1   41.70    0.99
  -1  -4  -1   41.76    1.04
   1  -4   1   40.74    1.07
   1   4   2    5.65    0.46
  -1  -4  -2    5.62    0.46
   1  -4   2    4.98    0.40
  -1  -4  -3    5.41    0.50
  -1   4  -3    5.43    0.47
   1  -4   3    5.20    0.43
  -1  -4  -4    2.59    0.40
  -1   4  -4    3.68    0.39
   1  -4   4    2.85    0.35
   1  -4   5  143.03    2.54
  -1  -4  -5  133.22    2.78
   1  -4   5  137.27    2.42
  -1  -4  -6  125.02    2.89
   1  -4   6  127.90    2.58
   1  -4   6  125.83    2.53
  -1  -4  -7  122.31    3.06
   1  -4   7  124.38    2.68
  -1  -4  -8   61.69    2.30
   1  -4   8   61.72    2.01
  -1  -4  -9   64.55    2.47
   1  -4   9   62.35    2.21
   1  -4   9   61.77    2.15
   1  -4  10   18.11    1.23
   1   4  10   18.43    1.41
  -1  -4 -10   18.26    1.39
   1  -4  10   19.73    1.34
   1  -4  11    2.19    0.54
   1   4  11    3.81    0.70
   1  -4  11    2.51    0.51
   1   4  12   -0.38    0.47
   1  -4  12    0.17    0.41
   1   4  13    8.44    1.14
   1  -4  13    9.46    1.13
   1  -4  14    0.34    0.51
   1   4  14   -0.12    0.50
   1  -4  15    0.93    0.56
   1   4  15    0.98    0.61
   1   4  16    1.87    0.71
   1  -4  16    1.97    0.73
   1  -4  17    0.56    0.52
   1   4  17    0.46    0.64
   1  -4  18    2.22    0.76
   1   4  18    0.94    0.62
   1  -4  19    0.66    0.59
  -1  -5  21    1.08    0.64
  -1  -5  20    0.30    0.57
  -1  -5  19    8.66    1.29
  -1   5  19    8.72    1.36
  -1   5  18    0.49    0.64
  -1  -5  18   -0.55    0.52
  -1  -5  17    2.74    0.78
  -1   5  17    1.03    0.70
  -1  -5  16    3.29    0.80
  -1   5  16    2.82    0.79
  -1   5  15    9.74    1.30
  -1  -5  15   10.93    1.29
  -1   5  14    0.26    0.48
  -1  -5  14    1.23    0.57
   1   5 -13    0.51    0.31
  -1  -5  13    0.59    0.44
  -1   5  13    0.43    0.43
  -1   5  12    7.35    1.01
   1   5 -12    7.96    0.88
  -1  -5  12    8.85    0.98
  -1   5  11    3.30    0.69
   1  -5 -10    3.05    0.62
  -1   5  10    1.59    0.55
  -1  -5   9    2.17    0.54
   1  -5  -9  247.77    4.69
   1  -5  -8   48.74    1.99
  -1  -5   8   50.39    1.69
  -1  -5   7   91.14    1.98
   1  -5  -7   90.39    2.56
  -1  -5   7   98.54    2.13
  -1  -5   6   83.81    1.77
   1  -5  -6   79.45    2.26
  -1  -5   6   80.84    1.69
   1  -5  -5   39.79    1.52
  -1  -5   5   43.64    1.14
  -1  -5   5   44.29    1.12
  -1  -5   4    4.43    0.34
   1  -5  -4    4.31    0.50
  -1  -5   4    3.75    0.30
   1  -5  -3    9.88    0.67
  -1  -5   3   11.25    0.45
   1  -5  -3   10.50    0.69
   1  -5  -2  126.79    2.27
   1  -5  -2  133.10    2.27
   1   5  -2  133.87    1.38
  -1  -5   2  137.06    1.44
   1  -5  -1   34.10    1.11
  -1  -5   1   34.81    0.75
   1   5  -1   35.64    0.73
  -1  -5   0    2.41    0.27
   1  -5   0    2.29    0.31
   1   5   0    2.50    0.24
  -1   5   0    1.84    0.29
   1   5   1    2.31    0.29
  -1  -5  -1    1.36    0.23
  -1   5  -1    1.66    0.27
   1   5   1    1.76    0.24
   1  -5   1    1.57    0.26
  -1  -5  -2   47.05    1.33
   1   5   2   46.73    1.26
   1  -5   2   44.19    1.23
  -1   5  -2   47.28    1.26
   1   5   3   46.08    1.40
  -1  -5  -3   45.19    1.43
  -1   5  -3   45.09    1.28
   1  -5   3   44.80    1.29
   1   5   4   15.17    0.92
  -1  -5  -4   13.79    0.86
  -1   5  -4   12.24    0.71
   1  -5   4   13.72    0.75
   1  -5   5  117.87    2.37
  -1  -5  -5  113.13    2.63
   1  -5   5  113.75    2.27
   1  -5   6    0.47    0.25
  -1  -5  -6    1.55    0.39
   1  -5   6    1.37    0.31
  -1  -5  -7  165.11    3.62
   1  -5   7  161.06    3.07
  -1  -5  -8   27.73    1.58
   1  -5   8   26.45    1.34
   1  -5   9   64.05    2.24
  -1  -5  -9   64.66    2.51
   1   5   9   67.23    2.57
   1  -5   9   63.96    2.19
   1   5  10   23.99    1.64
   1  -5  10   23.71    1.49
  -1  -5 -10   25.31    1.68
   1  -5  10   25.40    1.47
   1  -5  11    2.96    0.67
   1   5  11    1.23    0.53
   1  -5  11    2.18    0.48
   1   5  12    2.22    0.59
   1  -5  12    2.21    0.60
   1   5  13    2.40    0.73
   1  -5  13    3.42    0.78
   1   5  14    2.37    0.76
   1  -5  14    1.95    0.65
   1  -5  15   72.29    3.20
   1   5  15   64.85    3.21
   1  -5  16    4.00    0.89
   1   5  16    4.55    1.03
   1  -5  17    8.82    1.28
   1   5  17   11.66    1.52
   1   5  18    0.53    0.59
   1  -5  18    2.96    0.88
   1  -5  19    5.23    1.11
  -1  -6  20    1.51    0.71
  -1  -6  19    1.48    0.69
  -1  -6  18    1.62    0.72
  -1   6  18    0.60    0.66
  -1   6  17    1.46    0.68
  -1  -6  17    2.75    0.77
  -1  -6  16    7.02    1.08
  -1   6  16    7.24    1.20
  -1  -6  15    0.26    0.43
  -1   6  15    0.80    0.55
  -1   6  14   39.49    2.42
  -1  -6  14   47.82    2.39
  -1  -6  13    6.90    0.93
  -1   6  13    6.53    1.02
  -1  -6  13    6.87    0.84
  -1  -6  12   19.42    1.37
  -1   6  12   17.63    1.52
  -1  -6  12   18.35    1.28
  -1   6  11   -0.43    0.50
  -1  -6  11   -0.09    0.26
  -1   6  10    4.62    0.73
   1  -6 -10    4.04    0.67
  -1  -6  10    4.14    0.56
  -1   6   9   13.32    1.16
  -1  -6   9   11.95    0.86
   1  -6  -9   11.63    1.07
  -1  -6   8   18.26    1.02
   1  -6  -8   17.35    1.23
  -1  -6   8   17.80    0.97
  -1  -6   7   97.63    2.13
   1  -6  -7   90.52    2.65
  -1  -6   7   88.59    1.97
  -1  -6   6   73.73    1.69
   1  -6  -6   67.78    2.17
  -1  -6   6   69.10    1.58
   1  -6  -5   15.27    0.97
  -1  -6   5   15.86    0.72
  -1  -6   5   15.88    0.69
   1  -6  -4   60.56    1.85
  -1  -6   4   63.16    1.25
   1  -6  -3   42.17    1.49
   1   6  -3   43.81    0.96
  -1  -6   3   44.23    0.98
   1  -6  -3   42.40    1.45
  -1   6   3   44.28    1.46
   1  -6  -2   24.83    1.08
  -1   6   2   24.43    1.04
  -1  -6   2   23.76    0.71
   1  -6  -2   22.91    1.03
   1   6  -2   24.59    0.69
  -1  -6   1   77.21    1.42
  -1  -6   1   78.09    1.31
  -1   6   1   77.05    1.73
   1  -6  -1   79.78    1.81
   1   6  -1   79.82    1.28
  -1  -6   0    2.40    0.30
   1   6   0    2.65    0.27
  -1   6   0    2.16    0.31
   1  -6   0    2.51    0.35
  -1  -6  -1   30.10    1.04
  -1   6  -1   31.89    1.09
   1  -6   1   29.96    1.07
   1   6   1   30.62    0.95
   1   6   2  622.28    4.82
  -1  -6  -2  610.21    5.06
   1   6   2  608.57    4.66
  -1   6  -2  623.06    4.79
   1  -6   2  602.67    4.84
   1   6   3  174.04    2.80
  -1  -6  -3  172.92    2.95
  -1   6  -3  171.94    2.61
   1  -6   3  170.48    2.65
  -1  -6  -4  138.69    2.83
   1   6   4  133.96    2.69
  -1   6  -4  133.25    2.39
   1  -6   4  131.16    2.43
  -1  -6  -5   60.56    2.02
  -1   6  -5   63.07    1.72
   1   6   5   62.40    2.01
   1  -6   5   64.10    1.76
   1   6   6    0.22    0.28
   1  -6   6    0.08    0.22
  -1  -6  -6    0.52    0.24
   1  -6   6   -0.23    0.27
  -1  -6  -7    0.28    0.28
   1   6   7    0.25    0.32
   1  -6   7   -0.23    0.23
  -1  -6  -8  101.28    3.07
   1   6   8  105.22    3.05
   1  -6   8  101.63    2.63
   1   6   9   23.32    1.56
  -1  -6  -9   23.62    1.57
   1  -6   9   22.25    1.37
   1  -6   9   24.40    1.39
   1   6  10   81.68    2.99
   1  -6  10   90.48    2.84
   1  -6  10   88.58    2.74
   1  -6  11    2.09    0.54
   1   6  11    2.23    0.69
   1  -6  11    1.85    0.51
   1   6  12    3.34    0.75
   1  -6  12    4.56    0.80
   1  -6  13    8.60    1.09
   1   6  13    6.57    1.06
   1   6  14    0.44    0.59
   1  -6  14    0.02    0.48
   1  -6  15   12.33    1.43
   1   6  15   12.33    1.51
   1  -6  16    3.22    0.83
   1   6  16    3.94    0.99
   1   6  17    2.33    0.91
   1  -6  17    2.32    0.80
   1  -6  18    0.84    0.66
   1   6  18    0.43    0.59
   1  -6  19    1.52    0.74
  -1  -7  20   -0.40    0.49
  -1  -7  19    0.78    0.54
  -1  -7  18    2.37    0.75
  -1   7  18    1.41    0.74
  -1   7  18    1.73    0.85
  -1   7  17    1.80    0.64
  -1  -7  17    3.56    0.86
  -1   7  16    0.87    0.58
  -1  -7  16    0.94    0.61
  -1  -7  15    2.00    0.66
  -1   7  15    1.88    0.73
  -1   7  14    3.27    0.80
  -1  -7  14    4.52    0.83
  -1   7  13   -0.02    0.47
  -1  -7  13   -0.10    0.43
  -1  -7  13    0.56    0.34
  -1  -7  12   13.02    1.15
  -1   7  12    9.10    1.18
  -1   7  12    9.42    1.14
  -1  -7  12   10.15    0.97
  -1  -7  11    1.71    0.47
  -1   7  11    0.34    0.45
  -1   7  11    0.99    0.43
  -1  -7  11    1.21    0.38
  -1   7  10    0.75    0.40
  -1  -7  10    0.86    0.30
  -1   7  10    0.39    0.43
   1  -7  -9   41.51    2.04
  -1   7   9   39.75    1.99
  -1  -7   9   42.41    1.61
  -1   7   9   40.78    2.08
  -1  -7   8    1.66    0.38
  -1   7   8    1.98    0.57
   1  -7  -8    2.19    0.53
  -1  -7   8    2.15    0.37
  -1   7   8    1.79    0.47
  -1  -7   7  127.88    2.48
   1  -7  -7  126.85    3.25
  -1   7   7  124.90    3.17
  -1  -7   7  123.17    2.33
  -1  -7   6  133.90    2.32
   1  -7  -6  126.73    3.09
  -1   7   6  128.11    3.03
  -1  -7   6  129.50    2.22
   1  -7  -5   48.40    1.81
  -1  -7   5   47.41    1.28
  -1  -7   5   46.26    1.23
  -1   7   5   48.29    1.76
   1  -7  -4  107.76    2.60
  -1   7   4  103.15    2.46
  -1  -7   4  109.12    1.75
   1  -7  -3   48.86    1.69
   1  -7  -3   49.06    1.67
  -1   7   3   48.03    1.60
   1   7  -3   50.27    1.12
  -1  -7   3   50.40    1.15
   1  -7  -2    5.72    0.58
   1   7  -2    5.14    0.36
   1  -7  -2    4.99    0.54
  -1  -7   2    5.46    0.38
  -1   7   2    5.65    0.55
  -1  -7   1  114.23    1.90
  -1  -7   1  115.33    1.80
   1  -7  -1  113.62    2.32
   1   7  -1  117.89    1.72
  -1   7   1  116.71    2.27
  -1  -7   0  199.51    2.64
   1  -7   0  199.14    3.00
  -1   7   0  198.31    2.88
   1   7   0  200.86    2.37
  -1  -7  -1   68.63    1.69
  -1   7  -1   69.80    1.74
   1   7   1   68.41    1.51
   1  -7   1   68.82    1.75
  -1  -7  -2   40.62    1.39
   1   7   2   42.81    1.30
   1  -7   2   41.32    1.36
  -1   7  -2   40.84    1.32
   1   7   3  213.91    3.25
  -1  -7  -3  215.36    3.44
  -1   7  -3  210.33    3.03
   1  -7   3  204.57    3.04
   1   7   3  211.62    3.15
  -1  -7  -4   48.32    1.77
   1   7   4   46.54    1.65
   1   7   4   47.26    1.62
   1  -7   4   47.54    1.53
  -1   7  -4   45.85    1.49
  -1   7  -5   13.88    0.86
  -1  -7  -5   13.46    1.00
   1   7   5   16.29    1.07
   1  -7   5   14.56    0.89
   1   7   6    5.95    0.72
  -1  -7  -6    6.89    0.77
   1  -7   6    6.91    0.67
  -1  -7  -7   32.17    1.69
   1   7   7   28.80    1.59
   1  -7   7   32.79    1.46
  -1  -7  -8    6.45    0.84
   1  -7   8    8.33    0.82
   1   7   8    6.04    0.84
   1  -7   8    6.96    0.72
   1  -7   9   20.32    1.30
  -1  -7  -9   19.99    1.47
   1   7   9   17.03    1.39
   1  -7   9   21.41    1.30
   1   7  10    3.09    0.71
   1  -7  10    3.44    0.65
   1  -7  10    2.72    0.55
   1  -7  11   -0.09    0.40
   1  -7  11    0.40    0.31
   1  -7  12    1.49    0.58
   1   7  12   -0.12    0.47
   1   7  13    0.20    0.45
   1  -7  13    0.34    0.46
   1   7  14   14.75    1.55
   1  -7  14   16.52    1.54
   1   7  15    0.96    0.63
   1  -7  15    0.93    0.51
   1  -7  16    1.52    0.65
   1   7  16    0.69    0.73
   1  -7  17    0.15    0.53
   1   7  17    0.35    0.62
   1  -7  18    8.31    1.30
   1  -7  19    0.42    0.52
  -1  -8  19   -0.24    0.49
  -1  -8  18   -0.01    0.47
  -1   8  17    2.48    0.87
  -1  -8  17    1.85    0.71
  -1   8  17    2.03    0.81
  -1   8  16    2.90    0.86
  -1  -8  16    3.14    0.76
  -1   8  16    2.34    0.82
  -1  -8  15   23.26    1.77
  -1   8  15   17.92    1.76
  -1   8  15   24.62    2.10
  -1   8  14    3.47    0.90
  -1  -8  14    3.90    0.75
  -1   8  14    3.55    0.90
  -1  -8  13   41.56    2.11
  -1   8  13   38.69    2.33
  -1   8  13   35.32    2.32
  -1  -8  13   36.73    1.89
  -1   8  12   -0.21    0.40
  -1  -8  12   -0.08    0.36
  -1  -8  12    0.34    0.32
  -1   8  12   -0.05    0.48
  -1   8  11    8.32    1.07
  -1  -8  11    9.18    0.93
  -1   8  11    8.99    1.10
  -1  -8  11    8.08    0.81
  -1   8  10    1.56    0.52
  -1  -8  10    1.56    0.36
  -1   8  10    2.27    0.68
  -1   8   9    0.79    0.48
  -1   8   9    0.51    0.45
  -1  -8   9    0.44    0.25
  -1   8   8    1.59    0.53
   1  -8  -8    1.39    0.46
  -1  -8   8    0.80    0.31
  -1  -8   8    0.75    0.25
  -1   8   8    1.29    0.52
  -1  -8   7   43.24    1.47
   1  -8  -7   40.28    1.91
  -1   8   7   40.00    1.86
  -1  -8   7   40.88    1.37
   1  -8  -6   21.66    1.34
  -1  -8   6   23.11    1.00
  -1   8   6   20.62    1.27
  -1  -8   6   21.60    0.95
   1  -8  -5    1.77    0.43
  -1  -8   5    2.10    0.29
  -1   8   5    2.41    0.46
   1   8  -4   73.38    1.52
   1  -8  -4   72.51    2.24
  -1  -8   4   72.89    1.54
  -1   8   4   71.17    2.12
   1  -8  -3   87.56    2.34
  -1   8   3   84.18    2.21
   1   8  -3   84.93    1.57
  -1  -8   3   85.31    1.64
   1  -8  -3   85.15    2.30
   1  -8  -2   14.53    0.97
   1  -8  -2   13.86    0.92
  -1   8   2   14.55    0.92
   1   8  -2   15.45    0.67
  -1  -8   2   14.48    0.69
  -1  -8   1    3.66    0.41
   1   8  -1    2.84    0.33
   1  -8  -1    3.19    0.45
  -1   8   1    3.22    0.44
  -1  -8   1    2.69    0.33
  -1  -8   0  118.41    2.22
   1   8   0  120.10    2.00
   1  -8   0  114.63    2.43
  -1   8   0  114.49    2.32
  -1  -8  -1   31.79    1.23
  -1   8  -1   31.18    1.23
   1   8   1   32.90    1.13
   1  -8   1   31.47    1.26
  -1  -8  -2   22.61    1.12
   1  -8   2   20.57    1.02
  -1   8  -2   20.70    1.00
   1   8   2   22.38    1.00
  -1  -8  -3  199.63    3.52
   1  -8   3  198.05    3.20
  -1   8  -3  202.21    3.13
   1   8   3  206.79    3.23
   1   8   4    2.02    0.46
  -1  -8  -4    1.86    0.45
   1  -8   4    2.04    0.40
   1   8   4    1.93    0.42
  -1   8  -4    1.89    0.38
  -1   8  -5   21.84    1.10
  -1  -8  -5   20.04    1.27
   1   8   5   21.43    1.24
   1  -8   5   20.36    1.10
   1   8   5   23.37    1.28
  -1  -8  -6    0.68    0.30
   1   8   6    0.40    0.33
   1  -8   6    0.61    0.31
  -1  -8  -7    2.93    0.58
   1   8   7    2.47    0.56
   1  -8   7    3.90    0.55
   1   8   8   -0.21    0.47
  -1  -8  -8    0.02    0.31
   1  -8   8    0.59    0.37
   1  -8   8    0.05    0.26
   1   8   9  108.79    3.42
   1  -8   9  110.77    3.04
   1  -8   9  110.50    3.00
   1  -8  10    9.51    1.01
   1   8  10    8.87    1.10
   1  -8  10    9.77    0.95
   1   8  11   52.84    2.67
   1  -8  11   56.38    2.39
   1  -8  11   58.42    2.38
   1  -8  12    4.72    0.83
   1   8  12    3.61    0.74
   1  -8  13    2.99    0.76
   1   8  13    1.98    0.69
   1  -8  14    0.79    0.55
   1   8  14   -0.07    0.58
   1   8  15   -0.07    0.58
   1  -8  15    0.33    0.46
   1   8  16   -0.43    0.59
   1  -8  16   -0.04    0.48
   1  -8  17    1.98    0.74
   1   8  17   -0.20    0.59
   1  -8  18    1.12    0.68
   1  -8  19    0.93    0.52
  -1  -9  17    2.85    0.79
  -1   9  17    2.19    0.86
  -1   9  17    1.54    0.79
  -1  -9  16    0.28    0.44
  -1   9  16   -0.07    0.50
  -1   9  16    0.32    0.58
  -1  -9  15    1.30    0.59
  -1   9  15    0.85    0.66
  -1   9  14    5.72    1.06
  -1  -9  14    7.08    1.00
  -1   9  14    7.10    1.17
  -1  -9  13    2.51    0.63
  -1   9  13    2.19    0.75
  -1  -9  13    2.87    0.58
  -1   9  13    2.47    0.81
  -1   9  12    9.32    1.21
  -1  -9  12    9.24    1.00
  -1  -9  12    9.35    0.94
  -1   9  12    8.27    1.14
  -1  -9  11    0.14    0.34
  -1   9  11    0.33    0.46
  -1   9  11   -0.48    0.42
  -1  -9  11    0.38    0.26
  -1   9  10    0.05    0.44
  -1  -9  10   -0.20    0.28
  -1   9  10    0.43    0.44
  -1   9   9   41.36    2.11
  -1   9   9   39.67    2.08
  -1  -9   9   41.10    1.60
  -1   9   8   55.31    2.36
  -1  -9   8   57.79    1.79
   1  -9  -7    9.00    0.96
  -1  -9   7   10.70    0.78
  -1   9   7    9.70    0.97
  -1  -9   7   10.30    0.74
  -1  -9   6   54.23    1.59
   1  -9  -6   49.71    2.12
  -1   9   6   45.08    1.94
  -1  -9   6   51.17    1.50
   1  -9  -5   12.94    1.05
  -1  -9   5   13.63    0.75
  -1   9   5   14.02    1.07
   1  -9  -4   21.05    1.28
  -1  -9   4   21.30    0.90
   1   9  -4   20.34    0.86
  -1   9   4   20.76    1.22
   1  -9  -3    7.04    0.76
  -1   9   3    6.00    0.67
   1   9  -3    6.37    0.48
   1  -9  -3    6.17    0.68
  -1  -9   3    7.19    0.53
   1  -9  -2  166.47    3.31
  -1  -9   2  159.04    2.43
   1   9  -2  164.73    2.36
   1  -9  -2  162.95    3.23
  -1   9   2  163.31    3.10
  -1  -9   1    1.66    0.30
  -1  -9   1    1.61    0.29
  -1   9   1    1.68    0.38
   1  -9  -1    1.94    0.41
   1   9  -1    1.69    0.29
  -1  -9   0   28.74    1.20
   1  -9   0   27.13    1.27
   1   9   0   26.85    1.03
  -1   9   0   28.54    1.24
  -1  -9  -1    6.66    0.63
   1  -9   1    6.80    0.64
   1   9   1    7.55    0.60
  -1   9  -1    7.25    0.65
  -1  -9  -2   40.83    1.57
  -1   9  -2   40.10    1.47
   1  -9   2   41.87    1.54
   1   9   2   42.11    1.44
  -1  -9  -3   20.35    1.20
  -1   9  -3   18.41    1.03
   1  -9   3   20.99    1.11
   1   9   3   20.71    1.07
  -1  -9  -4   11.10    0.95
  -1   9  -4   12.68    0.87
   1   9   4   13.45    0.95
   1  -9   4   12.45    0.87
   1   9   5   56.24    2.07
  -1  -9  -5   58.72    2.22
  -1   9  -5   58.84    1.88
   1  -9   5   58.28    1.90
   1   9   5   58.68    2.06
   1   9   6   33.39    1.70
  -1  -9  -6   34.42    1.79
   1  -9   6   36.15    1.56
   1   9   6   33.88    1.70
   1  -9   7   11.41    0.96
   1   9   7    8.58    0.95
  -1  -9  -7   10.10    1.05
   1  -9   7   10.17    0.88
   1   9   7   10.56    1.03
   1  -9   8    0.69    0.41
  -1  -9  -8    0.35    0.37
   1   9   8    0.42    0.36
   1  -9   8    0.00    0.25
   1  -9   9   20.76    1.38
   1   9   9   17.71    1.44
   1  -9   9   19.50    1.30
   1  -9  10   -0.41    0.47
   1   9  10   -0.33    0.43
   1  -9  10   -0.37    0.43
   1   9  11    3.33    0.84
   1  -9  11    4.38    0.74
   1   9  12   10.48    1.32
   1  -9  12   13.03    1.27
   1   9  13    3.97    1.02
   1  -9  13    4.95    0.88
   1  -9  14    1.41    0.62
   1   9  14   -0.15    0.66
   1   9  15    1.70    0.69
   1  -9  15    1.68    0.63
   1   9  16    8.55    1.34
   1  -9  16    8.22    1.24
   1  -9  17    0.42    0.53
   1  -9  18    2.58    0.78
  -1 -10  16    2.46    0.71
  -1  10  16    2.30    0.74
  -1  10  15   33.35    2.46
  -1 -10  15   32.79    2.04
  -1  10  15   34.20    2.54
  -1 -10  14   17.41    1.47
  -1  10  14   20.05    1.86
  -1  10  14   16.34    1.77
  -1  10  13   18.36    1.76
  -1 -10  13   20.72    1.52
  -1  10  13   16.94    1.66
  -1 -10  12    3.22    0.66
  -1  10  12    2.15    0.68
  -1 -10  12    2.52    0.53
  -1  10  12    2.80    0.73
  -1 -10  11   18.04    1.28
  -1  10  11   17.52    1.58
  -1 -10  11   17.13    1.18
  -1 -10  10    5.62    0.67
  -1  10  10    5.38    0.90
  -1  10   9    0.20    0.46
  -1 -10   9    0.75    0.30
  -1 -10   8   13.61    0.90
  -1  10   8   15.31    1.30
  -1 -10   7   58.75    1.80
  -1  10   7   61.69    2.44
  -1 -10   7   66.34    1.87
  -1 -10   6    8.29    0.67
   1 -10  -6    7.37    0.90
  -1  10   6    7.13    0.84
  -1 -10   6    6.36    0.58
   1 -10  -5    2.65    0.56
  -1 -10   5    2.04    0.36
  -1  10   5    2.05    0.48
   1 -10  -4   22.94    1.39
   1  10  -4   22.62    0.96
  -1  10   4   23.00    1.36
  -1 -10   4   22.96    1.01
   1 -10  -3   44.52    1.89
  -1 -10   3   44.76    1.38
   1  10  -3   45.07    1.33
  -1  10   3   45.33    1.78
  -1 -10   2    5.39    0.54
   1 -10  -2    6.96    0.76
  -1 -10   2    5.55    0.52
  -1  10   2    6.32    0.69
   1  10  -2    5.75    0.50
   1 -10  -2    6.04    0.68
  -1 -10   1    1.59    0.33
   1 -10  -1    2.62    0.52
   1 -10  -1    3.28    0.53
   1  10  -1    2.60    0.35
  -1  10   1    2.72    0.49
  -1 -10   1    2.03    0.35
  -1 -10   0    1.96    0.37
  -1  10   0    2.71    0.46
   1  10   0    1.92    0.33
   1 -10   0    2.43    0.45
  -1 -10  -1   44.28    1.65
   1  10   1   48.29    1.53
   1 -10   1   45.38    1.71
  -1  10  -1   44.89    1.63
  -1 -10  -2    0.49    0.26
  -1  10  -2    0.70    0.38
   1 -10   2    0.17    0.22
   1  10   2    0.32    0.26
  -1 -10  -3  175.28    3.62
   1  10   3  173.20    3.23
   1 -10   3  170.64    3.30
  -1  10  -3  174.29    3.20
  -1 -10  -4  109.05    3.00
  -1  10  -4  112.99    2.64
   1  10   4  112.27    2.75
   1 -10   4  109.59    2.67
  -1 -10  -5    1.17    0.39
   1 -10   5    1.43    0.33
   1  10   5    1.80    0.45
  -1  10  -5    1.32    0.34
  -1 -10  -6   35.28    1.88
  -1  10  -6   33.76    1.52
   1  10   6   35.01    1.79
   1  10   6   32.27    1.68
   1 -10   6   35.61    1.61
   1 -10   7   14.33    1.08
   1  10   7   12.65    1.19
  -1 -10  -7   13.38    1.23
   1 -10   7   14.21    1.06
   1  10   7   14.60    1.21
   1 -10   8   18.63    1.27
   1  10   8   16.98    1.43
   1 -10   8   20.58    1.33
   1  10   8   17.96    1.43
   1  10   9   67.13    2.80
   1 -10   9   70.93    2.54
   1  10   9   64.39    2.74
   1 -10   9   67.06    2.45
   1  10  10   44.11    2.36
   1 -10  10   45.61    2.14
   1 -10  10   42.78    2.04
   1  10  10   41.90    2.34
   1 -10  11   69.02    2.75
   1  10  11   59.88    2.87
   1  10  11   62.92    2.93
   1  10  12    7.44    1.16
   1 -10  12    7.37    1.02
   1  10  12    6.88    1.10
   1  10  13    1.73    0.71
   1 -10  13    3.51    0.74
   1  10  13    3.12    0.88
   1  10  14    2.48    0.84
   1 -10  14    2.64    0.77
   1  10  15    2.50    0.85
   1 -10  15    0.25    0.56
   1  10  15    1.58    0.75
   1  10  16    1.11    0.62
   1 -10  16    2.01    0.72
   1  10  16    1.75    0.87
   1 -10  17    1.82    0.69
   1 -10  18   -0.73    0.59
  -1  11  16    0.10    0.57
  -1 -11  15    5.51    0.93
  -1  11  15    5.16    1.06
  -1 -11  14   -0.13    0.44
  -1  11  14    0.92    0.65
  -1 -11  13    0.06    0.35
  -1  11  13    0.09    0.54
  -1 -11  12    0.28    0.39
  -1  11  12    0.01    0.47
  -1 -11  11    0.50    0.38
  -1  11  11    0.48    0.45
  -1 -11  11    1.07    0.41
  -1  11  10    2.39    0.70
  -1 -11  10    2.61    0.51
  -1  11   9   49.42    2.43
  -1 -11   9   49.21    1.83
  -1  11   8    9.13    1.09
  -1 -11   8   10.10    0.82
  -1 -11   7   98.52    2.35
  -1  11   7   96.36    3.14
  -1  11   6    1.27    0.52
  -1 -11   6    1.35    0.30
   1 -11  -5   28.04    1.69
  -1  11   5   28.82    1.60
  -1 -11   5   27.13    1.17
   1 -11  -4    5.38    0.76
  -1  11   4    5.45    0.71
  -1 -11   4    5.41    0.56
   1  11  -4    5.14    0.52
   1 -11  -3   45.09    2.00
  -1 -11   3   45.29    1.48
   1  11  -3   47.57    1.44
  -1  11   3   44.47    1.83
  -1 -11   2    5.14    0.57
   1 -11  -2    4.49    0.66
  -1 -11   2    4.39    0.47
  -1  11   2    4.58    0.64
   1  11  -2    4.69    0.47
   1 -11  -2    5.52    0.72
   1 -11  -1   42.27    1.84
  -1 -11   1   40.13    1.55
   1  11  -1   43.30    1.43
  -1  11   1   41.26    1.68
  -1 -11   1   41.21    1.49
   1 -11  -1   41.95    1.79
  -1 -11   0    0.67    0.28
   1 -11   0    0.92    0.30
  -1  11   0    0.24    0.27
   1  11   0   -0.06    0.26
  -1 -11  -1    6.97    0.71
   1  11   1    7.18    0.65
  -1  11  -1    6.46    0.69
   1 -11   1    7.15    0.76
  -1 -11  -2    0.10    0.28
  -1  11  -2    0.14    0.30
   1  11   2   -0.10    0.26
   1 -11   2    0.08    0.25
  -1 -11  -3   40.21    1.83
   1 -11   3   39.46    1.67
   1  11   3   40.97    1.65
  -1  11  -3   38.93    1.59
  -1 -11  -4   25.70    1.54
   1 -11   4   24.96    1.35
   1  11   4   27.33    1.43
  -1  11  -4   27.52    1.37
  -1 -11  -5   23.53    1.53
  -1  11  -5   24.37    1.31
   1 -11   5   22.15    1.28
   1  11   5   22.24    1.37
  -1 -11  -6    2.54    0.54
   1  11   6    1.97    0.48
   1 -11   6    2.83    0.50
  -1  11  -6    3.00    0.52
   1  11   7    3.01    0.64
   1 -11   7    2.75    0.52
   1 -11   8   -0.28    0.37
   1  11   8   -0.02    0.48
   1 -11   8    0.10    0.29
   1  11   8   -0.67    0.51
   1  11   9   24.13    1.77
   1 -11   9   28.22    1.67
   1 -11   9   25.33    1.55
   1  11   9   25.17    1.76
   1 -11  10    0.34    0.48
   1  11  10    0.84    0.56
   1  11  10    0.30    0.50
   1  11  11    0.30    0.47
   1 -11  11    0.40    0.44
   1  11  11   -0.35    0.52
   1 -11  12    1.72    0.61
   1  11  12    1.78    0.73
   1  11  12    0.35    0.47
   1 -11  13    1.19    0.54
   1  11  13    0.52    0.58
   1  11  13    1.61    0.69
   1 -11  14    2.55    0.73
   1  11  14    2.65    0.74
   1  11  14    2.11    0.72
   1 -11  15    6.84    1.12
   1  11  15    4.08    1.01
   1  11  15    6.48    1.19
   1 -11  16   -0.15    0.47
   1 -11  17    2.18    0.76
  -1  12  15   -1.20    0.72
  -1  12  14   -0.50    0.65
  -1 -12  13    3.69    0.74
  -1  12  13    3.05    0.77
  -1 -12  12    5.10    0.79
  -1  12  12    4.85    1.03
  -1 -12  11    0.21    0.38
  -1  12  11    0.17    0.53
  -1 -12  10    2.08    0.52
  -1  12  10    1.33    0.55
  -1 -12  10    1.80    0.44
  -1 -12   9    0.39    0.32
  -1  12   9   -0.15    0.47
  -1  12   8    0.52    0.52
  -1 -12   8    0.56    0.30
  -1 -12   7    0.30    0.22
  -1  12   7    0.30    0.46
  -1  12   6   46.23    2.15
  -1 -12   6   43.41    1.58
  -1 -12   5    1.83    0.35
   1  12  -5    2.57    0.41
   1 -12  -4   15.05    1.26
  -1 -12   4   14.13    0.89
  -1  12   4   14.52    1.15
   1  12  -4   16.17    0.91
   1 -12  -3    4.68    0.71
  -1 -12   3    4.58    0.55
  -1 -12   3    3.64    0.48
  -1  12   3    4.03    0.61
   1  12  -3    4.81    0.50
  -1 -12   2    6.47    0.65
   1 -12  -2    5.76    0.76
  -1  12   2    6.23    0.73
   1  12  -2    6.74    0.60
  -1 -12   2    6.30    0.60
   1 -12  -2    6.15    0.74
  -1 -12   1   -0.38    0.29
   1 -12  -1    0.00    0.29
  -1  12   1    0.10    0.32
   1  12  -1   -0.21    0.25
   1 -12  -1   -0.07    0.33
  -1 -12   0   52.65    1.94
  -1  12   0   51.23    1.93
   1  12   0   53.72    1.73
   1 -12   0   50.82    2.03
  -1 -12  -1   19.99    1.26
  -1  12  -1   19.72    1.22
   1 -12   1   19.32    1.24
   1  12   1   20.69    1.14
  -1 -12  -2   65.53    2.34
  -1  12  -2   69.74    2.22
   1 -12   2   68.80    2.30
   1  12   2   68.60    2.12
  -1 -12  -3    5.20    0.73
  -1  12  -3    5.24    0.69
   1  12   3    4.30    0.60
   1 -12   3    4.76    0.64
  -1 -12  -4   20.20    1.42
  -1  12  -4   19.49    1.22
   1  12   4   20.25    1.29
   1 -12   4   19.33    1.24
  -1 -12  -5    6.83    0.93
   1 -12   5    8.71    0.87
  -1  12  -5    7.39    0.83
   1  12   5    8.60    0.90
  -1  12  -6   25.64    1.44
   1 -12   6   26.37    1.49
   1  12   6   26.76    1.62
   1 -12   7    4.14    0.63
   1  12   7    4.59    0.80
   1 -12   8   19.16    1.39
   1 -12   8   20.08    1.37
   1  12   8   17.14    1.45
   1 -12   9    8.66    1.01
   1  12   9   10.27    1.20
   1 -12  10    0.39    0.41
   1  12  10   -0.17    0.44
   1  12  10   -0.70    0.43
   1 -12  11   -0.36    0.44
   1  12  11    0.05    0.47
   1  12  11    0.63    0.50
   1  12  12    2.55    0.78
   1 -12  12    3.32    0.73
   1  12  12    3.00    0.85
   1  12  13   -1.15    0.72
   1 -12  13   -0.06    0.49
   1  12  13    0.92    0.65
   1 -12  14    0.08    0.45
   1  12  14   -0.24    0.57
   1  12  14    0.23    0.51
   1 -12  15    1.53    0.64
   1  12  15    1.41    0.73
   1 -12  16   -0.42    0.50
  -1  13  14    0.84    0.51
  -1  13  13    2.55    0.83
  -1 -13  12    1.91    0.56
  -1  13  12    1.42    0.55
  -1 -13  11    0.05    0.36
  -1  13  11    0.81    0.54
  -1 -13  10   14.19    1.16
  -1  13  10   14.01    1.46
  -1 -13   9   13.31    1.06
  -1  13   9   13.81    1.39
  -1 -13   8   37.75    1.61
  -1  13   8   32.87    2.05
  -1  13   7   18.05    1.49
  -1 -13   7   17.68    1.07
  -1  13   6   -0.04    0.38
  -1 -13   6    0.69    0.28
   1  13  -5   -0.01    0.25
  -1  13   5    0.31    0.39
  -1 -13   5    0.49    0.27
  -1 -13   4    3.51    0.49
  -1  13   4    1.98    0.53
   1  13  -4    3.34    0.47
  -1 -13   3    4.86    0.59
  -1 -13   3    5.63    0.59
  -1  13   3    5.33    0.74
   1  13  -3    5.22    0.57
   1 -13  -2    0.95    0.38
  -1 -13   2    0.51    0.30
   1  13  -2    0.80    0.28
  -1  13   2    0.82    0.37
  -1 -13   2    1.08    0.36
   1 -13  -2    0.66    0.33
  -1 -13   1    1.46    0.36
   1 -13  -1    1.65    0.53
   1 -13  -1    1.92    0.46
   1  13  -1    2.34    0.43
  -1  13   1    1.27    0.44
  -1 -13   0    2.36    0.48
   1 -13   0    2.19    0.54
   1 -13   0    2.86    0.57
  -1  13   0    1.69    0.52
   1  13   0    2.49    0.50
  -1 -13  -1    0.72    0.34
   1  13   1   -0.39    0.28
   1 -13   1   -0.38    0.38
  -1  13  -1   -0.22    0.32
  -1 -13  -2   16.31    1.22
   1 -13   2   15.28    1.16
   1  13   2   16.33    1.10
  -1  13  -2   17.18    1.17
  -1 -13  -3   10.95    1.07
   1 -13   3   11.08    1.00
  -1  13  -3   11.89    0.99
   1  13   3   10.51    0.93
  -1 -13  -4   25.44    1.66
   1  13   4   25.14    1.48
   1 -13   4   24.24    1.45
  -1  13  -4   26.35    1.47
   1  13   5    9.49    0.97
   1 -13   5    9.03    0.92
  -1  13  -5    9.36    0.89
   1  13   6    8.03    0.93
   1 -13   6    8.24    0.89
  -1  13  -6    7.99    0.84
   1 -13   7   10.94    1.01
   1  13   7   11.09    1.16
   1 -13   8   23.06    1.57
   1 -13   8   23.21    1.52
   1  13   8   19.98    1.57
   1 -13   9   16.11    1.35
   1  13   9   14.14    1.40
   1 -13  10    0.20    0.43
   1  13  10    0.06    0.42
   1 -13  11   -0.03    0.41
   1  13  11    0.26    0.47
   1 -13  12   -0.24    0.52
   1  13  12    0.19    0.47
   1  13  13    0.43    0.55
   1 -13  13    0.18    0.41
   1  13  13   -0.40    0.52
   1 -13  14   19.57    1.76
   1  13  14   16.97    1.90
   1  13  14   18.18    1.94
  -1  14  13    3.33    0.96
  -1  14  12   -0.64    0.56
  -1  14  11    0.15    0.51
  -1 -14  10    4.95    0.72
  -1  14  10    4.50    0.90
  -1 -14   9   -0.25    0.40
  -1  14   9    0.19    0.50
  -1 -14   8    0.32    0.31
  -1  14   8    0.20    0.49
  -1 -14   7    7.36    0.80
  -1  14   7    5.05    0.87
  -1 -14   6    8.82    0.78
  -1  14   6    9.15    1.09
   1  14  -5   -0.05    0.27
  -1  14   5    0.19    0.36
  -1 -14   5   -0.06    0.20
  -1 -14   4    1.47    0.39
   1  14  -4    1.03    0.32
  -1 -14   4    1.29    0.36
  -1  14   4    1.08    0.46
  -1 -14   3   -0.07    0.29
   1  14  -3    0.31    0.25
  -1 -14   3   -0.14    0.25
  -1  14   3   -0.07    0.35
  -1 -14   2   -0.48    0.30
  -1  14   2    0.21    0.36
   1  14  -2    0.03    0.28
  -1 -14   1   15.54    1.14
   1 -14  -1   15.71    1.28
  -1  14   1   13.75    1.13
   1  14  -1   15.37    1.01
  -1 -14   0    3.13    0.58
   1  14   0    3.47    0.55
  -1  14   0    2.64    0.52
   1 -14   0    3.58    0.63
   1 -14   1   12.51    1.14
  -1 -14  -1   11.62    1.08
   1  14   1   11.69    0.94
  -1  14  -1   12.04    1.04
   1 -14   1   13.39    1.14
  -1 -14  -2    3.81    0.67
   1  14   2    3.57    0.58
  -1  14  -2    4.03    0.65
   1 -14   2    2.86    0.56
  -1 -14  -3   41.89    2.12
   1  14   3   45.79    1.96
  -1  14  -3   47.54    2.00
   1 -14   3   45.83    2.07
   1  14   4    0.04    0.34
   1 -14   4    0.88    0.36
  -1  14  -4    0.90    0.41
   1  14   5    4.27    0.68
   1 -14   5    3.72    0.61
  -1  14  -5    5.57    0.74
  -1  14  -6   13.50    1.13
   1 -14   6   13.11    1.13
   1  14   6   12.53    1.20
   1  14   7    0.50    0.37
   1 -14   8    0.19    0.40
   1  14   8    0.18    0.42
   1 -14   9   13.47    1.27
   1  14   9   13.37    1.41
   1 -14  10    0.41    0.44
   1  14  10    0.09    0.48
   1 -14  11   10.14    1.19
   1  14  11    9.45    1.30
   1 -14  12   -0.99    0.60
   1  14  12   -0.86    0.53
   1 -14  13   -0.60    0.57
   1  14  13    0.16    0.51
  -1  15  13    9.51    1.41
  -1  15  12    0.36    0.62
  -1  15  11   -1.15    0.61
  -1  15  10   -0.44    0.64
  -1  15   9    0.25    0.46
  -1 -15   8   18.57    1.27
  -1  15   8   15.85    1.50
  -1 -15   7    3.73    0.65
  -1  15   7    3.17    0.72
  -1  15   6   17.34    1.48
   1  15  -5    1.92    0.41
  -1  15   5    2.63    0.69
  -1 -15   4    3.05    0.53
  -1  15   4    2.05    0.57
   1  15  -4    2.22    0.45
  -1 -15   3    1.02    0.32
  -1  15   3    1.46    0.51
  -1 -15   3    1.12    0.31
   1  15  -3    0.90    0.33
  -1 -15   2   31.75    1.64
   1  15  -2   34.13    1.52
  -1  15   2   31.73    1.78
  -1 -15   1    1.08    0.35
  -1  15   1    1.73    0.51
   1  15  -1    1.58    0.41
  -1 -15   0    3.46    0.62
  -1  15   0    2.58    0.59
   1  15   0    3.05    0.54
  -1 -15  -1    2.32    0.56
   1  15   1    1.93    0.47
   1 -15   1    2.17    0.52
  -1  15  -1    1.82    0.52
   1  15   2   10.86    1.00
  -1  15  -2   10.92    1.04
   1 -15   2   10.62    1.06
   1 -15   3    0.42    0.31
  -1  15  -3    0.92    0.44
   1  15   3   -0.21    0.29
  -1  15  -4    5.31    0.74
   1  15   4    5.14    0.76
   1  15   5    3.22    0.66
  -1  15  -5    4.46    0.70
  -1  15  -6    2.55    0.53
   1  15   6    2.62    0.64
   1  15   7   -1.28    0.58
   1 -15   8    1.23    0.53
   1  15   8   -0.73    0.59
   1 -15   9    6.10    0.91
   1  15   9    4.85    0.92
   1 -15  10   -0.08    0.42
   1  15  10    0.48    0.64
   1 -15  11    1.40    0.52
   1  15  11    1.41    0.69
   1  15  12   -1.00    0.72
   1  15  13    0.83    0.61
  -1  16  12   -0.06    0.61
  -1  16  11    0.75    0.61
  -1  16  10    1.32    0.60
  -1  16   9    1.75    0.72
  -1  16   8    8.41    1.16
  -1  16   7    1.06    0.49
  -1  16   6    0.29    0.41
  -1  16   5    8.04    1.05
   1  16  -4    3.77    0.56
  -1  16   4    2.93    0.66
  -1  16   3    0.07    0.40
   1  16  -3    0.47    0.31
  -1  16   2    2.11    0.58
   1  16  -2    4.03    0.59
   1  16  -1    4.39    0.63
  -1  16   1    5.06    0.80
  -1  16   0    0.05    0.44
   1  16   0   -0.56    0.39
  -1  16  -1   20.01    1.44
   1  16   1   18.38    1.27
   1  16   2    8.86    0.92
  -1  16  -2    9.41    1.00
  -1  16  -3    6.99    0.90
   1  16   3    8.88    0.98
  -1  16  -4   30.09    1.74
   1  16   4   30.82    1.81
   1  16   5   -0.08    0.38
  -1  16  -5    0.06    0.36
   1  16   6   -0.21    0.40
  -1  16  -6    0.16    0.35
   1  16   7   -0.13    0.42
   1 -16   8    0.24    0.44
   1  16   8    0.44    0.51
   1 -16   9   -0.57    0.52
   1  16   9    0.62    0.50
   1  16  10   33.29    2.34
   1  16  11    0.33    0.52
   1  16  12    1.34    0.71
  -1  17  11   -0.81    0.63
  -1  17  10   -0.52    0.59
  -1  17   9    2.16    0.77
  -1  17   8    6.65    1.10
  -1  17   7    5.88    1.02
  -1  17   6    2.57    0.72
  -1  17   5   12.47    1.34
  -1  17   4    4.08    0.81
  -1  17   3    4.31    0.79
   1  17  -2    9.10    0.87
  -1  17   2    7.81    1.01
  -1  17   1    3.05    0.65
   1  17  -1    4.60    0.65
   1  17   0    7.42    0.86
  -1  17   0    8.61    1.06
   1  17   1    6.29    0.81
  -1  17  -1    5.94    0.86
  -1  17  -2    3.23    0.71
   1  17   2    1.59    0.48
  -1  17  -3    0.73    0.35
   1  17   3    0.13    0.35
   1  17   4   11.84    1.18
  -1  17  -4   13.81    1.22
  -1  17  -5   -0.70    0.49
   1  17   5   -0.17    0.41
   1  17   6    0.15    0.47
  -1  17  -6    0.40    0.41
   1  17   7    0.21    0.39
   1 -17   8    0.06    0.49
   1  17   8    1.31    0.58
   1  17   9   -1.53    0.77
   1  17  10    0.78    0.59
   1  17  11    0.00    0.47
  -1  18   9    0.87    0.60
  -1  18   8    1.01    0.54
  -1  18   7    2.28    0.73
  -1  18   6    8.08    1.13
  -1  18   5    0.47    0.43
  -1  18   4   13.27    1.36
  -1  18   3    3.04    0.72
  -1  18   2    0.53    0.48
  -1  18   1    0.10    0.40
  -1  18   0    4.26    0.80
  -1  18  -1   -0.60    0.53
  -1  18  -2   28.63    1.80
  -1  18  -3    0.10    0.40
   1  18   3    0.23    0.36
   1  18   4    6.03    0.91
  -1  18  -4    7.04    0.97
   1  18   5    1.54    0.55
   1  18   6    0.75    0.45
   1  18   7   -0.60    0.47
   1  18   8    1.10    0.52
   1  18   9   -0.03    0.44
   1  18  10    2.13    0.74
  -1  19   8    5.30    1.03
  -1  19   7    0.68    0.51
  -1  19   6    3.26    0.86
  -1  19   5    1.63    0.67
  -1  19   4    2.68    0.74
  -1  19   3   -0.23    0.46
  -1  19   2   -0.50    0.45
  -1  19   1    0.18    0.40
  -1  19   0    2.58    0.61
  -2   0  20   -0.24    0.48
  -2   0  19   -0.07    0.50
  -2   0  18   18.90    1.78
  -2   0  17   -0.31    0.49
  -2   0  16   48.39    2.63
  -2   0  15    0.93    0.60
  -2   0  14    6.67    1.00
   2   0 -13    0.13    0.35
  -2   0  13   -0.27    0.46
  -2   0  12   34.77    1.86
   2   0 -12   31.84    1.78
   2   0 -11    0.38    0.34
  -2   0  11   -0.54    0.42
   2   0 -10    8.96    0.85
   2   0  -9    0.40    0.31
  -2   0   8   91.91    2.31
   2   0  -8   92.35    2.34
  -2   0   7    0.26    0.25
   2   0  -7   -0.30    0.28
   2   0  -6  294.42    3.52
  -2   0   6  287.97    3.44
   2   0  -5    0.41    0.23
  -2   0   5    0.45    0.25
   2   0  -4 9934.46   16.05
  -2   0   4 9999.00   16.03
  -2   0   4 9981.86   17.22
   2   0  -3    0.07    0.13
   2   0  -3    0.48    0.20
   2   0  -2   12.58    0.50
   2   0  -1   -0.09    0.10
   2   0   0  220.65    1.97
   2   0   1    0.24    0.14
   2   0   2   19.02    0.73
  -2   0  -3   -0.12    0.18
  -2   0  -4   35.48    1.26
  -2   0  -5    0.16    0.20
  -2   0  -6  338.27    4.56
  -2   0  -7    0.02    0.23
  -2   0  -8    0.77    0.32
  -2   0  -9    0.04    0.27
   2   0  10    8.15    0.98
  -2   0 -10    9.82    1.02
  -2   0 -11   -0.28    0.34
   2   0  11   -0.26    0.43
   2   0  12   71.33    2.90
   2   0  13    1.18    0.67
   2   0  14   77.86    3.30
   2   0  15   -0.12    0.49
   2   0  16   13.93    1.55
   2   0  17   -0.53    0.55
   2   0  18    1.39    0.79
  -2  -1  21    3.09    0.93
  -2   1  20    2.18    0.82
  -2  -1  20    1.56    0.69
  -2   1  19    2.46    0.83
  -2  -1  19    1.20    0.65
  -2  -1  18    0.15    0.53
  -2   1  18    0.44    0.52
  -2   1  17    0.66    0.51
  -2  -1  17   -0.23    0.46
  -2   1  16    3.36    0.86
  -2  -1  16    3.43    0.79
  -2   1  15   -0.76    0.63
  -2  -1  15    0.28    0.51
  -2  -1  14    0.46    0.49
  -2   1  14    0.10    0.45
  -2  -1  13    1.51    0.54
   2  -1 -13    1.68    0.52
   2   1 -13    2.03    0.50
  -2   1  13    1.30    0.55
   2  -1 -12    3.73    0.67
  -2  -1  12    3.94    0.73
   2   1 -12    3.39    0.60
  -2   1  12    3.51    0.66
  -2  -1  11    0.03    0.34
   2  -1 -11    0.67    0.37
   2   1 -11   -0.01    0.25
  -2   1  11    0.09    0.35
   2   1 -10    0.56    0.29
  -2   1  10    0.43    0.35
   2  -1 -10    0.72    0.35
  -2  -1   9    0.03    0.20
   2   1  -9   -0.20    0.28
  -2  -1   8  151.53    2.92
   2  -1  -8  152.62    3.06
   2   1  -8  149.19    2.90
   2   1  -7   10.56    0.74
  -2  -1   7   12.67    0.80
   2  -1  -7   10.88    0.79
  -2   1   7   11.05    0.81
  -2   1   6    7.64    0.62
   2   1  -6    8.15    0.59
   2  -1  -6    8.50    0.64
  -2  -1   6    8.40    0.60
   2  -1  -5   40.70    1.23
  -2  -1   5   40.80    1.10
  -2   1   5   42.73    1.28
   2   1  -5   40.90    1.12
   2   1  -4  785.98    4.24
   2  -1  -4  799.88    4.92
  -2  -1   4  794.12    4.07
   2  -1  -3  234.83    2.44
   2   1  -3  237.06    1.90
   2  -1  -3  236.25    2.53
  -2  -1   3  236.46    2.06
  -2  -1   2  253.55    1.87
   2   1  -2  262.26    1.87
   2  -1  -2  264.75    2.48
   2  -1  -1  205.01    2.10
   2   1  -1  199.39    1.56
  -2  -1   1  196.49    1.55
   2  -1   0  108.88    1.54
   2   1   0  102.88    1.23
   2  -1   1  285.58    2.64
   2   1   1  288.59    2.38
  -2  -1  -2   85.96    1.59
   2  -1   2   90.12    1.61
  -2  -1  -3  172.24    2.55
   2  -1   3  177.19    2.45
  -2  -1  -4  105.91    2.21
   2  -1   4  107.42    2.10
  -2   1  -5    5.71    0.58
  -2  -1  -5    5.74    0.59
  -2  -1  -6    0.05    0.20
  -2   1  -6    0.04    0.25
  -2  -1  -7    7.14    0.74
  -2   1  -7    7.92    0.75
  -2  -1  -8  158.10    3.58
  -2   1  -8  159.14    3.51
  -2   1  -9    5.98    0.75
  -2  -1  -9    5.30    0.73
  -2  -1 -10    2.56    0.59
  -2   1 -10    3.48    0.63
   2   1  10    3.42    0.68
   2  -1  10    2.76    0.66
  -2   1 -11    8.39    0.99
   2  -1  11    7.84    0.98
   2   1  11    8.46    1.05
  -2  -1 -11    8.56    0.99
   2  -1  12    1.16    0.51
   2   1  12    0.50    0.49
   2  -1  13    2.64    0.74
   2   1  13    2.64    0.74
   2  -1  14    0.31    0.54
   2   1  14    1.08    0.64
   2   1  15    8.61    1.26
   2  -1  15    6.54    1.11
   2   1  16    5.08    1.03
   2  -1  16    4.89    1.00
   2  -1  17   14.00    1.65
   2   1  17   14.23    1.68
   2   1  18   -0.05    0.56
   2  -1  18    2.00    0.82
   2  -1  19    0.80    0.67
  -2  -2  21    0.30    0.52
  -2  -2  20    1.37    0.72
  -2   2  20    1.93    0.83
  -2  -2  19    1.38    0.63
  -2   2  19    2.36    0.87
  -2  -2  18    3.30    0.83
  -2   2  18    5.74    1.08
  -2  -2  17    2.14    0.68
  -2   2  17    2.96    0.83
  -2  -2  16    0.40    0.53
  -2   2  16   -0.45    0.53
  -2  -2  15   24.17    1.76
  -2   2  15   23.48    1.87
   2   2 -14    1.15    0.47
  -2  -2  14    0.65    0.44
  -2   2  14    0.42    0.47
  -2   2  13    9.58    1.14
  -2  -2  13   12.54    1.19
   2   2 -13   12.06    1.14
   2  -2 -12   18.27    1.40
   2   2 -12   18.35    1.32
  -2  -2  12   16.41    1.29
  -2   2  12   16.00    1.34
   2  -2 -11   11.32    1.04
  -2   2  11   10.11    1.04
   2   2 -11   11.67    1.00
   2   2 -10    0.31    0.22
   2  -2 -10    0.59    0.32
  -2   2  10    0.27    0.37
   2   2  -9   31.52    1.42
   2  -2  -9   33.11    1.57
   2  -2  -8   38.50    1.60
   2   2  -8   36.26    1.40
  -2  -2   8   38.90    1.44
   2   2  -7    3.81    0.45
   2  -2  -7    3.96    0.51
  -2  -2   7    3.73    0.45
  -2  -2   6   76.01    1.64
   2   2  -6   70.93    1.61
   2  -2  -6   75.31    1.90
   2   2  -5  222.35    2.50
   2  -2  -5  224.17    3.04
  -2  -2   5  224.94    2.40
   2   2  -4   81.39    1.24
   2  -2  -4   81.31    1.68
  -2  -2   4   79.74    1.17
   2  -2  -3   79.61    1.56
   2   2  -3   77.52    0.93
  -2  -2   3   74.70    1.01
   2  -2  -3   76.09    1.57
  -2  -2   2  188.70    1.24
   2   2  -2  191.90    1.26
   2  -2  -2  190.95    2.36
   2   2  -1   33.64    0.55
   2  -2  -1   35.80    0.98
  -2  -2   1   32.28    0.51
   2   2  -1   33.12    0.52
  -2  -2   0  453.03    2.57
   2   2   0  468.10    2.73
   2   2   0  456.30    2.37
   2  -2   0  468.27    3.49
  -2  -2  -1   76.62    1.33
   2   2   1   79.05    1.39
   2  -2   1   78.59    1.49
  -2  -2  -2  278.50    2.92
   2  -2   2  277.86    2.93
  -2  -2  -3    1.52    0.30
   2  -2   3    1.79    0.30
  -2  -2  -4  101.65    2.22
   2  -2   4  101.50    2.07
  -2  -2  -5    0.60    0.28
   2  -2   5   -0.15    0.22
  -2  -2  -6  169.79    3.32
   2  -2   6  169.11    3.08
   2  -2   7   19.63    1.13
  -2  -2  -7   20.53    1.26
  -2   2  -8    6.81    0.77
  -2  -2  -8    6.32    0.76
  -2   2  -9  136.38    3.46
   2  -2   9  131.29    3.35
  -2  -2  -9  126.96    3.43
   2   2  10    0.77    0.41
  -2  -2 -10    1.23    0.44
   2  -2  10    0.74    0.49
  -2   2 -10    1.07    0.38
   2  -2  11   57.87    2.49
  -2   2 -11   58.16    2.50
   2   2  11   57.57    2.57
   2  -2  12   26.29    1.80
   2   2  12   25.28    1.83
   2   2  13    5.98    1.01
   2  -2  13    5.48    0.94
   2  -2  14   13.20    1.40
   2   2  14   11.08    1.36
   2   2  15    0.67    0.61
   2  -2  15    0.73    0.56
   2   2  16    0.37    0.55
   2  -2  16   -0.47    0.65
   2  -2  17    0.60    0.49
   2   2  17    1.16    0.64
   2   2  18    0.99    0.79
   2  -2  18   -0.78    0.66
   2  -2  19    4.39    1.09
  -2  -3  21    0.36    0.57
  -2   3  20    0.30    0.68
  -2  -3  20    0.54    0.67
  -2   3  19    1.25    0.72
  -2  -3  19    0.83    0.54
  -2  -3  18   -0.49    0.66
  -2   3  18    0.17    0.49
  -2   3  17    1.06    0.63
  -2  -3  17   -0.03    0.47
  -2  -3  16    0.34    0.53
  -2   3  16    1.01    0.59
  -2  -3  15    0.15    0.50
  -2   3  15   -0.41    0.54
   2   3 -14   23.74    1.62
  -2   3  14   19.33    1.61
  -2  -3  14   24.67    1.68
  -2  -3  13   14.86    1.26
   2   3 -13   14.16    1.22
  -2   3  13   12.46    1.26
  -2   3  12    0.15    0.43
   2   3 -12    0.21    0.26
   2  -3 -12    0.54    0.41
  -2  -3  12    0.28    0.41
   2  -3 -11    0.26    0.35
   2   3 -11    0.36    0.28
  -2   3  11   -0.42    0.51
   2  -3 -10   -0.32    0.34
   2   3 -10    0.03    0.25
  -2   3  10    0.32    0.38
   2  -3  -9   16.41    1.16
  -2  -3   9   17.08    1.04
   2   3  -9   16.44    1.00
  -2   3   9   16.34    1.17
   2   3  -8   15.26    0.89
  -2  -3   8   15.85    0.91
   2  -3  -8   15.86    1.07
  -2  -3   7   57.55    1.55
   2   3  -7   55.13    1.51
   2  -3  -7   56.42    1.87
   2   3  -6  419.19    3.67
   2  -3  -6  425.02    4.77
  -2  -3   6  430.27    3.77
  -2  -3   5    2.55    0.29
   2  -3  -5    2.48    0.39
   2   3  -5    3.21    0.32
  -2  -3   4   11.70    0.42
   2  -3  -4   10.55    0.68
   2   3  -4   11.04    0.41
   2  -3  -4    9.50    0.69
   2  -3  -3    5.15    0.46
   2  -3  -2  223.11    2.72
   2  -3  -1   96.13    1.75
   2   3   0  360.18    2.44
  -2  -3   0  348.15    2.37
   2  -3   0  342.40    3.27
  -2  -3  -1  122.92    1.77
   2   3   1  124.59    1.78
   2  -3   1  122.53    1.97
  -2  -3  -2  525.10    4.21
   2   3   2  530.18    4.25
   2  -3   2  527.00    4.21
  -2  -3  -3   15.72    0.84
   2   3   3   17.17    0.89
   2  -3   3   16.18    0.80
  -2  -3  -4  155.96    2.80
   2  -3   4  154.99    2.61
  -2  -3  -5   12.83    0.89
   2  -3   5   13.68    0.84
  -2  -3  -6   86.01    2.43
   2  -3   6   85.54    2.21
  -2  -3  -7   51.69    1.99
   2  -3   7   52.02    1.84
   2  -3   8    0.31    0.34
  -2  -3  -8    0.06    0.25
   2  -3   8    0.78    0.33
   2  -3   9    3.30    0.61
  -2  -3  -9    3.80    0.61
   2  -3   9    4.43    0.66
  -2  -3 -10   -0.33    0.34
   2  -3  10    0.08    0.42
   2   3  10   -0.16    0.37
   2  -3  10    0.41    0.31
   2  -3  11   69.53    2.72
   2   3  11   66.71    2.81
   2  -3  12    0.80    0.48
   2   3  12    0.68    0.55
   2   3  13   -0.32    0.53
   2  -3  13    0.02    0.49
   2  -3  14   13.83    1.44
   2   3  14   14.59    1.52
   2   3  15    7.34    1.16
   2  -3  15    8.22    1.19
   2   3  16   -0.01    0.55
   2  -3  16   -0.64    0.65
   2   3  17    1.12    0.64
   2  -3  17    0.73    0.54
   2   3  18   11.62    1.62
   2  -3  18   16.32    1.80
   2  -3  19    1.73    0.82
  -2  -4  21    1.92    0.76
  -2  -4  20    0.32    0.51
  -2   4  19    0.84    0.64
  -2  -4  19   -0.22    0.52
  -2   4  18    0.20    0.50
  -2  -4  18   -1.17    0.65
  -2  -4  17    1.66    0.69
  -2   4  17    1.18    0.61
  -2   4  16    1.98    0.74
  -2  -4  16    2.70    0.71
  -2   4  15    0.38    0.50
  -2  -4  15    1.25    0.54
  -2  -4  14    4.04    0.74
  -2   4  14    2.57    0.76
   2   4 -14    4.50    0.72
   2   4 -13   18.20    1.34
  -2   4  13   18.18    1.53
  -2  -4  12   32.44    1.72
   2   4 -12   31.04    1.65
  -2   4  12   31.54    1.92
   2   4 -11   38.38    1.71
   2  -4 -11   43.67    2.11
  -2   4  11   39.61    2.01
   2   4 -10   14.25    0.99
  -2   4  10   15.32    1.23
   2  -4 -10   14.35    1.16
   2   4  -9   34.41    1.40
   2  -4  -9   35.50    1.72
  -2   4   9   32.08    1.65
  -2  -4   9   34.56    1.44
   2  -4  -8   10.19    0.90
   2   4  -8   10.75    0.74
  -2  -4   8   11.33    0.78
   2   4  -7   24.80    0.98
   2  -4  -7   25.61    1.31
  -2  -4   7   28.08    1.06
   2  -4  -6   69.11    2.00
   2   4  -6   68.74    1.42
  -2  -4   6   68.99    1.46
   2  -4  -5   60.48    1.77
  -2  -4   5   59.32    1.14
   2  -4  -4    2.47    0.39
  -2  -4   4    2.81    0.20
   2  -4  -4    2.86    0.39
   2  -4  -3   39.84    1.32
   2  -4  -2    3.08    0.36
  -2  -4   1   12.61    0.38
   2   4  -1   13.91    0.36
   2  -4  -1   12.72    0.70
  -2  -4   0   56.35    1.06
   2   4   0   55.94    1.01
   2  -4   0   53.63    1.40
  -2  -4  -1   12.58    0.63
   2   4   1   13.63    0.61
   2  -4   1   11.77    0.66
  -2  -4  -2   12.39    0.70
   2   4   2   12.21    0.67
   2  -4   2   11.10    0.68
  -2  -4  -3   21.09    0.99
   2   4   3   20.71    1.00
   2  -4   3   20.49    0.93
   2   4   4    4.73    0.56
  -2  -4  -4    4.88    0.56
   2  -4   4    5.07    0.51
  -2  -4  -5   68.07    2.08
   2   4   5   63.81    2.01
   2  -4   5   64.20    1.84
  -2  -4  -6   21.75    1.26
   2  -4   6   21.70    1.14
  -2  -4  -7  198.02    3.97
   2  -4   7  191.68    3.57
  -2  -4  -8   11.40    1.05
   2  -4   8   13.06    1.04
   2  -4   8   14.04    1.05
  -2  -4  -9   59.37    2.43
   2  -4   9   57.95    2.24
   2   4   9   53.98    2.35
   2  -4   9   56.70    2.17
   2  -4  10   10.30    1.04
  -2  -4 -10    9.84    1.08
   2   4  10   10.64    1.13
   2  -4  10    9.63    0.97
   2   4  11   56.03    2.61
   2  -4  11   59.97    2.51
   2   4  12   31.93    2.08
   2  -4  12   35.12    2.05
   2   4  13   24.71    1.91
   2  -4  13   25.07    1.80
   2   4  14    0.83    0.50
   2  -4  14    0.42    0.53
   2   4  15   -0.97    0.62
   2  -4  15    0.74    0.60
   2   4  16   -1.47    0.71
   2  -4  16   -0.86    0.61
   2   4  17    1.01    0.63
   2  -4  17    1.03    0.67
   2   4  18    2.62    0.88
   2  -4  18    2.31    0.83
   2  -4  19    4.20    1.04
  -2  -5  20   -0.10    0.45
  -2   5  19   -1.17    0.74
  -2  -5  19   -0.27    0.49
  -2   5  19   -0.26    0.62
  -2   5  18   -0.15    0.51
  -2  -5  18    0.88    0.60
  -2   5  18    0.82    0.70
  -2   5  17   -0.47    0.56
  -2  -5  17    0.70    0.55
  -2  -5  16   10.45    1.20
  -2   5  16    9.50    1.28
  -2  -5  15    6.19    0.96
  -2   5  15    6.28    1.05
  -2   5  14    0.47    0.49
   2   5 -14   -0.42    0.40
  -2  -5  14    0.21    0.43
  -2  -5  13    9.11    1.00
   2   5 -13    7.38    0.86
  -2   5  13    8.44    1.08
  -2  -5  12    1.91    0.51
  -2   5  12    1.57    0.59
   2   5 -12    1.05    0.29
  -2   5  12    1.52    0.59
   2   5 -11    4.72    0.61
  -2   5  11    3.62    0.74
  -2   5  11    3.45    0.65
  -2   5  10   50.75    2.21
   2  -5 -10   52.00    2.25
   2   5 -10   51.98    1.81
  -2   5  10   52.33    2.28
   2  -5  -9    1.95    0.48
  -2  -5   9    2.69    0.46
  -2   5   9    1.92    0.58
   2   5  -9    1.66    0.34
   2  -5  -8   47.50    1.95
  -2  -5   8   47.72    1.51
  -2  -5   7   62.99    1.56
   2  -5  -7   61.72    2.10
  -2  -5   6  137.38    2.03
   2  -5  -6  139.61    2.98
   2  -5  -5   95.36    2.34
  -2  -5   5   92.08    1.37
  -2  -5   5   92.57    1.40
  -2  -5   4    2.56    0.20
  -2  -5   4    2.43    0.19
   2  -5  -4    3.41    0.51
   2  -5  -3   37.49    1.37
  -2  -5   2   42.71    0.64
   2  -5  -2   40.45    1.43
  -2  -5   1    0.95    0.15
   2  -5  -1    0.73    0.22
   2   5  -1    0.90    0.11
   2   5   0   14.67    0.54
  -2  -5   0   13.63    0.59
   2  -5   0   13.34    0.76
   2   5   0   14.39    0.49
  -2  -5  -1  522.67    4.09
   2   5   1  524.90    3.90
   2  -5   1  519.25    4.62
   2   5   2  206.32    2.83
  -2  -5  -2  207.84    2.90
   2  -5   2  202.25    2.99
  -2  -5  -3  147.31    2.70
   2   5   3  149.88    2.65
   2  -5   3  147.64    2.60
   2   5   4    1.73    0.38
  -2  -5  -4    1.72    0.38
   2  -5   4    1.07    0.27
  -2   5  -4    2.07    0.42
   2   5   5  122.68    2.82
  -2  -5  -5  123.57    2.86
  -2   5  -5  122.94    2.56
   2  -5   5  118.81    2.56
  -2  -5  -6    4.75    0.63
   2   5   6    3.94    0.63
   2  -5   6    4.65    0.56
  -2  -5  -7    0.50    0.32
   2   5   7    0.12    0.38
   2  -5   7    0.24    0.22
   2  -5   8   50.74    2.00
  -2  -5  -8   49.98    2.17
   2   5   8   44.21    2.07
   2  -5   8   50.32    1.95
  -2  -5  -9   11.67    1.10
   2   5   9   10.69    1.13
   2  -5   9   11.34    1.06
   2  -5   9   11.95    1.01
   2   5  10   31.61    1.94
   2  -5  10   31.23    1.78
   2  -5  10   33.24    1.76
   2  -5  11   12.95    1.23
   2   5  11   11.14    1.24
   2   5  12    4.34    0.88
   2  -5  12    4.17    0.79
   2   5  13    5.12    1.07
   2  -5  13    6.21    1.03
   2  -5  14    5.85    1.04
   2   5  14    5.48    1.05
   2   5  15    0.50    0.58
   2  -5  15    0.80    0.49
   2   5  16    0.75    0.71
   2  -5  16    1.56    0.66
   2   5  17    7.14    1.27
   2  -5  17    4.91    1.01
   2  -5  18    7.64    1.25
   2  -5  19    1.58    0.79
  -2  -6  20   -0.19    0.44
  -2  -6  19   -0.98    0.67
  -2  -6  18   -0.03    0.48
  -2   6  18   -0.45    0.67
  -2  -6  17    7.68    1.13
  -2   6  17    8.49    1.29
  -2   6  17    7.43    1.27
  -2  -6  16   13.44    1.38
  -2   6  16    9.74    1.35
  -2   6  16   10.89    1.45
  -2  -6  15    2.55    0.68
  -2   6  15    0.92    0.56
  -2   6  15    0.98    0.65
  -2   6  14   20.74    1.78
  -2  -6  14   25.66    1.68
  -2   6  14   22.95    1.92
  -2   6  13    5.36    0.94
  -2  -6  13    6.66    0.87
  -2   6  13    5.17    0.91
  -2   6  12    2.03    0.65
  -2   6  12    1.65    0.56
  -2   6  11    5.60    0.90
  -2   6  11    4.80    0.83
  -2   6  10   35.24    1.91
   2  -6 -10   34.68    1.89
  -2   6  10   37.37    1.98
  -2  -6   9   16.29    0.98
  -2   6   9   16.21    1.30
   2  -6  -9   16.33    1.25
  -2  -6   9   14.61    0.90
  -2   6   9   15.53    1.26
  -2  -6   8   47.32    1.51
   2  -6  -8   43.17    1.91
  -2  -6   8   44.38    1.39
  -2  -6   7  115.23    2.13
   2  -6  -7  119.68    3.02
  -2  -6   7  112.53    2.00
   2  -6  -6   11.13    0.90
  -2  -6   6   10.77    0.58
  -2  -6   6   11.33    0.56
   2  -6  -5   98.91    2.54
  -2  -6   5  106.19    1.51
  -2  -6   5  102.70    1.43
  -2  -6   4  172.29    1.61
   2  -6  -4  170.71    3.15
   2  -6  -4  164.77    3.16
  -2  -6   4  170.80    1.53
   2  -6  -3   66.66    1.91
  -2  -6   3   69.07    0.80
  -2  -6   2   17.89    0.53
   2   6  -2   17.70    0.39
   2  -6  -2   17.50    0.96
  -2  -6   1  267.10    2.41
   2  -6  -1  263.35    3.58
   2   6  -1  269.03    1.85
  -2  -6   0    1.21    0.23
   2  -6   0    0.90    0.20
   2   6   0    1.37    0.20
   2   6   1  208.87    2.56
  -2  -6  -1  211.74    2.78
   2  -6   1  206.50    3.11
   2   6   1  210.26    2.42
  -2   6  -1  216.51    3.18
  -2  -6  -2   27.83    1.14
   2   6   2   25.12    1.03
   2  -6   2   25.86    1.14
  -2   6  -2   26.04    1.13
  -2  -6  -3   29.66    1.26
   2   6   3   29.59    1.22
  -2   6  -3   28.50    1.20
   2  -6   3   28.55    1.22
   2   6   4   44.22    1.62
  -2  -6  -4   44.36    1.67
  -2   6  -4   44.01    1.53
   2  -6   4   42.60    1.54
  -2   6  -5   10.69    0.79
   2   6   5   10.31    0.86
  -2  -6  -5   11.09    0.91
   2  -6   5   10.50    0.79
   2   6   6    3.74    0.58
  -2  -6  -6    3.64    0.58
   2  -6   6    4.48    0.56
   2   6   7    2.41    0.56
  -2  -6  -7    3.20    0.58
   2  -6   7    2.86    0.50
   2  -6   7    2.88    0.47
   2  -6   8   79.54    2.52
  -2  -6  -8   80.58    2.82
   2   6   8   78.57    2.74
   2  -6   8   79.29    2.49
   2  -6   9   53.73    2.20
  -2  -6  -9   59.16    2.53
   2   6   9   53.91    2.39
   2  -6   9   57.39    2.22
   2  -6  10   84.39    2.85
   2   6  10   79.55    3.05
   2  -6  10   85.23    2.82
   2   6  11    2.08    0.65
   2  -6  11    1.84    0.58
   2   6  12    8.36    1.17
   2  -6  12    9.17    1.16
   2  -6  13   60.55    2.81
   2   6  13   57.44    2.91
   2   6  14   21.39    1.89
   2  -6  14   21.92    1.82
   2  -6  15   25.80    2.02
   2   6  15   21.05    1.96
   2   6  16    0.98    0.72
   2  -6  16    1.86    0.77
   2  -6  17    0.73    0.50
   2   6  17    2.12    0.86
   2  -6  18    0.97    0.55
  -2  -7  19    1.68    0.74
  -2  -7  18   -0.15    0.51
  -2   7  18    1.43    0.77
  -2   7  18    1.76    0.87
  -2  -7  17    0.62    0.49
  -2   7  17    0.58    0.58
  -2   7  17    0.71    0.62
  -2  -7  16    0.52    0.50
  -2   7  16    1.08    0.59
  -2   7  16   -0.43    0.65
  -2  -7  15    2.89    0.70
  -2   7  15    3.47    0.89
  -2   7  15    1.95    0.71
  -2  -7  14    1.64    0.58
  -2   7  14    0.79    0.59
  -2  -7  14    0.78    0.41
  -2   7  14    0.61    0.59
  -2  -7  13   -0.03    0.37
  -2   7  13    0.78    0.54
  -2   7  13    0.24    0.53
  -2  -7  13    0.61    0.32
  -2   7  12    1.18    0.50
  -2   7  12    1.27    0.64
  -2  -7  12    1.80    0.42
  -2   7  11    9.88    1.13
  -2  -7  11    8.99    0.82
  -2   7  11    8.55    1.10
  -2  -7  10   12.00    0.92
  -2   7  10   15.47    1.33
  -2  -7  10   13.93    0.94
  -2   7  10   13.13    1.22
  -2  -7   9    9.96    0.78
   2  -7  -9    8.48    0.95
  -2   7   9    7.86    0.96
  -2  -7   9    8.85    0.69
  -2  -7   8   13.99    0.83
   2  -7  -8   13.40    1.13
  -2   7   8   13.36    1.14
  -2  -7   8   12.35    0.74
   2  -7  -7   38.65    1.80
  -2  -7   7   39.84    1.25
  -2  -7   7   34.52    1.10
  -2  -7   6    2.57    0.32
   2  -7  -6    2.40    0.49
  -2  -7   6    2.74    0.30
  -2  -7   5   51.63    1.10
   2  -7  -5   52.51    1.92
  -2  -7   5   53.08    1.06
   2  -7  -4   36.35    1.55
   2  -7  -4   36.89    1.57
  -2  -7   4   36.35    0.77
  -2  -7   3    9.71    0.43
   2  -7  -3    9.40    0.80
   2  -7  -3    9.35    0.78
  -2  -7   3    9.76    0.37
  -2  -7   2  121.93    1.63
   2   7  -2  123.30    1.29
  -2   7   2  123.88    2.58
   2  -7  -2  120.83    2.63
  -2  -7   1   30.00    0.90
   2   7  -1   30.05    0.73
  -2   7   1   31.08    1.28
   2  -7  -1   30.33    1.31
  -2  -7   0   50.17    1.31
  -2   7   0   50.11    1.60
   2  -7   0   48.54    1.63
   2   7   0   51.23    1.09
   2   7   1  124.38    2.10
  -2  -7  -1  127.11    2.32
  -2   7  -1  130.94    2.58
   2  -7   1  122.45    2.55
   2   7   1  122.54    1.95
  -2  -7  -2  151.23    2.75
   2   7   2  154.36    2.56
   2  -7   2  153.89    2.87
   2   7   2  155.96    2.45
  -2   7  -2  155.30    2.83
   2   7   3   13.85    0.87
  -2  -7  -3   15.28    0.95
   2  -7   3   12.50    0.86
  -2   7  -3   15.74    0.94
  -2  -7  -4   11.62    0.90
   2   7   4   10.19    0.82
  -2   7  -4   10.26    0.79
   2  -7   4    9.57    0.76
  -2  -7  -5    9.74    0.87
   2   7   5    8.15    0.78
   2  -7   5    9.87    0.83
  -2   7  -5    9.79    0.79
   2   7   6   -0.13    0.33
  -2  -7  -6    0.00    0.27
   2  -7   6   -0.20    0.28
   2  -7   7   -0.09    0.35
   2   7   7    0.52    0.41
  -2  -7  -7    0.61    0.35
   2  -7   7    0.34    0.35
   2  -7   8   47.25    1.99
  -2  -7  -8   47.57    2.22
   2   7   8   45.72    2.14
   2  -7   8   48.26    1.98
   2   7   9    1.34    0.47
  -2  -7  -9    1.22    0.49
   2  -7   9    1.91    0.54
   2  -7   9    1.34    0.44
   2   7  10   -0.06    0.48
   2  -7  10   -0.14    0.47
   2  -7  10    0.06    0.29
   2  -7  11   14.32    1.34
   2   7  11   11.56    1.31
   2   7  12   14.90    1.49
   2  -7  12   13.52    1.32
   2  -7  13   13.23    1.37
   2   7  13   13.29    1.54
   2  -7  14   -0.52    0.54
   2   7  14    0.93    0.67
   2  -7  15    0.72    0.54
   2   7  15    0.95    0.64
   2  -7  16   14.59    1.65
   2   7  16   15.17    1.74
   2  -7  17    9.95    1.40
   2   7  17    6.94    1.28
   2  -7  18    0.80    0.66
  -2   8  17   12.27    1.60
  -2  -8  17   14.74    1.42
  -2   8  17   12.53    1.63
  -2  -8  16    0.26    0.42
  -2   8  16   -0.89    0.74
  -2   8  16    0.83    0.73
  -2  -8  15    0.95    0.46
  -2   8  15    1.40    0.70
  -2   8  15   -0.01    0.52
  -2   8  14    0.24    0.48
  -2  -8  14    1.06    0.53
  -2   8  14   -0.19    0.52
  -2   8  13   15.52    1.54
  -2  -8  13   17.65    1.33
  -2  -8  13   15.64    1.20
  -2   8  13   12.84    1.46
  -2   8  12   11.17    1.29
  -2   8  12   11.54    1.34
  -2  -8  12   10.26    0.92
  -2   8  11   66.73    2.83
  -2  -8  11   58.85    2.01
  -2   8  11   60.48    2.73
  -2  -8  10    4.10    0.58
  -2   8  10    3.98    0.77
  -2  -8  10    5.13    0.58
  -2  -8   9    0.47    0.26
  -2   8   9    1.21    0.50
  -2  -8   9    0.52    0.23
   2  -8  -8    0.10    0.30
  -2  -8   8    0.21    0.22
  -2   8   8    0.34    0.34
  -2  -8   8    0.14    0.18
  -2  -8   7   13.24    0.75
   2  -8  -7   12.81    1.09
  -2  -8   7   12.47    0.67
  -2   8   7   10.30    1.00
   2  -8  -6   63.85    2.31
  -2  -8   6   66.13    1.45
  -2   8   6   65.08    2.31
  -2  -8   6   63.62    1.36
  -2  -8   5  310.35    2.84
   2  -8  -5  303.88    4.84
  -2  -8   5  313.01    2.72
  -2   8   5  305.32    4.74
   2  -8  -4    0.48    0.31
   2  -8  -4    0.09    0.25
  -2  -8   4    0.04    0.13
  -2   8   4    0.09    0.33
  -2  -8   3  248.48    2.50
   2  -8  -3  258.44    4.20
   2   8  -3  255.96    2.09
  -2  -8   3  254.34    2.17
   2  -8  -3  249.94    4.11
  -2   8   3  251.37    3.98
  -2  -8   2   29.99    0.92
   2  -8  -2   28.25    1.35
  -2   8   2   29.57    1.33
   2   8  -2   30.41    0.75
  -2  -8   1   91.60    1.73
  -2   8   1   88.55    2.25
   2   8  -1   90.57    1.42
   2  -8  -1   85.99    2.32
  -2  -8   0   40.24    1.27
  -2   8   0   39.72    1.51
   2  -8   0   38.08    1.53
   2   8   0   41.86    1.09
  -2  -8  -1   84.55    2.00
  -2   8  -1   85.54    2.20
   2  -8   1   84.41    2.25
   2   8   1   83.90    1.71
   2   8   2    4.31    0.49
  -2  -8  -2    4.28    0.51
   2   8   2    3.62    0.44
   2  -8   2    3.74    0.51
  -2   8  -2    3.62    0.51
   2   8   3   35.05    1.41
  -2  -8  -3   33.94    1.46
   2  -8   3   34.69    1.45
   2   8   3   34.48    1.35
  -2   8  -3   34.86    1.46
  -2  -8  -4    2.10    0.47
   2   8   4    2.11    0.47
  -2   8  -4    2.67    0.50
   2  -8   4    2.49    0.44
   2   8   5   14.43    1.04
  -2  -8  -5   14.46    1.10
   2  -8   5   13.74    0.99
  -2   8  -5   13.07    0.95
  -2   8  -6   13.41    0.97
  -2  -8  -6   13.23    1.10
   2   8   6   13.08    1.10
   2  -8   6   11.92    0.94
   2  -8   7   55.68    2.12
  -2  -8  -7   57.00    2.39
   2   8   7   54.49    2.27
   2  -8   7   54.80    2.07
   2  -8   8    5.33    0.72
   2   8   8    4.19    0.72
  -2  -8  -8    3.88    0.69
   2  -8   8    5.05    0.67
   2  -8   9   23.43    1.51
   2   8   9   19.73    1.54
   2  -8   9   19.54    1.36
   2  -8  10    3.52    0.71
   2   8  10    1.87    0.57
   2  -8  11    0.50    0.48
   2   8  11    0.17    0.50
   2   8  12   23.00    1.86
   2  -8  12   23.47    1.75
   2   8  13   51.90    2.92
   2  -8  13   57.32    2.78
   2  -8  14    3.76    0.94
   2   8  14    2.80    0.84
   2  -8  15    0.91    0.56
   2   8  15    0.07    0.51
   2   8  16   -0.75    0.62
   2  -8  16   -0.45    0.54
   2  -8  17    1.37    0.66
   2  -8  18    1.12    0.69
  -2   9  17   -0.49    0.64
  -2   9  17    1.42    0.78
  -2   9  16    1.02    0.64
  -2  -9  16    1.38    0.56
  -2   9  16    0.17    0.53
  -2   9  15   -0.63    0.60
  -2  -9  15    0.82    0.53
  -2   9  15    0.94    0.56
  -2   9  14    9.68    1.33
  -2  -9  14    9.63    1.06
  -2   9  14    8.99    1.33
  -2  -9  13    0.29    0.41
  -2   9  13    0.35    0.45
  -2  -9  13   -0.22    0.32
  -2  -9  12    1.19    0.34
  -2   9  12    0.68    0.52
  -2   9  11    0.38    0.47
  -2  -9  11    0.34    0.27
  -2   9  10   18.05    1.52
  -2  -9  10   19.86    1.09
  -2  -9   9    0.78    0.28
  -2  -9   9    0.91    0.27
  -2   9   9    1.47    0.54
  -2  -9   8    2.01    0.38
  -2  -9   8    1.53    0.30
  -2   9   8    1.62    0.53
   2  -9  -7    9.84    1.03
  -2  -9   7    9.91    0.64
  -2  -9   7   10.06    0.62
  -2   9   7    8.35    0.95
  -2  -9   6   47.53    1.29
   2  -9  -6   46.10    2.05
  -2  -9   6   46.16    1.20
  -2   9   6   43.29    1.93
   2  -9  -5   25.11    1.49
  -2  -9   5   25.57    0.89
  -2   9   5   23.12    1.38
  -2  -9   5   23.96    0.81
   2  -9  -4   31.45    1.59
   2  -9  -4   32.81    1.62
  -2  -9   4   30.95    0.88
  -2   9   4   29.06    1.48
  -2  -9   3    2.38    0.32
   2  -9  -3    2.47    0.48
   2  -9  -3    2.67    0.51
  -2  -9   3    2.52    0.27
   2   9  -3    2.95    0.27
  -2   9   3    2.17    0.47
  -2  -9   2   20.70    0.84
  -2   9   2   22.76    1.22
   2  -9  -2   21.02    1.22
   2   9  -2   22.57    0.73
  -2  -9   1   13.85    0.74
  -2   9   1   13.10    0.94
   2  -9  -1   15.25    1.06
   2   9  -1   14.10    0.63
  -2  -9   0  158.86    2.73
   2  -9   0  163.75    3.31
   2   9   0  161.99    2.28
  -2   9   0  160.81    3.16
  -2  -9  -1    2.68    0.41
   2   9   1    2.39    0.36
  -2   9  -1    2.37    0.47
   2  -9   1    2.81    0.49
  -2  -9  -2   21.02    1.15
   2   9   2   19.67    0.96
   2  -9   2   20.48    1.18
  -2   9  -2   21.02    1.16
   2   9   3   35.60    1.48
  -2  -9  -3   34.81    1.56
   2  -9   3   34.92    1.55
   2   9   3   36.52    1.42
  -2   9  -3   35.52    1.51
  -2  -9  -4   95.40    2.72
   2   9   4   98.90    2.57
  -2   9  -4   93.17    2.51
   2   9   4   95.07    2.46
   2  -9   4   90.74    2.51
   2   9   5    7.82    0.80
  -2  -9  -5    6.71    0.81
  -2   9  -5    5.51    0.67
   2   9   5    5.84    0.66
   2  -9   5    6.11    0.72
  -2  -9  -6   21.59    1.45
  -2   9  -6   22.27    1.31
   2   9   6   19.56    1.34
   2  -9   6   21.34    1.30
   2  -9   7    2.06    0.49
   2   9   7    0.92    0.36
  -2  -9  -7    2.35    0.57
   2  -9   7    1.30    0.39
   2  -9   8    5.51    0.76
   2   9   8    6.72    0.92
   2  -9   8    6.48    0.78
   2   9   9   -0.07    0.51
   2  -9   9    0.67    0.48
   2  -9   9    0.12    0.32
   2   9  10   13.00    1.30
   2  -9  10   14.00    1.28
   2  -9  11    0.84    0.55
   2   9  11   -0.41    0.63
   2  -9  12    2.06    0.68
   2   9  12    0.56    0.49
   2  -9  13   -0.16    0.49
   2   9  13   -0.11    0.49
   2  -9  14    3.23    0.80
   2   9  14    4.62    1.03
   2   9  15   -0.13    0.62
   2  -9  15    0.24    0.54
   2  -9  16    3.10    0.93
   2   9  16    2.52    0.91
   2  -9  17    0.37    0.51
   2  -9  18    2.24    0.84
  -2  10  16    2.04    0.83
  -2 -10  15    2.84    0.70
  -2  10  15    2.27    0.83
  -2 -10  14    1.64    0.53
  -2  10  14    1.55    0.64
  -2 -10  13    3.13    0.63
  -2  10  13    2.94    0.89
  -2  10  12   32.57    2.22
  -2 -10  12   32.88    1.59
  -2  10  11   15.62    1.49
  -2 -10  11   12.81    0.95
  -2 -10  10   10.10    0.79
  -2  10  10   10.32    1.18
  -2 -10   9    0.81    0.31
  -2 -10   9    0.56    0.26
  -2  10   9    1.25    0.50
  -2 -10   8   17.10    0.94
  -2  10   8   14.17    1.27
  -2 -10   8   16.27    0.86
  -2 -10   7    2.84    0.39
  -2  10   7    2.60    0.65
  -2 -10   7    2.48    0.33
  -2 -10   6    4.24    0.44
   2 -10  -6    3.81    0.69
  -2 -10   6    3.81    0.39
  -2  10   6    4.29    0.71
   2 -10  -5   98.90    3.01
  -2  10   5   94.58    2.82
  -2 -10   5   95.47    1.71
  -2 -10   4    0.41    0.19
   2 -10  -4    0.53    0.30
   2 -10  -4    0.03    0.33
  -2  10   4    0.04    0.38
  -2 -10   4    0.18    0.15
   2 -10  -3   82.77    2.61
  -2 -10   3   78.29    1.69
   2 -10  -3   78.73    2.55
  -2  10   3   77.75    2.40
  -2 -10   3   79.91    1.55
   2  10  -3   78.45    1.43
  -2 -10   2    7.35    0.55
   2  10  -2    8.39    0.51
   2 -10  -2    7.30    0.78
  -2  10   2    8.25    0.80
  -2 -10   1    5.13    0.50
  -2  10   1    3.71    0.52
   2 -10  -1    5.02    0.66
   2  10  -1    4.56    0.41
  -2 -10   0    1.65    0.35
   2 -10   0    1.71    0.45
   2  10   0    1.42    0.26
  -2  10   0    1.01    0.33
  -2 -10  -1   60.17    1.89
   2  10   1   63.11    1.66
  -2  10  -1   61.57    2.08
   2 -10   1   60.93    2.12
  -2 -10  -2    6.98    0.71
   2 -10   2    8.16    0.79
  -2  10  -2    7.90    0.79
   2  10   2    8.08    0.67
  -2 -10  -3    7.94    0.82
   2 -10   3    7.83    0.80
   2  10   3    7.85    0.73
  -2  10  -3    7.24    0.77
   2  10   4   32.69    1.55
  -2 -10  -4   33.01    1.67
   2 -10   4   30.99    1.54
   2  10   4   32.45    1.49
  -2  10  -4   33.27    1.56
  -2 -10  -5   -0.04    0.27
   2  10   5    0.41    0.33
   2  10   5   -0.70    0.41
   2 -10   5   -0.07    0.26
  -2  10  -5   -0.46    0.36
  -2 -10  -6   40.44    2.03
  -2  10  -6   38.29    1.74
   2  10   6   39.91    1.91
   2 -10   6   38.65    1.79
   2  10   6   38.00    1.82
  -2 -10  -7   17.56    1.43
   2  10   7   18.34    1.39
   2 -10   7   17.19    1.25
   2  10   7   20.08    1.43
   2  10   8    8.32    1.04
   2 -10   8    8.58    1.01
   2 -10   8    8.20    0.90
   2  10   9    7.81    1.05
   2 -10   9    8.47    1.02
   2  10  10    1.31    0.63
   2 -10  10    1.06    0.50
   2 -10  11    7.73    1.06
   2  10  11    7.80    1.14
   2  10  12   12.32    1.42
   2 -10  12   12.88    1.34
   2 -10  13   11.06    1.28
   2  10  13   11.99    1.45
   2 -10  14    0.12    0.49
   2  10  14    0.62    0.57
   2 -10  15    0.90    0.47
   2  10  15    2.23    0.72
   2 -10  16    0.39    0.52
   2 -10  17   -0.99    0.64
   2 -10  18    4.04    1.02
  -2  11  15    1.30    0.62
  -2  11  14   -0.89    0.67
  -2 -11  13   -0.02    0.33
  -2  11  13   -0.06    0.56
  -2  11  12    4.38    0.94
  -2 -11  11    0.09    0.22
  -2  11  11    0.39    0.51
  -2 -11  10   -0.05    0.18
  -2 -11  10    0.52    0.26
  -2  11  10    0.81    0.45
  -2 -11   9    9.36    0.79
  -2 -11   9    9.54    0.73
  -2  11   9    9.69    1.14
  -2 -11   8    0.88    0.31
  -2  11   8    0.06    0.46
  -2 -11   8    0.59    0.24
  -2 -11   7   78.19    1.91
  -2 -11   7   71.57    1.72
  -2  11   7   70.92    2.74
  -2 -11   6   52.53    1.49
  -2  11   6   51.39    2.24
  -2 -11   6   51.38    1.38
  -2 -11   5  109.82    1.93
  -2  11   5  114.12    3.21
  -2 -11   4    1.81    0.32
   2 -11  -4    2.84    0.58
  -2  11   4    1.47    0.46
   2 -11  -4    2.82    0.54
  -2 -11   4    2.19    0.27
  -2 -11   3    0.36    0.17
   2 -11  -3    0.00    0.36
   2 -11  -3    0.29    0.28
   2  11  -3    0.29    0.19
  -2  11   3    0.15    0.32
  -2 -11   2   82.06    1.97
   2 -11  -2   82.67    2.71
  -2  11   2   82.42    2.54
   2 -11  -2   84.71    2.70
   2  11  -2   83.13    1.66
  -2 -11   1    4.14    0.50
  -2  11   1    3.54    0.58
   2 -11  -1    4.21    0.61
   2  11  -1    4.50    0.43
  -2 -11   0   31.74    1.38
   2  11   0   33.30    1.19
   2 -11   0   32.62    1.64
  -2  11   0   31.37    1.55
  -2 -11  -1  140.05    3.07
  -2  11  -1  143.61    3.26
   2  11   1  148.31    2.66
   2 -11   1  146.07    3.43
  -2 -11  -2    0.06    0.25
  -2  11  -2   -0.11    0.34
   2  11   2   -0.27    0.28
   2 -11   2   -0.08    0.24
  -2 -11  -3   38.18    1.79
  -2  11  -3   40.57    1.76
   2  11   3   40.31    1.60
   2 -11   3   40.45    1.82
  -2 -11  -4   11.80    1.04
   2  11   4   12.43    0.96
   2 -11   4   11.94    1.02
  -2  11  -4   11.39    0.98
  -2 -11  -5    8.82    0.95
   2  11   5    9.64    0.93
   2 -11   5   10.44    0.96
  -2  11  -5    9.72    0.92
  -2 -11  -6    7.16    0.91
   2  11   6    5.75    0.80
   2 -11   6    7.38    0.85
  -2  11  -6    6.21    0.79
   2  11   6    6.30    0.80
   2  11   7   46.79    2.25
   2 -11   7   49.54    2.15
   2  11   7   49.45    2.24
   2  11   8    0.50    0.48
   2 -11   8    0.68    0.48
   2  11   8    0.67    0.49
   2  11   9    6.93    1.01
   2 -11   9    8.48    0.99
   2  11   9    7.45    1.03
   2  11  10   -0.33    0.52
   2 -11  10    0.77    0.50
   2  11  10   -0.11    0.46
   2 -11  11    4.43    0.84
   2  11  11    6.48    1.09
   2  11  11    5.98    1.06
   2 -11  12    6.30    1.02
   2  11  12    6.08    1.10
   2  11  12    5.56    1.05
   2  11  13   -0.11    0.48
   2 -11  13    0.22    0.47
   2 -11  14    3.10    0.80
   2  11  14    2.49    0.83
   2 -11  15    2.28    0.80
   2  11  15    4.19    1.08
   2 -11  16    1.90    0.80
   2 -11  17    3.71    0.99
  -2  12  15    1.38    0.72
  -2  12  14    3.15    0.88
  -2  12  13    1.26    0.53
  -2  12  12   13.01    1.50
  -2  12  11    0.72    0.62
  -2 -12  10    0.06    0.19
  -2  12  10   40.37    2.37
  -2 -12   9    5.86    0.64
  -2 -12   9    5.75    0.58
  -2  12   9    6.23    0.96
  -2 -12   8    5.46    0.56
  -2  12   8    3.93    0.81
  -2 -12   8    5.05    0.54
  -2 -12   7   12.65    0.82
  -2 -12   7   11.30    0.72
  -2  12   7   10.33    1.12
  -2 -12   6    0.64    0.23
  -2 -12   6    1.20    0.27
  -2  12   6    1.18    0.46
  -2 -12   5    1.11    0.28
  -2  12   5    0.97    0.41
  -2 -12   5    1.29    0.27
  -2 -12   4    3.24    0.43
  -2 -12   4    3.08    0.36
  -2  12   4    2.83    0.55
   2  12  -4    3.17    0.35
  -2 -12   3    0.82    0.25
  -2  12   3    0.22    0.33
   2  12  -3    0.93    0.23
   2 -12  -3    0.98    0.44
  -2 -12   2   67.68    1.93
   2 -12  -2   65.34    2.55
   2 -12  -2   69.25    2.59
  -2  12   2   67.87    2.40
   2  12  -2   69.37    1.63
  -2 -12   1    8.12    0.71
  -2  12   1    8.71    0.91
   2  12  -1    8.31    0.63
   2 -12  -1    7.17    0.86
  -2 -12   0   11.82    0.89
  -2  12   0   12.12    1.03
   2 -12   0    9.99    0.97
   2  12   0   11.88    0.77
  -2 -12  -1    2.56    0.48
  -2  12  -1    2.66    0.54
   2 -12   1    3.62    0.61
   2  12   1    2.83    0.45
  -2 -12  -2   27.28    1.50
  -2  12  -2   26.95    1.49
   2 -12   2   28.48    1.60
   2  12   2   28.87    1.32
  -2 -12  -3    0.42    0.33
   2 -12   3    0.43    0.37
   2  12   3    0.81    0.38
  -2  12  -3    0.36    0.37
  -2 -12  -4    0.46    0.35
   2 -12   4   -0.15    0.34
   2  12   4    0.29    0.29
  -2  12  -4   -0.17    0.33
  -2 -12  -5   -0.07    0.32
   2  12   5    0.26    0.34
  -2  12  -5    0.31    0.33
   2 -12   5    0.09    0.28
  -2  12  -6    9.24    0.99
   2 -12   6    8.78    0.93
   2  12   6    8.36    0.93
   2  12   7   -0.05    0.36
   2  12   7    0.01    0.39
   2 -12   8   22.76    1.60
   2  12   8   23.19    1.70
   2  12   8   22.06    1.62
   2 -12   9    1.97    0.59
   2  12   9    1.17    0.49
   2  12   9    2.22    0.66
   2  12  10   30.77    2.11
   2 -12  10   28.22    1.86
   2  12  10   28.00    1.99
   2 -12  11    1.92    0.66
   2  12  11    3.08    0.83
   2  12  11    4.40    0.94
   2 -12  12    6.63    1.00
   2  12  12    8.28    1.24
   2  12  12    7.07    1.16
   2  12  13   -0.04    0.49
   2 -12  13    0.22    0.47
   2  12  13    0.16    0.55
   2 -12  14    1.80    0.65
   2  12  14    3.31    0.90
   2  12  14    2.11    0.77
   2 -12  15    0.32    0.50
   2  12  15   -0.29    0.63
   2 -12  16   -0.10    0.52
  -2  13  14    0.48    0.61
  -2  13  13   -0.08    0.55
  -2  13  12    2.77    0.85
  -2  13  11    2.47    0.76
  -2  13  10    4.24    0.89
  -2 -13   9    0.37    0.19
  -2  13   9    1.05    0.58
  -2 -13   8    3.44    0.50
  -2  13   8    3.93    0.78
  -2 -13   7   10.39    0.77
  -2  13   7   10.35    1.17
  -2 -13   7   10.79    0.71
  -2 -13   6    4.09    0.49
  -2 -13   6    3.67    0.42
  -2  13   6    4.02    0.78
  -2 -13   5   24.68    1.13
  -2 -13   5   25.02    1.03
  -2  13   5   25.37    1.64
   2  13  -4   11.92    0.68
  -2 -13   4   12.35    0.83
  -2  13   4   12.10    1.13
  -2 -13   3   14.46    0.92
  -2  13   3   13.59    1.19
   2  13  -3   14.73    0.78
  -2 -13   2   21.43    1.15
   2  13  -2   20.67    0.96
  -2  13   2   21.61    1.44
  -2 -13   1    1.40    0.36
   2  13  -1    0.93    0.28
   2 -13  -1    0.63    0.37
  -2  13   1    1.17    0.51
  -2 -13   0   24.81    1.37
   2  13   0   25.78    1.18
   2 -13   0   24.46    1.56
  -2  13   0   24.45    1.49
  -2 -13  -1    6.89    0.77
   2 -13   1    7.63    0.89
   2  13   1    7.32    0.70
  -2  13  -1    7.11    0.83
  -2 -13  -2   53.32    2.18
   2  13   2   56.66    1.93
  -2  13  -2   54.16    2.19
   2 -13   2   56.36    2.33
  -2 -13  -3   34.60    1.84
  -2  13  -3   37.10    1.84
   2 -13   3   36.48    1.88
   2  13   3   35.77    1.62
  -2 -13  -4    0.85    0.35
   2 -13   4    1.92    0.48
  -2  13  -4    1.96    0.49
   2  13   4    1.56    0.42
  -2  13  -5    0.63    0.38
   2  13   5    0.16    0.35
   2  13   6    2.45    0.58
  -2  13  -6    3.49    0.65
   2  13   7    9.20    1.04
   2 -13   8    7.24    0.96
   2  13   8    6.03    0.93
   2 -13   9   -0.21    0.47
   2  13   9    0.13    0.46
   2  13  10    1.02    0.58
   2 -13  10   -0.13    0.44
   2  13  10   -0.19    0.46
   2  13  11    3.90    0.94
   2 -13  11    2.07    0.72
   2  13  11    3.14    0.86
   2 -13  12    0.58    0.56
   2  13  12    1.69    0.66
   2 -13  13    1.17    0.69
   2  13  13    1.87    0.80
   2  13  13   -0.14    0.53
   2 -13  14    0.67    0.60
   2  13  14    1.19    0.69
   2  13  14    0.84    0.68
   2 -13  15    2.19    0.80
  -2  14  13    3.39    0.96
  -2  14  12    0.48    0.57
  -2  14  11    6.44    1.13
  -2  14  10    0.49    0.57
  -2  14   9    3.62    0.85
  -2 -14   8    7.41    0.69
  -2  14   8   17.70    1.57
  -2 -14   7    6.48    0.64
  -2  14   7    5.71    0.93
  -2 -14   6    3.79    0.51
  -2  14   6    1.42    0.62
  -2 -14   5    5.97    0.59
  -2  14   5    6.09    0.89
   2  14  -4   49.01    1.45
  -2 -14   4   45.36    1.64
  -2  14   4   46.47    2.24
  -2 -14   3    7.45    0.69
  -2  14   3    7.39    0.92
   2  14  -3    7.54    0.60
  -2 -14   2   12.53    0.94
  -2  14   2   13.95    1.20
   2  14  -2   13.08    0.80
  -2 -14   1    2.34    0.45
   2  14  -1    2.09    0.39
  -2  14   1    1.89    0.58
  -2 -14   0   31.01    1.61
  -2  14   0   31.69    1.77
   2  14   0   32.99    1.40
  -2  14  -1    4.03    0.71
   2  14   1    4.36    0.57
  -2 -14  -2    0.03    0.25
  -2  14  -2    0.18    0.36
   2  14   2    0.22    0.29
  -2 -14  -3    0.96    0.39
   2  14   3    1.79    0.44
  -2  14  -3    2.00    0.55
   2  14   4    2.17    0.49
  -2  14  -4    2.67    0.62
   2  14   5    0.93    0.39
  -2  14  -5    2.38    0.58
   2  14   6    0.18    0.40
  -2  14  -6    0.42    0.38
   2  14   7    4.81    0.81
   2 -14   8    5.52    0.89
   2  14   8    4.44    0.83
   2 -14   9    4.02    0.81
   2  14   9    2.57    0.74
   2 -14  10    2.90    0.71
   2  14  10    1.58    0.60
   2 -14  11    7.46    1.08
   2  14  11    6.42    1.13
   2 -14  12    2.94    0.79
   2  14  12    3.04    0.79
   2  14  13    2.59    0.85
   2 -14  13    4.39    0.94
   2  14  13    2.24    0.72
   2 -14  14    3.44    0.88
  -2  15  12    0.69    0.63
  -2  15  11    0.43    0.58
  -2  15  10    1.23    0.66
  -2  15   9    0.09    0.46
  -2  15   8    0.45    0.43
  -2  15   7    0.12    0.44
  -2  15   6   10.98    1.22
  -2  15   5    1.38    0.53
   2  15  -4    2.50    0.38
  -2  15   4    2.43    0.62
  -2  15   3    1.77    0.57
   2  15  -3    1.79    0.36
  -2 -15   2    2.23    0.46
   2  15  -2    2.91    0.45
  -2  15   2    1.63    0.56
  -2 -15   1    9.36    0.89
   2  15  -1   10.25    0.78
  -2  15   1    9.65    1.07
  -2 -15   0   52.34    2.16
  -2  15   0   54.10    2.38
   2  15   0   57.89    1.91
  -2 -15  -1    6.69    0.83
   2  15   1    7.38    0.75
  -2  15  -1    6.97    0.89
  -2 -15  -2   17.89    1.37
  -2  15  -2   18.55    1.41
   2  15   2   20.09    1.25
   2  15   3    0.27    0.30
  -2  15  -3    0.22    0.37
   2  15   4    4.27    0.69
  -2  15  -4    4.95    0.77
   2  15   5    0.54    0.41
  -2  15  -5    0.44    0.44
  -2  15  -6    9.97    1.08
   2  15   6    9.65    1.08
   2  15   7    1.16    0.47
   2 -15   8    0.34    0.52
   2  15   8   -0.38    0.47
   2 -15   9    1.77    0.65
   2  15   9    0.74    0.51
   2 -15  10    0.84    0.54
   2  15  10   -0.58    0.55
   2 -15  11    0.62    0.47
   2  15  11    0.56    0.60
   2 -15  12    0.84    0.43
   2  15  12    0.05    0.46
   2  15  13   -1.09    0.67
  -2  16  11    2.06    0.81
  -2  16  10    1.74    0.68
  -2  16   9    0.46    0.45
  -2  16   8    1.29    0.56
  -2  16   7   -0.04    0.49
  -2  16   6    9.51    1.17
  -2  16   5    4.07    0.83
  -2  16   4   19.21    1.58
  -2  16   3    1.29    0.56
  -2  16   2    4.17    0.78
   2  16  -2    4.63    0.54
   2  16  -1    3.06    0.51
  -2  16   1    1.92    0.54
   2  16   0   22.64    1.26
  -2  16   0   24.11    1.67
   2  16   1   -0.18    0.32
  -2  16  -1    0.34    0.41
   2  16   2    0.59    0.33
  -2  16  -2    0.45    0.45
   2  16   3   -0.06    0.38
  -2  16  -3    0.13    0.36
   2  16   4    4.53    0.72
  -2  16  -4    3.62    0.71
   2  16   5    2.37    0.59
  -2  16  -5    1.78    0.56
  -2  16  -6   29.73    1.89
   2  16   6   27.57    1.81
   2  16   7   -0.15    0.43
   2 -16   8    2.03    0.69
   2  16   8    1.43    0.56
   2 -16   9    0.49    0.54
   2  16   9   -0.17    0.46
   2 -16  10    1.82    0.62
   2  16  10    2.32    0.77
   2 -16  11   -0.39    0.48
   2  16  11    0.52    0.53
   2  16  12    8.67    1.37
  -2  17  10   -1.42    0.70
  -2  17   9    0.60    0.55
  -2  17   8    1.07    0.63
  -2  17   7   -0.19    0.46
  -2  17   6   12.49    1.38
  -2  17   5   -0.23    0.48
  -2  17   4    0.76    0.50
  -2  17   3   19.47    1.64
  -2  17   2   11.55    1.24
  -2  17   1    6.55    0.96
  -2  17   0   -0.16    0.46
  -2  17  -1    1.92    0.59
  -2  17  -2   -0.89    0.51
   2  17   2    0.35    0.37
  -2  17  -3    8.20    1.03
   2  17   3    8.97    0.96
  -2  17  -4   -0.29    0.41
   2  17   4   -0.21    0.33
   2  17   5    5.98    0.86
  -2  17  -5    4.70    0.83
   2  17   6    1.56    0.57
  -2  17  -6    2.62    0.66
   2  17   7    0.22    0.45
   2 -17   8    1.58    0.64
   2  17   8    0.21    0.42
   2 -17   9    0.29    0.49
   2  17   9    0.07    0.51
   2  17  10   -1.86    0.70
   2  17  11    1.36    0.59
  -2  18   9    3.96    0.96
  -2  18   8   -0.61    0.62
  -2  18   7   -0.06    0.52
  -2  18   6    0.04    0.47
  -2  18   5    1.15    0.57
  -2  18   4   15.57    1.52
  -2  18   3    0.64    0.43
  -2  18   2   -0.84    0.63
  -2  18   1   -0.56    0.53
  -2  18   0    3.02    0.75
  -2  18  -1    4.41    0.85
  -2  18  -2    6.16    0.95
  -2  18  -3    4.40    0.81
  -2  18  -4    0.76    0.54
  -2  18  -5    2.28    0.65
  -2  18  -6   -0.03    0.45
  -2  19   7    1.12    0.63
  -2  19   6    9.44    1.34
  -2  19   5    0.11    0.45
  -2  19   4    0.95    0.53
  -2  19   3   -0.17    0.46
  -2  19   2    0.27    0.42
  -2  19   1    0.07    0.42
  -2  19   0    1.70    0.64
  -2  19  -1    0.26    0.41
  -2  19  -2   22.89    1.76
  -2  20   4    0.71    0.54
  -2  20   3   -0.64    0.49
  -2  20   2   -1.26    0.53
  -3   0  21    0.25    0.55
  -3   0  20    1.91    0.79
  -3   0  19    0.42    0.56
  -3   0  18    9.38    1.28
  -3   0  17    0.45    0.60
  -3   0  16    0.31    0.48
  -3   0  15   -0.01    0.51
  -3   0  14   37.68    2.10
   3   0 -13    0.07    0.34
  -3   0  13   -0.07    0.43
  -3   0  12   38.83    1.91
   3   0 -12   41.46    1.98
   3   0 -11   -0.28    0.28
  -3   0  11   -0.49    0.40
   3   0 -10    2.58    0.49
   3   0  -9   -0.21    0.35
  -3   0   8  912.71    6.98
   3   0  -8  880.29    7.03
   3   0  -7    0.08    0.24
  -3   0   7    0.44    0.30
  -3   0   7    0.21    0.32
   3   0  -6  632.18    5.08
  -3   0   6  652.13    5.44
   3   0  -5    0.57    0.24
  -3   0   5    0.17    0.21
   3   0  -4  178.06    2.24
  -3   0   4  187.09    2.47
   3   0  -4  178.84    2.41
  -3   0   3    0.16    0.22
   3   0  -3    0.07    0.16
   3   0  -2    5.22    0.39
  -3   0   2    4.34    0.36
  -3   0   1    0.39    0.19
   3   0  -1    0.15    0.12
   3   0   0   79.74    1.48
   3   0   1    0.17    0.13
   3   0   2  127.48    2.12
   3   0   3    0.29    0.22
   3   0   4  282.04    3.66
  -3   0  -5    0.09    0.23
   3   0   5    0.37    0.27
  -3   0  -6  374.27    5.10
  -3   0  -7    0.20    0.22
  -3   0  -8   70.21    2.49
   3   0   9    0.07    0.35
  -3   0  -9    0.31    0.33
   3   0  10  149.12    3.99
  -3   0 -10  149.55    3.97
   3   0  11    0.33    0.47
   3   0  12   35.32    2.16
   3   0  13   -0.14    0.48
   3   0  14    7.49    1.15
   3   0  15   -1.45    0.67
   3   0  16   14.76    1.64
   3   0  17    0.61    0.63
   3   0  18    6.99    1.27
  -3  -1  21    0.89    0.64
  -3   1  20   12.36    1.60
  -3  -1  20   10.40    1.42
  -3   1  19    3.36    0.92
  -3  -1  19    4.51    0.99
  -3  -1  18    3.24    0.80
  -3   1  18    2.33    0.81
  -3   1  17    5.66    1.04
  -3  -1  17    6.20    1.06
  -3   1  16   -0.13    0.52
  -3  -1  16    0.19    0.42
  -3   1  15    1.63    0.57
  -3  -1  15    1.35    0.58
  -3   1  14    9.70    1.12
  -3  -1  14    6.94    1.03
   3   1 -14    8.27    1.00
   3   1 -13    4.19    0.68
  -3   1  13    4.68    0.86
  -3  -1  13    4.28    0.76
   3  -1 -13    5.15    0.80
  -3  -1  12    9.79    0.97
   3  -1 -12   11.90    1.11
  -3   1  12   11.14    1.10
   3   1 -12   11.31    1.06
  -3   1  11   25.11    1.50
   3   1 -11   26.70    1.49
   3  -1 -11   26.66    1.55
   3  -1 -10    1.16    0.38
   3   1 -10    1.30    0.37
   3  -1  -9    1.90    0.39
   3   1  -9    1.21    0.35
   3  -1  -8  145.35    2.97
   3   1  -8  147.53    2.79
  -3  -1   8  152.89    2.78
  -3   1   7   19.38    1.05
  -3  -1   7   22.59    0.99
   3  -1  -7   20.67    1.06
   3   1  -7   19.31    0.94
  -3  -1   7   19.76    1.00
   3   1  -6   37.83    1.18
  -3  -1   6   40.03    1.20
   3  -1  -6   38.92    1.35
  -3   1   6   41.99    1.45
  -3  -1   6   42.45    1.32
   3  -1  -5    2.89    0.37
   3   1  -5    1.99    0.28
  -3   1   5    1.82    0.33
  -3  -1   5    2.71    0.34
   3  -1  -4   46.65    1.28
   3   1  -4   46.43    1.04
  -3  -1   4   45.11    1.13
  -3   1   4   47.62    1.35
   3  -1  -4   48.16    1.34
   3  -1  -3   35.62    1.10
   3   1  -3   35.17    0.91
  -3   1   3   37.59    1.13
  -3  -1   3   35.96    0.92
   3  -1  -2   40.59    1.13
   3   1  -2   40.10    0.92
  -3  -1   2   39.49    0.92
   3  -1  -1  135.28    2.00
   3   1  -1  130.72    1.65
  -3  -1   1  128.82    1.66
  -3  -1   0    3.38    0.32
   3  -1   0    3.23    0.34
   3   1   0    3.33    0.30
   3   1   1  205.70    2.55
  -3  -1  -1  207.69    2.42
   3  -1   1  201.68    2.57
   3   1   1  201.43    2.35
   3   1   2   39.05    1.23
   3   1   2   40.02    1.16
   3  -1   2   40.22    1.23
   3   1   3   91.80    1.92
  -3  -1  -3   87.21    1.97
   3  -1   3   89.13    1.96
  -3  -1  -4  246.39    3.60
   3  -1   4  256.51    3.55
  -3  -1  -5   17.60    1.06
   3  -1   5   17.52    1.01
  -3  -1  -6    2.50    0.45
   3  -1   6    1.48    0.35
  -3  -1  -7   34.07    1.64
   3  -1   7   35.79    1.60
  -3  -1  -8   12.64    1.09
  -3   1  -8   12.57    1.07
   3  -1   8   11.47    0.97
  -3   1  -9   36.39    1.88
   3   1   9   35.37    1.89
   3  -1   9   39.80    1.97
  -3  -1  -9   38.00    1.95
  -3   1 -10   81.87    2.95
   3   1  10   79.80    2.97
   3  -1  10   81.01    2.92
  -3  -1 -10   78.98    2.93
   3   1  11   22.87    1.70
   3  -1  11   22.93    1.69
   3   1  12    1.78    0.63
   3  -1  12    0.51    0.55
   3  -1  13   18.53    1.64
   3   1  13   18.09    1.61
   3   1  14    2.88    0.77
   3  -1  14    4.10    0.89
   3   1  15    3.57    0.89
   3  -1  15    2.50    0.74
   3  -1  16   -0.46    0.70
   3   1  16    0.03    0.52
   3   1  17    3.40    0.90
   3  -1  17    2.13    0.85
   3   1  18   -0.22    0.67
   3  -1  18    1.52    0.71
  -3  -2  21    0.26    0.58
  -3   2  20    0.80    0.68
  -3  -2  20    0.32    0.57
  -3   2  20    0.01    0.56
  -3   2  19    0.21    0.55
  -3  -2  19    1.06    0.62
  -3   2  18   15.50    1.65
  -3  -2  18   13.61    1.51
  -3  -2  17    1.09    0.60
  -3   2  17    1.15    0.61
  -3  -2  16    7.19    1.03
  -3   2  16    5.39    1.00
  -3   2  15    9.67    1.20
  -3  -2  15    8.41    1.07
  -3  -2  14   14.61    1.30
  -3   2  14   14.28    1.37
   3   2 -14   15.52    1.32
  -3  -2  13   10.22    1.03
  -3   2  13    7.97    1.02
   3   2 -13    8.03    0.91
   3  -2 -12   10.42    1.06
  -3   2  12    9.96    1.08
  -3  -2  12    9.52    0.93
   3   2 -12    9.78    0.95
  -3   2  11    0.77    0.42
   3   2 -11    0.25    0.26
   3  -2 -11   -0.55    0.43
  -3   2  11   -0.27    0.51
   3   2 -10   -0.23    0.26
   3  -2 -10   -0.04    0.27
  -3   2  10    0.43    0.45
  -3   2  10    0.10    0.39
   3   2  -9   21.40    1.14
  -3  -2   9   22.75    1.15
   3  -2  -9   24.38    1.36
  -3   2   9   23.51    1.41
   3   2  -8   48.13    1.57
  -3  -2   8   48.09    1.51
   3  -2  -8   46.73    1.76
   3   2  -7  235.54    3.12
   3  -2  -7  242.03    3.67
  -3  -2   7  250.26    3.06
   3   2  -6   -0.11    0.19
  -3  -2   6    0.51    0.22
   3  -2  -6   -0.24    0.23
  -3  -2   6    0.16    0.17
  -3   2   6    0.10    0.23
   3  -2  -5   35.19    1.24
   3   2  -5   35.92    0.96
  -3  -2   5   36.28    1.02
   3  -2  -4    0.19    0.20
   3   2  -4    0.99    0.18
   3  -2  -4   -0.01    0.18
  -3  -2   4    0.66    0.19
  -3  -2   3  104.46    1.35
   3  -2  -3  109.46    2.04
   3   2  -3  103.77    1.36
   3   2  -2   78.58    1.12
   3  -2  -2   77.91    1.69
  -3  -2   2   74.13    1.09
  -3  -2   1   53.17    0.95
   3  -2  -1   54.19    1.39
   3   2  -1   53.57    0.96
   3   2   0   44.57    1.05
   3   2   0   42.80    0.94
   3  -2   0   45.48    1.26
   3   2   1    2.97    0.34
   3  -2   1    2.39    0.34
   3   2   1    3.01    0.30
   3   2   2  398.41    3.59
   3   2   2  385.88    3.93
  -3  -2  -2  388.87    3.81
   3  -2   2  398.54    3.98
   3   2   3    1.48    0.30
  -3  -2  -3    1.42    0.32
   3  -2   3    2.23    0.36
  -3  -2  -4   87.34    2.19
   3   2   4   88.44    2.23
   3  -2   4   88.94    2.13
  -3  -2  -5  150.34    3.08
   3  -2   5  152.92    2.95
  -3  -2  -6  183.97    3.64
   3  -2   6  178.42    3.41
  -3  -2  -7    0.37    0.27
   3  -2   7   -0.04    0.24
  -3  -2  -8    7.17    0.84
   3  -2   8    6.72    0.77
   3   2   9  139.87    3.76
   3  -2   9  138.48    3.60
   3  -2   9  136.38    3.48
  -3  -2  -9  131.94    3.64
   3   2  10   22.80    1.63
  -3  -2 -10   23.54    1.61
   3  -2  10   23.46    1.62
   3  -2  10   23.41    1.54
   3   2  11   30.79    1.95
   3  -2  11   31.63    1.95
   3   2  12    4.77    0.86
   3  -2  12    6.47    0.98
   3   2  13    3.12    0.77
   3  -2  13    2.86    0.78
   3   2  14    0.11    0.47
   3  -2  14    0.25    0.50
   3   2  15    4.84    1.01
   3  -2  15    5.15    1.01
   3   2  16    4.50    1.02
   3  -2  16    4.30    0.96
   3   2  17    9.50    1.47
   3  -2  17    8.47    1.32
   3   2  18   -0.38    0.62
   3  -2  18   -0.22    0.60
  -3  -3  21   -0.17    0.47
  -3  -3  20    4.78    0.99
  -3   3  20    3.13    0.98
  -3   3  19    0.06    0.63
  -3   3  19   -0.56    0.58
  -3   3  18    3.45    0.91
  -3  -3  18    2.44    0.78
  -3   3  18    1.56    0.72
  -3   3  17    0.17    0.48
  -3  -3  17    0.39    0.54
  -3   3  17    0.65    0.56
  -3   3  16    0.09    0.45
  -3  -3  16    0.90    0.53
  -3   3  16   -0.02    0.56
  -3   3  15    1.40    0.63
  -3  -3  15    1.58    0.58
  -3   3  15    1.94    0.67
  -3  -3  14   18.27    1.42
  -3   3  14   14.41    1.43
   3   3 -14   15.45    1.30
  -3   3  14   16.40    1.55
   3   3 -13    2.51    0.53
  -3   3  13    1.82    0.57
  -3  -3  13    1.58    0.48
  -3   3  13    0.89    0.55
   3  -3 -12  117.88    3.49
  -3   3  12  113.46    3.43
   3   3 -12  109.20    3.01
   3  -3 -11    0.62    0.37
  -3   3  11    0.90    0.48
   3   3 -11    0.42    0.26
  -3   3  11    0.52    0.46
  -3   3  10   15.40    1.22
   3   3 -10   13.76    0.96
   3  -3 -10   13.64    1.12
  -3   3  10   16.59    1.26
   3  -3  -9    2.89    0.53
  -3   3   9    3.16    0.64
   3   3  -9    1.93    0.37
  -3  -3   9    1.97    0.39
  -3   3   9    3.00    0.60
   3   3  -8   71.26    1.82
  -3  -3   8   75.55    1.83
   3  -3  -8   72.05    2.24
   3  -3  -7   40.94    1.59
  -3  -3   7   40.11    1.17
   3   3  -7   38.87    1.21
  -3  -3   6    2.60    0.30
   3  -3  -6    2.18    0.41
   3   3  -6    2.20    0.29
  -3  -3   6    2.88    0.35
   3  -3  -5    0.55    0.21
   3   3  -5    0.37    0.14
  -3  -3   5    0.24    0.14
   3  -3  -5    0.21    0.20
   3   3  -4   13.74    0.43
   3  -3  -4   13.07    0.81
  -3  -3   4   13.25    0.48
  -3  -3   3   48.15    0.75
   3  -3  -3   48.77    1.46
   3   3  -2    2.29    0.17
   3  -3  -2    2.32    0.35
  -3  -3   2    2.51    0.17
   3   3  -2    2.15    0.16
   3   3  -1   54.58    0.96
   3   3  -1   54.17    0.85
   3  -3  -1   55.44    1.49
   3   3   0  168.01    2.03
   3  -3   0  172.03    2.60
   3   3   0  165.56    1.75
   3   3   1   23.17    0.88
   3   3   1   22.60    0.76
  -3  -3  -1   23.17    0.84
   3  -3   1   23.27    0.98
   3   3   2  241.52    3.17
  -3  -3  -2  239.66    3.03
   3  -3   2  235.60    3.24
  -3  -3  -3   10.40    0.73
   3   3   3    9.95    0.75
   3  -3   3    9.84    0.70
  -3  -3  -4  548.21    5.53
   3   3   4  546.83    5.67
   3  -3   4  548.97    5.37
  -3  -3  -5   47.72    1.76
   3   3   5   47.13    1.82
   3  -3   5   46.21    1.67
   3   3   6  153.83    3.42
  -3  -3  -6  150.49    3.35
   3  -3   6  151.06    3.17
  -3  -3  -7    2.68    0.53
   3   3   7    1.92    0.50
   3  -3   7    2.62    0.47
   3  -3   8    3.39    0.62
  -3  -3  -8    2.51    0.53
   3   3   8    2.95    0.64
   3  -3   8    2.81    0.53
  -3  -3  -9    3.42    0.67
   3  -3   9    4.44    0.72
   3   3   9    4.84    0.80
   3  -3   9    5.01    0.73
   3   3  10   25.46    1.73
   3  -3  10   25.91    1.66
   3  -3  11    2.67    0.67
   3   3  11    2.77    0.65
   3  -3  12   35.79    2.14
   3   3  12   37.19    2.24
   3  -3  13    3.41    0.82
   3   3  13    3.68    0.81
   3   3  14    1.54    0.70
   3  -3  14    0.68    0.54
   3  -3  15   -0.29    0.52
   3   3  15   -0.66    0.60
   3   3  16   -0.55    0.64
   3  -3  16    0.52    0.48
   3   3  17    0.70    0.64
   3  -3  17   -0.98    0.71
   3  -3  18    1.04    0.52
  -3  -4  20   -0.79    0.56
  -3   4  19   -0.02    0.58
  -3  -4  19   -0.31    0.53
  -3   4  19    0.19    0.52
  -3   4  18   -0.60    0.60
  -3  -4  18   -0.29    0.45
  -3   4  18   -0.27    0.61
  -3   4  17    0.89    0.52
  -3  -4  17    1.77    0.66
  -3   4  17    1.90    0.74
  -3   4  16    0.80    0.49
  -3  -4  16    0.13    0.43
  -3   4  16    0.54    0.55
  -3   4  15    0.55    0.46
   3   4 -15    0.70    0.42
  -3  -4  15    0.14    0.44
  -3   4  15    0.09    0.50
   3   4 -14    3.50    0.64
  -3   4  14    2.68    0.75
  -3  -4  14    2.58    0.61
  -3   4  14    2.59    0.73
   3   4 -13    9.67    0.95
  -3   4  13   11.98    1.29
  -3  -4  13   13.58    1.15
  -3   4  13   10.12    1.32
   3   4 -12   10.66    0.95
  -3   4  12   11.95    1.21
  -3   4  12   10.38    1.23
  -3   4  11   16.33    1.31
   3   4 -11   15.02    1.04
   3  -4 -11   14.79    1.24
  -3   4  11   16.61    1.39
  -3  -4  10   12.68    0.89
  -3   4  10   11.76    1.08
   3  -4 -10   13.82    1.16
   3   4 -10   10.51    0.81
  -3   4  10   12.34    1.15
  -3  -4   9    9.92    0.73
  -3   4   9   11.56    1.03
   3  -4  -9    9.91    0.96
   3   4  -9    9.04    0.69
  -3   4   9    9.17    0.93
   3  -4  -8    0.12    0.24
   3   4  -8    0.20    0.19
  -3  -4   8    0.21    0.21
   3  -4  -7   70.55    2.17
  -3  -4   7   71.03    1.46
   3   4  -7   66.85    1.47
  -3  -4   6   59.80    1.11
   3  -4  -6   63.64    1.96
   3   4  -6   60.68    1.17
   3   4  -5  108.89    1.19
   3  -4  -5  110.70    2.47
  -3  -4   5  110.06    1.43
   3  -4  -5  113.10    2.54
  -3  -4   4   75.93    0.92
   3  -4  -4   80.91    2.09
   3  -4  -3   29.90    1.23
   3  -4  -2    5.47    0.55
   3   4  -1    1.36    0.16
   3   4  -1    1.13    0.13
   3  -4  -1    1.49    0.32
   3   4   0    9.36    0.49
  -3  -4   0    8.79    0.45
   3   4   0    9.02    0.41
   3  -4   0    9.30    0.66
   3   4   1  132.83    2.11
  -3  -4  -1  132.12    2.03
   3  -4   1  124.14    2.39
   3   4   2  146.60    2.50
  -3  -4  -2  143.12    2.42
   3  -4   2  144.83    2.64
   3   4   3   41.28    1.47
  -3  -4  -3   39.20    1.41
   3  -4   3   38.87    1.42
  -3  -4  -4    0.35    0.24
   3   4   4    0.63    0.33
   3  -4   4    0.39    0.25
  -3  -4  -5    3.84    0.56
   3   4   5    3.91    0.59
   3  -4   5    3.67    0.52
  -3  -4  -6    2.67    0.49
   3   4   6    3.61    0.61
   3  -4   6    3.10    0.49
   3   4   7   11.45    1.06
   3  -4   7   10.53    0.95
  -3  -4  -7   10.47    0.96
   3  -4   7   10.55    0.92
   3   4   8   21.09    1.46
   3  -4   8   21.20    1.39
  -3  -4  -8   19.97    1.40
   3  -4   8   21.86    1.36
   3   4   9    3.56    0.70
   3  -4   9    3.31    0.68
  -3  -4  -9    3.94    0.71
   3  -4   9    2.61    0.53
   3  -4  10    8.83    0.99
   3   4  10    8.55    1.07
   3   4  11   14.54    1.41
   3  -4  11   18.66    1.50
   3   4  12    0.70    0.45
   3  -4  12    0.31    0.49
   3  -4  13   -0.05    0.53
   3   4  13   -0.63    0.60
   3  -4  14   -0.64    0.57
   3   4  14   -0.14    0.58
   3  -4  15    0.44    0.53
   3   4  15   -0.41    0.69
   3   4  16    0.69    0.61
   3  -4  16    0.15    0.53
   3   4  17    2.05    0.87
   3  -4  17    0.94    0.65
   3  -4  18    1.51    0.83
  -3   5  19    3.99    1.01
  -3  -5  19    3.54    0.84
  -3   5  19    4.50    1.11
  -3   5  18    0.85    0.62
  -3  -5  18   -0.42    0.48
  -3   5  17   -0.08    0.56
  -3  -5  17    0.37    0.47
  -3   5  17    0.24    0.53
  -3   5  16    1.81    0.67
  -3  -5  16    1.49    0.53
  -3   5  16    0.51    0.56
   3   5 -15    1.03    0.49
  -3   5  15    0.24    0.53
  -3  -5  15    0.20    0.38
  -3   5  15    0.81    0.52
   3   5 -14    2.60    0.56
  -3   5  14    3.43    0.86
  -3  -5  14    1.64    0.52
  -3   5  14    3.18    0.80
  -3   5  13   80.63    3.20
  -3  -5  13   80.89    2.63
   3   5 -13   81.06    2.62
  -3   5  13   80.79    3.30
   3   5 -12   14.89    1.07
  -3   5  12   16.01    1.43
  -3   5  12   14.63    1.40
  -3   5  11   19.92    1.50
   3   5 -11   17.87    1.08
  -3   5  11   17.61    1.48
   3   5 -10    7.59    0.68
   3  -5 -10    7.13    0.88
  -3   5  10    7.45    0.92
  -3  -5  10    6.97    0.68
  -3   5  10    6.25    0.89
   3  -5  -9    0.01    0.31
   3   5  -9    0.44    0.22
  -3  -5   9    0.07    0.22
  -3   5   9    0.23    0.37
   3   5  -8    1.81    0.31
   3  -5  -8    1.61    0.42
  -3  -5   8    1.96    0.32
  -3  -5   7    5.87    0.42
   3  -5  -7    6.25    0.71
  -3  -5   6   24.70    0.64
   3  -5  -6   25.85    1.33
   3  -5  -5    0.48    0.21
  -3  -5   5    0.81    0.13
   3  -5  -5    1.01    0.36
   3  -5  -4    4.58    0.55
   3  -5  -3   88.79    2.20
   3  -5  -2    0.19    0.17
  -3  -5   1    4.98    0.29
   3   5  -1    4.55    0.26
   3   5  -1    4.28    0.20
   3  -5  -1    4.25    0.50
  -3  -5   0   20.78    0.73
   3   5   0   22.35    0.75
   3  -5   0   19.91    1.01
  -3  -5  -1   38.28    1.17
   3   5   1   39.92    1.17
   3  -5   1   37.87    1.40
   3   5   2    1.37    0.29
  -3  -5  -2    1.11    0.27
   3  -5   2    1.14    0.29
  -3  -5  -3  463.79    4.98
   3   5   3  481.84    5.06
   3  -5   3  466.88    5.12
  -3  -5  -4   54.86    1.86
   3   5   4   52.86    1.84
   3  -5   4   54.62    1.80
  -3  -5  -5  245.57    4.19
   3   5   5  247.08    4.21
   3  -5   5  242.35    3.95
   3  -5   6   68.64    2.24
  -3  -5  -6   68.55    2.36
   3   5   6   71.47    2.43
   3  -5   6   67.56    2.19
   3  -5   7    5.41    0.72
   3   5   7    6.62    0.85
  -3  -5  -7    5.29    0.72
   3  -5   7    6.33    0.74
   3  -5   8    8.16    0.91
   3   5   8    7.18    0.89
  -3  -5  -8    7.61    0.88
   3  -5   8    7.82    0.83
   3  -5   9   28.26    1.69
  -3  -5  -9   26.79    1.75
   3   5   9   28.09    1.78
   3  -5   9   27.27    1.60
   3  -5  10    8.33    1.01
   3   5  10    6.85    1.04
   3  -5  11  129.33    3.86
   3   5  11  126.70    4.05
   3   5  12   10.54    1.27
   3  -5  12    9.33    1.15
   3  -5  13   16.64    1.56
   3   5  13   14.82    1.53
   3  -5  14    0.39    0.50
   3   5  14   -0.32    0.62
   3  -5  15   -0.23    0.51
   3   5  15    0.79    0.60
   3   5  16   -1.11    0.69
   3  -5  16    0.07    0.49
   3   5  17    3.38    0.91
   3  -5  17    3.69    1.01
   3  -5  18    0.72    0.64
  -3   6  18    3.82    1.00
  -3  -6  18    3.09    0.77
  -3   6  18    2.24    0.89
  -3   6  17    0.42    0.58
  -3  -6  17    0.98    0.53
  -3   6  17    0.66    0.60
  -3   6  16   -0.07    0.55
  -3  -6  16    0.26    0.41
  -3   6  16   -0.65    0.61
  -3  -6  15    0.15    0.39
  -3   6  15   -0.61    0.57
  -3   6  15    0.14    0.53
  -3   6  14    8.24    1.16
  -3  -6  14    9.61    1.02
  -3   6  14    8.36    1.26
  -3   6  13    0.18    0.47
  -3   6  13    0.16    0.46
  -3   6  12    2.64    0.73
  -3   6  12    2.68    0.69
  -3  -6  11   27.53    1.34
  -3   6  11   27.31    1.84
  -3  -6  10    1.41    0.36
  -3   6  10    1.40    0.55
   3  -6  -9    0.23    0.29
  -3  -6   9    0.79    0.33
  -3   6   9    0.22    0.36
   3  -6  -8  110.57    3.08
  -3  -6   8  110.68    1.95
  -3  -6   7   15.84    0.67
  -3  -6   7   15.50    0.62
   3  -6  -7   14.10    1.07
  -3  -6   6   65.63    0.91
   3  -6  -6   63.91    2.15
  -3  -6   6   62.41    1.07
   3  -6  -5   32.05    1.48
   3  -6  -5   30.99    1.52
   3  -6  -4    6.75    0.68
   3  -6  -3    2.50    0.44
   3  -6  -2  412.95    4.95
  -3  -6   1   40.76    0.90
   3   6  -1   41.74    0.62
   3  -6  -1   42.54    1.57
   3   6   0   16.26    0.67
  -3  -6   0   17.45    0.73
   3  -6   0   17.20    1.00
  -3  -6  -1   29.07    1.07
   3   6   1   28.35    1.01
   3  -6   1   26.41    1.23
  -3  -6  -2   10.85    0.74
   3   6   2   12.24    0.76
   3  -6   2   11.54    0.83
  -3  -6  -3    6.77    0.64
   3   6   3    8.26    0.70
   3  -6   3    6.57    0.64
  -3  -6  -4   84.89    2.36
   3   6   4   83.45    2.33
   3  -6   4   79.94    2.26
  -3   6  -4   82.02    2.27
  -3   6  -5   36.58    1.60
  -3  -6  -5   40.73    1.76
   3   6   5   40.88    1.77
   3  -6   5   39.81    1.66
  -3  -6  -6   22.86    1.43
   3   6   6   24.86    1.45
   3  -6   6   25.48    1.43
   3  -6   6   24.70    1.36
   3   6   7    1.93    0.55
   3  -6   7    1.96    0.54
  -3  -6  -7    2.25    0.52
   3  -6   7    1.56    0.42
   3  -6   8   23.47    1.49
  -3  -6  -8   24.30    1.61
   3   6   8   24.15    1.61
   3  -6   8   25.22    1.49
   3  -6   9   30.76    1.74
   3   6   9   30.22    1.91
   3  -6   9   29.14    1.67
   3   6  10   34.41    2.06
   3  -6  10   34.46    1.96
   3   6  11   63.03    2.91
   3  -6  11   60.94    2.67
   3   6  12    1.37    0.67
   3  -6  12    0.70    0.60
   3   6  13   -0.15    0.46
   3  -6  13   -0.08    0.43
   3   6  14    5.46    1.06
   3  -6  14    6.19    1.08
   3  -6  15    1.59    0.72
   3   6  15    1.05    0.71
   3   6  16    9.46    1.44
   3  -6  16   10.15    1.39
   3   6  17   -0.56    0.71
   3  -6  17   -0.12    0.57
  -3   7  18    3.95    1.05
  -3   7  18    2.40    0.88
  -3   7  17   -0.73    0.59
  -3  -7  17    0.30    0.44
  -3  -7  16    1.72    0.53
  -3   7  16    0.51    0.57
  -3   7  16    2.89    0.87
  -3  -7  15    0.31    0.33
  -3   7  15    0.00    0.51
  -3   7  15    0.37    0.49
  -3  -7  14    0.49    0.38
  -3  -7  14    0.06    0.30
  -3   7  14   -0.14    0.61
  -3  -7  13    9.26    0.90
  -3   7  13   11.80    1.35
  -3   7  12    2.24    0.66
  -3  -7  12    2.23    0.43
  -3  -7  11   21.11    1.16
  -3  -7  11   24.34    1.25
  -3   7  11   24.85    1.76
  -3  -7  10   28.70    1.25
  -3  -7  10   27.82    1.21
  -3   7  10   27.40    1.75
  -3  -7   9    0.42    0.22
  -3  -7   9    0.80    0.25
  -3  -7   8    2.97    0.34
   3  -7  -8    3.58    0.63
  -3  -7   8    2.90    0.33
  -3   7   8    2.21    0.59
  -3  -7   7    0.27    0.14
   3  -7  -7   -0.46    0.37
  -3  -7   7    0.14    0.13
  -3   7   7    0.04    0.33
  -3  -7   6   20.63    0.47
   3  -7  -6   21.61    1.32
  -3  -7   6   20.32    0.56
   3  -7  -5   10.61    0.92
   3  -7  -5   11.36    0.95
   3  -7  -4  100.61    2.67
   3  -7  -4   97.86    2.65
   3  -7  -3    0.50    0.27
  -3  -7   2   16.32    0.50
   3  -7  -2   15.53    1.03
  -3  -7   1   67.67    1.31
   3   7  -1   70.52    0.91
   3  -7  -1   67.61    2.08
  -3  -7   0  258.06    2.99
   3   7   0  263.15    2.71
   3  -7   0  264.50    4.05
   3   7   0  266.72    2.38
  -3  -7  -1    6.71    0.56
   3   7   1    6.35    0.51
  -3   7  -1    5.20    0.61
   3  -7   1    6.36    0.66
  -3  -7  -2   47.92    1.60
   3   7   2   49.80    1.52
   3  -7   2   49.77    1.78
  -3   7  -2   46.60    1.70
  -3  -7  -3   63.21    1.98
   3   7   3   65.22    1.93
   3  -7   3   64.48    2.05
  -3   7  -3   62.18    2.01
   3   7   4    2.29    0.48
  -3  -7  -4    1.88    0.41
   3  -7   4    1.57    0.42
  -3   7  -4    1.33    0.38
  -3  -7  -5   73.42    2.43
   3   7   5   75.28    2.40
  -3   7  -5   75.15    2.30
   3  -7   5   77.38    2.38
  -3   7  -6   34.62    1.62
  -3  -7  -6   35.44    1.77
   3   7   6   36.36    1.78
   3  -7   6   35.75    1.68
   3   7   7    2.46    0.51
  -3  -7  -7    2.94    0.54
   3  -7   7    2.91    0.57
   3  -7   7    3.25    0.56
   3  -7   8    1.45    0.43
   3   7   8    1.20    0.48
  -3  -7  -8    0.97    0.40
   3  -7   8    1.80    0.46
   3  -7   9    0.31    0.38
   3   7   9    0.62    0.40
   3  -7  10   30.13    1.83
   3   7  10   26.53    1.84
   3   7  11   14.73    1.50
   3  -7  11   12.47    1.29
   3   7  12    7.21    1.12
   3  -7  12    5.63    0.99
   3   7  13   -0.54    0.63
   3  -7  13    0.98    0.56
   3   7  14    7.67    1.24
   3  -7  14    9.65    1.29
   3   7  15    4.44    1.11
   3  -7  15    4.65    0.96
   3   7  16   -0.47    0.65
   3  -7  16    0.16    0.49
   3  -7  17    0.27    0.49
  -3   8  17    1.33    0.67
  -3  -8  16   -0.19    0.41
  -3   8  16   -0.10    0.50
  -3  -8  15   17.23    1.33
  -3   8  15   16.64    1.75
  -3  -8  14    1.91    0.52
  -3   8  14    1.47    0.63
  -3   8  13   14.09    1.51
  -3  -8  13   15.06    1.10
  -3  -8  12   -0.06    0.21
  -3  -8  12    0.11    0.22
  -3   8  12    0.00    0.52
  -3  -8  11    0.67    0.25
  -3   8  11    0.16    0.45
  -3  -8  11    1.02    0.28
  -3  -8  10    6.74    0.62
  -3  -8  10    6.38    0.58
  -3   8  10    7.09    0.99
  -3  -8   9   20.80    0.94
  -3   8   9   19.77    1.52
  -3  -8   9   20.73    0.92
  -3  -8   8   17.30    0.73
  -3   8   8   16.36    1.32
  -3  -8   8   16.38    0.72
   3  -8  -7  108.76    3.15
  -3  -8   7  103.91    1.49
  -3  -8   7  102.17    1.52
  -3   8   7   99.15    3.00
   3  -8  -6   30.02    1.62
  -3  -8   6   30.00    0.62
  -3   8   6   29.06    1.58
   3  -8  -5   36.36    1.76
   3  -8  -5   36.91    1.78
  -3   8   5   36.52    1.70
   3  -8  -4   64.17    2.25
  -3   8   4   62.57    2.15
   3  -8  -4   63.61    2.25
  -3  -8   3   40.44    0.71
   3  -8  -3   42.54    1.79
  -3   8   3   41.60    1.72
  -3  -8   2    2.75    0.26
   3  -8  -2    3.50    0.62
  -3   8   2    3.78    0.63
  -3  -8   1  205.04    2.51
  -3   8   1  209.27    3.69
   3  -8  -1  210.99    3.83
   3   8  -1  206.92    1.76
  -3  -8   0    3.36    0.40
   3  -8   0    4.13    0.67
  -3   8   0    4.79    0.72
   3   8   0    3.64    0.32
  -3  -8  -1   14.51    0.85
   3   8   1   15.67    0.80
   3   8   1   14.50    0.71
   3  -8   1   14.60    1.02
  -3   8  -1   13.35    0.97
   3   8   2   -0.05    0.23
  -3  -8  -2    0.10    0.20
  -3   8  -2    0.43    0.37
   3  -8   2    0.33    0.30
  -3  -8  -3   43.82    1.73
   3   8   3   44.28    1.62
   3  -8   3   41.82    1.74
  -3   8  -3   42.82    1.75
  -3  -8  -4   23.53    1.36
   3   8   4   23.26    1.29
  -3   8  -4   23.42    1.33
   3  -8   4   24.69    1.37
  -3  -8  -5   60.71    2.27
   3   8   5   60.17    2.19
  -3   8  -5   61.39    2.15
   3  -8   5   64.01    2.24
  -3  -8  -6    9.48    0.97
   3   8   6   11.63    1.06
  -3   8  -6    9.14    0.90
   3  -8   6   10.56    0.96
   3  -8   7   33.76    1.75
   3   8   7   36.42    1.91
  -3  -8  -7   34.49    1.90
   3  -8   7   33.72    1.74
  -3  -8  -8   -0.77    0.42
   3  -8   8    0.09    0.38
   3   8   8   -0.34    0.49
   3  -8   9   19.64    1.46
   3   8   9   18.62    1.50
   3   8  10    1.06    0.57
   3  -8  10   -0.08    0.42
   3   8  11   17.13    1.59
   3  -8  11   18.00    1.54
   3  -8  12    0.50    0.52
   3   8  12   -0.17    0.54
   3  -8  13    0.75    0.57
   3   8  13   -0.06    0.56
   3  -8  14    1.26    0.60
   3   8  14    0.94    0.63
   3  -8  15    4.16    0.96
   3   8  15    2.64    0.81
   3  -8  16    0.08    0.57
   3   8  16    0.41    0.54
   3  -8  17    4.38    1.05
  -3   9  17    0.25    0.54
  -3   9  16    5.30    1.14
  -3  -9  15   -0.17    0.39
  -3   9  15    0.50    0.72
  -3  -9  14    0.37    0.36
  -3   9  14    0.44    0.53
  -3   9  13    8.42    1.25
  -3   9  12   25.12    1.91
  -3  -9  12   24.72    1.29
  -3  -9  11    0.36    0.25
  -3   9  11    0.18    0.46
  -3  -9  11    0.79    0.27
  -3  -9  10    5.04    0.54
  -3   9  10    5.36    0.88
  -3  -9  10    5.21    0.51
  -3  -9   9   11.04    0.68
  -3   9   9    9.72    1.11
  -3  -9   9   11.38    0.67
  -3  -9   8    1.59    0.25
  -3   9   8    1.87    0.58
  -3  -9   8    1.31    0.23
  -3  -9   7    0.03    0.12
  -3  -9   7    0.14    0.11
  -3  -9   6    9.12    0.37
  -3  -9   6    8.39    0.32
   3  -9  -6    8.45    0.91
  -3  -9   6    7.86    0.31
  -3   9   6    8.52    0.92
   3  -9  -5    3.69    0.62
  -3   9   5    3.60    0.65
   3  -9  -5    3.16    0.60
  -3  -9   4    0.29    0.09
  -3  -9   4    0.24    0.10
   3  -9  -4    0.17    0.26
   3  -9  -4    0.29    0.30
  -3   9   4   -0.08    0.37
  -3  -9   3   11.23    0.48
  -3   9   3   11.78    0.99
   3  -9  -3   10.76    0.96
  -3  -9   2    0.21    0.15
  -3   9   2   -0.31    0.36
   3  -9  -2    0.20    0.23
   3   9  -2    0.07    0.07
  -3  -9   1    6.46    0.51
  -3   9   1    6.10    0.72
   3   9  -1    6.54    0.37
   3  -9  -1    6.17    0.73
  -3  -9   0   23.53    1.05
   3   9   0   22.52    0.80
   3  -9   0   23.96    1.36
  -3   9   0   22.56    1.30
  -3  -9  -1   32.77    1.34
   3   9   1   34.44    1.12
   3  -9   1   32.30    1.57
  -3   9  -1   33.85    1.56
  -3  -9  -2  133.19    2.91
   3   9   2  136.64    2.65
  -3   9  -2  132.58    3.08
   3  -9   2  139.20    3.25
   3   9   2  134.77    2.50
  -3  -9  -3   41.28    1.73
   3   9   3   41.15    1.58
   3  -9   3   39.09    1.75
  -3   9  -3   40.92    1.74
   3   9   3   41.55    1.51
  -3  -9  -4   20.59    1.31
   3   9   4   22.29    1.28
   3  -9   4   20.33    1.29
  -3   9  -4   23.27    1.38
   3   9   5   33.66    1.65
  -3  -9  -5   31.21    1.69
   3  -9   5   32.16    1.65
  -3   9  -5   31.39    1.60
  -3  -9  -6    6.62    0.85
   3   9   6    6.37    0.79
  -3   9  -6    5.71    0.71
   3  -9   6    6.40    0.78
  -3  -9  -7    5.99    0.82
   3   9   7    6.77    0.88
   3  -9   7    6.65    0.82
   3   9   8   40.49    2.13
   3  -9   8   43.19    2.10
   3  -9   9    5.47    0.87
   3   9   9    5.56    0.90
   3  -9  10    2.64    0.73
   3   9  10    2.20    0.66
   3  -9  11    3.72    0.85
   3   9  11    3.98    0.81
   3  -9  12   13.71    1.45
   3   9  12   12.18    1.43
   3  -9  13    0.51    0.52
   3   9  13    0.89    0.56
   3  -9  14    1.41    0.60
   3   9  14    2.05    0.78
   3  -9  15   -0.11    0.49
   3   9  15    0.10    0.56
   3  -9  16    0.16    0.49
   3  -9  17    2.79    0.88
  -3  10  16    1.09    0.74
  -3  10  15   12.59    1.60
  -3  10  14    1.17    0.71
  -3  10  13   -0.29    0.62
  -3 -10  12    0.80    0.34
  -3  10  12    1.89    0.68
  -3 -10  11    7.30    0.68
  -3  10  11    5.51    0.94
  -3 -10  11    6.78    0.62
  -3 -10  10   12.29    0.79
  -3 -10  10   11.28    0.73
  -3  10  10   12.11    1.29
  -3 -10   9   10.12    0.63
  -3  10   9    9.44    1.10
  -3 -10   9    9.12    0.59
  -3 -10   8   22.13    0.82
  -3 -10   8   22.46    0.79
  -3  10   8   23.79    1.64
  -3 -10   7   64.23    1.20
  -3  10   7   59.56    2.50
  -3 -10   7   62.27    1.10
  -3 -10   6   13.83    0.50
  -3 -10   6   12.39    0.45
  -3  10   6   12.66    1.12
  -3 -10   5    4.71    0.29
  -3 -10   5    5.01    0.29
  -3  10   5    4.56    0.72
   3 -10  -5    4.58    0.72
   3 -10  -4   15.81    1.25
  -3 -10   4   18.53    0.62
  -3  10   4   17.00    1.25
   3 -10  -4   18.24    1.32
  -3 -10   3   34.22    0.96
   3 -10  -3   35.42    1.79
  -3  10   3   31.21    1.63
  -3 -10   2    0.28    0.19
   3 -10  -2    0.32    0.32
  -3  10   2    0.23    0.36
   3  10  -2    0.55    0.14
  -3 -10   1  102.05    2.08
  -3  10   1  101.73    2.82
   3 -10  -1  101.89    2.97
   3  10  -1  103.25    1.54
  -3 -10   0  120.78    2.46
   3  10   0  122.43    1.94
   3 -10   0  122.28    3.19
  -3  10   0  122.70    3.08
  -3 -10  -1    2.14    0.42
  -3  10  -1    1.15    0.38
   3  10   1    1.77    0.34
   3 -10   1    1.27    0.40
  -3 -10  -2   13.12    0.96
   3  10   2   12.39    0.78
   3 -10   2   11.97    1.02
  -3  10  -2   12.49    1.05
   3  10   3   16.16    1.04
  -3 -10  -3   16.18    1.13
   3 -10   3   18.24    1.25
   3  10   3   16.27    1.00
  -3  10  -3   17.69    1.23
   3  10   4    6.12    0.71
  -3 -10  -4    5.85    0.76
   3  10   4    7.19    0.74
  -3  10  -4    5.56    0.73
   3 -10   4    5.99    0.75
  -3 -10  -5   72.18    2.65
   3  10   5   75.47    2.54
   3 -10   5   74.56    2.59
   3  10   5   74.22    2.43
  -3  10  -5   71.22    2.51
  -3 -10  -6   21.06    1.53
   3  10   6   19.71    1.41
  -3  10  -6   17.95    1.31
   3 -10   6   20.15    1.40
  -3 -10  -7   35.09    2.02
   3  10   7   33.19    1.90
   3 -10   8   35.20    2.00
   3  10   8   35.21    2.04
   3 -10   9   34.04    1.99
   3  10   9   31.66    2.04
   3 -10  10   21.06    1.65
   3  10  10   20.38    1.69
   3 -10  11    8.89    1.14
   3  10  11    9.02    1.27
   3 -10  12   -0.28    0.54
   3  10  12   -1.14    0.69
   3 -10  13   -0.39    0.52
   3  10  13    0.18    0.59
   3 -10  14    0.17    0.51
   3  10  14    0.96    0.63
   3 -10  15    3.91    1.01
   3  10  15    2.77    0.90
   3 -10  16    2.37    0.83
  -3  11  15   -0.60    0.58
  -3  11  14    0.55    0.57
  -3  11  13   19.57    1.86
  -3  11  12    2.76    0.79
  -3 -11  11   30.93    1.28
  -3  11  11   29.84    2.13
  -3 -11  10    1.77    0.33
  -3 -11  10    1.87    0.33
  -3  11  10    1.84    0.63
  -3 -11   9    2.41    0.33
  -3  11   9    1.63    0.57
  -3 -11   9    2.45    0.31
  -3 -11   8    9.07    0.53
  -3  11   8    8.65    1.10
  -3 -11   8    8.92    0.49
  -3 -11   7    1.26    0.19
  -3 -11   7    1.15    0.22
  -3 -11   7    1.24    0.17
  -3  11   7    0.96    0.48
  -3 -11   6    6.95    0.40
  -3 -11   6    6.46    0.36
  -3  11   6    5.22    0.81
  -3 -11   5    1.75    0.22
  -3 -11   5    1.72    0.21
  -3  11   5    1.35    0.43
  -3 -11   4   -0.01    0.13
  -3  11   4   -0.33    0.46
  -3 -11   3   10.25    0.58
  -3  11   3   11.49    1.05
   3 -11  -3   10.40    1.03
  -3 -11   2   -0.24    0.20
  -3  11   2    0.30    0.33
   3  11  -2    0.18    0.14
   3 -11  -2   -0.46    0.38
  -3 -11   1    3.13    0.41
   3  11  -1    2.43    0.27
   3 -11  -1    3.39    0.61
  -3  11   1    2.78    0.57
  -3 -11   0   29.92    1.32
  -3  11   0   30.04    1.61
   3  11   0   33.32    1.08
   3 -11   0   31.36    1.70
  -3 -11  -1    0.04    0.22
  -3  11  -1    0.02    0.33
   3 -11   1   -0.09    0.31
   3  11   1   -0.04    0.21
  -3 -11  -2    1.64    0.40
  -3  11  -2    1.06    0.40
   3  11   2    1.23    0.33
   3 -11   2    1.17    0.33
  -3 -11  -3   40.75    1.86
   3  11   3   44.22    1.65
  -3  11  -3   39.99    1.88
   3 -11   3   41.36    1.95
   3  11   4    0.19    0.35
  -3 -11  -4   -0.10    0.31
   3  11   4    0.92    0.40
  -3  11  -4   -0.26    0.38
   3 -11   4   -0.20    0.29
  -3 -11  -5  105.44    3.29
   3  11   5  101.38    3.01
   3  11   5  106.11    2.94
  -3  11  -5  104.47    3.09
   3  11   6    0.80    0.44
  -3 -11  -6    0.07    0.33
  -3  11  -6    0.49    0.43
   3  11   6    0.23    0.38
   3  11   7   14.51    1.27
  -3  11  -7   12.57    1.16
   3  11   7   15.32    1.30
   3 -11   8    7.35    0.98
   3  11   8    7.82    1.05
   3 -11   9    1.21    0.59
   3  11   9    1.94    0.67
   3  11  10    4.24    0.91
   3 -11  10    5.90    1.00
   3 -11  11   11.77    1.30
   3  11  11    9.75    1.26
   3 -11  12   -0.25    0.57
   3  11  12   -0.14    0.60
   3  11  13    2.85    0.90
   3 -11  13    3.13    0.82
   3 -11  14   -0.13    0.63
   3  11  14    0.19    0.60
   3 -11  15    0.40    0.59
   3 -11  16    2.39    0.82
  -3  12  14    2.41    0.80
  -3  12  13    0.78    0.49
  -3  12  12    3.04    0.82
  -3  12  11    4.94    0.98
  -3  12  10   10.66    1.29
  -3 -12   9    0.19    0.18
  -3  12   9    0.27    0.47
  -3 -12   8    0.43    0.18
  -3 -12   8    0.37    0.15
  -3 -12   7    6.53    0.40
  -3 -12   7    7.02    0.45
  -3  12   7    4.89    0.82
  -3 -12   7    6.19    0.31
  -3 -12   6   18.27    0.66
  -3 -12   6   19.87    0.71
  -3  12   6   17.16    1.41
  -3 -12   5    1.13    0.23
  -3 -12   5    0.80    0.18
  -3 -12   4   21.88    0.85
  -3  12   4   22.36    1.52
  -3 -12   3   13.55    0.74
  -3  12   3   13.60    1.18
  -3 -12   2   19.36    0.97
  -3  12   2   20.15    1.42
   3  12  -2   19.52    0.68
  -3 -12   1    2.58    0.40
   3  12  -1    2.75    0.31
  -3  12   1    1.97    0.49
  -3 -12   0   20.11    1.14
   3  12   0   21.94    0.93
  -3  12   0   20.59    1.40
  -3 -12  -1    4.01    0.56
  -3  12  -1    4.24    0.67
   3  12   1    4.34    0.49
  -3 -12  -2   19.68    1.27
  -3  12  -2   21.90    1.44
   3  12   2   19.98    1.08
  -3 -12  -3    4.62    0.68
  -3  12  -3    4.07    0.70
   3  12   3    4.54    0.59
  -3 -12  -4    6.96    0.86
   3  12   4    6.71    0.78
  -3  12  -4    6.39    0.83
  -3 -12  -5    6.89    0.90
  -3  12  -5    6.75    0.88
   3  12   5    7.89    0.88
   3  12   6    8.46    0.98
   3  12   6    8.88    0.98
  -3  12  -6    7.95    0.97
   3  12   7    1.24    0.48
   3  12   7    2.32    0.57
  -3  12  -7    1.19    0.41
   3 -12   8    0.75    0.53
   3  12   8    0.85    0.51
   3  12   8    1.04    0.49
   3 -12   9    0.93    0.50
   3  12   9    0.62    0.49
   3  12   9    1.85    0.58
   3 -12  10   13.99    1.41
   3  12  10   11.51    1.36
   3  12  10   11.04    1.32
   3 -12  11   -0.19    0.54
   3  12  11    0.77    0.58
   3  12  11    0.25    0.51
   3 -12  12    8.01    1.17
   3  12  12    9.24    1.34
   3  12  12    9.67    1.36
   3 -12  13    1.72    0.70
   3  12  13    0.27    0.58
   3 -12  14    0.03    0.46
   3  12  14    0.23    0.54
   3  12  14   -0.16    0.52
   3 -12  15   -0.04    0.51
  -3  13  14    4.10    0.99
  -3  13  13    4.39    1.07
  -3  13  12   10.69    1.47
  -3  13  11    7.49    1.18
  -3  13  10    0.59    0.51
  -3  13   9    1.75    0.60
  -3  13   8   -0.40    0.54
  -3 -13   7    1.54    0.25
  -3  13   7    1.74    0.57
  -3 -13   6    3.13    0.33
  -3 -13   6    2.15    0.26
  -3  13   6    2.62    0.69
  -3 -13   5    1.10    0.22
  -3 -13   5    1.55    0.27
  -3  13   5    1.81    0.58
  -3 -13   4   31.66    1.10
  -3  13   4   32.67    1.88
  -3 -13   3    0.78    0.27
  -3  13   3    1.51    0.57
  -3 -13   2   40.84    1.48
  -3  13   2   42.60    2.07
   3  13  -2   40.73    1.05
  -3 -13   1   -0.14    0.22
   3  13  -1    0.11    0.19
  -3  13   1   -0.30    0.35
  -3 -13   0    0.95    0.33
   3  13   0    1.21    0.31
  -3 -13  -1    3.10    0.54
   3  13   1    2.73    0.42
  -3  13  -1    2.22    0.57
  -3 -13  -2    0.06    0.28
   3  13   2   -0.01    0.26
  -3  13  -2   -0.08    0.39
  -3 -13  -3   29.47    1.70
  -3  13  -3   30.37    1.75
   3  13   3   30.57    1.47
  -3 -13  -4   53.14    2.37
  -3  13  -4   52.06    2.31
   3  13   4   54.53    2.07
  -3  13  -5   28.00    1.72
   3  13   5   26.55    1.56
  -3  13  -6    1.69    0.49
   3  13   6    1.78    0.50
   3  13   7    3.54    0.74
   3  13   7    2.43    0.68
  -3  13  -7    1.53    0.48
   3 -13   8    0.00    0.51
   3  13   8    1.22    0.61
   3  13   8    0.40    0.46
   3  13   9    0.58    0.51
   3 -13   9    0.63    0.46
   3  13   9   -0.12    0.44
   3 -13  10   35.90    2.28
   3  13  10   34.83    2.36
   3  13  10   36.22    2.35
   3 -13  11    1.40    0.63
   3  13  11    2.36    0.78
   3  13  11    1.63    0.70
   3 -13  12    4.98    0.99
   3  13  12    4.18    0.91
   3  13  12    4.22    0.92
   3 -13  13   -0.54    0.60
   3  13  13    1.04    0.69
   3  13  13    0.08    0.50
   3 -13  14    1.24    0.60
   3  13  14    2.17    0.85
   3 -13  15   -0.02    0.56
  -3  14  13    3.31    0.98
  -3  14  12    1.84    0.75
  -3  14  11    1.16    0.64
  -3  14  10    6.08    1.10
  -3  14   9    1.86    0.66
  -3  14   8    0.87    0.57
  -3  14   7    1.12    0.54
  -3  14   6    0.17    0.52
  -3 -14   5   15.83    0.76
  -3  14   5   12.89    1.30
  -3  14   4    8.06    1.03
  -3 -14   3   12.12    0.79
  -3  14   3   14.04    1.28
  -3 -14   2    0.07    0.23
  -3  14   2    0.68    0.50
   3  14  -2    0.16    0.16
  -3 -14   1   36.04    1.55
   3  14  -1   38.16    1.21
  -3  14   1   38.18    2.03
  -3 -14   0    1.01    0.32
  -3  14   0    0.99    0.42
   3  14   0    1.23    0.30
  -3 -14  -1    1.56    0.40
  -3  14  -1    0.89    0.41
   3  14   1    1.39    0.31
  -3 -14  -2   15.19    1.18
   3  14   2   16.79    1.03
  -3  14  -2   18.33    1.42
  -3 -14  -3    0.51    0.35
   3  14   3    1.23    0.39
  -3  14  -3    1.11    0.51
  -3 -14  -4    0.42    0.36
   3  14   4    0.04    0.29
  -3  14  -4    0.27    0.38
  -3  14  -5    4.87    0.82
   3  14   5    4.83    0.73
   3  14   6    0.40    0.35
  -3  14  -6    0.71    0.47
  -3  14  -7    0.70    0.46
   3  14   7    1.37    0.54
   3 -14   8    0.31    0.49
   3  14   8    0.83    0.46
   3 -14   9    8.59    1.15
   3  14   9    7.44    1.07
   3 -14  10    1.97    0.66
   3  14  10    1.94    0.72
   3  14  10    1.96    0.71
   3  14  11    1.49    0.79
   3 -14  11    0.69    0.45
   3  14  11   -0.21    0.55
   3  14  12    1.09    0.63
   3 -14  12    1.14    0.61
   3  14  12    0.63    0.60
   3 -14  13   -0.34    0.50
   3  14  13   -0.84    0.71
   3 -14  14    0.87    0.55
  -3  15  12    3.88    1.02
  -3  15  11    1.18    0.63
  -3  15  10    7.83    1.20
  -3  15   9   -0.60    0.51
  -3  15   8    0.07    0.55
  -3  15   7    0.42    0.51
  -3  15   6    5.65    0.93
  -3  15   5    0.94    0.60
  -3  15   4    1.17    0.56
  -3  15   3   -0.27    0.49
  -3  15   2    1.05    0.51
  -3  15   1    2.35    0.64
   3  15  -1    2.66    0.38
  -3  15   0    0.85    0.48
   3  15   0    1.46    0.32
   3  15   1   11.29    0.83
  -3  15  -1   12.30    1.22
   3  15   2   21.56    1.20
  -3  15  -2   20.50    1.56
   3  15   3   -0.12    0.28
  -3  15  -3    0.05    0.44
   3  15   4    4.77    0.69
  -3  15  -4    5.04    0.84
   3  15   5    0.61    0.41
  -3  15  -5    0.94    0.52
   3  15   6    1.96    0.53
  -3  15  -6    2.24    0.63
   3  15   7    5.49    0.88
  -3  15  -7    7.25    1.03
   3 -15   8    3.48    0.81
   3  15   8    1.91    0.58
   3 -15   9    2.07    0.70
   3  15   9    1.40    0.59
   3 -15  10    0.96    0.60
   3  15  10    1.82    0.71
   3 -15  11    0.12    0.47
   3  15  11   -0.29    0.51
   3 -15  12    1.77    0.68
   3  15  12    4.43    1.00
   3 -15  13   -0.93    0.65
  -3  16  10    0.40    0.51
  -3  16   9    0.91    0.48
  -3  16   8    7.36    1.17
  -3  16   7    1.16    0.59
  -3  16   6    8.20    1.16
  -3  16   5    2.95    0.76
  -3  16   4    1.14    0.53
  -3  16   3   16.58    1.49
  -3  16   2   11.62    1.29
  -3  16   1    5.52    0.89
  -3  16   0   20.28    1.61
  -3  16  -1    0.01    0.41
   3  16   2    3.35    0.52
  -3  16  -2    4.80    0.85
  -3  16  -3    0.33    0.43
   3  16   3   -0.14    0.30
   3  16   4    0.65    0.41
  -3  16  -4    0.08    0.42
  -3  16  -5    2.05    0.64
   3  16   5    1.68    0.52
  -3  16  -6   28.16    1.98
   3  16   6   27.59    1.78
  -3  16  -7    0.76    0.51
   3  16   7    1.03    0.52
   3 -16   8    1.89    0.70
   3  16   8    2.42    0.68
   3 -16   9    1.29    0.65
   3  16   9    1.50    0.62
   3 -16  10    8.31    1.23
   3  16  10    8.02    1.22
   3 -16  11    2.47    0.78
   3  16  11    1.06    0.64
  -3  17   9    2.76    0.86
  -3  17   8    1.68    0.59
  -3  17   7    0.39    0.58
  -3  17   6    3.33    0.84
  -3  17   5    0.65    0.57
  -3  17   4    9.05    1.21
  -3  17   3    0.04    0.49
  -3  17   2    0.84    0.47
  -3  17   1    2.51    0.70
  -3  17   0   12.02    1.30
  -3  17  -1    3.42    0.79
  -3  17  -2    1.37    0.58
  -3  17  -3    3.29    0.80
  -3  17  -4    1.95    0.64
  -3  17  -5    3.51    0.76
  -3  17  -6    1.71    0.57
   3 -17   8    0.04    0.49
   3 -17   9    7.88    1.24
   3 -17  10    0.21    0.53
  -3  18   8   13.74    1.66
  -3  18   7    4.97    1.01
  -3  18   6    0.85    0.58
  -3  18   5    0.31    0.45
  -3  18   4    0.21    0.53
  -3  18   3    0.40    0.46
  -3  18   2   26.20    1.99
  -3  18   1    0.26    0.46
  -3  18   0    1.41    0.58
  -3  18  -1    1.15    0.59
  -3  18  -2    2.46    0.71
  -3  18  -3   -1.07    0.56
  -3  18  -4    1.04    0.56
  -3  18  -5   -0.34    0.48
  -3  18  -6    3.85    0.81
   3 -18   8    0.65    0.51
  -3  19   6   -0.51    0.58
  -3  19   5    0.92    0.56
  -3  19   4   -0.38    0.50
  -3  19   3   -0.06    0.46
  -3  19   2    2.19    0.72
  -3  19   1    2.64    0.76
  -3  19   0    1.43    0.63
  -3  19  -1    6.37    1.04
  -3  19  -2    1.42    0.65
  -3  19  -3   -1.14    0.62
  -3  19  -4   10.72    1.31
  -3  20   3    0.27    0.64
  -3  20   2    0.44    0.60
  -3  20   1    1.53    0.69
  -3  20   0    1.15    0.58
  -4   0  21    0.61    0.58
  -4   0  20    9.50    1.39
  -4   0  20   11.43    1.60
  -4   0  19   -1.16    0.58
  -4   0  19    0.96    0.69
  -4   0  18    1.11    0.57
  -4   0  18    0.02    0.57
  -4   0  17    0.38    0.46
  -4   0  17   -1.52    0.76
  -4   0  16    1.33    0.60
  -4   0  16   -0.34    0.52
  -4   0  15   -0.19    0.41
  -4   0  15   -0.36    0.54
  -4   0  14    0.86    0.50
  -4   0  14    0.59    0.49
  -4   0  13    0.32    0.40
   4   0 -13   -0.53    0.38
  -4   0  13   -0.52    0.52
   4   0 -12   72.75    2.61
  -4   0  12   78.21    2.63
  -4   0  12   81.16    2.85
  -4   0  11   -0.23    0.35
   4   0 -11   -0.17    0.28
  -4   0  11   -0.52    0.50
   4   0 -10   25.04    1.37
  -4   0  10   26.79    1.51
   4   0  -9    0.37    0.32
   4   0  -8  850.25    6.91
   4   0  -7   -0.44    0.27
  -4   0   7    0.15    0.23
   4   0  -6  139.06    2.43
  -4   0   6  145.59    2.63
   4   0  -5    0.74    0.24
   4   0  -5    0.27    0.18
  -4   0   5    0.37    0.22
   4   0  -4  395.65    3.91
  -4   0   4  425.04    3.98
  -4   0   3    0.40    0.23
   4   0  -3   -0.06    0.17
   4   0  -2   15.19    0.75
  -4   0   2   16.28    0.77
  -4   0   1    0.21    0.20
   4   0  -1   -0.15    0.15
  -4   0   0  141.18    2.28
   4   0   0  137.49    2.24
  -4   0  -1    0.27    0.23
   4   0   1    0.81    0.26
   4   0   2  390.70    4.40
  -4   0  -2  381.49    4.10
   4   0   2  383.48    4.11
   4   0   3    0.33    0.28
   4   0   3    0.03    0.21
   4   0   4   40.71    1.52
   4   0   5    0.44    0.30
   4   0   6   44.90    1.80
   4   0   7    0.04    0.25
   4   0   8   56.54    2.24
   4   0   8   56.90    2.35
   4   0   9   -0.31    0.43
   4   0   9    0.35    0.33
   4   0  10   50.92    2.45
   4   0  11   -0.25    0.43
   4   0  12   81.84    3.35
   4   0  13   -0.82    0.55
   4   0  14    2.65    0.80
   4   0  15    0.38    0.52
   4   0  16    1.47    0.67
   4   0  17    0.73    0.66
  -4   1  21    0.60    0.65
  -4  -1  21    1.57    0.75
  -4   1  20    0.42    0.57
  -4  -1  20    0.83    0.65
  -4  -1  20   -0.43    0.62
  -4   1  20    0.85    0.76
  -4  -1  19    1.78    0.65
  -4   1  19    1.78    0.69
  -4  -1  19    0.10    0.51
  -4   1  19    2.09    0.82
  -4   1  18    0.24    0.54
  -4  -1  18    0.88    0.55
  -4   1  18    0.30    0.56
  -4   1  17   -0.40    0.60
  -4  -1  17   -0.44    0.52
  -4   1  17   -0.13    0.56
  -4  -1  17   -0.14    0.51
  -4   1  16    0.89    0.54
  -4  -1  16    0.01    0.48
  -4  -1  16   -0.50    0.61
  -4   1  16    0.11    0.52
  -4   1  15    3.14    0.80
  -4  -1  15    2.64    0.71
  -4   1  15    2.59    0.77
  -4  -1  15    3.53    0.80
   4   1 -14    1.93    0.51
  -4  -1  14    0.95    0.50
  -4   1  14    1.40    0.57
  -4  -1  14    0.55    0.45
  -4   1  14    0.80    0.52
   4   1 -13    5.00    0.75
  -4  -1  13    5.23    0.78
   4  -1 -13    4.28    0.73
  -4  -1  13    3.26    0.59
  -4   1  13    4.63    0.82
   4  -1 -12   59.75    2.39
   4   1 -12   57.36    2.28
  -4   1  12   60.81    2.40
  -4  -1  12   60.95    2.28
  -4  -1  12   58.61    2.40
  -4   1  12   66.02    2.61
   4   1 -11   11.63    0.98
  -4   1  11   11.37    1.04
   4  -1 -11   11.80    1.02
  -4  -1  11    9.24    0.97
  -4   1  11   10.98    1.08
   4   1 -10   22.43    1.26
   4  -1 -10   23.20    1.37
  -4   1  10   23.95    1.44
   4  -1  -9   23.28    1.29
   4   1  -9   23.18    1.20
   4  -1  -8  309.80    4.33
   4   1  -8  311.20    4.02
   4  -1  -7  109.80    2.42
   4   1  -7  109.11    2.20
  -4  -1   7  113.53    2.37
   4  -1  -6   17.19    0.93
   4   1  -6   15.83    0.79
  -4  -1   6   17.18    0.87
   4  -1  -5   42.08    1.35
   4   1  -5   41.97    1.16
  -4   1   5   43.61    1.46
   4  -1  -5   43.38    1.45
  -4  -1   5   47.72    1.33
   4  -1  -4   10.35    0.69
  -4  -1   4   11.32    0.65
  -4   1   4   10.42    0.71
   4   1  -4   10.10    0.61
  -4  -1   3   82.06    1.58
   4  -1  -3   80.60    1.81
   4   1  -3   79.51    1.57
  -4   1   3   81.69    1.84
   4   1  -2  126.75    1.95
  -4  -1   2  132.41    2.01
   4  -1  -2  124.17    2.24
  -4   1   2  132.25    2.30
  -4   1   1    2.15    0.34
   4   1  -1    2.02    0.26
  -4  -1   1    2.65    0.33
   4  -1  -1    2.23    0.32
  -4  -1   0   34.11    1.08
  -4   1   0   32.43    1.17
   4   1   0   33.61    1.06
   4  -1   0   33.96    1.18
   4   1   1  124.03    2.31
  -4  -1  -1  120.54    2.14
   4   1   1  122.67    2.12
   4  -1   1  120.55    2.32
   4   1   2   65.30    1.79
   4   1   2   62.82    1.62
   4  -1   2   60.38    1.69
   4   1   3   38.74    1.47
   4   1   3   40.22    1.39
   4  -1   3   38.24    1.42
   4   1   4   77.92    2.23
   4  -1   4   76.43    2.11
   4   1   4   78.21    2.09
   4   1   5   12.62    0.98
   4   1   5   11.55    0.89
   4  -1   5   12.12    0.91
   4   1   6   10.16    0.94
  -4  -1  -6   10.00    0.96
   4   1   6   10.31    0.89
  -4  -1  -7    0.34    0.25
   4   1   7   -0.05    0.41
   4   1   7    0.27    0.25
   4  -1   7    0.09    0.30
  -4  -1  -8    7.59    0.91
   4   1   8    7.94    0.92
   4  -1   8    6.44    0.86
   4  -1   8    7.20    0.81
   4   1   9    7.91    1.00
   4  -1   9    8.34    0.97
  -4  -1  -9    8.68    1.00
   4  -1   9    9.52    0.99
   4  -1  10    3.26    0.72
   4   1  10    4.32    0.81
   4   1  11   51.99    2.61
   4  -1  11   56.09    2.66
   4  -1  12    7.58    1.13
   4   1  12    8.20    1.12
   4   1  13   47.81    2.67
   4  -1  13   48.30    2.66
   4   1  14    0.65    0.56
   4  -1  14   -0.05    0.53
   4  -1  15    3.22    0.88
   4   1  15    1.22    0.70
   4   1  16    3.71    0.96
   4  -1  16    3.44    0.95
   4   1  17   -0.59    0.67
   4  -1  17   -0.76    0.64
  -4  -2  21    1.31    0.63
  -4  -2  21    1.11    0.65
  -4   2  20   -0.16    0.51
  -4  -2  20    0.48    0.46
  -4   2  20   -0.07    0.61
  -4  -2  20    0.14    0.57
  -4   2  19    5.21    1.03
  -4  -2  19    4.09    0.86
  -4   2  19    4.41    1.06
  -4  -2  19    4.30    0.95
  -4   2  18    0.24    0.55
  -4  -2  18   -0.03    0.42
  -4   2  18   -0.36    0.63
  -4   2  17    0.36    0.46
  -4  -2  17    0.06    0.49
  -4   2  17   -0.14    0.47
  -4   2  16    1.67    0.63
  -4  -2  16    0.95    0.46
  -4   2  16    1.84    0.73
  -4   2  15   -0.43    0.55
  -4  -2  15   -0.04    0.38
  -4   2  15    0.59    0.47
   4   2 -14   -0.26    0.37
  -4   2  14    0.70    0.51
  -4  -2  14    0.19    0.37
  -4   2  14    0.53    0.53
   4   2 -13    0.57    0.33
  -4   2  13    0.68    0.47
  -4  -2  13    1.77    0.54
  -4   2  13    0.39    0.52
   4   2 -12   25.20    1.49
  -4   2  12   27.15    1.70
  -4  -2  12   24.47    1.41
   4  -2 -12   25.93    1.64
  -4  -2  12   24.57    1.51
  -4   2  12   24.45    1.72
   4   2 -11    9.84    0.90
   4  -2 -11   10.39    1.01
  -4  -2  11   10.81    1.00
  -4   2  11   10.67    1.07
   4  -2 -10    1.77    0.47
   4   2 -10    1.12    0.41
  -4   2  10    2.05    0.55
   4   2  -9    3.99    0.62
   4  -2  -9    3.24    0.54
  -4  -2   9    4.02    0.54
  -4   2   9    3.61    0.67
   4  -2  -8   14.11    1.01
   4   2  -8   13.83    0.85
  -4  -2   8   13.51    0.89
   4  -2  -7   13.99    0.93
   4   2  -7   15.82    0.81
  -4  -2   7   13.57    0.80
   4  -2  -6   73.77    1.98
   4   2  -6   73.13    1.55
  -4  -2   6   78.21    1.70
   4  -2  -5   93.84    2.13
   4   2  -5   87.21    1.52
  -4  -2   5   94.98    1.73
   4  -2  -5   90.53    2.20
   4   2  -4  214.90    2.21
   4  -2  -4  225.34    3.29
  -4  -2   4  216.66    2.43
   4   2  -4  218.05    2.47
  -4   2   4  219.73    3.30
  -4   2   3  170.62    2.78
   4  -2  -3  164.76    2.76
  -4  -2   3  162.32    2.03
   4   2  -3  160.61    2.02
   4  -2  -2  131.82    2.42
   4   2  -2  129.70    1.79
  -4  -2   2  129.25    1.78
   4  -2  -1    9.91    0.68
  -4  -2   1    9.78    0.53
   4   2  -1   10.11    0.52
  -4  -2   0   13.05    0.64
   4   2   0   12.42    0.66
   4  -2   0   11.92    0.76
   4   2   0   11.25    0.59
   4   2   1    9.67    0.65
   4  -2   1    8.62    0.68
   4   2   1    8.23    0.55
   4   2   2  288.42    3.71
   4   2   2  281.39    3.38
   4  -2   2  283.75    3.78
   4   2   3  131.65    2.73
   4   2   3  133.91    2.52
   4  -2   3  130.95    2.68
  -4  -2  -4    3.13    0.50
   4   2   4    2.76    0.47
   4  -2   4    4.11    0.54
   4   2   4    3.60    0.49
  -4  -2  -5  204.10    3.79
   4   2   5  214.84    3.93
   4   2   5  215.29    3.69
   4  -2   5  217.53    3.79
   4   2   6   13.13    1.08
  -4  -2  -6   14.18    1.09
   4  -2   6   14.59    1.06
   4   2   7    9.39    0.99
  -4  -2  -7    9.63    0.95
   4  -2   7    9.60    0.92
   4   2   8   17.12    1.35
  -4  -2  -8   16.37    1.29
   4  -2   8   14.31    1.22
   4  -2   8   16.65    1.25
  -4  -2  -9    1.06    0.39
   4  -2   9    0.45    0.40
   4   2   9    0.79    0.48
   4   2  10   25.33    1.77
   4  -2  10   24.58    1.70
   4  -2  11   -0.40    0.54
   4   2  11    0.06    0.49
   4  -2  12    0.60    0.50
   4   2  12   -0.60    0.59
   4  -2  13    2.87    0.79
   4   2  13    1.24    0.63
   4   2  14    0.56    0.59
   4  -2  14    0.68    0.48
   4   2  15   -0.22    0.54
   4  -2  15   -0.39    0.55
   4  -2  16    1.07    0.70
   4   2  16   -0.05    0.70
   4   2  17   -0.11    0.51
   4  -2  17   -0.01    0.62
  -4  -3  21   -0.36    0.74
  -4  -3  20   -0.10    0.45
  -4  -3  20    0.59    0.62
  -4   3  19    0.07    0.50
  -4  -3  19    0.38    0.55
  -4   3  19   -0.84    0.65
  -4  -3  18    1.01    0.58
  -4   3  18   -0.07    0.57
  -4   3  18   -0.38    0.61
  -4   3  17    3.26    0.80
  -4  -3  17    2.75    0.69
  -4   3  17    1.64    0.76
  -4   3  16    3.22    0.79
  -4  -3  16    2.44    0.64
  -4   3  16    2.07    0.73
   4   3 -15    1.04    0.44
  -4   3  15    0.23    0.44
  -4  -3  15    2.11    0.59
  -4   3  15    1.23    0.57
  -4  -3  14    9.54    1.00
  -4   3  14    9.56    1.15
   4   3 -14    9.40    1.01
  -4   3  14    9.71    1.24
  -4   3  13    1.17    0.55
   4   3 -13    0.71    0.33
  -4  -3  13    1.34    0.46
  -4   3  13    1.65    0.62
   4   3 -12   15.20    1.12
  -4   3  12   17.02    1.47
   4   3 -11   11.11    0.91
   4  -3 -11   12.27    1.13
  -4   3  11   12.15    1.19
   4   3 -10  150.86    3.05
  -4  -3  10  160.76    3.00
   4  -3 -10  156.88    3.70
  -4   3  10  162.30    3.83
   4   3  -9    4.01    0.49
   4  -3  -9    4.73    0.64
  -4  -3   9    5.46    0.55
  -4  -3   9    4.80    0.60
  -4   3   9    5.09    0.77
   4   3  -8   11.46    0.73
   4  -3  -8   12.66    0.97
  -4   3   8   11.02    0.98
  -4  -3   8   11.40    0.76
   4   3  -7   16.77    0.79
   4  -3  -7   17.31    1.07
  -4  -3   7   18.63    0.87
   4  -3  -6   36.35    1.48
   4   3  -6   36.97    1.02
   4  -3  -6   38.64    1.56
  -4  -3   6   38.65    1.12
   4  -3  -5    9.42    0.76
   4   3  -5   10.02    0.47
  -4  -3   5   10.11    0.52
   4  -3  -5    9.41    0.77
   4   3  -4   88.61    1.20
  -4  -3   4   90.23    1.38
   4  -3  -4   89.93    2.24
   4   3  -3   11.40    0.48
  -4  -3   3   11.10    0.47
   4  -3  -3   11.72    0.82
   4   3  -2   72.95    1.24
   4   3  -2   70.55    1.19
   4  -3  -2   70.48    1.90
  -4  -3   2   69.84    1.18
   4   3  -1   14.13    0.62
   4  -3  -1   13.47    0.83
   4   3  -1   13.32    0.56
   4   3   0    0.36    0.16
   4  -3   0    0.06    0.18
   4   3   0    0.48    0.16
   4   3   1    5.44    0.49
   4   3   1    5.52    0.45
   4  -3   1    5.18    0.54
   4   3   2   11.22    0.77
   4   3   2   10.15    0.66
   4  -3   2    9.89    0.75
  -4  -3  -3  109.90    2.46
   4   3   3  116.43    2.58
   4   3   3  116.61    2.35
   4  -3   3  122.27    2.65
   4   3   4   43.11    1.71
  -4  -3  -4   39.93    1.59
   4  -3   4   43.22    1.66
   4   3   5    0.29    0.36
  -4  -3  -5    0.69    0.27
   4  -3   5    0.63    0.28
   4   3   6   34.55    1.74
  -4  -3  -6   34.39    1.68
   4  -3   6   37.28    1.69
   4   3   7  133.98    3.53
   4  -3   7  133.63    3.43
  -4  -3  -7  128.62    3.42
   4  -3   7  133.20    3.32
   4  -3   8   55.97    2.33
   4   3   8   55.70    2.40
  -4  -3  -8   55.49    2.35
   4  -3   8   56.64    2.27
   4  -3   9    5.16    0.74
   4   3   9    5.53    0.87
   4   3  10    0.37    0.48
   4  -3  10   -0.12    0.47
   4  -3  11   12.70    1.32
   4   3  11   11.28    1.24
   4  -3  12    7.38    1.07
   4   3  12    6.56    1.04
   4  -3  13    4.17    0.89
   4   3  13    4.85    0.98
   4  -3  14   40.51    2.54
   4   3  14   41.23    2.65
   4   3  15    4.10    1.00
   4  -3  15    4.94    1.12
   4   3  16   -0.34    0.51
   4  -3  16    0.89    0.60
   4   3  17    1.11    0.70
   4  -3  17    2.50    0.88
  -4  -4  19    1.80    0.63
  -4   4  19    1.29    0.69
  -4   4  19    0.85    0.74
  -4   4  18    0.12    0.51
  -4  -4  18    0.20    0.44
  -4   4  17    3.02    0.87
  -4  -4  17    3.57    0.80
  -4   4  17    3.61    0.92
  -4   4  16    1.76    0.68
  -4  -4  16    2.12    0.61
  -4   4  16    3.38    0.88
   4   4 -15    2.24    0.54
  -4   4  15    1.54    0.63
  -4  -4  15    1.51    0.55
  -4   4  15    1.83    0.68
   4   4 -14    0.53    0.36
  -4  -4  14    0.21    0.42
  -4   4  14    0.23    0.44
   4   4 -13    1.41    0.43
  -4  -4  13    1.24    0.43
  -4   4  13    1.43    0.58
   4   4 -12    0.23    0.27
  -4   4  12    0.04    0.47
   4  -4 -11    0.76    0.37
  -4  -4  11    0.33    0.22
   4   4 -11    1.07    0.31
  -4   4  11    0.52    0.43
   4  -4 -10    1.20    0.43
   4   4 -10    0.97    0.31
  -4  -4  10    0.89    0.31
  -4  -4  10    0.03    0.21
  -4   4  10    1.09    0.50
   4   4  -9   -0.14    0.22
   4  -4  -9    0.28    0.29
  -4  -4   9    0.05    0.25
  -4   4   9    0.47    0.41
   4   4  -8    8.83    0.60
   4  -4  -8    9.96    0.90
  -4   4   8   10.06    0.95
  -4  -4   8    9.35    0.66
   4   4  -7    9.10    0.52
   4  -4  -7   10.48    0.88
  -4  -4   7    9.94    0.59
  -4   4   7    8.85    0.90
   4   4  -6    6.39    0.37
   4  -4  -6    6.85    0.68
  -4  -4   6    6.40    0.42
   4  -4  -6    6.03    0.66
   4  -4  -5   94.05    2.40
   4   4  -5   89.35    1.06
  -4  -4   5   90.98    1.31
   4  -4  -5   90.59    2.41
   4  -4  -4   26.29    1.28
  -4  -4   4   26.73    0.62
   4   4  -3   21.61    0.48
  -4  -4   3   22.16    0.52
   4   4  -3   21.95    0.54
   4  -4  -3   23.01    1.15
   4   4  -2   18.40    0.57
   4   4  -2   17.62    0.52
   4  -4  -2   18.37    1.03
   4   4  -1    1.12    0.21
   4  -4  -1    1.02    0.37
   4   4  -1    0.78    0.15
   4   4   0   14.26    0.71
   4  -4   0   14.48    0.90
   4   4   0   14.84    0.61
   4   4   1  120.47    2.28
   4  -4   1  118.57    2.57
   4   4   1  121.26    1.96
   4   4   2   89.16    2.14
   4   4   2   89.82    1.88
  -4  -4  -2   84.91    2.00
   4  -4   2   86.24    2.25
   4   4   3  194.84    3.41
  -4  -4  -3  190.82    3.24
   4  -4   3  190.35    3.47
  -4  -4  -4   13.54    0.95
   4   4   4   16.04    1.08
   4  -4   4   14.76    1.00
   4   4   5   87.53    2.61
  -4  -4  -5   85.10    2.52
   4  -4   5   84.40    2.45
  -4  -4  -6    3.39    0.58
   4   4   6    3.55    0.62
   4  -4   6    3.37    0.57
   4   4   7   70.95    2.62
  -4  -4  -7   73.62    2.62
   4  -4   7   73.20    2.57
   4  -4   7   73.67    2.50
   4   4   8   21.53    1.53
   4  -4   8   22.43    1.48
  -4  -4  -8   19.00    1.41
   4  -4   8   21.04    1.42
   4  -4   9   18.47    1.41
   4   4   9   18.86    1.51
   4   4  10    5.98    0.96
   4  -4  10    5.59    0.83
   4   4  11    5.54    0.91
   4  -4  11    7.87    1.05
   4   4  12   -0.89    0.66
   4  -4  12   -0.41    0.54
   4  -4  13    0.11    0.46
   4   4  13   -0.76    0.56
   4  -4  14    1.07    0.64
   4   4  14    2.65    0.79
   4  -4  15    1.04    0.54
   4   4  15    0.92    0.59
   4   4  16   -0.96    0.68
   4  -4  16   -0.57    0.53
   4  -4  17    0.69    0.73
  -4  -5  18    0.08    0.51
  -4   5  18   -0.91    0.70
  -4  -5  17    0.51    0.40
  -4   5  17   -0.35    0.60
  -4  -5  16   -0.02    0.34
  -4   5  16   -0.21    0.50
  -4  -5  15    1.16    0.50
  -4   5  15    0.77    0.62
  -4  -5  14    2.53    0.54
   4   5 -14    2.50    0.52
  -4   5  14    2.08    0.70
   4   5 -13    5.98    0.71
  -4   5  13    5.18    0.97
   4   5 -12   24.49    1.32
  -4   5  12   24.68    1.78
   4   5 -11   24.64    1.21
  -4  -5  11   25.13    1.20
  -4   5  11   25.88    1.74
   4   5 -10   32.12    1.26
  -4  -5  10   36.04    1.29
   4  -5 -10   32.73    1.81
  -4   5  10   33.17    1.85
  -4  -5   9   50.67    1.35
   4   5  -9   45.80    1.34
   4  -5  -9   51.47    2.15
  -4  -5   9   49.52    1.55
  -4   5   9   49.85    2.17
   4   5  -8    1.80    0.26
   4  -5  -8    1.94    0.46
  -4   5   8    1.97    0.52
  -4  -5   8    1.36    0.28
   4  -5  -7    1.37    0.37
   4   5  -7    1.18    0.17
  -4  -5   7    1.43    0.24
   4  -5  -6    4.18    0.60
   4  -5  -6    4.49    0.61
  -4  -5   6    4.89    0.32
   4  -5  -5    4.33    0.59
   4  -5  -5    3.76    0.57
  -4  -5   5    3.46    0.20
   4  -5  -4   30.37    1.45
   4  -5  -3  158.61    3.17
   4   5  -2   72.56    0.93
   4  -5  -2   74.68    2.15
   4   5  -1   33.39    0.89
   4   5  -1   32.49    0.71
   4  -5  -1   31.36    1.39
   4   5   0    5.10    0.43
   4  -5   0    5.73    0.62
   4   5   0    5.27    0.37
   4   5   1    3.58    0.36
   4   5   1    3.18    0.38
  -4  -5  -1    3.77    0.41
   4  -5   1    3.37    0.51
   4   5   2    1.26    0.30
  -4  -5  -2    2.23    0.37
   4  -5   2    1.34    0.34
   4   5   3   93.65    2.40
  -4  -5  -3   93.36    2.32
   4  -5   3   94.77    2.53
   4   5   4    6.94    0.76
  -4  -5  -4    6.73    0.70
   4  -5   4    6.74    0.71
  -4  -5  -5    2.90    0.51
   4   5   5    3.40    0.57
   4  -5   5    2.61    0.47
   4   5   6  125.57    3.35
   4  -5   6  133.11    3.35
  -4  -5  -6  127.66    3.33
   4  -5   6  127.63    3.21
   4   5   7  123.23    3.49
  -4  -5  -7  125.54    3.48
   4  -5   7  123.24    3.35
   4  -5   7  123.36    3.28
  -4  -5  -8   12.21    1.16
   4  -5   8   12.58    1.18
   4   5   8   13.07    1.26
   4  -5   9   10.82    1.14
   4   5   9   11.63    1.23
   4  -5  10    1.93    0.59
   4   5  10    1.83    0.57
   4  -5  11   17.51    1.55
   4   5  11   16.17    1.54
   4   5  12    4.72    1.01
   4  -5  12    5.98    1.00
   4  -5  13   24.80    1.93
   4   5  13   26.26    2.08
   4  -5  14   12.79    1.49
   4   5  14   13.15    1.58
   4  -5  15   16.78    1.77
   4   5  15   15.81    1.78
   4   5  16    0.18    0.50
   4  -5  16   -0.71    0.69
   4  -5  17    0.17    0.56
  -4   6  18    4.43    1.09
  -4  -6  17    2.70    0.62
  -4   6  17    1.42    0.73
  -4  -6  16    0.28    0.38
  -4   6  16    0.30    0.59
  -4  -6  15    2.14    0.55
  -4   6  15    2.02    0.79
  -4  -6  14    2.91    0.58
   4   6 -14    3.16    0.56
  -4   6  14    2.43    0.74
   4   6 -13    4.29    0.59
  -4   6  13    4.05    0.86
  -4  -6  12    1.02    0.33
   4   6 -12    1.11    0.29
  -4   6  12    0.11    0.44
  -4  -6  11   28.63    1.20
  -4   6  11   27.27    1.81
  -4  -6  10    7.44    0.57
  -4   6  10    8.26    1.04
  -4  -6   9   27.11    0.90
   4  -6  -9   30.70    1.72
  -4   6   9   28.58    1.71
  -4  -6   9   28.42    1.10
   4  -6  -8   10.44    1.00
  -4   6   8    7.51    0.91
  -4  -6   8    8.04    0.52
   4  -6  -7   10.75    0.97
  -4  -6   7   10.38    0.47
  -4   6   7   10.35    0.97
   4  -6  -6   41.11    1.79
  -4  -6   6   36.56    0.59
   4  -6  -6   37.82    1.79
  -4  -6   6   37.30    0.60
   4  -6  -5  129.53    3.13
   4  -6  -5  133.35    3.18
   4  -6  -4  119.98    2.94
   4  -6  -3  181.09    3.53
   4  -6  -2  120.65    2.86
   4   6  -1   35.51    0.88
   4  -6  -1   35.62    1.54
   4   6  -1   35.13    0.66
  -4  -6   0   15.89    0.71
   4   6   0   16.81    0.74
   4  -6   0   15.18    1.00
   4   6   0   15.59    0.60
  -4  -6  -1   24.28    1.00
   4   6   1   25.62    1.05
   4  -6   1   23.50    1.27
  -4  -6  -2   28.27    1.21
   4   6   2   30.25    1.25
   4  -6   2   29.29    1.41
  -4  -6  -3   19.71    1.11
   4   6   3   19.48    1.12
   4  -6   3   21.63    1.26
   4   6   4  160.10    3.41
  -4  -6  -4  161.56    3.38
   4  -6   4  156.25    3.42
  -4   6  -5   72.18    2.36
   4   6   5   72.17    2.45
  -4  -6  -5   68.57    2.34
   4  -6   5   72.26    2.39
   4   6   6   66.28    2.48
  -4  -6  -6   67.56    2.47
   4  -6   6   68.51    2.41
  -4  -6  -7   -0.15    0.32
   4   6   7    0.18    0.45
   4  -6   7   -0.13    0.37
   4  -6   7    0.04    0.24
  -4  -6  -8    2.60    0.62
   4   6   8    2.57    0.68
   4  -6   8    2.09    0.65
   4  -6   9   75.21    2.89
   4   6   9   81.38    3.15
   4  -6  10   17.18    1.50
   4   6  10   17.55    1.60
   4  -6  11   22.07    1.74
   4   6  11   20.20    1.75
   4   6  12    0.47    0.48
   4  -6  12    2.03    0.70
   4   6  13   -0.19    0.51
   4  -6  13    0.16    0.54
   4   6  14    1.45    0.74
   4  -6  14    2.45    0.78
   4   6  15    0.87    0.59
   4  -6  15    1.36    0.67
   4  -6  16   -0.11    0.58
   4   6  16   -0.33    0.60
  -4   7  17    0.67    0.60
  -4  -7  16    1.09    0.46
  -4   7  16    2.64    0.81
  -4  -7  15   10.89    0.99
  -4   7  15   11.09    1.37
  -4   7  14    0.05    0.44
  -4   7  13   12.25    1.39
  -4  -7  12   16.69    0.97
  -4   7  12   15.55    1.50
  -4  -7  11   21.34    0.98
  -4   7  11   22.09    1.69
  -4  -7  10    0.18    0.17
  -4   7  10    0.80    0.56
  -4  -7  10    0.33    0.20
  -4  -7   9   34.68    0.87
  -4  -7   9   33.79    1.08
  -4  -7   9   36.22    1.15
  -4   7   9   35.16    1.92
   4  -7  -8   18.17    1.33
  -4   7   8   16.32    1.32
  -4  -7   8   17.52    0.67
  -4  -7   8   16.84    0.64
   4  -7  -7    5.63    0.75
  -4   7   7    3.71    0.64
  -4  -7   7    5.85    0.28
  -4  -7   7    5.66    0.27
   4  -7  -6   45.06    1.97
   4  -7  -6   41.34    1.92
  -4   7   6   40.38    1.86
   4  -7  -5   41.99    1.86
   4  -7  -5   36.59    1.76
   4  -7  -4   15.98    1.15
   4  -7  -3   52.77    2.02
   4  -7  -2   17.59    1.17
  -4  -7   1    2.48    0.25
   4   7  -1    3.07    0.27
   4   7  -1    2.96    0.19
   4   7  -1    2.99    0.19
   4  -7  -1    2.96    0.50
  -4  -7   0   48.67    1.29
   4   7   0   48.71    1.26
   4   7   0   50.10    1.06
   4  -7   0   51.06    1.91
   4   7   1   18.41    0.89
  -4  -7  -1   15.10    0.83
   4  -7   1   14.78    1.05
   4   7   2   32.47    1.33
  -4  -7  -2   30.93    1.31
   4  -7   2   30.18    1.49
  -4   7  -2   29.68    1.47
   4   7   3   22.33    1.19
  -4  -7  -3   20.90    1.18
   4  -7   3   20.00    1.24
  -4   7  -3   20.56    1.25
   4   7   4    3.10    0.52
  -4  -7  -4    2.97    0.48
  -4   7  -4    3.37    0.59
   4  -7   4    2.75    0.51
   4   7   5    0.15    0.29
  -4  -7  -5    0.19    0.38
   4  -7   5    0.35    0.23
  -4   7  -5    0.13    0.31
  -4   7  -6   11.83    1.05
   4   7   6   10.65    1.05
  -4  -7  -6   12.62    1.10
   4  -7   6   12.93    1.10
  -4  -7  -7    6.16    0.82
   4  -7   7    8.61    0.99
   4   7   7    7.57    0.93
   4   7   8    4.61    0.81
   4  -7   8    5.92    0.85
   4   7   9    3.70    0.77
   4  -7   9    4.60    0.81
   4   7  10    5.95    1.03
   4  -7  10    5.98    0.94
   4   7  11    0.72    0.59
   4  -7  11    1.11    0.57
   4   7  12   57.84    3.01
   4  -7  12   59.26    2.88
   4  -7  13   15.61    1.61
   4   7  13   16.54    1.73
   4  -7  14    7.45    1.23
   4   7  14    5.88    1.15
   4   7  15    6.78    1.21
   4  -7  15    8.92    1.32
   4   7  16    0.22    0.61
   4  -7  16   -0.03    0.49
  -4   8  17    1.72    0.81
  -4   8  16    2.44    0.80
  -4   8  15    4.06    0.94
  -4   8  14    5.93    1.09
  -4  -8  13    8.22    0.74
  -4   8  13    8.60    1.19
  -4  -8  12    0.18    0.22
  -4  -8  12    0.27    0.24
  -4   8  12    0.24    0.47
  -4  -8  11   21.62    0.90
  -4   8  11   24.57    1.79
  -4  -8  11   21.30    1.03
  -4  -8  10   10.54    0.53
  -4  -8  10   11.20    0.67
  -4   8  10   12.10    1.25
  -4  -8   9   30.37    0.92
  -4   8   9   30.07    1.87
  -4  -8   9   30.62    0.97
  -4  -8   8    1.06    0.17
  -4  -8   8    1.10    0.17
  -4   8   8    0.66    0.41
  -4   8   7   19.45    1.41
   4  -8  -6    0.44    0.28
   4  -8  -6    0.46    0.35
  -4   8   6    0.14    0.40
   4  -8  -5  129.50    3.38
  -4   8   5  127.09    3.28
   4  -8  -5  129.57    3.42
  -4   8   4   13.26    1.08
   4  -8  -4   16.31    1.21
   4  -8  -3  137.45    3.37
  -4   8   3  140.57    3.29
  -4   8   2    1.20    0.46
   4  -8  -2    0.37    0.34
  -4  -8   1    0.60    0.17
   4   8  -1    0.34    0.09
  -4   8   1    0.17    0.30
   4  -8  -1    0.19    0.26
   4   8  -1    0.29    0.08
  -4  -8   0    1.60    0.28
   4   8   0    1.71    0.29
  -4   8   0    0.89    0.38
   4  -8   0    1.74    0.40
   4   8   0    1.64    0.24
   4   8   1   79.76    1.87
  -4  -8  -1   79.63    1.98
   4  -8   1   77.82    2.47
  -4   8  -1   78.44    2.45
   4   8   2   29.40    1.27
  -4  -8  -2   28.57    1.30
   4  -8   2   28.53    1.51
  -4   8  -2   28.67    1.51
  -4  -8  -3   71.33    2.22
   4   8   3   75.54    2.23
   4  -8   3   74.65    2.47
  -4   8  -3   73.84    2.42
   4   8   4    2.31    0.49
  -4  -8  -4    2.58    0.48
   4  -8   4    2.69    0.54
  -4   8  -4    2.88    0.59
   4   8   5   27.79    1.55
  -4  -8  -5   26.15    1.54
  -4   8  -5   25.62    1.51
   4  -8   5   24.72    1.52
   4   8   6    4.02    0.68
  -4  -8  -6    3.82    0.67
  -4   8  -6    4.39    0.71
   4   8   7    0.65    0.47
   4  -8   7   -0.66    0.53
  -4  -8  -7   -0.19    0.36
   4   8   8   28.46    1.87
   4  -8   8   27.29    1.74
   4  -8   9   61.04    2.67
   4   8   9   62.04    2.84
   4  -8  10   14.12    1.39
   4   8  10   14.99    1.49
   4   8  11    2.33    0.71
   4  -8  11    2.23    0.71
   4  -8  12    0.49    0.61
   4   8  12   -0.20    0.50
   4   8  13   13.40    1.59
   4  -8  13   18.59    1.74
   4   8  14    0.76    0.63
   4  -8  14    0.26    0.53
   4   8  15    1.59    0.84
   4  -8  15    3.45    0.89
   4  -8  16    0.78    0.69
  -4   9  16    1.20    0.74
  -4   9  15    0.45    0.46
  -4   9  14   13.27    1.58
  -4  -9  13    0.14    0.20
  -4   9  13    0.16    0.52
  -4  -9  12    1.69    0.30
  -4   9  12    2.01    0.67
  -4  -9  11    1.75    0.26
  -4   9  11    2.37    0.71
  -4  -9  11    2.31    0.35
  -4  -9  10   22.15    0.60
  -4  -9  10   24.37    0.88
  -4  -9   9    8.72    0.43
  -4  -9   9    9.60    0.45
  -4   9   8   22.80    1.61
  -4   9   7    0.82    0.46
  -4   9   6    7.75    0.93
  -4   9   5   22.95    1.47
   4  -9  -5   21.68    1.47
  -4   9   4   35.53    1.78
   4  -9  -4   36.80    1.87
   4  -9  -3    0.91    0.40
  -4   9   3    1.10    0.45
  -4  -9   2    1.37    0.19
   4  -9  -2    1.17    0.39
  -4   9   2    0.92    0.44
   4   9  -1    5.86    0.27
  -4  -9   1    7.41    0.49
   4   9  -1    6.95    0.28
  -4   9   1    7.39    0.82
   4  -9  -1    6.85    0.80
  -4  -9   0   11.07    0.70
   4  -9   0   11.35    1.00
  -4   9   0   10.90    0.98
   4   9   0   11.76    0.55
  -4  -9  -1    0.30    0.22
   4   9   1    0.65    0.30
  -4   9  -1   -0.22    0.33
   4  -9   1    0.11    0.26
   4   9   1    0.47    0.23
   4   9   2    5.94    0.62
  -4  -9  -2    6.06    0.65
  -4   9  -2    5.14    0.70
   4  -9   2    5.06    0.69
  -4  -9  -3    0.54    0.32
   4   9   3    0.31    0.30
  -4   9  -3   -0.31    0.39
   4  -9   3    0.14    0.23
   4   9   4   59.29    2.13
  -4  -9  -4   56.82    2.18
   4  -9   4   58.71    2.30
  -4   9  -4   56.94    2.24
  -4  -9  -5    0.22    0.28
   4   9   5    0.93    0.44
  -4   9  -5   -0.08    0.38
  -4  -9  -6    4.87    0.74
   4   9   6    5.70    0.83
  -4   9  -6    5.69    0.79
  -4  -9  -7    0.01    0.36
   4   9   7    0.87    0.50
   4  -9   8    6.52    0.93
   4   9   8    6.54    0.92
   4  -9   9    6.24    0.95
   4   9   9    6.36    0.99
   4  -9  10   30.97    2.05
   4   9  10   28.61    2.04
   4  -9  11    1.08    0.56
   4   9  11   -0.39    0.58
   4   9  12   13.44    1.55
   4  -9  12   15.24    1.56
   4  -9  13   -0.14    0.51
   4   9  13   -1.12    0.78
   4  -9  14   11.13    1.44
   4   9  14    9.99    1.47
   4  -9  15   -0.38    0.57
   4   9  15   -0.31    0.65
   4  -9  16    0.76    0.58
  -4  10  16    1.96    0.82
  -4  10  15    1.79    0.77
  -4  10  14    0.41    0.50
  -4  10  13   -0.35    0.56
  -4  10  12    0.08    0.51
  -4 -10  11    0.16    0.13
  -4  10  11   -0.18    0.45
  -4  10  10    3.63    0.85
  -4 -10  10    3.00    0.30
  -4  10   9   11.99    1.29
  -4  10   8    8.82    1.09
  -4  10   7    4.42    0.73
  -4  10   6    0.12    0.38
  -4  10   5   45.92    2.11
  -4  10   4   46.67    2.10
  -4  10   3   88.19    2.82
  -4 -10   2   36.85    0.90
  -4  10   2   36.79    1.84
   4 -10  -2   39.77    1.96
  -4 -10   1    2.81    0.33
  -4  10   1    2.44    0.59
   4  10  -1    2.59    0.19
   4 -10  -1    2.23    0.55
  -4 -10   0    2.64    0.37
   4  10   0    2.60    0.29
  -4  10   0    2.34    0.56
   4 -10   0    1.68    0.41
  -4 -10  -1    2.67    0.41
  -4  10  -1    2.29    0.54
   4  10   1    3.20    0.37
   4 -10   1    2.37    0.52
   4  10   2   69.24    2.00
  -4 -10  -2   66.52    2.13
  -4  10  -2   66.39    2.45
   4 -10   2   66.75    2.49
   4  10   2   68.05    1.81
   4  10   3   47.22    1.78
  -4 -10  -3   44.75    1.89
   4  10   3   48.41    1.70
  -4  10  -3   43.77    2.00
   4  10   4   14.94    1.11
  -4 -10  -4   14.71    1.15
  -4  10  -4   15.79    1.24
   4  10   5   15.85    1.21
  -4 -10  -5   15.59    1.27
  -4  10  -5   17.31    1.32
  -4 -10  -6   -0.33    0.38
   4  10   6   -0.67    0.49
  -4  10  -6    0.01    0.37
   4  10   7    1.55    0.56
  -4  10  -7    2.42    0.62
   4  10   8    2.86    0.68
   4 -10   8    2.00    0.61
   4 -10   9   10.56    1.20
   4  10   9    9.60    1.15
   4 -10  10    0.47    0.45
   4  10  10    0.32    0.48
   4  10  11    1.84    0.67
   4 -10  11    1.09    0.55
   4 -10  12   -0.31    0.52
   4  10  12   -0.72    0.57
   4  10  13    2.19    0.77
   4 -10  13    1.46    0.60
   4 -10  14    1.72    0.78
   4  10  14    1.23    0.68
   4 -10  15    0.31    0.52
  -4  11  15    4.62    1.01
  -4  11  14    0.02    0.54
  -4  11  13    0.98    0.65
  -4  11  12   -0.29    0.64
  -4  11  11   52.21    2.77
  -4  11  10   17.54    1.66
  -4  11   9   48.86    2.52
  -4  11   8    1.42    0.53
  -4  11   7    0.34    0.42
  -4  11   6   25.36    1.69
  -4  11   5   -0.32    0.40
  -4  11   4   23.51    1.56
  -4  11   3   41.96    2.03
  -4 -11   2    1.96    0.27
  -4  11   2    1.46    0.51
  -4 -11   1    6.12    0.51
  -4  11   1    6.19    0.81
   4  11  -1    5.62    0.30
  -4 -11   0    4.41    0.51
  -4  11   0    2.79    0.60
   4  11   0    3.75    0.34
  -4 -11  -1   -0.30    0.27
  -4  11  -1   -0.31    0.36
   4  11   1    0.04    0.18
  -4 -11  -2   10.44    0.90
   4  11   2   12.56    0.82
  -4  11  -2   11.18    1.09
  -4 -11  -3    4.61    0.66
   4  11   3    5.78    0.69
   4  11   3    4.72    0.59
  -4  11  -3    4.07    0.71
  -4 -11  -4    2.76    0.58
   4  11   4    1.46    0.48
   4  11   4    2.98    0.56
  -4  11  -4    2.34    0.64
  -4 -11  -5    4.28    0.71
   4  11   5    5.14    0.73
   4  11   5    4.59    0.67
  -4  11  -5    4.55    0.79
  -4 -11  -6    1.34    0.44
   4  11   6   -0.17    0.38
  -4  11  -6    0.72    0.43
  -4  11  -7   52.42    2.42
   4  11   7   49.13    2.38
   4 -11   8    3.79    0.83
   4  11   8    3.28    0.76
   4 -11   9    4.64    0.86
   4  11   9    6.13    1.00
   4  11  10    9.06    1.23
   4 -11  10    9.76    1.23
   4 -11  11    0.55    0.51
   4  11  11   -0.38    0.61
   4 -11  12    1.36    0.65
   4  11  12    1.69    0.73
   4  11  13   12.68    1.65
   4 -11  13   13.23    1.55
   4 -11  14    3.08    0.91
   4  11  14    3.96    1.03
   4 -11  15    4.37    1.07
  -4  12  14    9.66    1.43
  -4  12  13    0.95    0.60
  -4  12  12    2.33    0.81
  -4  12  11    0.27    0.48
  -4  12  10    1.09    0.52
  -4  12   9    0.16    0.45
  -4  12   8    6.11    0.96
  -4  12   7    0.92    0.52
  -4  12   6   94.27    3.28
  -4  12   5    0.04    0.42
  -4  12   4   36.54    2.01
  -4 -12   3   17.00    0.54
  -4  12   3   17.55    1.39
  -4 -12   2    3.07    0.33
  -4  12   2    2.60    0.59
  -4 -12   1    1.74    0.30
   4  12  -1    1.74    0.19
  -4  12   1    1.87    0.52
  -4 -12   0    3.24    0.45
   4  12   0    4.00    0.36
  -4  12   0    2.64    0.61
  -4 -12  -1    1.22    0.32
  -4  12  -1    1.18    0.46
   4  12   1    1.13    0.26
  -4 -12  -2   10.23    0.93
  -4  12  -2   11.16    1.11
   4  12   2   12.43    0.83
  -4 -12  -3    0.37    0.37
   4  12   3    0.71    0.34
  -4  12  -3    0.74    0.47
  -4 -12  -4   28.61    1.70
   4  12   4   34.16    1.73
   4  12   4   32.62    1.56
  -4  12  -4   31.48    1.86
  -4 -12  -5    1.14    0.42
   4  12   5    0.90    0.36
   4  12   5    0.91    0.42
  -4  12  -5    1.12    0.51
   4  12   6   32.03    1.87
  -4  12  -6   30.66    1.91
   4  12   6   30.95    1.77
   4  12   7    2.50    0.69
   4  12   7    2.12    0.61
  -4  12  -7    1.44    0.59
   4 -12   8    2.96    0.79
   4  12   8    1.95    0.66
   4  12   8    2.28    0.64
   4 -12   9    0.82    0.56
   4  12   9    0.61    0.48
   4 -12  10    0.10    0.45
   4  12  10    0.74    0.49
   4 -12  11   -0.16    0.49
   4  12  11   -0.57    0.62
   4 -12  12    0.75    0.56
   4  12  12    0.77    0.62
   4 -12  13    0.95    0.68
   4  12  13   -0.25    0.71
   4 -12  14    2.42    0.80
  -4  13  13    1.13    0.61
  -4  13  12    0.01    0.58
  -4  13  11    6.32    1.10
  -4  13  10    0.31    0.48
  -4  13   9    8.63    1.18
  -4  13   8    2.47    0.73
  -4  13   7    4.45    0.86
  -4  13   6    0.83    0.53
  -4  13   5    3.41    0.80
  -4  13   4    1.40    0.59
  -4 -13   3    3.78    0.30
  -4  13   3    5.18    0.82
  -4 -13   2   21.99    0.92
  -4  13   2   22.38    1.59
  -4 -13   1    7.49    0.64
  -4  13   1    7.15    0.91
   4  13  -1    7.30    0.37
  -4 -13   0    0.49    0.25
  -4  13   0    0.41    0.41
   4  13   0    0.26    0.17
  -4 -13  -1    1.15    0.35
  -4  13  -1    1.20    0.48
   4  13   1    1.71    0.33
  -4 -13  -2   30.08    1.61
  -4  13  -2   33.75    1.93
   4  13   2   31.45    1.34
  -4 -13  -3    1.22    0.37
   4  13   3    1.19    0.36
  -4 -13  -4    0.22    0.32
   4  13   4    0.04    0.30
  -4  13  -4   -0.39    0.56
  -4  13  -5    2.88    0.66
   4  13   5    3.16    0.60
   4  13   6   10.32    1.14
   4  13   6   13.76    1.20
  -4  13  -6   11.04    1.22
  -4  13  -7   12.84    1.34
   4  13   7   11.98    1.27
   4  13   7   11.54    1.21
   4  13   8   10.56    1.24
   4 -13   8   14.95    1.48
   4  13   8   13.12    1.33
   4 -13   9    3.21    0.80
   4  13   9    3.05    0.80
   4  13   9    2.19    0.71
   4 -13  10    0.15    0.48
   4  13  10    0.76    0.57
   4  13  10    0.17    0.52
   4  13  11    2.33    0.71
   4 -13  11    2.37    0.75
   4  13  11    2.41    0.79
   4 -13  12    3.26    0.92
   4  13  12    4.17    0.99
   4  13  12    2.51    0.81
   4 -13  13    1.69    0.72
   4  13  13    1.40    0.79
   4  13  13   -0.14    0.52
  -4  14  12    2.29    0.78
  -4  14  11   -0.57    0.65
  -4  14  10    0.14    0.51
  -4  14   9   -0.06    0.51
  -4  14   8   19.04    1.68
  -4  14   7   -0.60    0.45
  -4  14   6    6.71    1.01
  -4  14   5   14.73    1.40
  -4  14   4   11.55    1.26
  -4  14   3   20.98    1.63
  -4  14   2    2.43    0.65
   4  14  -1   10.51    0.44
  -4  14   1   12.09    1.22
  -4  14   0    0.77    0.46
   4  14   0    1.06    0.23
  -4  14  -1    5.41    0.85
   4  14   1    4.99    0.50
   4  14   2    0.21    0.25
  -4  14  -2   -0.79    0.56
  -4 -14  -3   14.25    1.21
   4  14   3   14.35    1.01
  -4  14  -3   13.55    1.32
  -4  14  -4   10.20    1.18
   4  14   4   11.53    0.97
   4  14   5    3.70    0.65
  -4  14  -5    3.30    0.76
   4  14   6    2.56    0.57
  -4  14  -6    2.60    0.67
   4  14   7    2.60    0.64
  -4  14  -7    3.48    0.81
   4  14   8    6.24    1.04
   4 -14   8    3.81    0.90
   4  14   8    3.68    0.73
   4 -14   9    1.62    0.67
   4  14   9    1.80    0.68
   4  14   9    0.96    0.54
   4 -14  10    3.55    0.86
   4  14  10    2.27    0.76
   4  14  10    2.98    0.82
   4  14  11   -0.48    0.50
   4 -14  11    0.13    0.54
   4  14  11   -0.69    0.65
   4 -14  12    0.87    0.59
   4  14  12    0.53    0.57
   4  14  12    1.10    0.67
   4 -14  13    0.55    0.59
   4  14  13    0.50    0.57
  -4  15  11   -1.14    0.66
  -4  15  10    8.02    1.28
  -4  15   9    0.61    0.60
  -4  15   8    1.14    0.62
  -4  15   7    0.69    0.46
  -4  15   6    2.76    0.71
  -4  15   5    2.79    0.72
  -4  15   4   23.21    1.78
  -4  15   3    0.31    0.49
  -4  15   2    6.83    1.00
  -4  15   1    1.37    0.58
  -4  15   0   -0.09    0.47
  -4  15  -1   -0.79    0.53
   4  15   2   -0.23    0.26
  -4  15  -2    0.06    0.41
   4  15   3    0.35    0.31
  -4  15  -3   -0.47    0.59
   4  15   4    4.71    0.66
  -4  15  -4    4.60    0.88
  -4  15  -5   -0.48    0.48
   4  15   5   -0.33    0.39
   4  15   6    1.29    0.50
  -4  15  -6   -0.21    0.52
   4  15   7   -0.60    0.45
  -4  15  -7   -0.31    0.53
   4  15   8    1.30    0.55
   4 -15   9    0.38    0.56
   4  15   9    0.01    0.42
   4 -15  10    0.21    0.53
   4  15  10   -0.12    0.47
   4  15  11    0.47    0.59
   4 -15  11    2.32    0.86
   4  15  11    0.89    0.61
   4 -15  12    2.57    0.86
   4  15  12    2.97    0.89
  -4  16  10   -0.23    0.53
  -4  16   9    2.32    0.79
  -4  16   8    1.91    0.66
  -4  16   7    0.25    0.50
  -4  16   6    0.95    0.65
  -4  16   5    7.26    1.12
  -4  16   4   28.05    2.05
  -4  16   3    0.32    0.56
  -4  16   2    3.67    0.81
  -4  16   1    1.39    0.55
  -4  16   0   -0.77    0.54
  -4  16  -1    4.67    0.89
  -4  16  -2   42.91    2.42
  -4  16  -3   -0.47    0.44
  -4  16  -4    1.57    0.58
  -4  16  -5    0.36    0.49
  -4  16  -6    3.43    0.81
  -4  16  -7    0.42    0.55
   4 -16   8   11.09    1.42
   4 -16   9    2.71    0.81
   4 -16  10    0.36    0.50
   4 -16  11    0.37    0.53
  -4  17   8   -0.21    0.47
  -4  17   7    9.46    1.29
  -4  17   6    5.07    0.96
  -4  17   5    0.69    0.59
  -4  17   4    1.11    0.70
  -4  17   3    0.49    0.51
  -4  17   2    0.50    0.44
  -4  17   1    3.32    0.80
  -4  17   0    0.52    0.52
  -4  17  -1    0.41    0.46
  -4  17  -2    0.74    0.46
  -4  17  -3    3.34    0.76
  -4  17  -4    0.62    0.54
  -4  17  -5   -0.45    0.53
  -4  17  -6   -0.67    0.60
  -4  17  -7   -0.38    0.58
   4 -17   8    6.41    1.15
   4 -17   9    2.55    0.85
  -4  18   6    1.91    0.74
  -4  18   5    0.44    0.51
  -4  18   4    7.48    1.19
  -4  18   3    1.18    0.62
  -4  18   2   -0.37    0.48
  -4  18   1    0.94    0.51
  -4  18   0    1.52    0.64
  -4  18  -1    3.06    0.82
  -4  18  -2    0.54    0.44
  -4  18  -3    3.07    0.81
  -4  18  -4    5.16    0.98
  -4  18  -5    3.17    0.82
  -4  18  -6   -0.11    0.47
  -4  19   4   -0.09    0.49
  -4  19   3    0.68    0.60
  -4  19   2   10.19    1.36
  -4  19   1    3.66    0.90
  -4  19   0   -0.24    0.50
  -4  19  -1    6.11    1.05
  -4  19  -2   -0.69    0.52
  -4  19  -3    1.19    0.68
  -4  19  -4    3.70    0.95
  -5   0  20    3.08    0.95
  -5   0  19   -0.52    0.60
  -5   0  18   12.75    1.43
  -5   0  18   11.95    1.49
  -5   0  17   -0.80    0.61
  -5   0  16    5.51    0.98
  -5   0  15    0.49    0.45
  -5   0  14    1.03    0.59
   5   0 -13    0.14    0.40
  -5   0  13   -0.14    0.43
   5   0 -12  273.51    5.01
  -5   0  12  286.87    5.24
   5   0 -11    0.55    0.38
  -5   0  11    0.78    0.50
   5   0 -10  188.50    3.76
  -5   0  10  195.83    3.98
   5   0  -9    0.11    0.27
   5   0  -8   14.34    0.95
   5   0  -7   -0.06    0.23
   5   0  -6   18.51    0.94
   5   0  -6   20.19    1.04
   5   0  -5    0.15    0.19
  -5   0   5   -0.05    0.22
  -5   0   4    1.32    0.33
   5   0  -4    1.67    0.36
  -5   0   3   -0.05    0.23
   5   0  -3    0.17    0.19
   5   0  -2  385.93    4.12
  -5   0   2  405.22    4.25
   5   0  -1   -0.44    0.29
  -5   0   1   -0.28    0.30
  -5   0   0    9.95    0.72
   5   0   0   10.06    0.70
   5   0   1    0.19    0.20
  -5   0  -1    0.05    0.19
   5   0   2   69.41    2.07
   5   0   2   70.16    1.94
   5   0   3    0.14    0.35
   5   0   3    0.12    0.24
   5   0   4   20.95    1.26
   5   0   4   20.98    1.21
   5   0   5    0.27    0.38
   5   0   5    0.02    0.22
   5   0   6  406.68    5.99
   5   0   6  429.58    5.89
   5   0   7   -0.37    0.44
   5   0   7    0.53    0.37
   5   0   8   44.27    2.21
   5   0   9    0.49    0.47
   5   0  10   21.13    1.67
   5   0  11    0.04    0.53
   5   0  12   28.36    2.08
   5   0  13    0.99    0.61
   5   0  14    8.70    1.31
   5   0  15   -0.08    0.51
   5   0  16    0.86    0.72
  -5  -1  20    0.77    0.57
  -5   1  20   -0.58    0.66
  -5  -1  20    0.36    0.69
  -5  -1  19    0.34    0.50
  -5  -1  19   -0.44    0.60
  -5   1  19   -0.60    0.67
  -5  -1  18    0.63    0.56
  -5   1  18    0.09    0.51
  -5  -1  18   -0.16    0.54
  -5  -1  17    0.22    0.46
  -5   1  17   -0.94    0.59
  -5  -1  17   -0.66    0.66
  -5  -1  16    0.52    0.55
  -5   1  16   -1.03    0.65
  -5  -1  16   -0.82    0.60
  -5   1  15   -0.10    0.45
  -5  -1  15    0.51    0.46
   5   1 -14    4.27    0.73
  -5   1  14    3.98    0.82
  -5  -1  14    2.81    0.70
   5  -1 -13    9.02    1.03
   5   1 -13    7.22    0.88
  -5   1  13    7.38    1.01
  -5  -1  13    7.79    0.96
   5  -1 -12    1.18    0.48
   5   1 -12    1.17    0.44
  -5  -1  12    1.06    0.49
  -5   1  12    0.25    0.48
   5   1 -11   61.30    2.20
   5  -1 -11   63.49    2.38
  -5   1  11   69.12    2.55
  -5  -1  11   71.41    2.42
   5  -1 -10   11.57    1.00
   5   1 -10    9.85    0.87
  -5   1  10   13.05    1.14
   5  -1  -9    3.51    0.54
   5   1  -9    3.43    0.51
  -5   1   9    4.24    0.68
   5   1  -8    2.25    0.40
   5  -1  -8    1.25    0.32
   5  -1  -7    0.39    0.28
   5   1  -7    0.31    0.20
  -5  -1   7    0.45    0.27
   5  -1  -6    2.45    0.39
   5   1  -6    1.96    0.31
  -5  -1   6    2.67    0.42
   5  -1  -6    2.36    0.43
   5   1  -5  118.80    2.13
  -5  -1   5  130.09    2.35
   5  -1  -5  127.11    2.62
   5   1  -5  122.79    2.33
   5  -1  -4    1.06    0.30
   5   1  -4    1.01    0.25
  -5   1   4    0.50    0.22
  -5  -1   4    0.55    0.20
   5   1  -3  115.76    2.15
   5  -1  -3  118.52    2.46
  -5  -1   3  123.88    2.21
   5   1  -2   43.05    1.31
  -5  -1   2   43.62    1.32
   5  -1  -2   39.91    1.41
  -5   1   2   40.66    1.42
   5   1  -1   31.43    1.13
   5  -1  -1   31.40    1.27
  -5  -1   1   32.75    1.16
   5  -1   0  290.01    3.85
  -5  -1   0  298.34    3.59
   5   1   0  286.65    3.51
   5   1   1    1.34    0.35
   5   1   1    0.93    0.26
   5  -1   1    0.95    0.29
  -5  -1  -1    0.46    0.22
   5   1   2    9.98    0.79
   5   1   2    9.43    0.72
   5  -1   2   11.26    0.82
   5  -1   3   15.98    1.11
   5   1   3   16.55    1.06
   5   1   3   16.51    0.98
   5  -1   3   15.52    1.02
   5   1   4    8.46    0.82
   5  -1   4    9.39    0.89
   5   1   4    8.45    0.76
   5  -1   4   10.67    0.91
   5   1   5    0.31    0.34
   5  -1   5    0.21    0.37
   5   1   5   -0.04    0.20
   5  -1   5    0.42    0.27
   5  -1   6   33.17    1.77
   5   1   6   30.93    1.72
   5   1   6   35.11    1.69
   5  -1   6   32.46    1.65
   5  -1   7    3.86    0.70
   5   1   7    4.65    0.78
   5   1   7    5.86    0.77
   5  -1   7    4.38    0.68
   5   1   8   14.22    1.32
   5  -1   8   15.68    1.33
   5   1   8   16.49    1.30
   5   1   9    4.27    0.82
   5  -1   9    2.74    0.67
   5   1  10   20.96    1.67
   5  -1  10   19.87    1.59
   5  -1  11    1.97    0.67
   5   1  11    3.18    0.74
   5  -1  12    0.02    0.49
   5   1  12   -0.22    0.48
   5   1  13   32.03    2.29
   5  -1  13   31.36    2.26
   5   1  14    1.74    0.73
   5  -1  14    3.31    0.91
   5   1  15    6.39    1.20
   5  -1  15    7.98    1.28
   5   1  16    6.21    1.21
   5  -1  16    3.00    0.92
  -5  -2  20    2.04    0.71
  -5   2  20    2.43    0.93
  -5  -2  20    2.10    0.79
  -5  -2  19    3.06    0.75
  -5   2  19    4.06    1.03
  -5  -2  19    4.72    1.02
  -5  -2  18    4.51    0.86
  -5   2  18    2.94    0.90
  -5  -2  18    4.69    0.94
  -5  -2  17    3.60    0.80
  -5   2  17    2.74    0.82
  -5  -2  17    2.40    0.75
  -5  -2  16    1.61    0.57
  -5   2  16    2.84    0.80
  -5  -2  16    2.14    0.66
  -5  -2  15    0.07    0.41
  -5   2  15    0.27    0.47
  -5  -2  15   -0.40    0.53
   5   2 -14   -0.06    0.34
  -5   2  14   -0.31    0.54
  -5  -2  14   -0.25    0.46
   5   2 -13    4.52    0.69
  -5  -2  13    4.62    0.78
  -5   2  13    5.24    0.90
   5  -2 -12    1.86    0.53
   5   2 -12    2.49    0.58
  -5  -2  12    1.81    0.53
  -5   2  12    1.98    0.69
   5   2 -11   35.10    1.63
   5  -2 -11   38.39    1.91
  -5   2  11   36.85    1.96
  -5  -2  11   39.34    1.77
   5  -2 -10    0.14    0.31
   5   2 -10    0.06    0.22
  -5   2  10   -0.01    0.36
   5   2  -9    4.01    0.50
   5  -2  -9    5.22    0.68
  -5   2   9    4.35    0.71
   5   2  -8    1.36    0.29
   5  -2  -8    1.25    0.35
  -5   2   8    1.42    0.48
  -5  -2   8    1.03    0.34
   5   2  -7    0.15    0.18
   5  -2  -7    0.13    0.23
  -5  -2   7    0.62    0.28
   5  -2  -6    2.68    0.45
   5   2  -6    3.14    0.37
  -5  -2   6    3.02    0.40
   5  -2  -6    3.35    0.52
   5   2  -5    3.26    0.35
   5  -2  -5    3.19    0.48
   5   2  -5    3.08    0.39
  -5  -2   5    3.87    0.41
   5  -2  -4    2.56    0.41
  -5  -2   4    2.67    0.32
   5   2  -4    2.47    0.31
   5  -2  -3   44.60    1.58
   5   2  -3   42.06    1.21
  -5  -2   3   44.97    1.24
  -5  -2   2  235.09    2.83
   5   2  -2  226.46    2.79
   5  -2  -2  235.98    3.57
   5   2  -1    7.06    0.52
   5  -2  -1    6.84    0.62
  -5  -2   1    8.05    0.57
  -5  -2   0   72.93    1.71
   5   2   0   71.47    1.81
   5  -2   0   68.23    1.96
   5   2   0   69.08    1.66
   5   2   1    6.75    0.62
   5   2   1    7.15    0.59
   5  -2   1    7.23    0.67
   5   2   2   20.84    1.12
   5   2   2   21.17    1.05
   5  -2   2   19.56    1.10
   5   2   3   88.82    2.44
   5   2   3   86.33    2.24
   5  -2   3   86.25    2.36
   5   2   4   33.13    1.60
   5   2   4   33.11    1.47
   5  -2   4   32.14    1.53
   5   2   5  320.64    5.14
   5  -2   5  336.65    5.08
   5   2   5  332.69    4.91
   5  -2   6   58.84    2.32
   5   2   6   59.94    2.34
   5  -2   6   59.85    2.25
   5   2   6   59.19    2.23
   5  -2   7   50.93    2.23
   5   2   7   50.94    2.28
   5   2   7   54.91    2.22
   5  -2   7   54.89    2.25
   5   2   8    6.95    0.87
   5   2   8    7.13    0.96
   5  -2   8    9.61    1.06
   5   2   9    4.90    0.84
   5  -2   9    5.38    0.86
   5   2  10   10.41    1.26
   5  -2  10    8.73    1.11
   5   2  11   11.61    1.35
   5  -2  11   10.73    1.25
   5  -2  12   11.74    1.37
   5   2  12    8.51    1.26
   5  -2  13    7.32    1.18
   5   2  13    9.78    1.35
   5  -2  14    0.18    0.48
   5   2  14   -0.79    0.61
   5   2  15    0.20    0.51
   5  -2  15    2.42    0.80
   5   2  16   -0.53    0.72
   5  -2  16    0.07    0.62
  -5  -3  20    0.71    0.57
  -5  -3  19    0.35    0.42
  -5  -3  19    0.26    0.49
  -5   3  19    0.94    0.62
  -5  -3  18    1.18    0.56
  -5   3  18    0.88    0.67
  -5  -3  18   -0.19    0.48
  -5  -3  17   -0.24    0.40
  -5   3  17   -0.41    0.53
  -5  -3  17   -0.84    0.58
  -5  -3  16    6.24    0.90
  -5   3  16    6.85    1.13
  -5  -3  16    4.89    0.93
  -5  -3  15   -0.16    0.37
  -5   3  15   -0.20    0.48
  -5  -3  15    0.58    0.44
  -5  -3  14    2.41    0.55
   5   3 -14    2.83    0.57
  -5  -3  14    2.63    0.66
  -5   3  14    3.31    0.85
   5   3 -13    0.16    0.28
  -5  -3  13   -0.55    0.47
  -5   3  13    0.43    0.53
  -5   3  12   69.64    2.80
  -5  -3  12   70.73    2.42
   5   3 -11    8.46    0.81
   5  -3 -11    8.39    0.96
  -5   3  11    7.61    0.99
   5   3 -10    6.18    0.66
   5  -3 -10    6.79    0.84
  -5   3  10    6.50    0.85
   5   3  -9   -0.03    0.19
   5  -3  -9   -0.04    0.26
  -5   3   9   -0.33    0.39
  -5  -3   9    0.07    0.23
   5  -3  -8   24.14    1.37
   5   3  -8   24.50    1.03
  -5  -3   8   25.69    1.13
  -5   3   8   26.92    1.49
   5  -3  -7   16.67    1.08
   5   3  -7   16.07    0.77
   5  -3  -7   16.42    1.13
  -5  -3   7   17.79    0.86
  -5   3   7   16.93    1.19
   5  -3  -6   32.99    1.49
   5   3  -6   30.80    0.96
   5  -3  -6   33.81    1.55
  -5  -3   6   33.43    1.09
  -5   3   6   30.61    1.50
   5   3  -5    7.68    0.45
  -5  -3   5    7.87    0.52
   5  -3  -5    6.51    0.69
  -5  -3   4    0.39    0.16
   5   3  -4    0.16    0.13
   5  -3  -4   -0.02    0.22
  -5  -3   3   15.18    0.66
   5   3  -3   14.28    0.65
   5  -3  -3   13.48    0.91
   5  -3  -2  145.86    2.94
   5   3  -2  149.27    2.11
  -5  -3   2  154.84    2.15
  -5  -3   1    4.51    0.42
   5   3  -1    5.09    0.46
   5  -3  -1    4.97    0.54
   5   3  -1    5.18    0.43
   5   3   0  191.32    2.89
   5  -3   0  188.86    3.35
   5   3   1   83.56    2.08
   5  -3   1   82.01    2.26
   5   3   1   82.25    1.85
   5   3   2   22.34    1.17
   5   3   2   22.78    1.05
   5  -3   2   20.15    1.19
   5   3   3    0.90    0.24
   5  -3   3    1.18    0.34
   5   3   3    0.74    0.28
   5   3   4    8.10    0.82
   5   3   4    7.68    0.75
   5  -3   4    7.28    0.78
   5   3   5   21.00    1.37
   5   3   5   22.18    1.28
   5  -3   5   21.74    1.38
   5  -3   5   22.88    1.37
   5  -3   6    5.15    0.76
   5   3   6    4.80    0.72
  -5  -3  -6    4.52    0.69
   5   3   6    4.13    0.64
   5  -3   6    4.52    0.66
  -5  -3  -7   10.14    1.03
   5   3   7    9.93    0.97
   5   3   7    9.17    1.04
   5  -3   7    8.08    0.95
   5  -3   7   10.05    0.99
   5  -3   8   17.63    1.38
   5   3   8   16.86    1.42
   5   3   8   17.72    1.34
   5  -3   9    1.42    0.54
   5   3   9    1.31    0.54
   5   3  10    6.32    0.99
   5  -3  10    5.09    0.86
   5  -3  11    1.24    0.55
   5   3  11    0.30    0.55
   5   3  12   17.13    1.67
   5  -3  12   14.98    1.53
   5  -3  13   -0.01    0.52
   5   3  13   -0.40    0.63
   5  -3  14    0.84    0.74
   5   3  14    0.69    0.55
   5   3  15    1.23    0.56
   5  -3  15    2.26    0.86
   5   3  16    9.64    1.46
   5  -3  16    8.19    1.33
  -5  -4  19    0.33    0.47
  -5   4  19    0.20    0.59
  -5  -4  18    2.14    0.64
  -5  -4  18    2.69    0.74
  -5   4  18    1.71    0.82
  -5  -4  17    7.41    1.02
  -5  -4  17    6.77    1.04
  -5   4  17    5.97    1.15
  -5  -4  16    4.27    0.77
  -5  -4  16    2.69    0.67
  -5   4  16    3.49    0.91
  -5  -4  15    3.45    0.64
  -5  -4  15    3.25    0.72
  -5   4  15    3.70    0.90
   5   4 -14    2.33    0.53
  -5  -4  14    0.78    0.37
  -5   4  14    2.24    0.73
  -5  -4  14    0.12    0.36
   5   4 -13    1.78    0.41
  -5   4  13    0.92    0.60
  -5  -4  13    1.69    0.51
   5   4 -12    0.04    0.26
  -5   4  12    0.86    0.51
   5   4 -11   20.30    1.13
  -5   4  11   21.48    1.59
   5   4 -10    5.60    0.57
   5  -4 -10    6.01    0.81
  -5   4  10    5.77    0.88
   5   4  -9   20.90    0.98
   5  -4  -9   18.31    1.31
  -5  -4   9   21.27    1.04
  -5   4   9   22.14    1.46
   5  -4  -8    3.42    0.59
   5   4  -8    3.22    0.36
  -5  -4   8    4.36    0.47
  -5   4   8    4.34    0.69
   5   4  -7    0.81    0.21
   5  -4  -7    0.67    0.35
  -5  -4   7    1.05    0.23
   5  -4  -7    0.42    0.32
  -5   4   7    0.83    0.40
   5  -4  -6   11.65    0.95
   5   4  -6    9.81    0.47
  -5  -4   6   10.88    0.56
  -5   4   6   10.87    0.94
   5  -4  -6   10.30    0.91
   5   4  -5   21.56    0.62
   5  -4  -5   20.87    1.24
  -5   4   5   22.35    1.28
  -5  -4   5   22.24    0.74
   5   4  -4    0.68    0.13
   5  -4  -4    0.91    0.36
   5   4  -4    0.32    0.11
  -5   4   4    0.29    0.29
  -5  -4   4    0.87    0.17
   5   4  -3    6.41    0.39
  -5  -4   3    5.91    0.37
   5  -4  -3    4.71    0.57
   5   4  -3    5.66    0.38
   5   4  -2   31.96    0.96
   5   4  -2   30.42    0.87
   5  -4  -2   31.28    1.45
   5   4  -1   23.36    0.92
   5  -4  -1   23.93    1.25
   5   4  -1   24.11    0.83
   5   4   0   45.25    1.41
   5  -4   0   45.56    1.74
   5   4   0   42.31    1.19
   5   4   1   41.02    1.46
   5  -4   1   41.03    1.65
   5   4   1   39.34    1.25
   5   4   2    2.67    0.43
   5  -4   2    2.08    0.42
   5   4   2    2.25    0.36
   5   4   3   65.68    2.14
   5  -4   3   63.03    2.15
   5   4   3   63.62    1.87
   5   4   4  105.02    2.59
  -5  -4  -4  100.41    2.69
   5   4   4  105.32    2.87
   5  -4   4  109.65    2.91
  -5   4  -5   57.13    2.18
   5   4   5   64.70    2.38
   5   4   5   62.69    2.13
   5  -4   5   64.05    2.38
  -5  -4  -5   60.19    2.23
   5  -4   5   66.05    2.32
   5   4   6   38.64    1.96
   5   4   6   39.56    1.82
   5  -4   6   37.89    1.91
  -5  -4  -6   36.54    1.84
   5  -4   6   39.55    1.87
   5   4   7   86.61    3.04
   5  -4   7   90.38    3.01
  -5  -4  -7   87.40    2.97
   5  -4   8    0.30    0.40
   5   4   8   -0.05    0.46
   5  -4   9    0.41    0.61
   5   4   9    0.30    0.40
   5  -4  10    1.27    0.52
   5   4  10    1.23    0.59
   5   4  11   -0.10    0.58
   5  -4  11    0.41    0.47
   5   4  12   -0.31    0.53
   5  -4  12    0.54    0.49
   5  -4  13    5.52    1.04
   5   4  13    6.53    1.18
   5  -4  14    3.08    0.89
   5   4  14    2.85    0.84
   5  -4  15   11.64    1.54
   5   4  15   10.29    1.48
   5   4  16    4.13    1.10
   5  -4  16    1.55    0.81
  -5  -5  18    0.58    0.48
  -5   5  18    1.03    0.73
  -5  -5  17    6.51    0.98
  -5   5  17    7.72    1.28
  -5  -5  16    2.53    0.59
  -5  -5  16    1.86    0.60
  -5   5  16    2.66    0.81
  -5  -5  15    0.08    0.29
  -5  -5  15   -0.15    0.37
  -5   5  15    0.13    0.53
   5   5 -14    1.29    0.44
  -5   5  14    1.45    0.61
  -5  -5  14    0.33    0.35
   5   5 -13    9.75    0.85
  -5   5  13    8.91    1.17
  -5  -5  13    9.42    0.92
   5   5 -12    5.64    0.62
  -5   5  12    6.74    1.06
   5   5 -11   19.85    1.04
  -5   5  11   20.66    1.63
   5   5 -10    9.69    0.66
  -5  -5  10   10.36    0.75
  -5   5  10    9.56    1.13
   5  -5  -9    7.94    0.90
   5   5  -9    8.02    0.53
  -5   5   9    8.55    0.97
  -5  -5   9    9.33    0.66
   5   5  -8    0.14    0.12
   5  -5  -8   -0.03    0.33
  -5  -5   8    0.10    0.22
  -5   5   8    0.00    0.39
   5  -5  -7   75.83    2.50
   5   5  -7   66.32    0.95
   5  -5  -7   75.92    2.60
  -5  -5   7   72.51    1.37
  -5   5   7   76.14    2.57
   5  -5  -6   11.22    0.97
  -5   5   6   10.17    0.96
   5  -5  -6   11.07    1.00
  -5  -5   6   10.11    0.46
   5  -5  -5   17.54    1.20
  -5   5   5   17.11    1.19
  -5  -5   5   17.11    0.50
   5  -5  -4   15.18    1.09
   5   5  -3   71.74    1.03
   5   5  -3   70.68    1.03
   5  -5  -3   75.08    2.33
   5   5  -2    2.13    0.27
   5   5  -2    1.82    0.21
   5  -5  -2    1.62    0.38
   5   5  -1  218.18    2.71
   5  -5  -1  220.36    3.91
   5   5  -1  216.32    2.30
   5   5   0   60.11    1.61
   5  -5   0   60.22    2.06
   5   5   0   57.39    1.33
   5   5   1  144.00    2.75
   5  -5   1  148.43    3.24
   5   5   1  143.28    2.34
   5   5   2   52.59    1.80
   5  -5   2   53.15    1.98
   5   5   2   51.24    1.55
  -5  -5  -3   64.49    2.04
   5   5   3   64.53    2.15
   5   5   3   63.01    1.88
   5  -5   3   67.59    2.28
   5   5   4   22.60    1.36
   5   5   4   19.94    1.15
  -5  -5  -4   19.79    1.23
   5  -5   4   20.03    1.30
  -5   5  -5    9.06    0.95
   5   5   5    9.93    1.01
  -5  -5  -5    9.99    0.94
   5  -5   5    8.19    0.87
  -5  -5  -6    3.75    0.66
   5   5   6    3.06    0.70
   5  -5   6    3.56    0.77
   5   5   7   32.72    1.91
  -5  -5  -7   31.73    1.82
   5  -5   7   33.95    1.91
   5   5   8    4.62    0.80
   5  -5   8    5.76    0.83
   5  -5   9   -0.15    0.52
   5   5   9   -0.10    0.56
   5  -5  10    5.84    0.94
   5   5  10    4.92    0.92
   5   5  11    9.62    1.21
   5  -5  11   10.08    1.24
   5   5  12    0.55    0.51
   5  -5  12    2.33    0.74
   5   5  13    0.32    0.57
   5  -5  13   -0.47    0.57
   5  -5  14    0.75    0.60
   5   5  14   -0.11    0.53
   5  -5  15    5.37    1.12
   5   5  15    4.17    1.06
   5  -5  16    0.89    0.71
  -5   6  18    2.21    0.87
  -5  -6  17   -0.08    0.40
  -5   6  17   -0.52    0.63
  -5  -6  16    2.32    0.65
  -5   6  16    3.70    0.95
  -5  -6  15    7.61    0.83
  -5  -6  15    6.50    0.83
  -5   6  15    8.68    1.25
  -5   6  14    1.42    0.64
  -5  -6  14    0.52    0.37
   5   6 -13    0.35    0.23
  -5   6  13    0.30    0.46
   5   6 -12   21.38    1.07
  -5   6  12   21.92    1.75
   5   6 -11    2.16    0.35
  -5   6  11    2.15    0.60
  -5  -6  11    1.27    0.33
  -5  -6  10   11.02    0.72
  -5   6  10   10.76    1.16
  -5  -6   9   15.33    0.75
  -5   6   9   13.62    1.25
   5  -6  -8    1.90    0.51
  -5   6   8    1.08    0.43
  -5  -6   8    1.72    0.23
   5  -6  -7    0.85    0.39
  -5   6   7    0.25    0.40
  -5  -6   7    0.88    0.15
   5  -6  -7    1.19    0.41
   5  -6  -6   39.47    1.86
  -5   6   6   35.24    1.79
   5  -6  -6   39.40    1.88
   5  -6  -5    1.17    0.44
  -5   6   5    1.20    0.47
   5  -6  -4   33.53    1.65
  -5   6   4   32.51    1.62
   5  -6  -3    1.69    0.44
   5   6  -2   85.26    1.24
   5   6  -2   82.52    1.00
   5  -6  -2   81.92    2.54
   5   6  -1   38.89    1.10
   5   6  -1   36.59    0.87
   5  -6  -1   37.17    1.68
   5   6   0    2.15    0.35
   5   6   0    1.74    0.26
   5  -6   0    1.75    0.39
   5   6   1   15.63    0.92
   5   6   1   17.24    0.81
   5  -6   1   14.76    1.08
   5   6   2   12.45    0.88
  -5  -6  -2   13.36    0.89
   5  -6   2   11.36    0.98
   5   6   2   13.03    0.79
   5   6   3    3.84    0.58
  -5  -6  -3    4.73    0.61
   5  -6   3    4.28    0.62
  -5   6  -3    5.04    0.70
   5   6   3    3.51    0.46
   5   6   4  116.89    3.08
  -5  -6  -4  114.84    2.95
  -5   6  -4  117.02    3.14
   5  -6   4  115.28    3.13
   5   6   5   55.16    2.25
  -5  -6  -5   52.60    2.13
  -5   6  -5   50.68    2.15
   5  -6   5   54.09    2.23
  -5  -6  -6   81.66    2.81
   5  -6   6   83.37    2.89
  -5   6  -6   83.18    2.79
   5   6   6   81.39    2.87
  -5  -6  -7  112.40    3.47
   5  -6   7  115.08    3.50
   5   6   7  119.37    3.62
   5  -6   8   14.51    1.33
   5   6   8   14.09    1.37
   5   6   9    3.74    0.82
   5  -6   9    3.59    0.77
   5  -6  10   11.39    1.29
   5   6  10    8.60    1.18
   5  -6  11    9.83    1.24
   5   6  11   13.62    1.50
   5  -6  12   16.94    1.63
   5   6  12   16.13    1.68
   5   6  13   -0.39    0.52
   5  -6  13    0.68    0.63
   5   6  14    1.36    0.71
   5  -6  14    3.80    0.90
   5   6  15    6.71    1.25
   5  -6  15    6.02    1.15
  -5   7  17    0.69    0.55
  -5   7  16    0.11    0.58
  -5  -7  15    0.40    0.35
  -5   7  15   -0.31    0.53
  -5   7  14    0.79    0.59
  -5  -7  14    0.43    0.31
  -5   7  13    6.03    1.07
  -5   7  12    8.94    1.17
  -5  -7  12    5.21    0.58
  -5  -7  11    6.05    0.57
  -5   7  11    4.34    0.93
  -5   7  10   26.23    1.79
  -5  -7  10   22.65    0.92
  -5  -7   9    0.72    0.19
  -5   7   9    0.99    0.50
  -5  -7   8   15.82    0.45
  -5  -7   8   15.80    0.45
  -5   7   7    3.85    0.71
   5  -7  -6   34.02    1.79
  -5   7   6   31.13    1.72
   5  -7  -6   34.81    1.83
   5  -7  -5    0.16    0.27
  -5   7   5    0.81    0.42
   5  -7  -4  136.52    3.44
  -5   7   4  143.09    3.43
  -5   7   3   22.87    1.40
   5  -7  -3   24.92    1.47
   5   7  -2   16.05    0.43
   5  -7  -2   16.66    1.21
   5   7  -1   28.48    0.88
   5  -7  -1   28.67    1.54
   5   7  -1   27.97    0.68
  -5   7   1   25.47    1.47
   5   7   0    5.23    0.47
   5  -7   0    5.15    0.69
  -5   7   0    4.24    0.66
   5   7   0    4.87    0.37
   5   7   1   30.69    1.25
  -5  -7  -1   29.53    1.19
   5  -7   1   29.53    1.57
   5   7   1   30.34    1.05
  -5   7  -1   27.95    1.52
   5   7   2   33.39    1.25
  -5  -7  -2   31.98    1.36
   5   7   2   33.55    1.43
   5  -7   2   34.12    1.70
  -5   7  -2   32.48    1.65
   5   7   3    0.80    0.27
  -5  -7  -3    0.77    0.29
   5  -7   3    0.49    0.26
  -5   7  -3    0.78    0.37
   5   7   4    5.96    0.74
  -5  -7  -4    7.73    0.80
   5  -7   4    6.53    0.79
  -5   7  -4    7.43    0.84
   5   7   5    1.37    0.42
  -5  -7  -5    1.52    0.43
  -5   7  -5    1.66    0.49
   5   7   6    5.07    0.77
  -5  -7  -6    4.52    0.71
  -5   7  -6    4.52    0.73
   5  -7   7   14.59    1.35
  -5  -7  -7   15.10    1.33
   5   7   7   13.30    1.28
   5  -7   8    0.67    0.46
   5   7   8    0.56    0.45
   5   7   9    6.39    1.03
   5  -7   9    6.30    0.99
   5   7  10    0.50    0.57
   5  -7  10    0.17    0.45
   5  -7  11   30.20    2.10
   5   7  11   32.13    2.29
   5  -7  12   11.76    1.38
   5   7  12   11.44    1.47
   5   7  13    1.71    0.76
   5  -7  13    2.43    0.80
   5   7  14   13.12    1.65
   5  -7  14   12.47    1.55
   5   7  15    1.19    0.73
   5  -7  15    0.61    0.68
  -5   8  17    5.84    1.20
  -5   8  16    0.07    0.69
  -5   8  15    0.28    0.49
  -5   8  14    1.20    0.61
  -5   8  13    3.32    0.87
  -5  -8  12    1.60    0.33
  -5   8  12    0.88    0.60
  -5  -8  11   27.52    1.02
  -5  -8  11   24.89    0.97
  -5   8  11   25.64    1.89
  -5  -8  10    7.77    0.46
  -5  -8  10    7.64    0.45
  -5   8  10    7.07    1.03
  -5   8   9    3.61    0.77
  -5   8   8    6.15    0.89
  -5   8   7   -0.23    0.44
  -5   8   6    3.15    0.66
  -5   8   5   30.92    1.72
   5  -8  -4    5.51    0.79
  -5   8   4    6.34    0.84
  -5   8   3    8.97    0.95
   5  -8  -3    6.45    0.85
  -5   8   2    2.40    0.61
   5  -8  -2    1.27    0.48
   5   8  -1  105.54    1.60
   5   8  -1  102.00    1.12
   5  -8  -1  103.04    3.03
   5   8  -1   99.92    1.07
  -5   8   1  102.17    2.97
   5   8   0   54.44    1.43
   5   8   0   52.21    1.15
   5  -8   0   50.88    2.13
  -5   8   0   53.24    2.15
  -5  -8  -1    3.31    0.45
   5   8   1    3.56    0.40
   5   8   1    3.96    0.53
  -5   8  -1    3.90    0.73
   5  -8   1    2.78    0.56
  -5  -8  -2    6.07    0.65
   5   8   2    7.54    0.74
   5  -8   2    6.19    0.77
  -5   8  -2    6.26    0.80
  -5  -8  -3    8.07    0.79
   5   8   3    9.90    0.90
  -5   8  -3    7.61    0.86
  -5  -8  -4   10.41    0.96
   5   8   4    9.14    0.91
  -5   8  -4   11.21    1.09
  -5  -8  -5   56.26    2.30
   5   8   5   57.10    2.33
  -5   8  -5   57.14    2.37
   5   8   6    0.56    0.40
  -5  -8  -6    0.46    0.36
  -5   8  -6    1.10    0.52
   5  -8   7   56.15    2.55
   5   8   7   47.20    2.35
   5   8   8    0.32    0.42
   5  -8   8    0.56    0.54
   5   8   9    1.00    0.60
   5  -8   9    0.68    0.50
   5   8  10    0.75    0.61
   5  -8  10    0.89    0.62
   5   8  11    5.12    1.06
   5  -8  11    4.51    0.92
   5   8  12    0.53    0.50
   5  -8  12    0.78    0.52
   5   8  13    8.51    1.33
   5  -8  13   10.25    1.38
   5   8  14    2.37    0.82
   5  -8  14    4.46    1.02
   5  -8  15   -0.03    0.58
  -5   9  16    1.30    0.65
  -5   9  15    0.67    0.56
  -5   9  14    0.31    0.56
  -5   9  13    4.37    0.94
  -5   9  12   14.01    1.51
  -5   9  11    0.05    0.45
  -5  -9  11    0.56    0.17
  -5   9  10    1.89    0.62
  -5   9   9    1.48    0.56
  -5   9   8   10.93    1.17
  -5   9   7    6.14    0.91
  -5   9   6   11.90    1.14
  -5   9   5    3.24    0.69
  -5   9   4   52.37    2.25
  -5   9   3    4.27    0.71
  -5   9   2  101.89    3.05
  -5   9   1   28.68    1.66
  -5  -9   0    2.27    0.33
   5   9   0    2.17    0.32
  -5   9   0    2.89    0.57
   5   9   0    2.70    0.29
   5   9   0    2.32    0.26
   5   9   1    8.85    0.58
  -5  -9  -1    8.90    0.70
   5   9   1    9.36    0.71
  -5   9  -1    7.47    0.87
  -5  -9  -2    0.40    0.25
   5   9   2    0.59    0.24
  -5   9  -2    1.11    0.49
  -5  -9  -3   14.65    1.07
   5   9   3   15.38    1.07
  -5   9  -3   13.48    1.16
  -5  -9  -4   11.30    1.00
   5   9   4   12.36    1.05
  -5   9  -4   11.13    1.08
  -5  -9  -5    7.98    0.92
   5   9   5    8.71    0.97
  -5   9  -5    8.89    1.02
   5   9   6    1.39    0.53
  -5  -9  -6    0.83    0.39
  -5   9  -6    0.85    0.42
   5   9   7    0.54    0.42
   5   9   8    0.95    0.46
   5  -9   8    2.68    0.73
   5   9   9    8.20    1.15
   5  -9   9    7.02    1.03
   5   9  10   -0.45    0.53
   5  -9  10    1.93    0.70
   5   9  11    1.19    0.69
   5  -9  11    1.21    0.58
   5   9  12    7.61    1.22
   5  -9  12    6.50    1.14
   5   9  13    4.47    1.03
   5  -9  13    4.42    0.96
   5   9  14    5.07    1.18
   5  -9  14    7.03    1.23
  -5  10  15    0.52    0.59
  -5  10  14    1.17    0.69
  -5  10  13    7.01    1.18
  -5  10  12    1.63    0.61
  -5  10  11   22.56    1.84
  -5  10  10    0.93    0.48
  -5  10   9    1.49    0.60
  -5  10   8    1.23    0.51
  -5  10   7    2.31    0.62
  -5  10   6    6.93    0.95
  -5  10   5   14.65    1.28
  -5  10   4   20.90    1.49
  -5  10   3   19.48    1.44
  -5  10   2    1.01    0.48
  -5  10   1   24.06    1.58
  -5 -10   0    2.18    0.34
  -5  10   0    2.45    0.56
   5  10   0    2.20    0.25
   5  10   0    1.83    0.24
  -5 -10  -1   15.41    0.94
   5  10   1   16.15    0.91
   5  10   1   14.64    0.77
  -5  10  -1   17.58    1.36
  -5 -10  -2    0.14    0.22
   5  10   2    0.31    0.27
  -5  10  -2    0.03    0.36
  -5 -10  -3    1.51    0.41
   5  10   3    1.29    0.39
  -5  10  -3    0.89    0.40
   5  10   4   67.39    2.39
  -5 -10  -4   64.08    2.41
  -5  10  -4   66.39    2.65
   5  10   5   72.01    2.64
  -5 -10  -5   69.28    2.65
  -5  10  -5   69.03    2.78
   5  10   6   50.78    2.34
  -5  10  -6   46.20    2.32
  -5 -10  -6   47.60    2.32
   5  10   7   13.34    1.29
  -5  10  -7    9.86    1.16
   5 -10   8    0.09    0.45
   5  10   8   -0.28    0.46
   5 -10   9   -0.45    0.53
   5  10   9   -0.42    0.54
   5 -10  10    1.29    0.62
   5  10  10    1.30    0.54
   5 -10  11   10.85    1.36
   5  10  11   10.18    1.38
   5 -10  12    2.64    0.89
   5  10  12    1.90    0.80
   5 -10  13    2.92    0.82
   5  10  13    2.49    0.82
   5 -10  14    1.50    0.70
   5  10  14    1.82    0.78
  -5  11  14    0.44    0.58
  -5  11  13    1.81    0.78
  -5  11  12    1.62    0.68
  -5  11  11    4.58    0.94
  -5  11  10    6.18    1.04
  -5  11   9    2.74    0.75
  -5  11   8   -0.04    0.40
  -5  11   7   25.96    1.82
  -5  11   6   -0.45    0.47
  -5  11   5   14.17    1.31
  -5  11   4   14.99    1.31
  -5  11   3    2.08    0.56
  -5  11   2   -0.44    0.52
  -5 -11   1   36.23    1.05
  -5  11   1   37.09    1.98
  -5 -11   0    1.11    0.29
   5  11   0    1.50    0.22
  -5  11   0    1.60    0.55
   5  11   0    1.12    0.18
  -5 -11  -1   86.55    2.26
   5  11   1   93.40    1.86
  -5  11  -1   89.60    3.06
  -5 -11  -2    0.27    0.27
   5  11   2    0.84    0.36
   5  11   2    0.15    0.24
   5  11   3    6.18    0.73
  -5 -11  -3    6.65    0.77
   5  11   3    6.90    0.69
  -5  11  -3    4.48    0.77
   5  11   4   13.17    1.11
  -5 -11  -4    9.97    0.99
  -5  11  -4   11.65    1.23
   5  11   5    8.59    0.97
  -5 -11  -5    8.22    0.97
  -5  11  -5    7.12    0.96
   5  11   6    6.63    0.93
  -5  11  -6    6.54    0.96
   5  11   7    0.66    0.41
  -5  11  -7    0.62    0.41
   5 -11   8    2.07    0.73
   5  11   8    1.45    0.57
   5 -11   9    0.19    0.46
   5  11   9   -1.07    0.71
   5  11  10   -0.29    0.54
   5 -11  10   -0.05    0.49
   5 -11  11   11.87    1.46
   5  11  11   11.40    1.46
   5 -11  12    0.57    0.57
   5  11  12    1.52    0.71
   5 -11  13   -0.08    0.63
   5  11  13    1.32    0.68
  -5  12  13   -0.61    0.64
  -5  12  12    0.21    0.49
  -5  12  11    0.55    0.58
  -5  12  10    3.67    0.90
  -5  12   9    0.19    0.54
  -5  12   8    0.46    0.50
  -5  12   7    0.28    0.56
  -5  12   6    0.04    0.47
  -5  12   5    0.29    0.44
  -5  12   4    1.06    0.50
  -5  12   3    0.22    0.39
  -5  12   2    0.17    0.38
  -5 -12   1    0.19    0.15
  -5  12   1    0.32    0.43
  -5 -12   0    2.51    0.41
  -5  12   0    2.26    0.62
   5  12   0    2.37    0.24
   5  12   0    1.72    0.22
  -5 -12  -1    0.86    0.31
  -5  12  -1    0.67    0.51
   5  12   1    0.35    0.20
  -5 -12  -2   32.22    1.56
   5  12   2   35.53    1.33
  -5  12  -2   33.62    1.96
  -5 -12  -3    6.71    0.79
   5  12   3    6.66    0.76
   5  12   3    8.29    0.76
  -5  12  -3    6.36    0.90
   5  12   4   12.77    1.08
  -5 -12  -4    9.95    1.02
  -5  12  -4   11.17    1.19
   5  12   4   11.22    0.96
   5  12   5    3.01    0.66
  -5 -12  -5    3.81    0.68
   5  12   5    2.92    0.59
  -5  12  -5    3.11    0.72
   5  12   6   49.12    2.34
   5  12   6   48.36    2.24
  -5  12  -6   49.71    2.52
   5  12   7    0.36    0.46
  -5  12  -7   -0.98    0.63
   5 -12   8   20.61    1.76
   5  12   8   18.68    1.67
   5 -12   9   -0.08    0.55
   5  12   9   -0.56    0.51
   5 -12  10   -0.07    0.52
   5  12  10   -0.30    0.46
   5 -12  11    1.61    0.74
   5  12  11    1.01    0.62
   5 -12  12    0.75    0.54
   5  12  12    1.57    0.66
   5  12  13   -0.06    0.60
  -5  13  12   -0.21    0.57
  -5  13  11    0.92    0.70
  -5  13  10    6.45    1.12
  -5  13   9    2.68    0.80
  -5  13   8   27.02    2.00
  -5  13   7    1.17    0.65
  -5  13   6   21.24    1.69
  -5  13   5    2.34    0.67
  -5  13   4   -0.21    0.56
  -5  13   3    0.29    0.43
  -5  13   2   -0.12    0.46
  -5  13   1   20.37    1.60
  -5  13   0   33.49    2.00
   5  13   0   25.34    0.65
   5  13   1    9.90    0.60
  -5  13  -1    8.76    1.05
   5  13   2    0.16    0.19
  -5  13  -2   -0.09    0.53
   5  13   3    0.66    0.28
  -5  13  -3    0.60    0.42
   5  13   4    7.35    0.80
  -5  13  -4    7.22    1.05
   5  13   5    0.80    0.47
   5  13   5    0.57    0.35
  -5  13  -5    1.22    0.57
   5  13   6   15.25    1.35
   5  13   6   15.59    1.30
   5  13   7    1.26    0.57
   5  13   7    0.93    0.47
  -5  13  -7    0.38    0.52
   5 -13   8    0.51    0.50
   5  13   8   -0.64    0.56
   5  13   8   -0.02    0.42
   5 -13   9   -0.53    0.56
   5  13   9    0.08    0.46
   5  13   9   -0.79    0.54
   5 -13  10    9.71    1.34
   5  13  10    8.18    1.27
   5  13  10    7.73    1.16
   5  13  11    0.73    0.59
   5 -13  11    1.21    0.63
   5 -13  12   -0.42    0.61
   5  13  12   -0.23    0.51
  -5  14  11   -0.18    0.57
  -5  14  10    0.62    0.64
  -5  14   9    0.38    0.50
  -5  14   8    7.11    1.18
  -5  14   7    0.04    0.50
  -5  14   6    0.98    0.61
  -5  14   5    3.13    0.79
  -5  14   4    1.93    0.64
  -5  14   3    1.57    0.57
  -5  14   2   12.15    1.33
  -5  14   1   11.12    1.26
  -5  14   0   -0.13    0.45
  -5  14  -1   -0.16    0.48
  -5  14  -2    2.17    0.67
   5  14   3    4.04    0.56
  -5  14  -3    3.51    0.73
   5  14   4    0.29    0.29
  -5  14  -4    0.63    0.48
   5  14   5   24.76    1.51
  -5  14  -5   23.29    1.83
   5  14   6    3.52    0.65
  -5  14  -6    3.85    0.85
   5  14   7    2.89    0.71
   5  14   7    2.50    0.62
  -5  14  -7    1.57    0.65
   5  14   8    0.49    0.42
   5  14   8    0.13    0.38
   5 -14   9   -0.05    0.50
   5  14   9   -0.36    0.47
   5 -14  10    0.72    0.57
   5  14  10    0.41    0.47
   5  14  10    0.83    0.59
   5  14  11    2.81    0.88
   5 -14  11    3.99    1.04
   5  14  11    3.39    0.91
   5  14  12    1.26    0.60
   5  14  12   -0.72    0.64
  -5  15  10   -0.17    0.45
  -5  15   9    0.25    0.45
  -5  15   8    2.78    0.85
  -5  15   7   -0.71    0.56
  -5  15   6    7.58    1.15
  -5  15   5    3.22    0.76
  -5  15   4   10.52    1.31
  -5  15   3    7.16    1.09
  -5  15   2   19.70    1.69
  -5  15   1    0.83    0.47
  -5  15   0    2.50    0.69
  -5  15  -1   -0.93    0.46
  -5  15  -2   -0.12    0.51
  -5  15  -3    2.32    0.72
  -5  15  -4    0.75    0.55
  -5  15  -5   -0.41    0.45
  -5  15  -6   -0.75    0.66
  -5  15  -7   -0.78    0.56
   5 -15   8    2.71    0.77
   5  15   9    1.60    0.71
   5 -15   9    2.66    0.84
   5  15  10    1.91    0.69
   5  15  11    1.55    0.74
  -5  16   8   -0.13    0.46
  -5  16   7    5.34    1.06
  -5  16   6    0.11    0.56
  -5  16   5    0.28    0.52
  -5  16   4    3.08    0.83
  -5  16   3    0.76    0.55
  -5  16   2   14.05    1.47
  -5  16   1    1.41    0.66
  -5  16   0    8.59    1.24
  -5  16  -1    4.28    0.88
  -5  16  -2    9.72    1.26
  -5  16  -3    1.81    0.69
  -5  16  -4    9.56    1.28
  -5  16  -5   -1.03    0.67
  -5  16  -6   16.00    1.67
  -5  16  -7    4.22    1.01
   5 -16   8    0.74    0.60
  -5  17   6   -0.82    0.66
  -5  17   5    4.90    1.03
  -5  17   4    6.20    1.11
  -5  17   3    6.76    1.16
  -5  17   2    1.75    0.72
  -5  17   1    2.13    0.74
  -5  17   0    0.22    0.46
  -5  17  -1    0.60    0.54
  -5  17  -2    0.17    0.48
  -5  17  -3    0.23    0.53
  -5  17  -4    0.67    0.57
  -5  17  -5    3.46    0.91
  -5  17  -6    0.54    0.67
  -5  17  -7    0.27    0.57
  -5  18   3    0.26    0.46
  -5  18   2    5.21    0.99
  -5  18   1    2.86    0.74
  -5  18   0   -0.05    0.52
  -5  18  -1    0.14    0.44
  -5  18  -2    0.14    0.51
  -5  18  -3   -0.72    0.66
  -5  18  -4    0.30    0.56
  -6   0  20   -0.95    0.63
  -6   0  19   -0.19    0.51
  -6   0  18    2.95    0.88
  -6   0  17    0.12    0.52
  -6   0  16   34.29    2.26
  -6   0  15    0.42    0.53
  -6   0  14   -0.37    0.44
   6   0 -13    0.38    0.33
  -6   0  13   -0.33    0.41
   6   0 -12   29.80    1.69
  -6   0  12   31.85    1.82
   6   0 -11   -0.24    0.34
  -6   0  11   -0.05    0.37
   6   0 -10   65.97    2.26
  -6   0  10   70.32    2.41
   6   0  -9   -0.40    0.31
  -6   0   9   -0.30    0.42
   6   0  -8  107.98    2.62
   6   0  -7   -0.06    0.24
   6   0  -6    0.40    0.25
   6   0  -6    0.23    0.26
   6   0  -5    0.06    0.24
   6   0  -4   88.90    2.23
   6   0  -3   -0.01    0.23
   6   0  -2   69.90    1.95
   6   0  -1   -0.25    0.31
   6   0   0   15.93    0.98
   6   0   1   -0.09    0.19
   6   0   2    7.94    0.84
   6   0   2    7.76    0.74
   6   0   3   -0.05    0.39
   6   0   3   -0.53    0.30
   6   0   4    0.96    0.47
   6   0   4   -0.03    0.27
   6   0   5    0.07    0.35
   6   0   5    0.10    0.30
   6   0   6    0.61    0.35
   6   0   6    1.41    0.40
   6   0   7    0.19    0.48
   6   0   8  152.25    4.25
   6   0   9   -0.09    0.44
   6   0  10   10.14    1.27
   6   0  11   -0.18    0.50
   6   0  12    5.26    1.02
   6   0  13   -0.01    0.56
   6   0  14   47.69    3.02
   6   0  15   -0.55    0.62
  -6   1  20    0.19    0.55
  -6  -1  20   -0.50    0.54
  -6   1  19   -1.54    0.71
  -6  -1  19    0.98    0.59
  -6   1  18    0.43    0.55
  -6  -1  18    0.28    0.49
  -6   1  17    0.30    0.49
  -6  -1  17    0.13    0.45
  -6   1  16   11.62    1.37
  -6  -1  16    7.09    1.11
  -6  -1  15   -0.34    0.42
  -6   1  15    0.68    0.57
   6   1 -14    6.69    0.94
  -6   1  14    5.22    0.91
  -6  -1  14    5.11    0.90
   6   1 -13    0.54    0.40
  -6   1  13    1.14    0.59
  -6  -1  13    0.24    0.49
   6   1 -12   48.78    2.09
   6  -1 -12   51.57    2.29
  -6   1  12   51.98    2.39
  -6  -1  12   48.43    2.16
   6  -1 -11    6.51    0.81
   6   1 -11    5.64    0.70
  -6  -1  11    7.70    0.86
  -6   1  11    5.03    0.81
   6  -1 -10    3.83    0.61
   6   1 -10    4.40    0.62
  -6   1  10    4.51    0.75
  -6  -1  10    4.48    0.66
   6   1  -9    0.36    0.24
   6  -1  -9    0.07    0.26
  -6   1   9    0.22    0.37
   6  -1  -8   15.09    1.03
   6   1  -8   16.78    1.00
  -6   1   8   17.65    1.22
   6  -1  -7    0.55    0.27
   6   1  -7    0.31    0.20
  -6   1   7    0.14    0.32
   6  -1  -7    0.28    0.24
   6  -1  -6   11.70    0.86
   6   1  -6   12.33    0.79
   6   1  -6   10.97    0.82
   6  -1  -6   10.29    0.87
   6  -1  -5   22.97    1.24
   6   1  -5   24.26    1.15
  -6  -1   5   19.01    0.99
   6  -1  -4    1.69    0.39
  -6  -1   4    1.38    0.36
   6   1  -4    1.61    0.34
   6   1  -3  122.72    2.48
   6  -1  -3  125.44    2.75
  -6  -1   3  131.96    2.53
   6   1  -2   55.46    1.67
   6  -1  -2   50.87    1.77
  -6  -1   2   58.57    1.71
   6   1  -1  151.09    2.76
   6  -1  -1  150.56    2.99
   6  -1   0   23.80    1.23
   6   1   0   24.41    1.16
   6   1   1   21.17    1.20
   6   1   1   20.68    1.12
   6  -1   1   18.81    1.14
   6   1   2   27.56    1.41
  -6   1  -2   26.65    1.39
   6  -1   2   27.57    1.41
   6   1   2   28.79    1.35
   6   1   3    2.28    0.49
   6  -1   3    2.20    0.54
   6  -1   3    1.49    0.41
  -6   1  -3    0.81    0.36
   6   1   3    1.31    0.35
   6   1   4   32.68    1.69
   6  -1   4   32.65    1.72
   6   1   4   33.89    1.60
   6  -1   4   32.20    1.62
   6  -1   5    9.18    0.98
   6   1   5    9.84    1.01
   6   1   5   10.78    0.95
   6  -1   5   11.06    0.98
   6  -1   6    3.96    0.69
   6   1   6    2.65    0.60
   6   1   6    3.01    0.61
   6  -1   6    2.44    0.54
   6   1   7   73.09    2.86
   6  -1   7   72.83    2.82
   6   1   8    0.29    0.48
   6  -1   8   -0.33    0.45
   6   1   9   37.89    2.23
   6  -1   9   34.84    2.14
   6   1  10   -0.15    0.53
   6  -1  10    0.14    0.47
   6   1  11    2.44    0.78
   6  -1  11    1.25    0.58
   6  -1  12    0.19    0.50
   6   1  12    1.49    0.67
   6  -1  13    7.60    1.23
   6   1  13    5.50    1.09
   6   1  14    1.52    0.71
   6  -1  14    1.35    0.67
   6   1  15   -1.29    0.76
   6  -1  15    0.53    0.58
  -6  -2  20    0.51    0.52
  -6   2  19    0.86    0.61
  -6  -2  19    0.89    0.59
  -6   2  18    0.37    0.57
  -6  -2  18    0.75    0.53
  -6   2  17   -0.25    0.60
  -6  -2  17    0.16    0.48
  -6   2  16    5.78    1.06
  -6  -2  16    5.20    0.90
  -6   2  15    9.70    1.25
  -6  -2  15    7.64    1.01
   6   2 -14   -0.01    0.32
  -6   2  14    0.43    0.53
  -6  -2  14    0.32    0.42
   6   2 -13    2.99    0.60
  -6   2  13    1.85    0.72
  -6  -2  13    2.49    0.63
   6   2 -12    2.53    0.51
  -6   2  12    3.28    0.73
  -6  -2  12    3.54    0.67
   6   2 -11   16.53    1.13
   6  -2 -11   17.10    1.31
  -6   2  11   18.71    1.45
  -6  -2  11   17.46    1.20
   6   2 -10    4.26    0.57
   6  -2 -10    4.82    0.70
  -6   2  10    3.94    0.73
   6  -2  -9   37.72    1.77
   6   2  -9   39.05    1.53
  -6   2   9   40.17    1.87
   6  -2  -8   66.23    2.23
   6   2  -8   64.99    1.83
  -6   2   8   68.22    2.37
   6  -2  -7   46.46    1.81
   6   2  -7   45.79    1.46
   6  -2  -7   46.15    1.91
  -6  -2   7   47.01    1.57
  -6   2   7   48.05    1.91
   6   2  -6    3.43    0.41
   6  -2  -6    3.21    0.54
  -6  -2   6    3.17    0.44
  -6   2   6    3.78    0.61
   6   2  -5    2.69    0.39
  -6  -2   5    2.87    0.41
  -6   2   5    3.08    0.54
   6  -2  -5    2.89    0.52
   6   2  -4   19.76    0.96
  -6  -2   4   19.58    0.94
   6  -2  -4   19.54    1.16
   6  -2  -3    1.87    0.39
   6   2  -3    1.74    0.32
  -6  -2   3    1.80    0.35
   6  -2  -2   52.38    1.86
   6   2  -2   54.27    1.57
  -6  -2   2   56.40    1.60
   6   2  -1   51.81    1.57
   6  -2  -1   54.71    1.88
  -6  -2   1   54.85    1.63
   6   2   0    1.16    0.34
   6   2   0    1.07    0.30
  -6  -2   0    0.69    0.26
   6  -2   0    0.72    0.27
  -6   2   0    1.24    0.41
   6   2   1   37.67    1.55
   6   2   1   39.67    1.48
   6  -2   1   40.44    1.68
  -6   2  -1   37.54    1.66
   6   2   2   46.69    1.82
  -6   2  -2   42.81    1.78
   6   2   2   43.02    1.61
   6  -2   2   44.30    1.81
   6   2   3   49.65    1.97
  -6   2  -3   45.65    1.88
   6   2   3   48.27    1.80
   6  -2   3   48.45    1.94
   6   2   4    5.88    0.83
   6  -2   4    4.62    0.71
   6  -2   4    4.97    0.67
   6   2   4    5.47    0.67
   6  -2   5   34.50    1.83
   6   2   5   32.68    1.78
   6   2   5   34.81    1.70
   6  -2   5   33.02    1.72
   6   2   6    5.92    0.83
   6  -2   6    6.67    0.88
   6   2   6    8.66    0.93
   6  -2   7   10.29    1.15
   6   2   7   12.19    1.23
   6   2   8   10.88    1.25
   6  -2   8   10.03    1.17
   6   2   9   27.32    1.96
   6  -2   9   28.04    1.93
   6   2  10    8.88    1.19
   6  -2  10    9.35    1.18
   6  -2  11    4.03    0.82
   6   2  11    4.05    0.93
   6  -2  12   -0.06    0.45
   6   2  12   -0.61    0.60
   6  -2  13    3.47    0.90
   6   2  13    4.25    0.99
   6  -2  14    1.31    0.69
   6   2  14    0.37    0.63
   6   2  15   12.14    1.62
   6  -2  15   13.71    1.70
  -6   3  19   -0.12    0.59
  -6  -3  19   -0.25    0.44
  -6   3  18    1.58    0.75
  -6  -3  18    2.86    0.76
  -6   3  17    0.28    0.53
  -6  -3  17    0.60    0.43
  -6  -3  16    0.62    0.48
  -6   3  16    0.41    0.55
  -6   3  15    1.26    0.59
  -6  -3  15    0.97    0.52
   6   3 -14    9.57    0.99
  -6   3  14   11.60    1.32
  -6  -3  14   10.80    1.08
   6   3 -13    0.45    0.32
  -6   3  13    0.81    0.51
  -6  -3  13    1.25    0.48
   6   3 -12    1.25    0.38
  -6   3  12    1.35    0.59
  -6  -3  12    0.72    0.42
   6   3 -11   11.72    0.92
  -6   3  11   13.73    1.27
   6   3 -10   25.81    1.25
   6  -3 -10   26.50    1.59
  -6   3  10   25.46    1.68
   6   3  -9    1.34    0.33
   6  -3  -9    1.73    0.48
  -6   3   9    1.60    0.55
   6   3  -8    3.44    0.42
   6  -3  -8    2.90    0.56
  -6  -3   8    3.90    0.50
  -6   3   8    2.95    0.59
   6   3  -7    0.11    0.17
   6  -3  -7    0.29    0.28
  -6   3   7    0.07    0.33
   6  -3  -7    0.75    0.34
  -6  -3   7    0.34    0.23
   6   3  -6   -0.06    0.16
   6  -3  -6    0.20    0.23
  -6  -3   6    0.08    0.19
  -6   3   6    0.14    0.31
   6   3  -5    0.64    0.17
   6   3  -5    0.90    0.22
  -6  -3   5    0.83    0.24
   6  -3  -5    0.26    0.28
  -6   3   5    0.52    0.37
  -6   3   4   64.91    2.15
   6   3  -4   62.41    1.56
  -6  -3   4   68.43    1.61
   6  -3  -4   64.21    2.18
  -6   3   3    2.44    0.42
   6  -3  -3    2.92    0.50
   6   3  -3    3.13    0.37
  -6  -3   3    2.54    0.33
   6   3  -2  142.70    2.48
   6   3  -2  136.59    2.34
  -6  -3   2  145.17    2.41
   6  -3  -2  145.38    3.18
  -6   3   2  145.89    3.18
  -6  -3   1   68.54    1.72
   6   3  -1   68.03    1.83
   6   3  -1   68.25    1.70
   6  -3  -1   69.33    2.20
  -6   3   1   67.39    2.20
   6   3   0   74.75    2.04
  -6   3   0   73.47    2.33
   6  -3   0   75.85    2.31
   6   3   0   72.61    1.84
   6   3   1   20.12    1.14
   6  -3   1   19.21    1.19
  -6   3  -1   21.67    1.28
   6   3   1   19.84    1.03
   6   3   2   41.61    1.72
  -6   3  -2   40.07    1.77
   6   3   2   41.52    1.58
   6  -3   2   42.19    1.80
   6   3   3   56.96    2.12
  -6   3  -3   56.22    2.14
   6   3   3   56.76    1.94
   6  -3   3   59.00    2.19
  -6   3  -4   52.89    2.11
   6   3   4   50.74    2.09
   6   3   4   55.10    2.01
   6  -3   4   55.48    2.19
   6   3   5   25.07    1.58
   6  -3   5   31.04    1.76
   6   3   5   29.67    1.56
   6  -3   5   27.20    1.57
   6  -3   6    1.11    0.50
   6   3   6    1.21    0.42
   6   3   6    2.30    0.54
   6  -3   7   13.63    1.27
   6   3   7   15.45    1.37
   6   3   7   15.84    1.27
   6   3   8    2.97    0.68
   6  -3   8    4.05    0.77
   6  -3   9    5.32    0.89
   6   3   9    5.24    0.91
   6   3  10   30.79    2.17
   6  -3  10   28.62    2.02
   6  -3  11    4.79    0.96
   6   3  11    4.97    0.95
   6  -3  12    1.84    0.72
   6   3  12    3.06    0.78
   6  -3  13    6.36    1.16
   6   3  13    6.13    1.15
   6  -3  14    8.45    1.32
   6   3  14    8.64    1.44
   6  -3  15    1.12    0.68
   6   3  15    3.17    1.07
  -6   4  18   -0.83    0.58
  -6  -4  18    1.25    0.63
  -6   4  17    0.72    0.68
  -6  -4  17    1.25    0.52
  -6   4  16    1.61    0.68
  -6  -4  16    0.44    0.40
  -6   4  15    0.38    0.48
  -6  -4  15    0.45    0.42
  -6   4  14    0.86    0.56
  -6  -4  14   -0.21    0.37
   6   4 -13    2.34    0.46
  -6   4  13    2.81    0.80
  -6  -4  13    3.05    0.60
   6   4 -12    5.71    0.64
  -6   4  12    5.62    0.99
   6   4 -11   15.05    0.97
  -6   4  11   16.08    1.40
   6   4 -10    4.79    0.53
  -6   4  10    4.99    0.84
   6   4  -9   31.64    1.19
   6  -4  -9   33.99    1.80
  -6  -4   9   35.54    1.34
  -6   4   9   33.66    1.86
   6   4  -8    5.42    0.47
   6  -4  -8    4.96    0.69
  -6   4   8    5.65    0.81
  -6  -4   8    5.32    0.52
   6  -4  -7   11.96    1.03
   6   4  -7   12.08    0.62
  -6  -4   7   12.64    0.72
  -6   4   7   13.72    1.16
   6  -4  -7   12.76    1.10
   6   4  -6    6.54    0.43
   6  -4  -6    6.61    0.80
  -6  -4   6    6.27    0.49
  -6   4   6    5.82    0.76
   6   4  -5   -0.11    0.13
   6  -4  -5   -0.30    0.33
  -6   4   5    0.14    0.31
  -6  -4   5    0.22    0.17
   6  -4  -4    1.32    0.42
  -6   4   4    0.52    0.34
  -6  -4   4    0.71    0.20
   6   4  -4    1.08    0.23
   6   4  -3   26.10    0.94
  -6  -4   3   26.81    0.94
   6  -4  -3   27.05    1.45
   6   4  -3   26.00    0.94
  -6   4   3   25.45    1.42
   6   4  -2   23.04    0.96
   6   4  -2   23.50    0.92
   6  -4  -2   23.18    1.35
  -6   4   2   22.15    1.34
   6   4  -1   17.79    0.91
   6   4  -1   17.63    0.83
   6  -4  -1   14.92    1.06
  -6   4   1   18.87    1.21
   6   4   0   -0.51    0.36
   6   4   0   -0.07    0.20
   6  -4   0   -0.20    0.34
  -6   4   0    0.44    0.40
   6   4   1   12.16    0.88
   6  -4   1   11.74    0.98
  -6   4  -1    9.77    0.92
   6   4   1   11.82    0.77
   6   4   2   -0.33    0.31
   6  -4   2    0.00    0.26
  -6   4  -2    0.18    0.37
   6   4   2    0.03    0.21
   6   4   3    3.48    0.56
   6  -4   3    4.21    0.62
  -6   4  -3    2.69    0.56
   6   4   3    2.80    0.46
   6   4   4    0.49    0.35
   6  -4   4    0.91    0.39
  -6   4  -4    0.59    0.41
   6   4   4    1.55    0.39
   6   4   5    2.14    0.49
   6  -4   5    2.84    0.63
  -6   4  -5    1.26    0.41
   6   4   5    2.28    0.48
   6   4   6   28.51    1.80
   6  -4   6   26.66    1.72
   6   4   6   28.89    1.64
   6   4   7   47.89    2.40
   6  -4   7   49.42    2.39
   6   4   7   49.91    2.25
   6  -4   8    2.93    0.68
   6   4   8    3.71    0.75
   6  -4   9    2.12    0.69
   6   4   9    0.94    0.44
   6  -4  10    0.26    0.45
   6   4  10    0.01    0.50
   6   4  11   -0.07    0.50
   6  -4  11   -0.41    0.56
   6   4  12    1.06    0.67
   6  -4  12    1.43    0.69
   6  -4  13    9.95    1.40
   6   4  13    8.78    1.29
   6  -4  14    5.71    1.20
   6   4  14    7.97    1.36
   6  -4  15   10.29    1.57
   6   4  15   11.58    1.63
  -6   5  18   -1.57    0.72
  -6   5  17    2.01    0.85
  -6   5  16    4.17    1.00
  -6  -5  16    4.82    0.80
  -6   5  15    1.45    0.67
  -6  -5  15    1.29    0.49
  -6   5  14    3.09    0.88
  -6  -5  14    1.85    0.49
  -6  -5  13    1.93    0.47
  -6   5  13    3.14    0.79
   6   5 -12    2.52    0.42
  -6   5  12    2.01    0.67
   6   5 -11    8.22    0.64
  -6   5  11    6.35    0.98
   6   5 -10    2.09    0.33
  -6  -5  10    2.49    0.40
  -6   5  10    1.34    0.56
   6   5  -9   21.48    0.81
  -6  -5   9   23.99    1.01
  -6   5   9   25.26    1.68
   6   5  -8    0.58    0.15
   6  -5  -8    1.52    0.46
  -6   5   8    0.96    0.51
  -6  -5   8    1.15    0.25
   6  -5  -7    1.49    0.45
   6   5  -7    1.67    0.18
  -6   5   7    1.41    0.49
  -6  -5   7    1.54    0.25
   6  -5  -7    1.59    0.49
   6   5  -6    1.52    0.15
   6   5  -6    1.40    0.14
   6  -5  -6    2.21    0.54
  -6   5   6    1.88    0.52
  -6  -5   6    1.78    0.24
   6   5  -5    3.53    0.23
   6   5  -5    3.02    0.22
  -6  -5   5    3.34    0.30
  -6   5   5    2.58    0.55
   6  -5  -5    3.09    0.58
   6   5  -4    5.21    0.33
  -6  -5   4    4.69    0.34
   6  -5  -4    5.67    0.71
  -6   5   4    5.59    0.74
   6   5  -4    4.52    0.33
   6   5  -3  107.67    1.73
   6  -5  -3  112.55    3.07
   6   5  -3  106.50    1.66
  -6   5   3  110.59    2.98
   6   5  -2    1.38    0.29
   6   5  -2    0.99    0.21
  -6   5   2    0.69    0.41
   6  -5  -2    1.30    0.39
   6   5  -1   85.58    1.96
   6   5  -1   82.88    1.68
   6  -5  -1   83.07    2.60
  -6   5   1   90.32    2.67
   6   5   0    0.14    0.22
  -6   5   0    0.13    0.38
   6   5   0    0.34    0.19
   6  -5   0    0.24    0.28
   6   5   1   18.32    1.10
   6  -5   1   18.27    1.25
  -6   5  -1   19.23    1.30
   6   5   1   17.36    0.92
   6   5   2  151.92    3.30
   6  -5   2  148.23    3.54
  -6   5  -2  144.94    3.50
   6   5   2  143.88    2.78
   6   5   3  150.10    3.48
  -6   5  -3  158.95    3.71
   6   5   3  146.03    3.02
   6  -5   3  156.61    3.72
   6   5   4   25.43    1.57
  -6   5  -4   23.69    1.50
   6   5   4   25.80    1.37
   6   5   5   52.14    2.30
  -6   5  -5   51.40    2.23
   6   5   5   58.02    2.16
   6   5   6   -0.26    0.39
   6  -5   6    0.70    0.52
   6   5   6    0.15    0.30
   6   5   7   17.88    1.50
   6   5   7   14.86    1.25
   6  -5   7   15.47    1.40
   6   5   8    2.98    0.69
   6  -5   8    2.75    0.71
   6   5   9   13.11    1.38
   6  -5   9   14.35    1.44
   6  -5  10    2.73    0.72
   6   5  10    2.50    0.78
   6  -5  11    8.49    1.23
   6   5  11    8.49    1.21
   6   5  12    0.54    0.51
   6  -5  12    0.21    0.50
   6   5  13   10.13    1.44
   6  -5  13    9.57    1.35
   6  -5  14    1.41    0.73
   6   5  14    0.11    0.63
  -6   6  17    0.20    0.53
  -6   6  16    1.00    0.71
  -6   6  15    3.82    0.97
  -6  -6  15    4.57    0.70
  -6  -6  14    7.63    0.82
  -6   6  14    7.13    1.18
  -6   6  13    7.49    1.12
  -6   6  12   -0.38    0.59
  -6  -6  12    0.17    0.16
   6   6 -11    2.39    0.31
  -6  -6  11    2.13    0.39
  -6   6  11    2.69    0.74
  -6  -6  10   31.38    1.12
  -6   6  10   30.17    1.93
  -6  -6   9   23.79    0.87
  -6   6   9   21.51    1.58
  -6   6   8   72.73    2.73
  -6  -6   8   65.58    1.23
  -6   6   7   43.32    2.10
  -6  -6   7   40.53    0.79
  -6   6   6   38.30    1.90
  -6   6   5    8.95    0.96
   6  -6  -5    9.63    0.97
   6  -6  -4    1.69    0.47
  -6   6   4    1.20    0.45
   6   6  -3   10.14    0.43
   6   6  -3   10.28    0.42
   6  -6  -3   11.05    1.02
  -6   6   3    9.09    0.97
   6   6  -2    6.32    0.44
  -6   6   2    6.11    0.79
   6  -6  -2    5.52    0.72
   6   6  -2    6.82    0.41
   6   6  -1   30.95    1.13
   6   6  -1   31.71    0.98
   6  -6  -1   31.51    1.67
  -6   6   1   29.75    1.62
   6   6   0   25.75    1.16
   6  -6   0   22.33    1.43
  -6   6   0   24.57    1.47
   6   6   0   23.62    0.94
   6   6   1   75.96    2.17
   6  -6   1   77.84    2.61
  -6   6  -1   76.21    2.59
   6   6   1   74.09    1.82
   6   6   2    0.08    0.29
   6   6   2    0.37    0.22
  -6   6  -2   -0.08    0.40
   6   6   3   14.26    1.10
   6   6   3   14.79    1.00
  -6   6  -3   15.79    1.26
   6   6   4   16.70    1.25
   6   6   4   16.99    1.15
  -6   6  -4   17.09    1.31
   6   6   5   36.01    1.93
   6   6   5   32.88    1.64
  -6  -6  -5   35.75    1.85
  -6   6  -5   33.15    1.86
   6  -6   6    0.82    0.59
   6   6   6    0.49    0.41
  -6  -6  -6    0.14    0.30
   6   6   6   -0.01    0.30
   6  -6   7    5.13    0.86
   6   6   7    4.70    0.84
   6   6   7    4.80    0.74
   6   6   8   27.74    1.94
   6  -6   8   26.46    1.89
   6   6   9    0.34    0.48
   6  -6   9    1.01    0.61
   6  -6  10   28.24    2.06
   6   6  10   26.72    2.08
   6  -6  11    0.63    0.56
   6   6  11   -0.14    0.54
   6   6  12    0.32    0.51
   6  -6  12   -0.33    0.60
   6   6  13    0.75    0.64
   6  -6  13   -0.34    0.50
   6   6  14    9.12    1.44
   6  -6  14    7.75    1.32
  -6   7  17    3.01    0.93
  -6   7  16    1.48    0.78
  -6   7  15    1.86    0.80
  -6   7  14    1.93    0.76
  -6   7  13    2.53    0.75
  -6  -7  12    1.18    0.27
  -6   7  12    0.78    0.55
  -6  -7  11    0.32    0.19
  -6   7  11   -0.81    0.64
  -6   7  10   -0.09    0.52
  -6  -7  10    0.50    0.18
  -6   7   9    5.64    0.91
  -6  -7   9    4.65    0.28
  -6   7   8    2.64    0.67
  -6   7   7    4.11    0.75
  -6   7   6    7.08    0.92
  -6   7   5    0.44    0.39
  -6   7   4   28.70    1.66
  -6   7   3   66.08    2.48
   6   7  -2   53.71    1.07
   6   7  -2   51.54    0.85
  -6   7   2   57.64    2.29
   6   7  -1   50.95    1.36
   6   7  -1   50.76    1.11
  -6   7   1   49.40    2.12
   6   7   0    1.46    0.32
  -6   7   0    0.78    0.40
   6   7   0    1.29    0.25
   6   7   1    6.02    0.63
   6   7   1    6.19    0.53
  -6   7  -1    4.63    0.70
   6   7   2   14.91    1.05
   6   7   2   15.62    0.91
  -6   7  -2   13.25    1.15
   6   7   3    6.71    0.76
   6   7   3    7.19    0.68
  -6   7  -3    6.28    0.86
  -6  -7  -4    4.73    0.69
   6   7   4    5.67    0.76
   6   7   4    3.92    0.60
  -6   7  -4    5.96    0.80
   6   7   5    1.36    0.53
  -6  -7  -5    1.32    0.42
   6   7   5    1.38    0.38
  -6   7  -5    1.15    0.56
   6   7   6   25.95    1.55
  -6   7  -6   24.67    1.66
  -6  -7  -6   24.73    1.64
   6   7   6   22.50    1.63
   6   7   7    0.01    0.42
   6  -7   7    1.32    0.67
   6  -7   8   54.23    2.69
   6   7   8   57.69    2.80
   6   7   9    3.45    0.82
   6  -7   9    5.42    1.01
   6   7  10    1.13    0.71
   6  -7  10    0.37    0.50
   6   7  11    2.97    0.84
   6  -7  11    4.33    0.93
   6  -7  12    7.02    1.15
   6   7  12    8.20    1.30
   6   7  13    1.74    0.80
   6  -7  13    2.41    0.79
   6   7  14   -1.01    0.74
   6  -7  14    1.08    0.68
  -6   8  16   -0.16    0.63
  -6   8  15   11.26    1.53
  -6   8  14    0.14    0.46
  -6   8  13    1.48    0.67
  -6   8  12    2.24    0.70
  -6   8  11   -0.68    0.52
  -6  -8  11    0.03    0.12
  -6   8  10    0.94    0.53
  -6   8   9   58.32    2.68
  -6   8   8    2.74    0.71
  -6   8   7   46.02    2.26
  -6   8   6   -0.05    0.36
  -6   8   5    2.13    0.57
  -6   8   4    0.60    0.47
  -6   8   3   15.88    1.31
  -6   8   2   15.96    1.29
   6   8  -1   11.72    0.61
   6   8  -1   10.82    0.45
  -6   8   1   10.78    1.04
   6   8   0    0.75    0.28
  -6   8   0    0.49    0.37
   6   8   0    0.22    0.17
   6   8   1   43.71    1.60
   6   8   1   45.38    1.36
  -6   8  -1   44.39    2.09
   6   8   2    1.94    0.44
   6   8   2    1.28    0.31
  -6   8  -2    1.03    0.49
   6   8   3    5.76    0.73
  -6  -8  -3    4.69    0.65
   6   8   3    4.97    0.57
  -6   8  -3    5.55    0.83
   6   8   4    7.22    0.77
   6   8   4    8.84    0.93
  -6  -8  -4    8.24    0.88
  -6   8  -4    8.78    1.04
   6   8   5   14.89    1.12
  -6  -8  -5   14.98    1.24
   6   8   5   14.69    1.27
  -6   8  -5   15.74    1.36
  -6  -8  -6   16.37    1.35
  -6   8  -6   16.10    1.39
   6   8   6   15.27    1.35
   6  -8   7   34.66    2.15
   6   8   7   32.56    2.04
   6   8   8    0.69    0.65
   6  -8   8    0.99    0.57
   6  -8   9   42.07    2.47
   6   8   9   41.23    2.48
   6   8  10   -0.20    0.44
   6  -8  10    0.07    0.45
   6   8  11    0.57    0.57
   6  -8  11    0.08    0.56
   6   8  12    3.31    0.98
   6  -8  12    2.95    0.90
   6   8  13    0.12    0.62
   6  -8  13    2.13    0.80
   6   8  14    1.67    0.97
  -6   9  15   -0.98    0.69
  -6   9  14   -0.02    0.55
  -6   9  13    0.50    0.51
  -6   9  12    0.09    0.52
  -6   9  11    1.79    0.61
  -6   9  10    0.21    0.45
  -6   9   9   10.43    1.26
  -6   9   8   -0.08    0.39
  -6   9   7    0.65    0.46
  -6   9   6    7.10    0.98
  -6   9   5   -0.50    0.51
  -6   9   4    6.00    0.85
  -6   9   3    3.43    0.71
  -6   9   2   56.40    2.42
   6   9  -1    2.92    0.31
  -6   9   1    1.19    0.54
   6   9   0   78.11    1.80
   6   9   0   78.31    1.42
  -6   9   0   78.51    2.84
   6   9   1    7.13    0.64
   6   9   1    7.11    0.54
  -6   9  -1    4.88    0.80
   6   9   2    5.88    0.68
  -6  -9  -2    4.97    0.60
   6   9   2    6.12    0.58
  -6   9  -2    4.46    0.77
   6   9   3   -0.08    0.27
  -6  -9  -3    0.09    0.25
   6   9   3   -0.12    0.23
  -6   9  -3   -0.43    0.43
   6   9   4    8.69    0.82
   6   9   4    9.77    0.98
  -6  -9  -4    8.42    0.89
  -6   9  -4    7.98    1.04
  -6  -9  -5    4.78    0.73
   6   9   5    5.10    0.80
  -6   9  -5    5.01    0.82
  -6   9  -6   29.47    1.90
   6   9   6   27.99    1.80
   6   9   7    0.13    0.42
   6  -9   7   -0.23    0.50
   6   9   8    9.91    1.21
   6  -9   8   11.29    1.33
   6  -9   9    1.28    0.58
   6   9   9    0.05    0.55
   6   9  10    4.30    0.95
   6  -9  10    6.09    1.14
   6   9  11    1.51    0.70
   6  -9  11    0.70    0.49
   6   9  12   -0.47    0.60
   6  -9  12   -0.55    0.57
   6  -9  13   -0.16    0.56
   6   9  13   -0.50    0.70
  -6  10  14    2.95    0.95
  -6  10  13   -0.53    0.64
  -6  10  12    5.38    1.01
  -6  10  11    0.17    0.49
  -6  10  10    0.41    0.52
  -6  10   9   29.90    2.05
  -6  10   8   30.64    2.06
  -6  10   7   27.85    1.91
  -6  10   6    9.14    1.08
  -6  10   5    2.47    0.60
  -6  10   4    2.74    0.66
  -6  10   3    1.56    0.54
  -6  10   2   15.02    1.34
  -6  10   1   28.54    1.81
   6  10   0    2.60    0.37
  -6  10   0    2.88    0.64
   6  10   0    2.57    0.27
   6  10   0    2.98    0.27
   6  10   1    0.54    0.26
   6  10   1   -0.13    0.17
  -6  10  -1   -0.36    0.43
   6  10   2    8.76    0.82
  -6 -10  -2    8.47    0.79
   6  10   2    9.29    0.69
  -6  10  -2    8.78    1.05
  -6 -10  -3    5.60    0.71
   6  10   3    6.11    0.75
   6  10   3    5.15    0.59
  -6  10  -3    6.13    0.95
   6  10   4    4.50    0.76
  -6 -10  -4    2.80    0.54
   6  10   4    3.27    0.53
  -6  10  -4    4.29    0.83
  -6 -10  -5    0.47    0.31
   6  10   5    0.67    0.45
   6  10   6   11.95    1.21
  -6  10  -6    9.89    1.17
   6  10   7   -0.35    0.48
  -6  10  -7   -0.40    0.49
   6  10   8    5.31    0.96
   6 -10   8    5.59    1.02
   6  10   9   10.97    1.34
   6 -10   9   12.03    1.42
   6  10  10   -0.04    0.49
   6 -10  10    0.30    0.55
   6  10  11    0.79    0.56
   6 -10  11    1.35    0.67
   6 -10  12    2.78    0.81
   6  10  12    2.05    0.73
   6  10  13   -0.22    0.56
  -6  11  13    3.94    0.92
  -6  11  12   -1.03    0.74
  -6  11  11    2.94    0.89
  -6  11  10    4.78    0.94
  -6  11   9    6.55    1.09
  -6  11   8   10.27    1.24
  -6  11   7    0.57    0.51
  -6  11   6    2.41    0.67
  -6  11   5    0.41    0.52
  -6  11   4    0.11    0.48
  -6  11   3    6.00    0.91
  -6  11   2    8.25    1.04
  -6  11   1    4.38    0.82
   6  11   0    2.89    0.22
   6  11   0    2.77    0.22
   6  11   1   16.88    0.95
  -6 -11  -1   16.01    0.96
   6  11   1   14.59    0.74
   6  11   1   15.74    0.74
  -6  11  -1   15.87    1.43
  -6 -11  -2    0.17    0.23
   6  11   2    0.05    0.26
   6  11   2    0.12    0.26
   6  11   2    0.02    0.19
  -6  11  -2    0.40    0.52
   6  11   3   54.72    1.82
   6  11   3   57.87    2.13
  -6 -11  -3   55.28    2.14
  -6  11  -3   59.59    2.69
   6  11   4    0.76    0.44
  -6 -11  -4   -0.07    0.30
  -6  11  -4   -0.14    0.46
   6  11   5    5.06    0.79
  -6  11  -5    5.74    0.99
  -6  11  -6   11.74    1.32
   6  11   6   13.76    1.30
   6  11   7   -0.14    0.44
  -6  11  -7   -0.11    0.52
   6  11   8    1.62    0.67
   6 -11   8    2.97    0.80
   6 -11   9    7.43    1.12
   6  11   9    6.62    1.09
   6  11  10    4.52    0.97
   6 -11  10    4.60    1.05
   6 -11  11    1.34    0.63
   6  11  11    0.94    0.59
   6  11  12   -0.96    0.78
  -6  12  12    4.30    0.96
  -6  12  11    1.01    0.68
  -6  12  10   38.49    2.50
  -6  12   9    1.16    0.59
  -6  12   8   15.70    1.57
  -6  12   7   12.43    1.36
  -6  12   6   -0.51    0.56
  -6  12   5   -0.65    0.60
  -6  12   4   -0.64    0.51
  -6  12   3    0.39    0.59
  -6  12   2   -0.29    0.54
  -6  12   1    0.27    0.54
  -6  12   0    7.55    1.03
   6  12   1    0.20    0.16
  -6  12  -1    0.62    0.47
   6  12   2    3.09    0.42
  -6  12  -2    4.76    0.89
   6  12   3    0.95    0.40
   6  12   3    1.32    0.40
  -6  12  -3    1.12    0.62
   6  12   4    6.98    0.88
   6  12   4    7.23    0.80
  -6  12  -4    6.03    0.99
   6  12   5    0.47    0.44
  -6  12  -5    0.05    0.45
  -6  12  -6   12.46    1.39
   6  12   6   13.68    1.32
   6  12   7   -0.18    0.42
  -6  12  -7   -0.41    0.55
   6 -12   8    5.31    1.03
   6  12   8    5.16    0.93
   6 -12   9    0.51    0.55
   6  12   9    0.02    0.49
   6 -12  10   -0.11    0.54
   6  12  10    0.08    0.49
   6 -12  11    0.99    0.71
   6  12  11    0.48    0.56
   6  12  12    0.29    0.57
  -6  13  11    2.70    0.82
  -6  13  10    7.46    1.24
  -6  13   9    3.71    0.90
  -6  13   8    3.09    0.86
  -6  13   7    0.22    0.44
  -6  13   6    2.28    0.68
  -6  13   5   -0.85    0.63
  -6  13   4    4.92    0.89
  -6  13   3    5.16    0.93
  -6  13   2   40.69    2.33
  -6  13   1    0.73    0.54
  -6  13   0    1.13    0.54
  -6  13  -1    5.96    0.98
  -6  13  -2   19.34    1.65
  -6  13  -3   15.47    1.52
   6  13   4   20.58    1.42
  -6  13  -4   19.25    1.68
   6  13   4   17.78    1.18
   6  13   5    2.07    0.54
  -6  13  -5    1.95    0.66
   6  13   5    1.17    0.42
   6  13   6    0.17    0.43
  -6  13  -6   -0.02    0.47
   6  13   6    0.15    0.37
   6  13   7    4.56    0.85
  -6  13  -7    4.18    0.91
   6  13   7    4.19    0.77
   6 -13   8    1.74    0.79
   6  13   8    2.13    0.67
   6 -13   9    2.03    0.73
   6  13   9    2.90    0.81
   6 -13  10    8.59    1.37
   6  13  10    9.14    1.32
   6  13  11    1.80    0.73
  -6  14  10    1.86    0.81
  -6  14   9    9.59    1.34
  -6  14   8    1.14    0.64
  -6  14   7   10.34    1.30
  -6  14   6    2.72    0.82
  -6  14   5    2.87    0.72
  -6  14   4    1.06    0.51
  -6  14   3    0.01    0.43
  -6  14   2   -0.10    0.49
  -6  14   1    2.16    0.64
  -6  14   0    9.02    1.18
  -6  14  -1    0.90    0.60
  -6  14  -2    1.48    0.60
  -6  14  -3    0.90    0.52
  -6  14  -4    3.36    0.82
  -6  14  -5   -0.22    0.52
   6  14   6    1.92    0.57
  -6  14  -6    2.03    0.73
   6  14   7    2.00    0.63
  -6  14  -7    0.48    0.52
   6 -14   8    3.88    0.96
   6  14   8    3.21    0.80
   6  14   9    2.20    0.67
   6  14  10    0.09    0.53
   6  14  11   -0.20    0.47
  -6  15   8    1.70    0.76
  -6  15   7    1.31    0.64
  -6  15   6    0.93    0.65
  -6  15   5    2.52    0.81
  -6  15   4    3.73    0.88
  -6  15   3    1.28    0.64
  -6  15   2    5.03    1.00
  -6  15   1    1.48    0.60
  -6  15   0   10.52    1.30
  -6  15  -1    1.26    0.65
  -6  15  -2    0.95    0.50
  -6  15  -3    0.25    0.49
  -6  15  -4   -0.19    0.46
  -6  15  -5   -1.06    0.63
  -6  15  -6    0.40    0.55
  -6  15  -7    0.88    0.55
  -6  16   6    2.56    0.79
  -6  16   5    1.26    0.66
  -6  16   4   -0.44    0.55
  -6  16   3    3.06    0.88
  -6  16   2   15.37    1.63
  -6  16   1    0.95    0.63
  -6  16   0   -0.62    0.55
  -6  16  -1    1.77    0.76
  -6  16  -2    8.35    1.24
  -6  16  -3    0.88    0.61
  -6  16  -4    2.83    0.81
  -6  16  -5   -0.13    0.48
  -6  17   3    2.89    0.82
  -6  17   2   -0.78    0.48
  -6  17   1    5.88    1.11
  -6  17   0    0.61    0.51
  -6  17  -1   -0.55    0.62
  -6  17  -2   -0.60    0.58
  -7   0  19    0.26    0.53
  -7   0  18    1.35    0.66
  -7   0  17   -0.12    0.47
  -7   0  16   36.86    2.37
  -7   0  15    0.60    0.61
  -7   0  14   14.58    1.36
   7   0 -13   -0.08    0.31
  -7   0  13    0.11    0.38
   7   0 -12    5.15    0.76
  -7   0  12    5.36    0.84
   7   0 -11   -0.45    0.39
  -7   0  11    0.21    0.36
   7   0 -10   19.17    1.28
  -7   0  10   20.13    1.35
   7   0  -9   -0.30    0.33
  -7   0   9    0.03    0.32
   7   0  -8   15.76    1.09
  -7   0   8   17.16    1.16
   7   0  -7   -0.10    0.27
  -7   0   7    0.55    0.43
   7   0  -7   -0.07    0.28
   7   0  -6  165.68    3.41
   7   0  -5    0.03    0.24
   7   0  -4   16.21    1.05
   7   0  -3    0.04    0.25
   7   0  -2    1.65    0.36
  -7   0   1   -0.09    0.35
   7   0  -1   -0.43    0.29
   7   0   0    0.15    0.23
  -7   0   0    0.23    0.32
   7   0   1    0.02    0.25
  -7   0  -1    0.36    0.39
   7   0   2  228.54    4.44
  -7   0  -2  231.53    4.25
   7   0   2  232.88    4.24
   7   0   3   -0.05    0.35
   7   0   3    0.01    0.30
   7   0   4    2.25    0.56
   7   0   4    2.33    0.52
   7   0   5    0.10    0.44
   7   0   6   72.34    2.88
   7   0   7   -0.20    0.47
   7   0   8    6.42    1.02
   7   0   9   -0.33    0.46
   7   0  10   -0.14    0.49
   7   0  11    0.14    0.50
   7   0  12   33.56    2.50
   7   0  13   -0.37    0.56
   7   0  14    0.42    0.62
  -7   1  19   -0.46    0.56
  -7  -1  19    0.04    0.48
  -7   1  18    0.62    0.68
  -7  -1  18    1.73    0.79
  -7   1  17    4.34    0.94
  -7  -1  17    3.82    0.88
  -7   1  16    2.81    0.84
  -7  -1  16    1.90    0.67
  -7   1  15   23.85    1.84
  -7  -1  15   20.67    1.69
  -7   1  14    8.38    1.16
  -7  -1  14    8.35    1.06
   7   1 -13    0.51    0.35
  -7  -1  13    0.51    0.40
  -7   1  13   -0.65    0.53
   7  -1 -12    0.94    0.45
   7   1 -12    0.15    0.29
  -7  -1  12   -0.32    0.40
  -7   1  12    0.37    0.42
   7  -1 -11   -0.78    0.35
   7   1 -11   -0.65    0.39
  -7  -1  11    0.07    0.36
  -7   1  11    0.16    0.41
   7   1 -10    0.62    0.32
   7  -1 -10   -0.68    0.43
  -7  -1  10   -0.32    0.35
  -7   1  10    0.14    0.36
   7  -1  -9   15.68    1.15
   7   1  -9   15.01    1.04
  -7  -1   9   15.91    1.11
  -7   1   9   15.03    1.20
   7  -1  -8    0.36    0.31
   7   1  -8    0.37    0.28
  -7   1   8    0.34    0.36
   7  -1  -7    9.20    0.85
   7   1  -7    9.75    0.78
  -7   1   7   10.29    0.96
   7   1  -7    9.79    0.84
   7  -1  -7    8.73    0.90
   7  -1  -6    1.83    0.50
  -7   1   6    1.57    0.49
   7   1  -6    1.68    0.42
   7  -1  -5    6.59    0.73
  -7   1   5    5.54    0.69
   7   1  -5    5.05    0.59
  -7   1   4   46.21    1.88
   7  -1  -4   46.97    1.86
   7   1  -4   44.46    1.65
   7   1  -3    7.45    0.70
   7  -1  -3    9.37    0.84
  -7   1   3    8.30    0.80
   7   1  -2    0.12    0.23
   7  -1  -2    0.78    0.33
  -7   1   2    0.40    0.35
   7   1  -1    8.89    0.77
   7  -1  -1    8.83    0.82
  -7   1   1   10.51    0.91
   7   1   0    5.69    0.65
   7  -1   0    6.09    0.69
  -7   1   0    7.04    0.77
  -7  -1  -1   34.85    1.59
   7   1   1   35.52    1.68
  -7   1  -1   33.48    1.64
   7   1   1   31.95    1.50
   7  -1   1   33.47    1.61
   7   1   2    4.59    0.68
   7   1   2    4.00    0.57
   7  -1   2    3.51    0.57
  -7   1  -2    2.60    0.54
   7   1   3    3.08    0.62
   7  -1   3    3.82    0.74
   7   1   3    2.57    0.48
   7  -1   3    4.22    0.65
   7   1   4   44.99    2.14
   7  -1   4   42.05    2.07
   7   1   4   45.45    1.99
   7  -1   4   42.52    2.02
   7   1   5    1.82    0.56
   7  -1   5    1.54    0.53
   7   1   5    2.15    0.54
   7  -1   6   19.88    1.56
   7   1   6   20.16    1.55
   7   1   7   21.15    1.66
   7  -1   7   21.23    1.66
   7  -1   8    0.71    0.49
   7   1   8    2.47    0.77
   7   1   9   62.97    3.03
   7  -1   9   62.11    2.98
   7   1  10    8.26    1.23
   7  -1  10    9.15    1.29
   7   1  11    2.75    0.84
   7  -1  11    3.93    0.98
   7  -1  12    6.07    1.15
   7   1  12    7.43    1.25
   7  -1  13    0.73    0.72
   7   1  13    0.83    0.76
   7   1  14    0.19    0.64
   7  -1  14    1.55    0.79
  -7   2  19    0.01    0.54
  -7   2  18    0.66    0.61
  -7  -2  18    0.54    0.57
  -7   2  17   -0.05    0.49
  -7  -2  17    0.66    0.50
  -7  -2  16    0.97    0.60
  -7   2  16    0.53    0.59
  -7   2  15    0.16    0.42
  -7  -2  15    0.52    0.47
  -7   2  14   -0.10    0.46
  -7  -2  14   -0.15    0.40
   7   2 -13   -0.03    0.32
  -7  -2  13    0.62    0.41
  -7   2  13    0.68    0.55
   7   2 -12    1.72    0.48
  -7  -2  12    1.47    0.51
  -7   2  12    1.39    0.60
   7   2 -11    8.53    0.84
  -7  -2  11    9.66    0.93
  -7   2  11   10.91    1.14
   7   2 -10    0.18    0.25
   7  -2 -10    0.40    0.36
  -7  -2  10    0.67    0.35
  -7   2  10   -0.09    0.43
   7  -2  -9   19.28    1.31
   7   2  -9   17.81    1.07
  -7   2   9   18.74    1.37
   7  -2  -8    3.59    0.62
   7   2  -8    3.68    0.51
   7  -2  -8    3.27    0.62
  -7   2   8    3.55    0.67
   7  -2  -7   33.57    1.66
   7   2  -7   32.12    1.30
  -7   2   7   34.17    1.74
   7  -2  -7   34.72    1.76
   7   2  -6   73.47    1.92
  -7   2   6   80.13    2.52
   7  -2  -6   77.96    2.55
   7   2  -6   75.11    2.11
   7  -2  -5    7.49    0.81
   7   2  -5    6.33    0.63
  -7   2   5    8.79    0.88
   7  -2  -4   27.72    1.48
  -7   2   4   28.74    1.53
   7   2  -4   26.75    1.22
  -7   2   3    3.26    0.59
   7   2  -3    3.23    0.45
   7  -2  -3    4.13    0.61
   7   2  -2   12.54    0.86
   7  -2  -2   10.87    0.93
  -7   2   2   13.59    1.05
   7   2  -1   67.69    2.09
   7   2  -1   59.93    1.87
   7  -2  -1   66.10    2.25
  -7   2   1   63.73    2.21
   7   2   0    9.52    0.86
   7  -2   0   11.45    0.98
  -7   2   0    9.79    0.92
   7   2   0    9.95    0.81
   7   2   1  132.00    3.18
   7  -2   1  129.04    3.23
  -7   2  -1  130.12    3.25
   7   2   1  128.47    2.91
   7   2   2   27.80    1.54
  -7   2  -2   25.92    1.49
   7   2   2   25.41    1.38
   7  -2   2   25.41    1.52
   7   2   3    4.97    0.71
   7  -2   3    5.80    0.82
   7   2   3    5.65    0.69
   7  -2   3    4.88    0.73
  -7   2  -3    4.93    0.73
   7  -2   4    6.29    0.87
   7   2   4    7.88    0.93
   7   2   4    7.49    0.85
   7  -2   5   24.05    1.65
   7   2   5   26.18    1.69
   7   2   5   27.99    1.62
   7  -2   6   16.17    1.43
   7   2   6   18.08    1.48
   7   2   7    0.31    0.54
   7  -2   7   -0.30    0.50
   7  -2   8    1.50    0.54
   7   2   8    0.90    0.55
   7  -2   9    1.41    0.63
   7   2   9    0.27    0.50
   7   2  10    0.57    0.56
   7  -2  10    1.95    0.71
   7  -2  11    0.04    0.52
   7   2  11    0.91    0.67
   7  -2  12    3.52    0.95
   7   2  12    4.59    1.02
   7  -2  13   -0.69    0.80
   7   2  13    0.41    0.69
   7  -2  14    0.09    0.66
   7   2  14   -0.22    0.57
  -7   3  18    2.25    0.89
  -7  -3  17    0.65    0.50
  -7   3  17   -0.73    0.66
  -7   3  16   13.16    1.58
  -7  -3  16   14.79    1.38
  -7   3  15    0.17    0.46
  -7  -3  15    0.22    0.34
  -7   3  14    0.61    0.51
  -7  -3  14    0.29    0.33
  -7  -3  13   -0.20    0.36
  -7   3  13   -0.54    0.50
   7   3 -12    1.25    0.38
  -7  -3  12    1.11    0.41
  -7   3  12    0.76    0.54
   7   3 -11    1.82    0.41
  -7  -3  11    1.40    0.45
  -7   3  11    1.50    0.56
   7   3 -10    2.26    0.41
  -7   3  10    3.42    0.72
   7   3  -9    1.57    0.36
   7  -3  -9    1.25    0.40
  -7   3   9    0.77    0.47
   7   3  -8    0.91    0.29
   7  -3  -8    0.69    0.41
  -7  -3   8   -0.17    0.16
  -7   3   8    1.08    0.41
   7  -3  -8    0.75    0.36
   7  -3  -7   13.68    1.11
   7   3  -7   12.96    0.78
  -7   3   7   14.30    1.18
   7  -3  -7   12.85    1.12
  -7  -3   7   13.99    0.88
   7   3  -6   10.18    0.68
  -7   3   6    9.05    0.96
   7   3  -6    9.29    0.73
   7  -3  -6    8.67    0.93
  -7  -3   6    9.18    0.71
  -7  -3   5    1.02    0.29
   7   3  -5    1.23    0.30
  -7   3   5    0.27    0.38
   7  -3  -5    1.26    0.39
   7   3  -4    5.10    0.52
  -7   3   4    6.56    0.80
  -7  -3   4    5.88    0.56
   7  -3  -4    6.93    0.81
  -7  -3   3   37.47    1.37
   7   3  -3   34.44    1.32
   7  -3  -3   35.89    1.75
  -7   3   3   39.36    1.81
  -7  -3   2   13.00    0.86
   7   3  -2   14.88    0.93
   7   3  -2   12.76    0.83
   7  -3  -2   13.98    1.09
  -7   3   2   14.22    1.11
   7   3  -1    5.67    0.64
   7   3  -1    5.36    0.57
  -7   3   1    6.15    0.79
   7  -3  -1    6.04    0.74
   7   3   0   74.91    2.26
   7  -3   0   74.06    2.48
  -7   3   0   71.82    2.45
   7   3   0   72.78    2.06
   7   3   1   35.81    1.64
   7  -3   1   37.48    1.80
  -7   3  -1   34.98    1.78
   7   3   1   35.84    1.51
   7   3   2   16.19    1.17
   7   3   2   15.13    1.03
  -7   3  -2   14.86    1.20
   7  -3   2   18.14    1.29
   7   3   3    4.60    0.67
  -7   3  -3    4.06    0.68
   7   3   3    4.34    0.61
   7  -3   4    0.15    0.39
   7   3   4   -0.73    0.57
  -7   3  -4   -0.08    0.46
   7   3   4   -0.51    0.33
   7  -3   5   -0.47    0.54
   7   3   5    0.04    0.38
   7   3   5    0.08    0.27
   7   3   6   31.66    1.96
   7  -3   6   30.73    1.96
   7   3   7    5.62    0.93
   7  -3   7    6.86    0.99
   7  -3   8   35.46    2.21
   7   3   8   41.67    2.43
   7  -3   9    0.85    0.56
   7   3   9   -0.50    0.58
   7   3  10    0.85    0.67
   7  -3  10    1.19    0.71
   7  -3  11    4.61    0.93
   7   3  11    3.45    0.85
   7  -3  12   11.61    1.49
   7   3  12    9.86    1.45
   7  -3  13    4.63    1.02
   7   3  13    1.59    0.76
   7   3  14    6.33    1.31
  -7   4  18    0.06    0.51
  -7   4  17   -1.03    0.66
  -7   4  16    0.42    0.61
  -7  -4  16    1.24    0.51
  -7   4  15    0.32    0.49
  -7  -4  15    0.96    0.47
  -7   4  14   -0.39    0.53
  -7  -4  14    0.26    0.35
  -7  -4  13   -0.33    0.31
  -7   4  13   -0.45    0.50
  -7  -4  12    0.23    0.31
  -7   4  12    0.77    0.56
   7   4 -11   11.45    0.85
  -7   4  11   12.46    1.28
   7   4 -10   15.68    0.92
  -7   4  10   17.81    1.50
   7   4  -9   22.18    1.01
  -7  -4   9   21.44    1.08
  -7   4   9   23.06    1.59
   7   4  -8    1.06    0.26
  -7  -4   8    0.82    0.30
  -7   4   8    1.18    0.44
   7   4  -7    1.44    0.27
   7  -4  -7    1.27    0.42
  -7  -4   7    1.36    0.30
  -7   4   7    1.67    0.55
   7   4  -6   -0.06    0.17
  -7  -4   6    0.26    0.21
   7  -4  -6   -0.14    0.34
  -7   4   6    0.60    0.46
  -7   4   5   33.76    1.76
   7  -4  -5   34.39    1.78
  -7  -4   5   33.24    1.17
   7   4  -5   30.89    1.15
   7   4  -4   18.75    0.89
   7   4  -4   16.81    0.85
  -7  -4   4   18.74    0.89
   7  -4  -4   19.57    1.32
  -7   4   4   18.46    1.31
  -7  -4   3   37.84    1.29
   7   4  -3   36.20    1.29
   7   4  -3   38.39    1.30
   7  -4  -3   36.92    1.85
  -7   4   3   38.87    1.84
   7   4  -2    0.18    0.24
   7   4  -2    0.14    0.19
  -7   4   2    0.10    0.36
   7  -4  -2   -0.58    0.45
   7   4  -1   41.71    1.57
   7   4  -1   38.95    1.39
   7  -4  -1   42.89    1.94
  -7   4   1   39.77    1.90
   7   4   0   36.93    1.57
   7  -4   0   36.14    1.80
  -7   4   0   37.32    1.81
   7   4   0   32.86    1.34
   7   4   1   72.11    2.31
   7  -4   1   75.49    2.59
  -7   4  -1   70.75    2.54
   7   4   1   69.36    2.05
   7   4   2   21.34    1.35
  -7   4  -2   23.57    1.52
   7   4   2   21.39    1.21
   7   4   3   52.90    2.20
  -7   4  -3   49.01    2.21
   7   4   3   52.73    1.99
   7   4   4    2.48    0.56
  -7   4  -4    2.01    0.56
   7   4   4    2.59    0.49
   7   4   5    6.36    0.90
   7  -4   5    6.73    0.96
   7   4   5    7.14    0.86
   7   4   6    9.17    1.11
   7  -4   6    8.40    1.08
   7   4   7   21.68    1.72
   7  -4   7   20.48    1.66
   7  -4   8   -0.47    0.55
   7   4   8    0.63    0.47
   7  -4   9    2.65    0.80
   7   4   9    3.87    0.85
   7  -4  10    0.06    0.45
   7   4  10   -1.31    0.68
   7   4  11    0.61    0.62
   7  -4  11    3.03    0.77
   7   4  12    0.67    0.52
   7  -4  12    0.90    0.66
   7  -4  13    1.60    0.79
   7   4  13    1.82    0.75
   7   4  14    4.42    1.08
  -7   5  17    2.57    0.88
  -7   5  16    1.41    0.72
  -7   5  15    6.22    1.10
  -7  -5  14    1.51    0.48
  -7   5  14    0.73    0.53
  -7  -5  13    0.28    0.27
  -7   5  13    0.04    0.48
  -7   5  12   -0.14    0.42
  -7   5  11    6.89    1.02
  -7  -5  11    0.23    0.22
   7   5 -10    7.05    0.52
  -7  -5  10    7.51    0.64
  -7   5  10    6.93    1.01
   7   5  -9    1.51    0.25
  -7   5   9    1.68    0.66
  -7  -5   9    2.10    0.35
   7   5  -8    0.86    0.18
  -7  -5   8    1.32    0.28
  -7   5   8    0.70    0.54
   7   5  -7    6.31    0.38
  -7  -5   7    6.35    0.49
  -7   5   7    7.00    0.94
   7   5  -6   11.19    0.50
   7   5  -6   11.27    0.50
  -7   5   6   11.63    1.14
  -7  -5   6   11.51    0.63
   7   5  -5   10.63    0.53
   7   5  -5   11.20    0.52
  -7   5   5   11.35    1.12
  -7  -5   5   10.67    0.60
   7   5  -4    9.15    0.55
   7   5  -4    9.16    0.57
  -7   5   4    9.13    0.98
   7   5  -3    0.00    0.20
   7   5  -3    0.30    0.15
   7   5  -2    2.90    0.40
   7   5  -2    2.41    0.34
  -7   5   2    2.25    0.59
   7   5  -1  133.62    2.72
   7   5  -1  126.41    2.39
  -7   5   1  136.33    3.51
   7   5   0   26.54    1.33
  -7   5   0   26.76    1.62
   7   5   0   26.51    1.17
   7   5   1    5.52    0.70
   7   5   1    5.45    0.60
  -7   5  -1    6.49    0.86
   7   5   2    1.24    0.42
   7   5   2    0.74    0.26
   7   5   3    1.14    0.42
  -7   5  -3    1.73    0.54
   7   5   3    2.01    0.44
   7   5   4   -0.09    0.40
   7   5   4    0.33    0.30
  -7   5  -5   11.63    1.18
   7   5   5   13.53    1.28
   7  -5   5    9.95    1.16
   7   5   5   11.03    1.04
   7   5   6   30.35    1.95
   7  -5   6   29.92    1.96
   7   5   7   51.09    2.62
   7  -5   7   51.32    2.62
   7   5   8    2.87    0.75
   7  -5   8    5.14    0.93
   7  -5   9    0.01    0.47
   7   5   9   -0.37    0.61
   7  -5  10    0.03    0.53
   7   5  10   -0.31    0.68
   7  -5  11    7.83    1.18
   7   5  11    6.18    1.16
   7   5  12    0.75    0.57
   7  -5  12    0.30    0.61
   7   5  13    9.00    1.39
   7  -5  13   10.14    1.48
  -7   6  17   -0.34    0.58
  -7   6  16    0.39    0.61
  -7   6  15   -0.08    0.58
  -7   6  14    0.03    0.49
  -7   6  13    3.53    0.92
  -7   6  12    1.47    0.53
  -7  -6  12    1.66    0.34
  -7   6  11    1.14    0.55
  -7  -6  11    1.66    0.34
  -7   6  10    2.38    0.75
  -7  -6  10    2.34    0.33
  -7  -6   9    0.20    0.15
  -7   6   9    0.53    0.46
  -7   6   8   36.33    2.06
  -7  -6   8   31.67    0.89
  -7  -6   7    5.14    0.33
  -7   6   7    5.83    0.86
  -7   6   6   50.89    2.33
  -7   6   5   14.10    1.25
   7   6  -4    0.59    0.14
  -7   6   4   -0.04    0.40
   7   6  -3    9.32    0.55
  -7   6   3    8.60    0.92
   7   6  -3    9.32    0.52
   7   6  -2   47.52    1.42
   7   6  -2   50.69    1.31
  -7   6   2   49.20    2.21
   7   6  -1    7.30    0.64
  -7   6   1    5.94    0.83
   7   6  -1    6.31    0.52
   7   6   0   63.01    1.99
  -7   6   0   60.29    2.45
   7   6   0   62.96    1.71
   7   6   1   40.43    1.73
  -7   6  -1   41.47    2.07
   7   6   1   38.02    1.43
   7   6   2   38.44    1.79
  -7   6  -2   37.55    1.98
   7   6   2   32.63    1.42
   7   6   3   73.77    2.61
  -7   6  -3   69.12    2.70
   7   6   3   68.72    2.19
   7   6   4    0.78    0.41
  -7   6  -4    1.47    0.54
   7   6   4    1.10    0.37
   7   6   5    3.02    0.66
  -7   6  -5    2.63    0.65
   7   6   5    3.74    0.61
   7  -6   6    1.90    0.68
   7   6   6    0.82    0.47
   7   6   7   16.31    1.54
   7  -6   7   15.35    1.55
   7   6   8    2.38    0.78
   7  -6   8    2.19    0.75
   7   6   9   -0.26    0.46
   7  -6   9   -0.01    0.49
   7  -6  10    1.66    0.61
   7   6  10    1.77    0.74
   7  -6  11   16.38    1.74
   7   6  11   15.57    1.70
   7   6  12    1.94    0.83
   7  -6  12    2.33    0.80
   7   6  13    2.00    0.74
   7  -6  13    1.44    0.77
  -7   7  16    5.38    1.14
  -7   7  15    2.63    0.81
  -7   7  14    3.90    0.91
  -7   7  13    0.60    0.58
  -7   7  12    4.89    0.98
  -7   7  11   -0.19    0.48
  -7   7  10    3.76    0.84
  -7  -7  10    3.57    0.28
  -7   7   9    1.07    0.58
  -7   7   8   15.41    1.43
  -7   7   7    1.52    0.62
  -7   7   6    1.44    0.55
  -7   7   5    1.08    0.52
  -7   7   4   -0.11    0.44
   7   7  -3   -0.07    0.09
   7   7  -3   -0.04    0.09
  -7   7   3   -0.07    0.46
   7   7  -2    1.46    0.24
  -7   7   2    1.29    0.54
   7   7  -2    1.72    0.23
   7   7  -1    6.90    0.59
  -7   7   1    7.42    0.91
   7   7  -1    7.29    0.52
   7   7   0   26.81    1.27
  -7   7   0   26.64    1.70
   7   7   0   27.24    1.08
   7   7   1   -0.60    0.41
   7   7   1    0.19    0.20
  -7   7  -1   -0.08    0.43
   7   7   2    1.08    0.41
  -7   7  -2    0.53    0.43
   7   7   2    0.65    0.28
   7   7   3    3.01    0.56
  -7   7  -3    3.74    0.76
   7   7   3    4.35    0.58
   7   7   4    2.34    0.56
  -7   7  -4    1.30    0.51
   7   7   4    2.31    0.49
  -7   7  -5   15.75    1.40
   7   7   5   15.01    1.32
   7   7   5   14.71    1.17
   7  -7   6   13.20    1.40
  -7   7  -6   13.43    1.37
   7   7   6   10.63    1.21
   7   7   6   13.63    1.20
   7  -7   7   48.94    2.64
   7   7   7   47.23    2.55
   7  -7   8   25.39    1.98
   7   7   8   26.37    2.00
   7   7   9    2.64    0.78
   7  -7   9    4.34    0.97
   7  -7  10   12.04    1.47
   7   7  10   13.29    1.58
   7  -7  11    1.36    0.67
   7   7  11    2.59    0.89
   7  -7  12    1.24    0.70
   7   7  12    2.45    0.89
   7   7  13    0.69    0.57
  -7   8  15    1.21    0.66
  -7   8  14    0.79    0.58
  -7   8  13   -0.49    0.55
  -7   8  12   -1.45    0.65
  -7   8  11    5.22    0.97
  -7   8  10    1.03    0.54
  -7   8   9   -0.30    0.49
  -7   8   8    1.45    0.65
  -7   8   7   20.26    1.60
  -7   8   6    0.60    0.51
  -7   8   5   69.38    2.79
  -7   8   4   26.37    1.74
  -7   8   3    0.87    0.50
   7   8  -2    2.88    0.26
  -7   8   2    3.46    0.73
   7   8  -1   14.11    0.76
   7   8  -1   12.47    0.59
  -7   8   1   11.48    1.17
   7   8   0   16.73    0.96
  -7   8   0   15.93    1.37
   7   8   0   14.80    0.75
   7   8   1   25.46    1.33
  -7   8  -1   25.42    1.71
   7   8   1   24.25    1.08
   7   8   2   -0.39    0.32
  -7   8  -2    0.47    0.50
   7   8   2    0.08    0.19
   7   8   3   21.93    1.43
  -7   8  -3   22.24    1.63
   7   8   3   22.48    1.25
   7   8   4   -0.17    0.35
  -7   8  -4   -0.11    0.43
   7   8   4   -0.11    0.21
   7   8   5    5.28    0.83
  -7   8  -5    3.40    0.72
   7   8   5    4.88    0.70
   7   8   6   -0.33    0.49
  -7   8  -6    0.74    0.52
   7   8   6   -0.54    0.36
   7   8   7   -0.27    0.41
   7  -8   7    0.02    0.52
   7   8   8    2.70    0.71
   7  -8   8    4.10    0.92
   7   8   9    1.75    0.74
   7  -8   9    2.61    0.80
   7   8  10    1.85    0.74
   7  -8  10    0.96    0.58
   7   8  11   10.18    1.46
   7  -8  11    9.64    1.37
   7  -8  12    0.90    0.72
   7   8  12    1.98    0.75
   7   8  13   17.46    1.96
  -7   9  14    0.45    0.61
  -7   9  13    0.31    0.51
  -7   9  12    0.85    0.59
  -7   9  11    0.17    0.56
  -7   9  10    1.50    0.69
  -7   9   9    3.45    0.83
  -7   9   8   16.09    1.50
  -7   9   7    1.12    0.58
  -7   9   6   15.68    1.42
  -7   9   5    5.42    0.96
  -7   9   4    9.63    1.14
  -7   9   3    1.56    0.59
  -7   9   2    7.58    1.02
   7   9  -1   11.09    0.60
   7   9  -1   10.81    0.41
  -7   9   1   10.67    1.17
   7   9   0    2.12    0.37
   7   9   0    2.69    0.32
  -7   9   0    2.05    0.62
   7   9   1    6.72    0.68
   7   9   1    5.58    0.50
  -7   9  -1    5.73    0.88
   7   9   2   21.57    1.29
  -7   9  -2   22.08    1.66
   7   9   2   22.25    1.11
   7   9   3    0.88    0.39
  -7   9  -3    1.61    0.56
   7   9   3    0.92    0.33
   7   9   4    1.35    0.45
   7   9   4    0.82    0.36
   7   9   5   15.93    1.37
  -7   9  -5   15.14    1.44
   7   9   5   16.10    1.23
   7   9   6    8.76    1.10
  -7   9  -6    9.23    1.18
   7  -9   7    1.02    0.63
   7   9   7    1.79    0.67
   7   9   8   29.60    2.12
   7  -9   8   30.91    2.23
   7  -9   9    3.81    1.00
   7   9   9    3.67    0.90
   7   9  10   13.83    1.61
   7  -9  10   11.90    1.49
   7   9  11   -0.78    0.63
   7  -9  11    0.35    0.52
   7   9  12    4.35    1.08
  -7  10  13    0.06    0.50
  -7  10  12    0.75    0.58
  -7  10  11    0.79    0.53
  -7  10  10   12.13    1.43
  -7  10   9   -0.26    0.47
  -7  10   8    0.21    0.55
  -7  10   7   16.44    1.54
  -7  10   6    6.11    0.98
  -7  10   5   12.90    1.34
  -7  10   4    2.76    0.66
  -7  10   3    0.67    0.49
  -7  10   2    0.49    0.39
  -7  10   1    3.35    0.74
   7  10   0   26.77    1.07
  -7  10   0   26.48    1.84
   7  10   0   25.44    0.81
   7  10   0   25.65    0.78
   7  10   1   42.52    1.57
  -7  10  -1   42.06    2.28
   7  10   2   22.80    1.29
  -7  10  -2   20.77    1.65
   7  10   3    1.67    0.45
  -7  10  -3    1.40    0.58
   7  10   4    0.96    0.37
  -7  10  -4   -1.01    0.70
   7  10   5    0.15    0.38
  -7  10  -5    0.39    0.45
   7  10   6   -0.17    0.39
  -7  10  -6   -0.85    0.56
   7  10   7    4.71    0.88
   7 -10   7    4.64    0.95
   7  10   8    0.16    0.44
   7 -10   8    2.46    0.84
   7  10   9    0.46    0.48
   7 -10   9    0.08    0.50
   7  10  10   -1.11    0.73
   7 -10  10    0.65    0.65
   7  10  11    3.14    0.89
   7  10  12    0.01    0.51
  -7  11  12    0.31    0.46
  -7  11  11    5.63    1.09
  -7  11  10    0.21    0.55
  -7  11   9    0.62    0.57
  -7  11   8    3.92    0.82
  -7  11   7   -0.12    0.49
  -7  11   6   -0.58    0.60
  -7  11   5    3.50    0.79
  -7  11   4    2.83    0.76
  -7  11   3   14.44    1.41
  -7  11   2    0.01    0.46
  -7  11   1    2.35    0.67
  -7  11   0   10.12    1.22
   7  11   1   32.27    1.34
  -7  11  -1   36.19    2.19
   7  11   1   34.08    1.13
   7  11   2    1.38    0.39
  -7  11  -2    1.65    0.72
   7  11   3    0.73    0.30
  -7  11  -3    1.74    0.63
   7  11   4    5.07    0.77
  -7  11  -4    6.16    1.00
   7  11   5    9.24    1.08
  -7  11  -5    7.59    1.12
   7  11   6    1.08    0.50
  -7  11  -6   -0.49    0.56
   7  11   7   29.50    2.02
   7 -11   8    1.59    0.77
   7  11   8    0.64    0.46
   7 -11   9    1.22    0.65
   7  11   9    1.82    0.58
   7  11  10    4.45    0.90
   7  11  11    1.13    0.66
   7  11  12    3.20    0.99
  -7  12  11    1.14    0.70
  -7  12  10    4.12    0.98
  -7  12   9    0.34    0.50
  -7  12   8    0.13    0.52
  -7  12   7    0.68    0.53
  -7  12   6    0.12    0.47
  -7  12   5   -0.65    0.54
  -7  12   4    5.26    0.94
  -7  12   3   -0.42    0.52
  -7  12   2   20.57    1.74
  -7  12   1    3.58    0.78
  -7  12   0   11.95    1.33
  -7  12  -1    1.19    0.57
   7  12   2   34.32    1.52
  -7  12  -2   30.25    2.08
   7  12   3    0.44    0.39
  -7  12  -3    1.24    0.65
   7  12   4    4.53    0.70
  -7  12  -4    4.18    0.82
   7  12   5   -0.11    0.39
  -7  12  -5   -0.40    0.60
   7  12   6    5.67    0.87
  -7  12  -6    3.81    0.90
   7  12   7    0.00    0.40
  -7  12  -7   -0.90    0.73
   7  12   8   -0.26    0.42
   7 -12   8    2.62    0.85
   7  12   9   -0.43    0.47
   7  12  10    3.81    0.93
   7  12  11   -1.10    0.64
  -7  13  10    0.37    0.51
  -7  13   9    1.14    0.68
  -7  13   8   -1.31    0.74
  -7  13   7   -0.98    0.63
  -7  13   6    1.13    0.59
  -7  13   5    2.81    0.73
  -7  13   4    1.46    0.66
  -7  13   3    0.56    0.55
  -7  13   2    6.24    1.03
  -7  13   1   -0.21    0.48
  -7  13   0   18.02    1.65
  -7  13  -1    6.03    1.04
  -7  13  -2    0.16    0.48
  -7  13  -3    0.57    0.55
  -7  13  -4    4.20    0.88
  -7  13  -5    2.28    0.81
   7  13   6   14.09    1.36
  -7  13  -6   12.41    1.48
   7  13   7    2.80    0.71
  -7  13  -7    0.74    0.61
   7  13   8    0.33    0.53
   7  13   9    0.79    0.56
   7  13  10    1.36    0.65
  -7  14   8   -0.23    0.49
  -7  14   7    6.44    1.16
  -7  14   6    4.42    0.97
  -7  14   5    9.89    1.34
  -7  14   4    0.40    0.54
  -7  14   3    0.30    0.45
  -7  14   2    2.16    0.72
  -7  14   1    5.05    0.99
  -7  14   0    2.49    0.72
  -7  14  -1   10.62    1.35
  -7  14  -2    2.36    0.79
  -7  14  -3   -0.54    0.55
  -7  14  -4   -0.14    0.55
  -7  14  -5   -0.98    0.63
  -7  14  -6   -0.05    0.46
  -7  15   5    1.40    0.70
  -7  15   4    0.04    0.53
  -7  15   3    1.30    0.65
  -7  15   2    1.03    0.66
  -7  15   1   -0.21    0.64
  -7  15   0    1.07    0.66
  -7  15  -1    3.96    0.92
  -7  15  -2    0.76    0.57
  -7  15  -3    0.36    0.53
  -7  15  -4    0.66    0.58
  -8   0  18    0.74    0.56
  -8   0  17   -0.20    0.45
  -8   0  16   -0.01    0.41
  -8   0  15    0.19    0.46
  -8   0  14    4.51    0.85
  -8   0  13   -0.14    0.38
  -8   0  12    4.86    0.81
   8   0 -11   -0.30    0.33
  -8   0  11    0.01    0.38
   8   0 -10    9.32    0.94
  -8   0  10    9.32    1.06
   8   0  -9   -0.15    0.32
  -8   0   9    0.41    0.43
   8   0  -8    1.19    0.41
  -8   0   8    2.23    0.55
   8   0  -7    0.16    0.34
   8   0  -7    1.10    0.43
  -8   0   7    0.55    0.40
   8   0  -6    1.33    0.43
  -8   0   6    0.93    0.46
  -8   0   5   -0.29    0.33
   8   0  -5   -0.40    0.31
  -8   0   4    0.21    0.31
   8   0  -4    0.25    0.27
   8   0  -3   -0.39    0.34
  -8   0   3   -0.12    0.33
   8   0  -2   45.62    1.90
  -8   0   2   49.34    1.98
  -8   0   1   -0.01    0.34
   8   0  -1   -0.15    0.32
   8   0   0   25.31    1.45
  -8   0   0   22.25    1.43
   8   0   1    0.37    0.33
   8   0   1    0.09    0.26
  -8   0  -1    0.10    0.35
   8   0   2    8.62    0.99
   8   0   2    7.93    0.90
   8   0   3    0.42    0.51
   8   0   4   70.17    2.84
   8   0   5   -0.43    0.49
   8   0   6    5.50    0.90
   8   0   7   -0.39    0.58
   8   0   8    3.29    0.87
   8   0   9    1.15    0.69
   8   0  10   40.07    2.68
   8   0  11   -1.17    0.73
   8   0  12    9.39    1.43
  -8   1  19    2.23    0.73
  -8  -1  18    0.24    0.47
  -8   1  18   -0.15    0.47
  -8  -1  17   -0.44    0.49
  -8   1  17    1.07    0.62
  -8  -1  16    1.80    0.62
  -8   1  16    1.95    0.74
  -8  -1  15    0.81    0.50
  -8   1  15    0.19    0.50
  -8  -1  14    3.99    0.80
  -8   1  14    2.45    0.72
  -8  -1  13    0.69    0.43
  -8   1  13    1.59    0.60
  -8  -1  12    3.04    0.64
  -8   1  12    4.90    0.85
   8  -1 -11    2.67    0.59
   8   1 -11    1.78    0.45
  -8  -1  11    1.68    0.54
  -8   1  11    2.08    0.61
   8   1 -10    0.51    0.35
   8  -1 -10    0.47    0.29
  -8  -1  10    0.47    0.38
  -8   1  10    0.85    0.47
   8   1  -9    7.39    0.78
   8  -1  -9    6.90    0.84
  -8   1   9    8.30    0.95
  -8  -1   9    6.11    0.79
   8  -1  -8    8.95    0.91
   8   1  -8    8.40    0.81
  -8   1   8    8.81    0.98
   8  -1  -8    9.21    0.98
  -8  -1   8    9.33    0.90
   8  -1  -7   37.26    1.76
   8   1  -7   36.04    1.58
   8   1  -7   38.52    1.77
   8  -1  -7   38.36    1.90
  -8  -1   7   39.68    1.74
  -8   1   7   37.97    1.86
   8  -1  -6   21.48    1.39
   8   1  -6   20.70    1.28
  -8  -1   6   22.30    1.30
  -8   1   6   22.20    1.40
   8  -1  -5   49.37    2.06
   8   1  -5   46.74    1.86
  -8  -1   5   48.22    1.85
  -8   1   5   51.89    2.10
  -8  -1   4    8.34    0.85
  -8   1   4    8.51    0.90
   8  -1  -4    8.43    0.89
   8   1  -4    8.00    0.79
   8   1  -3    0.46    0.28
   8  -1  -3    0.70    0.33
  -8  -1   3   -0.30    0.40
  -8   1   3   -0.19    0.38
   8   1  -2    2.77    0.49
   8  -1  -2    3.52    0.60
  -8  -1   2    2.50    0.50
  -8   1   2    2.84    0.60
   8   1  -1    6.35    0.75
  -8  -1   1    6.56    0.78
  -8   1   1    5.98    0.78
   8  -1  -1    5.60    0.76
   8   1   0    3.98    0.67
  -8  -1   0    3.35    0.59
   8   1   0    2.98    0.53
  -8   1   0    3.19    0.64
   8  -1   0    2.81    0.56
   8   1   1    0.27    0.36
   8   1   1    0.86    0.36
   8  -1   1    0.37    0.30
  -8   1  -1   -0.07    0.42
   8  -1   2    2.92    0.64
   8   1   2    2.11    0.56
   8   1   2    2.07    0.50
  -8   1  -2    1.86    0.55
   8   1   3   27.27    1.73
   8  -1   3   27.21    1.76
   8   1   3   26.88    1.61
   8   1   4   11.87    1.20
   8  -1   4    9.93    1.14
   8   1   5   -0.35    0.44
   8  -1   5   -0.47    0.48
   8  -1   6    1.83    0.65
   8   1   6    2.45    0.70
   8   1   7   20.54    1.78
   8  -1   7   20.57    1.75
   8  -1   8    3.21    0.82
   8   1   8    1.63    0.74
   8   1   9   24.99    2.03
   8  -1   9   25.66    2.06
   8   1  10   14.02    1.61
   8  -1  10   13.10    1.57
   8   1  11    3.67    1.02
   8  -1  11    4.34    1.06
   8   1  12    1.65    0.77
   8  -1  12   -0.37    0.56
   8   1  13    3.10    1.02
  -8   2  18   -1.57    0.68
  -8   2  17   -0.39    0.58
  -8  -2  16    2.41    0.68
  -8   2  16    1.17    0.61
  -8  -2  15    2.81    0.66
  -8   2  15    2.09    0.70
  -8  -2  14    0.38    0.44
  -8   2  14    0.33    0.45
  -8  -2  13    3.12    0.61
  -8   2  13    2.77    0.74
  -8   2  12    6.45    0.98
  -8  -2  12    7.08    0.87
   8   2 -11    0.51    0.34
  -8  -2  11    1.01    0.46
  -8   2  11    0.92    0.53
   8   2 -10    1.44    0.39
  -8  -2  10    1.09    0.42
  -8   2  10    1.35    0.56
   8  -2  -9   18.04    1.37
   8   2  -9   17.84    1.12
  -8  -2   9   18.12    1.18
  -8   2   9   18.02    1.44
   8  -2  -8   15.89    1.23
   8   2  -8   14.94    0.99
  -8   2   8   17.37    1.35
  -8  -2   8   18.58    1.17
   8  -2  -7   14.96    1.18
   8   2  -7   12.38    0.88
  -8   2   7   14.28    1.26
   8  -2  -7   14.52    1.23
  -8   2   6    1.55    0.50
   8   2  -6    1.43    0.38
   8  -2  -6    2.12    0.56
  -8   2   5    2.42    0.60
   8  -2  -5    2.24    0.51
   8   2  -5    2.33    0.43
  -8   2   4    5.07    0.78
   8   2  -4    5.49    0.62
   8  -2  -4    5.41    0.77
  -8   2   3    2.34    0.57
   8   2  -3    2.24    0.45
   8  -2  -3    1.84    0.50
   8   2  -2   47.55    1.84
   8  -2  -2   50.39    2.15
  -8   2   2   47.50    2.11
  -8  -2   1  103.80    2.74
   8   2  -1  101.74    2.82
   8   2  -1   95.78    2.62
   8  -2  -1   94.50    2.92
  -8   2   1  106.37    3.06
   8   2   0    2.57    0.54
   8   2   0    2.62    0.49
  -8   2   0    2.76    0.63
   8  -2   0    2.57    0.51
   8   2   1   27.28    1.59
  -8   2  -1   28.59    1.68
   8   2   1   26.65    1.46
   8   2   2    0.68    0.36
   8   2   2    1.02    0.40
  -8   2  -2    0.79    0.46
   8   2   3   11.05    1.10
   8  -2   3   10.05    1.14
  -8   2  -3    9.39    1.05
   8   2   3    9.76    0.98
   8  -2   4   12.59    1.30
   8   2   4   10.90    1.14
   8  -2   5   28.67    1.93
   8   2   5   29.84    1.93
   8  -2   6   14.92    1.46
   8   2   6   15.68    1.49
   8  -2   7    2.72    0.76
   8   2   7    2.65    0.79
   8  -2   8    0.33    0.46
   8   2   8   -0.39    0.49
   8   2   9   -0.12    0.47
   8  -2   9    0.50    0.57
   8   2  10    0.75    0.62
   8  -2  10    0.27    0.49
   8  -2  11   13.91    1.64
   8   2  11   12.52    1.57
   8  -2  12    3.92    1.03
   8   2  12    6.79    1.26
   8   2  13    0.80    0.66
  -8   3  18    0.23    0.56
  -8   3  17    1.07    0.66
  -8   3  16    2.22    0.73
  -8  -3  15    1.19    0.47
  -8   3  15    3.05    0.78
  -8   3  14    9.90    1.26
  -8  -3  14    9.69    1.02
  -8  -3  13    1.20    0.43
  -8   3  13    0.25    0.45
  -8   3  12    0.62    0.50
  -8  -3  12   -0.12    0.31
  -8  -3  11    0.39    0.34
  -8   3  11    0.43    0.51
   8   3 -10    1.76    0.37
  -8  -3  10    1.10    0.37
   8   3  -9   -0.16    0.22
  -8   3   9    0.52    0.51
   8   3  -8   26.06    1.21
  -8   3   8   25.20    1.65
   8   3  -7   -0.01    0.23
  -8   3   7    0.10    0.38
   8   3  -6   38.29    1.40
   8   3  -6   37.81    1.53
  -8   3   6   39.70    2.02
   8   3  -5   18.46    1.07
  -8   3   5   17.73    1.36
  -8   3   4    5.60    0.82
   8   3  -4    6.81    0.67
   8   3  -3   10.84    0.86
   8   3  -3    8.95    0.77
  -8   3   3   10.47    1.02
   8   3  -2    3.25    0.56
   8   3  -2    2.46    0.45
  -8   3   2    2.04    0.55
   8   3  -1    5.55    0.68
   8   3  -1    4.50    0.59
  -8   3   1    5.27    0.79
   8   3   0    6.13    0.73
   8   3   0    7.01    0.72
  -8   3   0    6.07    0.86
   8   3   1   26.29    1.53
  -8   3  -1   25.14    1.63
   8   3   1   23.97    1.36
   8   3   2    1.54    0.49
   8   3   2    1.20    0.41
  -8   3  -2    0.65    0.42
   8   3   3    9.81    1.06
  -8   3  -3    8.62    1.01
   8   3   3   10.20    0.96
   8   3   4    7.39    0.97
   8  -3   4    7.25    1.01
   8   3   4    7.09    0.86
   8  -3   5    3.69    0.77
   8   3   5    3.13    0.75
   8   3   6   -0.17    0.47
   8  -3   6    0.42    0.58
   8   3   7    0.19    0.44
   8  -3   7    0.40    0.45
   8  -3   8   27.05    2.06
   8   3   8   25.05    2.00
   8   3   9    3.67    0.95
   8  -3   9    3.12    0.81
   8   3  10   24.82    2.13
   8  -3  10   26.31    2.16
   8  -3  11    1.23    0.69
   8   3  11    0.99    0.59
   8  -3  12   -1.33    0.75
   8   3  12   -0.16    0.54
  -8   4  17   -0.48    0.62
  -8   4  16    0.55    0.55
  -8   4  15    1.65    0.69
  -8   4  14   -0.10    0.49
  -8   4  13    2.46    0.68
  -8  -4  13    1.72    0.48
  -8   4  12    0.28    0.41
  -8  -4  12   -0.17    0.28
  -8   4  11    0.07    0.45
  -8   4  10   -0.62    0.53
   8   4  -9    5.21    0.53
  -8   4   9    5.92    0.96
   8   4  -8    7.52    0.60
  -8   4   8    8.95    1.07
   8   4  -7    0.79    0.25
  -8   4   7    0.67    0.45
  -8  -4   7    1.31    0.35
   8   4  -6    0.75    0.24
  -8   4   6    0.50    0.46
  -8  -4   6    0.37    0.22
  -8   4   5    4.13    0.75
   8   4  -5    3.15    0.43
  -8  -4   5    3.47    0.46
   8   4  -4    5.99    0.59
   8   4  -4    5.24    0.55
  -8   4   4    6.00    0.83
  -8  -4   4    5.53    0.58
   8   4  -3    0.08    0.26
  -8   4   3   -0.38    0.44
  -8  -4   3    0.09    0.18
   8   4  -3   -0.20    0.27
   8   4  -2    3.11    0.50
  -8   4   2    3.39    0.69
   8   4  -2    3.10    0.46
   8   4  -1    9.49    0.86
   8   4  -1    8.95    0.76
  -8   4   1   10.18    1.08
   8   4   0   10.76    0.94
   8   4   0    9.63    0.82
  -8   4   0   10.23    1.12
   8   4   1   31.38    1.66
  -8   4  -1   30.59    1.83
   8   4   1   30.92    1.50
   8   4   2    9.32    0.98
  -8   4  -2    9.02    1.05
   8   4   2    7.96    0.86
   8   4   3   45.64    2.19
  -8   4  -3   46.77    2.27
   8   4   3   45.24    1.96
   8   4   4    3.43    0.71
   8  -4   4    4.41    0.87
   8   4   4    3.45    0.60
  -8   4  -4    3.29    0.68
   8   4   5    0.62    0.49
   8  -4   5    1.62    0.60
   8   4   6    0.53    0.48
   8  -4   6    0.90    0.57
   8   4   7    0.69    0.62
   8  -4   7    0.35    0.52
   8  -4   8    0.71    0.53
   8   4   8    1.56    0.68
   8  -4   9   10.41    1.38
   8   4   9    9.20    1.32
   8  -4  10    3.36    0.88
   8   4  10    1.41    0.68
   8   4  11    5.43    1.14
   8  -4  11    4.30    1.01
   8   4  12    0.65    0.62
   8  -4  12    0.26    0.53
  -8   5  17   -0.53    0.61
  -8   5  16    2.63    0.88
  -8   5  15    5.75    1.11
  -8   5  14    0.90    0.61
  -8   5  13   12.17    1.42
  -8   5  12   -0.49    0.53
  -8   5  11    1.40    0.61
  -8  -5  10    0.07    0.21
  -8   5  10    0.43    0.45
  -8  -5   9    5.19    0.52
  -8   5   9    5.27    0.96
   8   5  -8    2.15    0.26
  -8   5   8    2.00    0.66
  -8  -5   8    2.51    0.37
   8   5  -7   47.33    1.14
   8   5  -7   50.66    1.20
  -8   5   7   52.38    2.42
  -8  -5   7   51.00    1.45
   8   5  -6    0.32    0.18
   8   5  -6    0.37    0.16
  -8   5   6    0.79    0.46
  -8  -5   6    0.30    0.19
   8   5  -5   10.28    0.64
   8   5  -5   10.34    0.61
  -8  -5   5   10.89    0.70
  -8   5   5    9.69    1.07
   8   5  -5   11.23    0.72
   8   5  -4    0.36    0.20
  -8   5   4    0.23    0.42
   8   5  -4    0.04    0.19
   8   5  -3    0.51    0.27
  -8   5   3    0.48    0.50
   8   5  -3    0.00    0.23
   8   5  -2   45.45    1.65
   8   5  -2   43.68    1.52
  -8   5   2   43.75    2.16
   8   5  -1   26.82    1.35
   8   5  -1   25.17    1.20
  -8   5   1   26.20    1.69
   8   5   0   11.81    0.98
   8   5   0   10.24    0.82
  -8   5   0   10.94    1.15
   8   5   1   17.22    1.23
  -8   5  -1   16.85    1.39
   8   5   1   15.78    1.06
   8   5   2   -0.14    0.39
   8   5   2    0.39    0.33
  -8   5  -2   -0.33    0.50
   8   5   3    0.72    0.41
   8   5   3    1.05    0.36
  -8   5  -3    0.97    0.55
   8   5   4    0.27    0.37
  -8   5  -4    0.41    0.50
   8   5   4   -0.13    0.28
   8  -5   5    0.78    0.58
   8   5   5    0.30    0.44
   8  -5   6    1.44    0.62
   8   5   6    0.08    0.40
   8  -5   7   -0.12    0.45
   8   5   7    0.44    0.46
   8  -5   8    6.44    1.07
   8   5   8    5.38    0.96
   8   5   9   32.61    2.37
   8  -5   9   35.29    2.45
   8  -5  10    0.70    0.72
   8   5  10    0.95    0.78
   8  -5  11    8.08    1.29
   8   5  11    8.31    1.34
   8   5  12    1.86    0.74
  -8   6  16    0.21    0.50
  -8   6  15    0.82    0.52
  -8   6  14    3.90    0.92
  -8   6  13    1.45    0.62
  -8   6  12    5.72    1.02
  -8   6  11    4.83    0.93
  -8   6  10    0.88    0.53
  -8   6   9    0.47    0.49
  -8  -6   9    0.11    0.16
  -8   6   8   16.72    1.47
  -8  -6   8   14.43    0.64
  -8  -6   7    0.23    0.16
  -8   6   7    0.56    0.51
  -8   6   6    0.93    0.50
   8   6  -5   11.85    0.50
   8   6  -5   12.22    0.47
  -8   6   5   12.76    1.27
   8   6  -4    0.19    0.17
  -8   6   4    0.24    0.44
   8   6  -4    0.25    0.15
   8   6  -3   31.30    1.18
  -8   6   3   33.77    1.96
   8   6  -3   33.44    1.15
   8   6  -2   29.75    1.28
   8   6  -2   30.35    1.18
  -8   6   2   29.75    1.85
   8   6  -1   27.48    1.34
   8   6  -1   27.87    1.20
  -8   6   1   28.00    1.80
   8   6   0   43.15    1.80
   8   6   0   43.63    1.58
  -8   6   0   45.68    2.25
   8   6   1    4.89    0.67
   8   6   1    3.32    0.50
  -8   6  -1    4.21    0.81
   8   6   2    3.67    0.66
   8   6   2    3.29    0.53
  -8   6  -2    2.83    0.69
   8   6   3    1.65    0.51
   8   6   3    0.75    0.37
  -8   6  -3    0.49    0.39
   8   6   4   39.06    2.14
  -8   6  -4   41.21    2.29
   8   6   4   38.24    1.86
   8  -6   5    1.02    0.71
   8   6   5    0.75    0.50
  -8   6  -5   -0.10    0.51
   8   6   6   19.79    1.66
   8  -6   6   20.96    1.81
   8  -6   7    0.62    0.58
   8   6   7   -0.05    0.40
   8   6   8    0.40    0.53
   8  -6   8    0.76    0.62
   8  -6   9    0.03    0.52
   8   6   9    0.66    0.57
   8  -6  10    4.20    1.02
   8   6  10    6.85    1.19
   8  -6  11    4.50    1.02
   8   6  11    3.52    1.01
   8   6  12    6.68    1.27
  -8   7  15    0.60    0.45
  -8   7  14    1.16    0.73
  -8   7  13    0.36    0.54
  -8   7  12    3.99    0.96
  -8   7  11    0.87    0.61
  -8   7  10    6.39    1.05
  -8   7   9    1.28    0.61
  -8   7   8    6.09    0.97
  -8   7   7   25.63    1.83
  -8   7   6   24.68    1.80
  -8   7   5   16.48    1.45
  -8   7   4    0.39    0.48
   8   7  -3    0.18    0.15
  -8   7   3    0.34    0.49
   8   7  -3    0.46    0.17
   8   7  -2    0.04    0.24
  -8   7   2   -0.23    0.47
   8   7  -2    0.02    0.17
   8   7  -1    8.13    0.69
   8   7  -1    7.92    0.60
  -8   7   1    5.82    0.92
   8   7   0   20.51    1.21
   8   7   0   20.33    1.03
  -8   7   0   22.33    1.64
   8   7   1    1.08    0.40
   8   7   1    2.09    0.42
  -8   7  -1    2.01    0.61
   8   7   2    9.62    0.98
   8   7   2   10.83    0.88
  -8   7  -2    9.57    1.10
   8   7   3   13.59    1.21
  -8   7  -3   15.10    1.44
   8   7   3   14.25    1.07
   8   7   4   11.22    1.18
  -8   7  -4   11.69    1.29
   8   7   4   14.28    1.13
   8   7   5    2.05    0.65
  -8   7  -5    1.22    0.55
   8  -7   6    6.34    1.03
   8   7   6    6.67    0.99
   8  -7   7    0.63    0.63
   8   7   7   -0.42    0.53
   8  -7   8   11.94    1.42
   8   7   8   13.76    1.52
   8   7   9    6.83    1.18
   8  -7   9    8.53    1.32
   8   7  10    2.34    0.87
   8  -7  10    0.60    0.55
   8   7  11    5.58    1.13
   8   7  12   -0.94    0.65
  -8   8  14   -0.15    0.52
  -8   8  13    8.11    1.31
  -8   8  12    0.54    0.59
  -8   8  11    2.92    0.84
  -8   8  10    0.56    0.54
  -8   8   9   10.35    1.28
  -8   8   8   -0.02    0.46
  -8   8   7    0.92    0.56
  -8   8   6    1.55    0.64
  -8   8   5    0.85    0.55
  -8   8   4    5.09    0.91
  -8   8   3   36.96    2.14
   8   8  -2    0.91    0.23
   8   8  -2    1.01    0.19
   8   8  -1    8.81    0.68
   8   8  -1    8.76    0.56
  -8   8   1    7.74    1.03
   8   8   0   -0.08    0.26
   8   8   0   -0.23    0.21
  -8   8   0   -0.04    0.50
   8   8   1    0.80    0.26
   8   8   1    0.78    0.26
  -8   8  -1    0.08    0.48
   8   8   2    3.86    0.65
   8   8   2    5.32    0.61
  -8   8  -2    4.28    0.86
   8   8   3   31.39    1.81
  -8   8  -3   30.44    2.01
   8   8   3   30.88    1.53
   8   8   4    0.10    0.37
  -8   8  -4   -0.30    0.46
  -8   8  -5   19.84    1.70
   8   8   5   20.44    1.64
   8   8   6    0.10    0.42
   8  -8   6   -0.55    0.43
  -8   8  -6   -0.45    0.53
   8   8   7    0.44    0.49
   8  -8   7    1.17    0.63
   8  -8   8    9.21    1.33
   8   8   8    6.69    1.13
   8   8   9    0.78    0.60
   8  -8   9    0.02    0.62
   8   8  10    2.46    0.83
   8  -8  10    2.14    0.83
   8   8  11    6.00    1.19
   8   8  12    1.65    0.78
  -8   9  13    2.86    0.87
  -8   9  12    1.29    0.64
  -8   9  11    0.26    0.51
  -8   9  10    4.88    0.99
  -8   9   9    1.14    0.65
  -8   9   8    2.56    0.76
  -8   9   7    0.25    0.45
  -8   9   6   30.30    2.03
  -8   9   5    0.51    0.55
  -8   9   4   22.28    1.75
  -8   9   3    8.81    1.14
  -8   9   2   12.77    1.36
   8   9  -1    0.16    0.19
  -8   9   1    0.06    0.41
   8   9   0    0.31    0.23
  -8   9   0   -1.47    0.73
   8   9   1    0.70    0.32
  -8   9  -1    0.13    0.43
   8   9   2    2.99    0.52
  -8   9  -2    1.83    0.66
   8   9   3    3.84    0.70
  -8   9  -3    3.04    0.75
   8   9   4    0.56    0.41
  -8   9  -4   -0.12    0.55
   8   9   5    2.46    0.62
  -8   9  -5    3.15    0.82
   8   9   6   -1.87    0.62
  -8   9  -6   -0.53    0.65
   8   9   7    0.83    0.50
   8  -9   7    1.01    0.64
   8   9   8    7.10    1.16
   8  -9   8    7.99    1.27
   8   9   9    0.44    0.59
   8  -9   9    1.90    0.73
   8   9  10    7.54    1.27
   8   9  11    3.29    0.98
  -8  10  12    7.08    1.22
  -8  10  11    1.06    0.64
  -8  10  10    1.11    0.70
  -8  10   9    6.09    1.09
  -8  10   8    8.13    1.19
  -8  10   7    0.68    0.59
  -8  10   6    0.00    0.42
  -8  10   5    3.86    0.77
  -8  10   4    0.50    0.44
  -8  10   3    5.61    0.97
  -8  10   2   15.56    1.49
  -8  10   1   17.22    1.56
   8  10   0    7.62    0.61
  -8  10   0    9.00    1.18
   8  10   1    0.62    0.30
  -8  10  -1    0.98    0.50
   8  10   2   13.89    1.06
  -8  10  -2   12.01    1.37
   8  10   3    1.11    0.41
  -8  10  -3    0.61    0.51
   8  10   4    7.74    0.96
  -8  10  -4    6.13    1.05
   8  10   5   15.56    1.40
  -8  10  -5   15.65    1.60
   8  10   6    1.43    0.58
  -8  10  -6    0.91    0.58
   8 -10   7    0.02    0.55
   8  10   7    0.46    0.44
   8  10   8    0.63    0.46
   8 -10   8    0.98    0.70
   8  10   9    2.08    0.70
   8  10  10   -0.45    0.61
   8  10  11    5.23    1.15
  -8  11  11    0.46    0.50
  -8  11  10    0.30    0.54
  -8  11   9    1.81    0.71
  -8  11   8   -0.78    0.56
  -8  11   7    4.26    0.88
  -8  11   6    2.48    0.76
  -8  11   5    2.89    0.80
  -8  11   4    2.65    0.78
  -8  11   3    1.00    0.63
  -8  11   2    1.36    0.61
  -8  11   1    9.67    1.26
  -8  11   0   -0.19    0.47
  -8  11  -1    0.80    0.50
  -8  11  -2    5.88    1.03
   8  11   3    3.46    0.60
  -8  11  -3    3.76    0.88
   8  11   4    1.62    0.48
  -8  11  -4    1.94    0.68
   8  11   5    1.45    0.50
  -8  11  -5   -1.38    0.82
   8  11   6    6.34    0.98
  -8  11  -6    5.05    0.98
   8 -11   7    0.80    0.61
   8  11   7    1.67    0.67
   8  11   8   -0.44    0.43
   8  11   9    5.97    1.14
   8  11  10    1.37    0.66
   8  11  11   -0.35    0.51
  -8  12   9    1.06    0.66
  -8  12   8    1.49    0.67
  -8  12   7    0.09    0.48
  -8  12   6    6.46    1.09
  -8  12   5   -0.53    0.58
  -8  12   4   -0.03    0.46
  -8  12   3    0.36    0.50
  -8  12   2    0.83    0.56
  -8  12   1    2.45    0.71
  -8  12   0   26.68    2.02
  -8  12  -1   -0.17    0.48
  -8  12  -2   22.23    1.89
  -8  12  -3    0.84    0.57
  -8  12  -4    1.85    0.69
  -8  12  -5    0.21    0.58
  -8  12  -6   -1.53    0.70
  -8  13   7    1.80    0.69
  -8  13   6    8.95    1.26
  -8  13   5    0.72    0.50
  -8  13   4    0.22    0.46
  -8  13   3   -0.49    0.58
  -8  13   2    4.19    0.91
  -8  13   1    6.86    1.13
  -8  13   0    3.87    0.90
  -8  13  -1   -0.59    0.57
  -8  13  -2    2.13    0.77
  -8  13  -3    5.21    1.05
  -8  13  -4   -0.49    0.55
  -8  14   4    4.71    1.03
  -8  14   3    3.74    0.93
  -8  14   2    0.15    0.47
  -8  14   1    7.76    1.26
  -8  14   0    0.83    0.66
  -8  14  -1    1.42    0.69
  -9   0  17    0.05    0.42
  -9   0  16    2.90    0.77
  -9   0  15    0.28    0.50
  -9   0  14    2.77    0.78
  -9   0  13    0.40    0.41
  -9   0  12    5.36    0.87
  -9   0  11   -0.11    0.37
  -9   0  10   25.23    1.64
   9   0  -9   -0.02    0.31
  -9   0   9   -0.03    0.36
   9   0  -8    2.37    0.52
   9   0  -8    2.49    0.58
  -9   0   8    1.36    0.53
   9   0  -7   -0.01    0.27
  -9   0   7    0.26    0.40
   9   0  -7   -0.22    0.34
  -9   0   6    6.26    0.86
   9   0  -6    7.64    0.89
  -9   0   5   -0.07    0.33
   9   0  -5   -0.40    0.38
  -9   0   4    1.38    0.46
   9   0  -4    0.91    0.40
   9   0  -3    0.18    0.30
  -9   0   3   -0.38    0.44
  -9   0   2   31.73    1.72
   9   0  -2   30.64    1.69
  -9   0   1   -0.51    0.45
   9   0  -1   -0.27    0.39
  -9   0   0   47.82    2.19
   9   0   0   47.38    2.25
   9   0   1    0.83    0.57
  -9   0  -1    0.74    0.47
   9   0   2  107.68    3.53
   9   0   3    0.03    0.41
   9   0   4   -0.06    0.45
   9   0   5   -0.26    0.45
   9   0   6    7.09    1.07
   9   0   7    0.26    0.57
   9   0   8   79.30    3.67
   9   0   9    1.51    0.72
   9   0  10    1.06    0.60
   9   0  11   -0.59    0.68
  -9   1  17    0.41    0.46
  -9   1  16   -0.69    0.50
  -9   1  15    1.13    0.58
  -9  -1  15    0.47    0.50
  -9  -1  14    1.33    0.60
  -9   1  14    1.11    0.57
  -9  -1  13   -0.10    0.39
  -9   1  13   -0.45    0.46
  -9  -1  12    0.26    0.44
  -9   1  12    0.65    0.47
  -9  -1  11    0.22    0.38
  -9   1  11    0.48    0.46
  -9  -1  10    0.55    0.40
  -9   1  10   -0.05    0.42
   9   1  -9   17.11    1.21
  -9  -1   9   16.75    1.29
  -9   1   9   16.99    1.38
   9  -1  -8    2.51    0.58
   9   1  -8    2.53    0.50
  -9  -1   8    3.24    0.62
  -9   1   8    2.48    0.63
   9   1  -7   13.39    1.05
  -9  -1   7   12.24    1.06
  -9   1   7   13.20    1.22
   9   1  -7   12.73    1.10
  -9  -1   6    2.99    0.59
   9   1  -6    2.47    0.58
  -9   1   6    2.78    0.62
   9   1  -5   14.78    1.15
  -9  -1   5   14.61    1.13
  -9   1   5   14.53    1.24
   9   1  -4    4.48    0.67
  -9  -1   4    5.85    0.76
  -9   1   4    5.77    0.85
  -9  -1   3   19.17    1.31
  -9   1   3   22.79    1.50
   9   1  -3   20.01    1.32
   9   1  -2    0.05    0.27
  -9  -1   2   -0.13    0.38
  -9   1   2   -0.32    0.45
   9   1  -1    4.28    0.71
  -9  -1   1    3.42    0.61
  -9   1   1    4.37    0.74
   9   1  -1    2.75    0.55
  -9  -1   0   13.88    1.18
   9   1   0   12.85    1.18
   9   1   0   13.18    1.12
  -9   1   0   12.99    1.21
   9   1   1   -0.05    0.38
   9  -1   1   -0.34    0.48
  -9   1  -1    0.39    0.49
   9  -1   2    0.30    0.45
   9   1   2    0.58    0.43
  -9   1  -2    0.09    0.46
   9   1   3   10.30    1.16
   9  -1   3   13.06    1.34
   9   1   4   -0.10    0.48
   9  -1   4    1.26    0.58
   9  -1   5   16.44    1.57
   9   1   5   18.46    1.64
   9  -1   6    3.42    0.83
   9   1   6    2.06    0.69
   9  -1   7    1.58    0.71
   9   1   7    1.15    0.60
   9   1   8    0.54    0.65
   9  -1   8    0.65    0.52
   9   1   9    1.83    0.73
   9  -1   9    3.33    0.95
   9   1  10   -0.82    0.70
   9  -1  10   -0.25    0.59
   9   1  11    0.82    0.59
   9  -1  11   -0.42    0.72
  -9   2  17    0.10    0.46
  -9   2  16    0.42    0.52
  -9   2  15    5.11    1.00
  -9  -2  14    0.08    0.37
  -9   2  14    0.77    0.56
  -9  -2  13    3.11    0.68
  -9   2  13    2.39    0.70
  -9  -2  12    0.12    0.35
  -9   2  12    0.25    0.44
  -9  -2  11    2.54    0.59
  -9   2  11    2.44    0.72
  -9   2  10    9.28    1.10
  -9  -2  10    9.21    0.94
  -9  -2   9    0.07    0.36
  -9   2   9   -0.53    0.53
   9   2  -8    2.99    0.52
  -9  -2   8    2.57    0.52
  -9   2   8    2.65    0.66
   9   2  -7    0.88    0.39
  -9  -2   7   -0.15    0.35
  -9   2   7   -0.58    0.48
   9   2  -7    0.57    0.30
  -9   2   6    8.78    1.04
   9   2  -6    8.37    0.86
  -9  -2   6    7.78    0.84
  -9   2   5    3.93    0.77
   9   2  -5    4.45    0.64
  -9  -2   5    3.52    0.58
  -9   2   4   -0.36    0.46
   9   2  -4   -0.38    0.35
  -9  -2   4    0.57    0.40
   9   2  -3    5.37    0.72
  -9  -2   3    5.20    0.71
  -9   2   3    6.77    0.92
   9   2  -2    0.27    0.30
   9   2  -2    0.38    0.30
  -9  -2   2   -0.09    0.32
  -9   2   2   -0.26    0.42
   9   2  -1    6.17    0.81
  -9  -2   1    5.67    0.75
  -9   2   1    4.64    0.82
   9   2  -1    5.95    0.75
   9   2   0    6.27    0.83
   9   2   0    7.11    0.81
  -9   2   0    7.40    0.96
   9   2   1   46.50    2.22
   9   2   1   45.45    2.04
  -9   2  -1   43.04    2.22
   9   2   2    3.75    0.67
   9  -2   2    4.13    0.83
  -9   2  -2    4.01    0.78
   9   2   3    6.21    0.91
   9  -2   3    7.65    1.09
   9   2   4   -0.35    0.42
   9  -2   4    0.66    0.47
   9   2   5    5.71    0.95
   9  -2   5    7.80    1.14
   9  -2   6    2.30    0.72
   9   2   6    2.28    0.72
   9  -2   7    4.16    0.95
   9   2   7    4.06    0.93
   9  -2   8    9.03    1.32
   9   2   8    9.69    1.38
   9   2   9    1.91    0.74
   9  -2   9    1.07    0.70
   9   2  10    2.12    0.87
   9  -2  10    2.19    0.87
   9  -2  11    6.30    1.17
   9   2  11    7.91    1.39
  -9   3  17    0.39    0.50
  -9   3  16   -0.44    0.56
  -9   3  15   -0.08    0.45
  -9   3  14    0.16    0.47
  -9   3  13   -0.86    0.57
  -9  -3  12    2.54    0.54
  -9   3  12    2.05    0.72
  -9  -3  11    3.62    0.61
  -9   3  11    4.86    0.88
  -9  -3  10    1.48    0.45
  -9   3  10    1.56    0.56
  -9  -3   9    2.52    0.49
  -9   3   9    2.52    0.71
  -9  -3   8    4.71    0.64
  -9   3   8    3.71    0.77
   9   3  -7    7.00    0.68
  -9   3   7    6.84    0.99
   9   3  -6   18.28    1.08
   9   3  -6   20.05    1.22
  -9   3   6   18.58    1.47
  -9   3   5    5.72    0.89
   9   3  -5    4.41    0.60
   9   3  -4   34.65    1.59
  -9  -3   4   35.01    1.59
  -9   3   4   34.15    1.94
   9   3  -4   31.88    1.54
  -9  -3   3   11.13    0.95
   9   3  -3   11.24    0.94
  -9   3   3   11.05    1.15
   9   3  -3   11.34    0.95
   9   3  -2   11.96    1.01
   9   3  -2   11.19    0.95
  -9   3   2   10.50    1.16
   9   3  -1    0.40    0.31
  -9   3   1    0.29    0.40
   9   3  -1    0.31    0.22
   9   3   0    0.50    0.38
   9   3   0   -0.07    0.32
  -9   3   0    0.18    0.42
   9   3   1    0.24    0.37
   9   3   1   -0.46    0.35
  -9   3  -1    0.49    0.53
  -9   3  -2   23.02    1.69
   9   3   2   23.84    1.65
   9   3   2   22.83    1.49
   9  -3   3    7.83    1.15
   9   3   3    6.54    0.93
  -9   3  -3    6.97    0.98
   9  -3   4    9.82    1.26
   9   3   4   10.73    1.23
   9  -3   5    4.03    0.87
   9   3   5    2.69    0.76
   9  -3   6   14.80    1.57
   9   3   6   15.89    1.59
   9   3   7    3.80    0.88
   9  -3   7    6.01    1.10
   9   3   8   -0.13    0.56
   9  -3   8    0.75    0.64
   9   3   9    4.15    1.05
   9  -3   9    2.42    0.87
   9  -3  10   -0.36    0.60
   9   3  10    0.77    0.66
   9   3  11    2.81    0.90
  -9   4  16   -0.68    0.65
  -9   4  15    3.63    0.94
  -9   4  14    2.86    0.86
  -9   4  13    2.97    0.81
  -9   4  12    0.08    0.45
  -9  -4  11    0.45    0.31
  -9   4  11    1.29    0.59
  -9   4  10    0.02    0.39
  -9   4   9    2.60    0.72
  -9   4   8    1.26    0.60
  -9   4   7    2.00    0.62
   9   4  -6    1.85    0.37
  -9   4   6    2.23    0.70
   9   4  -6    1.85    0.39
   9   4  -5    1.60    0.37
   9   4  -5    1.39    0.36
  -9   4   5    1.82    0.61
   9   4  -4    0.04    0.26
  -9   4   4    0.91    0.57
   9   4  -4    0.52    0.26
   9   4  -3   15.85    1.07
  -9   4   3   14.10    1.32
   9   4  -3   15.72    1.04
   9   4  -2   -0.19    0.37
   9   4  -2    0.20    0.26
  -9   4   2    0.43    0.47
   9   4  -1    3.91    0.61
  -9   4   1    3.26    0.73
   9   4  -1    3.90    0.58
   9   4   0   15.18    1.20
   9   4   0   16.03    1.13
  -9   4   0   15.72    1.45
   9   4   1   32.09    1.81
   9   4   1   31.67    1.66
  -9   4  -1   31.86    1.99
   9   4   2   11.63    1.17
  -9   4  -2   12.18    1.29
   9   4   2   11.86    1.07
  -9   4  -3   35.10    2.14
   9   4   3   39.46    2.17
   9   4   4    1.89    0.58
   9  -4   4    2.39    0.78
  -9   4  -4    0.93    0.51
   9   4   5   -1.03    0.59
   9  -4   5   -0.24    0.54
   9   4   6    0.22    0.43
   9  -4   6   -0.05    0.57
   9   4   7    0.33    0.45
   9  -4   7    0.14    0.56
   9  -4   8    1.25    0.67
   9   4   8    0.69    0.64
   9  -4   9    7.92    1.30
   9   4   9    6.51    1.18
   9  -4  10    6.03    1.19
   9   4  10    5.67    1.11
   9   4  11   -0.16    0.68
  -9   5  16   -0.27    0.48
  -9   5  15    0.83    0.62
  -9   5  14    1.08    0.64
  -9   5  13    1.36    0.65
  -9   5  12   -0.21    0.50
  -9   5  11   -0.02    0.46
  -9   5  10    4.46    0.89
  -9   5   9    0.08    0.46
  -9   5   8    0.28    0.46
  -9  -5   8    0.06    0.19
   9   5  -7    6.70    0.51
  -9   5   7    7.35    1.02
  -9  -5   7    7.61    0.64
   9   5  -6    1.64    0.28
  -9   5   6    2.19    0.70
  -9  -5   6    1.96    0.38
   9   5  -5   63.46    1.76
   9   5  -5   66.59    1.90
   9   5  -4   19.00    1.04
   9   5  -4   20.75    1.09
  -9   5   4   18.03    1.52
   9   5  -3   15.31    1.00
  -9   5   3   14.31    1.37
   9   5  -3   16.27    1.00
   9   5  -2   -0.13    0.28
   9   5  -2   -0.16    0.26
  -9   5   2   -0.74    0.51
   9   5  -1    8.12    0.85
   9   5  -1    8.90    0.79
  -9   5   1    7.13    1.00
   9   5   0    0.14    0.32
   9   5   0    0.00    0.21
  -9   5   0    0.00    0.47
   9   5   1    6.14    0.84
  -9   5  -1    5.84    0.94
   9   5   1    6.38    0.75
   9   5   2   20.99    1.53
  -9   5  -2   21.02    1.64
   9   5   2   21.75    1.39
   9   5   3   17.70    1.48
  -9   5  -3   20.58    1.68
   9   5   4   -0.15    0.38
   9  -5   4    0.70    0.53
  -9   5  -4   -0.34    0.58
   9  -5   5    0.43    0.50
   9   5   5    0.57    0.41
   9  -5   6    1.96    0.74
   9   5   6    1.56    0.56
   9   5   7   -1.03    0.52
   9  -5   7    0.71    0.58
   9  -5   8    0.03    0.58
   9   5   8   -0.91    0.55
   9  -5   9    0.48    0.60
   9   5   9    1.77    0.72
   9   5  10    7.85    1.33
   9   5  11    0.94    0.68
  -9   6  15    0.87    0.64
  -9   6  14    3.13    0.86
  -9   6  13    0.29    0.50
  -9   6  12    5.90    1.06
  -9   6  11    0.86    0.64
  -9   6  10    2.73    0.78
  -9   6   9   -0.05    0.50
  -9   6   8    0.63    0.52
  -9   6   7    9.59    1.18
  -9   6   6    7.56    1.06
   9   6  -5    7.19    0.49
  -9   6   5    7.24    1.06
   9   6  -4    2.08    0.35
  -9   6   4    1.63    0.60
   9   6  -3   11.62    0.81
  -9   6   3   13.32    1.30
   9   6  -2    2.73    0.49
  -9   6   2    2.94    0.76
   9   6  -1   19.78    1.23
   9   6  -1   18.34    1.07
  -9   6   1   17.35    1.50
   9   6   0    5.58    0.72
   9   6   0    6.21    0.69
  -9   6   0    3.64    0.77
   9   6   1    0.96    0.43
   9   6   1    0.53    0.28
  -9   6  -1    1.58    0.58
   9   6   2   24.76    1.64
  -9   6  -2   25.17    1.89
   9   6   2   25.21    1.47
   9   6   3    6.59    0.94
  -9   6  -3    5.31    0.97
   9   6   4    3.95    0.75
  -9   6  -4    4.41    0.88
   9  -6   5    0.19    0.52
   9   6   5    0.06    0.42
   9  -6   6    3.94    0.92
   9   6   6    4.93    0.96
   9   6   7   17.55    1.76
   9  -6   7   18.33    1.82
   9   6   8    4.46    0.99
   9  -6   8    5.78    1.08
   9  -6   9    2.21    0.83
   9   6   9    1.21    0.69
   9   6  10    1.99    0.80
   9   6  11    3.21    0.95
  -9   7  14    0.49    0.61
  -9   7  13    0.69    0.60
  -9   7  12   -0.67    0.60
  -9   7  11    0.18    0.46
  -9   7  10    5.67    1.01
  -9   7   9    1.04    0.60
  -9   7   8    1.03    0.62
  -9   7   7    4.27    0.91
  -9   7   6    0.91    0.56
  -9   7   5    3.13    0.78
  -9   7   4   12.50    1.35
   9   7  -3   -0.21    0.20
  -9   7   3   -0.32    0.47
   9   7  -2    0.90    0.28
  -9   7   2    0.71    0.53
   9   7  -1    2.99    0.48
  -9   7   1    2.79    0.71
   9   7   0    1.13    0.34
  -9   7   0    0.68    0.51
   9   7   1    6.06    0.79
  -9   7  -1    5.77    0.97
   9   7   2    8.26    0.94
  -9   7  -2    7.99    1.14
   9   7   3   15.49    1.37
  -9   7  -3   15.42    1.55
   9   7   4    8.42    1.08
  -9   7  -4    6.93    1.08
   9  -7   5    0.38    0.54
   9   7   5    0.09    0.35
  -9   7  -5   -0.07    0.44
   9   7   6    0.74    0.57
   9  -7   6    0.78    0.66
   9  -7   7    1.33    0.80
   9   7   7   -0.69    0.52
   9   7   8    6.06    1.08
   9  -7   8    5.33    1.16
   9   7   9    1.38    0.60
   9   7  10   -0.98    0.68
   9   7  11    2.61    0.89
  -9   8  13    0.02    0.57
  -9   8  12    0.08    0.53
  -9   8  11    4.77    1.02
  -9   8  10   -0.07    0.49
  -9   8   9    9.47    1.32
  -9   8   8    4.41    0.93
  -9   8   7    3.22    0.78
  -9   8   6    1.02    0.61
  -9   8   5   15.91    1.54
  -9   8   4    4.97    0.93
  -9   8   3    0.97    0.50
  -9   8   2    1.64    0.68
   9   8  -1   -0.03    0.21
  -9   8   1   -0.90    0.64
   9   8   0    0.65    0.27
  -9   8   0    0.64    0.53
   9   8   1   23.66    1.43
  -9   8  -1   26.28    1.96
   9   8   2   -0.13    0.28
  -9   8  -2    0.45    0.52
   9   8   3    5.34    0.79
  -9   8  -3    5.71    1.00
   9   8   4    0.36    0.39
  -9   8  -4    2.28    0.78
   9   8   5   -0.62    0.57
  -9   8  -5   -0.46    0.60
   9   8   6   -0.32    0.47
   9  -8   6    0.49    0.61
   9  -8   7   20.75    1.98
   9   8   7   20.49    1.85
   9   8   8    5.14    1.02
   9   8   9   22.35    2.15
   9   8  10    5.64    1.24
   9   8  11   -0.32    0.70
  -9   9  12    1.24    0.62
  -9   9  11    0.60    0.54
  -9   9  10   -0.20    0.60
  -9   9   9   -0.07    0.50
  -9   9   8   17.88    1.74
  -9   9   7    0.79    0.61
  -9   9   6    6.68    1.05
  -9   9   5    3.18    0.82
  -9   9   4    6.43    1.08
  -9   9   3    0.03    0.48
  -9   9   2   15.03    1.53
  -9   9   1    0.61    0.51
  -9   9   0    0.83    0.57
  -9   9  -1    3.96    0.86
   9   9   2    3.97    0.62
  -9   9  -2    3.52    0.83
   9   9   3    0.06    0.32
  -9   9  -3   -0.51    0.59
   9   9   4   17.03    1.45
  -9   9  -4   17.69    1.69
   9   9   5    3.94    0.81
  -9   9  -5    3.28    0.81
   9  -9   6    2.20    0.64
   9   9   6    2.88    0.80
   9   9   7    0.92    0.54
   9  -9   7    0.52    0.72
   9   9   8    0.11    0.46
   9   9   9    0.65    0.61
   9   9  10    4.61    1.04
  -9  10  10    0.13    0.51
  -9  10   9    1.04    0.58
  -9  10   8   -0.39    0.54
  -9  10   7   -0.50    0.65
  -9  10   6    2.05    0.78
  -9  10   5    1.48    0.71
  -9  10   4    1.08    0.56
  -9  10   3    4.68    0.95
  -9  10   2    0.58    0.59
  -9  10   1    0.56    0.50
  -9  10   0    7.01    1.14
  -9  10  -1    0.95    0.61
  -9  10  -2    6.81    1.14
  -9  10  -3   -0.33    0.59
  -9  10  -4    7.00    1.19
  -9  10  -5    0.89    0.63
   9  10   6    0.27    0.40
   9  10   7    5.29    1.00
   9  10   8    0.48    0.64
   9  10   9    4.37    1.01
  -9  11   8    4.36    0.95
  -9  11   7    0.60    0.52
  -9  11   6    0.20    0.55
  -9  11   5   10.47    1.36
  -9  11   4    1.54    0.77
  -9  11   3   22.35    1.89
  -9  11   2   -0.49    0.47
  -9  11   1    0.35    0.46
  -9  11   0    5.15    1.04
  -9  11  -1    2.68    0.77
  -9  11  -2    1.01    0.66
  -9  11  -3   14.70    1.65
  -9  11  -4   -0.70    0.61
  -9  12   6    1.47    0.72
  -9  12   5   -0.18    0.48
  -9  12   4    2.32    0.83
  -9  12   3    1.01    0.62
  -9  12   2    4.51    1.03
  -9  12   1    0.26    0.58
  -9  12   0    0.13    0.52
  -9  12  -1    3.01    0.91
  -9  12  -2   15.53    1.70
 -10   0  14    5.73    0.96
 -10   0  13   -0.93    0.50
 -10   0  12    0.36    0.46
 -10   0  11    0.08    0.38
 -10   0  10   -0.57    0.48
 -10   0   9    0.33    0.37
 -10   0   8   -0.02    0.41
 -10   0   7   -0.72    0.45
 -10   0   6   18.06    1.42
 -10   0   5   -0.33    0.44
 -10   0   4    4.11    0.78
 -10   0   3   -0.29    0.43
 -10   0   2   -0.33    0.44
 -10   0   1    0.56    0.48
  10   0   0    2.81    0.72
 -10   0   0    0.47    0.40
  10   0   1    0.23    0.46
  10   0   2   -0.54    0.49
  10   0   3    0.22    0.44
  10   0   4    1.07    0.63
  10   0   5   -0.06    0.54
  10   0   6    5.89    1.11
  10   0   7    0.22    0.56
  10   0   8   -0.18    0.69
  10   0   9   -0.42    0.60
 -10   1  15   -0.58    0.49
 -10   1  14    0.47    0.45
 -10  -1  13    0.01    0.36
 -10   1  13    0.31    0.42
 -10  -1  12    1.71    0.59
 -10   1  12    2.17    0.74
 -10  -1  11    2.11    0.58
 -10   1  11    2.22    0.67
 -10  -1  10    2.29    0.59
 -10   1  10    2.06    0.61
 -10  -1   9    2.45    0.58
 -10   1   9    3.46    0.72
 -10  -1   8    4.12    0.73
 -10   1   8    3.54    0.72
 -10   1   7    4.85    0.83
 -10  -1   7    4.67    0.77
 -10   1   6    0.45    0.44
 -10  -1   6   -0.13    0.36
 -10  -1   5   19.40    1.42
 -10   1   5   19.28    1.49
 -10  -1   4    0.06    0.41
 -10   1   4    0.39    0.48
 -10  -1   3    3.41    0.68
 -10   1   3    3.73    0.74
  10   1  -2    9.19    1.04
 -10   1   2    9.14    1.08
 -10  -1   2    7.47    0.95
  10   1  -1    3.72    0.73
 -10  -1   1    3.77    0.70
 -10   1   1    3.44    0.73
 -10   1   0   14.58    1.35
  10   1   0   14.67    1.34
  10  -1   1    7.85    1.07
  10   1   1    7.58    1.02
 -10   1  -1    7.34    1.03
  10  -1   2    1.95    0.65
  10   1   2    1.44    0.54
  10   1   3   19.91    1.74
  10  -1   3   17.52    1.62
  10   1   4    4.40    0.95
  10  -1   4    4.58    0.96
  10  -1   5   19.46    1.86
  10   1   5   19.16    1.78
  10  -1   6    8.20    1.28
  10   1   6   10.09    1.36
  10  -1   7    3.68    0.85
  10   1   7    4.48    0.97
  10   1   8   -0.31    0.51
  10  -1   8   -0.29    0.54
  10   1   9    2.07    0.80
  10  -1   9    1.69    0.74
 -10   2  16    1.48    0.69
 -10   2  15    0.86    0.61
 -10   2  14    2.13    0.73
 -10   2  13    7.59    1.13
 -10   2  12    4.57    0.92
 -10  -2  11    5.21    0.78
 -10   2  11    7.09    1.04
 -10  -2  10    0.62    0.35
 -10   2  10   -0.33    0.42
 -10  -2   9   -0.30    0.38
 -10   2   9    0.01    0.42
 -10   2   8    1.64    0.62
 -10  -2   8    2.14    0.52
 -10   2   7    2.03    0.60
 -10  -2   7    3.84    0.65
 -10  -2   6   14.52    1.17
 -10   2   6   11.39    1.22
 -10  -2   5   30.51    1.67
 -10   2   5   27.85    1.82
 -10  -2   4    0.76    0.45
 -10   2   4    0.87    0.51
  10   2  -3    1.17    0.49
 -10  -2   3    0.40    0.41
 -10   2   3    1.25    0.53
  10   2  -2    0.12    0.30
 -10  -2   2   -0.47    0.42
 -10   2   2    0.15    0.43
  10   2  -1   -0.18    0.33
 -10   2   1   -0.04    0.48
  10   2   0    1.84    0.51
 -10   2   0    1.87    0.63
  10   2   1    1.80    0.57
  10  -2   1    1.74    0.67
 -10   2  -1    2.38    0.69
  10   2   2    1.36    0.51
  10  -2   2    1.41    0.68
 -10   2  -2    2.23    0.66
  10   2   3    1.10    0.61
  10  -2   3    1.16    0.62
  10   2   4    3.95    0.86
  10  -2   4    4.30    0.89
  10  -2   5    5.51    1.06
  10   2   5    5.20    0.99
  10  -2   6    1.65    0.72
  10   2   6    1.67    0.70
  10  -2   7    2.15    0.83
  10   2   7    1.91    0.75
  10  -2   8    0.27    0.57
  10   2   8    0.60    0.56
  10   2   9    1.17    0.72
  10  -2   9    1.65    0.81
  10   2  10    3.94    1.06
 -10   3  16    0.57    0.55
 -10   3  15    0.33    0.53
 -10   3  14    1.47    0.69
 -10   3  13   -0.55    0.51
 -10   3  12    1.60    0.65
 -10   3  11   -0.29    0.52
 -10   3  10    0.27    0.43
 -10   3   9    2.04    0.66
 -10  -3   9    2.75    0.53
 -10   3   8    2.26    0.65
 -10  -3   8    2.53    0.53
 -10   3   7    0.61    0.47
 -10  -3   7    0.46    0.32
 -10   3   6    5.29    0.91
 -10  -3   6    5.10    0.70
  10   3  -5    0.22    0.27
 -10   3   5   -0.44    0.48
 -10  -3   5   -0.46    0.34
  10   3  -4    1.06    0.43
 -10  -3   4    0.61    0.36
 -10   3   4    0.56    0.50
  10   3  -3    8.53    0.91
 -10  -3   3    6.43    0.78
  10   3  -3    7.36    0.83
 -10   3   3    7.08    0.99
  10   3  -2    3.30    0.63
 -10   3   2    4.35    0.82
  10   3  -1    1.08    0.48
 -10   3   1    0.80    0.48
  10   3   0   10.97    1.11
 -10   3   0   11.11    1.27
  10   3   1    2.57    0.63
 -10   3  -1    1.74    0.68
  10  -3   2    3.53    0.86
  10   3   2    2.90    0.66
 -10   3  -2    4.24    0.84
  10  -3   3    0.16    0.56
  10   3   3    0.13    0.49
  10   3   4   23.14    1.88
  10  -3   4   20.88    1.86
  10   3   5    0.89    0.65
  10  -3   5    0.30    0.52
  10  -3   6   19.31    1.94
  10   3   6   18.72    1.83
  10   3   7   -0.22    0.49
  10  -3   7    1.31    0.62
  10   3   8   -0.02    0.56
  10  -3   8   -0.13    0.59
  10   3   9    1.03    0.63
  10   3  10    1.07    0.71
 -10   4  15    0.60    0.52
 -10   4  14    0.84    0.60
 -10   4  13    3.12    0.85
 -10   4  12    3.19    0.88
 -10   4  11    2.51    0.76
 -10   4  10    0.77    0.58
 -10   4   9    2.26    0.71
 -10   4   8    0.20    0.45
 -10   4   7   -0.61    0.53
  10   4  -6    1.22    0.36
 -10   4   6    0.73    0.45
  10   4  -5    8.84    0.81
 -10  -4   5    6.85    0.75
 -10   4   5    7.39    1.05
  10   4  -4    2.89    0.53
 -10   4   4    2.09    0.66
  10   4  -3   11.92    1.00
 -10   4   3   11.89    1.30
  10   4  -2   -0.30    0.40
 -10   4   2    0.08    0.48
  10   4  -1    4.13    0.69
 -10   4   1    4.76    0.94
  10   4   0    0.29    0.34
 -10   4   0   -0.06    0.44
  10   4   1    0.17    0.37
 -10   4  -1    1.31    0.58
  10   4   2    3.78    0.77
 -10   4  -2    3.97    0.85
  10  -4   3   -0.08    0.54
  10   4   3    0.19    0.45
 -10   4  -3    0.14    0.46
  10   4   4    0.94    0.53
  10  -4   4   -0.28    0.55
  10  -4   5    0.33    0.53
  10   4   5    0.48    0.50
  10   4   6    0.38    0.47
  10  -4   6    0.35    0.55
  10   4   7   -0.21    0.63
  10  -4   7    1.29    0.75
  10  -4   8   -0.60    0.66
  10   4   8   -0.38    0.51
  10   4   9    1.47    0.82
  10   4  10    3.42    1.04
 -10   5  14    0.72    0.55
 -10   5  13    0.36    0.45
 -10   5  12    0.92    0.61
 -10   5  11    3.10    0.81
 -10   5  10    0.07    0.47
 -10   5   9    0.73    0.47
 -10   5   8   -0.87    0.58
 -10   5   7    2.60    0.76
 -10   5   6    4.41    0.92
 -10   5   5   -0.77    0.61
  10   5  -4    2.30    0.43
 -10   5   4    1.70    0.65
  10   5  -3    0.72    0.33
 -10   5   3    0.76    0.56
  10   5  -2    1.45    0.43
 -10   5   2    1.25    0.60
  10   5  -1   13.15    1.12
 -10   5   1   12.23    1.32
  10   5   0    2.98    0.64
 -10   5   0    1.91    0.73
  10   5   1    1.12    0.49
 -10   5  -1    0.64    0.54
  10   5   2    4.99    0.83
 -10   5  -2    5.89    1.01
  10   5   3    4.34    0.81
 -10   5  -3    4.25    0.88
  10   5   4    3.93    0.87
  10  -5   4    3.55    0.94
  10   5   5   24.03    1.95
  10  -5   5   27.67    2.23
  10  -5   6    0.20    0.61
  10   5   6    0.24    0.54
  10  -5   7    9.82    1.44
  10   5   7    7.36    1.21
  10   5   8   -0.80    0.72
  10   5   9    5.41    1.10
  10   5  10    1.04    0.72
 -10   6  13    1.08    0.68
 -10   6  12    7.25    1.21
 -10   6  11   -0.56    0.53
 -10   6  10    1.76    0.69
 -10   6   9    1.59    0.67
 -10   6   8    0.52    0.51
 -10   6   7    8.15    1.21
 -10   6   6   13.72    1.46
 -10   6   5   14.53    1.46
 -10   6   4    9.14    1.19
 -10   6   3   -0.02    0.42
  10   6  -2    0.27    0.28
 -10   6   2    0.47    0.44
  10   6  -1    0.58    0.34
 -10   6   1    1.02    0.60
  10   6   0    4.50    0.68
 -10   6   0    5.73    1.02
  10   6   1    0.07    0.33
 -10   6  -1    0.64    0.57
  10   6   2    1.52    0.52
 -10   6  -2    0.21    0.50
  10   6   3    2.33    0.66
 -10   6  -3    2.33    0.74
  10  -6   4    7.25    1.23
  10   6   4    7.78    1.10
 -10   6  -4    8.73    1.26
  10  -6   5    1.91    0.80
  10   6   5    0.24    0.50
  10  -6   6    1.11    0.79
  10   6   6    0.28    0.47
  10   6   7    2.21    0.75
  10  -6   7    2.76    0.92
  10   6   8    0.02    0.49
  10   6   9   -0.03    0.61
  10   6  10    3.13    1.04
 -10   7  12    0.19    0.51
 -10   7  11    1.72    0.74
 -10   7  10    2.28    0.71
 -10   7   9    0.28    0.57
 -10   7   8    0.74    0.48
 -10   7   7    2.23    0.76
 -10   7   6    7.07    1.14
 -10   7   5    5.11    1.01
 -10   7   4   17.43    1.63
 -10   7   3    1.22    0.53
 -10   7   2    0.39    0.52
 -10   7   1   16.19    1.58
 -10   7   0    0.25    0.53
  10   7   1    4.51    0.72
 -10   7  -1    4.42    0.91
  10   7   2    7.18    0.92
 -10   7  -2    4.66    0.96
  10   7   3    1.57    0.56
 -10   7  -3    2.70    0.85
  10   7   4    5.37    0.93
 -10   7  -4    5.22    1.03
  10   7   5    4.76    0.94
  10  -7   5    6.10    1.14
  10  -7   6    0.39    0.51
  10   7   6    1.12    0.65
  10   7   7    1.94    0.74
  10   7   8   -1.75    0.77
  10   7   9    1.06    0.57
 -10   8  11    1.99    0.77
 -10   8  10    0.72    0.63
 -10   8   9   -0.33    0.56
 -10   8   8    4.75    0.94
 -10   8   7    5.28    1.04
 -10   8   6    0.52    0.46
 -10   8   5    0.24    0.53
 -10   8   4   -0.46    0.60
 -10   8   3    0.84    0.58
 -10   8   2    0.20    0.44
 -10   8   1    2.20    0.75
 -10   8   0    0.66    0.57
 -10   8  -1   -0.64    0.59
 -10   8  -2   -0.54    0.62
 -10   8  -3    5.41    1.02
  10   8   4    5.89    0.95
 -10   8  -4    5.81    1.09
  10  -8   5    5.61    1.21
  10   8   5    3.05    0.75
 -10   8  -5    3.59    0.90
  10   8   6   -0.83    0.64
  10   8   7   -1.22    0.74
  10   8   8   -0.59    0.56
  10   8   9    3.98    1.08
 -10   9   9    1.85    0.73
 -10   9   8   -0.46    0.60
 -10   9   7    6.05    1.14
 -10   9   6   17.37    1.76
 -10   9   5    0.13    0.49
 -10   9   4    2.55    0.83
 -10   9   3   -0.04    0.51
 -10   9   2   -1.09    0.64
 -10   9   1    3.85    0.86
 -10   9   0    3.10    0.87
 -10   9  -1    0.40    0.58
 -10   9  -2    2.98    0.87
 -10   9  -3    1.87    0.70
 -10  10   7    4.35    1.01
 -10  10   6    3.40    0.91
 -10  10   5    4.41    0.98
 -10  10   4    0.98    0.62
 -10  10   3   -0.19    0.56
 -10  10   2    1.38    0.70
 -10  10   1   -0.87    0.63
 -10  10   0   -0.42    0.52
 -10  10  -1    4.98    1.06
 -11   0  11    0.65    0.45
 -11   0  10    4.74    0.87
 -11   0   9   -0.37    0.43
 -11   0   8    2.28    0.70
 -11   0   7    0.22    0.49
 -11   0   6    0.24    0.43
 -11   0   5   -0.82    0.51
 -11   0   4   31.86    1.96
 -11   0   3    0.62    0.48
  11   0  -2   34.62    2.11
 -11   0   2   30.21    1.96
  11   0  -1    0.01    0.37
 -11   0   1   -0.71    0.51
  11   0   0    0.15    0.41
  11   0   1   -0.59    0.54
  11   0   2    5.28    0.98
  11   0   3    0.07    0.44
  11   0   4   37.99    2.55
  11   0   5    0.13    0.60
  11   0   6    0.02    0.53
  11   0   7    0.66    0.67
 -11   1  13    3.74    0.83
 -11   1  12   -0.11    0.40
 -11   1  11    4.20    0.85
 -11  -1  10    0.22    0.37
 -11   1  10    0.23    0.46
 -11  -1   9    0.83    0.49
 -11   1   9    1.39    0.57
 -11   1   8    0.09    0.39
 -11  -1   8    0.31    0.40
 -11  -1   7    1.32    0.52
 -11   1   7    0.53    0.52
 -11  -1   6   -0.33    0.40
 -11   1   6   -1.12    0.62
 -11  -1   5   -0.08    0.41
 -11   1   5   -0.86    0.55
 -11  -1   4   -0.51    0.40
 -11   1   4    0.22    0.41
  11   1  -3    2.98    0.70
 -11  -1   3    2.19    0.67
 -11   1   3    3.26    0.76
  11   1  -2    2.71    0.64
 -11  -1   2    2.03    0.59
 -11   1   2    3.00    0.73
  11   1  -1    0.83    0.49
 -11   1   1    0.16    0.41
  11  -1   0    1.55    0.60
  11   1   0    1.17    0.45
 -11   1   0    0.87    0.54
  11  -1   1    0.24    0.47
  11   1   1   -0.45    0.48
  11  -1   2   -0.69    0.65
  11   1   2   -0.35    0.50
  11   1   3    6.71    1.11
  11  -1   3    8.87    1.31
  11   1   4    2.72    0.89
  11  -1   4    2.36    0.74
  11  -1   5    7.16    1.25
  11   1   5    5.92    1.10
  11  -1   6   -0.24    0.56
  11   1   6    0.64    0.61
  11   1   7    1.57    0.79
  11  -1   7    1.95    0.79
  11   1   8    1.89    0.81
 -11   2  14    1.07    0.59
 -11   2  13    0.34    0.44
 -11   2  12   -0.16    0.43
 -11   2  11    0.62    0.57
 -11   2  10    4.09    0.83
 -11   2   9    0.18    0.51
 -11   2   8   -0.23    0.40
 -11  -2   8    0.10    0.35
 -11   2   7    0.60    0.46
 -11  -2   7    0.03    0.32
 -11  -2   6    0.04    0.34
 -11   2   6    0.53    0.45
 -11  -2   5    5.36    0.81
 -11   2   5    4.67    0.86
  11   2  -4    0.87    0.39
 -11  -2   4    1.21    0.49
 -11   2   4    0.31    0.43
 -11  -2   3   16.60    1.36
  11   2  -3   16.55    1.36
 -11   2   3   18.46    1.60
  11   2  -2    0.01    0.33
 -11   2   2   -0.26    0.51
  11   2  -1    5.29    0.85
 -11   2   1    5.33    0.95
  11   2   0   -0.08    0.33
  11  -2   0   -0.92    0.64
 -11   2   0   -0.14    0.43
  11   2   1    1.17    0.54
  11  -2   1    2.54    0.74
 -11   2  -1    0.99    0.56
  11   2   2    0.51    0.39
  11  -2   2   -0.44    0.61
  11   2   3    0.33    0.54
  11  -2   3   -0.27    0.55
  11  -2   4    2.21    0.83
  11   2   4    2.33    0.69
  11  -2   5    1.42    0.73
  11   2   5    0.59    0.55
  11  -2   6   -0.95    0.74
  11   2   6    1.17    0.63
  11  -2   7    0.64    0.67
  11   2   7    2.11    0.85
  11   2   8    2.53    0.81
 -11   3  14    0.78    0.56
 -11   3  13    1.14    0.64
 -11   3  12    1.85    0.68
 -11   3  11    0.17    0.47
 -11   3  10    3.06    0.76
 -11   3   9    0.76    0.50
 -11   3   8    1.98    0.64
 -11   3   7    0.77    0.49
 -11  -3   6    0.15    0.34
 -11   3   6   -0.21    0.41
 -11  -3   5    2.58    0.57
 -11   3   5    2.26    0.69
  11   3  -4    3.80    0.66
 -11  -3   4    5.25    0.77
 -11   3   4    4.27    0.86
  11   3  -3    0.45    0.41
 -11   3   3   -0.19    0.47
  11   3  -2    0.85    0.40
 -11   3   2    0.56    0.48
  11   3  -1    1.95    0.55
 -11   3   1    2.10    0.68
  11   3   0   -0.04    0.42
 -11   3   0   -1.37    0.71
  11   3   1    2.16    0.61
  11  -3   1    1.74    0.64
 -11   3  -1    1.97    0.67
  11   3   2   26.87    1.97
 -11   3  -2   23.03    1.93
  11  -3   2   24.44    2.07
  11  -3   3    3.00    0.83
  11   3   3    1.99    0.71
  11   3   4    2.85    0.76
  11  -3   4    3.59    0.98
  11   3   5    2.40    0.90
  11  -3   5    2.69    0.81
  11   3   6    0.37    0.52
  11  -3   6    0.32    0.58
  11   3   7   -0.11    0.57
  11   3   8    2.52    0.95
 -11   4  14   -1.41    0.66
 -11   4  13    0.80    0.58
 -11   4  12   -0.16    0.52
 -11   4  11    0.09    0.44
 -11   4  10    3.28    0.91
 -11   4   9    0.13    0.46
 -11   4   8    0.19    0.52
 -11   4   7    0.25    0.46
 -11   4   6   -0.34    0.49
 -11   4   5    1.70    0.66
 -11   4   4    8.31    1.16
 -11   4   3   18.98    1.71
  11   4  -2    2.96    0.58
 -11   4   2    3.85    0.87
  11   4  -1   13.20    1.24
 -11   4   1   15.49    1.55
  11   4   0    0.54    0.45
 -11   4   0    0.11    0.50
  11   4   1   -0.36    0.38
 -11   4  -1   -0.42    0.46
  11  -4   2    0.14    0.60
  11   4   2    0.60    0.45
 -11   4  -2    0.02    0.51
  11   4   3    0.08    0.39
  11  -4   3    0.78    0.67
  11  -4   4    1.08    0.75
  11   4   4    0.30    0.45
  11   4   5    2.36    0.71
  11  -4   5    2.20    0.83
  11   4   6    0.98    0.62
  11   4   7    1.22    0.66
  11   4   8    1.30    0.71
 -11   5  12   -0.78    0.60
 -11   5  11    1.67    0.72
 -11   5  10    2.14    0.75
 -11   5   9    9.63    1.35
 -11   5   8    4.53    0.96
 -11   5   7    2.51    0.80
 -11   5   6   -0.02    0.43
 -11   5   5    1.71    0.68
 -11   5   4   -0.28    0.52
 -11   5   3   -0.57    0.54
 -11   5   2    2.26    0.73
 -11   5   1   -0.36    0.44
  11   5   0    2.38    0.59
 -11   5   0    1.25    0.59
  11   5   1    3.44    0.73
 -11   5  -1    4.74    0.92
  11   5   2    1.91    0.60
 -11   5  -2    2.99    0.85
  11   5   3    3.94    0.79
  11  -5   3    5.04    1.06
 -11   5  -3    4.35    0.95
  11   5   4   -0.50    0.45
  11  -5   4    1.33    0.82
  11  -5   5    0.21    0.56
  11   5   5   -0.26    0.46
  11   5   6    4.11    0.97
  11   5   7    0.21    0.50
  11   5   8   -0.36    0.68
 -11   6  11    1.99    0.79
 -11   6  10    0.97    0.67
 -11   6   9    3.38    0.87
 -11   6   8    0.47    0.55
 -11   6   7    2.39    0.73
 -11   6   6   -0.45    0.50
 -11   6   5    0.48    0.55
 -11   6   4    6.31    1.08
 -11   6   3   -0.09    0.49
 -11   6   2   15.78    1.65
 -11   6   1    3.29    0.90
 -11   6   0    2.83    0.80
 -11   6  -1    1.49    0.69
 -11   6  -2    1.03    0.64
  11  -6   3   10.19    1.49
  11   6   3    7.44    1.09
 -11   6  -3    7.03    1.19
  11  -6   4    1.21    0.68
  11   6   4    0.49    0.52
  11   6   5    0.95    0.53
  11   6   6    2.22    0.76
  11   6   7   -0.09    0.45
 -11   7   9    0.59    0.67
 -11   7   8   -0.03    0.46
 -11   7   7    0.69    0.59
 -11   7   6   -0.04    0.50
 -11   7   5    6.50    1.11
 -11   7   4   -1.17    0.68
 -11   7   3   -0.16    0.46
 -11   7   2    0.14    0.49
 -11   7   1    0.00    0.51
 -11   7   0    0.60    0.51
 -11   7  -1    0.38    0.48
 -11   7  -2    1.40    0.59
 -11   8   7    0.13    0.50
 -11   8   6    0.29    0.52
 -11   8   5    1.14    0.72
 -11   8   4    1.79    0.70
 -11   8   3   18.92    1.82
 -11   8   2    0.59    0.61
 -11   8   1    0.65    0.66
 -11   8   0   -0.28    0.58
 -12   0   8   -0.37    0.44
 -12   0   7    0.56    0.48
 -12   0   6    7.41    1.04
 -12   0   5    0.13    0.37
 -12   0   4    3.58    0.80
  12   0  -3   -0.22    0.36
 -12   0   3    0.04    0.43
  12   0  -2    3.90    0.84
 -12   0   2    1.85    0.67
  12   0  -1   -0.72    0.50
  12   0   0    3.04    0.77
  12   0   1    0.01    0.51
  12   0   2   -0.03    0.49
  12   0   3    0.08    0.48
  12   0   4    1.62    0.75
  12   0   5   -0.06    0.62
 -12   1  10   -0.45    0.52
 -12   1   9    7.37    1.10
 -12   1   8    1.45    0.51
 -12   1   7   -0.61    0.46
 -12  -1   6    1.02    0.53
 -12   1   6    1.20    0.61
 -12  -1   5    0.57    0.48
 -12   1   5    0.70    0.56
  12   1  -4    1.70    0.64
 -12  -1   4    1.97    0.63
 -12   1   4    0.86    0.50
  12   1  -3    1.99    0.59
 -12  -1   3    1.38    0.51
 -12   1   3    1.40    0.59
  12   1  -2   -0.46    0.36
  12  -1  -2    0.57    0.42
 -12   1   2    0.19    0.40
  12  -1  -1    1.57    0.58
  12   1  -1    3.16    0.76
 -12   1   1    3.19    0.75
  12  -1   0    1.73    0.66
  12   1   0    3.02    0.80
  12   1   1    2.23    0.72
  12  -1   1    0.56    0.59
  12   1   2    0.62    0.50
  12  -1   2    1.67    0.78
  12   1   3   -1.64    0.67
  12  -1   3    0.42    0.56
  12  -1   4    1.62    0.77
  12   1   4    1.65    0.79
  12  -1   5   -0.38    0.67
  12   1   5   -0.68    0.67
 -12   2  11    0.09    0.44
 -12   2  10    0.45    0.52
 -12   2   9    1.88    0.68
 -12   2   8    0.73    0.58
 -12   2   7    1.00    0.54
 -12   2   6    0.29    0.48
 -12   2   5    2.75    0.73
 -12   2   4    0.48    0.51
 -12   2   3    0.37    0.46
  12   2  -2    0.05    0.36
 -12   2   2   -0.41    0.46
  12  -2  -1    6.24    1.09
  12   2  -1    5.64    0.90
 -12   2   1    3.11    0.81
  12   2   0    3.31    0.80
  12  -2   0    5.04    1.11
 -12   2   0    3.36    0.86
  12   2   1    5.43    0.98
  12  -2   1    7.02    1.17
  12   2   2   -0.51    0.45
  12  -2   2    0.74    0.65
  12  -2   3   -0.85    0.58
  12   2   3   -0.27    0.52
  12  -2   4    0.91    0.64
  12   2   4   -0.89    0.62
  12   2   5    0.80    0.58
  12   2   6    0.30    0.58
 -12   3  11   -0.19    0.46
 -12   3  10    2.88    0.80
 -12   3   9    0.00    0.50
 -12   3   8    1.41    0.60
 -12   3   7    0.62    0.49
 -12   3   6    0.18    0.41
 -12   3   5    0.35    0.42
 -12   3   4    2.49    0.73
 -12   3   3    0.00    0.42
 -12   3   2   -0.14    0.50
 -12   3   1    0.10    0.49
  12   3   0    0.86    0.49
 -12   3   0    0.64    0.53
  12  -3   1    0.45    0.50
  12   3   1    0.42    0.44
 -12   3  -1   -0.15    0.49
  12  -3   2    0.48    0.69
  12   3   2    0.82    0.48
  12   3   3   -0.58    0.48
  12  -3   3   -0.91    0.71
  12   3   4    2.70    0.83
  12   3   5    1.12    0.56
  12   3   6    4.53    1.09
 -12   4  11    0.22    0.53
 -12   4  10    0.53    0.52
 -12   4   9    1.40    0.63
 -12   4   8    0.65    0.52
 -12   4   7    0.77    0.54
 -12   4   6    0.86    0.50
 -12   4   5    1.39    0.67
 -12   4   4    0.75    0.57
 -12   4   3    2.78    0.80
 -12   4   2    0.96    0.68
 -12   4   1    0.58    0.51
 -12   4   0    1.62    0.67
  12  -4   1    1.02    0.82
 -12   4  -1   -0.04    0.48
  12  -4   2    1.83    0.74
  12   4   4    0.12    0.46
  12   4   5    1.16    0.67
 -12   5   9   -0.44    0.60
 -12   5   8    0.44    0.64
 -12   5   7   -1.33    0.64
 -12   5   6    1.03    0.61
 -12   5   5    1.61    0.68
 -12   5   4    2.18    0.75
 -12   5   3    0.29    0.44
 -12   5   2    3.36    0.85
 -12   5   1    0.77    0.61
 -12   5   0    0.49    0.53
 -12   5  -1    4.18    0.97
 -12   6   7    0.00    0.49
 -12   6   6    0.00    0.55
 -12   6   5    0.72    0.60
 -12   6   4    1.31    0.62
 -12   6   3   -0.17    0.49
 -12   6   2    1.90    0.75
 -13   0   3    0.56    0.54
  13   0  -1   -0.63    0.49
  13   0   0    1.97    0.71
  13   0   1    0.28    0.48
  13   0   2    4.26    0.92
 -13   1   5    0.29    0.50
 -13   1   4    0.37    0.46
  13  -1  -3    0.67    0.51
 -13   1   3    1.18    0.57
  13  -1  -2    0.50    0.52
 -13   1   2    1.79    0.64
  13  -1  -1    4.58    0.98
  13  -1   0    0.58    0.48
  13  -1   1    3.25    0.87
  13  -1   2    1.61    0.70
 -13   2   7    1.78    0.71
 -13   2   6    1.20    0.64
 -13   2   5    0.84    0.58
 -13   2   4   -0.03    0.43
 -13   2   3    1.44    0.66
  13  -2  -2   -1.25    0.62
 -13   2   2    0.73    0.51
  13  -2  -1    1.42    0.52
 -13   2   1    0.53    0.46
  13  -2   0    0.78    0.62
  13  -2   1   -0.44    0.53
 -13   3   7   -0.26    0.51
 -13   3   6    1.35    0.63
 -13   3   5   -0.15    0.54
 -13   3   4    0.76    0.44
 -13   3   3   -0.32    0.49
 -13   3   2    9.60    1.38
  13  -3  -1   -0.40    0.55
 -13   3   1   -0.07    0.56
   0   0   0    0.00    0.00


TITL CuCl2EWM27cz_autored in P2(1)/c
REM P2(1)/c (#14 in standard setting)
CELL 0.71073   9.729875  15.003889  15.686939  90.0000  98.4809  90.0000
ZERR    5.00   0.000411   0.000637   0.000883   0.0000   0.0047   0.0000
LATT  1
SYMM -x, y+1/2,-z+1/2
SFAC C H N S Cl Cu
UNIT 100.00 80.00 15.00 10.00 10.00 5.00
TREF
HKLF 4
END
_computing_structure_solution     'SHELXT 2018/2 (Sheldrick, 2018)'
;
_shelx_hkl_checksum                10019
_olex2_submission_special_instructions  'No special instructions were received'
_oxdiff_exptl_absorpt_empirical_details
;
Empirical correction (ABSPACK) includes:
- Absorption correction using spherical harmonics
- Frame scaling
;
_oxdiff_exptl_absorpt_empirical_full_max  1.216
_oxdiff_exptl_absorpt_empirical_full_min  0.853
