# Supplementary material for: Copper(II) Complexes with 4-Substituted 2,6-Bis(thiazol-2-yl)pyridines—An Overview of Structural–Optical Relationships
Source: Int J Mol Sci. 2025 Dec 9;26(24):11868. doi: 10.3390/ijms262411868 (PMC12733273; doi:10.3390/ijms262411868)
Supplement: Supplementary file 1 [file ijms-26-11868-s001.zip › ESI/6_CuCl2EWM29s_final.cif]

data_cucl2ewm29s
_audit_creation_date               2021-06-18
_audit_creation_method
;
Olex2 1.3
(compiled 2020.11.12 svn.r5f609507 for OlexSys, GUI svn.r6272)
;
_shelx_SHELXL_version_number       '2018/3'
_audit_contact_author_address      ?
_audit_contact_author_email        ?
_audit_contact_author_name         ''
_audit_contact_author_phone        ?
_publ_contact_author_id_orcid      ?
_publ_section_references
;
Dolomanov, O.V., Bourhis, L.J., Gildea, R.J, Howard, J.A.K. & Puschmann, H.
 (2009), J. Appl. Cryst. 42, 339-341.

Sheldrick, G.M. (2015). Acta Cryst. C71, 3-8.
;
_chemical_name_common              ?
_chemical_name_systematic          ?
_chemical_formula_moiety           'C17 H11 Cl2 Cu N3 O S2'
_chemical_formula_sum              'C17 H11 Cl2 Cu N3 O S2'
_chemical_formula_weight           471.85
_chemical_melting_point            ?
_chemical_oxdiff_formula           'C20 H16 N3 O1 Cl2 Cu1'
loop_
  _atom_type_symbol
  _atom_type_description
  _atom_type_scat_dispersion_real
  _atom_type_scat_dispersion_imag
  _atom_type_scat_source
 'C' 'C' 0.0033 0.0016 'International Tables Vol C Tables 4.2.6.8 and 6.1.1.4'
 'H' 'H' 0.0000 0.0000 'International Tables Vol C Tables 4.2.6.8 and 6.1.1.4'
 'Cl' 'Cl' 0.1484 0.1585 'International Tables Vol C Tables 4.2.6.8 and 6.1.1.4'
 'Cu' 'Cu' 0.3201 1.2651 'International Tables Vol C Tables 4.2.6.8 and 6.1.1.4'
 'N' 'N' 0.0061 0.0033 'International Tables Vol C Tables 4.2.6.8 and 6.1.1.4'
 'O' 'O' 0.0106 0.0060 'International Tables Vol C Tables 4.2.6.8 and 6.1.1.4'
 'S' 'S' 0.1246 0.1234 'International Tables Vol C Tables 4.2.6.8 and 6.1.1.4'

_shelx_space_group_comment
;
The symmetry employed for this shelxl refinement is uniquely defined
by the following loop, which should always be used as a source of
symmetry information in preference to the above space-group names.
They are only intended as comments.
;
_space_group_crystal_system        'triclinic'
_space_group_IT_number             2
_space_group_name_H-M_alt          'P -1'
_space_group_name_Hall             '-P 1'
loop_
  _space_group_symop_operation_xyz
 'x, y, z'
 '-x, -y, -z'

_cell_length_a                     8.0883(5)
_cell_length_b                     10.1003(6)
_cell_length_c                     12.0986(7)
_cell_angle_alpha                  65.536(5)
_cell_angle_beta                   86.260(5)
_cell_angle_gamma                  89.456(5)
_cell_volume                       897.57(10)
_cell_formula_units_Z              2
_cell_measurement_reflns_used      3954
_cell_measurement_temperature      293(2)
_cell_measurement_theta_max        29.0060
_cell_measurement_theta_min        4.1210
_shelx_estimated_absorpt_T_max     ?
_shelx_estimated_absorpt_T_min     ?
_exptl_absorpt_coefficient_mu      1.759
_exptl_absorpt_correction_T_max    1.00000
_exptl_absorpt_correction_T_min    0.44704
_exptl_absorpt_correction_type     multi-scan
_exptl_absorpt_process_details
;
CrysAlisPro 1.171.41.93a (Rigaku Oxford Diffraction, 2020)
Empirical absorption correction using spherical harmonics,
implemented in SCALE3 ABSPACK scaling algorithm.
;
_exptl_absorpt_special_details     ?
_exptl_crystal_colour              'green'
_exptl_crystal_density_diffrn      1.746
_exptl_crystal_density_meas        ?
_exptl_crystal_density_method      ?
_exptl_crystal_description         'plate'
_exptl_crystal_F_000               474
_exptl_crystal_size_max            0.19
_exptl_crystal_size_mid            0.10
_exptl_crystal_size_min            0.04
_exptl_transmission_factor_max     ?
_exptl_transmission_factor_min     ?
_diffrn_reflns_av_R_equivalents    0.0321
_diffrn_reflns_av_unetI/netI       0.0497
_diffrn_reflns_Laue_measured_fraction_full  0.997
_diffrn_reflns_Laue_measured_fraction_max  0.845
_diffrn_reflns_limit_h_max         10
_diffrn_reflns_limit_h_min         -11
_diffrn_reflns_limit_k_max         13
_diffrn_reflns_limit_k_min         -12
_diffrn_reflns_limit_l_max         15
_diffrn_reflns_limit_l_min         -15
_diffrn_reflns_number              8355
_diffrn_reflns_point_group_measured_fraction_full  0.997
_diffrn_reflns_point_group_measured_fraction_max  0.845
_diffrn_reflns_theta_full          25.242
_diffrn_reflns_theta_max           29.441
_diffrn_reflns_theta_min           3.425
_diffrn_ambient_temperature        293(2)
_diffrn_detector                   'CCD plate'
_diffrn_detector_area_resol_mean   10.4015
_diffrn_detector_type              Atlas
_diffrn_measured_fraction_theta_full  0.997
_diffrn_measured_fraction_theta_max  0.845
_diffrn_measurement_details
;
List of Runs (angles in degrees, time in seconds):

  # Type    Start    End  Width  t~exp~   \w     \q     \k     \f   Frames
--------------------------------------------------------------------------
  1  \w    -39.00  62.00   1.00   38.30    --  -10.53  57.00 120.00  101
  2  \w    -19.00  38.00   1.00   38.30    --  -10.53  77.00-150.00   57
  3  \w    -82.00  15.00   1.00   38.30    --  -10.53 -57.00 -30.00   97
  4  \w      1.00  42.00   1.00   38.30    --   10.84 -99.00 -60.00   41
  5  \w    -13.00  34.00   1.00   38.30    --   10.84  77.00-120.00   47
;
_diffrn_measurement_device         'four-circle diffractometer'
_diffrn_measurement_device_type    'Xcalibur, Atlas, Gemini ultra'
_diffrn_measurement_method         '\w scans'
_diffrn_orient_matrix_type        
 'CrysAlisPro convention (1999,Acta A55,543-557)'
_diffrn_orient_matrix_UB_11        -0.0600632000
_diffrn_orient_matrix_UB_12        -0.0461211000
_diffrn_orient_matrix_UB_13        -0.0070798000
_diffrn_orient_matrix_UB_21        0.0532900000
_diffrn_orient_matrix_UB_22        -0.0599041000
_diffrn_orient_matrix_UB_23        0.0246156000
_diffrn_orient_matrix_UB_31        -0.0357617000
_diffrn_orient_matrix_UB_32        -0.0154673000
_diffrn_orient_matrix_UB_33        0.0592582000
_diffrn_radiation_monochromator    graphite
_diffrn_radiation_probe            x-ray
_diffrn_radiation_type             'Mo K\a'
_diffrn_radiation_wavelength       0.71073
_diffrn_source                     'fine-focus sealed X-ray tube'
_diffrn_source_type                'Enhance (Mo) X-ray Source'
_reflns_Friedel_coverage           0.000
_reflns_Friedel_fraction_full      .
_reflns_Friedel_fraction_max       .
_reflns_number_gt                  3093
_reflns_number_total               4201
_reflns_odcompleteness_completeness  99.73
_reflns_odcompleteness_iscentric   1
_reflns_odcompleteness_theta       26.32
_reflns_special_details
;
 Reflections were merged by SHELXL according to the crystal
 class for the calculation of statistics and refinement.
 
 _reflns_Friedel_fraction is defined as the number of unique
 Friedel pairs measured divided by the number that would be
 possible theoretically, ignoring centric projections and
 systematic absences.
;
_reflns_threshold_expression       'I > 2\s(I)'
_computing_cell_refinement         'CrysAlisPro 1.171.41.93a (Rigaku OD, 2020)'
_computing_data_collection         'CrysAlisPro 1.171.41.93a (Rigaku OD, 2020)'
_computing_data_reduction          'CrysAlisPro 1.171.41.93a (Rigaku OD, 2020)'
_computing_molecular_graphics      'Olex2 1.3 (Dolomanov et al., 2009)'
_computing_publication_material    'Olex2 1.3 (Dolomanov et al., 2009)'
_computing_structure_refinement    'SHELXL 2018/3 (Sheldrick, 2015)'
_computing_structure_solution      'SHELXT 2018/2 (Sheldrick, 2018)'
_refine_diff_density_max           0.827
_refine_diff_density_min           -0.450
_refine_diff_density_rms           0.093
_refine_ls_extinction_coef         .
_refine_ls_extinction_method       none
_refine_ls_goodness_of_fit_ref     1.108
_refine_ls_hydrogen_treatment      constr
_refine_ls_matrix_type             full
_refine_ls_number_parameters       235
_refine_ls_number_reflns           4201
_refine_ls_number_restraints       0
_refine_ls_R_factor_all            0.0743
_refine_ls_R_factor_gt             0.0472
_refine_ls_restrained_S_all        1.108
_refine_ls_shift/su_max            0.000
_refine_ls_shift/su_mean           0.000
_refine_ls_structure_factor_coef   Fsqd
_refine_ls_weighting_details      
 'w=1/[\s^2^(Fo^2^)+(0.0507P)^2^+0.5464P] where P=(Fo^2^+2Fc^2^)/3'
_refine_ls_weighting_scheme        calc
_refine_ls_wR_factor_gt            0.1096
_refine_ls_wR_factor_ref           0.1245
_refine_special_details            ?
_olex2_refinement_description
;
1. Fixed Uiso
 At 1.2 times of:
  All C(H) groups
2.a Aromatic/amide H refined with riding coordinates:
 C1(H1), C2(H2), C5(H5), C7(H7), C10(H10), C11(H11), C12(H12), C13(H13),
 C15(H15), C16(H16), C17(H17)
;
_atom_sites_solution_hydrogens     geom
_atom_sites_solution_primary       ?
_atom_sites_solution_secondary     ?
loop_
  _atom_site_label
  _atom_site_type_symbol
  _atom_site_fract_x
  _atom_site_fract_y
  _atom_site_fract_z
  _atom_site_U_iso_or_equiv
  _atom_site_adp_type
  _atom_site_occupancy
  _atom_site_site_symmetry_order
  _atom_site_calc_flag
  _atom_site_refinement_flags_posn
  _atom_site_refinement_flags_adp
  _atom_site_refinement_flags_occupancy
  _atom_site_disorder_assembly
  _atom_site_disorder_group
 Cu1 Cu -0.11028(5) 0.29631(5) 0.10452(4) 0.03473(16) Uani 1 1 d . . . . .
 Cl1 Cl -0.26003(13) 0.36395(13) -0.05765(10) 0.0504(3) Uani 1 1 d . . . . .
 Cl2 Cl -0.25484(12) 0.07345(11) 0.25222(9) 0.0438(3) Uani 1 1 d . . . . .
 S1 S -0.20524(13) 0.53935(12) 0.33606(11) 0.0472(3) Uani 1 1 d . . . . .
 S2 S 0.36664(12) 0.08893(13) 0.07010(11) 0.0477(3) Uani 1 1 d . . . . .
 O1 O 0.6583(3) 0.2654(3) 0.6287(3) 0.0467(7) Uani 1 1 d . . . . .
 N1 N -0.2092(4) 0.4318(4) 0.1806(3) 0.0369(7) Uani 1 1 d . . . . .
 N2 N 0.0652(3) 0.2978(3) 0.2101(3) 0.0330(7) Uani 1 1 d . . . . .
 N3 N 0.0830(3) 0.2051(3) 0.0444(3) 0.0355(7) Uani 1 1 d . . . . .
 C1 C -0.3516(5) 0.5084(4) 0.1696(4) 0.0432(9) Uani 1 1 d . . . . .
 H1 H -0.429522 0.513695 0.114726 0.052 Uiso 1 1 calc R U . . .
 C2 C -0.3696(5) 0.5761(5) 0.2458(4) 0.0504(11) Uani 1 1 d . . . . .
 H2 H -0.458295 0.634062 0.248680 0.061 Uiso 1 1 calc R U . . .
 C3 C -0.1197(4) 0.4364(4) 0.2657(3) 0.0336(8) Uani 1 1 d . . . . .
 C4 C 0.0381(4) 0.3610(4) 0.2868(3) 0.0338(8) Uani 1 1 d . . . . .
 C5 C 0.1510(4) 0.3529(4) 0.3698(3) 0.0374(9) Uani 1 1 d . . . . .
 H5 H 0.128385 0.395479 0.423975 0.045 Uiso 1 1 calc R U . . .
 C6 C 0.3008(4) 0.2798(4) 0.3721(3) 0.0362(8) Uani 1 1 d . . . . .
 C7 C 0.3300(4) 0.2213(4) 0.2846(3) 0.0368(8) Uani 1 1 d . . . . .
 H7 H 0.429083 0.175925 0.279834 0.044 Uiso 1 1 calc R U . . .
 C8 C 0.2084(4) 0.2332(4) 0.2069(3) 0.0320(8) Uani 1 1 d . . . . .
 C9 C 0.2129(4) 0.1801(4) 0.1098(4) 0.0354(8) Uani 1 1 d . . . . .
 C10 C 0.2504(5) 0.0822(5) -0.0404(4) 0.0479(11) Uani 1 1 d . . . . .
 H10 H 0.282833 0.038923 -0.092691 0.057 Uiso 1 1 calc R U . . .
 C11 C 0.1040(5) 0.1491(5) -0.0411(4) 0.0410(9) Uani 1 1 d . . . . .
 H11 H 0.024303 0.156462 -0.095285 0.049 Uiso 1 1 calc R U . . .
 C12 C 0.4200(5) 0.2682(5) 0.4605(4) 0.0413(9) Uani 1 1 d . . . . .
 H12 H 0.395162 0.314572 0.511606 0.050 Uiso 1 1 calc R U . . .
 C13 C 0.5601(5) 0.1975(5) 0.4741(4) 0.0411(9) Uani 1 1 d . . . . .
 H13 H 0.581303 0.146961 0.425734 0.049 Uiso 1 1 calc R U . . .
 C14 C 0.6828(5) 0.1908(4) 0.5558(3) 0.0371(8) Uani 1 1 d . . . . .
 C15 C 0.8348(5) 0.1308(5) 0.5731(4) 0.0453(10) Uani 1 1 d . . . . .
 H15 H 0.882046 0.074800 0.535140 0.054 Uiso 1 1 calc R U . . .
 C16 C 0.9090(5) 0.1689(5) 0.6595(4) 0.0506(11) Uani 1 1 d . . . . .
 H16 H 1.013626 0.143535 0.688513 0.061 Uiso 1 1 calc R U . . .
 C17 C 0.7984(5) 0.2480(6) 0.6904(4) 0.0540(11) Uani 1 1 d . . . . .
 H17 H 0.814398 0.286639 0.746675 0.065 Uiso 1 1 calc R U . . .

loop_
  _atom_site_aniso_label
  _atom_site_aniso_U_11
  _atom_site_aniso_U_22
  _atom_site_aniso_U_33
  _atom_site_aniso_U_23
  _atom_site_aniso_U_13
  _atom_site_aniso_U_12
 Cu1 0.0263(2) 0.0445(3) 0.0423(3) -0.0262(2) -0.00841(18) 0.00649(19)
 Cl1 0.0418(5) 0.0681(7) 0.0474(6) -0.0280(6) -0.0181(4) 0.0119(5)
 Cl2 0.0412(5) 0.0469(6) 0.0483(6) -0.0254(5) 0.0018(4) 0.0021(4)
 S1 0.0412(5) 0.0558(7) 0.0602(7) -0.0397(6) -0.0045(5) 0.0121(5)
 S2 0.0324(5) 0.0670(7) 0.0632(7) -0.0460(6) -0.0088(5) 0.0147(5)
 O1 0.0411(15) 0.0643(19) 0.0493(17) -0.0367(16) -0.0148(13) 0.0152(14)
 N1 0.0302(16) 0.0414(18) 0.0457(19) -0.0239(16) -0.0073(14) 0.0056(14)
 N2 0.0267(15) 0.0398(17) 0.0399(17) -0.0235(15) -0.0049(13) 0.0035(13)
 N3 0.0270(15) 0.0449(19) 0.0442(18) -0.0277(16) -0.0053(13) 0.0014(13)
 C1 0.0299(19) 0.046(2) 0.057(3) -0.023(2) -0.0083(18) 0.0085(17)
 C2 0.032(2) 0.053(3) 0.071(3) -0.032(2) -0.001(2) 0.0121(19)
 C3 0.0286(18) 0.035(2) 0.042(2) -0.0218(18) -0.0018(15) 0.0041(15)
 C4 0.0279(17) 0.041(2) 0.040(2) -0.0245(18) -0.0034(15) 0.0043(15)
 C5 0.0338(19) 0.051(2) 0.039(2) -0.029(2) -0.0067(16) 0.0064(17)
 C6 0.0293(18) 0.043(2) 0.041(2) -0.0213(19) -0.0070(16) 0.0022(16)
 C7 0.0266(18) 0.047(2) 0.044(2) -0.0251(19) -0.0084(15) 0.0077(16)
 C8 0.0264(17) 0.0361(19) 0.038(2) -0.0193(17) -0.0036(15) 0.0018(15)
 C9 0.0274(18) 0.040(2) 0.046(2) -0.0251(19) -0.0055(16) 0.0050(15)
 C10 0.047(2) 0.061(3) 0.055(3) -0.043(2) -0.005(2) 0.004(2)
 C11 0.034(2) 0.057(3) 0.043(2) -0.032(2) -0.0023(17) -0.0027(18)
 C12 0.035(2) 0.057(3) 0.044(2) -0.033(2) -0.0090(17) 0.0069(18)
 C13 0.040(2) 0.051(2) 0.040(2) -0.026(2) -0.0042(17) 0.0019(18)
 C14 0.036(2) 0.040(2) 0.038(2) -0.0185(18) -0.0068(16) 0.0066(16)
 C15 0.038(2) 0.048(2) 0.053(3) -0.024(2) -0.0067(18) 0.0105(18)
 C16 0.035(2) 0.062(3) 0.055(3) -0.022(2) -0.0205(19) 0.010(2)
 C17 0.050(2) 0.074(3) 0.051(3) -0.036(3) -0.024(2) 0.012(2)

_geom_special_details
;
 All esds (except the esd in the dihedral angle between two l.s. planes)
 are estimated using the full covariance matrix.  The cell esds are taken
 into account individually in the estimation of esds in distances, angles
 and torsion angles; correlations between esds in cell parameters are only
 used when they are defined by crystal symmetry.  An approximate (isotropic)
 treatment of cell esds is used for estimating esds involving l.s. planes.
;
loop_
  _geom_bond_atom_site_label_1
  _geom_bond_atom_site_label_2
  _geom_bond_distance
  _geom_bond_site_symmetry_2
  _geom_bond_publ_flag
 Cu1 Cl1 2.2287(11) . ?
 Cu1 Cl2 2.4643(11) . ?
 Cu1 N1 2.070(3) . ?
 Cu1 N2 1.975(3) . ?
 Cu1 N3 2.050(3) . ?
 S1 C2 1.715(5) . ?
 S1 C3 1.711(3) . ?
 S2 C9 1.701(3) . ?
 S2 C10 1.708(4) . ?
 O1 C14 1.382(4) . ?
 O1 C17 1.367(5) . ?
 N1 C1 1.364(5) . ?
 N1 C3 1.313(5) . ?
 N2 C4 1.333(4) . ?
 N2 C8 1.330(4) . ?
 N3 C9 1.315(5) . ?
 N3 C11 1.371(4) . ?
 C1 H1 0.9300 . ?
 C1 C2 1.357(6) . ?
 C2 H2 0.9300 . ?
 C3 C4 1.462(5) . ?
 C4 C5 1.377(5) . ?
 C5 H5 0.9300 . ?
 C5 C6 1.409(5) . ?
 C6 C7 1.418(5) . ?
 C6 C12 1.454(5) . ?
 C7 H7 0.9300 . ?
 C7 C8 1.375(5) . ?
 C8 C9 1.478(5) . ?
 C10 H10 0.9300 . ?
 C10 C11 1.356(6) . ?
 C11 H11 0.9300 . ?
 C12 H12 0.9300 . ?
 C12 C13 1.317(6) . ?
 C13 H13 0.9300 . ?
 C13 C14 1.428(5) . ?
 C14 C15 1.355(5) . ?
 C15 H15 0.9300 . ?
 C15 C16 1.421(6) . ?
 C16 H16 0.9300 . ?
 C16 C17 1.330(6) . ?
 C17 H17 0.9300 . ?

loop_
  _geom_angle_atom_site_label_1
  _geom_angle_atom_site_label_2
  _geom_angle_atom_site_label_3
  _geom_angle
  _geom_angle_site_symmetry_1
  _geom_angle_site_symmetry_3
  _geom_angle_publ_flag
 Cl1 Cu1 Cl2 103.33(4) . . ?
 N1 Cu1 Cl1 99.29(9) . . ?
 N1 Cu1 Cl2 95.70(9) . . ?
 N2 Cu1 Cl1 160.15(10) . . ?
 N2 Cu1 Cl2 96.52(9) . . ?
 N2 Cu1 N1 78.30(11) . . ?
 N2 Cu1 N3 78.10(11) . . ?
 N3 Cu1 Cl1 98.52(9) . . ?
 N3 Cu1 Cl2 99.61(9) . . ?
 N3 Cu1 N1 153.11(12) . . ?
 C3 S1 C2 89.94(19) . . ?
 C9 S2 C10 89.75(18) . . ?
 C17 O1 C14 106.4(3) . . ?
 C1 N1 Cu1 134.9(3) . . ?
 C3 N1 Cu1 112.3(2) . . ?
 C3 N1 C1 112.5(3) . . ?
 C4 N2 Cu1 119.7(2) . . ?
 C8 N2 Cu1 120.2(2) . . ?
 C8 N2 C4 120.1(3) . . ?
 C9 N3 Cu1 113.9(2) . . ?
 C9 N3 C11 110.9(3) . . ?
 C11 N3 Cu1 134.8(3) . . ?
 N1 C1 H1 123.0 . . ?
 C2 C1 N1 114.0(4) . . ?
 C2 C1 H1 123.0 . . ?
 S1 C2 H2 124.9 . . ?
 C1 C2 S1 110.3(3) . . ?
 C1 C2 H2 124.9 . . ?
 N1 C3 S1 113.2(3) . . ?
 N1 C3 C4 118.8(3) . . ?
 C4 C3 S1 128.0(3) . . ?
 N2 C4 C3 110.1(3) . . ?
 N2 C4 C5 121.5(3) . . ?
 C5 C4 C3 128.4(3) . . ?
 C4 C5 H5 120.1 . . ?
 C4 C5 C6 119.7(3) . . ?
 C6 C5 H5 120.1 . . ?
 C5 C6 C7 117.3(3) . . ?
 C5 C6 C12 120.4(3) . . ?
 C7 C6 C12 122.3(3) . . ?
 C6 C7 H7 120.8 . . ?
 C8 C7 C6 118.5(3) . . ?
 C8 C7 H7 120.8 . . ?
 N2 C8 C7 122.7(3) . . ?
 N2 C8 C9 109.9(3) . . ?
 C7 C8 C9 127.3(3) . . ?
 N3 C9 S2 114.5(3) . . ?
 N3 C9 C8 117.3(3) . . ?
 C8 C9 S2 128.2(3) . . ?
 S2 C10 H10 124.9 . . ?
 C11 C10 S2 110.3(3) . . ?
 C11 C10 H10 124.9 . . ?
 N3 C11 H11 122.7 . . ?
 C10 C11 N3 114.6(3) . . ?
 C10 C11 H11 122.7 . . ?
 C6 C12 H12 117.3 . . ?
 C13 C12 C6 125.5(3) . . ?
 C13 C12 H12 117.3 . . ?
 C12 C13 H13 116.8 . . ?
 C12 C13 C14 126.4(3) . . ?
 C14 C13 H13 116.8 . . ?
 O1 C14 C13 119.1(3) . . ?
 C15 C14 O1 108.5(3) . . ?
 C15 C14 C13 132.2(3) . . ?
 C14 C15 H15 126.1 . . ?
 C14 C15 C16 107.7(3) . . ?
 C16 C15 H15 126.1 . . ?
 C15 C16 H16 127.0 . . ?
 C17 C16 C15 106.0(4) . . ?
 C17 C16 H16 127.0 . . ?
 O1 C17 H17 124.3 . . ?
 C16 C17 O1 111.3(3) . . ?
 C16 C17 H17 124.3 . . ?

loop_
  _geom_torsion_atom_site_label_1
  _geom_torsion_atom_site_label_2
  _geom_torsion_atom_site_label_3
  _geom_torsion_atom_site_label_4
  _geom_torsion
  _geom_torsion_site_symmetry_1
  _geom_torsion_site_symmetry_2
  _geom_torsion_site_symmetry_3
  _geom_torsion_site_symmetry_4
  _geom_torsion_publ_flag
 Cu1 N1 C1 C2 175.5(3) . . . . ?
 Cu1 N1 C3 S1 -176.45(17) . . . . ?
 Cu1 N1 C3 C4 5.6(4) . . . . ?
 Cu1 N2 C4 C3 -7.1(4) . . . . ?
 Cu1 N2 C4 C5 174.0(3) . . . . ?
 Cu1 N2 C8 C7 -175.0(3) . . . . ?
 Cu1 N2 C8 C9 5.2(4) . . . . ?
 Cu1 N3 C9 S2 174.10(18) . . . . ?
 Cu1 N3 C9 C8 -5.9(4) . . . . ?
 Cu1 N3 C11 C10 -172.1(3) . . . . ?
 S1 C3 C4 N2 -177.1(3) . . . . ?
 S1 C3 C4 C5 1.8(6) . . . . ?
 S2 C10 C11 N3 -0.1(5) . . . . ?
 O1 C14 C15 C16 -0.1(5) . . . . ?
 N1 C1 C2 S1 -1.3(5) . . . . ?
 N1 C3 C4 N2 0.5(5) . . . . ?
 N1 C3 C4 C5 179.4(4) . . . . ?
 N2 C4 C5 C6 1.7(6) . . . . ?
 N2 C8 C9 S2 -179.2(3) . . . . ?
 N2 C8 C9 N3 0.7(5) . . . . ?
 C1 N1 C3 S1 -1.1(4) . . . . ?
 C1 N1 C3 C4 -179.1(3) . . . . ?
 C2 S1 C3 N1 0.3(3) . . . . ?
 C2 S1 C3 C4 178.0(4) . . . . ?
 C3 S1 C2 C1 0.6(3) . . . . ?
 C3 N1 C1 C2 1.6(5) . . . . ?
 C3 C4 C5 C6 -177.0(4) . . . . ?
 C4 N2 C8 C7 3.4(6) . . . . ?
 C4 N2 C8 C9 -176.3(3) . . . . ?
 C4 C5 C6 C7 2.0(6) . . . . ?
 C4 C5 C6 C12 -179.0(4) . . . . ?
 C5 C6 C7 C8 -3.0(6) . . . . ?
 C5 C6 C12 C13 177.0(4) . . . . ?
 C6 C7 C8 N2 0.4(6) . . . . ?
 C6 C7 C8 C9 -179.9(4) . . . . ?
 C6 C12 C13 C14 176.6(4) . . . . ?
 C7 C6 C12 C13 -4.0(7) . . . . ?
 C7 C8 C9 S2 1.0(6) . . . . ?
 C7 C8 C9 N3 -179.0(4) . . . . ?
 C8 N2 C4 C3 174.5(3) . . . . ?
 C8 N2 C4 C5 -4.5(6) . . . . ?
 C9 S2 C10 C11 0.2(4) . . . . ?
 C9 N3 C11 C10 -0.2(5) . . . . ?
 C10 S2 C9 N3 -0.4(3) . . . . ?
 C10 S2 C9 C8 179.6(4) . . . . ?
 C11 N3 C9 S2 0.4(4) . . . . ?
 C11 N3 C9 C8 -179.6(3) . . . . ?
 C12 C6 C7 C8 178.0(4) . . . . ?
 C12 C13 C14 O1 -0.7(7) . . . . ?
 C12 C13 C14 C15 -175.1(5) . . . . ?
 C13 C14 C15 C16 174.7(4) . . . . ?
 C14 O1 C17 C16 0.7(5) . . . . ?
 C14 C15 C16 C17 0.5(5) . . . . ?
 C15 C16 C17 O1 -0.7(6) . . . . ?
 C17 O1 C14 C13 -175.9(4) . . . . ?
 C17 O1 C14 C15 -0.3(5) . . . . ?

_shelx_res_file
;
TITL cucl2ewm29s_autored_a.res in P-1
    cucl2ewm29s.res
    created by SHELXL-2018/3 at 14:30:13 on 18-Jun-2021
REM Old TITL CuCl2EWM29s_autored in P-1
REM SHELXT solution in P-1: R1 0.166, Rweak 0.007, Alpha 0.044
REM <I/s> 0.000 for 0 systematic absences, Orientation as input
REM Formula found by SHELXT: C17 N1 O Cl4 Cu
CELL 0.71073 8.0883 10.1003 12.0986 65.536 86.26 89.456
ZERR 2 0.0005 0.0006 0.0007 0.005 0.005 0.005
LATT 1
SFAC C H Cl Cu N O S
UNIT 34 22 4 2 6 2 4

L.S. 20 0 0
PLAN  5
CONF
BOND
list 4
MORE -1
BOND $H
fmap 2 53
acta
REM <olex2.extras>
REM <HklSrc "%.\\CuCl2EWM29s.hkl">
REM </olex2.extras>

WGHT    0.050700    0.546400
FVAR       0.34538
CU1   4   -0.110282    0.296307    0.104515    11.00000    0.02630    0.04454 =
         0.04235   -0.02623   -0.00841    0.00649
CL1   3   -0.260035    0.363947   -0.057646    11.00000    0.04181    0.06807 =
         0.04742   -0.02799   -0.01809    0.01194
CL2   3   -0.254841    0.073455    0.252224    11.00000    0.04118    0.04695 =
         0.04826   -0.02540    0.00184    0.00205
S1    7   -0.205236    0.539347    0.336055    11.00000    0.04124    0.05579 =
         0.06017   -0.03965   -0.00448    0.01213
S2    7    0.366640    0.088926    0.070099    11.00000    0.03242    0.06703 =
         0.06323   -0.04598   -0.00880    0.01468
O1    6    0.658311    0.265417    0.628749    11.00000    0.04115    0.06426 =
         0.04931   -0.03672   -0.01478    0.01518
N1    5   -0.209155    0.431787    0.180605    11.00000    0.03023    0.04138 =
         0.04565   -0.02389   -0.00726    0.00561
N2    5    0.065207    0.297817    0.210142    11.00000    0.02667    0.03982 =
         0.03993   -0.02350   -0.00494    0.00348
N3    5    0.083048    0.205068    0.044440    11.00000    0.02697    0.04489 =
         0.04420   -0.02768   -0.00533    0.00145
C1    1   -0.351622    0.508365    0.169595    11.00000    0.02991    0.04573 =
         0.05650   -0.02323   -0.00826    0.00854
AFIX  43
H1    2   -0.429522    0.513695    0.114726    11.00000   -1.20000
AFIX   0
C2    1   -0.369579    0.576064    0.245805    11.00000    0.03246    0.05313 =
         0.07142   -0.03210   -0.00116    0.01211
AFIX  43
H2    2   -0.458295    0.634062    0.248680    11.00000   -1.20000
AFIX   0
C3    1   -0.119673    0.436359    0.265748    11.00000    0.02856    0.03547 =
         0.04232   -0.02180   -0.00181    0.00411
C4    1    0.038124    0.361006    0.286843    11.00000    0.02788    0.04149 =
         0.03974   -0.02453   -0.00343    0.00432
C5    1    0.150981    0.352891    0.369776    11.00000    0.03382    0.05074 =
         0.03908   -0.02949   -0.00671    0.00644
AFIX  43
H5    2    0.128385    0.395479    0.423975    11.00000   -1.20000
AFIX   0
C6    1    0.300782    0.279799    0.372139    11.00000    0.02934    0.04271 =
         0.04118   -0.02128   -0.00699    0.00225
C7    1    0.329962    0.221289    0.284599    11.00000    0.02663    0.04733 =
         0.04352   -0.02512   -0.00839    0.00767
AFIX  43
H7    2    0.429083    0.175925    0.279834    11.00000   -1.20000
AFIX   0
C8    1    0.208355    0.233150    0.206903    11.00000    0.02642    0.03612 =
         0.03774   -0.01927   -0.00360    0.00175
C9    1    0.212872    0.180100    0.109801    11.00000    0.02737    0.03982 =
         0.04643   -0.02506   -0.00552    0.00502
C10   1    0.250406    0.082233   -0.040445    11.00000    0.04668    0.06128 =
         0.05490   -0.04292   -0.00548    0.00449
AFIX  43
H10   2    0.282833    0.038923   -0.092691    11.00000   -1.20000
AFIX   0
C11   1    0.104037    0.149130   -0.041118    11.00000    0.03352    0.05703 =
         0.04338   -0.03156   -0.00228   -0.00271
AFIX  43
H11   2    0.024303    0.156462   -0.095285    11.00000   -1.20000
AFIX   0
C12   1    0.419986    0.268186    0.460457    11.00000    0.03517    0.05693 =
         0.04421   -0.03266   -0.00896    0.00691
AFIX  43
H12   2    0.395162    0.314572    0.511606    11.00000   -1.20000
AFIX   0
C13   1    0.560135    0.197502    0.474095    11.00000    0.03998    0.05101 =
         0.03959   -0.02590   -0.00425    0.00190
AFIX  43
H13   2    0.581303    0.146961    0.425734    11.00000   -1.20000
AFIX   0
C14   1    0.682837    0.190813    0.555842    11.00000    0.03632    0.04015 =
         0.03776   -0.01854   -0.00675    0.00661
C15   1    0.834789    0.130824    0.573066    11.00000    0.03786    0.04820 =
         0.05292   -0.02366   -0.00671    0.01049
AFIX  43
H15   2    0.882046    0.074800    0.535140    11.00000   -1.20000
AFIX   0
C16   1    0.909023    0.168855    0.659476    11.00000    0.03475    0.06206 =
         0.05484   -0.02174   -0.02049    0.01014
AFIX  43
H16   2    1.013626    0.143535    0.688513    11.00000   -1.20000
AFIX   0
C17   1    0.798435    0.248047    0.690375    11.00000    0.04952    0.07403 =
         0.05105   -0.03564   -0.02432    0.01186
AFIX  43
H17   2    0.814398    0.286639    0.746675    11.00000   -1.20000
AFIX   0
HKLF 4


REM  cucl2ewm29s_autored_a.res in P-1
REM wR2 = 0.1245, GooF = S = 1.108, Restrained GooF = 1.108 for all data
REM R1 = 0.0472 for 3093 Fo > 4sig(Fo) and 0.0743 for all 4201 data
REM 235 parameters refined using 0 restraints

END

WGHT      0.0505      0.5493

REM Highest difference peak  0.827,  deepest hole -0.450,  1-sigma level  0.093
Q1    1  -0.1014  0.3521  0.0011  11.00000  0.05    0.83
Q2    1  -0.1555  0.2398  0.1970  11.00000  0.05    0.63
Q3    1  -0.2553  0.3358  0.0254  11.00000  0.05    0.48
Q4    1  -0.1215  0.3611 -0.0567  11.00000  0.05    0.46
Q5    1   0.3649  0.1319 -0.0244  11.00000  0.05    0.42
;
_shelx_res_checksum                29631
_shelx_hkl_file
;
   0   0   2   13.25    1.00
   0   0   3  160.84    3.61
   0   0   4   28.27    1.76
   0   0  -4   25.61    1.78
   0   0   5  287.24    6.16
   0   0  -5  305.80    6.76
   0   0  -6  241.28    6.50
   0   0   6  227.02    6.06
   0   0   7  146.69    5.24
   0   0  -7  145.72    5.43
   0   0  -8    3.66    1.08
   0   0   8    4.15    1.20
   0   0   9    3.50    1.28
   0   0  -9    5.16    1.36
   0   0  10    9.02    1.82
   0   0  11   14.32    2.31
   0   0  12    1.11    1.06
   0   0  13    8.73    2.01
   0   0 -14    1.83    1.91
   0   0  14    6.72    1.99
   0   0 -15    0.77    0.96
   0   0  15    1.65    1.40
   0   1 -14    0.41    1.39
   0  -1  14    1.02    1.33
   0  -1  13    8.42    2.06
   0   1 -13    7.42    2.24
   0  -1  12   19.49    2.89
   0  -1  11   29.76    3.41
   0  -1  10   13.26    2.30
   0  -1   9    5.03    1.46
   0  -1   8   38.71    3.25
   0   1  -8   36.91    3.27
   0  -1   7  102.37    4.77
   0   1  -7  103.69    5.10
   0  -1   6  282.77    7.25
   0   1  -6  285.49    7.85
   0   1  -5   10.50    1.53
   0  -1   5   12.12    1.42
   0  -1   4   79.26    3.23
   0  -1   3    6.73    0.99
   0  -1   2 1377.41   10.18
   0   1   2  151.67    1.97
   0   1   2  155.69    2.73
   0  -1  -3   11.77    0.80
   0   1   3   13.26    0.97
   0  -1  -3   14.01    1.11
   0   1   4  202.91    4.13
   0  -1  -4  200.87    3.93
   0  -1  -4  207.35    4.74
   0  -1  -5   12.11    1.20
   0  -1  -5   10.57    1.38
   0   1   5    9.09    1.09
   0   1   6    0.60    0.56
   0  -1  -6    0.55    0.76
   0  -1  -6    0.69    0.46
   0   1   7  290.33    6.81
   0  -1  -7  291.09    6.72
   0  -1  -7  292.46    8.13
   0  -1  -8  118.63    5.77
   0  -1  -8  119.44    4.69
   0   1   8  111.99    4.64
   0  -1  -9    1.79    1.42
   0   1   9    1.27    0.85
   0  -1  -9    0.64    0.73
   0  -1 -10    0.99    0.92
   0  -1 -10   -0.72    1.15
   0   1  10    0.68    0.92
   0   1  11   93.08    5.12
   0   1  12   23.25    2.79
   0   1  13    1.77    1.04
   0   1  14   -0.33    1.13
   0  -1 -14   -3.10    1.63
   0  -1 -15   -2.62    1.17
   0   1  15    2.32    1.36
   0  -2  13   -2.15    1.57
   0   2 -13   -1.08    1.47
   0  -2  12   -1.36    1.28
   0  -2  11   43.68    4.24
   0  -2  10   61.04    4.75
   0  -2   9    5.43    1.61
   0  -2   8    1.13    1.00
   0   2  -7   10.26    1.89
   0  -2   7   14.86    2.01
   0   2  -6  101.37    5.12
   0  -2   6  103.72    4.73
   0  -2   5  238.09    6.64
   0  -2   4  355.77    7.47
   0  -2   3    0.01    0.54
   0  -2   2   53.09    2.32
   0  -2   1    0.49    0.54
   0  -2   0  669.98    5.86
   0   2   1    0.36    0.30
   0  -2  -1    0.83    0.24
   0   2   2  735.93    6.55
   0   2   2  719.43    6.61
   0   2   3  125.59    1.67
   0   2   3  127.83    2.90
   0   2   3  128.67    3.12
   0   2   4    7.08    0.84
   0   2   4    7.68    1.14
   0   2   4    6.85    1.14
   0  -2  -4    8.16    1.16
   0  -2  -4    6.23    0.57
   0   2   5   38.71    1.83
   0  -2  -5   36.44    1.53
   0  -2  -5   36.11    2.15
   0  -2  -6    2.39    0.82
   0   2   6    3.37    0.68
   0  -2  -6    3.61    0.66
   0   2   7   -0.21    0.57
   0  -2  -7   -0.19    0.54
   0  -2  -7   -0.62    0.78
   0  -2  -8   16.64    1.62
   0  -2  -8   18.12    2.06
   0   2   8   14.97    1.56
   0  -2  -8   18.66    2.20
   0  -2  -9   88.69    5.08
   0  -2  -9   88.64    4.69
   0   2   9   87.70    4.03
   0  -2  -9   89.24    3.90
   0   2  10   34.55    2.77
   0  -2 -10   36.59    2.74
   0  -2 -10   33.30    3.57
   0   2  11   30.94    2.81
   0  -2 -11   28.08    2.57
   0   2  12  244.00    8.03
   0   2  13    3.53    1.32
   0   2  14   15.03    2.37
   0  -2 -14   14.39    2.41
   0   2  15   14.45    2.50
   0   3 -12    4.58    2.29
   0  -3  12    3.93    1.81
   0  -3  11    1.93    1.42
   0  -3  10    1.66    1.28
   0  -3   9    1.66    1.19
   0  -3   8   59.20    4.42
   0  -3   7   19.81    2.54
   0   3  -6   46.74    3.79
   0  -3   6   45.30    3.40
   0  -3   5    5.02    1.20
   0  -3   4   49.27    3.02
   0  -3   3  218.75    5.77
   0  -3   2   34.66    2.12
   0  -3   1   85.54    2.96
   0  -3   0    1.46    0.68
   0   3   1  313.67    4.76
   0   3   1  311.75    4.37
   0  -3  -1  314.04    4.18
   0   3   2  143.32    2.28
   0   3   2  141.50    3.36
   0   3   2  144.45    3.58
   0   3   2  144.08    2.41
   0   3   3  230.07    4.59
   0   3   3  239.81    4.75
   0   3   4    8.37    1.01
   0   3   4    8.41    0.49
   0   3   4    7.88    0.96
   0   3   5   60.74    2.62
   0   3   5   61.13    1.94
   0   3   5   58.58    2.71
   0  -3  -5   58.95    1.46
   0   3   6  256.13    4.71
   0   3   6  254.73    5.65
   0   3   6  245.41    5.95
   0  -3  -6  250.90    3.99
   0  -3  -6  247.16    5.89
   0   3   7    0.07    0.50
   0  -3  -7    0.56    0.83
   0  -3  -7    0.23    0.32
   0   3   8    0.29    0.56
   0  -3  -8    0.96    0.84
   0  -3  -8   -0.13    0.54
   0  -3  -8    0.53    0.74
   0  -3  -9    1.22    1.01
   0   3   9    1.54    0.71
   0  -3  -9    1.43    1.09
   0  -3  -9    0.58    0.51
   0  -3 -10  180.17    5.43
   0   3  10  184.73    5.66
   0  -3 -10  180.71    7.24
   0  -3 -11  103.39    4.44
   0   3  11  105.65    4.60
   0  -3 -11   99.57    5.88
   0   3  12    1.17    0.93
   0  -3 -12    0.06    0.67
   0   3  13    0.91    0.91
   0   3  14    3.04    1.20
   0  -3 -14    5.74    1.43
   0  -3 -15   -1.08    1.49
   0  -4  11    0.73    1.26
   0   4 -11    5.67    2.36
   0  -4  10   14.56    2.68
   0  -4   9    9.11    2.19
   0  -4   8   11.45    2.18
   0  -4   7   32.55    3.27
   0  -4   6    1.76    0.94
   0   4  -5   -0.30    1.19
   0  -4   5   -0.14    0.89
   0  -4   4   -0.74    0.99
   0  -4   3   -0.38    1.03
   0  -4   2   16.14    1.77
   0  -4   1  104.14    3.71
   0  -4   0    4.28    0.89
   0   4   0    3.73    0.81
   0   4   1  912.01    9.22
   0  -4  -1  936.38    8.73
   0   4   1  942.72    9.34
   0   4   2  205.40    3.63
   0   4   2  186.33    3.62
   0   4   2  177.19    4.24
   0   4   3  242.81    5.12
   0   4   3  240.59    3.45
   0   4   3  252.24    5.43
   0   4   3  249.63    3.32
   0   4   4  452.94    3.57
   0   4   4  459.10    7.52
   0   4   4  437.07    7.36
   0   4   5    0.64    0.63
   0   4   5    0.50    0.26
   0   4   5    0.55    0.59
   0   4   6  276.87    6.01
   0   4   6  262.01    6.30
   0   4   6  277.03    4.08
   0   4   7  213.30    4.05
   0  -4  -7  203.13    3.24
   0   4   7  216.16    5.62
   0   4   7  197.96    5.86
   0   4   8  484.32    6.82
   0  -4  -8  474.54    5.95
   0  -4  -8  475.16    9.63
   0  -4  -9  127.12    3.75
   0  -4  -9  137.85    6.02
   0   4   9  121.51    3.77
   0  -4  -9  117.83    5.31
   0  -4  -9  140.25    5.87
   0  -4 -10    8.62    1.75
   0   4  10   10.04    1.25
   0  -4 -10    9.39    1.17
   0  -4 -10   12.06    2.01
   0   4  11   54.34    3.00
   0  -4 -11   50.88    2.86
   0  -4 -11   41.91    3.69
   0  -4 -11   53.87    4.43
   0   4  12   31.65    2.55
   0  -4 -12   28.83    2.36
   0  -4 -12   33.30    3.76
   0  -4 -13   20.43    2.09
   0  -4 -13   27.58    3.67
   0   4  13   21.06    2.24
   0   4  14   16.92    2.17
   0  -4 -14   18.15    3.28
   0  -4 -15   -0.47    1.62
   0   5 -10   10.89    2.86
   0  -5  10    7.14    2.13
   0  -5   9    4.71    1.75
   0  -5   8    1.76    1.22
   0  -5   7    0.38    0.93
   0  -5   6   34.02    3.42
   0  -5   5  141.09    6.30
   0  -5   4   40.98    3.28
   0   5  -4   33.70    3.26
   0   5  -3    8.92    1.66
   0  -5   3   10.16    1.60
   0  -5   2   73.02    3.71
   0   5  -2   72.22    4.02
   0  -5   1   20.84    1.89
   0   5   0    0.53    0.50
   0  -5   0  225.19    5.52
   0   5   1  211.81    4.99
   0   5   1  220.98    5.34
   0  -5  -1  214.99    4.88
   0   5   2  194.31    4.96
   0   5   2  199.30    4.60
   0   5   2  194.89    4.17
   0   5   3    3.45    0.89
   0  -5  -3    0.43    0.48
   0   5   3    7.98    1.68
   0   5   3   10.31    1.19
   0   5   3    4.54    1.13
   0   5   4  283.85    4.09
   0   5   4  283.93    6.47
   0   5   4  291.83    6.42
   0   5   4  291.26    3.81
   0   5   5  140.35    4.67
   0   5   5  145.70    4.72
   0   5   5  146.54    2.02
   0   5   5  142.65    2.38
   0   5   6   61.38    3.00
   0   5   6   51.25    2.97
   0   5   6   58.86    1.35
   0   5   7   71.45    1.91
   0   5   7   78.33    3.50
   0   5   7   70.50    3.58
   0  -5  -8   89.16    4.67
   0   5   8   86.39    4.23
   0   5   8   86.19    2.32
   0  -5  -8   95.82    4.59
   0  -5  -9   45.45    1.44
   0  -5  -9   50.27    3.76
   0  -5  -9   41.36    1.48
   0   5   9   44.77    1.90
   0  -5 -10    0.20    1.02
   0   5  10    1.39    0.64
   0  -5 -10   -0.26    0.47
   0  -5 -10    0.68    0.58
   0   5  11    0.97    0.61
   0  -5 -11    1.19    0.50
   0  -5 -11    1.39    0.67
   0  -5 -12    7.78    2.21
   0   5  12    6.90    1.14
   0  -5 -12    6.74    1.14
   0  -5 -12    5.05    0.97
   0   5  13    2.53    0.86
   0  -5 -13    4.25    1.87
   0  -5 -13    3.02    0.81
   0  -5 -14   27.80    3.91
   0  -5 -15   16.60    3.26
   0   6  -9    8.25    2.44
   0  -6   9    4.60    1.89
   0  -6   8    0.49    1.00
   0  -6   7    8.59    2.18
   0  -6   6   11.98    2.28
   0  -6   5    2.80    1.30
   0  -6   4   31.26    3.08
   0  -6   3   70.73    4.26
   0   6  -2   40.58    3.37
   0  -6   2   42.91    3.16
   0   6  -1    0.15    0.93
   0  -6   1   -0.80    0.77
   0  -6   0   27.89    2.20
   0   6   1   -0.67    0.60
   0  -6  -1    1.84    0.85
   0   6   2  725.81   10.20
   0   6   2  699.48    9.11
   0   6   2  706.02   10.39
   0   6   3  146.87    4.91
   0   6   3  145.06    5.04
   0   6   3  146.11    3.72
   0   6   3  151.46    4.23
   0   6   4   87.88    2.63
   0   6   4   82.60    3.93
   0   6   4   83.02    3.77
   0   6   4   82.00    2.84
   0  -6  -5    4.34    1.11
   0   6   5    4.09    0.92
   0   6   5    3.47    0.61
   0   6   5    3.60    0.55
   0   6   5    3.74    0.99
   0  -6  -6    8.97    1.54
   0   6   6    9.95    1.51
   0   6   6    8.98    0.64
   0   6   6    7.13    1.33
   0   6   7   48.07    2.87
   0  -6  -7   46.41    3.33
   0   6   7   40.72    2.87
   0  -6  -7   47.19    3.20
   0   6   8   58.62    3.63
   0  -6  -8   64.91    4.10
   0  -6  -8   61.06    3.85
   0   6   9    3.40    0.42
   0   6   9    3.23    1.15
   0  -6  -9    2.73    1.21
   0   6  10    3.99    0.56
   0   6  10    1.97    0.99
   0  -6 -10    4.49    1.57
   0   6  11   10.36    0.99
   0  -6 -11    7.42    1.87
   0  -6 -12   -1.15    1.60
   0  -6 -12    0.01    0.27
   0   6  12   -0.06    0.55
   0  -6 -13    4.64    1.81
   0  -6 -14    1.28    1.55
   0  -6 -15   22.37    3.85
   0  -7   8   -0.54    1.32
   0   7  -8    1.64    1.60
   0  -7   7    3.25    1.35
   0   7  -7    1.37    1.37
   0  -7   6   -1.44    1.27
   0  -7   5    0.80    1.05
   0  -7   4   35.82    3.50
   0  -7   3    0.70    0.92
   0  -7   2   22.41    2.53
   0   7  -1   -2.06    1.29
   0  -7   1   -1.56    1.03
   0  -7   0   -0.84    0.86
   0   7   0   -1.05    0.92
   0   7   1   -0.97    0.89
   0  -7  -1    0.43    0.66
   0   7   1    0.43    0.90
   0   7   1   -1.02    0.89
   0   7   2   46.18    2.97
   0   7   2   49.91    2.88
   0   7   3   84.62    3.75
   0   7   3   89.58    3.41
   0   7   3   82.86    4.17
   0   7   3   93.38    4.25
   0   7   4  146.68    3.95
   0   7   4  161.69    4.62
   0   7   4  161.45    5.79
   0   7   4  153.12    5.43
   0   7   5    7.88    0.87
   0   7   5    8.87    1.41
   0   7   5    9.88    1.04
   0   7   5    9.77    1.62
   0  -7  -5    6.26    1.28
   0   7   6   14.58    1.81
   0   7   6   16.49    1.01
   0   7   6   17.05    2.05
   0  -7  -6   19.02    2.16
   0   7   6   17.00    1.15
   0  -7  -7   93.50    4.81
   0   7   7   84.35    1.80
   0   7   7   83.77    1.57
   0   7   7   92.97    4.60
   0   7   8   21.59    2.33
   0  -7  -8   22.31    2.64
   0   7   9  154.02    6.34
   0  -7  -9  169.85    7.14
   0  -7 -10   99.36    5.73
   0   7  10   85.26    4.94
   0   7  11    9.33    1.88
   0  -7 -11   13.48    2.41
   0  -7 -12    3.73    1.51
   0  -7 -13   21.72    3.26
   0  -7 -14   31.04    4.06
   0  -8   6   -0.23    1.19
   0   8  -6    0.05    1.41
   0   8  -5   -1.39    1.56
   0  -8   5   -0.98    1.35
   0  -8   4   -0.28    0.93
   0   8  -4    2.01    1.32
   0   8  -3   27.69    3.23
   0  -8   3   29.39    3.19
   0   8  -2   15.26    2.33
   0  -8   2   18.88    2.51
   0  -8   1    2.47    1.14
   0   8  -1    3.11    1.19
   0   8   0   54.44    3.38
   0   8   0   53.23    3.72
   0  -8   0   53.22    3.60
   0   8   0   54.96    4.26
   0   8   1   20.74    2.17
   0   8   1   18.64    2.17
   0   8   1   18.48    2.40
   0   8   2   -1.17    1.13
   0   8   2   -0.62    0.73
   0   8   2   -0.80    0.90
   0   8   3    8.01    1.71
   0   8   3    8.12    1.53
   0   8   4    0.42    0.56
   0   8   4    1.17    0.88
   0   8   4    0.37    0.72
   0   8   4    0.85    1.32
   0   8   5  211.65    4.80
   0   8   5  210.36    5.60
   0   8   5  231.45    7.27
   0   8   5  221.16    7.22
   0   8   6  122.64    5.60
   0  -8  -6  112.03    5.13
   0   8   6  109.60    3.51
   0   8   6  113.43    3.09
   0   8   7    1.42    1.05
   0  -8  -7    1.89    1.08
   0   8   7    1.84    0.45
   0   8   7    1.61    0.30
   0  -8  -8    3.96    1.55
   0   8   8    0.83    0.94
   0  -8  -9   36.27    3.62
   0   8   9   30.78    3.04
   0   8  10   54.38    3.60
   0   8  10   44.87    3.76
   0  -8 -10   53.36    4.33
   0   8  11   42.70    3.82
   0   8  11   41.47    3.26
   0  -8 -11   46.29    4.28
   0  -8 -12   80.79    5.84
   0   8  12   66.67    4.93
   0  -8 -13    2.16    1.56
   0  -8 -14   41.81    4.72
   0   9  -5   -1.67    1.59
   0  -9   5   -0.40    1.22
   0  -9   4    1.68    1.23
   0   9  -4    3.74    1.67
   0   9  -3    5.28    1.83
   0  -9   3    7.44    1.86
   0   9  -2   23.45    3.05
   0  -9   2   29.20    3.25
   0   9  -1   58.79    4.45
   0  -9   1   58.12    4.26
   0   9   0    5.59    1.65
   0   9   1   41.22    3.32
   0   9   2   28.49    2.65
   0   9   2   26.49    2.97
   0   9   3   88.14    5.00
   0   9   3   96.95    4.42
   0   9   3   84.68    4.74
   0   9   4  142.30    4.98
   0   9   4  143.30    6.18
   0   9   5   24.31    1.93
   0   9   5   23.61    2.68
   0   9   6   13.87    2.04
   0   9   6   14.29    1.33
   0   9   6   12.13    1.46
   0  -9  -7   10.98    2.00
   0   9   7    9.65    1.11
   0   9   7   10.88    1.93
   0   9   7    9.87    0.96
   0  -9  -8  142.33    6.56
   0   9   8  143.03    6.15
   0   9   8  134.89    6.39
   0  -9  -9   21.75    2.92
   0   9   9   20.48    2.39
   0   9   9   21.23    2.76
   0   9  10    3.83    1.42
   0   9  10    2.46    1.32
   0  -9 -10    0.35    1.05
   0   9  11   22.63    2.59
   0   9  11   23.78    3.05
   0  -9 -11   19.61    2.98
   0   9  12    3.30    1.17
   0   9  12    4.76    1.66
   0  -9 -12    3.70    1.47
   0  -9 -13   14.61    2.81
   0  -9 -14    0.33    1.51
   0  10  -3    3.54    1.74
   0  10  -2    1.98    1.49
   0  10  -1    4.44    1.69
   0  10   0    3.64    1.43
   0  10   1   21.81    2.74
   0  10   2   19.00    2.49
   0  10   3   28.96    2.81
   0  10   3   28.31    3.25
   0  10   3   26.18    2.75
   0  10   4   10.17    1.86
   0  10   4   13.21    2.14
   0  10   4   16.51    2.33
   0  10   5    3.55    1.21
   0  10   5   -0.05    1.00
   0  10   6   82.26    3.48
   0  10   6   91.62    5.35
   0  10   7   57.55    2.50
   0  10   7   68.32    4.79
   0  10   8    0.48    1.14
   0  10   9   18.28    2.46
   0 -10  -9   19.03    2.76
   0  10   9   17.52    2.60
   0 -10 -10   20.41    2.90
   0  10  10   16.16    2.63
   0  10  10   20.68    2.63
   0  10  11    6.33    1.94
   0  10  11    6.93    1.80
   0 -10 -11    5.67    1.81
   0  10  12   -1.18    1.73
   0 -10 -12   -0.56    1.45
   0  10  13    2.50    1.41
   0 -10 -13    0.52    1.31
   0  11  -2    6.15    1.74
   0  11  -1    0.91    1.21
   0  11   0   11.02    2.28
   0  11   1   -0.75    1.27
   0  11   2    5.04    1.75
   0  11   3    2.09    1.16
   0  11   3    1.17    0.98
   0  11   4   17.67    2.27
   0  11   4   12.62    2.20
   0  11   5    4.00    1.59
   0  11   5    5.64    1.45
   0  11   6    0.06    1.08
   0  11   6    1.27    0.78
   0  11   7    5.05    1.68
   0  11   8    4.80    1.66
   0  11   9    0.40    1.16
   0  11   9    3.67    1.68
   0  11  10   41.32    3.63
   0  11  10   40.59    4.07
   0 -11 -10   45.51    4.35
   0  11  11   30.62    3.66
   0 -11 -11   33.90    3.89
   0 -11 -12    1.18    1.40
   0  11  12   -0.12    1.08
   0  12   0    1.67    1.49
   0  12   1    0.90    1.22
   0  12   2    0.20    1.16
   0  12   2   -0.03    0.91
   0  12   3    1.76    1.19
   0  12   3    0.19    1.28
   0  12   4    9.09    1.89
   0  12   4    6.53    1.65
   0  12   5   14.57    2.46
   0  12   6    0.74    1.28
   0  12   7    6.21    1.85
   0  12   8    3.60    1.65
   0  12   9   21.84    3.19
   0  12  10    2.17    1.47
   0  13   2   -0.71    1.42
  -1  12  10    1.96    1.21
  -1  12  10    0.98    1.48
  -1  12   9   11.93    2.40
  -1  12   8   19.71    2.95
  -1  12   7   -0.19    1.25
  -1  12   6    6.19    1.79
  -1  12   5    8.39    1.92
  -1  12   4    4.64    1.43
  -1  12   3   16.41    2.39
  -1  12   3   17.00    2.49
  -1  12   2   -0.57    0.95
  -1  12   2    0.70    1.07
  -1  12   1    1.26    1.24
  -1  12   0    2.72    1.41
  -1  12  -1   -0.85    1.12
   1 -11 -12    1.73    1.60
  -1  11  12    0.00    1.32
   1 -11 -11    6.55    1.91
  -1  11  11    6.44    2.05
  -1  11  11    3.92    1.63
  -1  11  10   78.70    5.73
  -1  11  10   80.36    5.52
  -1  11   9    0.02    1.12
  -1  11   9   -1.78    1.62
  -1  11   8   14.23    2.50
  -1  11   7    5.11    1.50
  -1  11   6   32.68    3.44
  -1  11   5   10.02    1.66
  -1  11   5    8.45    1.91
  -1  11   4    8.21    1.62
  -1  11   4    4.50    1.43
  -1  11   3   11.45    1.89
  -1  11   3    7.25    1.59
  -1  11   2   45.64    3.73
  -1  11   1    9.08    1.94
  -1  11   0   -0.19    1.06
  -1  11  -1    0.10    1.20
  -1  11  -2    3.17    1.51
   1 -11   2   10.12    2.47
   1 -10 -13    9.99    2.46
  -1  10  13    4.68    1.74
  -1  10  12    1.69    1.19
   1 -10 -12    0.11    1.14
  -1  10  12    2.78    1.54
  -1  10  11    5.70    1.89
   1 -10 -11    5.15    2.11
  -1  10  11    5.07    1.76
   1 -10 -10   19.18    2.84
  -1  10  10   18.05    2.74
  -1  10  10   18.15    2.80
  -1  10   9   12.96    2.35
  -1  10   9   10.05    2.28
  -1  10   8   62.99    4.78
  -1  10   7    5.05    0.68
  -1  10   7    3.14    1.29
  -1  10   6   43.77    2.32
  -1  10   6   40.05    2.25
  -1  10   6   41.77    3.70
  -1  10   5    4.90    1.52
  -1  10   5    5.87    1.21
  -1  10   4    0.48    0.78
  -1  10   4   -0.79    0.86
  -1  10   4   -0.04    0.93
  -1  10   3   20.83    2.62
  -1  10   3   17.81    2.25
  -1  10   3   22.47    2.38
  -1  10   2   10.82    1.87
   1 -10  -1    8.35    1.80
  -1  10   1    6.39    1.66
   1 -10   0    2.69    1.29
  -1  10   0    1.37    1.09
   1 -10   1   10.86    2.18
  -1  10  -1    9.49    2.02
  -1  10  -2    1.82    1.27
   1 -10   2    0.10    1.07
  -1  10  -3    1.19    1.12
   1 -10   3    0.03    1.02
   1 -10   4   -0.47    1.02
  -1  10  -4    0.19    1.28
   1  -9 -13    0.25    1.60
  -1   9  12   49.83    4.10
  -1   9  12   48.61    4.39
   1  -9 -12   54.39    4.93
  -1   9  11   57.58    4.36
   1  -9 -11   63.55    5.11
  -1   9  11   62.03    4.76
   1  -9 -10   11.83    2.23
  -1   9  10    9.03    1.90
  -1   9  10    9.72    1.97
   1  -9  -9    9.10    1.92
  -1   9   9    8.58    1.92
  -1   9   9   10.00    1.98
  -1   9   8   11.65    2.25
  -1   9   8   14.27    2.30
   1  -9  -8   12.64    2.21
  -1   9   7   14.05    2.30
  -1   9   6   -0.27    0.50
  -1   9   6    0.11    0.37
  -1   9   6   -0.79    1.05
  -1   9   5   21.12    1.79
  -1   9   5   24.75    2.75
  -1   9   5   21.72    1.75
  -1   9   4    0.23    0.93
  -1   9   4   -0.12    0.81
  -1   9   3    0.12    0.98
  -1   9   3   -0.24    0.90
  -1   9   3    0.77    0.81
   1  -9  -2    2.96    1.04
  -1   9   2    0.22    1.03
  -1   9   2    1.85    1.04
   1  -9  -1    2.81    1.11
   1  -9   0    5.76    1.37
   1  -9   1   36.23    3.50
   1  -9   2   64.25    4.85
   1  -9   3    4.62    1.79
   1  -9   4   -0.29    1.17
   1  -9   5    1.37    1.21
   1  -8 -14   -1.41    1.87
   1  -8 -13   22.05    3.29
   1  -8 -12   -0.53    1.82
  -1   8  12   -0.95    1.21
  -1   8  12   -1.63    1.43
  -1   8  11   25.14    2.96
  -1   8  11   24.16    2.92
   1  -8 -11   29.63    3.50
   1  -8 -10   31.24    3.33
  -1   8  10   28.60    3.01
  -1   8  10   25.76    2.87
  -1   8   9    2.15    1.17
  -1   8   9    2.97    1.48
   1  -8  -9    2.54    1.50
   1  -8  -8   24.00    2.84
  -1   8   8   18.12    2.39
  -1   8   8   23.15    2.68
   1  -8  -7   48.25    3.68
  -1   8   7   54.70    3.89
  -1   8   6    3.32    1.17
  -1   8   6    3.59    0.56
  -1   8   6    4.24    0.53
  -1   8   5  115.74    3.31
  -1   8   5  123.89    5.55
  -1   8   5  123.00    3.60
  -1   8   4  176.20    4.75
  -1   8   4  178.51    5.39
  -1   8   4  168.38    6.35
  -1   8   4  182.14    6.60
  -1   8   3   26.67    2.54
   1  -8  -2   17.07    1.92
  -1   8   2   17.40    2.25
  -1   8   2   17.41    2.02
   1  -8  -1    0.24    0.87
  -1   8   1   -0.51    1.10
   1  -8   0   85.22    4.63
  -1   8   0   86.84    5.55
   1  -8   1   73.90    4.62
   1  -8   2    7.38    1.78
   1  -8   3    1.99    1.21
   1  -8   4   13.38    2.40
   1  -8   5   -0.57    1.35
   1  -8   6    0.18    1.08
   1  -7 -14    4.55    2.12
   1  -7 -13    1.36    1.34
   1  -7 -12    2.96    1.61
  -1   7  11   14.60    2.31
   1  -7 -11   16.26    2.54
  -1   7  11   12.53    2.18
   1  -7 -10   12.32    2.19
  -1   7  10    9.89    1.89
  -1   7  10   10.70    1.94
   1  -7  -9  244.68    8.59
  -1   7   9  239.52    7.78
  -1   7   9  230.85    7.70
  -1   7   8   23.94    2.60
   1  -7  -8   21.80    2.59
  -1   7   8   20.54    2.25
  -1   7   7    1.70    1.10
   1  -7  -7    2.32    0.95
  -1   7   7    2.74    1.02
   1  -7  -6   14.23    1.93
  -1   7   6   16.32    1.93
  -1   7   6   18.81    2.08
  -1   7   5  131.81    5.32
  -1   7   5  137.83    3.04
  -1   7   5  144.43    5.59
  -1   7   5  132.82    2.90
  -1   7   4  319.24    5.53
  -1   7   4  324.19    8.40
  -1   7   4  332.81    8.36
  -1   7   4  311.86    6.17
  -1   7   3  181.75    6.08
  -1   7   3  175.75    6.02
  -1   7   3  176.32    5.62
   1  -7  -3  190.26    4.81
   1  -7  -2  321.53    6.98
  -1   7   2  295.98    7.48
  -1   7   1    4.03    0.97
   1  -7  -1    3.66    1.10
  -1   7   0   69.47    4.57
   1  -7   0   68.37    3.83
   1  -7   1   55.06    3.69
  -1   7  -1   59.83    4.50
   1  -7   2   83.92    4.85
   1  -7   3   64.68    4.53
   1  -7   4    0.90    0.98
   1  -7   5   -0.58    1.04
   1  -7   6    1.65    1.17
   1  -7   7    2.67    1.45
   1  -7   8   -0.77    1.40
   1  -6 -15   45.74    5.18
   1  -6 -14    2.67    1.78
   1  -6 -13   21.29    3.28
   1  -6 -12    1.51    1.24
   1  -6 -11   65.31    4.89
  -1   6  10  140.86    6.18
  -1   6  10  144.53    6.21
   1  -6 -10  147.66    6.95
  -1   6   9   38.79    3.17
  -1   6   9   39.66    3.12
   1  -6  -9   41.12    3.53
   1  -6  -8    8.26    1.76
   1  -6  -8    7.55    1.51
  -1   6   8    8.03    1.61
  -1   6   7  145.57    5.59
   1  -6  -7  148.87    5.87
   1  -6  -7  151.81    5.67
  -1   6   7  139.29    5.27
  -1   6   6  285.83    7.57
  -1   6   6  274.46    7.35
  -1   6   5    7.41    0.46
  -1   6   5    8.76    0.58
  -1   6   5    7.29    1.22
  -1   6   5    6.76    1.20
  -1   6   4  163.22    5.41
  -1   6   4  156.90    5.36
  -1   6   4  158.99    3.55
   1  -6  -3   80.00    2.74
  -1   6   3   71.57    3.17
  -1   6   3   83.12    4.09
  -1   6   3   83.87    3.92
  -1   6   2  133.55    4.68
   1  -6  -2  141.74    4.14
  -1   6   2  130.88    4.85
   1  -6  -1  204.03    5.48
  -1   6   1   -0.64    0.70
   1  -6   0   36.38    2.57
  -1   6  -1    3.02    1.45
   1  -6   1    1.87    1.15
  -1   6  -2   36.17    3.44
   1  -6   2   27.18    2.57
   1  -6   3   -2.03    1.38
   1  -6   4   15.12    2.27
   1  -6   5   23.00    2.84
   1  -6   6    1.69    1.04
   1  -6   7   30.10    3.68
   1  -6   8   10.05    2.32
   1  -6   9   -1.81    1.25
   1  -5 -15    9.05    2.58
   1  -5 -14   27.46    3.81
   1  -5 -13   17.67    3.01
   1  -5 -12   20.57    3.23
   1  -5 -12   17.21    1.47
   1  -5 -11   17.36    2.60
   1  -5 -11   15.45    1.16
   1  -5 -10   42.75    3.76
   1  -5 -10   37.51    1.38
   1  -5 -10   33.40    1.36
  -1   5   9   53.88    3.77
   1  -5  -9   53.38    3.67
  -1   5   9   51.01    3.49
   1  -5  -9   57.38    4.05
  -1   5   8  392.46    8.96
   1  -5  -8  431.71    9.59
   1  -5  -8  421.60   10.10
  -1   5   7   91.27    4.09
   1  -5  -7   95.56    4.30
   1  -5  -6    9.12    1.33
  -1   5   6    7.33    1.21
  -1   5   6    7.96    1.25
  -1   5   5   55.84    2.98
  -1   5   5   57.53    3.17
  -1   5   4  132.75    4.51
  -1   5   4  128.47    4.41
  -1   5   4  132.16    2.11
  -1   5   3  316.79    6.87
   1  -5  -3  309.61    4.43
  -1   5   3  317.05    6.83
  -1   5   3  322.59    5.18
  -1   5   2  271.03    6.23
   1  -5  -2  253.97    4.77
   1  -5  -1   75.14    3.02
  -1   5   1   74.20    3.54
   1  -5   0   -0.28    0.69
  -1   5   0    0.52    0.62
   1  -5   1   60.92    3.23
  -1   5  -2    2.75    1.14
   1  -5   2    2.46    0.93
   1  -5   3   27.37    2.55
  -1   5  -3   26.92    2.88
   1  -5   4   15.82    2.04
  -1   5  -4   16.40    2.39
   1  -5   5    2.98    1.00
   1  -5   6   60.19    4.51
   1  -5   7    2.76    1.40
   1  -5   8   20.09    3.05
   1  -5   9    8.63    2.30
   1  -5  10   11.86    2.58
   1  -4 -15    3.91    1.82
   1  -4 -14   29.94    3.99
  -1   4  13   -0.57    0.90
   1  -4 -13    0.17    0.77
   1  -4 -13   -1.53    1.40
   1  -4 -12   15.83    1.87
  -1   4  12   12.87    1.54
   1  -4 -12   13.12    2.51
   1  -4 -12   13.34    1.56
   1  -4 -11    3.94    0.82
   1  -4 -11    4.05    0.97
  -1   4  11    3.26    0.74
   1  -4 -11    3.96    1.54
   1  -4 -10    0.09    1.42
   1  -4 -10    1.58    0.66
  -1   4  10    0.72    0.44
   1  -4 -10    0.83    0.42
   1  -4 -10    0.50    1.26
   1  -4  -9    1.68    0.57
   1  -4  -9    1.72    1.12
   1  -4  -9    0.41    0.37
  -1   4   9    2.00    0.56
   1  -4  -9    1.25    1.12
   1  -4  -9    1.70    0.85
   1  -4  -8    4.40    1.28
   1  -4  -8    3.51    0.57
   1  -4  -8    4.17    1.22
   1  -4  -8    3.82    0.62
   1  -4  -7    0.07    0.24
   1  -4  -7    0.81    0.65
   1  -4  -7    0.16    0.19
  -1   4   7    0.36    0.69
  -1   4   6   69.47    3.24
   1  -4  -6   71.98    3.41
  -1   4   5  249.62    5.71
  -1   4   5  255.61    6.06
  -1   4   5  266.95    6.42
  -1   4   4  127.42    4.00
  -1   4   4  135.97    4.29
   1  -4  -3  836.31    5.36
  -1   4   3  876.20   10.42
  -1   4   3  843.92   10.10
  -1   4   3  851.28    5.50
  -1   4   2    4.32    1.18
  -1   4   2    6.18    1.38
   1  -4  -2    4.29    0.90
  -1   4   1   23.11    1.73
   1  -4  -1   26.13    1.59
  -1   4   0  197.90    5.55
   1  -4   0  199.76    4.77
   1  -4   1   87.66    3.55
  -1   4  -1   61.22    3.35
   1  -4   2  260.09    6.62
   1  -4   3  108.22    4.60
  -1   4  -4   62.93    4.06
   1  -4   4   53.05    3.41
  -1   4  -5    0.67    0.80
   1  -4   5   -1.30    1.11
   1  -4   6    1.88    1.09
   1  -4   7   10.66    2.03
   1  -4   8   72.04    5.18
   1  -4   9   12.53    2.49
   1  -4  10    4.30    1.88
   1  -4  11   -0.05    1.23
   1  -3 -15    7.86    2.26
   1  -3 -14    9.02    2.41
  -1   3  14    4.22    1.16
  -1   3  13    0.19    0.78
   1  -3 -13    2.55    1.54
   1  -3 -13    0.68    0.79
   1  -3 -12   14.17    1.98
  -1   3  12   11.55    1.71
   1  -3 -12   13.73    2.55
   1  -3 -12   15.99    1.90
   1  -3 -11   -0.78    1.37
   1  -3 -11   -0.22    0.57
  -1   3  11   -0.74    0.80
   1  -3 -11   -1.66    1.14
  -1   3  10   75.15    3.49
   1  -3 -10   77.39    4.85
   1  -3 -10   77.48    5.16
   1  -3 -10   80.84    3.59
   1  -3 -10   70.13    3.47
   1  -3  -9   76.92    4.26
  -1   3   9   73.14    3.14
   1  -3  -9   77.52    3.25
   1  -3  -9   72.76    4.37
   1  -3  -9   78.53    4.87
   1  -3  -9   76.55    3.24
   1  -3  -8    3.00    1.06
   1  -3  -8    1.64    0.58
   1  -3  -8    1.60    0.58
  -1   3   8    2.88    0.73
   1  -3  -8    4.48    1.33
   1  -3  -8    2.50    1.04
   1  -3  -7   13.48    1.11
  -1   3   7   17.46    1.23
   1  -3  -7   15.93    1.68
   1  -3  -7   14.08    1.08
   1  -3  -7   10.45    1.36
   1  -3  -7   12.79    1.69
  -1   3   6  288.74    6.37
   1  -3  -6  289.05    3.81
  -1   3   6  252.54    6.47
   1  -3  -6  289.34    7.22
   1  -3  -6  291.49    6.48
  -1   3   6  297.76    3.81
   1  -3  -6  286.25    4.05
   1  -3  -5  507.49    3.83
  -1   3   5  525.12    7.84
   1  -3  -5  526.39    8.00
   1  -3  -5  507.64    3.72
  -1   3   5  523.90    8.67
  -1   3   4  100.37    3.63
  -1   3   4   98.11    3.37
  -1   3   4   98.12    3.14
  -1   3   3  168.87    4.16
  -1   3   3  170.42    3.95
  -1   3   2  214.12    4.57
  -1   3   2  207.57    4.31
   1  -3  -2  204.88    2.84
  -1   3   2  218.92    2.76
   1  -3  -1  238.23    4.12
  -1   3   1  232.23    4.08
   1  -3   0   99.63    3.15
  -1   3   0  101.73    3.32
   1  -3   1   -0.13    0.52
   1  -3   2   19.99    1.88
   1  -3   3  125.71    4.69
   1  -3   4  497.23    9.95
   1  -3   5   90.27    4.50
  -1   3  -6  113.27    5.46
   1  -3   6  109.92    5.30
   1  -3   7   21.60    2.57
   1  -3   8    4.85    1.41
   1  -3   9   37.34    3.73
   1  -3  10   41.19    4.25
   1  -3  11   11.89    2.50
   1  -3  12   -0.17    1.08
   1  -2 -15    5.83    1.83
   1  -2 -14    3.52    1.47
  -1   2  14    2.08    1.03
   1  -2 -14    2.14    1.02
  -1   2  13    4.06    1.21
   1  -2 -13    4.41    1.47
   1  -2 -12    2.10    1.20
  -1   2  12    2.02    0.84
  -1   2  11   14.76    1.91
   1  -2 -11   16.42    2.25
   1  -2 -11   17.63    2.11
   1  -2 -10    9.41    1.99
   1  -2 -10    7.22    1.42
  -1   2  10    9.84    1.48
   1  -2 -10    9.03    1.44
   1  -2  -9  287.79    8.37
  -1   2   9  266.24    6.77
   1  -2  -9  279.23    9.45
   1  -2  -9  287.13    7.35
   1  -2  -9  274.79    7.39
   1  -2  -8  181.79    5.52
   1  -2  -8  188.28    6.30
   1  -2  -8  172.15    6.91
   1  -2  -8  180.17    5.34
  -1   2   8  178.54    5.04
  -1   2   7  232.98    5.15
   1  -2  -7  232.76    5.31
   1  -2  -7  237.68    6.51
   1  -2  -7  229.20    7.25
   1  -2  -7  230.49    5.82
   1  -2  -6   69.20    3.22
  -1   2   6   72.08    2.55
   1  -2  -6   66.10    2.43
   1  -2  -6   66.38    3.27
   1  -2  -6   64.74    2.77
   1  -2  -6   68.11    3.64
   1  -2  -5   11.04    0.96
   1  -2  -5   12.92    0.94
   1  -2  -5   14.90    1.37
  -1   2   5   13.42    1.50
  -1   2   5   15.10    0.99
   1  -2  -5   14.93    1.59
   1  -2  -4  102.47    2.11
   1  -2  -4  105.99    2.06
  -1   2   4  104.48    3.14
   1  -2  -4  107.46    3.73
  -1   2   3  586.90    3.65
  -1   2   3  608.52    6.55
   1  -2  -3  557.37    3.95
  -1   2   3  576.24    6.98
  -1   2   2 2521.47    8.77
  -1   2   2 2488.67   13.29
  -1   2   2 2564.95   12.26
   1  -2  -1    3.36    0.53
  -1   2   1    3.12    0.50
  -1   2   1    1.66    0.37
   1  -2   0   18.36    1.41
   1  -2   1  433.05    6.84
   1  -2   2   21.54    1.81
   1  -2   3  177.86    5.25
   1  -2   4   27.34    2.28
   1  -2   5   30.10    2.57
  -1   2  -6   71.85    4.05
   1  -2   6   72.80    4.13
   1  -2   7   34.08    3.01
  -1   2  -7   33.90    3.00
   1  -2   8    2.51    1.13
   1  -2   9    2.30    1.13
   1  -2  10    3.06    1.73
   1  -2  11   17.45    2.86
   1  -2  12    9.58    2.36
   1  -2  13    0.44    1.23
  -1   1  15    1.67    1.03
   1  -1 -14    0.00    1.04
  -1   1  14   -1.50    1.38
   1  -1 -13    1.98    1.36
  -1   1  13    0.73    0.91
   1  -1 -12   15.66    2.60
  -1   1  12   15.08    2.19
  -1   1  11   52.14    3.76
   1  -1 -11   46.83    4.23
   1  -1 -10    5.40    1.40
   1  -1 -10    6.35    1.52
  -1   1  10    4.41    1.23
   1  -1  -9   44.53    3.39
   1  -1  -9   40.56    3.32
   1  -1  -9   43.42    3.41
   1  -1  -9   46.38    4.15
  -1   1   9   40.70    2.94
   1  -1  -8    8.73    1.48
   1  -1  -8    8.46    1.37
   1  -1  -8    9.47    1.56
  -1   1   8    9.12    1.34
   1  -1  -8    8.84    1.86
  -1   1   7  207.88    5.59
   1  -1  -7  198.22    6.07
   1  -1  -7  204.12    7.41
   1  -1  -7  210.35    6.27
   1  -1  -6   35.68    2.38
   1  -1  -6   34.17    2.19
   1  -1  -6   32.49    2.18
   1  -1  -6   33.16    2.71
  -1   1   6   34.15    2.07
   1  -1  -5   24.50    1.80
   1  -1  -5   25.49    1.59
   1  -1  -5   23.41    1.57
  -1   1   5   24.23    1.55
   1  -1  -5   22.69    2.07
   1  -1  -4   18.08    1.64
   1  -1  -4   17.22    1.08
   1  -1  -4   18.35    1.16
  -1   1   4   18.98    1.15
   1  -1  -4   18.22    1.36
   1  -1  -3   16.68    0.91
   1  -1  -3   17.34    0.91
   1  -1  -3   15.89    1.39
   1  -1  -2  361.33    5.33
   1  -1  -2  361.30    3.60
  -1   1   2  378.64    3.98
  -1   1   2  358.55    3.43
  -1   1   2  353.68    4.36
  -1   1   1   21.75    0.98
   1  -1   1    2.52    0.48
   1  -1   2  177.52    4.26
   1  -1   3   -0.12    0.72
   1  -1   4  111.29    4.37
   1  -1   5  457.26    9.12
   1  -1   6  179.39    6.17
  -1   1  -6  184.23    5.83
   1  -1   7  135.42    5.65
  -1   1  -7  137.18    5.40
   1  -1   8   -0.65    0.91
  -1   1  -8   -0.26    0.83
   1  -1   9   -2.03    1.43
   1  -1  10    0.52    1.10
   1  -1  11    1.69    1.31
   1  -1  12    1.03    1.16
   1  -1  13    2.32    1.70
   1  -1  14    1.67    1.57
   1   0 -14    0.59    1.27
  -1   0  14   -1.98    1.52
   1   0 -13  128.08    7.91
  -1   0  13  122.37    6.62
   1   0 -12   28.57    3.78
  -1   0  12   23.26    2.91
  -1   0  11   -0.18    0.86
   1   0 -11   -0.63    1.35
  -1   0  10    0.69    0.94
   1   0 -10   -1.63    1.66
  -1   0   9    5.50    1.33
   1   0  -9    2.68    1.32
   1   0  -9    3.50    1.45
   1   0  -8   28.95    3.24
   1   0  -8   28.07    2.90
  -1   0   8   26.89    2.47
   1   0  -7   56.28    4.05
   1   0  -7   55.88    3.53
  -1   0   7   55.85    3.20
  -1   0   6   57.55    2.99
   1   0  -6   58.47    3.17
   1   0  -6   57.68    3.78
   1   0  -5   -0.29    0.76
  -1   0   5    0.18    0.54
   1   0  -5   -0.09    0.47
   1   0  -4   42.88    2.63
   1   0  -4   38.00    1.87
  -1   0   4   43.95    2.08
   1   0  -4   43.72    2.05
  -1   0   3  666.02    6.75
   1   0  -3  683.69    6.87
   1   0  -3  690.11    6.95
   1   0  -3  666.22    9.20
   1   0  -2  422.00    6.17
   1   0  -2  416.64    4.67
   1   0   2   17.59    1.03
   1   0   3  249.96    4.67
   1   0   4  151.49    4.53
  -1   0  -5  169.16    4.61
   1   0   5  163.02    5.38
  -1   0  -6  172.23    5.12
   1   0   6  176.90    5.86
   1   0   7   56.66    3.60
  -1   0  -7   60.01    3.30
  -1   0  -8    0.85    0.76
   1   0   8    0.93    0.93
   1   0   9  120.94    5.68
  -1   0  -9  116.04    5.18
   1   0  10   87.44    5.10
   1   0  11    0.46    1.13
   1   0  12   19.74    2.95
   1   0  13   18.71    2.84
   1   0  14    5.67    1.92
   1   0  15    5.39    1.92
   1   1 -14    2.61    1.68
  -1  -1  14   -2.12    1.65
   1   1 -13   -0.38    1.56
  -1  -1  13    0.09    1.23
  -1  -1  12   38.03    3.95
   1   1 -12   45.98    5.40
   1   1 -11   11.67    2.88
  -1  -1  11    6.10    1.65
  -1  -1  10    1.03    1.10
   1   1 -10    0.57    1.37
  -1  -1   9   17.62    2.33
   1   1  -9   19.40    2.95
   1   1  -8   30.18    3.19
  -1  -1   8   34.71    2.99
  -1  -1   7    4.24    1.06
   1   1  -7    7.65    1.71
  -1  -1   6   73.33    3.69
   1   1  -6   70.53    3.80
  -1  -1   5  197.19    5.46
   1   1  -5  203.07    5.66
  -1  -1   4    3.67    1.32
   1   1  -3   25.14    1.67
  -1  -1   3   22.89    1.56
  -1  -1   2  442.28    5.61
   1   1  -2  449.91    5.89
   1   1  -1  434.23    5.05
   1   1   2  146.69    2.75
   1   1   2  147.57    2.69
   1   1   3  229.83    3.64
  -1  -1  -4   15.55    1.14
   1   1   4   16.37    1.23
   1   1   5  225.92    5.36
  -1  -1  -5  217.18    4.60
   1   1   6    7.03    1.39
  -1  -1  -6    7.69    1.19
  -1  -1  -7  129.35    4.41
   1   1   7  116.83    4.84
  -1  -1  -8  134.24    4.85
   1   1   8  129.67    5.35
   1   1   9  103.61    5.04
  -1  -1  -9   99.16    4.50
   1   1  10   23.25    2.62
  -1  -1 -10   27.39    3.21
  -1  -1 -10   26.63    2.57
   1   1  11   23.62    2.71
   1   1  12   23.10    2.86
   1   1  13   10.31    2.13
   1   1  14   13.00    2.52
   1   1  15    3.88    1.61
   1   2 -13    3.02    2.07
  -1  -2  13    1.22    1.17
   1   2 -12    4.23    2.03
  -1  -2  12    1.00    0.98
   1   2 -11    6.09    2.42
  -1  -2  11    2.11    1.19
  -1  -2  10    7.17    1.78
   1   2 -10    8.85    2.58
  -1  -2   9    2.14    1.16
   1   2  -9   -0.16    1.45
  -1  -2   8   19.51    2.47
  -1  -2   7   18.07    2.24
   1   2  -7   15.52    2.33
   1   2  -6   22.34    2.37
  -1  -2   6   20.59    2.15
  -1  -2   5   50.02    3.07
   1   2  -5   51.11    3.25
  -1  -2   4   39.06    2.52
  -1  -2   3   77.29    3.16
   1   2  -2   36.69    2.05
  -1  -2   2   36.95    1.96
   1   2  -1 9999.00   28.11
   1   2   0  481.65    5.81
   1   2   1  129.95    2.66
  -1  -2  -1  127.45    2.23
   1   2   1  127.93    2.22
   1   2   1  134.66    2.96
   1   2   2 1339.72    8.96
   1   2   2 1396.87    8.59
  -1  -2  -2 1347.36    8.31
  -1  -2  -3    7.37    0.89
   1   2   3    5.99    0.82
   1   2   3    7.24    0.74
  -1  -2  -4  575.19    6.28
   1   2   4  589.39    7.61
  -1  -2  -4  564.97    5.71
   1   2   4  568.15    5.98
   1   2   5  419.53    5.96
  -1  -2  -5  418.47    6.12
  -1  -2  -5  431.39    5.96
   1   2   6  418.77    7.31
  -1  -2  -6  409.08    7.19
  -1  -2  -6  429.93    6.61
   1   2   7  190.48    5.86
  -1  -2  -7  193.91    5.67
  -1  -2  -7  196.11    4.94
  -1  -2  -8   55.65    3.47
  -1  -2  -8   50.83    2.82
   1   2   8   51.25    3.34
  -1  -2  -9   18.43    2.15
  -1  -2  -9   20.34    2.45
   1   2   9   20.96    2.25
  -1  -2  -9   21.55    2.05
  -1  -2 -10  120.99    5.04
   1   2  10  118.21    5.36
  -1  -2 -10  114.82    5.95
  -1  -2 -11    0.31    0.72
   1   2  11    0.53    0.94
  -1  -2 -11    1.19    1.30
   1   2  12   14.71    2.14
   1   2  13    2.96    1.24
   1   2  14    0.09    1.07
   1   2  15    2.97    1.37
   1   3 -12   10.43    3.06
  -1  -3  12    6.28    1.82
  -1  -3  11   -0.99    1.56
   1   3 -11   -0.89    1.60
   1   3 -10    4.80    2.35
  -1  -3  10    3.02    1.25
  -1  -3   9    1.08    0.98
   1   3  -9    1.02    1.35
   1   3  -8   46.14    4.54
  -1  -3   8   52.69    4.14
  -1  -3   7  102.62    5.36
  -1  -3   6   -1.74    0.97
   1   3  -6   -1.20    1.18
   1   3  -5    0.06    0.81
  -1  -3   5   -0.11    0.80
  -1  -3   4   30.97    2.45
  -1  -3   3  662.44    9.98
   1   3  -2  764.88   10.08
  -1  -3   2  776.51    9.75
  -1  -3   1    0.50    0.53
   1   3  -1    0.53    0.58
   1   3   0   45.24    2.10
   1   3   1    5.59    0.69
  -1  -3  -1    6.52    0.80
   1   3   1    6.78    0.97
  -1  -3  -2   50.08    1.88
  -1  -3  -2   51.52    1.79
   1   3   2   57.76    2.05
   1   3   2   49.63    2.07
   1   3   2   50.53    1.87
   1   3   3    7.59    1.00
   1   3   3   10.84    1.48
  -1  -3  -3    8.64    0.93
  -1  -3  -3    7.02    1.03
  -1  -3  -4  342.88    4.56
   1   3   4  354.23    4.05
   1   3   4  361.25    6.08
   1   3   4  367.45    4.71
   1   3   5   40.50    1.71
  -1  -3  -5   39.57    1.77
   1   3   5   39.20    2.35
  -1  -3  -6  388.18    5.91
   1   3   6  387.52    5.81
  -1  -3  -6  374.94    6.20
  -1  -3  -7  109.00    3.43
  -1  -3  -7  110.23    3.92
   1   3   7  113.91    3.94
  -1  -3  -7  113.85    3.60
   1   3   8   18.59    1.96
  -1  -3  -8   22.63    1.79
  -1  -3  -8   20.39    1.99
  -1  -3  -9  101.30    4.02
  -1  -3  -9   93.91    4.47
  -1  -3  -9  106.06    5.11
   1   3   9   98.55    4.52
  -1  -3 -10   76.92    3.80
   1   3  10   81.78    4.24
  -1  -3 -10   74.49    4.46
  -1  -3 -11   74.68    4.00
   1   3  11   73.45    4.22
  -1  -3 -11   76.76    4.84
   1   3  12   22.81    2.49
  -1  -3 -12   25.63    2.57
  -1  -3 -12   24.04    3.09
   1   3  13    6.00    1.55
   1   3  14    2.35    1.21
   1   3  15    1.39    1.20
   1   4 -11    7.93    2.84
  -1  -4  11    3.54    1.50
   1   4 -10    4.54    2.22
  -1  -4  10    1.72    1.15
   1   4  -9   19.01    3.44
  -1  -4   9   15.17    2.51
  -1  -4   8   -0.19    1.17
   1   4  -8   -0.64    1.31
  -1  -4   7   23.15    2.83
   1   4  -7   21.26    2.98
   1   4  -6   64.14    4.64
  -1  -4   6   70.08    4.52
   1   4  -5  129.84    6.00
   1   4  -5  139.93    6.12
  -1  -4   5  145.59    5.99
   1   4  -4   30.75    2.72
  -1  -4   4   32.14    2.67
  -1  -4   3   25.14    2.23
   1   4  -3   20.56    2.03
   1   4  -2   72.05    3.45
  -1  -4   2   79.23    3.51
   1   4  -1  364.31    6.98
  -1  -4   1  363.50    6.72
   1   4   0  129.96    3.81
   1   4   0  138.42    3.98
   1   4   1  142.57    3.80
   1   4   1  148.85    3.81
   1   4   1  152.44    3.56
   1   4   2    9.13    1.15
   1   4   2   14.08    1.64
   1   4   2   13.35    1.36
  -1  -4  -2   10.01    1.21
  -1  -4  -2    9.66    1.11
   1   4   3  163.76    3.49
  -1  -4  -3  151.73    3.24
   1   4   3  156.74    4.23
  -1  -4  -3  160.38    4.03
   1   4   3  155.20    3.91
   1   4   4    6.19    0.83
  -1  -4  -4    5.98    0.70
   1   4   4    5.65    1.02
  -1  -4  -4    5.76    0.98
   1   4   5   64.77    2.07
  -1  -4  -5   57.49    1.88
   1   4   5   62.39    2.91
   1   4   5   60.49    2.08
   1   4   6   40.62    1.89
   1   4   6   43.10    1.82
  -1  -4  -6   38.38    1.71
   1   4   6   43.95    2.65
   1   4   7    5.07    1.09
   1   4   7    7.09    0.93
  -1  -4  -7    5.40    0.79
   1   4   8  167.45    4.89
  -1  -4  -8  162.92    5.03
  -1  -4  -8  165.76    4.37
   1   4   9   71.30    3.61
  -1  -4  -9   71.65    3.70
  -1  -4  -9   83.08    4.56
  -1  -4  -9   68.32    3.04
   1   4  10    1.54    0.91
  -1  -4 -10   -0.25    0.94
  -1  -4 -10   -0.36    0.78
  -1  -4 -11  162.45    6.54
  -1  -4 -11  157.99    5.41
  -1  -4 -11  163.37    5.58
   1   4  11  180.57    6.11
   1   4  12   -0.01    0.76
  -1  -4 -12    1.34    1.27
  -1  -4 -12   -1.00    0.90
  -1  -4 -12   -0.29    0.66
   1   4  13   50.08    3.56
   1   4  14   60.37    4.10
  -1  -4 -15   -1.80    2.21
  -1  -5  10   -3.11    1.66
   1   5 -10    1.00    1.71
  -1  -5   9    2.11    1.16
   1   5  -9    6.31    2.21
  -1  -5   8   -1.43    1.34
   1   5  -8    0.28    1.23
  -1  -5   7   -1.43    1.26
   1   5  -7    2.45    1.55
   1   5  -6   -2.84    1.81
  -1  -5   6    1.21    0.88
  -1  -5   5   25.08    2.74
   1   5  -5   23.76    2.84
   1   5  -4   40.07    3.26
  -1  -5   4   53.14    3.65
   1   5  -3   17.02    2.09
  -1  -5   3   18.04    2.02
   1   5  -3   13.09    1.87
   1   5  -2    7.68    1.37
   1   5  -2    6.86    1.37
  -1  -5   2    7.89    1.35
   1   5  -1   41.44    2.83
  -1  -5   1   38.30    2.64
   1   5  -1   38.40    2.60
   1   5   0   69.88    3.21
   1   5   1  167.36    4.61
   1   5   1  166.64    4.27
   1   5   2  374.66    6.37
   1   5   2  377.57    6.36
   1   5   2  374.78    6.50
   1   5   3    4.88    0.85
   1   5   3    5.55    1.06
   1   5   3    7.08    1.07
   1   5   3    6.51    1.31
  -1  -5  -3    5.69    1.10
   1   5   4    1.68    0.78
   1   5   4    2.06    0.71
   1   5   4    2.45    0.91
  -1  -5  -4    1.06    0.54
  -1  -5  -4    0.18    0.56
   1   5   5   32.51    2.27
  -1  -5  -5   31.12    1.46
   1   5   5   33.21    1.63
  -1  -5  -6   30.64    1.40
   1   5   6   32.04    1.66
   1   5   6   31.90    1.83
   1   5   6   33.31    2.53
   1   5   7  139.00    3.85
  -1  -5  -7  118.68    2.78
   1   5   7  130.87    3.24
   1   5   7  135.52    5.04
  -1  -5  -7  137.79    5.34
   1   5   8   40.79    2.99
  -1  -5  -8   42.95    3.26
  -1  -5  -8   48.45    3.36
   1   5   8   43.64    2.17
  -1  -5  -8   38.84    1.84
  -1  -5  -9  194.92    7.21
  -1  -5  -9  174.19    4.30
   1   5   9  178.60    5.19
  -1  -5 -10  103.12    3.71
   1   5  10  105.71    4.27
  -1  -5 -10  120.77    6.13
  -1  -5 -11   -0.84    0.76
   1   5  11   -0.44    0.92
  -1  -5 -11   -0.37    1.42
  -1  -5 -12   33.51    2.53
  -1  -5 -12   37.61    4.03
  -1  -5 -12   27.44    2.87
   1   5  12   31.79    2.53
   1   5  13    2.23    0.95
  -1  -5 -13    2.45    1.53
  -1  -5 -14    2.88    1.73
   1   5  14    3.34    1.24
  -1  -5 -15    7.94    2.55
   1   6  -9    0.98    1.49
  -1  -6   9   -2.74    1.84
   1   6  -8    0.40    1.48
  -1  -6   8   -0.22    1.20
   1   6  -7   -0.77    1.38
  -1  -6   7   -2.29    1.36
  -1  -6   6    5.01    1.56
   1   6  -6    2.41    1.45
   1   6  -5   10.94    2.05
  -1  -6   5   15.29    2.33
   1   6  -4    0.24    1.36
  -1  -6   4    1.00    1.00
   1   6  -3   -0.90    1.29
  -1  -6   3    1.14    1.02
   1   6  -2   22.77    2.31
   1   6  -2   24.28    2.51
  -1  -6   2   25.27    2.43
   1   6  -1    3.30    1.11
   1   6  -1    4.15    1.14
   1   6   0   38.49    2.59
   1   6   0   39.45    2.82
   1   6   0   41.97    2.41
   1   6   1    1.92    0.69
   1   6   1    1.98    0.95
   1   6   2  144.86    4.49
   1   6   2  136.64    4.40
   1   6   3  474.23    7.57
   1   6   3  474.31    7.49
   1   6   3  471.24    8.18
   1   6   3  479.54    9.10
   1   6   4   18.36    1.73
   1   6   4   17.14    1.38
   1   6   4   19.95    1.94
   1   6   4   18.64    1.42
   1   6   5   73.43    3.51
   1   6   5   74.27    3.64
   1   6   5   71.62    2.63
  -1  -6  -6   17.42    2.03
   1   6   6   16.61    1.24
   1   6   6   16.19    1.84
  -1  -6  -7  274.72    3.92
  -1  -6  -7  305.30    8.11
   1   6   7  290.65    7.55
   1   6   7  291.51    4.83
   1   6   7  293.12    5.83
  -1  -6  -7  283.90    7.91
   1   6   8  293.74    8.04
  -1  -6  -8  302.05    8.57
   1   6   8  300.99    6.18
  -1  -6  -8  305.64    8.42
   1   6   8  280.89    4.81
  -1  -6  -8  280.36    3.84
   1   6   9  122.32    5.53
  -1  -6  -9  114.79    2.56
   1   6   9  130.95    3.82
  -1  -6  -9  139.25    6.22
  -1  -6 -10  161.00    3.44
   1   6  10  161.00    4.83
  -1  -6 -11   17.80    1.36
  -1  -6 -11   18.12    2.66
   1   6  11   17.52    1.68
   1   6  12   10.24    1.30
  -1  -6 -12   12.40    2.53
  -1  -6 -13   22.15    3.34
   1   6  13   19.53    1.96
  -1  -6 -14   14.86    2.88
  -1  -6 -15   55.08    5.64
  -1  -7   7    3.18    1.38
   1   7  -7   -1.57    1.84
   1   7  -6    6.89    1.99
  -1  -7   6    9.92    2.17
   1   7  -5    2.32    1.27
  -1  -7   5    3.28    1.38
   1   7  -4   18.73    2.72
  -1  -7   4   22.46    2.76
   1   7  -3   59.63    4.37
  -1  -7   3   66.58    4.38
   1   7  -2   -0.40    1.16
   1   7  -1   37.27    3.15
   1   7  -1   31.62    2.84
   1   7   0   43.05    3.16
   1   7   0   41.77    2.72
   1   7   0   38.97    2.97
   1   7   1   96.01    4.26
   1   7   1   97.59    4.51
   1   7   1   98.51    4.11
   1   7   2   60.65    3.27
   1   7   2   63.12    3.33
   1   7   3   23.43    2.06
   1   7   3   27.29    2.14
   1   7   3   24.92    2.38
   1   7   4   35.45    2.27
   1   7   4   31.64    2.09
   1   7   4   33.72    2.80
   1   7   4   32.86    2.46
  -1  -7  -5   92.10    4.22
   1   7   5   94.88    4.22
   1   7   5   94.31    4.45
   1   7   5   92.10    3.32
   1   7   5   98.46    3.36
  -1  -7  -6  103.22    4.67
   1   7   6   94.56    3.04
   1   7   6  103.58    4.72
   1   7   6   97.11    3.16
   1   7   7    9.58    1.23
   1   7   7    8.84    0.91
   1   7   7    7.79    1.49
  -1  -7  -7   10.39    1.73
   1   7   8    4.03    0.65
   1   7   8    4.36    1.03
   1   7   8    3.07    1.14
   1   7   9    0.96    0.47
   1   7   9   -0.69    1.03
   1   7   9    0.68    0.76
   1   7  10   34.91    3.23
   1   7  10   31.26    1.92
  -1  -7 -10   38.98    3.63
   1   7  11   30.16    1.88
  -1  -7 -11   29.25    3.32
   1   7  12   -0.70    0.56
  -1  -7 -12    0.25    1.21
  -1  -7 -13   10.15    2.30
  -1  -7 -14   16.74    3.16
   1   8  -6   -1.84    1.53
   1   8  -5   -3.16    1.80
   1   8  -4    3.16    1.58
   1   8  -3    6.53    1.82
   1   8  -2   13.35    2.20
   1   8  -1   39.27    2.92
   1   8  -1   40.07    3.47
   1   8   0    0.14    1.02
   1   8   0    1.52    0.85
   1   8   1  143.73    5.97
   1   8   1  153.96    5.66
   1   8   1  140.91    5.64
   1   8   2   23.82    2.34
   1   8   2   25.42    2.40
   1   8   2   26.20    2.51
   1   8   3    0.89    0.82
   1   8   3    0.72    1.00
   1   8   3    1.15    0.79
   1   8   4   96.57    3.93
   1   8   4   95.90    4.89
   1   8   4  100.17    4.58
   1   8   5   28.24    2.49
   1   8   5   26.65    1.96
   1   8   5   31.44    2.80
   1   8   6   32.59    2.95
  -1  -8  -6   30.48    2.70
   1   8   6   33.02    2.06
   1   8   6   35.38    2.84
   1   8   6   33.98    2.11
   1   8   7   44.10    2.19
  -1  -8  -7   43.87    3.36
   1   8   7   46.68    2.22
   1   8   7   50.44    3.70
   1   8   8    9.46    0.95
   1   8   8    7.18    1.29
   1   8   8    8.13    1.65
  -1  -8  -8    9.53    1.83
   1   8   8    7.26    0.87
   1   8   9    4.25    1.53
   1   8   9    2.76    1.03
   1   8   9    3.32    0.63
   1   8   9    2.42    0.48
  -1  -8  -9    3.99    1.71
   1   8  10    1.82    1.08
  -1  -8 -10    1.40    1.11
   1   8  10    1.89    0.50
   1   8  10    1.28    0.88
  -1  -8 -11   -0.12    1.30
   1   8  11   -0.09    0.47
   1   8  11   -0.09    0.95
  -1  -8 -12    3.66    1.64
  -1  -8 -13   13.89    2.75
  -1  -8 -14   23.98    3.52
   1   9  -5    1.86    1.51
   1   9  -4   -0.45    1.39
   1   9  -3   -1.20    1.28
   1   9  -2    3.36    1.47
   1   9  -1    0.05    1.30
   1   9   0   17.88    2.21
   1   9   0   15.62    2.32
   1   9   1    2.02    1.23
   1   9   1    1.32    0.87
   1   9   2   13.08    1.86
   1   9   2   11.67    1.98
   1   9   2   10.58    1.86
   1   9   3   30.64    2.84
   1   9   3   31.74    2.73
   1   9   3   31.69    2.99
   1   9   3   26.79    2.60
   1   9   4    8.29    1.55
   1   9   4    7.25    1.32
   1   9   4    8.45    1.45
   1   9   4    7.57    1.70
   1   9   5    1.12    1.05
   1   9   5    1.08    0.68
   1   9   6   -1.19    0.91
   1   9   6    0.23    0.93
   1   9   7    0.24    0.86
   1   9   7    1.35    0.82
   1   9   7    1.23    0.61
  -1  -9  -7    1.69    1.19
   1   9   8  120.41    6.03
   1   9   8  121.60    3.66
   1   9   8  118.67    3.12
  -1  -9  -8  127.96    6.11
   1   9   9   70.74    2.27
   1   9   9   68.74    2.39
   1   9   9   73.10    4.75
  -1  -9  -9   75.22    4.90
  -1  -9 -10    0.23    0.97
   1   9  10    1.22    1.06
  -1  -9 -11    8.66    2.09
   1   9  11    5.91    1.68
  -1  -9 -12   -0.15    1.71
   1   9  12    0.64    1.19
  -1  -9 -13   42.68    4.58
  -1  -9 -14   16.46    3.15
   1  10  -3    4.95    1.83
   1  10  -2    0.06    1.17
   1  10  -1   -0.07    1.29
   1  10   0    0.96    1.19
   1  10   1    3.76    1.60
   1  10   2   30.28    3.18
   1  10   3    0.67    0.90
   1  10   3    1.88    1.13
   1  10   4   42.86    3.42
   1  10   4   46.83    3.92
   1  10   4   47.24    3.38
   1  10   5    7.50    1.42
   1  10   5    7.75    1.50
   1  10   5    7.05    1.62
   1  10   6    3.39    1.00
   1  10   6    2.28    1.23
   1  10   7   36.35    3.46
   1  10   7   30.32    2.23
   1  10   8   -1.82    1.23
   1  10   8    0.25    0.57
  -1 -10  -8    0.69    0.98
   1  10   9   11.92    2.23
  -1 -10  -9   11.13    2.16
  -1 -10 -10   31.23    3.51
   1  10  10   32.12    3.53
   1  10  11   64.50    5.01
  -1 -10 -11   68.76    5.29
  -1 -10 -12    5.76    1.90
   1  10  12    6.44    2.03
  -1 -10 -13    3.43    1.74
   1  10  13    6.72    2.05
   1  11  -2   15.31    2.89
   1  11  -1    2.39    1.52
   1  11   0   -0.08    1.39
   1  11   1    1.72    1.40
   1  11   2   10.23    2.03
   1  11   2    7.61    1.82
   1  11   3   51.91    4.16
   1  11   3   47.09    4.02
   1  11   4   29.85    3.31
   1  11   4   30.19    2.99
   1  11   5   12.40    2.37
   1  11   5   15.24    2.09
   1  11   6   -0.20    0.81
   1  11   6   -1.33    1.20
   1  11   7   18.15    2.68
   1  11   8    9.71    2.09
   1  11   9   29.67    3.46
   1  11   9   26.42    2.71
  -1 -11 -10   33.74    3.66
   1  11  10   33.19    3.71
  -1 -11 -11    3.59    1.49
   1  11  11    4.15    1.84
   1  11  12    1.89    1.29
  -1 -11 -12    3.17    1.59
   1  12   0    5.68    2.09
   1  12   1    0.21    1.37
   1  12   2    0.40    1.34
   1  12   2   -0.24    1.16
   1  12   3    0.62    0.98
   1  12   3    3.08    1.64
   1  12   4    1.00    1.03
   1  12   4   -0.19    1.20
   1  12   5   35.12    3.69
   1  12   5   36.48    3.28
   1  12   6   34.08    3.68
   1  12   7    2.31    1.37
   1  12   8   -0.24    1.15
   1  12   9    3.73    1.63
   1  12  10    8.95    2.21
  -1 -12 -11    1.63    1.36
   1  13   2    3.82    1.95
  -2  12  11    9.34    2.42
  -2  12  10   14.10    2.93
  -2  12   9    0.59    1.26
  -2  12   9    2.11    1.60
  -2  12   8   14.34    2.57
  -2  12   7    7.25    1.91
  -2  12   6    2.40    1.31
  -2  12   5   35.77    3.68
  -2  12   4    4.86    1.59
  -2  12   3    4.55    1.26
  -2  12   3    9.24    1.79
  -2  12   2    9.56    1.79
  -2  12   1    0.24    0.97
  -2  12   0   -0.93    1.14
   2 -12   1    9.71    2.58
  -2  11  12   -0.28    1.29
  -2  11  11   13.27    2.50
  -2  11  11   21.61    3.30
  -2  11  10    1.60    1.30
  -2  11  10   -1.95    1.76
  -2  11   9    8.85    2.08
  -2  11   9   12.55    2.64
  -2  11   8   -0.18    1.19
  -2  11   7    4.14    1.51
  -2  11   6    0.49    1.00
  -2  11   5    1.23    0.88
  -2  11   5    3.17    1.46
  -2  11   4   30.30    3.11
  -2  11   4   36.72    2.95
  -2  11   3    2.01    1.11
  -2  11   3    2.55    1.10
  -2  11   2    4.36    1.44
   2 -11  -2    8.84    1.87
   2 -11  -1   44.71    4.02
   2 -11   0   13.93    2.56
   2 -11   1    2.30    1.45
   2 -11   2    0.52    1.08
  -2  10  13    2.80    1.62
  -2  10  13    3.11    1.69
   2 -10 -12    5.85    2.15
  -2  10  12    3.48    1.38
  -2  10  12    2.84    1.46
   2 -10 -11    4.69    1.82
  -2  10  11    3.59    1.49
  -2  10  11    5.03    1.85
  -2  10  10   -0.63    1.46
  -2  10  10    1.56    1.15
  -2  10   9   12.33    2.21
  -2  10   9   11.64    2.48
  -2  10   8    1.25    1.08
  -2  10   7   47.14    4.07
  -2  10   6   32.74    3.42
  -2  10   6   32.36    1.96
  -2  10   5    9.08    1.89
  -2  10   5   11.76    1.56
  -2  10   4   16.87    2.31
  -2  10   4   21.11    2.19
  -2  10   4   20.79    1.98
   2 -10  -3   10.72    1.69
  -2  10   3    7.62    1.63
  -2  10   3   11.89    1.74
   2 -10  -2    1.04    0.79
   2 -10  -1    1.05    0.95
   2 -10   0    4.89    1.67
   2 -10   1    9.27    2.11
   2 -10   2    8.22    2.35
   2 -10   3   -0.18    1.12
   2 -10   4    0.68    1.29
  -2   9  13    2.43    1.51
   2  -9 -13    0.45    1.70
  -2   9  12   15.74    2.71
   2  -9 -12   15.31    2.87
  -2   9  12    9.37    2.19
  -2   9  11  152.34    7.63
  -2   9  11  145.94    7.26
   2  -9 -11  158.83    8.05
  -2   9  10    7.00    2.12
  -2   9  10    2.62    1.17
   2  -9 -10    8.40    2.19
  -2   9   9   -0.92    1.48
  -2   9   9    1.97    1.16
   2  -9  -9    1.89    1.28
  -2   9   8    5.91    2.00
  -2   9   8    5.13    1.54
  -2   9   7   60.52    4.39
  -2   9   6   66.07    4.49
  -2   9   6   62.06    2.27
  -2   9   6   63.38    2.53
  -2   9   5   42.16    2.40
  -2   9   5   41.64    2.13
  -2   9   5   41.30    3.62
  -2   9   4   77.81    4.57
   2  -9  -3   61.62    3.40
  -2   9   3   59.24    3.32
  -2   9   2   13.96    1.91
   2  -9  -2   12.08    1.90
   2  -9  -1    1.27    0.94
   2  -9   0   28.55    3.05
   2  -9   1   57.43    4.46
   2  -9   2    2.01    1.33
   2  -9   3    4.18    1.86
   2  -9   4    0.39    1.12
   2  -9   5    2.12    1.57
   2  -8 -14   -1.38    1.72
   2  -8 -13   17.26    3.06
   2  -8 -12   42.52    4.41
  -2   8  12   37.05    3.88
  -2   8  12   34.14    3.63
  -2   8  11    1.44    0.98
   2  -8 -11    2.70    1.13
  -2   8  11    2.32    1.54
  -2   8  10    7.55    2.11
  -2   8  10    6.86    1.67
   2  -8 -10    6.90    1.75
  -2   8   9  109.76    5.62
   2  -8  -9  114.25    6.20
  -2   8   9  111.74    6.16
  -2   8   8   15.43    2.14
  -2   8   8   15.60    2.58
   2  -8  -8   12.54    2.08
  -2   8   7   29.65    2.93
  -2   8   6   17.69    2.19
  -2   8   6   18.74    1.00
  -2   8   6   16.93    1.10
  -2   8   5    1.79    0.48
  -2   8   5    1.40    0.93
  -2   8   4  190.91    6.86
   2  -8  -4  186.01    4.70
  -2   8   4  180.81    4.50
   2  -8  -3   75.50    3.50
  -2   8   2    4.01    1.05
   2  -8  -2    5.27    1.31
  -2   8   1    8.48    1.55
   2  -8  -1    9.54    1.62
   2  -8   0   13.99    1.99
  -2   8   0   16.76    2.24
   2  -8   1   17.73    2.43
   2  -8   2   13.16    2.24
   2  -8   3   11.42    2.13
   2  -8   4    2.79    1.56
   2  -8   5    9.45    2.31
   2  -8   6    0.24    1.28
   2  -7 -14   -4.43    2.33
   2  -7 -13   12.10    2.49
  -2   7  12   24.08    3.02
   2  -7 -12   29.50    3.68
  -2   7  11   61.40    4.45
   2  -7 -11   68.76    5.28
  -2   7  11   61.43    4.66
   2  -7 -10   98.79    5.77
  -2   7  10   88.65    5.08
  -2   7  10   93.82    5.57
  -2   7   9   20.34    2.45
  -2   7   9   21.70    2.78
   2  -7  -9   21.83    2.65
  -2   7   8    4.14    1.65
  -2   7   8    4.29    1.21
   2  -7  -8    3.26    1.17
   2  -7  -7    3.49    1.48
  -2   7   7    2.85    1.45
  -2   7   7    2.30    1.04
  -2   7   6    6.81    0.43
  -2   7   6    7.12    1.44
  -2   7   6    5.73    0.43
  -2   7   5   30.48    2.71
  -2   7   5   27.93    1.56
  -2   7   5   30.30    2.67
  -2   7   4   37.53    2.98
   2  -7  -4   37.60    1.93
  -2   7   4   34.95    1.75
  -2   7   4   38.84    2.96
   2  -7  -3    3.03    0.80
  -2   7   3    4.14    0.89
  -2   7   3    3.38    0.98
  -2   7   2    2.62    0.87
   2  -7  -2    2.72    0.89
  -2   7   1   26.44    2.32
   2  -7  -1   27.16    2.32
   2  -7   0   66.08    3.89
  -2   7   0   69.61    4.06
  -2   7  -1   80.71    4.69
   2  -7   1   75.01    4.44
   2  -7   2    4.02    1.06
   2  -7   3   19.68    2.60
   2  -7   4   22.47    2.83
   2  -7   5    6.90    1.94
   2  -7   6   15.77    2.82
   2  -7   7    7.00    2.07
   2  -6 -14   27.95    3.85
   2  -6 -13   -0.51    1.23
   2  -6 -12    4.20    1.73
  -2   6  11    5.09    1.75
   2  -6 -11    4.27    1.36
   2  -6 -10    1.01    1.24
  -2   6  10    1.36    0.91
  -2   6  10    1.47    1.28
   2  -6  -9    2.08    1.13
  -2   6   9    0.30    1.30
  -2   6   9    1.89    0.92
   2  -6  -8    1.52    0.97
  -2   6   8    1.97    1.31
  -2   6   8    4.47    2.15
   2  -6  -8    0.90    1.10
  -2   6   7    6.03    1.22
   2  -6  -7    7.13    1.37
  -2   6   7    5.87    1.59
  -2   6   7    6.51    1.33
   2  -6  -7    7.30    1.53
  -2   6   6  141.73    5.54
  -2   6   6  144.24    5.36
   2  -6  -6  148.06    5.72
  -2   6   5  216.82    6.46
  -2   6   5  223.04    6.80
  -2   6   5  215.13    3.59
  -2   6   4    1.06    0.74
  -2   6   4   -0.44    0.77
   2  -6  -4    1.02    0.50
  -2   6   4    1.10    0.51
  -2   6   3   29.01    2.36
  -2   6   3   30.81    2.43
   2  -6  -3   33.85    1.86
  -2   6   3   33.07    1.73
  -2   6   2   23.50    2.07
   2  -6  -2   25.79    1.93
  -2   6   2   25.43    1.81
   2  -6  -1  296.68    6.99
   2  -6   0  377.67    8.56
  -2   6  -1    2.16    1.05
   2  -6   1    1.48    1.00
   2  -6   2    3.25    1.15
  -2   6  -2    5.53    1.38
   2  -6   3    3.17    0.93
   2  -6   4   -1.29    1.25
   2  -6   5    1.06    1.08
   2  -6   6   19.34    2.85
   2  -6   7   -0.09    1.03
   2  -6   8   14.44    2.66
   2  -6   9    0.45    1.65
   2  -5 -15   -0.81    1.32
   2  -5 -14    2.76    1.77
   2  -5 -13   -1.36    1.50
   2  -5 -12   26.54    1.78
   2  -5 -12   29.69    3.47
   2  -5 -11    2.60    1.20
   2  -5 -11    1.79    0.48
   2  -5 -11    3.45    0.71
   2  -5 -10  107.46    5.86
  -2   5  10   98.95    5.51
   2  -5 -10   93.39    2.36
   2  -5 -10   91.20    2.24
   2  -5  -9    1.58    0.92
  -2   5   9    0.73    0.90
   2  -5  -9    0.76    1.02
  -2   5   9    1.19    1.26
  -2   5   8    2.52    1.38
   2  -5  -8    1.41    0.75
  -2   5   8    2.32    0.99
   2  -5  -8    1.94    1.00
  -2   5   7  194.21    6.28
  -2   5   7  188.02    5.86
   2  -5  -7  203.69    6.38
  -2   5   7  193.28    6.95
   2  -5  -7  204.74    6.77
   2  -5  -6   40.18    2.72
  -2   5   6   42.53    2.89
  -2   5   6   39.58    2.61
  -2   5   5  346.80    7.86
  -2   5   5  336.28    3.58
  -2   5   5  351.09    7.48
  -2   5   4  164.49    5.38
  -2   5   4  160.18    3.45
   2  -5  -4  162.43    2.67
  -2   5   4  159.87    4.99
   2  -5  -3  627.00    7.16
  -2   5   3  659.60   10.11
  -2   5   3  635.66    6.46
  -2   5   3  637.68   10.19
  -2   5   2  264.76    6.37
   2  -5  -2  266.73    5.77
  -2   5   2  267.75    4.98
   2  -5  -1   11.44    1.78
  -2   5   1   10.25    1.46
  -2   5   0    0.55    0.52
   2  -5   0   30.70    2.42
   2  -5   1  325.90    8.14
   2  -5   2  265.60    7.75
  -2   5  -2  274.61    7.71
  -2   5  -3   16.79    2.12
   2  -5   3   17.42    2.24
   2  -5   4   38.34    3.32
   2  -5   5   11.69    2.02
   2  -5   6    5.46    1.53
   2  -5   7   20.25    2.85
   2  -5   8   14.60    2.67
   2  -5   9    1.51    1.35
   2  -5  10    2.19    1.44
   2  -4 -15    0.40    1.50
   2  -4 -14    0.43    1.24
   2  -4 -13    6.76    1.92
   2  -4 -12   24.09    3.16
   2  -4 -12   26.39    2.25
   2  -4 -11  131.26    4.52
   2  -4 -11  135.68    6.89
   2  -4 -11  130.49    4.22
   2  -4 -10   59.89    2.65
   2  -4 -10   65.21    4.57
   2  -4 -10   64.79    2.87
   2  -4  -9   39.47    2.03
   2  -4  -9   43.00    3.45
   2  -4  -9   46.23    3.35
   2  -4  -9   40.72    2.01
  -2   4   9   44.11    3.62
  -2   4   8   12.53    2.17
   2  -4  -8   10.66    1.54
   2  -4  -8   10.69    1.05
   2  -4  -8    9.13    1.70
   2  -4  -8   10.06    0.94
  -2   4   7   88.50    3.88
   2  -4  -7   77.29    2.14
   2  -4  -7   89.89    3.97
   2  -4  -7   94.07    4.46
  -2   4   7   88.26    4.57
   2  -4  -7   87.41    2.11
   2  -4  -6   19.24    0.96
   2  -4  -6   20.30    1.99
  -2   4   6   20.79    1.94
   2  -4  -6   20.23    1.83
  -2   4   6   18.52    1.67
  -2   4   5  657.86    4.83
  -2   4   5  662.43   10.20
   2  -4  -5  668.65    9.70
  -2   4   5  654.10    9.25
   2  -4  -4  346.51    3.71
  -2   4   4  349.15    6.59
  -2   4   4  367.27    7.34
  -2   4   4  342.41    4.38
  -2   4   3  151.85    4.66
  -2   4   3  147.80    3.37
   2  -4  -3  147.31    3.33
  -2   4   3  151.15    4.40
   2  -4  -2   75.74    2.96
  -2   4   2   76.50    3.16
  -2   4   2   87.62    2.45
   2  -4  -1   57.50    2.87
  -2   4   1   59.08    2.32
   2  -4   0  176.61    5.37
  -2   4   0  185.71    4.69
  -2   4  -1    0.45    0.39
   2  -4   1   -0.63    0.83
   2  -4   2   14.44    1.85
   2  -4   3   57.40    3.80
  -2   4  -3   59.58    3.54
   2  -4   4   92.68    4.87
  -2   4  -4   95.35    4.75
   2  -4   5   11.26    1.80
   2  -4   6    8.42    1.87
   2  -4   7    5.76    1.45
   2  -4   8    2.49    1.22
   2  -4   9   43.12    4.30
   2  -4  10   11.15    2.46
   2  -4  11    4.26    1.83
   2  -3 -15    7.39    2.07
   2  -3 -14    4.74    1.83
   2  -3 -13    8.36    1.72
   2  -3 -13    7.80    2.11
   2  -3 -12    3.32    0.93
   2  -3 -12    2.71    1.36
   2  -3 -12    5.32    1.37
   2  -3 -11    1.38    0.85
   2  -3 -11    2.08    1.06
   2  -3 -10   32.95    3.25
   2  -3 -10   36.92    2.63
   2  -3 -10   33.95    2.56
   2  -3  -9  369.25    9.13
   2  -3  -9  371.24   11.08
   2  -3  -9  374.11    8.02
   2  -3  -9  370.04    7.33
   2  -3  -9  362.88    9.79
   2  -3  -8   81.44    4.33
   2  -3  -8   79.97    3.07
   2  -3  -8   87.10    5.05
   2  -3  -8   83.88    4.05
   2  -3  -8   80.46    3.47
   2  -3  -7  108.25    4.26
  -2   3   7  107.26    5.14
   2  -3  -7   99.70    3.10
   2  -3  -7  100.05    3.27
   2  -3  -7  109.87    4.63
   2  -3  -7  105.75    5.28
   2  -3  -6   66.76    3.38
   2  -3  -6   66.74    2.19
   2  -3  -6   61.92    2.21
  -2   3   6   65.00    3.05
   2  -3  -6   65.64    3.11
   2  -3  -5   29.86    1.93
  -2   3   5   27.54    1.88
   2  -3  -5   29.71    1.19
  -2   3   5   27.26    1.94
   2  -3  -5   27.43    1.36
   2  -3  -5   27.38    1.95
  -2   3   5   28.76    1.23
  -2   3   4  490.11    6.97
  -2   3   4  489.37    5.00
  -2   3   4  508.27    8.01
   2  -3  -4  494.28    5.53
   2  -3  -4  511.21    7.47
  -2   3   3  705.88    8.17
  -2   3   3  702.91    6.71
  -2   3   3  713.83    9.19
   2  -3  -3  711.20    5.43
  -2   3   2  473.39    6.66
  -2   3   2  466.50    6.01
  -2   3   2  462.65    7.05
   2  -3  -2  462.29    5.06
  -2   3   1  114.05    2.89
   2  -3  -1  103.96    3.11
   2  -3   0    1.31    0.87
  -2   3   0    1.13    0.58
   2  -3   1   33.26    2.35
  -2   3  -1   35.59    2.04
   2  -3   2    5.03    1.26
   2  -3   3  189.94    6.35
   2  -3   4   11.21    1.97
   2  -3   5  164.50    6.44
   2  -3   6    3.44    1.20
   2  -3   7   16.38    2.39
   2  -3   8    0.03    0.93
   2  -3   9   26.29    3.17
   2  -3  10   43.01    4.24
   2  -3  11   16.30    2.90
   2  -3  12    3.88    1.83
   2  -2 -15   20.26    3.19
   2  -2 -14    2.37    1.76
   2  -2 -13    2.64    1.38
   2  -2 -13    1.51    1.31
   2  -2 -12    0.79    1.16
   2  -2 -12   -0.09    1.02
   2  -2 -11    6.75    1.63
   2  -2 -11    8.47    1.69
   2  -2 -11    7.35    1.69
   2  -2 -10   18.33    2.43
   2  -2 -10   20.11    2.39
   2  -2 -10   22.84    2.40
   2  -2  -9    8.46    1.42
   2  -2  -9    6.90    1.72
   2  -2  -9    7.91    1.44
   2  -2  -9    4.60    1.07
   2  -2  -9    6.26    1.33
   2  -2  -8    0.36    0.85
   2  -2  -8    2.84    1.38
   2  -2  -8    3.84    1.12
   2  -2  -8    0.96    0.62
   2  -2  -8    2.03    0.88
   2  -2  -7   67.99    3.04
   2  -2  -7   68.15    3.38
   2  -2  -7   62.27    2.84
   2  -2  -7   69.32    3.64
   2  -2  -7   69.92    4.40
   2  -2  -6  180.71    5.34
   2  -2  -6  178.74    4.18
   2  -2  -6  178.49    6.45
   2  -2  -6  173.56    4.87
   2  -2  -6  166.68    4.16
   2  -2  -5    6.74    1.02
   2  -2  -5    8.07    0.80
   2  -2  -5    6.90    0.88
   2  -2  -5    6.00    0.79
   2  -2  -5    6.88    1.25
   2  -2  -4   98.59    3.37
   2  -2  -4   88.22    2.58
  -2   2   4   92.12    2.86
  -2   2   4   93.33    3.11
  -2   2   4   94.52    2.48
   2  -2  -4   88.78    2.19
   2  -2  -4   96.19    4.11
   2  -2  -4   90.57    2.89
   2  -2  -3    2.26    0.55
  -2   2   3    2.24    0.59
   2  -2  -3    1.44    0.35
  -2   2   3    2.03    0.52
  -2   2   3    1.63    0.41
   2  -2  -3    1.19    0.41
  -2   2   2  308.68    4.35
  -2   2   2  284.68    4.51
   2  -2  -2  289.55    4.57
  -2   2   2  292.67    5.03
   2  -2  -1  706.02    6.56
  -2   2   1  688.64    7.49
  -2   2   0  102.39    2.75
   2  -2   0  107.23    2.91
   2  -2   1  197.52    4.39
   2  -2   2   82.72    3.38
   2  -2   3  297.65    7.36
   2  -2   4  144.84    5.59
   2  -2   5   24.14    2.52
  -2   2  -6    7.24    1.34
   2  -2   6    7.96    1.66
   2  -2   7  201.56    7.58
   2  -2   8   44.61    3.78
   2  -2   9    0.65    1.02
   2  -2  10   20.20    2.89
   2  -2  11    1.73    1.30
   2  -2  12   19.71    3.14
   2  -2  13    5.34    2.12
   2  -1 -14    4.40    1.55
   2  -1 -14    4.72    1.92
   2  -1 -13   16.18    2.64
   2  -1 -13   17.47    2.88
   2  -1 -12    0.98    1.11
   2  -1 -12    1.75    1.10
   2  -1 -11   11.25    2.15
   2  -1 -11   10.45    1.96
   2  -1 -10    9.83    1.88
   2  -1 -10    7.57    1.69
   2  -1  -9    9.61    1.71
   2  -1  -9   11.09    1.75
   2  -1  -9    8.53    1.58
   2  -1  -8  123.34    6.59
   2  -1  -8  126.20    5.28
   2  -1  -8  129.48    5.08
   2  -1  -8  117.02    4.98
   2  -1  -7  234.03    8.33
   2  -1  -7  237.41    6.28
   2  -1  -7  245.95    6.39
   2  -1  -7  242.49    6.68
   2  -1  -7  241.06    6.68
   2  -1  -6  237.41    5.98
   2  -1  -6  237.35    5.52
   2  -1  -6  241.43    7.84
   2  -1  -6  234.84    5.60
   2  -1  -6  239.13    6.05
   2  -1  -5   48.05    3.25
   2  -1  -5   48.35    2.42
   2  -1  -5   49.09    2.22
   2  -1  -5   50.77    2.44
   2  -1  -5   49.80    2.52
   2  -1  -4   42.36    1.94
  -2   1   4   41.26    1.90
   2  -1  -4   40.93    1.99
   2  -1  -4   42.49    1.87
   2  -1  -4   42.38    2.78
   2  -1  -4   38.65    1.99
   2  -1  -3    0.15    0.42
   2  -1  -3   -0.18    0.62
   2  -1  -3    0.06    0.32
  -2   1   3    0.52    0.73
   2  -1  -3   -0.27    0.51
  -2   1   3    1.02    0.66
   2  -1  -2    0.12    0.30
  -2   1   2    0.37    0.29
   2  -1  -2   -0.02    0.25
  -2   1   2    0.26    0.32
  -2   1   2    0.15    0.44
   2  -1  -2    0.65    0.45
   2  -1  -1  139.40    3.33
  -2   1   1  123.33    2.07
   2  -1   0  148.17    3.50
   2  -1   0  149.75    3.21
   2  -1   1  114.42    2.99
   2  -1   2  168.37    4.00
   2  -1   3  446.77    7.38
   2  -1   4   36.19    2.63
   2  -1   5  792.45   12.96
   2  -1   6  393.58    9.90
  -2   1  -6  417.01    8.65
   2  -1   7    0.40    1.09
  -2   1  -7    0.44    0.81
   2  -1   8   27.53    2.91
   2  -1   9   57.79    4.33
   2  -1  10   60.74    4.61
   2  -1  11   25.90    3.30
   2  -1  12   31.22    3.67
   2  -1  13    3.95    1.80
   2   0 -14   -0.23    0.80
   2   0 -14    5.85    2.06
   2   0 -13   -1.66    1.60
   2   0 -12   22.78    3.40
   2   0 -11    0.96    1.14
   2   0 -10   54.64    4.48
   2   0  -9   19.23    2.55
   2   0  -9   15.53    2.38
  -2   0   9   19.61    2.26
   2   0  -8   60.03    3.90
   2   0  -8   56.74    3.86
   2   0  -8   57.78    4.83
  -2   0   8   59.99    3.54
   2   0  -7  133.27    5.26
   2   0  -7  137.44    5.23
   2   0  -7  130.60    6.56
   2   0  -6   74.07    3.44
   2   0  -6   75.40    3.58
   2   0  -6   75.20    4.64
   2   0  -5    9.36    1.60
   2   0  -5    9.99    1.20
   2   0  -5    9.01    1.23
   2   0  -4  289.55    5.47
   2   0  -4  281.56    5.68
   2   0  -4  289.63    7.48
   2   0  -3 1070.49    8.33
   2   0  -3 1074.60   12.95
  -2   0   3 1073.99    9.72
   2   0  -3 1057.46   10.21
   2   0  -3 1072.29    9.23
   2   0  -2   28.58    1.67
   2   0  -2   26.92    1.88
   2   0  -2   30.28    1.20
   2   0  -1  205.18    4.47
   2   0  -1  216.38    4.27
  -2   0   1  209.69    2.74
   2   0   0 1460.19   11.04
   2   0   1   24.81    1.58
   2   0   2  517.66    6.62
   2   0   3  130.22    3.53
   2   0   4  369.83    6.61
   2   0   5    3.03    0.98
   2   0   6   12.54    1.74
  -2   0  -6   12.91    1.52
   2   0   7    7.00    1.47
  -2   0  -7   10.89    1.51
  -2   0  -8   15.94    1.89
   2   0   8   15.51    2.18
   2   0   9    0.40    0.97
   2   0  10   16.20    2.44
   2   0  11    4.72    1.53
   2   0  12    3.29    1.59
   2   0  13    3.17    1.51
   2   0  14   -1.75    1.42
   2   1 -14    4.64    2.21
   2   1 -13   -0.22    1.71
   2   1 -12    3.34    2.08
   2   1 -11    3.01    1.68
   2   1 -10   28.23    3.64
   2   1  -9    6.95    1.87
  -2  -1   9    6.79    1.43
   2   1  -8   29.91    3.13
   2   1  -8   33.54    3.21
  -2  -1   8   31.47    2.85
   2   1  -7    1.17    1.03
   2   1  -7    0.23    1.06
  -2  -1   7    1.15    0.85
   2   1  -7    1.09    0.92
   2   1  -6   11.05    1.99
   2   1  -6   11.51    1.62
   2   1  -6   12.35    1.60
   2   1  -5  164.93    6.56
   2   1  -5  161.73    5.22
   2   1  -5  164.80    5.13
   2   1  -4  135.51    5.61
   2   1  -4  144.03    4.40
   2   1  -4  143.82    4.55
   2   1  -3  118.50    3.79
   2   1  -3  111.23    4.53
   2   1  -2    1.45    0.84
   2   1  -2    1.10    0.89
   2   1  -1  165.39    4.21
   2   1  -1  161.80    3.97
   2   1   0  219.17    4.50
   2   1   0  199.32    1.96
   2   1   0  213.07    4.01
  -2  -1   0  219.14    4.12
  -2  -1  -1   30.60    1.01
  -2  -1  -1   29.29    1.28
   2   1   1   31.25    1.03
   2   1   1   29.42    1.77
  -2  -1  -2  147.77    2.97
   2   1   2  134.42    3.62
   2   1   3  180.07    4.04
   2   1   4  719.66    8.51
  -2  -1  -4  726.60    8.95
  -2  -1  -5  462.25    7.40
   2   1   5  446.60    7.33
   2   1   6   52.28    2.94
  -2  -1  -6   51.06    2.78
  -2  -1  -7   89.43    3.94
   2   1   7   91.50    4.59
   2   1   8   -2.01    1.20
  -2  -1  -8    0.68    0.57
   2   1   9   26.75    2.87
  -2  -1  -9   35.28    2.86
   2   1  10    1.07    1.24
   2   1  11    1.50    1.39
   2   1  12    2.93    1.48
   2   1  13    1.59    1.31
   2   1  14   -0.07    1.00
   2   1  15   -0.16    1.21
   2   2 -13    3.78    2.16
   2   2 -12   -0.88    1.80
   2   2 -11    6.80    2.54
   2   2 -10   -0.24    1.36
  -2  -2   9   12.35    2.06
   2   2  -9   12.67    2.54
   2   2  -8   22.64    2.99
  -2  -2   8   23.56    2.67
   2   2  -7   36.10    3.33
  -2  -2   7   32.12    2.94
   2   2  -7   33.29    3.16
   2   2  -6   24.25    2.50
  -2  -2   6   25.07    2.34
   2   2  -6   23.48    2.37
   2   2  -5    1.93    0.69
   2   2  -5    1.01    0.86
   2   2  -4  212.41    5.93
   2   2  -3  436.50    7.92
   2   2  -2   13.66    1.44
   2   2  -1  401.10    6.73
   2   2   0  212.89    4.44
   2   2   0  201.05    4.61
   2   2   1    1.08    0.39
  -2  -2  -1    0.49    0.25
   2   2   1    1.58    0.66
   2   2   1    0.74    0.42
  -2  -2  -2    0.61    0.40
   2   2   2    0.80    0.41
   2   2   2    0.56    0.61
  -2  -2  -3   12.13    1.04
  -2  -2  -3   11.58    1.21
   2   2   3   12.06    1.11
   2   2   3   10.58    1.14
  -2  -2  -4  119.19    3.70
   2   2   4  116.07    3.41
  -2  -2  -4  122.71    3.67
  -2  -2  -5  308.25    6.13
   2   2   5  303.05    5.66
  -2  -2  -6  146.51    4.41
  -2  -2  -6  156.22    4.50
   2   2   6  147.50    4.30
  -2  -2  -7   44.47    2.63
  -2  -2  -7   39.56    2.53
   2   2   7   40.61    2.64
   2   2   8   33.25    2.83
  -2  -2  -8   33.39    2.50
  -2  -2  -8   34.11    2.83
  -2  -2  -9   45.28    3.29
  -2  -2  -9   46.88    3.16
   2   2   9   44.93    3.60
   2   2  10    0.39    1.00
  -2  -2 -10    0.35    0.74
  -2  -2 -10    2.69    1.47
  -2  -2 -11   98.76    5.83
   2   2  11   92.01    5.39
   2   2  12   68.09    4.82
   2   2  13    2.92    1.45
   2   2  14    2.02    1.50
   2   2  15    4.19    1.89
   2   3 -12    0.85    1.88
   2   3 -11   -1.68    1.81
   2   3 -10   -2.14    1.90
   2   3  -9   -1.67    1.73
  -2  -3   8    0.41    0.79
   2   3  -8    0.93    1.37
   2   3  -7   48.59    4.10
  -2  -3   7   57.04    4.00
   2   3  -6   41.63    3.48
   2   3  -5   10.98    1.72
   2   3  -5    9.85    1.72
   2   3  -4   41.27    2.96
   2   3  -3   84.82    3.83
   2   3  -2  350.03    7.18
   2   3  -1  124.10    4.05
   2   3   0   16.94    0.79
   2   3   0   15.25    1.56
  -2  -3  -1   31.32    1.18
   2   3   1   37.12    2.19
   2   3   1   35.20    1.71
  -2  -3  -2   41.79    1.63
   2   3   2   42.12    1.84
  -2  -3  -2   41.76    2.07
   2   3   2   41.77    2.17
  -2  -3  -3    8.85    1.47
   2   3   3    4.03    1.11
  -2  -3  -3   11.32    1.71
   2   3   3    7.62    1.59
  -2  -3  -3    6.30    1.15
   2   3   4    5.23    0.90
  -2  -3  -4    5.45    0.91
   2   3   4    6.45    0.98
  -2  -3  -4    6.01    0.94
   2   3   5  133.99    4.27
  -2  -3  -5  128.76    3.90
   2   3   5  129.99    3.79
  -2  -3  -6  130.15    2.92
  -2  -3  -6  129.81    4.15
   2   3   6  131.21    3.86
  -2  -3  -7  201.41    4.55
  -2  -3  -7  204.64    5.53
   2   3   7  209.59    5.27
   2   3   8  142.42    4.95
  -2  -3  -8  130.46    4.29
  -2  -3  -8  146.54    5.75
  -2  -3  -8  138.50    4.81
  -2  -3  -9   -0.45    0.84
   2   3   9   -0.29    0.91
  -2  -3  -9   -0.05    0.55
  -2  -3  -9   -0.17    0.85
  -2  -3 -10   -0.84    0.94
  -2  -3 -10   -0.86    0.78
  -2  -3 -10   -0.11    0.78
   2   3  10   -1.01    0.96
  -2  -3 -11   20.58    2.33
   2   3  11   21.02    2.66
  -2  -3 -11   21.41    2.44
  -2  -3 -11   17.42    2.29
   2   3  12   36.81    3.48
  -2  -3 -12   43.94    3.62
  -2  -3 -12   37.99    3.56
   2   3  13   61.19    4.49
   2   3  14   26.73    3.17
   2   3  15   -1.30    1.21
   2   4 -11   -2.12    1.66
   2   4 -10   -1.47    2.24
   2   4  -9    0.24    1.61
   2   4  -8   -0.08    1.32
   2   4  -7   -0.46    1.37
   2   4  -6    9.58    1.84
   2   4  -5   44.04    3.54
   2   4  -4   38.73    3.02
   2   4  -4   35.68    2.97
   2   4  -3    9.46    1.55
   2   4  -2 1168.62   14.32
   2   4  -1  105.72    4.06
   2   4   0  240.13    5.83
   2   4   0  237.18    3.80
   2   4   1  831.50    7.27
  -2  -4  -1  870.50   10.19
   2   4   1  862.08   10.45
   2   4   2   44.11    2.34
  -2  -4  -2   43.11    2.35
   2   4   2   44.79    2.73
  -2  -4  -2   40.74    1.85
   2   4   3  103.68    3.48
  -2  -4  -3  113.19    3.30
   2   4   3  112.16    3.68
  -2  -4  -3  110.93    3.47
  -2  -4  -4   90.28    3.04
   2   4   4   94.03    3.22
   2   4   4   97.09    3.38
  -2  -4  -4   94.91    3.33
   2   4   5  415.56    7.45
  -2  -4  -5  394.78    6.46
   2   4   5  423.08    6.81
  -2  -4  -6  622.31    8.64
   2   4   6  636.27   10.03
   2   4   6  635.78    8.40
  -2  -4  -7  350.09    8.22
  -2  -4  -7  319.40    6.56
   2   4   7  323.65    6.22
  -2  -4  -8   81.13    3.57
  -2  -4  -8   90.40    4.54
   2   4   8   79.60    3.36
  -2  -4  -8   79.87    2.96
   2   4   9  186.01    5.84
  -2  -4  -9  172.95    5.53
  -2  -4  -9  179.76    5.11
  -2  -4 -10    0.18    0.73
   2   4  10   -0.66    1.08
  -2  -4 -10    0.25    0.80
   2   4  11    4.03    1.31
  -2  -4 -11    6.94    1.40
  -2  -4 -11    5.14    1.36
  -2  -4 -12   12.88    2.04
   2   4  12   14.69    2.30
  -2  -4 -12   15.91    2.30
   2   4  13    2.28    1.15
   2   4  14    8.48    1.78
   2   4  15    4.01    1.48
   2   5  -9    4.02    1.98
   2   5  -8    6.38    2.27
   2   5  -7   -0.03    1.49
   2   5  -6   12.95    2.40
   2   5  -5   34.93    3.46
   2   5  -4  127.02    5.89
   2   5  -3  223.96    7.15
   2   5  -3  219.10    7.22
   2   5  -2    5.52    1.35
   2   5  -2    8.14    1.42
   2   5  -1   13.52    1.79
   2   5  -1   13.53    1.69
   2   5   0   56.39    3.14
   2   5   0   58.17    2.30
   2   5   0   58.22    3.15
   2   5   1   19.28    1.95
   2   5   1   16.76    1.26
   2   5   2   41.09    2.06
   2   5   2   45.80    2.67
   2   5   3  358.88    6.87
   2   5   3  377.38    7.05
  -2  -5  -3  361.17    6.54
  -2  -5  -3  370.14    6.26
   2   5   4  115.86    4.10
  -2  -5  -4  124.46    3.96
  -2  -5  -4  114.28    3.59
   2   5   4  116.00    3.83
   2   5   5   60.24    3.12
  -2  -5  -5   54.11    2.43
   2   5   5   64.99    2.95
   2   5   6    3.24    0.94
  -2  -5  -6    1.89    0.85
   2   5   6    2.61    0.95
  -2  -5  -6    2.17    0.66
  -2  -5  -7   63.27    2.76
  -2  -5  -7   69.92    3.75
  -2  -5  -7   66.13    3.72
   2   5   7   65.60    3.56
   2   5   7   64.39    2.80
   2   5   8  407.20    9.28
  -2  -5  -8  388.89    7.22
   2   5   8  417.31    7.22
  -2  -5  -8  414.97    9.76
   2   5   9   37.80    2.44
  -2  -5  -9   34.39    2.37
  -2  -5  -9   32.59    3.01
   2   5  10   74.49    3.85
  -2  -5 -10   68.67    3.49
  -2  -5 -10   75.55    4.87
  -2  -5 -11   19.05    2.11
   2   5  11   13.73    2.00
  -2  -5 -12    9.71    1.60
   2   5  12   13.51    2.07
  -2  -5 -12   11.11    1.78
  -2  -5 -13   20.87    3.25
   2   5  13   19.22    2.43
  -2  -5 -14   14.63    3.07
   2   5  14   11.71    1.98
   2   6  -8    2.38    1.89
   2   6  -7    0.27    1.60
   2   6  -6   14.61    2.67
   2   6  -5   27.80    3.26
   2   6  -4   51.88    4.18
   2   6  -3   68.38    4.42
   2   6  -2   60.88    3.91
   2   6  -1   43.98    2.38
   2   6  -1   43.24    3.11
   2   6  -1   41.56    3.10
   2   6   0   24.15    2.26
   2   6   0   23.52    2.25
   2   6   0   25.63    1.79
   2   6   1   35.98    2.64
   2   6   1   33.11    2.59
   2   6   1   32.74    1.99
   2   6   2  244.93    6.44
   2   6   2  253.14    6.51
   2   6   2  234.87    5.28
   2   6   3    4.35    1.05
   2   6   3    4.59    1.52
   2   6   3    8.59    1.67
  -2  -6  -3    5.72    1.31
   2   6   4   86.22    3.86
  -2  -6  -4   90.14    3.35
   2   6   4   90.02    3.56
   2   6   5   28.18    2.34
  -2  -6  -5   29.21    1.90
   2   6   5   29.26    2.04
  -2  -6  -6    8.05    1.43
  -2  -6  -6    8.80    1.06
  -2  -6  -6    7.25    1.36
   2   6   6    7.66    0.80
   2   6   6    8.87    1.51
   2   6   6    7.54    1.14
   2   6   7   40.62    1.53
  -2  -6  -7   42.20    2.25
   2   6   7   42.68    3.11
   2   6   7   45.30    2.47
  -2  -6  -7   50.66    3.81
  -2  -6  -7   54.66    3.66
   2   6   8   49.53    3.55
  -2  -6  -8   50.20    3.63
  -2  -6  -8   48.06    3.45
   2   6   8   45.97    2.49
  -2  -6  -8   41.70    2.20
  -2  -6  -9   27.08    2.95
  -2  -6  -9   24.66    1.79
   2   6   9   22.91    2.49
   2   6   9   23.85    1.86
  -2  -6 -10   40.47    3.64
  -2  -6 -10   35.10    2.20
   2   6  10   38.89    2.55
  -2  -6 -11    3.43    0.98
   2   6  11    5.56    1.33
  -2  -6 -11    7.95    2.00
   2   6  12   41.13    3.29
  -2  -6 -12   47.55    4.44
   2   6  13   53.12    3.68
  -2  -6 -13   56.36    5.12
  -2  -6 -14    6.07    2.02
   2   7  -7    0.85    1.48
   2   7  -6    2.45    1.69
   2   7  -5    0.49    1.29
   2   7  -4    0.84    1.16
   2   7  -3   27.51    3.08
   2   7  -2   40.85    3.51
   2   7  -1    9.26    1.30
   2   7  -1    6.49    1.57
   2   7   0   21.21    2.36
   2   7   0   20.98    2.39
   2   7   0   22.60    1.93
   2   7   1   99.56    4.66
   2   7   1   98.14    4.58
   2   7   1   93.34    3.75
   2   7   2   17.71    1.97
   2   7   2   15.60    1.57
   2   7   2   15.13    1.85
   2   7   2   16.87    1.98
   2   7   3   36.76    2.74
   2   7   3   35.74    2.63
   2   7   3   34.28    2.71
   2   7   3   31.57    2.27
   2   7   4   21.92    1.91
   2   7   4   24.56    2.14
   2   7   4   24.05    2.30
   2   7   5   25.77    2.36
   2   7   5   24.31    2.00
  -2  -7  -5   26.43    1.97
  -2  -7  -5   25.84    2.20
  -2  -7  -6  168.81    5.84
  -2  -7  -6  171.48    4.57
   2   7   6  169.37    4.96
   2   7   6  167.81    5.97
  -2  -7  -7   56.29    2.53
   2   7   7   56.10    3.57
   2   7   7   57.14    2.23
   2   7   7   58.29    2.87
  -2  -7  -7   59.78    3.70
  -2  -7  -8   41.78    3.35
   2   7   8   35.26    2.97
  -2  -7  -8   38.32    2.03
   2   7   8   36.76    2.30
   2   7   8   36.26    1.68
   2   7   9   19.08    2.42
  -2  -7  -9   17.44    2.49
   2   7   9   19.52    1.76
  -2  -7  -9   14.98    1.31
   2   7  10    1.58    0.73
  -2  -7 -10    1.20    0.65
  -2  -7 -10    0.37    1.09
  -2  -7 -11   80.57    2.95
  -2  -7 -11   88.35    5.66
   2   7  11   81.07    3.81
  -2  -7 -12   25.76    3.37
   2   7  12   20.29    2.21
  -2  -7 -13   -1.99    1.72
  -2  -7 -14   -1.83    1.62
   2   8  -6    4.19    2.12
   2   8  -5   -1.00    1.37
   2   8  -4    2.95    1.60
   2   8  -3   -1.17    1.32
   2   8  -2   -0.41    0.75
   2   8  -2   -0.36    1.29
   2   8  -1    2.50    0.87
   2   8  -1    2.71    1.40
   2   8   0   23.61    2.71
   2   8   0   24.38    2.23
   2   8   1   28.34    2.32
   2   8   1   31.82    2.97
   2   8   2   88.14    4.60
   2   8   2   87.73    4.49
   2   8   2   88.42    4.56
   2   8   2   81.56    3.82
   2   8   3    0.61    0.81
   2   8   3   -0.77    1.13
   2   8   3    0.31    0.90
   2   8   3    0.71    0.60
   2   8   4    0.52    0.58
   2   8   4    0.22    0.66
   2   8   4   -0.83    0.93
   2   8   4    0.82    0.93
   2   8   5   28.37    2.70
  -2  -8  -5   25.17    2.26
   2   8   5   24.79    2.15
  -2  -8  -6   51.13    3.37
   2   8   6   51.63    3.69
   2   8   6   47.93    2.85
   2   8   7  188.74    6.85
  -2  -8  -7  192.75    6.74
   2   8   7  189.35    5.32
   2   8   8  116.97    3.87
   2   8   8  115.25    5.50
   2   8   8  120.73    3.47
  -2  -8  -8  123.79    5.79
   2   8   9  200.21    7.49
  -2  -8  -9  203.74    4.54
   2   8   9  195.59    5.09
  -2  -8  -9  209.61    7.86
  -2  -8 -10    2.55    1.74
   2   8  10    2.65    1.30
  -2  -8 -10    0.91    0.53
   2   8  10    1.60    0.76
   2   8  11    3.45    0.89
  -2  -8 -11    1.70    1.12
   2   8  11    1.81    1.06
  -2  -8 -12    6.73    1.80
  -2  -8 -13   59.48    5.24
  -2  -8 -14  100.01    7.17
   2   9  -4   13.54    2.83
   2   9  -3    0.34    1.39
   2   9  -2    2.81    1.62
   2   9  -1   -0.57    1.51
   2   9   0   30.15    2.71
   2   9   0   25.42    3.08
   2   9   1   48.66    3.89
   2   9   1   52.33    3.42
   2   9   2   -0.62    0.65
   2   9   2   -0.50    0.90
   2   9   2    0.21    1.09
   2   9   3   11.85    1.67
   2   9   3   11.43    1.90
   2   9   3   14.52    2.06
   2   9   3   14.13    2.15
   2   9   4   11.40    1.94
   2   9   4    9.92    1.74
   2   9   4   11.15    1.69
   2   9   4    9.81    1.57
   2   9   5   26.43    2.48
   2   9   5   26.56    2.74
   2   9   5   28.65    2.44
   2   9   5   30.60    2.61
   2   9   6    3.77    1.09
   2   9   6    4.34    1.39
   2   9   6    3.59    1.10
   2   9   7   74.80    3.61
   2   9   7   76.50    4.74
  -2  -9  -7   77.41    4.46
  -2  -9  -8    7.50    1.75
   2   9   8    4.67    1.46
   2   9   8    4.69    0.97
   2   9   8    6.42    1.16
   2   9   9   28.82    1.88
  -2  -9  -9   27.86    3.02
   2   9   9   29.69    3.21
   2   9   9   28.84    2.06
   2   9  10   11.59    2.20
   2   9  10   13.00    1.35
  -2  -9 -10   16.74    2.58
  -2  -9 -11    4.99    1.55
   2   9  11    3.82    1.54
  -2  -9 -12    3.69    1.76
   2   9  12    3.73    1.61
  -2  -9 -13    2.52    1.54
  -2  -9 -14    4.37    1.84
   2  10  -3    8.66    2.48
   2  10  -2   16.03    2.96
   2  10  -1    2.44    1.44
   2  10   0    4.56    1.74
   2  10   1   -0.70    1.31
   2  10   2   -0.75    1.31
   2  10   2    0.21    0.92
   2  10   3   63.30    4.55
   2  10   3   56.20    4.15
   2  10   4   13.63    2.27
   2  10   4   17.30    2.28
   2  10   5    1.24    1.04
   2  10   5    0.10    0.94
   2  10   5    0.53    0.73
   2  10   6    3.49    1.49
   2  10   6    2.57    0.97
   2  10   6    1.25    0.94
   2  10   7    2.92    1.45
   2  10   7    2.29    0.89
   2  10   7    3.25    1.09
   2  10   8   16.55    1.79
  -2 -10  -8   16.14    2.41
   2  10   8   19.24    2.79
   2  10   9   25.05    3.03
  -2 -10  -9   25.81    2.96
  -2 -10 -10    2.68    1.33
   2  10  10    2.81    1.45
  -2 -10 -11    1.87    1.11
   2  10  11    4.11    1.65
  -2 -10 -12    7.27    1.94
   2  10  12    8.00    1.98
  -2 -10 -13   13.03    2.74
   2  10  13   10.43    2.30
   2  11  -1    6.24    2.01
   2  11   0   -2.57    1.99
   2  11   1   -2.10    1.90
   2  11   2    1.32    1.35
   2  11   2    1.09    1.31
   2  11   3    1.66    1.31
   2  11   3    0.36    1.23
   2  11   4    7.28    1.83
   2  11   4    6.32    1.77
   2  11   5    7.12    1.78
   2  11   5    5.38    1.39
   2  11   6   -0.22    1.07
   2  11   6    1.06    0.95
   2  11   7   19.42    2.79
   2  11   7   17.30    2.13
   2  11   8    8.56    2.03
   2  11   9    1.37    1.21
  -2 -11  -9    1.29    1.10
   2  11  10   28.61    3.47
  -2 -11 -10   32.47    3.59
   2  11  11    2.43    1.28
  -2 -11 -11    1.75    1.35
  -2 -11 -12   19.27    3.05
   2  11  12   13.33    2.65
   2  12   0    1.36    1.47
   2  12   1    9.93    2.17
   2  12   1    9.36    2.57
   2  12   2    1.25    1.13
   2  12   2    0.27    1.52
   2  12   3   -0.49    1.32
   2  12   3    2.15    1.59
   2  12   4    0.88    1.09
   2  12   4    1.55    1.28
   2  12   5    2.11    1.29
   2  12   5    4.83    1.64
   2  12   6   30.11    3.56
   2  12   7    2.31    1.52
   2  12   8    1.35    1.35
   2  12   9    0.07    1.18
   2  12  10   15.45    2.75
  -2 -12 -11    8.81    2.15
   2  13   3    1.46    1.49
  -3  13   9    5.88    2.36
  -3  12  11   -0.67    1.67
  -3  12  10    1.73    1.77
  -3  12   9   10.00    2.76
  -3  12   8   12.39    2.40
  -3  12   7   35.07    3.83
  -3  12   6    5.81    1.72
  -3  12   5   -0.81    0.98
  -3  12   4    4.76    1.47
   3 -12   0    5.24    1.73
  -3  11  13   16.09    3.13
  -3  11  12    8.89    2.56
  -3  11  11    9.92    2.64
  -3  11  11    4.81    1.67
  -3  11  10   -3.02    1.99
  -3  11  10    1.18    1.26
  -3  11   9   29.23    3.52
  -3  11   9   28.59    4.15
  -3  11   8   52.50    4.66
  -3  11   7   -1.60    1.39
  -3  11   6    6.23    1.71
  -3  11   5   27.92    3.21
  -3  11   4   12.09    2.08
  -3  11   3    0.53    0.82
   3 -11  -3    2.74    1.08
   3 -11  -2   11.91    2.06
   3 -11  -1    0.30    0.95
   3 -11   0    4.70    1.74
   3 -11   1    0.61    1.25
   3 -11   2   -0.84    1.29
  -3  10  14   -0.05    1.68
  -3  10  13   18.08    3.16
  -3  10  13   23.62    3.41
  -3  10  12   18.14    3.27
  -3  10  12   21.44    3.28
   3 -10 -12   22.73    3.54
  -3  10  11   32.19    3.69
  -3  10  11   33.75    4.10
  -3  10  10    6.34    1.76
  -3  10  10    5.10    1.99
  -3  10   9    1.87    1.11
  -3  10   9    2.15    1.61
  -3  10   8    0.97    1.32
  -3  10   7    7.61    1.79
  -3  10   6  211.77    8.43
  -3  10   6  213.01    5.14
  -3  10   5   45.06    4.05
  -3  10   4    4.02    1.44
   3 -10  -4    5.85    1.21
  -3  10   3    4.73    1.50
   3 -10  -3    7.25    1.82
   3 -10  -2    1.48    1.17
   3 -10  -1    7.37    1.84
   3 -10   0   -0.12    1.08
   3 -10   1   -0.59    1.38
   3 -10   2   -0.14    1.32
   3 -10   3   11.12    2.63
  -3   9  14   -1.18    1.64
   3  -9 -13   18.94    3.54
  -3   9  13   13.43    2.73
   3  -9 -12   53.74    5.08
  -3   9  12   44.04    4.58
  -3   9  12   44.93    4.27
  -3   9  11    3.01    1.96
   3  -9 -11    3.76    2.01
  -3   9  11    0.92    1.04
   3  -9 -10    9.82    2.06
  -3   9  10   10.83    2.64
  -3   9  10    9.52    2.05
  -3   9   9    0.30    1.41
  -3   9   9    2.58    1.34
  -3   9   8    2.25    1.57
  -3   9   8   -2.15    1.53
  -3   9   7   14.08    2.25
  -3   9   7   10.55    0.57
  -3   9   6   -0.25    1.09
  -3   9   6   -0.35    0.76
   3  -9  -5  113.73    3.55
  -3   9   5  125.41    6.16
  -3   9   4    0.56    1.22
   3  -9  -4    0.58    0.81
  -3   9   3   11.96    1.57
   3  -9  -3   11.04    1.65
   3  -9  -2  118.69    5.43
  -3   9   2  108.77    4.76
   3  -9  -1   15.34    2.26
   3  -9   0    0.93    0.96
   3  -9   1   33.80    3.57
   3  -9   2    3.97    1.23
   3  -9   3    7.53    2.15
   3  -9   4    6.86    2.03
   3  -9   5   12.76    2.80
  -3   8  13   -1.17    1.47
   3  -8 -13   -2.47    2.15
  -3   8  12   12.30    2.63
   3  -8 -12   14.38    2.74
  -3   8  11    8.24    2.29
   3  -8 -11   12.06    2.42
  -3   8  11    8.25    1.89
  -3   8  10   -0.83    1.25
  -3   8  10    0.51    1.56
   3  -8 -10    0.53    1.48
  -3   8   9    4.92    1.52
   3  -8  -9    3.47    1.60
  -3   8   9    5.22    2.07
  -3   8   8   60.20    5.04
  -3   8   8   58.95    4.12
  -3   8   7   43.04    3.59
  -3   8   6    2.38    1.08
  -3   8   6    1.71    0.65
  -3   8   5    0.39    0.93
   3  -8  -5   -0.01    0.39
  -3   8   5   -0.09    0.65
  -3   8   4   31.87    2.93
  -3   8   4   32.78    1.99
   3  -8  -4   35.63    2.19
   3  -8  -3   51.28    2.99
   3  -8  -2   -0.15    0.84
  -3   8   2    0.71    0.76
  -3   8   1    1.58    0.76
   3  -8  -1    1.91    1.08
   3  -8   0    4.58    1.47
   3  -8   1   15.18    2.35
   3  -8   2   14.04    2.29
   3  -8   3   15.48    2.62
   3  -8   4    3.66    1.70
   3  -8   5    3.54    1.47
   3  -8   6   55.87    5.30
   3  -7 -14    2.87    1.40
   3  -7 -13    4.35    1.90
  -3   7  12   78.34    5.82
   3  -7 -12   81.51    5.93
  -3   7  11    5.36    1.91
  -3   7  11    5.76    1.59
   3  -7 -11    4.57    1.45
   3  -7 -10   17.12    2.60
  -3   7  10   16.90    2.79
  -3   7  10   16.69    2.36
  -3   7   9   79.04    4.66
  -3   7   9   84.27    5.64
   3  -7  -9   88.49    5.36
  -3   7   8   33.26    3.57
  -3   7   8   36.18    3.03
   3  -7  -8   36.49    3.43
  -3   7   7   82.35    5.35
  -3   7   7   80.01    4.42
  -3   7   6   37.13    1.65
  -3   7   6   36.15    2.96
  -3   7   5  276.63    7.91
   3  -7  -5  267.49    4.36
  -3   7   5  264.97    5.54
   3  -7  -4    7.80    1.35
  -3   7   4   17.32    2.82
   3  -7  -3    4.21    1.04
  -3   7   3    3.75    0.85
   3  -7  -2    5.26    1.27
   3  -7  -1  135.58    5.52
  -3   7   1  142.65    5.09
   3  -7   0  182.35    6.88
  -3   7   0  186.01    6.29
   3  -7   1    0.63    0.98
  -3   7  -1    0.21    0.93
   3  -7   2    2.78    1.24
   3  -7   3    2.47    1.36
   3  -7   4   33.87    3.61
   3  -7   5   37.46    4.01
   3  -7   6    6.14    2.13
   3  -7   7   15.63    2.85
   3  -6 -14   13.00    2.69
   3  -6 -13   57.88    5.35
   3  -6 -12   -0.44    1.53
   3  -6 -11    1.17    1.26
  -3   6  11    1.66    1.56
  -3   6  10   30.58    3.58
   3  -6 -10   27.70    3.25
  -3   6   9    5.93    1.65
  -3   6   9    9.16    1.69
   3  -6  -9    7.30    1.70
  -3   6   8    3.55    1.57
   3  -6  -8    5.74    1.36
   3  -6  -8    3.62    1.47
  -3   6   8    4.49    1.20
   3  -6  -7  125.12    5.62
  -3   6   7  125.66    5.07
  -3   6   7  130.22    6.35
  -3   6   6   14.41    0.97
  -3   6   6   13.35    2.30
  -3   6   6   13.64    1.89
  -3   6   6   14.78    1.83
  -3   6   5  292.93    8.10
  -3   6   5  284.26    7.43
  -3   6   5  275.92    5.20
   3  -6  -5  274.69    4.10
   3  -6  -4   71.62    2.81
  -3   6   4   70.10    3.89
  -3   6   4   72.63    3.06
  -3   6   4   77.33    3.98
  -3   6   3    7.53    1.34
  -3   6   3    8.34    1.62
  -3   6   3    7.41    1.01
   3  -6  -3    6.94    1.35
  -3   6   3    9.12    1.54
  -3   6   2  221.81    6.28
   3  -6  -2  249.78    6.75
   3  -6  -1    0.48    0.89
   3  -6   0   71.47    4.20
  -3   6   0   72.25    3.66
   3  -6   1   82.22    4.72
  -3   6  -1   79.77    4.10
   3  -6   2   95.14    5.36
  -3   6  -2   90.44    4.70
   3  -6   3    9.66    1.89
   3  -6   4   -1.66    1.50
   3  -6   5   -1.09    1.50
   3  -6   6   17.91    2.88
   3  -6   7    3.62    1.36
   3  -6   8    2.23    1.69
   3  -5 -14    3.34    1.77
   3  -5 -13    3.37    1.72
   3  -5 -12   72.04    5.49
   3  -5 -11  115.60    6.50
   3  -5 -11   93.06    3.26
   3  -5 -10   18.64    2.58
  -3   5  10   15.89    2.81
   3  -5 -10   15.77    1.30
   3  -5 -10   14.90    0.98
   3  -5  -9   14.88    2.00
  -3   5   9   13.82    2.48
   3  -5  -9   12.85    1.07
   3  -5  -9   14.47    2.15
   3  -5  -9   11.65    0.75
  -3   5   8   54.39    3.42
   3  -5  -8   68.23    3.89
  -3   5   8   57.81    4.42
   3  -5  -8   57.86    2.06
   3  -5  -8   55.83    3.88
  -3   5   7    0.60    0.67
  -3   5   7    0.78    0.66
  -3   5   7    0.73    1.35
   3  -5  -7    0.48    0.71
   3  -5  -7   -0.19    0.95
  -3   5   6  128.76    5.26
   3  -5  -6  119.65    1.82
  -3   5   6  120.84    4.52
  -3   5   6  130.13    6.00
  -3   5   6  125.18    2.79
   3  -5  -6  122.21    5.14
   3  -5  -6  120.34    2.03
  -3   5   5  148.80    5.51
  -3   5   5  145.66    4.95
  -3   5   5  161.83    6.61
  -3   5   5  149.85    3.59
   3  -5  -5  151.46    3.09
  -3   5   4    6.79    1.25
   3  -5  -4    6.35    0.84
  -3   5   4    7.44    1.25
  -3   5   4    7.57    1.05
  -3   5   3    2.09    0.82
   3  -5  -3    0.53    0.63
  -3   5   3    1.33    0.82
  -3   5   3    1.03    0.64
   3  -5  -2   22.38    2.01
  -3   5   2   22.27    1.95
  -3   5   2   24.15    1.91
  -3   5   2   25.26    1.67
   3  -5  -1   46.34    3.05
  -3   5   1    1.10    0.62
   3  -5   0    6.42    1.23
   3  -5   1    2.65    1.10
  -3   5  -1    5.86    1.10
  -3   5  -2  106.90    4.70
   3  -5   2  107.14    5.42
   3  -5   3   75.32    4.68
  -3   5  -3   71.11    4.05
   3  -5   4   10.25    2.01
   3  -5   5    2.12    1.08
   3  -5   6   -0.05    1.30
   3  -5   7   58.06    4.80
   3  -5   8    7.20    2.06
   3  -5   9   26.24    3.58
   3  -4 -15    4.81    1.96
   3  -4 -14   -2.03    1.54
   3  -4 -13    3.91    1.69
   3  -4 -12    0.78    1.11
   3  -4 -12    1.79    0.78
   3  -4 -11    1.27    1.22
   3  -4 -11    0.12    0.59
   3  -4 -11   -0.75    0.89
   3  -4 -10   13.62    2.20
   3  -4 -10   10.16    1.36
   3  -4 -10   10.85    1.35
  -3   4   9    9.13    2.11
   3  -4  -9    7.25    1.35
   3  -4  -9    6.03    1.09
   3  -4  -9    5.84    1.36
   3  -4  -9    7.04    1.02
  -3   4   8    1.45    1.53
   3  -4  -8    1.66    0.62
   3  -4  -8    1.91    0.76
   3  -4  -8    0.69    0.92
   3  -4  -8    1.55    0.59
   3  -4  -7   22.58    2.03
  -3   4   7   23.29    2.82
   3  -4  -7   21.40    1.28
  -3   4   7   22.23    1.98
   3  -4  -7   21.55    1.52
   3  -4  -7   21.91    2.23
  -3   4   6   32.18    2.54
   3  -4  -6   34.70    2.37
  -3   4   6   34.32    1.59
   3  -4  -6   34.61    1.43
  -3   4   6   36.57    3.22
   3  -4  -6   33.11    1.84
  -3   4   6   31.54    2.25
   3  -4  -6   33.29    2.61
  -3   4   5   31.64    2.99
  -3   4   5   29.76    1.59
   3  -4  -5   32.95    1.84
   3  -4  -5   30.43    1.38
   3  -4  -5   32.76    2.51
  -3   4   5   31.35    2.10
  -3   4   5   30.26    2.32
  -3   4   4  275.22    6.03
  -3   4   4  294.22    5.37
  -3   4   4  292.40    6.97
   3  -4  -4  292.82    4.38
  -3   4   3  100.67    3.40
   3  -4  -3  106.26    2.91
  -3   4   3  107.83    3.76
  -3   4   3  107.64    4.16
  -3   4   2  278.11    5.97
   3  -4  -2  274.52    5.40
  -3   4   2  262.27    6.14
   3  -4  -1  579.54    8.81
  -3   4   1  576.38    8.93
  -3   4   1  563.24    7.83
   3  -4   0    5.08    1.47
  -3   4   0    0.24    0.40
   3  -4   1  135.39    5.43
  -3   4  -2   20.77    1.97
   3  -4   2   17.40    2.16
   3  -4   3    1.24    0.96
  -3   4  -3    2.18    0.66
  -3   4  -4    0.20    1.02
   3  -4   4    1.40    1.05
   3  -4   5   75.12    4.91
   3  -4   6   -1.03    1.32
   3  -4   7    4.10    1.48
   3  -4   8    0.07    1.05
   3  -4   9   11.89    2.45
   3  -4  10   23.99    3.44
   3  -3 -15   -1.05    1.42
   3  -3 -14   -2.17    1.78
   3  -3 -13    5.12    1.61
   3  -3 -12    0.22    0.95
   3  -3 -12   -0.43    1.18
   3  -3 -11    6.81    1.53
   3  -3 -11    5.95    1.67
   3  -3 -11    5.53    1.42
   3  -3 -10    9.38    1.91
   3  -3 -10    5.43    1.31
   3  -3 -10    8.25    1.44
   3  -3  -9    7.24    1.47
   3  -3  -9    6.56    1.41
   3  -3  -9    8.10    1.29
   3  -3  -9    6.32    1.16
   3  -3  -8  182.47    5.27
  -3   3   8  178.59    7.18
   3  -3  -8  187.17    6.07
   3  -3  -8  183.19    7.87
   3  -3  -8  190.39    5.07
   3  -3  -8  189.06    6.60
   3  -3  -7    6.42    1.22
  -3   3   7    5.35    1.62
   3  -3  -7    6.30    0.87
   3  -3  -7    6.64    1.08
   3  -3  -7    6.47    1.02
  -3   3   6  100.73    3.05
   3  -3  -6   96.64    3.70
  -3   3   6   96.72    3.66
   3  -3  -6  100.23    2.87
   3  -3  -6   88.10    3.16
  -3   3   6  103.32    5.20
   3  -3  -6   94.87    4.05
   3  -3  -5    1.28    0.64
  -3   3   5    0.91    0.63
   3  -3  -5    1.00    0.47
  -3   3   5    2.08    0.77
  -3   3   5    0.84    0.50
   3  -3  -5    0.91    0.57
  -3   3   4  378.45    7.22
  -3   3   4  363.94    6.08
   3  -3  -4  374.05    7.15
  -3   3   4  373.65    5.91
   3  -3  -4  362.63    6.18
  -3   3   3  720.43    8.21
  -3   3   3  734.73    8.86
   3  -3  -3  738.11    8.85
   3  -3  -3  752.87    7.68
  -3   3   3  744.99    9.95
  -3   3   2  237.86    5.33
  -3   3   2  230.72    4.73
   3  -3  -2  234.35    4.49
  -3   3   2  222.94    5.35
  -3   3   1   19.08    2.28
   3  -3  -1    8.91    1.42
  -3   3   0  318.28    6.59
  -3   3   0  330.74    6.04
   3  -3   0  322.31    6.18
   3  -3   1  212.56    5.60
  -3   3  -1    0.00    0.36
   3  -3   2   29.69    2.42
   3  -3   3  501.15   10.80
   3  -3   4  191.59    7.28
  -3   3  -4  206.07    6.40
   3  -3   5   15.20    2.32
  -3   3  -5   13.28    1.82
   3  -3   6   23.49    2.96
   3  -3   7   39.22    3.70
   3  -3   8   24.60    3.09
   3  -3   9   13.70    2.49
   3  -3  10    0.97    1.17
   3  -3  11    1.09    1.26
   3  -2 -15    4.88    1.74
   3  -2 -14   10.63    2.46
   3  -2 -13    4.39    1.68
   3  -2 -13    4.48    1.51
   3  -2 -12   32.08    3.35
   3  -2 -12   28.73    3.49
   3  -2 -11   12.98    2.25
   3  -2 -11   11.44    2.01
   3  -2 -11   11.09    1.90
   3  -2 -10   50.98    3.68
   3  -2 -10   48.83    3.68
   3  -2 -10   50.83    4.05
   3  -2  -9   25.13    2.34
   3  -2  -9   22.02    2.24
   3  -2  -9   28.26    2.73
   3  -2  -9   24.29    2.41
   3  -2  -8   -0.17    0.64
   3  -2  -8   -0.02    0.68
   3  -2  -8    0.50    1.17
   3  -2  -8    0.64    0.69
   3  -2  -8    0.94    0.74
   3  -2  -7    2.88    1.26
  -3   2   7    3.62    1.59
   3  -2  -7    3.97    0.83
   3  -2  -7    2.21    0.59
   3  -2  -7    3.85    0.95
   3  -2  -7    2.93    0.81
   3  -2  -6  437.00    8.31
   3  -2  -6  443.97    6.98
   3  -2  -6  423.04    7.53
   3  -2  -6  454.40   11.01
   3  -2  -6  435.09    7.87
   3  -2  -5  342.53    6.83
   3  -2  -5  329.86    5.95
  -3   2   5  333.98    5.84
   3  -2  -5  319.30    6.35
   3  -2  -5  325.59    5.26
   3  -2  -5  344.41    9.15
   3  -2  -4   11.16    1.13
  -3   2   4   12.50    1.30
   3  -2  -4   12.95    1.50
  -3   2   4    9.86    1.08
  -3   2   4   10.38    1.29
   3  -2  -4   13.31    1.39
  -3   2   3   60.25    2.58
  -3   2   3   61.84    2.06
  -3   2   3   58.21    2.46
   3  -2  -3   58.00    2.53
  -3   2   2    3.75    0.71
  -3   2   2    4.62    0.64
  -3   2   2    4.06    0.84
   3  -2  -2    4.97    1.15
  -3   2   1  868.06   10.33
   3  -2  -1  826.76    9.96
   3  -2  -1  808.43    8.73
  -3   2   0   39.63    2.86
   3  -2   0   45.23    2.51
  -3   2  -1   99.75    3.35
   3  -2   1  102.55    3.46
   3  -2   2    2.06    1.27
   3  -2   3   80.24    3.76
   3  -2   4   57.59    3.50
   3  -2   5   22.86    2.65
   3  -2   6    4.36    1.33
  -3   2  -6    7.90    1.45
   3  -2   7   16.71    2.70
   3  -2   8   94.19    5.72
   3  -2   9   25.56    3.20
   3  -2  10    1.47    1.09
   3  -2  11    2.76    1.60
   3  -2  12    0.05    1.15
   3  -1 -14    0.60    1.03
   3  -1 -13    8.54    2.02
   3  -1 -13    6.58    1.96
   3  -1 -12    5.48    1.62
   3  -1 -12    3.99    1.29
   3  -1 -11    5.74    1.54
   3  -1 -11    2.75    1.21
   3  -1 -10   84.42    5.06
   3  -1 -10   81.62    5.08
   3  -1 -10   83.96    5.05
   3  -1  -9   10.75    1.79
   3  -1  -9    9.81    1.60
   3  -1  -9    7.06    1.46
   3  -1  -9    8.96    1.53
   3  -1  -8  140.45    5.57
   3  -1  -8  145.83    5.63
   3  -1  -8  139.44    5.45
   3  -1  -8  142.69    5.36
   3  -1  -7  291.78    7.32
   3  -1  -7  282.62    9.89
   3  -1  -7  283.76    7.01
   3  -1  -7  281.91    6.78
   3  -1  -7  280.23    7.29
   3  -1  -6    0.30    0.57
   3  -1  -6    0.10    1.01
   3  -1  -6    0.16    0.52
   3  -1  -6    0.32    0.49
   3  -1  -6   -0.26    0.82
   3  -1  -5  210.95    5.07
   3  -1  -5  231.18    7.54
   3  -1  -5  208.08    4.67
   3  -1  -5  209.76    5.51
   3  -1  -5  211.48    4.89
   3  -1  -4  285.12    7.74
  -3   1   4  298.44    5.79
   3  -1  -4  284.64    6.16
   3  -1  -4  282.75    4.70
   3  -1  -4  293.52    5.47
  -3   1   3  514.66    6.58
   3  -1  -3  514.53    5.35
   3  -1  -3  509.67    8.02
  -3   1   3  527.55    7.43
   3  -1  -3  512.44    9.76
   3  -1  -3  533.56    6.70
  -3   1   2  340.18    3.57
   3  -1  -2  347.24    6.46
  -3   1   2  355.40    6.25
  -3   1   2  347.98    5.29
  -3   1   1  238.52    2.95
   3  -1  -1  246.56    5.75
  -3   1   1  244.22    5.53
   3  -1   0  141.14    4.25
   3  -1   1   80.64    3.02
   3  -1   2  370.91    6.68
   3  -1   3    0.97    0.90
   3  -1   4   65.84    3.38
   3  -1   5   31.52    2.66
   3  -1   6    3.43    1.29
  -3   1  -6    1.90    0.82
   3  -1   7   34.96    3.33
  -3   1  -7   38.96    2.94
   3  -1   8   23.45    2.99
   3  -1   9   89.88    5.81
   3  -1  10   26.59    3.26
   3  -1  11    5.48    1.79
   3  -1  12    0.34    1.06
   3  -1  13    1.10    1.32
   3   0 -14    4.83    1.80
   3   0 -14    0.31    1.41
   3   0 -13    5.66    1.76
   3   0 -13    2.66    1.53
   3   0 -12    4.51    1.54
   3   0 -12    2.38    1.41
   3   0 -11   19.07    2.64
   3   0 -11   20.19    3.16
   3   0 -10    8.79    1.79
   3   0 -10    9.96    2.30
   3   0  -9    9.07    1.74
   3   0  -9   10.70    1.90
   3   0  -9    9.09    2.02
   3   0  -8    0.89    0.83
   3   0  -8    0.69    0.78
   3   0  -8    2.97    1.23
   3   0  -8    0.03    1.17
   3   0  -7   32.94    3.53
   3   0  -7   38.30    2.76
   3   0  -7   35.29    2.67
   3   0  -7   34.09    2.84
   3   0  -7   36.29    2.58
   3   0  -6   11.49    1.35
   3   0  -6    9.77    1.78
   3   0  -6    9.84    1.28
   3   0  -6    9.47    1.39
   3   0  -6   11.84    1.46
   3   0  -5   20.45    2.40
   3   0  -5   23.55    1.72
   3   0  -5   25.17    2.11
   3   0  -5   24.92    1.91
   3   0  -5   24.36    1.72
   3   0  -4    7.36    0.85
   3   0  -4    6.62    1.21
   3   0  -4    9.98    1.02
   3   0  -4    7.47    1.00
   3   0  -4    7.63    1.17
   3   0  -3  197.28    6.26
   3   0  -3  196.72    3.38
  -3   0   3  209.64    4.98
   3   0  -3  200.29    5.30
   3   0  -3  196.32    3.64
   3   0  -2  260.55    2.67
  -3   0   2  250.12    3.70
   3   0  -2  257.32    6.48
  -3   0   2  264.16    5.49
   3   0  -2  263.32    5.84
  -3   0   1   17.55    1.02
   3   0  -1   18.20    1.68
  -3   0   0   12.51    1.44
   3   0   0   12.04    1.41
   3   0   1    3.11    0.91
   3   0   2  393.60    7.32
   3   0   2  419.88    7.03
   3   0   3  442.43    7.52
   3   0   4  137.41    4.39
  -3   0  -5   22.61    2.08
   3   0   5   25.06    2.34
   3   0   6  131.96    5.22
  -3   0  -6  130.32    4.89
   3   0   7   78.54    4.49
  -3   0  -7   77.42    3.99
   3   0   8   21.88    2.71
  -3   0  -8   30.03    2.71
   3   0   9  131.74    6.94
   3   0  10   10.34    2.26
   3   0  11   29.65    3.48
   3   0  12   -0.48    1.30
   3   0  13    6.50    2.01
   3   0  14    6.11    1.88
   3   1 -13    3.01    1.96
   3   1 -13    4.47    1.55
   3   1 -12   -1.02    1.06
   3   1 -12    0.43    1.64
   3   1 -11    0.02    0.82
   3   1 -11    1.72    1.69
   3   1 -10   11.17    2.63
   3   1  -9   79.00    5.65
   3   1  -8   95.61    5.61
   3   1  -7   14.05    1.87
   3   1  -7   15.62    2.24
   3   1  -6    3.95    1.27
   3   1  -6    3.28    0.99
   3   1  -6    3.72    1.07
   3   1  -5    2.12    0.59
   3   1  -5    2.16    0.79
   3   1  -5    1.69    0.92
   3   1  -5    1.07    0.94
   3   1  -4   63.10    4.06
   3   1  -4   59.94    3.24
   3   1  -4   59.57    2.97
   3   1  -4   62.39    2.25
   3   1  -3   51.52    3.47
   3   1  -3   39.54    1.47
   3   1  -3   44.95    2.77
   3   1  -2   24.03    2.30
   3   1  -2   21.73    1.98
  -3  -1   1   55.45    2.83
   3   1  -1   52.13    2.79
   3   1  -1   53.63    2.84
  -3  -1   1   51.70    1.08
   3   1   0   50.67    2.44
  -3  -1   0   50.61    2.46
   3   1   0   54.06    2.84
  -3  -1  -1   29.90    1.02
  -3  -1  -1   30.02    1.75
   3   1   1   25.42    2.00
  -3  -1  -2   24.74    1.32
   3   1   2   20.40    1.75
  -3  -1  -3   33.33    1.82
   3   1   3   33.26    2.24
   3   1   3   30.62    1.97
  -3  -1  -4 1607.27   15.65
   3   1   4 1592.84   14.49
  -3  -1  -5 1044.97   13.02
   3   1   5 1049.49   12.28
  -3  -1  -6    7.73    1.35
   3   1   6    7.32    1.27
  -3  -1  -6    7.66    1.26
  -3  -1  -7    5.39    1.20
   3   1   7    3.78    1.03
  -3  -1  -7    4.03    0.96
  -3  -1  -8    1.64    0.93
   3   1   8    0.17    0.92
   3   1   9  132.84    6.64
   3   1  10   99.28    6.11
   3   1  11  127.85    7.12
   3   1  12   37.23    3.96
   3   1  13    2.31    1.49
   3   1  14    0.33    1.18
   3   1  15    0.95    1.30
   3   2 -12    4.78    2.42
   3   2 -11    3.81    2.32
   3   2 -10    2.89    1.87
   3   2  -9    3.18    1.62
   3   2  -8   56.09    4.72
   3   2  -7   73.15    4.90
   3   2  -6   -0.14    0.74
   3   2  -6    2.06    1.32
   3   2  -5    9.13    1.99
   3   2  -5   11.34    1.60
   3   2  -5   11.72    1.86
   3   2  -4   79.01    4.82
   3   2  -4   84.68    4.14
   3   2  -4   91.80    4.06
   3   2  -3   26.74    2.22
   3   2  -3   25.44    2.48
   3   2  -2  422.67    9.22
   3   2  -2  408.81    8.05
   3   2  -1  723.34   10.71
   3   2  -1  714.26   10.35
   3   2   0    2.33    0.42
   3   2   0    4.42    1.15
   3   2   0    5.22    1.52
   3   2   1   99.91    2.17
   3   2   1  117.36    3.29
   3   2   1  114.50    4.26
  -3  -2  -2   76.54    2.22
  -3  -2  -2   80.70    2.37
   3   2   2   73.86    3.31
   3   2   2   78.59    2.27
  -3  -2  -3  939.90    6.83
  -3  -2  -3  968.28    8.89
   3   2   3  976.25   11.63
  -3  -2  -3  970.59   11.76
  -3  -2  -4  149.50    4.20
  -3  -2  -4  164.25    5.22
   3   2   4  152.66    4.61
  -3  -2  -5   11.33    1.52
   3   2   5   13.37    1.50
  -3  -2  -6   11.58    1.56
   3   2   6    9.57    1.30
  -3  -2  -7   76.97    3.99
  -3  -2  -7   75.90    3.87
   3   2   7   71.90    3.61
  -3  -2  -8   -0.31    0.95
   3   2   8    0.22    0.80
  -3  -2  -8   -0.63    1.00
   3   2   9   -0.68    1.17
  -3  -2  -9   -1.33    0.83
  -3  -2  -9   -1.49    1.20
  -3  -2 -10   10.87    2.03
   3   2  10   10.81    2.17
  -3  -2 -11   12.19    2.21
   3   2  11    9.69    2.32
   3   2  12   30.29    3.62
   3   2  13    4.20    1.62
   3   2  14   -2.73    1.53
   3   2  15    8.27    2.13
   3   3 -11    4.63    2.68
   3   3 -10   -1.89    1.75
   3   3  -9   -0.81    1.83
   3   3  -8   15.21    2.90
   3   3  -7    2.84    1.55
   3   3  -6   65.33    4.48
   3   3  -5   58.82    3.77
   3   3  -5   62.37    4.08
   3   3  -5   53.35    4.45
   3   3  -4    3.03    1.34
   3   3  -4    3.77    1.22
   3   3  -4    4.48    1.15
   3   3  -3   34.03    3.23
   3   3  -3   37.22    2.82
   3   3  -2    4.88    1.22
   3   3  -2    4.84    1.29
   3   3  -1  216.41    6.34
   3   3  -1  206.21    5.89
   3   3   0  220.17    5.75
   3   3   0  227.65    6.10
   3   3   1  213.35    3.86
   3   3   1  230.45    5.09
   3   3   1  227.99    5.92
  -3  -3  -1  208.80    2.65
   3   3   2   19.07    1.25
  -3  -3  -2   20.33    1.11
   3   3   2   18.91    1.83
  -3  -3  -2   18.86    1.66
   3   3   2   17.84    1.17
  -3  -3  -3  143.22    3.64
   3   3   3  144.99    3.66
  -3  -3  -3  155.35    4.87
   3   3   3  144.40    4.67
  -3  -3  -4  291.81    5.77
   3   3   4  295.17    5.79
  -3  -3  -4  286.53    6.60
   3   3   4  297.25    6.58
   3   3   5   38.47    2.79
   3   3   5   30.92    2.38
  -3  -3  -6  328.64    3.45
  -3  -3  -6  340.84    7.75
   3   3   6  350.49    7.23
  -3  -3  -7    9.53    0.90
  -3  -3  -7    9.41    1.51
  -3  -3  -7    9.80    1.50
   3   3   7    9.09    1.31
  -3  -3  -8   21.40    1.60
  -3  -3  -8   23.84    2.46
  -3  -3  -8   22.92    2.35
   3   3   8   21.01    2.04
   3   3   9   -0.07    0.95
  -3  -3  -9    1.57    0.78
  -3  -3  -9    1.54    1.08
  -3  -3 -10    8.73    1.70
  -3  -3 -10    6.91    1.30
   3   3  10    7.79    1.79
   3   3  11   37.44    3.78
  -3  -3 -11   38.15    2.97
  -3  -3 -11   38.29    3.44
   3   3  12   -0.66    1.39
   3   3  13    0.62    1.08
   3   3  14    2.16    1.38
   3   3  15    1.83    1.27
   3   4 -10   -1.17    1.66
   3   4  -9   -1.87    2.09
   3   4  -8    4.07    1.89
   3   4  -7   35.27    4.00
   3   4  -6   18.52    2.79
   3   4  -5   63.90    4.53
   3   4  -4  120.61    5.68
   3   4  -3   20.64    2.31
   3   4  -3   18.92    2.11
   3   4  -2   59.85    3.58
   3   4  -1   -0.02    0.24
   3   4  -1   -0.52    1.00
   3   4   0   15.89    1.74
   3   4   1   64.31    2.59
  -3  -4  -1   63.66    3.24
   3   4   1   66.99    3.60
   3   4   2  102.53    3.20
  -3  -4  -2  108.91    4.11
   3   4   2  100.51    4.13
  -3  -4  -2  104.46    2.63
   3   4   2   99.43    3.24
  -3  -4  -3   17.68    1.28
   3   4   3   17.17    1.02
   3   4   3   15.41    1.38
  -3  -4  -3   16.92    1.62
   3   4   3   15.15    1.68
  -3  -4  -4   88.03    3.14
   3   4   4   89.11    3.29
  -3  -4  -4   83.39    3.48
   3   4   4   87.90    3.70
   3   4   5   44.53    2.61
  -3  -4  -5   36.47    2.42
   3   4   5   42.16    2.73
   3   4   6   75.91    3.57
  -3  -4  -6   73.03    3.50
   3   4   6   76.46    3.48
   3   4   6   71.69    3.33
  -3  -4  -7   20.70    2.13
  -3  -4  -7   21.66    2.19
   3   4   7   27.77    2.15
  -3  -4  -8    0.22    0.76
  -3  -4  -8    0.21    0.72
   3   4   8    1.01    0.74
   3   4   9    4.35    1.14
  -3  -4  -9    3.18    0.72
  -3  -4  -9    3.73    1.25
  -3  -4 -10   90.99    3.62
  -3  -4 -10   93.93    4.76
   3   4  10   98.78    4.91
  -3  -4 -11   87.77    3.92
  -3  -4 -11   87.35    4.88
   3   4  11   92.02    5.34
  -3  -4 -12   -1.57    1.49
   3   4  12   -3.28    2.00
   3   4  13    3.51    1.48
   3   4  14   -3.85    1.72
   3   4  15   33.37    3.71
   3   5  -9    1.13    1.97
   3   5  -8    3.15    1.53
   3   5  -7    4.10    2.00
   3   5  -6    7.24    2.15
   3   5  -5   76.80    5.24
   3   5  -4    3.99    1.51
   3   5  -3  112.13    5.52
   3   5  -2   39.45    3.18
   3   5  -2   42.34    3.18
   3   5  -1    3.21    0.52
   3   5  -1    4.34    1.21
   3   5  -1    3.42    1.06
   3   5   0   13.37    0.92
  -3  -5   0   15.55    1.76
   3   5   0   11.76    1.56
   3   5   0   11.41    1.72
   3   5   1   16.27    1.68
  -3  -5  -1   12.58    1.55
   3   5   1   15.66    2.04
   3   5   2    4.86    0.86
  -3  -5  -2    5.35    1.15
   3   5   2    6.28    1.53
   3   5   3   38.22    2.75
   3   5   3   32.30    2.13
  -3  -5  -3   30.80    2.36
  -3  -5  -3   27.69    1.75
   3   5   4  223.58    3.26
   3   5   4  227.46    5.64
  -3  -5  -4  228.08    5.81
   3   5   4  220.34    6.09
  -3  -5  -4  228.12    5.20
  -3  -5  -5   36.48    2.35
   3   5   5   37.44    2.58
   3   5   5   40.03    2.53
  -3  -5  -6   32.24    2.50
   3   5   6   31.50    2.42
  -3  -5  -6   30.54    2.18
   3   5   6   32.19    2.40
  -3  -5  -7   27.19    2.39
  -3  -5  -7   35.14    2.75
   3   5   7   28.49    2.41
  -3  -5  -7   33.61    2.44
   3   5   7   32.09    2.30
   3   5   7   31.65    2.37
  -3  -5  -8   17.10    2.22
  -3  -5  -8   14.92    1.89
   3   5   8   15.02    1.91
  -3  -5  -9   56.90    3.38
   3   5   9   57.66    3.22
   3   5  10    4.14    1.11
  -3  -5 -10    4.44    1.38
   3   5  11   33.52    3.03
  -3  -5 -11   35.40    3.01
  -3  -5 -12   57.97    3.97
   3   5  12   62.40    4.58
   3   5  13   64.78    4.94
   3   5  14    5.39    1.72
   3   6  -8   -0.95    1.70
   3   6  -7   -1.27    1.48
   3   6  -6    4.41    2.04
   3   6  -5    3.57    1.77
   3   6  -4   22.58    2.99
   3   6  -3   52.14    4.12
   3   6  -2    4.93    1.39
   3   6  -2    6.45    0.93
   3   6  -1   69.63    4.30
   3   6  -1   77.58    2.73
   3   6   0  167.31    3.78
   3   6   0  174.71    6.35
   3   6   0  184.35    6.46
   3   6   1   18.79    1.31
   3   6   1   20.68    2.19
   3   6   1   20.69    2.16
   3   6   2   18.51    1.85
  -3  -6  -2   18.15    1.88
   3   6   2   18.60    2.18
  -3  -6  -3    9.43    1.69
   3   6   3    8.61    1.37
  -3  -6  -3    7.70    1.17
  -3  -6  -4  154.40    5.05
   3   6   4  144.18    4.97
   3   6   4  149.47    5.34
   3   6   5  457.93    8.91
  -3  -6  -5  461.95    8.50
   3   6   5  455.62    8.94
  -3  -6  -6  349.73    7.84
  -3  -6  -6  369.33    8.60
   3   6   6  339.18    7.96
  -3  -6  -6  334.19    7.13
   3   6   6  347.30    7.70
  -3  -6  -7  163.60    5.87
  -3  -6  -7  171.99    6.21
  -3  -6  -7  149.76    4.82
   3   6   7  164.31    5.24
   3   6   7  157.64    5.73
   3   6   8   50.45    3.45
  -3  -6  -8   56.16    3.75
  -3  -6  -8   49.28    2.89
   3   6   8   57.00    3.16
  -3  -6  -9    4.46    1.56
  -3  -6  -9    5.42    1.33
   3   6   9    6.79    1.31
  -3  -6 -10    0.00    1.25
  -3  -6 -10    0.57    0.76
   3   6  10    1.59    0.89
  -3  -6 -11   86.32    5.55
  -3  -6 -11   89.10    4.42
   3   6  11   90.29    4.45
  -3  -6 -12   20.58    2.93
   3   6  12   17.63    2.45
   3   6  13   -0.06    1.58
  -3  -6 -13    5.30    2.01
  -3  -6 -14   -0.96    1.57
   3   6  14   -0.56    1.09
   3   7  -7   10.75    2.78
   3   7  -6   10.62    2.70
   3   7  -5    9.15    2.51
   3   7  -4   16.76    2.85
   3   7  -3    0.73    1.08
   3   7  -2   24.42    1.92
   3   7  -2   21.20    2.86
   3   7  -1   60.24    2.77
   3   7  -1   58.66    4.17
   3   7   0   -0.03    0.40
   3   7   0   -1.47    1.14
   3   7   1    6.55    0.95
   3   7   1    6.03    1.36
   3   7   1    6.28    1.50
   3   7   2   60.21    2.68
   3   7   2   67.42    3.73
   3   7   2   69.98    4.11
   3   7   2   69.33    3.84
  -3  -7  -3   80.65    4.10
   3   7   3   80.42    3.92
   3   7   3   82.91    4.39
   3   7   3   75.53    3.91
   3   7   4   19.98    2.10
  -3  -7  -4   22.17    2.08
   3   7   4   22.83    2.44
   3   7   5   42.10    3.01
  -3  -7  -5   41.94    2.70
   3   7   5   41.91    3.03
   3   7   6   34.83    2.76
  -3  -7  -6   37.99    2.56
   3   7   6   35.48    2.68
  -3  -7  -6   39.39    2.86
  -3  -7  -7  381.00    8.96
   3   7   7  370.69    9.07
  -3  -7  -7  361.54    7.55
   3   7   7  379.07    8.35
  -3  -7  -8   19.94    2.32
   3   7   8   16.91    2.20
  -3  -7  -8   19.10    1.80
   3   7   8   17.60    1.83
   3   7   8   16.88    1.85
  -3  -7  -9   14.07    1.57
   3   7   9   11.57    1.87
   3   7   9   12.01    1.62
  -3  -7  -9   16.41    2.31
  -3  -7 -10    3.67    1.42
  -3  -7 -10    2.15    0.90
   3   7  10    3.82    0.99
  -3  -7 -11    5.36    1.66
  -3  -7 -11    4.75    1.10
   3   7  11    6.74    1.34
  -3  -7 -12   39.88    4.08
   3   7  12   37.76    3.04
  -3  -7 -13   33.49    3.98
   3   7  13   29.76    3.16
  -3  -7 -14    3.81    1.67
   3   8  -5   18.35    3.48
   3   8  -4   20.93    3.39
   3   8  -3   -0.01    1.53
   3   8  -2   -1.57    1.47
   3   8  -1    2.28    0.80
   3   8  -1    0.85    1.18
   3   8   0   37.60    2.37
   3   8   0   36.53    3.45
   3   8   1  113.12    4.03
   3   8   1  119.61    5.85
   3   8   2    0.58    0.51
   3   8   2    0.71    0.87
   3   8   2   -0.17    0.98
   3   8   3    6.64    1.44
   3   8   3    6.43    1.05
   3   8   3    7.99    1.62
   3   8   3    8.72    1.92
   3   8   4    0.22    0.83
   3   8   4    1.00    1.12
   3   8   4    0.07    0.66
   3   8   5   29.11    2.75
  -3  -8  -5   34.72    2.71
   3   8   5   30.66    2.65
   3   8   5   30.77    2.51
  -3  -8  -5   33.22    2.51
  -3  -8  -6    1.74    1.00
   3   8   6    0.70    1.02
  -3  -8  -6    0.66    0.75
   3   8   6    2.20    1.09
  -3  -8  -7    6.83    1.47
   3   8   7    8.43    1.65
  -3  -8  -7    6.63    1.17
   3   8   7    4.41    0.54
   3   8   7    7.34    1.39
  -3  -8  -8   33.53    3.06
   3   8   8   36.17    3.19
  -3  -8  -8   33.11    2.35
   3   8   8   36.17    2.65
   3   8   9    1.39    0.94
  -3  -8  -9    5.83    1.13
   3   8   9    3.35    1.01
  -3  -8  -9    6.05    1.61
  -3  -8 -10    8.99    2.00
   3   8  10    6.15    1.60
  -3  -8 -10    9.17    1.27
   3   8  10    9.93    1.44
  -3  -8 -11    6.09    1.81
   3   8  11    6.11    1.22
  -3  -8 -12    3.94    1.59
   3   8  12    3.41    1.08
  -3  -8 -13    6.68    2.01
  -3  -8 -14   42.02    4.75
   3   9  -4    4.62    2.01
   3   9  -3    9.31    2.34
   3   9  -2    0.01    1.34
   3   9  -1    0.81    1.26
   3   9   0    4.46    1.65
   3   9   1    7.41    1.27
   3   9   1    8.79    1.80
   3   9   1    5.86    1.67
   3   9   2   29.17    2.96
   3   9   2   28.54    3.01
   3   9   2   27.18    2.21
   3   9   3   26.08    2.19
   3   9   3   34.23    3.19
   3   9   3   31.22    3.20
   3   9   4    1.85    1.11
   3   9   4    2.07    1.46
   3   9   5   30.68    2.94
   3   9   5   32.51    2.90
   3   9   5   32.02    2.74
   3   9   6   15.72    2.30
   3   9   6   16.07    2.10
   3   9   6   17.02    1.90
  -3  -9  -6   17.50    2.10
  -3  -9  -7    0.41    0.98
   3   9   7    0.75    0.98
   3   9   7   -0.57    0.72
   3   9   7    0.28    0.85
   3   9   8    3.05    0.40
   3   9   8    6.38    1.36
   3   9   8    5.61    1.48
  -3  -9  -8    6.01    1.44
   3   9   9    3.55    1.07
  -3  -9  -9    5.79    1.66
   3   9   9    5.51    1.55
   3   9  10   43.58    3.91
   3   9  10   47.30    3.04
  -3  -9 -10   47.07    4.07
  -3  -9 -11   20.76    2.99
   3   9  11   19.71    2.77
   3   9  11   19.23    1.91
  -3  -9 -12    0.74    1.22
  -3  -9 -13    4.39    1.87
  -3  -9 -14    3.37    1.78
   3  10  -2   -1.81    1.58
   3  10  -1    6.94    2.01
   3  10   0    3.39    1.68
   3  10   1    0.21    1.12
   3  10   1    0.34    1.42
   3  10   2    2.83    1.25
   3  10   2    2.30    1.46
   3  10   3    3.24    1.34
   3  10   3    3.85    1.53
   3  10   4   34.53    3.33
   3  10   4   33.76    3.39
   3  10   5    0.70    0.98
   3  10   5    0.39    1.04
   3  10   6   30.33    3.18
   3  10   6   31.57    2.96
   3  10   7   19.26    2.57
   3  10   7   17.27    2.15
   3  10   8   93.23    5.53
   3  10   8   91.33    4.68
  -3 -10  -8   93.52    5.21
   3  10   9   18.27    2.66
  -3 -10  -9   20.96    2.72
   3  10  10   28.49    3.33
  -3 -10 -10   25.22    3.04
  -3 -10 -11    1.01    1.11
   3  10  11   -0.03    1.19
   3  10  12   24.86    3.33
  -3 -10 -12   31.20    3.79
  -3 -10 -13   70.92    5.92
   3  11  -1    3.27    1.85
   3  11   0    5.63    2.15
   3  11   1    0.60    1.44
   3  11   1   -1.72    1.47
   3  11   2    7.25    1.75
   3  11   2    5.81    1.88
   3  11   3    1.91    1.41
   3  11   3    2.92    1.68
   3  11   4    0.07    1.17
   3  11   4    0.62    1.24
   3  11   5    5.10    1.67
   3  11   5    7.66    1.86
   3  11   6   56.68    4.63
   3  11   6   53.42    4.03
   3  11   7    5.78    1.76
   3  11   7    8.45    1.77
   3  11   8    3.53    1.65
   3  11   9    0.03    1.05
  -3 -11  -9   -0.84    1.14
  -3 -11 -10    7.95    1.95
   3  11  10    3.28    1.42
  -3 -11 -11   20.40    3.00
   3  11  11   21.56    3.15
  -3 -11 -12    0.23    1.21
   3  12   1   -0.76    1.72
   3  12   1    1.61    1.61
   3  12   2    6.23    2.08
   3  12   2    7.16    2.22
   3  12   3    2.30    1.37
   3  12   3    3.61    1.75
   3  12   4    3.13    1.54
   3  12   4    6.50    2.13
   3  12   5    4.08    1.67
   3  12   5    3.08    1.48
   3  12   6    0.19    1.07
   3  12   7    7.08    1.96
   3  12   8   17.01    2.81
   3  12   9    2.88    1.40
  -3 -12 -11   -1.15    1.26
  -3 -12 -12    5.13    1.80
  -4  12  10    3.46    2.12
  -4  12   9    6.27    2.56
  -4  11  12    5.03    2.45
  -4  11  11   10.51    2.84
  -4  11  11    8.58    2.22
  -4  11  10   -1.21    1.96
  -4  11  10    0.81    1.30
  -4  11   9   -2.31    2.26
  -4  11   9    1.50    1.37
  -4  11   8   10.01    2.20
  -4  11   7   -0.03    1.30
  -4  11   6   -1.15    1.33
  -4  11   5    1.26    1.16
  -4  11   4   20.33    2.73
  -4  11   3    4.95    1.49
   4 -11  -2    0.93    0.90
   4 -11  -1   14.37    2.46
   4 -11   0    0.61    1.15
   4 -11   1   13.05    2.61
   4 -11   2    1.04    1.47
  -4  10  13    8.35    2.58
  -4  10  12   -0.66    1.65
  -4  10  12   -0.83    1.15
  -4  10  11    1.00    1.83
  -4  10  11   -0.76    1.15
  -4  10  10   23.01    3.04
  -4  10  10   24.79    3.85
  -4  10   9   10.94    2.87
  -4  10   9    8.72    2.01
  -4  10   8   24.16    3.20
  -4  10   8   16.95    3.21
  -4  10   7    0.76    1.04
  -4  10   6   12.31    2.22
  -4  10   5   49.73    4.13
   4 -10  -4    5.67    1.30
  -4  10   4    4.60    1.48
   4 -10  -3    9.35    1.71
  -4  10   3    7.16    1.63
   4 -10  -2   10.51    1.99
   4 -10  -1   20.12    2.73
   4 -10   0    3.32    1.30
   4 -10   1   12.11    2.42
   4 -10   2    0.67    1.27
   4 -10   3   11.19    2.73
  -4   9  14   13.25    2.95
  -4   9  13    2.22    1.88
   4  -9 -12    4.09    1.66
  -4   9  12    5.66    2.30
  -4   9  12    3.32    1.63
  -4   9  11   11.41    2.84
  -4   9  11    6.25    1.77
  -4   9  10   38.26    4.52
  -4   9  10   41.75    3.88
  -4   9   9   72.74    4.97
  -4   9   9   78.33    6.18
  -4   9   8    3.78    1.95
  -4   9   8    3.35    1.33
  -4   9   7   62.76    4.61
  -4   9   6    1.13    1.07
   4  -9  -6    1.21    0.40
  -4   9   5    8.43    1.87
   4  -9  -5    8.40    1.17
   4  -9  -4   28.31    2.25
  -4   9   4   26.46    2.51
  -4   9   4   26.16    2.89
  -4   9   3   70.11    4.47
   4  -9  -3   81.12    4.28
  -4   9   3   78.75    4.47
  -4   9   3   78.42    3.93
   4  -9  -2    4.15    1.40
  -4   9   2    2.43    1.07
   4  -9  -1    7.62    1.82
   4  -9   0   -0.22    1.25
   4  -9   1    2.63    1.53
   4  -9   2    8.41    2.18
   4  -9   3    1.64    1.42
   4  -9   4    8.30    2.39
   4  -8 -13   10.08    2.69
  -4   8  13    8.18    2.48
  -4   8  12   24.77    3.65
   4  -8 -12   26.92    3.59
  -4   8  11   22.40    3.54
  -4   8  11   20.94    2.83
   4  -8 -11   22.35    3.22
  -4   8  10    9.42    2.44
  -4   8  10    6.84    1.56
  -4   8   9    8.80    2.63
  -4   8   9   10.79    2.01
  -4   8   8   11.65    2.56
  -4   8   8   14.04    2.21
  -4   8   7  329.52    9.67
  -4   8   7  332.30   11.90
  -4   8   6   93.69    5.16
  -4   8   6   90.65    3.61
   4  -8  -6   90.46    2.34
   4  -8  -5   14.74    1.46
  -4   8   5   17.96    2.33
   4  -8  -4   18.86    1.81
  -4   8   4   16.33    2.28
  -4   8   3    2.03    1.15
   4  -8  -3    1.24    0.92
  -4   8   3   -0.07    0.90
   4  -8  -2   35.93    3.17
  -4   8   2   35.48    3.03
  -4   8   2   34.74    2.67
   4  -8  -1    1.59    1.09
  -4   8   1    2.25    0.95
   4  -8   0    6.78    1.68
   4  -8   1    9.30    2.12
   4  -8   2    7.72    1.92
   4  -8   3    2.56    1.51
   4  -8   4    0.13    1.27
   4  -8   5   -0.59    1.36
   4  -7 -13   56.62    5.25
   4  -7 -12    0.21    1.50
  -4   7  12   -0.13    1.55
   4  -7 -11    4.44    1.81
  -4   7  11    2.68    1.78
   4  -7 -10    9.98    2.20
  -4   7  10    4.27    1.87
  -4   7  10    9.22    1.88
  -4   7   9   38.07    4.23
  -4   7   9   34.61    3.12
   4  -7  -9   37.91    3.66
  -4   7   8   74.80    5.68
  -4   7   8   75.17    4.37
  -4   7   7   19.65    2.29
  -4   7   7   23.11    3.32
  -4   7   7   17.23    1.17
  -4   7   6  127.52    5.53
   4  -7  -6  122.57    2.78
  -4   7   6  121.24    3.78
  -4   7   5    0.87    0.95
   4  -7  -5    1.20    0.78
  -4   7   5    1.05    0.88
  -4   7   4    8.67    1.74
   4  -7  -4    6.95    1.13
   4  -7  -3   75.95    4.04
  -4   7   3   80.25    4.33
  -4   7   2    4.87    1.42
  -4   7   2    3.16    1.07
   4  -7  -2    1.84    1.12
  -4   7   1    2.39    0.91
   4  -7  -1    2.52    1.08
  -4   7   0  185.41    6.44
   4  -7   0  176.41    7.40
   4  -7   1   28.30    3.20
   4  -7   2   12.58    2.28
   4  -7   3    1.27    1.24
   4  -7   4   19.99    3.00
   4  -7   5   88.95    6.33
   4  -7   6    7.81    2.21
   4  -7   7    0.09    1.26
   4  -6 -14   -1.93    1.97
   4  -6 -13    9.50    2.26
   4  -6 -12   21.10    3.09
  -4   6  12   17.80    3.03
  -4   6  11    5.24    2.21
   4  -6 -11    2.69    1.26
  -4   6  10    0.46    1.43
   4  -6 -10   -1.26    1.27
   4  -6  -9    6.16    1.78
  -4   6   9    1.23    2.01
  -4   6   9    3.33    1.06
   4  -6  -8   11.37    2.07
  -4   6   8   11.21    2.76
  -4   6   8   12.11    1.85
  -4   6   7   53.29    4.66
  -4   6   7   51.14    3.33
   4  -6  -7   48.22    1.52
   4  -6  -7   50.10    1.27
  -4   6   7   53.58    2.12
   4  -6  -6   49.78    2.12
  -4   6   6   50.69    3.27
  -4   6   6   52.55    4.46
  -4   6   6   51.36    2.40
   4  -6  -5   47.91    2.53
  -4   6   5   44.65    3.05
  -4   6   5   46.72    2.63
   4  -6  -4   63.77    3.24
  -4   6   4   66.27    3.73
  -4   6   3    2.57    1.07
   4  -6  -3    4.43    1.31
   4  -6  -2    8.90    1.80
  -4   6   2   17.21    2.17
   4  -6  -1   20.79    2.45
  -4   6   1   21.09    2.23
  -4   6   1   21.98    2.02
   4  -6   0    2.19    1.23
  -4   6   0    4.47    1.10
   4  -6   1   35.98    3.52
  -4   6  -1   40.12    3.05
   4  -6   2   86.37    5.47
   4  -6   3   43.00    4.01
   4  -6   4   -1.39    1.37
   4  -6   5   75.16    5.60
   4  -6   6   14.60    2.76
   4  -6   7   30.49    3.88
   4  -6   8    9.43    2.42
   4  -5 -14   -6.13    2.16
   4  -5 -13    3.13    1.57
   4  -5 -12   -0.13    1.36
  -4   5  11   36.60    4.31
   4  -5 -11   35.58    3.66
  -4   5  10   98.13    6.40
   4  -5 -10   88.26    3.58
   4  -5 -10   91.28    5.45
   4  -5  -9    7.36    1.75
  -4   5   9    7.71    2.16
   4  -5  -9    8.94    1.67
   4  -5  -9    7.76    0.95
   4  -5  -9    9.72    1.25
   4  -5  -8    7.39    1.15
  -4   5   8    2.28    1.41
   4  -5  -8    5.95    1.52
   4  -5  -8    7.91    1.43
   4  -5  -8    6.15    0.73
  -4   5   8    6.48    1.32
   4  -5  -7    1.61    0.82
   4  -5  -7    1.32    0.97
   4  -5  -7    0.00    0.33
  -4   5   7    1.27    1.37
  -4   5   7   -0.08    0.69
  -4   5   7    0.17    0.46
   4  -5  -7    0.04    0.37
  -4   5   6  356.89    9.02
  -4   5   6  327.86    7.46
  -4   5   6  344.60   10.71
  -4   5   6  342.73    6.06
   4  -5  -6  341.16    5.26
  -4   5   5   64.67    3.82
  -4   5   5   60.37    3.20
  -4   5   5   67.05    4.87
  -4   5   5   63.94    2.92
   4  -5  -5   62.47    2.45
  -4   5   4   87.38    3.78
  -4   5   4   88.06    3.69
   4  -5  -4   95.87    3.25
  -4   5   4   95.12    4.51
  -4   5   3    1.57    0.83
   4  -5  -3    2.92    0.85
  -4   5   3    1.42    0.68
  -4   5   3    0.01    0.56
  -4   5   2  109.35    4.46
   4  -5  -2  123.72    4.51
   4  -5  -1  224.11    6.74
  -4   5   1  229.68    6.71
   4  -5   0   71.15    4.27
  -4   5   0   71.93    3.96
  -4   5   0   69.91    3.53
   4  -5   1  188.53    7.39
  -4   5  -1  203.58    6.42
   4  -5   2   33.03    3.36
  -4   5  -2   41.51    3.09
   4  -5   3   87.95    5.61
   4  -5   4   86.21    5.74
   4  -5   5   30.34    3.58
   4  -5   6    9.54    2.22
   4  -5   7   12.42    2.64
   4  -5   8    0.74    1.21
   4  -5   9    0.25    1.28
   4  -4 -14   14.15    2.77
   4  -4 -13   -1.61    1.91
   4  -4 -12   12.22    2.43
   4  -4 -11   -0.45    1.53
   4  -4 -11    0.94    0.83
   4  -4 -10   -1.51    1.38
  -4   4  10   -1.00    1.56
   4  -4 -10    1.22    0.77
   4  -4 -10    0.88    0.77
   4  -4  -9    0.01    1.09
   4  -4  -9    0.13    0.75
  -4   4   9    1.63    1.74
   4  -4  -9    0.21    0.71
   4  -4  -9    1.27    0.66
   4  -4  -8  106.89    3.46
   4  -4  -8  104.37    4.11
  -4   4   8  108.88    6.20
   4  -4  -8  101.53    4.99
   4  -4  -8  109.28    4.69
  -4   4   7   35.89    2.79
   4  -4  -7   39.05    2.60
  -4   4   7   34.75    3.48
  -4   4   7   37.68    2.58
   4  -4  -7   38.56    2.95
  -4   4   7   35.75    2.03
   4  -4  -7   35.97    1.84
   4  -4  -7   36.73    2.33
  -4   4   6   70.01    3.78
  -4   4   6   69.76    4.73
  -4   4   6   63.82    3.15
   4  -4  -6   69.32    3.70
  -4   4   6   70.74    2.87
   4  -4  -6   63.61    3.05
   4  -4  -5    3.43    1.02
  -4   4   5    3.38    0.95
  -4   4   5    2.01    1.42
  -4   4   5    3.47    0.92
   4  -4  -5    4.25    0.80
  -4   4   5    3.06    0.85
  -4   4   4   27.58    1.97
  -4   4   4   30.18    2.14
   4  -4  -4   34.13    1.96
  -4   4   4   30.67    2.48
  -4   4   3  760.68   10.04
   4  -4  -3  743.92    9.12
  -4   4   3  755.31   11.59
  -4   4   2   20.40    2.29
   4  -4  -2   36.85    2.61
   4  -4  -1   54.69    3.14
   4  -4   0   45.43    2.88
  -4   4   0   40.93    2.90
   4  -4   1  195.75    6.42
  -4   4  -1  200.82    6.48
  -4   4  -1  201.93    5.96
   4  -4   2  155.84    6.29
  -4   4  -2  165.56    5.75
   4  -4   3   94.51    5.51
  -4   4  -3  100.75    4.78
   4  -4   4   15.70    2.42
   4  -4   5   41.35    4.05
   4  -4   6    9.55    2.27
   4  -4   7    2.63    1.48
   4  -4   8    4.66    1.77
   4  -4   9   11.10    2.37
   4  -4  10   -0.51    1.32
   4  -3 -14    4.19    1.82
   4  -3 -13   23.73    3.38
   4  -3 -12   30.71    3.65
   4  -3 -12   24.25    2.86
   4  -3 -11    5.05    1.62
   4  -3 -11    5.20    1.46
   4  -3 -10   56.64    4.21
   4  -3 -10   60.13    3.61
   4  -3 -10   52.56    3.63
   4  -3  -9  127.47    5.31
   4  -3  -9  126.29    4.65
   4  -3  -9  120.26    5.10
   4  -3  -9  119.92    5.63
  -4   3   8   -1.18    1.42
   4  -3  -8   -0.48    0.64
   4  -3  -8   -0.65    0.75
   4  -3  -8   -0.56    1.02
   4  -3  -8   -1.74    1.19
   4  -3  -7   73.92    3.89
   4  -3  -7   74.43    3.41
  -4   3   7   76.93    5.04
   4  -3  -7   75.40    3.05
   4  -3  -7   71.96    3.55
  -4   3   6   92.08    3.99
   4  -3  -6   93.81    3.62
  -4   3   6   96.35    5.44
   4  -3  -6   90.91    3.85
   4  -3  -6   85.48    2.93
   4  -3  -6   91.98    4.07
  -4   3   5   82.93    3.71
  -4   3   5   77.14    3.00
  -4   3   5   77.57    3.18
   4  -3  -5   73.10    3.39
  -4   3   4  105.63    4.12
  -4   3   4  101.20    3.16
  -4   3   4  108.69    3.83
   4  -3  -4  101.36    3.91
   4  -3  -3   -0.04    0.71
  -4   3   3    0.43    0.55
  -4   3   3    0.87    0.61
  -4   3   3    0.76    0.94
  -4   3   2   16.10    1.34
   4  -3  -2   18.86    1.60
  -4   3   2   15.91    1.61
   4  -3  -1   20.84    1.74
   4  -3   0    0.50    0.66
  -4   3  -1   93.50    4.26
   4  -3   1   94.64    3.96
  -4   3  -2   18.50    2.02
  -4   3  -2   21.80    2.02
   4  -3   2   22.54    2.21
   4  -3   3   15.99    2.09
  -4   3  -3   17.23    1.96
   4  -3   4   21.00    2.58
  -4   3  -4   26.10    2.42
   4  -3   5   11.77    2.07
   4  -3   6  125.72    6.94
   4  -3   7   18.56    2.98
   4  -3   8   73.94    5.62
   4  -3   9    8.66    2.17
   4  -3  10   -0.15    1.32
   4  -3  11   -0.62    1.11
   4  -2 -14    4.67    1.61
   4  -2 -13    3.64    1.46
   4  -2 -12   -0.43    1.17
   4  -2 -12    1.92    1.36
   4  -2 -11    0.89    1.07
   4  -2 -11    2.25    1.26
   4  -2 -10    2.10    1.14
   4  -2 -10    2.50    1.34
   4  -2 -10    1.46    0.93
   4  -2  -9    0.26    0.83
   4  -2  -9   -0.54    0.81
   4  -2  -9    0.46    0.79
   4  -2  -9    1.94    1.11
   4  -2  -8    6.59    1.32
   4  -2  -8    5.83    1.18
   4  -2  -8    4.25    1.44
   4  -2  -8    3.58    1.11
   4  -2  -7    7.09    1.24
   4  -2  -7    9.21    1.23
  -4   2   7    6.18    1.85
   4  -2  -7    7.16    1.13
   4  -2  -7    6.65    1.12
   4  -2  -6   26.80    1.89
   4  -2  -6   28.77    3.22
   4  -2  -6   25.44    2.21
  -4   2   6   24.41    2.96
   4  -2  -6   25.76    1.83
   4  -2  -6   25.11    2.07
   4  -2  -5  249.89    5.89
  -4   2   5  239.83    5.73
   4  -2  -5  238.43    4.95
   4  -2  -5  235.15    6.32
  -4   2   4   71.74    3.12
  -4   2   4   70.46    2.52
   4  -2  -4   71.96    3.54
  -4   2   3   17.37    1.10
  -4   2   3   19.69    1.66
   4  -2  -3   15.49    1.74
  -4   2   2  125.09    2.86
  -4   2   2  120.65    3.95
   4  -2  -1    8.97    1.59
   4  -2  -1    8.28    1.37
   4  -2   0  328.85    6.74
   4  -2   1  113.83    4.18
   4  -2   2   49.61    2.91
   4  -2   3   47.30    3.05
   4  -2   4   58.71    3.71
  -4   2  -4   59.91    3.47
   4  -2   5    6.64    1.55
  -4   2  -5    8.95    1.48
   4  -2   6    4.24    1.43
   4  -2   7   25.05    3.04
   4  -2   8   19.98    3.22
   4  -2   9   57.06    5.05
   4  -2  10   -4.77    1.79
   4  -2  11    0.39    1.21
   4  -2  12   -0.22    1.22
   4  -1 -13   -0.11    1.17
   4  -1 -13   -1.49    1.50
   4  -1 -12    1.78    1.21
   4  -1 -12    0.66    1.13
   4  -1 -11    6.68    1.61
   4  -1 -11    7.51    1.95
   4  -1 -10    3.43    1.35
   4  -1 -10    3.14    1.42
   4  -1  -9   29.71    2.80
   4  -1  -9   30.86    2.82
   4  -1  -9   26.98    2.64
   4  -1  -9   26.76    3.03
   4  -1  -8   10.99    1.61
   4  -1  -8    9.38    1.48
   4  -1  -8   10.27    1.52
   4  -1  -8   14.62    2.26
   4  -1  -7    1.31    0.80
   4  -1  -7    1.50    0.69
   4  -1  -7    0.85    0.60
   4  -1  -7    1.29    1.13
  -4   1   6   48.93    3.96
   4  -1  -6   45.60    2.40
   4  -1  -6   50.42    4.16
  -4   1   6   46.21    2.80
   4  -1  -6   47.18    3.27
   4  -1  -6   43.53    2.59
   4  -1  -6   42.72    2.53
   4  -1  -5   76.33    2.75
   4  -1  -5   76.16    4.79
   4  -1  -5   74.43    3.80
   4  -1  -5   78.56    3.11
   4  -1  -4  438.59    5.51
   4  -1  -4  462.07   10.94
   4  -1  -4  450.13    8.93
  -4   1   4  437.70    6.76
   4  -1  -4  463.96    6.97
  -4   1   3  233.77    4.79
   4  -1  -3  239.88    6.39
  -4   1   2   24.59    0.92
   4  -1  -2   20.46    1.93
  -4   1   2   25.66    1.67
  -4   1   1   17.66    0.82
  -4   1   1   16.13    1.85
   4  -1  -1   17.13    1.83
   4  -1   0    0.17    0.83
   4  -1   1    7.55    1.39
   4  -1   1    4.67    1.00
   4  -1   2 1141.70   13.24
   4  -1   3  541.30    9.52
   4  -1   4    0.35    0.69
  -4   1  -5    7.80    1.46
   4  -1   5    9.25    1.55
  -4   1  -5    9.63    1.43
  -4   1  -6   13.64    1.96
   4  -1   6   12.81    1.93
  -4   1  -6   16.55    2.00
   4  -1   7  130.80    6.41
   4  -1   8   85.90    5.76
   4  -1   9    1.88    1.36
   4  -1  10    7.12    2.10
   4  -1  11    5.34    1.96
   4  -1  12    1.54    1.39
   4   0 -13   -1.04    1.56
   4   0 -12    0.01    1.22
   4   0 -12   -0.91    1.56
   4   0 -11   18.31    2.67
   4   0 -11   16.10    3.05
   4   0 -10   37.47    3.43
   4   0 -10   32.25    3.74
   4   0  -9    5.46    1.32
   4   0  -9    3.56    1.24
   4   0  -9    3.53    1.48
   4   0  -8    1.84    0.83
   4   0  -8    0.45    0.79
   4   0  -8    1.33    0.82
   4   0  -8    2.25    1.39
   4   0  -7   49.90    2.91
   4   0  -7   50.20    3.09
   4   0  -7   54.74    3.39
   4   0  -7   47.42    3.66
   4   0  -6   91.24    3.49
   4   0  -6   91.85    5.80
   4   0  -6   88.24    3.58
   4   0  -6   90.94    4.61
   4   0  -6   95.35    4.18
   4   0  -5   35.01    3.35
   4   0  -5   33.99    1.92
  -4   0   5   35.60    2.55
   4   0  -5   35.98    2.89
   4   0  -5   32.12    2.34
   4   0  -5   30.14    1.83
   4   0  -4  243.03    4.17
   4   0  -4  249.33    8.13
   4   0  -4  243.92    4.59
   4   0  -4  263.93    7.22
   4   0  -3   10.12    0.69
  -4   0   3    9.98    1.72
   4   0  -3   10.10    1.67
   4   0  -3   10.33    1.62
   4   0  -2  331.50    8.20
   4   0  -2  337.20    7.71
  -4   0   2  352.46    8.34
  -4   0   2  337.13    4.78
  -4   0   1    1.56    0.57
  -4   0   1    4.02    1.38
   4   0  -1    2.23    1.16
  -4   0   0  150.41    4.92
   4   0   0  149.95    5.07
   4   0   1  162.72    5.32
   4   0   2    1.16    0.55
   4   0   2    2.87    0.99
   4   0   3   52.44    3.02
   4   0   4   98.47    4.26
  -4   0  -5   87.86    4.37
   4   0   5   83.45    3.99
  -4   0  -6    2.07    0.95
   4   0   6    2.07    1.01
  -4   0  -6    1.41    0.91
   4   0   7   43.32    3.41
  -4   0  -7   38.50    3.22
  -4   0  -7   42.50    3.16
   4   0   8   15.03    2.37
   4   0   9   45.89    4.28
   4   0  10   14.17    2.77
   4   0  11    2.24    1.42
   4   0  12    1.08    1.54
   4   0  13   11.05    2.55
   4   1 -13    4.31    2.17
   4   1 -12    0.99    2.08
   4   1 -11    2.77    1.44
   4   1 -11    3.03    1.72
   4   1 -10   -1.05    1.03
   4   1 -10    1.82    1.44
   4   1  -9   63.68    4.12
   4   1  -9   60.07    5.02
   4   1  -8  167.09    5.95
   4   1  -8  164.11    7.54
   4   1  -7    6.50    1.13
   4   1  -7    6.02    1.70
   4   1  -6   11.86    1.32
   4   1  -6   11.02    1.68
   4   1  -6    9.49    1.72
   4   1  -5    4.73    0.80
   4   1  -5    3.84    0.95
   4   1  -5    2.40    0.96
  -4  -1   5    5.12    1.20
   4   1  -5    4.97    1.36
   4   1  -4  199.18    7.58
  -4  -1   4  221.93    6.28
   4   1  -4  208.90    6.71
   4   1  -4  213.70    6.03
   4   1  -4  198.10    3.72
   4   1  -3  392.19    9.87
  -4  -1   3  409.27    8.31
   4   1  -3  394.60    8.91
  -4  -1   2  306.92    7.73
   4   1  -2  310.25    8.09
   4   1  -2  306.74    2.76
   4   1  -2  325.56    7.84
  -4  -1   1  139.39    4.90
  -4  -1   1  134.48    2.32
   4   1  -1  136.68    5.06
   4   1  -1  134.01    4.94
  -4  -1   0   15.29    1.71
   4   1   0   16.00    2.05
  -4  -1  -1   80.61    1.64
  -4  -1  -1   79.58    3.29
   4   1   1   78.74    3.77
  -4  -1  -2   24.83    1.77
  -4  -1  -2   24.95    1.28
   4   1   2   20.73    1.98
  -4  -1  -3   49.60    2.26
   4   1   3   45.45    2.92
   4   1   3   44.45    2.72
   4   1   4  112.15    4.41
  -4  -1  -5    3.30    1.25
   4   1   5    3.51    1.14
  -4  -1  -6   71.18    4.03
   4   1   6   61.02    3.51
  -4  -1  -7    6.77    1.44
   4   1   7    6.98    1.42
  -4  -1  -8   61.80    4.19
   4   1   8   66.00    4.23
   4   1   9   11.40    2.17
   4   1  10    1.55    1.51
   4   1  11   23.73    3.38
   4   1  12    6.01    2.18
   4   1  13    1.53    1.34
   4   1  14   29.11    4.01
   4   2 -12    1.52    1.75
   4   2 -11    0.30    1.96
   4   2 -10   10.09    1.95
   4   2 -10    8.84    2.65
   4   2  -9   10.17    1.73
   4   2  -9    9.71    2.37
   4   2  -8    0.77    0.84
   4   2  -8    0.66    1.64
   4   2  -7    8.95    1.32
   4   2  -7    8.04    1.87
   4   2  -6   29.38    3.08
   4   2  -6   31.47    2.06
   4   2  -5   10.48    1.04
   4   2  -5   10.09    1.60
   4   2  -5    9.12    1.74
   4   2  -4   11.15    1.59
  -4  -2   4   10.46    1.67
   4   2  -4   11.56    1.90
   4   2  -4   11.70    2.13
   4   2  -4   10.18    0.79
   4   2  -3    3.62    1.10
  -4  -2   3    5.61    1.12
   4   2  -3    5.03    1.29
   4   2  -2   -1.00    1.13
   4   2  -2    0.25    0.90
   4   2  -1  140.73    5.21
   4   2  -1  139.47    2.32
   4   2  -1  146.42    5.43
   4   2   0   60.63    1.42
   4   2   0   68.33    3.48
  -4  -2  -1  125.59    4.20
   4   2   1  134.69    5.23
  -4  -2  -2  182.04    3.38
  -4  -2  -2  191.25    4.56
   4   2   2  184.09    5.90
  -4  -2  -3  109.15    3.08
  -4  -2  -3  103.95    3.06
   4   2   3   99.83    4.33
  -4  -2  -4  175.87    4.52
  -4  -2  -4  176.60    5.96
   4   2   4  172.77    5.62
  -4  -2  -5    0.31    0.48
   4   2   5    0.72    0.80
  -4  -2  -5   -1.39    1.07
  -4  -2  -6   31.80    2.76
   4   2   6   30.68    2.49
  -4  -2  -7   53.40    3.44
  -4  -2  -7   51.31    3.61
   4   2   7   51.43    3.32
  -4  -2  -8  227.99    7.36
  -4  -2  -8  231.08    7.83
   4   2   8  224.97    7.19
   4   2   9   51.43    3.80
  -4  -2  -9   49.69    3.89
   4   2  10    3.61    1.50
   4   2  11    8.63    2.13
   4   2  12    9.96    2.38
   4   2  13   36.92    4.38
   4   2  14    1.41    1.39
   4   2  15    0.07    1.32
   4   3 -11   -4.61    2.71
   4   3 -10    3.02    1.76
   4   3  -9   15.37    2.23
   4   3  -9   17.44    3.37
   4   3  -8   -1.26    1.03
   4   3  -8    1.23    1.43
   4   3  -7   32.65    2.41
   4   3  -7   32.06    3.73
   4   3  -6   -0.03    0.61
   4   3  -6   -0.70    1.28
   4   3  -5   29.43    3.09
   4   3  -5   29.33    1.65
   4   3  -4   12.56    0.83
   4   3  -4   15.17    2.61
   4   3  -4   14.53    2.21
   4   3  -3    2.60    0.95
   4   3  -3    2.80    1.47
  -4  -3   3    2.58    0.99
   4   3  -3    2.27    1.13
   4   3  -2    7.14    1.57
   4   3  -2    8.68    1.57
   4   3  -1   -0.03    0.93
   4   3  -1    0.27    0.97
   4   3   0    5.41    1.27
   4   3   0    2.77    0.64
   4   3   0    4.33    1.68
   4   3   1   43.69    1.76
   4   3   1   49.78    2.73
  -4  -3  -1   44.33    1.17
   4   3   2  110.06    2.92
   4   3   2  121.76    5.12
  -4  -3  -3  757.22    8.48
   4   3   3  731.24    8.50
  -4  -3  -3  767.14   11.89
   4   3   3  729.91   11.78
  -4  -3  -4  641.46    8.62
  -4  -3  -4  658.96   11.30
   4   3   4  624.89   10.88
   4   3   5    8.65    1.44
  -4  -3  -5    9.12    1.41
  -4  -3  -6  158.37    5.91
   4   3   6  152.76    5.33
  -4  -3  -7  105.68    4.68
  -4  -3  -7   91.90    4.64
   4   3   7   93.59    4.32
  -4  -3  -8  126.85    5.51
  -4  -3  -8  116.24    5.48
   4   3   8  117.62    5.06
  -4  -3  -9  127.48    5.94
   4   3   9  132.12    5.69
   4   3  10  180.97    7.27
  -4  -3 -10  170.24    5.17
   4   3  11  131.07    6.86
   4   3  12    4.41    1.68
   4   3  13    3.23    1.89
   4   3  14    2.17    1.71
   4   3  15   14.06    2.85
   4   4 -10   -0.87    2.13
   4   4  -9    5.31    2.30
   4   4  -8    9.30    2.45
   4   4  -7    0.02    1.25
   4   4  -6    6.06    1.84
   4   4  -5    0.43    1.21
   4   4  -4    1.70    1.11
   4   4  -3  145.57    7.32
   4   4  -3  144.21    6.26
   4   4  -2  175.14    7.32
  -4  -4   2  178.72    6.39
   4   4  -2  160.43    6.30
   4   4  -2  182.63    6.35
   4   4  -1    7.85    1.60
  -4  -4   1    8.27    1.33
   4   4  -1    6.07    1.42
   4   4   0   20.10    1.46
   4   4   0   21.85    2.19
  -4  -4   0   26.56    2.34
   4   4   0   21.23    2.37
  -4  -4  -1    5.29    1.78
   4   4   1    0.98    0.62
  -4  -4  -2  652.52    6.10
   4   4   2  657.69    8.14
   4   4   2  674.54    8.86
  -4  -4  -2  714.63   11.39
   4   4   2  693.90   12.10
   4   4   3  219.38    4.94
  -4  -4  -3  217.76    4.33
  -4  -4  -3  230.24    6.60
   4   4   3  222.08    6.82
   4   4   4   60.27    2.82
  -4  -4  -4   64.01    3.53
   4   4   4   65.86    3.68
   4   4   5   19.31    1.81
  -4  -4  -5   19.24    2.11
   4   4   5   19.67    2.18
  -4  -4  -6   20.21    1.92
  -4  -4  -6   23.67    2.38
   4   4   6   19.59    2.12
   4   4   6   18.06    1.98
  -4  -4  -7   -0.02    0.68
   4   4   7    0.03    0.83
  -4  -4  -7   -0.80    1.02
  -4  -4  -8   51.59    3.50
  -4  -4  -8   49.59    3.60
   4   4   8   46.52    3.20
  -4  -4  -9  143.79    6.18
   4   4   9  140.16    5.65
   4   4  10    2.51    1.24
  -4  -4 -10    1.59    0.62
  -4  -4 -10    2.17    1.28
   4   4  11   29.55    3.14
   4   4  12    0.77    1.26
   4   4  13    3.47    1.35
   4   4  14   -0.90    1.43
   4   4  15    3.48    1.74
   4   5  -8   -0.18    1.79
   4   5  -7    1.29    1.41
   4   5  -6    1.26    1.40
   4   5  -5   -1.31    1.48
   4   5  -4   51.19    4.20
   4   5  -3    2.38    0.34
   4   5  -3    2.50    1.32
   4   5  -2   51.20    4.32
   4   5  -2   54.28    3.91
   4   5  -1   69.03    4.58
   4   5  -1   64.67    4.12
   4   5   0   91.24    4.72
  -4  -5   0  101.52    4.64
   4   5   0   87.27    4.59
   4   5   1   20.20    1.69
   4   5   1   18.38    1.96
  -4  -5  -1   21.21    2.17
   4   5   1   19.39    2.29
   4   5   2   12.27    1.44
   4   5   2   14.82    1.59
  -4  -5  -2   15.89    1.92
   4   5   2   12.12    2.04
   4   5   3   40.89    2.40
   4   5   3   41.53    2.09
  -4  -5  -3   44.47    3.07
   4   5   3   47.55    3.46
  -4  -5  -3   42.52    2.02
  -4  -5  -4   86.76    3.18
   4   5   4   87.46    3.55
  -4  -5  -4   91.38    4.18
   4   5   4   84.90    4.33
   4   5   5  284.10    6.73
  -4  -5  -5  290.98    7.43
   4   5   5  291.63    7.76
  -4  -5  -6   19.71    1.99
   4   5   6   18.70    1.92
  -4  -5  -6   21.58    2.13
   4   5   6   18.24    2.09
   4   5   7   12.88    1.78
  -4  -5  -7   14.09    1.80
   4   5   7   12.44    1.68
  -4  -5  -7   13.44    1.78
  -4  -5  -8   19.79    2.30
  -4  -5  -8   19.30    2.28
   4   5   8   17.74    2.02
   4   5   9   18.93    2.14
  -4  -5  -9   17.81    2.24
  -4  -5 -10  101.86    5.25
   4   5  10   99.06    4.87
  -4  -5 -11   25.89    2.90
   4   5  11   23.51    2.63
   4   5  12   -0.61    1.00
   4   5  13   -0.55    1.46
   4   5  14    1.54    1.25
   4   5  15    4.92    1.76
   4   6  -7    4.36    2.20
   4   6  -6   13.85    2.90
   4   6  -5    7.25    1.87
   4   6  -4    0.52    1.37
   4   6  -3    1.71    0.43
   4   6  -3    2.03    1.30
   4   6  -2   15.81    2.44
   4   6  -2   14.10    0.78
   4   6  -1   21.34    2.71
   4   6   0   16.24    2.28
   4   6   1   19.69    1.87
  -4  -6  -1   22.26    2.29
   4   6   1   16.62    2.19
   4   6   2    0.87    0.73
   4   6   2    0.05    0.64
  -4  -6  -2    1.22    0.94
   4   6   2    0.01    1.17
  -4  -6  -3    0.68    0.45
   4   6   3    1.13    0.64
   4   6   3   -0.29    0.72
  -4  -6  -3    2.43    1.08
   4   6   3    0.86    1.06
  -4  -6  -4    2.48    0.70
   4   6   4    2.78    0.65
   4   6   4    2.46    0.86
  -4  -6  -4    2.36    0.91
   4   6   4    2.38    1.12
   4   6   5   24.31    2.18
  -4  -6  -5   25.57    2.30
   4   6   5   28.00    2.59
  -4  -6  -6   61.59    3.33
   4   6   6   60.41    3.48
  -4  -6  -6   63.43    3.59
  -4  -6  -6   64.03    3.66
   4   6   6   60.71    3.72
   4   6   7   11.35    1.69
  -4  -6  -7   14.26    1.93
  -4  -6  -7   12.35    1.79
   4   6   7    9.78    1.56
  -4  -6  -7   11.98    1.71
  -4  -6  -8   24.81    2.60
  -4  -6  -8   24.22    2.41
   4   6   8   29.49    2.69
   4   6   8   23.48    2.47
  -4  -6  -9    8.46    1.79
   4   6   9    8.94    1.55
  -4  -6  -9    9.47    1.68
  -4  -6 -10   31.83    3.26
  -4  -6 -10   33.60    2.94
   4   6  10   31.43    2.81
   4   6  11   14.42    2.01
  -4  -6 -11   13.55    2.41
  -4  -6 -11   12.26    2.10
   4   6  12   33.39    3.20
  -4  -6 -12   38.19    3.95
  -4  -6 -13    2.83    1.50
   4   6  13    2.74    1.31
  -4  -6 -14   32.75    4.04
   4   6  14   30.48    3.70
   4   7  -6   29.78    4.18
   4   7  -5   -1.24    1.41
   4   7  -4   16.88    2.92
   4   7  -3   -0.64    1.17
   4   7  -2    2.32    1.50
   4   7  -1   22.98    1.22
   4   7  -1   24.21    3.02
   4   7   0   33.13    3.36
   4   7   1   13.73    1.84
   4   7   1   11.93    2.11
   4   7   2    1.97    0.93
   4   7   2    3.03    1.37
   4   7   3   56.62    3.39
  -4  -7  -3   51.26    3.48
   4   7   3   54.65    3.92
   4   7   4    2.94    0.78
   4   7   4    2.58    0.97
  -4  -7  -4    3.51    1.13
   4   7   4    2.76    1.25
  -4  -7  -4    0.08    0.35
   4   7   5   15.40    1.06
   4   7   5   18.61    2.04
  -4  -7  -5   19.26    2.18
   4   7   5   17.47    2.21
   4   7   6    1.99    1.03
  -4  -7  -6    1.89    0.97
   4   7   6    2.75    1.29
  -4  -7  -6    2.36    1.13
  -4  -7  -7   12.87    1.82
   4   7   7   12.48    1.88
  -4  -7  -7   13.08    1.72
   4   7   7   11.54    1.83
  -4  -7  -8   60.32    3.96
   4   7   8   58.34    3.94
  -4  -7  -8   62.02    3.64
   4   7   8   62.74    3.82
  -4  -7  -9    1.08    1.16
   4   7   9    2.25    1.38
   4   7   9    0.95    0.99
  -4  -7  -9    2.05    1.20
  -4  -7 -10    8.93    2.06
  -4  -7 -10    8.79    1.73
   4   7  10    6.42    1.51
  -4  -7 -11    5.26    1.65
   4   7  11   10.36    1.75
  -4  -7 -12   56.73    4.84
   4   7  12   53.03    3.77
   4   7  13   30.10    3.15
  -4  -7 -13   22.57    3.29
  -4  -7 -14    9.99    2.32
   4   8  -4    0.60    1.48
   4   8  -3   -1.24    1.40
   4   8  -2    3.37    1.62
   4   8  -1    8.00    2.08
   4   8   0   -0.50    1.16
   4   8   1   49.00    3.54
   4   8   1   46.34    4.02
   4   8   2   30.59    2.80
   4   8   2   23.96    2.97
   4   8   3   13.05    1.90
   4   8   3   19.07    3.23
   4   8   4   76.67    4.28
   4   8   4   87.99    5.20
   4   8   5   93.93    3.27
   4   8   5   99.29    4.92
  -4  -8  -5  105.11    4.19
  -4  -8  -5  105.65    4.90
   4   8   5  108.22    5.43
   4   8   6  127.11    5.52
  -4  -8  -6  141.18    5.58
   4   8   6  127.51    5.84
  -4  -8  -6  135.64    5.18
  -4  -8  -7   -0.43    1.11
   4   8   7   -1.65    1.33
   4   8   7    1.02    0.97
  -4  -8  -7    1.21    0.92
  -4  -8  -8   17.52    2.31
   4   8   8   15.00    2.21
  -4  -8  -8   17.55    1.94
   4   8   8   15.35    2.07
   4   8   9    1.99    1.04
  -4  -8  -9   -1.36    1.16
   4   8   9   -1.50    1.17
   4   8   9   -1.18    1.08
  -4  -8  -9   -1.07    1.24
   4   8  10   74.98    4.89
   4   8  10   77.70    4.33
  -4  -8 -10   80.17    5.19
  -4  -8 -11   30.88    3.47
   4   8  11   27.99    2.61
   4   8  12    2.28    1.07
  -4  -8 -12    1.21    1.50
  -4  -8 -13   13.47    2.58
  -4  -8 -14    0.38    1.38
   4   9  -3    6.12    2.15
   4   9  -2    8.85    2.32
   4   9  -1    1.17    1.45
   4   9   0   -0.43    0.99
   4   9   0    2.00    1.46
   4   9   1    1.00    1.06
   4   9   1    1.97    1.56
   4   9   2   20.23    2.54
   4   9   2   21.52    2.92
   4   9   3   38.95    3.31
   4   9   3   41.64    3.92
   4   9   4   45.67    3.58
   4   9   4   46.39    4.07
   4   9   5    2.61    1.09
   4   9   5    1.00    1.24
  -4  -9  -6  106.00    4.62
   4   9   6  102.91    5.32
   4   9   6  102.57    5.40
  -4  -9  -7   20.50    2.28
   4   9   7   20.33    2.49
   4   9   7   14.37    2.12
  -4  -9  -7   18.13    2.22
  -4  -9  -8    0.10    0.89
   4   9   8    0.18    0.99
   4   9   8   -2.38    1.15
   4   9   9   40.10    3.68
  -4  -9  -9   43.44    3.65
   4   9   9   42.46    3.24
  -4  -9 -10   -0.69    1.11
   4   9  10   -0.79    1.29
   4   9  10   -0.56    0.93
  -4  -9 -11   18.44    2.84
   4   9  11   16.00    2.61
   4   9  11   16.66    2.12
  -4  -9 -12   20.35    3.10
  -4  -9 -13    7.87    2.23
   4  10  -1    5.18    1.89
   4  10   0   25.07    3.19
   4  10   0   20.23    3.30
   4  10   1   -0.43    1.17
   4  10   1    4.49    1.77
   4  10   2    3.50    1.28
   4  10   2    5.16    1.98
   4  10   3    3.85    1.32
   4  10   3    6.55    2.08
   4  10   4   15.90    2.33
   4  10   4   12.12    2.35
   4  10   5    5.67    1.64
   4  10   5    6.82    1.83
   4  10   6    0.84    1.09
   4  10   6   -0.42    1.20
   4  10   7    6.02    1.77
   4  10   7    6.81    1.51
   4  10   8    3.72    1.39
  -4 -10  -8    5.96    1.50
   4  10   8    5.74    1.65
   4  10   9    3.05    1.32
  -4 -10  -9    6.92    1.75
   4  10   9    3.35    1.46
  -4 -10 -10    1.06    0.97
   4  10  10    2.06    1.33
   4  10  10   -0.05    0.96
  -4 -10 -11    5.21    1.75
   4  10  11    3.65    1.45
  -4 -10 -12    1.11    1.36
  -4 -10 -13   37.66    4.45
   4  11  -1   -0.01    1.34
   4  11   0    2.04    1.57
   4  11   0    0.96    1.49
   4  11   1    2.98    1.53
   4  11   1    7.45    2.38
   4  11   2    8.73    2.18
   4  11   2    8.12    2.35
   4  11   3   -0.20    1.05
   4  11   3    3.56    1.77
   4  11   4    2.86    1.50
   4  11   4   -0.17    1.23
   4  11   5   -0.67    1.32
   4  11   5    1.10    1.28
   4  11   6    7.83    1.89
   4  11   6    6.69    1.87
   4  11   7    9.60    2.01
   4  11   7    8.86    1.86
   4  11   8    3.74    1.49
  -4 -11  -9    1.56    1.01
   4  11   9    4.27    1.48
  -4 -11 -10    2.46    1.30
   4  11  10    4.11    1.63
  -4 -11 -11    5.36    1.86
   4  11  11    6.00    1.83
  -4 -11 -12   13.52    2.57
   4  12   1    2.88    1.79
   4  12   2    0.86    1.30
   4  12   2    1.04    1.71
   4  12   3    7.57    2.09
   4  12   3    4.76    2.26
   4  12   4    0.20    1.22
   4  12   4   -2.83    1.82
   4  12   5   -0.68    1.40
   4  12   5    0.27    1.40
   4  12   6   -2.38    1.33
   4  12   7   15.73    2.74
   4  12   8   10.62    2.27
   4  12   9   24.53    3.33
  -4 -12 -11    2.22    1.39
  -4 -12 -12   15.62    2.74
  -5  11  10    2.91    1.46
  -5  11   9    2.05    1.43
  -5  11   8    3.68    2.09
  -5  11   8    1.44    1.39
  -5  11   7    5.20    1.76
  -5  11   6   11.04    2.23
  -5  11   5   16.26    2.78
  -5  11   4    0.15    1.09
  -5  11   3   10.65    2.16
   5 -11   0    2.65    1.73
   5 -11   1   -4.04    1.81
  -5  10  12   17.23    2.89
  -5  10  11    1.50    1.91
  -5  10  11   -1.90    1.44
  -5  10  10   20.46    3.79
  -5  10  10   16.68    2.62
  -5  10   9   36.93    3.79
  -5  10   9   31.70    4.45
  -5  10   8   -1.71    1.99
  -5  10   8   -0.09    1.05
  -5  10   7   12.32    2.29
  -5  10   6   12.32    2.22
  -5  10   5    9.09    2.04
  -5  10   4   12.72    2.32
  -5  10   3    1.13    1.14
   5 -10  -3   -0.48    0.93
   5 -10  -2    2.66    1.27
   5 -10  -1    0.87    1.15
   5 -10   0    6.78    2.08
   5 -10   1    2.97    1.57
   5 -10   2    3.98    1.73
  -5   9  12    4.13    2.22
  -5   9  12    3.75    1.77
  -5   9  11   12.55    3.13
  -5   9  11   11.39    2.15
  -5   9  10   -1.76    1.86
  -5   9  10   -0.45    1.02
  -5   9   9   11.62    3.05
  -5   9   9    8.79    1.96
  -5   9   8    4.31    2.32
  -5   9   8    2.29    1.14
  -5   9   7    0.04    1.86
  -5   9   7    1.00    1.09
  -5   9   6   -0.08    1.06
   5  -9  -5    7.04    1.17
  -5   9   5    7.30    1.83
   5  -9  -4    5.47    1.27
  -5   9   4    4.20    1.50
   5  -9  -3   11.18    1.90
  -5   9   3   10.35    2.04
   5  -9  -2   70.54    4.71
   5  -9  -1    9.06    2.01
   5  -9   0   12.86    2.45
   5  -9   1   -1.18    1.32
   5  -9   2    5.26    1.89
   5  -9   3    6.23    1.95
   5  -9   4   -1.29    1.50
  -5   8  12    3.32    1.85
  -5   8  11   16.27    3.30
  -5   8  11   13.61    2.35
  -5   8  10    4.73    2.17
  -5   8  10    3.76    1.30
  -5   8   9    1.03    1.78
  -5   8   9    2.15    1.24
  -5   8   8    0.31    1.78
  -5   8   8    0.42    0.88
  -5   8   7   27.77    2.90
  -5   8   7   23.81    3.53
  -5   8   6   83.84    4.92
   5  -8  -6   75.48    2.86
  -5   8   5    5.43    1.64
   5  -8  -5    3.90    1.09
  -5   8   4    0.10    1.09
   5  -8  -4    0.70    0.81
  -5   8   4    2.37    1.30
  -5   8   3    0.44    0.99
   5  -8  -3   -0.28    0.99
  -5   8   3    0.69    1.16
   5  -8  -2   67.35    4.60
   5  -8  -1   27.24    3.10
   5  -8   0   67.75    5.15
   5  -8   1    2.44    1.56
   5  -8   2   15.44    2.86
   5  -8   3    6.31    2.04
   5  -8   4    3.90    1.80
   5  -8   5   21.01    3.50
   5  -7 -13   18.22    3.29
  -5   7  13   16.12    3.38
   5  -7 -12   15.64    2.78
  -5   7  12   15.04    3.23
  -5   7  11   14.35    3.21
  -5   7  10   21.86    3.54
  -5   7  10   23.80    2.78
  -5   7   9    2.79    2.05
  -5   7   9    1.05    0.88
  -5   7   8  175.79    9.12
  -5   7   8  161.44    6.44
   5  -7  -7   19.47    1.34
  -5   7   7   19.18    2.25
  -5   7   7   16.93    3.05
  -5   7   7   20.66    1.71
  -5   7   6    0.30    1.84
   5  -7  -6   -0.41    0.83
  -5   7   6    0.21    0.84
   5  -7  -5   28.01    2.43
  -5   7   5   27.60    2.66
  -5   7   4  122.62    5.61
   5  -7  -4  111.98    5.15
  -5   7   4  115.44    5.08
  -5   7   3    9.40    1.90
   5  -7  -3    8.06    2.12
  -5   7   3   11.43    2.42
   5  -7  -2    5.46    1.61
  -5   7   2    8.88    1.88
   5  -7  -1   41.31    3.91
   5  -7   0    2.43    1.47
   5  -7   1   42.80    4.24
   5  -7   2    6.49    1.91
   5  -7   3    2.37    1.48
   5  -7   4    2.48    1.64
   5  -7   5   -1.19    1.30
   5  -7   6    0.88    1.56
   5  -6 -13    3.52    1.85
   5  -6 -12   17.54    2.87
  -5   6  12   13.05    2.96
  -5   6  11   18.51    3.39
   5  -6 -11   23.81    3.23
   5  -6 -10   25.30    3.02
  -5   6  10   28.41    3.88
  -5   6   9   -8.38    2.42
  -5   6   9    0.14    0.93
  -5   6   8  157.60    8.40
  -5   6   8  140.79    5.64
  -5   6   8  143.09    4.07
   5  -6  -8  142.05    3.19
   5  -6  -8  138.86    3.26
  -5   6   7   84.88    6.05
  -5   6   7   76.78    4.04
   5  -6  -7   74.00    2.67
  -5   6   6  112.63    4.82
  -5   6   6  117.64    7.06
   5  -6  -6  111.61    3.63
  -5   6   5  112.91    4.82
  -5   6   5  119.06    7.06
   5  -6  -5  116.42    4.11
   5  -6  -4    3.28    0.98
  -5   6   4    2.82    0.98
   5  -6  -3   16.71    1.92
  -5   6   3   16.66    1.95
  -5   6   3   17.36    2.14
   5  -6  -2    0.33    0.91
  -5   6   2    2.61    1.34
   5  -6  -1   37.97    3.44
  -5   6   1   39.20    3.29
   5  -6   0  124.45    6.53
  -5   6   0  134.72    5.59
   5  -6   1   -4.17    1.83
   5  -6   2    6.26    2.07
   5  -6   3   13.52    2.62
   5  -6   4    1.59    1.57
   5  -6   5    2.33    1.52
   5  -6   6    1.53    1.34
   5  -6   7    0.36    1.28
   5  -5 -14   11.63    2.64
   5  -5 -13    0.73    1.18
   5  -5 -12   18.78    2.88
  -5   5  11   17.35    3.11
   5  -5 -11   21.05    2.97
  -5   5  10   47.96    4.84
   5  -5 -10   46.25    3.09
   5  -5 -10   48.48    4.08
  -5   5   9   68.85    5.58
   5  -5  -9   67.27    3.56
   5  -5  -9   65.83    4.40
  -5   5   8   37.84    4.14
  -5   5   8   36.36    2.84
   5  -5  -8   41.00    2.10
   5  -5  -8   45.44    2.97
  -5   5   7   20.51    1.99
  -5   5   7   17.23    2.78
   5  -5  -7   25.26    2.17
   5  -5  -7   21.42    1.67
  -5   5   6   13.66    1.76
  -5   5   6   16.41    2.87
   5  -5  -6   14.84    1.40
  -5   5   5    3.69    1.46
  -5   5   5    4.82    1.12
   5  -5  -5    4.90    0.92
  -5   5   4   17.87    1.74
   5  -5  -4   17.04    1.62
  -5   5   4   18.64    2.22
   5  -5  -3    7.48    1.15
  -5   5   3    5.64    1.22
  -5   5   3    6.29    1.17
  -5   5   3    8.01    1.53
  -5   5   2    0.45    0.54
   5  -5  -2    0.13    0.71
  -5   5   2    0.58    1.02
  -5   5   1  217.26    7.29
   5  -5  -1  203.35    6.69
   5  -5   0   34.43    3.07
  -5   5   0   34.08    3.15
   5  -5   1   -1.58    1.32
  -5   5  -1   -0.37    0.81
   5  -5   2   36.26    3.67
   5  -5   3   10.77    2.30
   5  -5   4  287.07   11.24
   5  -5   5   30.48    3.97
   5  -5   6    7.51    2.21
   5  -5   7    8.58    2.44
   5  -5   8    3.34    1.93
   5  -4 -14   -1.56    1.55
   5  -4 -13    2.52    1.39
   5  -4 -12    2.17    1.07
   5  -4 -11    5.46    1.61
   5  -4 -11    7.45    1.71
   5  -4 -10   11.53    2.08
  -5   4  10    8.23    2.23
   5  -4 -10   11.47    1.91
   5  -4  -9    1.42    1.11
  -5   4   9   -1.64    1.75
   5  -4  -9   -0.43    0.83
   5  -4  -9   -0.15    0.53
   5  -4  -9    0.46    0.94
   5  -4  -8   61.52    3.92
   5  -4  -8   65.89    3.56
  -5   4   8   65.23    5.28
   5  -4  -8   64.37    2.97
   5  -4  -8   60.69    3.58
  -5   4   7   63.19    3.77
  -5   4   7   67.03    5.26
   5  -4  -7   58.53    3.46
   5  -4  -7   58.32    2.61
  -5   4   6   28.67    2.57
  -5   4   6   28.95    3.39
  -5   4   6   26.07    2.00
   5  -4  -6   26.68    2.31
   5  -4  -5    2.34    1.08
  -5   4   5    2.20    0.89
  -5   4   5    1.51    1.49
  -5   4   5    2.04    0.75
   5  -4  -5    3.09    0.81
  -5   4   4   45.22    2.45
  -5   4   4   42.61    3.72
   5  -4  -4   46.85    2.99
   5  -4  -4   45.01    2.60
  -5   4   4   50.07    3.30
  -5   4   3   43.71    2.45
   5  -4  -3   43.56    2.62
  -5   4   3   45.77    3.08
  -5   4   2  142.84    4.48
  -5   4   2  144.13    5.64
   5  -4  -2  141.45    4.79
  -5   4   2  140.52    5.22
   5  -4  -1    5.86    1.66
  -5   4   1    5.09    1.77
   5  -4   0   12.47    1.79
  -5   4   0   12.92    1.98
  -5   4  -1   84.44    4.68
   5  -4   1   90.21    4.58
   5  -4   2  138.46    6.16
  -5   4  -2  143.13    5.79
   5  -4   3   45.40    3.77
   5  -4   4   34.87    3.72
   5  -4   5   10.44    2.31
   5  -4   6  101.78    6.91
   5  -4   7   21.68    3.50
   5  -4   8    3.75    1.79
   5  -4   9    6.11    2.02
   5  -3 -14   -0.16    1.49
   5  -3 -13   -3.39    1.66
   5  -3 -12   13.43    2.47
   5  -3 -11   16.21    2.42
   5  -3 -11   13.26    2.14
   5  -3 -10   -0.93    1.13
   5  -3 -10    0.83    1.21
   5  -3  -9   14.52    1.98
   5  -3  -9   14.37    1.80
  -5   3   9   12.90    2.60
   5  -3  -9   15.56    1.72
   5  -3  -9   14.93    2.17
   5  -3  -8   25.36    2.47
   5  -3  -8   23.82    2.15
  -5   3   8   23.24    3.39
   5  -3  -8   23.39    1.97
   5  -3  -8   26.39    2.62
   5  -3  -7  190.60    5.41
  -5   3   7  208.22    8.75
  -5   3   7  201.11    5.75
   5  -3  -7  189.59    6.53
   5  -3  -7  183.81    5.11
   5  -3  -7  200.23    6.31
  -5   3   6   72.60    3.70
  -5   3   6   74.86    5.15
   5  -3  -6   69.26    3.95
  -5   3   5  125.04    4.79
  -5   3   5  130.94    6.67
  -5   3   5  123.42    3.73
   5  -3  -5  120.27    4.93
  -5   3   4   49.08    3.00
  -5   3   4   43.59    3.81
  -5   3   4   42.96    2.04
   5  -3  -4   44.32    3.04
  -5   3   3    7.34    1.39
  -5   3   3    7.46    3.00
   5  -3  -3    8.79    1.98
  -5   3   3   11.29    1.98
  -5   3   2   57.09    2.48
  -5   3   2   52.52    3.09
  -5   3   2   71.08    3.89
   5  -3  -2   66.39    3.73
   5  -3  -2   65.86    3.31
  -5   3   1  187.10    6.51
   5  -3  -1  170.88    5.39
  -5   3   0  620.07   11.74
   5  -3   0  625.33   10.59
  -5   3  -1  144.20    5.88
   5  -3   1  147.19    5.47
  -5   3  -2   51.17    3.63
   5  -3   2   49.72    3.36
   5  -3   3   29.45    2.84
   5  -3   4  108.21    5.71
   5  -3   5    2.51    1.21
   5  -3   6   71.26    5.55
   5  -3   7   11.40    2.61
   5  -3   8   -1.12    1.58
   5  -3   9    5.75    1.97
   5  -3  10    1.29    1.44
   5  -2 -13   13.05    2.50
   5  -2 -12    6.50    1.70
   5  -2 -12    8.16    1.99
   5  -2 -11   -2.34    1.35
   5  -2 -11   -0.74    1.18
   5  -2 -10    5.36    1.32
   5  -2 -10    6.26    1.76
   5  -2  -9   13.77    1.94
   5  -2  -9   12.63    1.72
   5  -2  -9   12.49    1.73
   5  -2  -9   12.15    2.21
   5  -2  -8   28.87    2.27
   5  -2  -8   28.79    2.43
   5  -2  -8   29.11    2.94
   5  -2  -8   29.18    2.53
   5  -2  -7    1.15    0.84
   5  -2  -7    0.93    0.57
  -5   2   7   -1.32    1.59
   5  -2  -7    1.57    0.64
  -5   2   7    1.08    0.93
   5  -2  -7    0.64    1.00
   5  -2  -6   12.65    1.25
  -5   2   6   13.99    2.53
  -5   2   6   12.17    1.55
   5  -2  -6   10.44    1.59
  -5   2   5   15.91    1.70
  -5   2   5   19.83    2.95
  -5   2   5   16.50    1.96
   5  -2  -5   14.06    2.04
  -5   2   4  489.50   12.04
  -5   2   4  510.78    9.52
   5  -2  -4  467.65   10.03
  -5   2   4  492.62    8.54
  -5   2   3   17.78    1.07
  -5   2   3   16.89    2.55
   5  -2  -3   14.11    1.83
  -5   2   3   16.85    1.92
  -5   2   3   15.90    1.57
  -5   2   2    5.18    1.00
   5  -2  -2    4.51    1.21
  -5   2   2    3.89    1.37
  -5   2   2    4.60    0.59
  -5   2   2    3.10    0.95
  -5   2   1   17.90    2.05
   5  -2  -1   16.48    2.04
   5  -2  -1   16.27    1.78
  -5   2   0  140.82    5.50
   5  -2   0  132.92    4.83
  -5   2  -1  309.39    8.31
   5  -2   1  309.38    7.50
  -5   2  -2  384.34    9.49
   5  -2   2  381.01    8.75
  -5   2  -3  154.75    6.25
   5  -2   3  163.45    5.96
   5  -2   4    8.27    1.62
   5  -2   5    2.70    1.22
   5  -2   6    1.20    1.13
   5  -2   7   69.66    5.39
   5  -2   8   77.36    6.15
   5  -2   9   -0.93    1.57
   5  -2  10    4.63    2.11
   5  -2  11   -0.38    1.32
   5  -1 -12   -1.61    1.48
   5  -1 -12    2.54    1.92
   5  -1 -11   43.88    4.50
   5  -1 -11   35.10    3.53
   5  -1 -10   73.73    5.45
   5  -1 -10   72.02    4.50
   5  -1  -9    1.13    0.78
   5  -1  -9    2.29    1.04
   5  -1  -9    0.27    1.16
   5  -1  -8    2.79    1.00
   5  -1  -8    3.80    1.05
   5  -1  -8    2.36    1.36
   5  -1  -8    3.17    1.14
   5  -1  -7    7.55    1.21
   5  -1  -7    7.33    1.08
  -5   1   7    6.50    1.36
   5  -1  -7    6.08    1.24
   5  -1  -7    6.49    1.58
   5  -1  -6   94.91    3.28
  -5   1   6   97.70    5.75
  -5   1   6  107.50    4.60
   5  -1  -6   95.92    4.96
   5  -1  -6  101.03    4.25
   5  -1  -6   94.83    3.70
   5  -1  -5  208.24    4.15
  -5   1   5  218.48    8.21
   5  -1  -5  222.41    8.72
  -5   1   5  226.44    6.60
   5  -1  -5  217.66    7.27
  -5   1   4   16.16    1.44
  -5   1   4   13.84    2.20
  -5   1   4   13.71    1.75
   5  -1  -4   12.84    1.90
  -5   1   3   12.97    1.22
  -5   1   3   11.63    1.95
  -5   1   3   13.46    1.68
   5  -1  -3   11.43    1.69
  -5   1   2   10.33    1.17
  -5   1   2    8.78    1.61
  -5   1   2    7.13    1.30
   5  -1  -2    7.04    1.41
  -5   1   1   -0.35    1.27
  -5   1   1    0.15    0.19
  -5   1   1   -0.35    0.99
   5  -1  -1   -0.30    0.91
   5  -1   0    0.34    0.86
  -5   1   0   -1.31    1.44
  -5   1   0   -0.39    0.95
  -5   1  -1   61.08    3.72
   5  -1   1   61.89    3.60
   5  -1   1   62.20    3.37
   5  -1   2   28.79    2.51
  -5   1  -3   94.78    4.92
   5  -1   3   99.03    4.65
  -5   1  -4   56.54    3.83
   5  -1   4   56.85    3.62
   5  -1   5  140.93    5.84
   5  -1   6    0.48    0.88
   5  -1   7   82.79    5.36
   5  -1   8   41.61    4.16
   5  -1   9   25.80    3.65
   5  -1  10   -0.85    1.81
   5  -1  11    8.95    2.43
   5  -1  12   28.17    4.17
   5   0 -12    5.04    2.10
   5   0 -11    1.13    1.23
   5   0 -11    5.33    2.12
   5   0 -10   -0.56    0.83
   5   0 -10    1.04    1.76
   5   0  -9    8.16    1.46
   5   0  -9   10.11    2.40
   5   0  -8   23.22    2.11
   5   0  -8   20.42    2.03
   5   0  -8   21.19    2.95
   5   0  -7    2.50    0.85
   5   0  -7    1.41    0.66
   5   0  -7    0.55    1.19
   5   0  -6   38.23    2.22
   5   0  -6   37.75    2.14
  -5   0   6   37.57    2.95
   5   0  -6   37.25    3.42
   5   0  -6   37.87    2.83
   5   0  -5    3.83    0.58
  -5   0   5    4.37    1.17
   5   0  -5    3.73    0.93
   5   0  -5    2.84    1.24
   5   0  -4   21.95    1.06
  -5   0   4   22.86    2.85
   5   0  -4   25.45    3.16
  -5   0   4   23.07    2.26
   5   0  -4   25.81    2.76
  -5   0   3    4.18    0.66
  -5   0   3    3.89    1.41
  -5   0   3    4.30    1.10
   5   0  -3    3.91    1.31
  -5   0   2   10.25    1.73
  -5   0   2   10.39    1.52
  -5   0   2    9.84    0.96
   5   0  -2   11.35    1.76
  -5   0   1  129.48    5.37
  -5   0   1  132.66    5.21
   5   0  -1  123.69    5.25
  -5   0   1  122.45    3.37
  -5   0   0   47.96    3.44
   5   0   0   45.22    3.40
  -5   0  -1   72.38    3.72
   5   0   1   83.00    4.29
   5   0   2  273.38    7.58
   5   0   2  283.33    7.32
   5   0   3   -0.61    0.86
   5   0   4   13.84    1.83
  -5   0  -4   14.24    1.99
  -5   0  -5   34.58    3.09
   5   0   5   32.30    2.79
   5   0   6   90.16    4.77
   5   0   7    4.93    1.46
   5   0   8   26.47    3.13
   5   0   9    1.11    1.33
   5   0  10   12.40    2.57
   5   0  11   11.36    2.65
   5   0  12    2.82    1.84
   5   0  13   11.27    2.84
   5   1 -12    3.36    2.49
   5   1 -11   -1.21    1.89
   5   1 -10   -1.11    1.53
   5   1  -9   12.68    1.78
   5   1  -9   12.35    2.64
   5   1  -8    2.20    0.82
   5   1  -8    3.62    1.17
   5   1  -8    3.10    1.68
   5   1  -7   35.65    2.61
   5   1  -7   31.29    3.44
   5   1  -7   31.43    2.11
   5   1  -6    5.10    0.78
   5   1  -6    5.35    0.98
   5   1  -6    4.95    1.55
   5   1  -5   73.92    2.81
   5   1  -5   77.20    4.80
   5   1  -5   80.53    4.23
   5   1  -4   34.02    3.59
   5   1  -4   36.70    1.57
  -5  -1   4   42.85    3.08
   5   1  -4   38.64    3.30
   5   1  -3   15.87    0.61
   5   1  -3   21.67    2.66
  -5  -1   3   23.90    2.27
   5   1  -3   19.65    2.41
  -5  -1   2   33.86    2.94
   5   1  -2   29.29    2.83
  -5  -1   2   34.68    2.69
   5   1  -2   32.31    2.92
  -5  -1   1   74.80    4.06
  -5  -1   1   77.20    4.00
   5   1  -1   72.86    4.19
  -5  -1   1   71.94    2.03
  -5  -1   0   10.29    2.20
   5   1   0   36.05    3.94
  -5  -1  -1  565.05    3.93
  -5  -1  -1  604.49   10.23
   5   1   1  588.87   11.39
  -5  -1  -2  332.81    7.26
  -5  -1  -2  334.46    4.58
   5   1   2  323.60    8.48
   5   1   3   12.90    1.87
  -5  -1  -3   17.91    1.37
  -5  -1  -4  251.57    5.83
  -5  -1  -4  238.99    7.57
   5   1   4  237.21    6.93
  -5  -1  -5   15.74    2.18
   5   1   5   14.84    1.98
  -5  -1  -6  186.49    5.98
  -5  -1  -6  182.02    7.00
   5   1   6  184.33    6.56
   5   1   7  162.84    6.49
   5   1   8   10.26    1.90
   5   1   9   72.13    4.98
   5   1  10    1.66    1.30
   5   1  11   -0.20    1.45
   5   1  12    0.11    1.59
   5   1  13   14.63    3.05
   5   2 -11    6.52    2.48
   5   2 -10   -0.56    1.67
   5   2  -9    8.35    2.28
   5   2  -8    1.77    0.77
   5   2  -8   -0.58    1.50
   5   2  -7    5.26    0.90
   5   2  -7    6.79    1.86
   5   2  -6   27.48    3.22
   5   2  -6   24.47    1.50
   5   2  -5  129.58    6.41
   5   2  -4   12.91    2.10
   5   2  -3   27.74    3.00
  -5  -2   3   25.14    2.50
   5   2  -3   23.10    2.60
   5   2  -2   40.85    1.11
   5   2  -2   49.42    3.68
  -5  -2   2   54.44    3.48
   5   2  -2   46.96    3.54
   5   2  -1   63.50    3.94
  -5  -2   1   63.14    3.70
   5   2  -1   73.35    4.46
  -5  -2   0  288.84    7.50
   5   2   0  301.28    8.45
  -5  -2   0  268.47    3.01
  -5  -2  -1   14.78    1.97
   5   2   1   13.37    2.38
  -5  -2  -2    1.83    0.87
  -5  -2  -2    0.33    0.32
  -5  -2  -3   10.76    1.02
  -5  -2  -3   10.84    1.31
  -5  -2  -3   13.20    1.94
   5   2   3   11.38    1.85
  -5  -2  -4   92.90    3.33
  -5  -2  -4   87.72    3.28
  -5  -2  -4   95.96    4.87
   5   2   4   96.21    4.82
  -5  -2  -5   19.59    2.39
   5   2   5   20.29    2.32
   5   2   5   19.45    2.15
  -5  -2  -6    2.24    0.98
   5   2   6    2.11    0.91
  -5  -2  -6    1.06    0.98
  -5  -2  -7    1.01    0.83
   5   2   7    1.03    0.97
  -5  -2  -7    2.31    1.22
   5   2   8   81.46    4.65
   5   2   9   36.43    3.42
   5   2  10   19.13    2.85
   5   2  11    9.52    2.30
   5   2  12   -2.67    2.03
   5   2  13    5.18    2.21
   5   2  14    8.53    2.61
   5   3 -10    8.19    3.01
   5   3  -9   29.80    4.48
   5   3  -8    1.55    1.72
   5   3  -7    3.76    0.77
   5   3  -7    3.03    1.76
   5   3  -6   17.38    2.78
   5   3  -6   13.26    0.99
   5   3  -5   32.46    3.48
   5   3  -4  141.62    6.73
   5   3  -3  112.91    6.24
   5   3  -3  105.90    5.57
   5   3  -2   86.80    5.07
   5   3  -2   89.23    5.00
   5   3  -1   22.02    1.10
   5   3  -1   22.55    2.46
  -5  -3   1   20.25    2.22
   5   3  -1   21.30    2.45
   5   3   0    5.60    0.57
   5   3   0    3.40    1.02
  -5  -3   0    4.83    1.33
   5   3   0    4.66    1.46
   5   3   1   21.98    2.12
   5   3   1   15.75    0.99
  -5  -3  -1   22.14    2.45
  -5  -3  -2  216.91    7.01
   5   3   2  202.63    7.09
  -5  -3  -3  124.45    3.47
  -5  -3  -3  131.81    5.62
   5   3   3  118.07    5.37
  -5  -3  -4    0.02    0.50
  -5  -3  -4   -0.25    0.51
  -5  -3  -4    1.07    1.11
   5   3   4   -0.39    0.92
   5   3   5    0.15    1.01
  -5  -3  -5   -0.15    0.43
  -5  -3  -5    0.29    0.96
  -5  -3  -6    2.61    0.62
  -5  -3  -6    1.80    0.91
   5   3   6    2.93    1.11
  -5  -3  -6    3.18    1.36
  -5  -3  -7    4.11    1.20
   5   3   7    3.11    1.20
  -5  -3  -7    5.56    1.78
  -5  -3  -8    0.38    0.83
   5   3   8   -0.46    0.87
   5   3   9    0.37    0.93
   5   3  10   38.30    3.57
   5   3  11   18.89    2.79
   5   3  12   -1.15    1.46
   5   3  13   12.53    2.80
   5   3  14    7.20    2.53
   5   3  15   10.33    2.81
   5   4  -9    1.28    1.79
   5   4  -8    1.48    1.71
   5   4  -7   -0.51    1.44
   5   4  -6    2.37    1.49
   5   4  -5    4.21    1.56
   5   4  -4   10.29    2.12
   5   4  -3    1.63    1.33
   5   4  -2   56.06    4.43
   5   4  -2   59.66    4.22
   5   4  -1   15.69    1.30
   5   4  -1   13.71    2.03
   5   4  -1   10.26    1.89
   5   4   0   -1.38    1.02
   5   4   0    0.46    0.47
  -5  -4   0   -0.68    0.96
   5   4   0   -0.84    1.17
   5   4   1    1.00    0.81
   5   4   1    0.15    0.48
  -5  -4  -1    0.21    1.06
   5   4   1    3.01    1.68
   5   4   2   27.15    2.17
   5   4   2   21.23    1.47
  -5  -4  -2   26.32    2.62
   5   4   2   25.05    2.72
  -5  -4  -2   19.74    1.03
  -5  -4  -3  157.58    3.72
   5   4   3  153.52    4.15
  -5  -4  -3  174.00    6.29
   5   4   3  160.09    6.34
  -5  -4  -4   71.55    4.12
   5   4   4   65.75    4.12
  -5  -4  -5   -1.05    1.10
   5   4   5   -0.16    1.07
   5   4   6    6.93    1.57
  -5  -4  -6    8.61    1.33
  -5  -4  -6    7.27    1.53
  -5  -4  -7   78.42    4.09
  -5  -4  -7   78.23    4.72
   5   4   7   70.88    4.17
  -5  -4  -8   67.07    4.08
  -5  -4  -8   71.91    4.64
   5   4   8   63.37    4.01
   5   4   9   18.80    2.41
   5   4  10   59.12    4.26
   5   4  11    4.20    1.58
   5   4  12   46.22    4.36
   5   4  13    3.50    1.91
   5   4  14   -1.60    1.98
   5   4  15    1.40    1.43
   5   5  -8   10.74    3.06
   5   5  -7   -3.18    2.12
   5   5  -6   -2.04    1.63
   5   5  -5   -0.22    1.19
   5   5  -4    4.16    1.57
   5   5  -3   30.46    3.39
   5   5  -2   12.39    2.21
   5   5  -1   -0.37    1.23
   5   5  -1   -0.16    0.71
   5   5  -1    1.15    1.26
   5   5   0   21.40    1.72
   5   5   0   19.85    2.40
   5   5   0   20.62    2.55
   5   5   1   47.91    2.43
   5   5   1   51.43    3.28
   5   5   1   49.95    3.91
   5   5   2   82.35    3.18
   5   5   2   84.44    3.78
  -5  -5  -2   89.62    4.68
   5   5   2   88.62    5.15
   5   5   3   67.08    2.92
   5   5   3   68.52    3.03
  -5  -5  -3   79.71    4.35
   5   5   3   71.36    4.51
  -5  -5  -3   72.59    2.44
  -5  -5  -4    1.77    0.60
   5   5   4    1.06    0.72
  -5  -5  -4    2.25    1.18
   5   5   4    2.47    1.38
   5   5   5  177.23    5.47
  -5  -5  -5  195.29    6.80
   5   5   5  174.87    6.76
  -5  -5  -6  186.39    6.01
  -5  -5  -6  182.62    6.82
   5   5   6  175.72    6.70
  -5  -5  -7   30.01    2.58
  -5  -5  -7   28.50    2.78
   5   5   7   28.68    2.81
   5   5   7   28.25    2.73
  -5  -5  -8   27.87    2.96
   5   5   8   25.44    2.64
   5   5   9   65.10    4.16
   5   5  10  181.54    7.09
   5   5  11   77.46    4.88
   5   5  12   25.23    3.06
   5   5  13    0.27    1.31
   5   5  14    8.70    2.48
   5   5  15    9.73    2.64
   5   6  -6    6.82    2.37
   5   6  -5    1.12    1.47
   5   6  -4    9.22    2.20
   5   6  -3   15.90    2.71
   5   6  -2   11.54    2.33
   5   6  -1   60.65    4.76
   5   6  -1   58.54    4.57
   5   6   0    6.07    1.64
   5   6   0    4.74    1.02
   5   6   0    3.84    1.62
   5   6   1  166.55    5.03
   5   6   1  161.55    6.31
   5   6   1  163.67    7.14
   5   6   2   53.13    2.87
   5   6   2   57.21    3.38
   5   6   2   61.65    4.51
   5   6   3   34.90    2.42
   5   6   3   36.97    2.37
   5   6   3   40.60    3.61
   5   6   4   86.35    3.77
   5   6   4   91.84    5.20
  -5  -6  -4   92.40    3.27
   5   6   5    4.33    1.10
  -5  -6  -5    5.20    1.47
   5   6   5    6.06    1.72
  -5  -6  -6    1.94    0.92
  -5  -6  -6    1.28    0.87
   5   6   6    0.35    0.80
  -5  -6  -6    0.60    0.86
   5   6   6    1.28    1.10
  -5  -6  -7   41.06    3.06
  -5  -6  -7   46.97    3.35
  -5  -6  -7   45.77    3.45
   5   6   7   42.64    3.42
  -5  -6  -8  188.40    6.91
  -5  -6  -8  193.35    7.20
   5   6   8  190.98    7.09
   5   6   8  172.25    6.72
  -5  -6  -9    7.11    1.79
   5   6   9    4.65    1.43
   5   6  10    2.32    1.31
   5   6  11    2.27    1.16
   5   6  12   20.96    2.76
   5   6  13   10.40    2.18
   5   6  14    0.99    1.43
   5   7  -5   13.09    2.93
   5   7  -4    1.90    1.40
   5   7  -3    1.92    1.57
   5   7  -2    2.74    1.49
   5   7  -1   10.30    2.38
   5   7   0   29.78    2.59
   5   7   0   27.02    3.26
   5   7   0   30.04    3.52
   5   7   1   47.91    3.05
   5   7   1   47.20    3.73
   5   7   1   45.40    4.09
   5   7   2    1.26    1.05
   5   7   2   -0.07    0.75
   5   7   3   29.10    2.33
   5   7   3   27.46    3.21
   5   7   4   58.19    3.36
   5   7   4   50.93    2.60
   5   7   4   57.11    4.36
  -5  -7  -4   59.94    2.64
   5   7   5   11.99    1.74
   5   7   5   10.67    1.97
  -5  -7  -6  106.32    4.39
   5   7   6   92.82    4.51
   5   7   6   97.24    5.35
  -5  -7  -7   77.04    4.08
   5   7   7   68.88    4.16
   5   7   7   77.72    4.76
   5   7   8    9.16    1.90
  -5  -7  -8    9.06    1.70
   5   7   8    5.80    1.44
  -5  -7  -9   57.51    4.21
   5   7   9   54.07    3.94
  -5  -7 -10   23.91    2.95
   5   7  10   25.66    2.81
  -5  -7 -11   10.42    2.08
   5   7  11    8.40    1.72
   5   7  12    0.86    1.11
  -5  -7 -12   -1.04    1.31
   5   7  13    0.05    1.19
  -5  -7 -13   -1.48    1.78
   5   8  -3    6.21    2.33
   5   8  -2    6.51    2.18
   5   8  -1    0.81    1.01
   5   8  -1    0.16    1.20
   5   8   0    1.19    1.05
   5   8   0    3.15    1.78
   5   8   1    1.00    1.01
   5   8   1    1.77    1.46
   5   8   2   11.25    1.92
   5   8   2   10.08    1.72
   5   8   2    9.46    2.10
   5   8   3    9.75    1.58
   5   8   3   10.22    1.67
   5   8   3   11.77    2.30
   5   8   4    0.91    0.77
   5   8   4    1.52    1.00
   5   8   4    0.90    1.28
   5   8   5   10.47    1.73
   5   8   5   10.27    2.11
  -5  -8  -6    4.83    1.19
   5   8   6    4.08    1.35
   5   8   6    3.33    1.59
   5   8   7   21.84    2.50
   5   8   7   21.34    2.62
  -5  -8  -7   24.03    2.36
   5   8   8   10.18    1.99
  -5  -8  -8   10.60    1.84
   5   8   8    8.84    1.80
   5   8   9    2.69    1.29
  -5  -8  -9    0.55    0.97
   5   8   9    2.60    1.37
  -5  -8 -10   13.52    2.32
   5   8  10   12.51    2.06
  -5  -8 -11   31.31    3.52
   5   8  11   31.58    3.13
  -5  -8 -12    6.77    1.99
   5   8  12    6.73    1.56
  -5  -8 -13    7.60    2.17
   5   9  -2    8.13    2.39
   5   9  -1    7.67    1.83
   5   9  -1    8.47    2.39
   5   9   0    1.64    1.10
   5   9   0    4.94    1.86
   5   9   1    2.24    1.21
   5   9   1    4.71    2.02
   5   9   2    1.06    0.84
   5   9   2    0.88    1.32
   5   9   3   -0.49    0.88
   5   9   3    0.87    1.47
   5   9   4   36.38    3.22
   5   9   4   37.65    3.95
   5   9   5    9.83    1.84
   5   9   5    9.46    2.24
   5   9   6    2.59    1.11
   5   9   6    1.72    1.46
  -5  -9  -7    4.34    1.18
   5   9   7    4.89    1.46
   5   9   7    3.44    1.44
  -5  -9  -8    0.32    0.94
   5   9   8    2.87    1.25
   5   9   8    1.97    1.26
   5   9   9    2.31    1.37
  -5  -9  -9    0.70    1.10
   5   9   9    0.27    0.98
  -5  -9 -10    1.65    1.12
   5   9  10    2.51    1.40
   5   9  10    1.99    1.18
  -5  -9 -11   13.97    2.48
   5   9  11   13.52    2.10
  -5  -9 -12   19.92    3.09
  -5  -9 -13   13.65    2.73
   5  10  -1    2.91    1.52
   5  10   0   15.38    2.56
   5  10   0   15.29    3.06
   5  10   1    7.06    1.96
   5  10   1    5.61    2.37
   5  10   2   -0.36    0.95
   5  10   2   -1.27    1.69
   5  10   3    1.58    1.30
   5  10   3   -1.56    1.47
   5  10   4    6.72    1.69
   5  10   4    8.76    2.16
   5  10   5   40.14    3.58
   5  10   5   42.94    4.16
   5  10   6    2.30    1.31
   5  10   6    1.21    1.51
   5  10   7   11.26    2.04
   5  10   7   13.16    2.33
  -5 -10  -8    5.64    1.46
   5  10   8    4.11    1.57
   5  10   8    4.63    1.65
   5  10   9   16.53    2.45
  -5 -10  -9   12.24    2.10
   5  10   9   10.34    2.12
  -5 -10 -10    9.68    1.97
   5  10  10    8.16    1.97
   5  10  10    9.13    1.90
  -5 -10 -11    9.42    2.12
  -5 -10 -12   27.59    3.58
  -5 -10 -13    1.64    1.78
   5  11   1    1.04    1.41
   5  11   2   12.82    2.31
   5  11   2    9.73    2.62
   5  11   3   11.54    2.32
   5  11   3   10.05    2.60
   5  11   4   -2.08    1.38
   5  11   4    3.99    1.91
   5  11   5    6.21    1.65
   5  11   5    8.41    2.25
   5  11   6   11.95    2.31
   5  11   6   13.19    2.69
   5  11   7    0.45    0.94
   5  11   7    0.38    1.21
   5  11   8   28.92    3.43
   5  11   9    1.10    1.21
  -5 -11 -10   -0.20    0.91
   5  11  10    2.07    1.34
  -5 -11 -11    2.42    1.42
   5  11  11    2.49    1.64
  -5 -11 -12    3.61    1.55
   5  12   3    6.00    2.09
   5  12   4    0.24    1.15
   5  12   4    2.47    1.76
   5  12   5   -0.19    1.09
   5  12   5    6.48    2.16
   5  12   6    0.50    1.08
   5  12   7    6.65    1.90
   5  12   8    2.33    1.40
  -6  11   9    3.27    1.68
  -6  11   8   -1.35    1.61
  -6  11   7    5.73    2.07
  -6  11   6   -2.93    1.90
  -6  11   5    0.62    1.36
  -6  11   4   10.82    2.43
  -6  11   3    7.53    2.09
  -6  10  10    0.71    1.39
  -6  10   9   30.88    3.44
  -6  10   8   16.50    2.56
  -6  10   7    7.96    2.77
  -6  10   7    4.81    1.69
  -6  10   6    1.99    1.14
  -6  10   5    7.24    1.89
  -6  10   4   64.43    5.27
  -6  10   3   46.62    4.47
  -6  10   2    5.40    1.95
   6 -10  -1    2.35    1.51
   6 -10   0    7.93    2.08
   6 -10   1    4.50    2.06
   6 -10   2    3.94    1.67
  -6   9  11    4.86    1.68
  -6   9  10   13.45    2.28
  -6   9   9   -3.28    2.51
  -6   9   9    0.80    1.07
  -6   9   8   -0.07    1.97
  -6   9   8    6.90    1.70
  -6   9   7   23.52    2.84
  -6   9   7   21.89    3.80
  -6   9   6   39.44    3.69
  -6   9   5    2.63    1.51
  -6   9   4    0.83    1.11
  -6   9   3    0.44    1.12
   6  -9  -3    1.02    1.14
   6  -9  -2   35.02    3.63
   6  -9  -1   41.27    4.15
   6  -9   0    1.05    1.37
   6  -9   1    4.45    1.90
   6  -9   2   -0.66    1.65
   6  -9   3    7.14    2.28
  -6   8  10   23.95    4.20
  -6   8  10   16.64    2.48
  -6   8   9    0.40    2.07
  -6   8   9    2.01    0.93
  -6   8   8   74.07    6.62
  -6   8   8   70.43    4.54
  -6   8   7   45.68    3.61
  -6   8   7   50.26    5.36
  -6   8   6   11.33    2.99
  -6   8   6    7.06    1.67
  -6   8   5    4.36    1.37
   6  -8  -5    5.18    1.31
  -6   8   4    2.98    1.37
   6  -8  -4    2.01    1.14
  -6   8   3   27.15    3.04
   6  -8  -3   20.65    2.70
   6  -8  -2   21.16    2.96
   6  -8  -1    1.23    1.22
   6  -8   0    1.18    1.29
   6  -8   1    1.50    1.50
   6  -8   2   -1.10    1.40
   6  -8   3    4.58    1.89
   6  -8   4    1.16    1.36
  -6   7  11   -0.43    1.84
  -6   7  10    0.13    1.64
  -6   7   9    1.22    1.77
  -6   7   9    0.53    0.80
  -6   7   8    5.22    2.47
  -6   7   8    0.24    0.73
  -6   7   7    7.15    2.33
  -6   7   7    8.93    1.56
   6  -7  -6    2.11    0.72
  -6   7   6    0.23    1.73
  -6   7   6    3.17    1.17
   6  -7  -5   -0.19    0.84
  -6   7   5    1.51    1.65
  -6   7   5   -0.29    0.91
  -6   7   5   -1.14    1.00
   6  -7  -4   13.59    1.98
  -6   7   4   12.26    1.86
  -6   7   4   10.59    1.84
   6  -7  -3   84.17    5.16
  -6   7   3   99.56    5.11
   6  -7  -2   27.75    3.38
   6  -7  -1   -1.98    1.68
   6  -7   0   11.67    2.42
   6  -7   1    7.39    2.22
   6  -7   2   35.15    4.25
   6  -7   3    2.16    1.68
   6  -7   4    5.00    1.98
   6  -7   5    1.38    1.33
   6  -6 -13   11.60    2.45
  -6   6  11    1.30    1.65
  -6   6  10    0.59    1.71
  -6   6   9   -0.60    1.86
  -6   6   8   14.24    3.14
  -6   6   8   12.39    1.84
  -6   6   7   25.99    2.34
  -6   6   7   25.02    3.77
   6  -6  -7   25.82    1.93
   6  -6  -6    0.69    0.57
  -6   6   6   -1.09    1.76
  -6   6   6    1.27    0.82
  -6   6   6    1.38    0.99
  -6   6   5   41.14    2.96
  -6   6   5   43.05    4.61
  -6   6   5   37.69    2.96
   6  -6  -5   43.12    2.82
  -6   6   4   14.24    1.79
  -6   6   4   17.61    2.28
   6  -6  -4   17.26    1.96
  -6   6   3   80.67    4.17
  -6   6   3   79.44    4.72
   6  -6  -3   78.93    4.33
   6  -6  -2   18.18    2.36
   6  -6  -1   97.96    5.53
   6  -6   0   34.24    3.65
   6  -6   1   -2.05    1.71
   6  -6   2   -0.65    1.78
   6  -6   3    4.58    1.94
   6  -6   4   80.72    6.58
   6  -6   5   25.54    3.95
   6  -6   6    1.22    1.59
   6  -5 -13    8.28    2.44
   6  -5 -12    4.39    1.69
  -6   5  11    1.08    1.82
  -6   5  10    1.18    1.52
  -6   5   9  162.88    9.00
   6  -5  -9  156.32    6.15
  -6   5   8   44.01    4.80
   6  -5  -8   48.52    3.40
   6  -5  -8   45.88    2.84
   6  -5  -7   10.76    1.77
  -6   5   7   10.67    2.56
  -6   5   7   11.09    1.54
   6  -5  -7   10.86    1.43
  -6   5   7   11.82    1.62
  -6   5   6   -1.48    1.66
  -6   5   6    0.08    0.60
  -6   5   6   -0.66    1.02
   6  -5  -6   -0.73    0.75
  -6   5   5   34.40    2.40
  -6   5   5   32.09    3.75
  -6   5   5   31.29    2.78
   6  -5  -5   34.62    2.49
  -6   5   4    0.26    1.45
  -6   5   4    0.97    0.59
  -6   5   4    0.04    1.12
   6  -5  -4    0.83    0.65
  -6   5   3   55.85    3.09
  -6   5   3   55.06    3.87
   6  -5  -3   55.37    3.33
  -6   5   2  208.58    6.19
  -6   5   2  208.66    7.57
   6  -5  -2  204.69    6.68
   6  -5  -1    8.78    2.10
   6  -5   0   37.49    3.32
   6  -5   1   -0.84    1.20
   6  -5   2    8.87    2.06
   6  -5   3    9.05    2.06
   6  -5   4   -0.61    1.77
   6  -5   5    1.20    1.74
   6  -5   6   27.14    4.02
   6  -5   7    4.52    1.84
   6  -4 -13    5.65    2.02
   6  -4 -12    7.34    1.83
   6  -4 -11   11.20    2.11
  -6   4  10   11.99    3.03
   6  -4 -10   11.33    2.13
   6  -4  -9   14.21    2.13
  -6   4   9    9.02    2.40
  -6   4   8   33.39    4.37
  -6   4   8   29.71    2.50
   6  -4  -8   26.31    2.17
   6  -4  -8   26.43    2.86
  -6   4   7  131.55    7.62
  -6   4   7  129.89    5.14
   6  -4  -7  125.17    5.66
  -6   4   6   94.31    6.29
  -6   4   6   91.37    3.59
  -6   4   6   93.62    4.45
   6  -4  -6   93.81    4.81
   6  -4  -5   12.02    1.86
  -6   4   5   11.59    1.72
  -6   4   5   12.11    1.30
  -6   4   5   13.31    2.67
   6  -4  -5   13.05    1.62
  -6   4   5   11.98    1.75
  -6   4   4   14.72    1.92
   6  -4  -4   16.31    2.07
  -6   4   4   16.21    1.44
  -6   4   4   12.17    2.26
   6  -4  -4   15.37    1.75
  -6   4   4   12.20    1.76
  -6   4   3   15.61    1.48
  -6   4   3   18.34    2.89
  -6   4   3   18.89    2.56
   6  -4  -3   16.77    1.97
  -6   4   3   15.12    1.95
  -6   4   2   63.92    3.14
  -6   4   2   67.64    4.34
   6  -4  -2   57.92    3.49
  -6   4   2   65.70    3.99
  -6   4   1  300.73    9.10
   6  -4  -1  293.44    7.91
   6  -4   0   54.46    3.70
   6  -4   1   43.91    3.49
   6  -4   2    6.66    1.71
   6  -4   3    1.67    1.10
   6  -4   4   -0.36    1.43
   6  -4   5    4.69    2.03
   6  -4   6   -2.58    1.96
   6  -4   7    5.43    2.07
   6  -4   8    0.53    1.48
   6  -3 -12   13.15    2.38
   6  -3 -11   14.24    2.52
   6  -3 -11   16.57    2.45
   6  -3 -10   10.54    1.91
   6  -3 -10   10.77    2.20
  -6   3   9   27.57    3.79
   6  -3  -9   28.94    3.09
  -6   3   8    3.90    1.91
  -6   3   8    2.34    1.14
   6  -3  -8    1.63    0.73
   6  -3  -8    3.29    1.41
  -6   3   7   43.44    4.46
  -6   3   7   44.00    3.08
   6  -3  -7   42.61    3.54
   6  -3  -7   45.86    2.90
  -6   3   6    6.73    1.29
  -6   3   6    7.11    2.08
  -6   3   6    9.25    1.66
   6  -3  -6    7.17    1.60
  -6   3   5    4.78    1.07
  -6   3   5    4.10    1.83
  -6   3   5    4.91    1.33
   6  -3  -5    5.82    1.56
   6  -3  -4    6.37    1.56
  -6   3   4    5.91    1.20
  -6   3   4    3.43    1.66
  -6   3   4    6.40    0.82
  -6   3   4    5.17    1.26
   6  -3  -3    7.06    1.64
  -6   3   3    7.24    1.39
  -6   3   3    7.25    0.89
  -6   3   3    6.18    1.69
   6  -3  -3    7.48    1.40
  -6   3   3    6.86    1.48
  -6   3   2   33.96    1.86
  -6   3   2   39.79    3.97
  -6   3   2   41.73    3.53
   6  -3  -2   41.29    3.35
   6  -3  -2   37.85    2.90
  -6   3   2   36.71    2.78
   6  -3  -1    1.65    0.92
  -6   3   1    1.15    1.24
   6  -3   0   10.19    1.62
  -6   3   0   10.38    2.01
   6  -3   1  155.07    6.01
   6  -3   2    6.47    1.84
   6  -3   3  380.50   10.37
   6  -3   4   25.90    3.01
   6  -3   5   31.66    3.46
   6  -3   6   88.02    6.20
   6  -3   7    2.51    1.53
   6  -3   8   -1.12    1.94
   6  -3   9    4.74    2.00
   6  -2 -11   18.10    2.89
   6  -2 -11   21.79    2.66
   6  -2 -10    8.40    1.63
   6  -2 -10    3.88    1.64
   6  -2  -9   11.95    1.73
   6  -2  -9   13.58    2.36
   6  -2  -8   11.01    1.61
   6  -2  -8   10.93    2.04
   6  -2  -7   11.03    1.22
  -6   2   7   12.35    2.72
   6  -2  -7   12.01    1.68
   6  -2  -7   12.57    2.26
  -6   2   6   21.98    3.27
  -6   2   6   22.39    2.32
   6  -2  -6   20.54    2.60
  -6   2   5   86.24    3.79
  -6   2   5   96.60    6.08
  -6   2   5   94.13    4.61
   6  -2  -5   91.10    5.07
  -6   2   4   31.66    2.31
  -6   2   4   33.32    3.59
  -6   2   4   35.35    2.93
   6  -2  -4   30.05    2.97
  -6   2   3   91.25    5.50
  -6   2   3   98.92    4.85
   6  -2  -3   83.76    4.72
  -6   2   3   97.30    4.10
   6  -2  -2    0.41    1.19
  -6   2   2    0.09    0.52
  -6   2   2   -0.10    1.28
  -6   2   2    0.11    0.28
  -6   2   2    0.12    0.88
   6  -2  -1   10.90    1.75
  -6   2   1   12.01    0.97
  -6   2   1    7.78    1.93
   6  -2  -1   14.19    1.91
  -6   2   1   12.47    1.99
   6  -2   0   -1.09    1.51
   6  -2   0    0.75    0.79
  -6   2   0    0.99    1.09
  -6   2  -1  131.83    5.98
   6  -2   1  126.93    5.30
   6  -2   2  194.59    6.74
   6  -2   3    6.99    1.75
   6  -2   4    0.03    0.92
   6  -2   5   82.51    5.14
   6  -2   6   12.49    2.31
   6  -2   7   19.05    3.02
   6  -2   8   87.64    6.66
   6  -2   9    2.24    1.77
   6  -2  10    8.78    2.88
   6  -1 -11   -1.69    1.64
   6  -1 -10   22.00    3.20
   6  -1 -10   26.59    2.59
   6  -1  -9   22.12    3.17
   6  -1  -9   20.53    2.13
   6  -1  -8   56.64    4.69
   6  -1  -7    5.57    0.87
   6  -1  -7    5.28    1.93
   6  -1  -6   34.73    1.73
  -6   1   6   41.56    4.13
   6  -1  -6   40.80    3.67
   6  -1  -6   43.77    3.12
  -6   1   5   72.77    5.29
  -6   1   5   84.07    4.48
   6  -1  -5   72.81    4.73
  -6   1   4   48.10    2.54
  -6   1   4   48.76    4.18
  -6   1   4   53.44    3.58
   6  -1  -4   44.80    3.67
  -6   1   3    1.51    0.57
  -6   1   3    2.34    1.48
  -6   1   3    1.39    1.02
   6  -1  -3    1.36    1.14
  -6   1   2   82.35    4.95
  -6   1   2   92.87    4.77
   6  -1  -2   84.25    4.81
  -6   1   2   78.91    3.35
  -6   1   1  454.96   11.19
  -6   1   1  496.03   11.13
   6  -1  -1  456.42   10.80
  -6   1   1  452.72    8.01
  -6   1   0  250.73    8.33
  -6   1   0  270.39    8.57
  -6   1  -1   14.14    2.59
   6  -1   1   13.66    2.57
   6  -1   1   19.99    2.38
   6  -1   2   32.04    2.79
   6  -1   3  107.19    5.10
   6  -1   4   23.01    2.53
   6  -1   5  114.50    5.65
   6  -1   6   70.34    4.70
   6  -1   7   10.51    2.18
   6  -1   8    1.14    1.35
   6  -1   9   12.89    2.82
   6  -1  10    2.50    1.82
   6  -1  11    3.19    1.94
   6   0 -12    3.05    2.03
   6   0 -11   20.92    3.48
   6   0 -10    2.95    1.79
   6   0  -9    9.10    1.43
   6   0  -9    7.89    2.20
   6   0  -8    7.96    2.09
   6   0  -8   12.24    1.48
   6   0  -7   11.55    1.27
   6   0  -7   12.87    2.49
   6   0  -6    0.12    0.39
   6   0  -6   -1.71    1.52
   6   0  -5   83.24    5.20
  -6   0   4    1.53    1.44
   6   0  -4   -1.45    1.26
  -6   0   3   45.27    2.09
  -6   0   3   46.84    3.97
  -6   0   3   52.29    3.59
   6   0  -3   50.72    3.90
  -6   0   2  106.58    3.31
  -6   0   2  108.34    5.63
  -6   0   2  110.12    5.15
   6   0  -2  115.09    5.67
  -6   0   1   27.33    1.83
  -6   0   1   30.32    3.05
  -6   0   1   31.84    3.11
   6   0  -1   29.83    3.02
  -6   0   0  128.36    5.82
  -6   0   0  136.71    5.92
   6   0   0  129.80    5.96
  -6   0  -1  267.48    7.94
  -6   0  -1  296.71    8.93
   6   0   1  277.08    8.47
  -6   0  -2  288.71    7.94
  -6   0  -2  306.89    5.13
  -6   0  -2  310.10    9.10
   6   0   2  299.46    8.82
   6   0   2  301.40    8.31
   6   0   3   24.04    2.57
   6   0   4  101.02    4.98
   6   0   5    1.68    1.10
   6   0   6  134.37    6.16
   6   0   7  153.37    6.95
   6   0   8    9.62    2.22
   6   0   9    5.08    1.87
   6   0  10    1.97    1.46
   6   0  11    9.44    2.64
   6   0  12    0.12    1.51
   6   1 -11    9.23    2.90
   6   1 -10    2.93    2.01
   6   1  -9    8.30    2.56
   6   1  -8    2.68    1.68
   6   1  -7   38.54    4.07
   6   1  -6  103.62    3.26
   6   1  -6  105.73    6.21
   6   1  -5    9.67    0.81
   6   1  -5    9.70    2.22
   6   1  -4   26.80    3.16
   6   1  -3    8.00    1.84
   6   1  -3    8.45    1.80
  -6  -1   2    1.53    1.26
   6   1  -2    4.94    1.61
  -6  -1   1   33.45    3.13
  -6  -1   1   34.09    3.08
  -6  -1   1   26.20    1.42
  -6  -1   0  221.70    7.34
  -6  -1   0  238.76    7.82
   6   1   0  222.17    7.91
  -6  -1  -1   59.88    4.21
  -6  -1  -1   72.88    4.57
   6   1   1   62.85    4.77
  -6  -1  -2   27.52    1.30
  -6  -1  -2   26.49    2.58
  -6  -1  -2   29.94    3.14
   6   1   2   27.27    2.89
   6   1   3    9.98    1.94
  -6  -1  -3   11.13    1.08
  -6  -1  -3    9.23    1.43
   6   1   3   12.15    1.96
  -6  -1  -4   55.31    2.73
   6   1   4   55.57    3.94
   6   1   4   51.54    3.62
   6   1   5   52.11    3.73
  -6  -1  -6   30.46    2.60
   6   1   6   33.08    3.16
  -6  -1  -7   60.58    3.83
   6   1   7   58.25    4.19
   6   1   8   61.92    4.51
   6   1   9   18.14    2.74
   6   1  10    0.98    1.29
   6   1  11   19.33    3.46
   6   1  12    8.31    2.49
   6   2 -10    5.38    2.67
   6   2  -9   10.47    2.96
   6   2  -8    3.09    2.02
   6   2  -7   -0.51    1.62
   6   2  -6    3.51    1.95
   6   2  -5   21.54    1.43
   6   2  -5   24.68    3.26
   6   2  -4   10.50    0.74
   6   2  -4    9.27    2.05
   6   2  -3    4.38    1.49
   6   2  -2   -2.17    1.47
   6   2  -2   -0.12    1.14
   6   2  -1    2.42    1.49
  -6  -2   0   53.72    3.79
  -6  -2   0   39.20    1.37
  -6  -2  -1  318.08    8.26
   6   2   1  307.66    9.46
  -6  -2  -2   40.22    3.10
   6   2   2   42.11    3.71
  -6  -2  -3    0.08    0.87
  -6  -2  -3   -0.68    0.48
   6   2   3    0.49    1.05
   6   2   4    3.08    1.35
  -6  -2  -4    5.09    1.15
  -6  -2  -4    4.98    0.83
  -6  -2  -5   46.95    2.76
   6   2   5   47.49    3.74
   6   2   5   47.67    3.50
  -6  -2  -6    3.50    1.04
   6   2   6    4.38    1.37
  -6  -2  -7    2.76    1.00
   6   2   7    1.41    1.08
   6   2   8   11.44    2.04
   6   2   9   26.82    3.08
   6   2  10   26.64    3.40
   6   2  11    1.28    1.32
   6   2  12    2.62    1.90
   6   2  13   -0.87    2.47
   6   3  -9    3.53    2.15
   6   3  -8    3.98    2.27
   6   3  -7    4.66    2.07
   6   3  -6    1.61    2.03
   6   3  -5    0.61    1.48
   6   3  -4    4.29    2.13
   6   3  -3   26.14    3.11
   6   3  -2   34.34    0.92
   6   3  -2   41.36    3.78
   6   3  -2   43.44    3.90
   6   3  -1   14.68    2.18
   6   3  -1   14.79    2.37
   6   3   0   51.86    3.64
   6   3   0   58.10    4.37
   6   3   1   39.69    3.81
   6   3   2   40.77    3.67
  -6  -3  -3  328.84    7.14
   6   3   3  321.57    9.59
  -6  -3  -4   61.48    2.66
  -6  -3  -4   69.08    3.11
   6   3   4   63.57    4.46
  -6  -3  -5   56.19    2.56
   6   3   5   55.54    4.06
  -6  -3  -6   50.65    2.26
  -6  -3  -6   56.97    3.24
   6   3   6   52.09    3.98
   6   3   6   51.07    3.70
  -6  -3  -7    2.74    0.62
  -6  -3  -7    4.54    1.10
   6   3   7    2.78    1.15
  -6  -3  -8  137.56    3.61
   6   3   8  159.21    6.88
   6   3   9   54.99    4.21
   6   3  10    9.10    2.08
   6   3  11    4.97    1.76
   6   3  12   22.82    3.45
   6   3  13    9.63    2.71
   6   4  -8    4.78    2.49
   6   4  -7    4.16    2.32
   6   4  -6   16.02    3.11
   6   4  -5    8.56    2.34
   6   4  -4    2.56    1.55
   6   4  -3   65.00    5.08
   6   4  -2    6.08    0.79
   6   4  -2    2.03    1.25
   6   4  -1   96.18    2.52
   6   4  -1   89.30    5.24
   6   4  -1   92.76    5.63
   6   4   0    2.79    1.02
   6   4   0    1.85    0.45
   6   4   0    3.39    1.62
   6   4   1    9.43    0.90
   6   4   1   13.38    1.86
   6   4   1   12.27    2.30
  -6  -4  -2   23.54    1.06
   6   4   2   29.49    3.21
   6   4   3   12.67    2.33
   6   4   4   44.27    3.86
   6   4   5   16.30    2.47
  -6  -4  -6   21.66    2.07
   6   4   6   21.11    2.69
   6   4   6   16.94    2.25
  -6  -4  -7   19.36    2.13
   6   4   7   20.28    2.53
   6   4   8    4.68    1.54
   6   4   9   12.76    2.21
   6   4  10   70.00    4.80
   6   4  11   25.28    3.21
   6   4  12    1.77    1.31
   6   4  13    3.72    1.73
   6   4  14    3.90    2.19
   6   5  -6    4.31    2.52
   6   5  -5   15.22    3.15
   6   5  -4   10.34    2.43
   6   5  -3   33.84    3.93
   6   5  -2   43.16    2.38
   6   5  -2   38.79    4.10
   6   5  -1   27.25    1.74
   6   5  -1   24.15    3.12
   6   5   0    0.24    1.00
   6   5   0    0.19    0.44
   6   5   0    1.01    1.32
   6   5   1   57.24    2.41
   6   5   1   58.31    3.72
   6   5   1   62.07    4.75
   6   5   2   34.83    2.67
   6   5   2   33.85    2.00
   6   5   2   36.79    3.68
   6   5   3    5.38    0.91
   6   5   3    6.59    1.85
  -6  -5  -3    7.81    0.81
  -6  -5  -4   55.44    2.53
   6   5   4   50.57    4.13
   6   5   5    6.31    1.75
   6   5   6    4.20    1.60
  -6  -5  -6    5.82    1.22
  -6  -5  -7    1.14    0.90
   6   5   7    0.41    0.98
   6   5   8    5.70    1.57
   6   5   9    2.41    1.23
   6   5  10    6.71    1.58
   6   5  11    0.77    1.05
   6   5  12    3.61    1.58
   6   5  13    1.10    1.29
   6   5  14    3.62    2.03
   6   6  -5    9.38    2.70
   6   6  -4   -0.06    1.31
   6   6  -3    2.13    1.46
   6   6  -2    1.23    0.67
   6   6  -2   -0.58    1.26
   6   6  -1    7.05    1.24
   6   6  -1    6.72    1.95
   6   6   0   14.99    1.54
   6   6   0   11.69    1.99
   6   6   0   11.83    2.30
   6   6   1    1.62    1.01
   6   6   1    0.51    0.99
   6   6   1    0.44    1.29
   6   6   2   29.76    2.09
   6   6   2   31.92    2.64
   6   6   2   36.10    3.76
   6   6   3   21.93    1.87
   6   6   3   21.81    2.90
  -6  -6  -4    5.13    0.83
   6   6   4    5.19    1.10
   6   6   4    4.20    1.63
   6   6   5    2.43    0.93
   6   6   5    1.20    1.23
  -6  -6  -6    0.61    0.83
   6   6   6    2.88    1.47
   6   6   7   20.62    2.77
  -6  -6  -7   17.78    2.04
  -6  -6  -7   20.99    2.23
  -6  -6  -8   45.83    3.51
   6   6   8   44.05    3.83
   6   6   8   42.64    3.73
   6   6   9   68.86    4.72
   6   6  10   -0.01    1.21
   6   6  11    4.31    1.40
   6   6  12    0.78    1.19
   6   6  13    8.52    2.14
   6   6  14   15.27    2.96
   6   7  -4   12.28    2.90
   6   7  -3    5.69    2.10
   6   7  -2    1.15    0.99
   6   7  -2   -0.41    1.50
   6   7  -1   -1.14    0.86
   6   7  -1    2.32    1.65
   6   7   0    6.80    1.22
   6   7   0    6.51    2.13
   6   7   1    0.66    0.66
   6   7   1    0.00    1.40
   6   7   2   -1.31    0.97
   6   7   2    0.04    0.73
   6   7   2    0.59    1.59
   6   7   3    1.80    0.91
   6   7   3    1.00    0.75
   6   7   4   40.38    2.86
   6   7   4   46.94    4.34
   6   7   5   53.92    3.37
   6   7   5   56.41    4.52
  -6  -7  -6    1.22    0.83
   6   7   6   -0.68    0.90
   6   7   6   -0.58    1.29
  -6  -7  -7    4.89    1.22
   6   7   7    2.59    1.44
   6   7   8    2.17    1.37
  -6  -7  -8    1.56    1.02
  -6  -7  -9   97.34    5.43
   6   7   9  100.12    5.72
   6   7   9   93.53    5.52
  -6  -7 -10   79.11    5.26
   6   7  10   77.71    5.13
  -6  -7 -11   41.21    4.05
   6   7  11   41.82    3.84
  -6  -7 -12    5.34    1.77
   6   7  12    6.02    1.71
   6   7  13   -0.15    1.00
  -6  -7 -13   -1.56    1.82
   6   8  -2   20.90    3.54
   6   8  -1    5.21    2.09
   6   8   0   12.53    1.81
   6   8   0   17.17    3.20
   6   8   1    1.02    0.82
   6   8   1    0.31    1.40
   6   8   2    3.85    1.11
   6   8   2    8.47    2.45
   6   8   3   60.09    3.60
   6   8   3   62.58    5.18
   6   8   4   17.60    2.05
   6   8   4   18.73    2.93
   6   8   5    6.04    1.41
   6   8   5    5.60    1.87
  -6  -8  -6    4.08    0.99
   6   8   6    0.31    0.93
   6   8   6    4.56    1.78
   6   8   7   56.21    3.97
   6   8   7   58.11    4.64
  -6  -8  -7   63.09    3.66
   6   8   8   14.84    2.51
  -6  -8  -8   19.48    2.38
   6   8   9   13.31    2.40
  -6  -8  -9   13.79    2.20
   6   8   9   11.51    2.19
  -6  -8 -10   19.95    2.74
   6   8  10   17.00    2.51
  -6  -8 -11   13.16    2.44
   6   8  11   10.72    2.13
  -6  -8 -12    9.34    2.21
   6   8  12    9.71    2.06
  -6  -8 -13   -0.68    1.39
   6   9   0   16.12    3.07
   6   9   1    1.29    1.04
   6   9   1    0.88    1.38
   6   9   2    1.01    0.85
   6   9   2    0.39    1.62
   6   9   3    1.67    1.00
   6   9   3    1.62    1.63
   6   9   4    1.45    0.92
   6   9   4    6.54    2.16
   6   9   5   71.27    4.29
   6   9   5   71.77    5.56
   6   9   6   53.53    3.89
   6   9   6   55.35    4.76
   6   9   7   -0.50    1.06
   6   9   7    0.13    1.25
  -6  -9  -8    5.29    1.37
   6   9   8    4.17    1.56
   6   9   8    5.51    1.99
   6   9   9    6.42    1.96
  -6  -9  -9    3.68    1.38
  -6  -9 -10   19.77    2.72
   6   9  10   19.08    2.73
   6   9  10   11.70    2.19
  -6  -9 -11    5.30    1.68
   6   9  11    5.48    1.73
  -6  -9 -12    0.09    1.12
  -6  -9 -13    1.94    1.51
   6  10   1    4.88    2.16
   6  10   2    1.90    1.66
   6  10   3   -0.20    0.97
   6  10   3   -2.72    1.87
   6  10   4    1.60    1.18
   6  10   4   -1.15    1.59
   6  10   5    0.93    1.03
   6  10   5   -3.46    1.78
   6  10   6    8.52    1.89
   6  10   6    4.91    1.85
   6  10   7   16.72    2.46
   6  10   7   16.63    2.82
   6  10   8    5.11    1.55
   6  10   8    4.72    1.95
   6  10   9    1.15    1.36
   6  10   9    0.69    0.96
   6  10  10    3.31    1.51
  -6 -10 -12   -1.13    1.39
   6  11   4    7.77    2.45
   6  11   5    0.70    1.24
   6  11   5    1.44    1.70
   6  11   6   -0.81    1.11
   6  11   6   -0.06    1.45
   6  11   7    4.46    1.74
   6  11   7    6.56    2.15
   6  11   8    1.37    1.28
   6  11   9    5.78    1.91
   6  11  10    4.24    1.68
  -7  10   7   -1.98    1.46
  -7  10   6    5.23    1.67
  -7  10   5   11.29    2.26
  -7  10   4    1.48    1.33
  -7  10   3    8.36    2.33
  -7  10   2   -1.77    2.01
  -7   9   7   -0.72    0.88
  -7   9   6   -0.24    1.13
  -7   9   5   17.99    2.53
  -7   9   4    2.47    1.44
  -7   9   3    6.99    2.04
  -7   9   2   -1.47    1.74
   7  -9  -1   14.70    2.88
   7  -9   0    4.55    2.09
   7  -9   1    5.23    2.18
   7  -9   2    3.58    1.77
  -7   8   8    0.65    1.98
  -7   8   7    1.44    1.82
  -7   8   7    6.39    1.50
  -7   8   6    0.45    2.12
  -7   8   6   -0.21    1.05
  -7   8   5   80.65    4.81
  -7   8   5   88.53    7.26
  -7   8   4   61.30    4.30
  -7   8   3   32.18    3.44
   7  -8  -3   28.83    3.50
  -7   8   2   12.47    2.50
   7  -8  -2    8.86    2.37
   7  -8  -1    0.70    1.43
   7  -8   0    2.76    1.76
   7  -8   1   31.70    4.21
   7  -8   2   50.06    5.45
   7  -8   3    6.57    2.47
  -7   7   9    1.83    2.40
  -7   7   8    3.54    1.85
  -7   7   7   22.96    2.34
  -7   7   7   27.55    4.05
  -7   7   6   10.85    2.97
  -7   7   6    8.99    1.62
   7  -7  -5   17.62    2.19
  -7   7   5   16.53    2.00
  -7   7   5   12.81    2.92
   7  -7  -4   14.70    2.21
  -7   7   4   13.91    1.96
   7  -7  -3   53.60    4.25
  -7   7   3   55.96    3.94
  -7   7   2   65.64    4.44
   7  -7  -2   60.50    4.95
   7  -7  -1    4.36    1.82
   7  -7   0   10.93    2.57
   7  -7   1    1.17    1.57
   7  -7   2   11.47    2.91
   7  -7   3   23.05    3.94
   7  -7   4    9.97    2.79
  -7   6   9  108.12    8.00
  -7   6   8   56.18    5.78
  -7   6   7   -0.58    1.83
  -7   6   7   -1.16    0.88
  -7   6   6    8.91    2.80
  -7   6   6    5.90    1.21
   7  -6  -6    7.87    1.43
  -7   6   5    1.44    1.62
  -7   6   5   -0.41    0.75
   7  -6  -5    1.30    0.88
  -7   6   4   79.90    4.02
  -7   6   4   82.90    6.71
   7  -6  -4   79.11    4.44
  -7   6   3   81.73    4.21
   7  -6  -3   87.83    4.93
   7  -6  -2    2.45    1.45
  -7   6   2    1.19    0.95
   7  -6  -1    1.09    1.52
   7  -6   0   -0.51    1.38
   7  -6   1   -0.08    1.34
   7  -6   2   -1.49    1.92
   7  -6   3   -1.40    2.18
   7  -6   4    2.94    1.83
   7  -6   5   14.52    3.41
  -7   5  10   14.08    3.24
  -7   5   9    3.95    2.12
   7  -5  -8   16.01    2.38
  -7   5   8    9.98    2.79
   7  -5  -7   12.09    2.08
  -7   5   7   13.65    3.11
   7  -5  -7   11.81    1.69
  -7   5   6    4.87    2.07
  -7   5   6    2.21    0.81
   7  -5  -6    4.13    1.14
  -7   5   5    0.57    1.72
  -7   5   5   -0.22    0.54
   7  -5  -5   -0.03    0.75
  -7   5   4   15.99    1.65
  -7   5   4   15.02    3.52
   7  -5  -4   15.45    1.94
  -7   5   3   25.51    2.13
  -7   5   3   30.69    4.02
   7  -5  -3   24.71    2.52
  -7   5   2   18.72    1.92
   7  -5  -2   17.85    2.27
   7  -5  -1   65.89    4.35
   7  -5   0    4.55    1.62
   7  -5   1   28.38    3.27
   7  -5   2    1.04    1.16
   7  -5   3   16.87    2.93
   7  -5   4   22.41    3.63
   7  -5   5   -3.68    2.12
   7  -5   6    0.82    1.56
  -7   4  10   -3.25    2.25
  -7   4   9   -2.18    2.05
   7  -4  -9    1.02    1.11
  -7   4   8    2.49    1.93
   7  -4  -8   -0.36    1.16
   7  -4  -7    0.45    1.15
  -7   4   7    1.30    1.67
  -7   4   6   51.76    5.17
   7  -4  -6   45.40    3.78
  -7   4   5   19.98    1.53
  -7   4   5   20.69    3.28
   7  -4  -5   22.23    2.62
   7  -4  -5   22.66    2.35
  -7   4   4   33.05    3.98
  -7   4   4   30.23    1.83
   7  -4  -4   37.17    3.46
   7  -4  -4   35.81    2.95
  -7   4   3    3.14    1.79
  -7   4   3    2.56    0.70
   7  -4  -3    2.30    1.05
  -7   4   2   34.74    2.19
  -7   4   2   35.88    3.99
   7  -4  -2   31.93    2.82
  -7   4   1   84.50    3.66
   7  -4  -1   86.99    4.73
   7  -4   0   28.17    2.94
   7  -4   1    6.72    1.63
   7  -4   2    3.24    1.48
   7  -4   3   74.08    5.38
   7  -4   4   49.92    4.71
   7  -4   5   31.34    4.11
   7  -4   6   52.97    5.59
   7  -4   7   -3.93    2.68
   7  -3 -10   53.27    4.70
  -7   3   9   12.26    2.92
   7  -3  -9   11.87    2.37
  -7   3   8   13.57    3.15
   7  -3  -8   13.45    2.48
  -7   3   7   20.21    3.45
   7  -3  -7   19.48    2.71
  -7   3   6    0.78    0.76
  -7   3   6   -0.74    1.74
   7  -3  -6    1.70    1.22
  -7   3   5    2.43    0.97
  -7   3   5    3.28    1.79
   7  -3  -5    1.99    1.40
  -7   3   4   31.79    2.75
  -7   3   4   35.50    4.03
   7  -3  -4   35.27    3.30
  -7   3   3  212.29    9.34
  -7   3   3  198.32    3.68
   7  -3  -3  225.32    8.17
   7  -3  -3  196.19    6.89
  -7   3   3  219.72    7.12
   7  -3  -2    8.31    2.26
  -7   3   2    3.93    1.24
  -7   3   2    8.59    3.04
  -7   3   2    3.84    0.76
   7  -3  -2    3.61    1.48
  -7   3   1    0.94    0.88
  -7   3   1    0.10    0.48
   7  -3  -1   -0.12    0.81
   7  -3   0   27.66    2.70
   7  -3   1   36.24    3.17
   7  -3   2   68.12    4.44
   7  -3   3    5.46    1.52
   7  -3   4    2.66    1.29
   7  -3   5   16.68    2.87
   7  -3   6   23.62    3.49
   7  -3   7    1.59    1.55
   7  -3   8    4.89    2.16
   7  -2 -10    3.45    1.78
   7  -2  -9    6.94    2.13
   7  -2  -8   34.58    3.73
  -7   2   7   14.31    3.18
   7  -2  -7   13.31    2.47
  -7   2   6    7.88    2.20
   7  -2  -6   10.98    2.25
  -7   2   5   86.44    3.98
  -7   2   5   92.39    6.28
   7  -2  -5   83.40    5.33
  -7   2   4   48.31    3.03
  -7   2   4   46.81    4.30
   7  -2  -4   45.12    3.84
  -7   2   3   22.97    2.15
  -7   2   3   22.60    3.00
   7  -2  -3   20.65    2.63
  -7   2   2  164.32    7.75
   7  -2  -2  154.66    6.84
  -7   2   2  161.25    5.65
  -7   2   1   55.33    1.63
  -7   2   1   70.54    5.47
   7  -2  -1   73.58    4.94
   7  -2  -1   63.90    4.13
  -7   2   1   63.51    3.63
  -7   2   0  155.38    7.30
   7  -2   0  151.48    6.27
   7  -2   1   20.91    2.54
   7  -2   2   25.09    2.68
   7  -2   3    4.56    1.38
   7  -2   4   41.86    3.78
   7  -2   5    2.85    1.31
   7  -2   6    0.65    1.12
   7  -2   7    0.58    1.56
   7  -2   8   -0.07    1.78
   7  -2   9    1.18    1.65
   7  -1 -11    0.23    1.56
   7  -1 -10   12.31    2.69
   7  -1  -9    5.67    2.04
   7  -1  -8   23.73    3.32
   7  -1  -7    9.59    2.33
  -7   1   6   16.03    2.95
   7  -1  -6   10.17    2.19
  -7   1   5   -0.27    1.59
   7  -1  -5   -1.91    1.81
  -7   1   4   13.97    1.47
  -7   1   4   10.43    2.32
   7  -1  -4   12.48    2.21
  -7   1   3    7.66    1.13
  -7   1   3    8.38    2.06
   7  -1  -3    5.75    1.41
  -7   1   2    9.86    1.91
   7  -1  -2   11.01    2.19
  -7   1   2   11.98    1.46
   7  -1  -1    8.32    1.90
  -7   1   1   10.55    1.42
  -7   1   1    9.11    2.14
  -7   1   0   93.15    5.31
   7  -1   0   89.01    5.19
   7  -1   1    9.66    2.35
  -7   1  -1    7.69    2.17
   7  -1   1    8.47    1.93
   7  -1   2  156.95    6.49
   7  -1   3    1.95    1.28
   7  -1   4   19.20    2.49
   7  -1   5  141.46    6.75
   7  -1   6   32.37    3.46
   7  -1   7   12.96    2.61
   7  -1   8   -0.52    1.55
   7  -1   9   27.44    3.84
   7  -1  10    3.17    2.05
   7   0 -11   -0.11    1.54
   7   0 -10   -2.34    2.09
   7   0  -9   -0.32    1.76
   7   0  -8    2.79    1.71
   7   0  -7   21.94    3.34
   7   0  -6   43.15    4.31
   7   0  -5    3.98    1.70
  -7   0   4    4.92    1.77
   7   0  -4    3.20    1.28
  -7   0   3    4.45    0.77
  -7   0   3    3.50    1.74
   7   0  -3    5.25    1.63
  -7   0   2   42.04    2.22
  -7   0   2   42.93    3.95
   7   0  -2   40.92    3.86
  -7   0   1   23.97    3.01
   7   0  -1   30.62    3.36
  -7   0   1   24.56    1.84
  -7   0   0   53.39    4.21
   7   0   0   48.03    4.05
  -7   0  -1  187.96    7.30
   7   0   1  173.73    7.33
   7   0   2   14.84    2.45
  -7   0  -2   11.78    2.15
   7   0   2   16.66    2.33
  -7   0  -3    2.75    1.24
  -7   0  -3    4.11    0.77
   7   0   3    3.81    1.15
   7   0   4    2.58    1.08
   7   0   5    1.26    1.07
   7   0   6   17.31    2.62
   7   0   7  183.01    8.03
   7   0   8   25.03    3.36
   7   0   9    2.26    1.55
   7   0  10    5.81    2.01
   7   1 -10    9.08    2.95
   7   1  -9    4.45    1.84
   7   1  -8    0.67    1.42
   7   1  -7    1.44    1.56
   7   1  -6   34.01    4.10
   7   1  -5   39.60    4.25
   7   1  -4   11.96    2.50
   7   1  -3    4.25    1.82
  -7  -1   2   71.20    4.90
   7   1  -2   72.83    5.23
  -7  -1   1   67.77    4.66
  -7  -1   1   67.78    2.40
  -7  -1   0   72.75    4.87
  -7  -1   0   66.93    2.70
  -7  -1  -1  175.39    6.98
   7   1   1  168.68    7.53
  -7  -1  -2   44.29    3.57
   7   1   2   50.85    4.31
   7   1   3    0.68    1.43
  -7  -1  -3    1.45    1.09
  -7  -1  -3    0.54    0.45
   7   1   3    2.61    1.34
  -7  -1  -4   32.50    2.04
  -7  -1  -4   34.27    2.86
   7   1   4   29.85    3.19
   7   1   4   37.37    3.34
   7   1   5  124.10    6.10
  -7  -1  -6   99.16    4.54
   7   1   6   96.62    5.53
  -7  -1  -7    4.45    1.30
   7   1   7    4.41    1.44
   7   1   8    9.91    2.22
   7   1   9   27.99    3.43
   7   1  10   10.12    2.34
   7   1  11   -0.55    1.50
   7   2  -9    1.87    1.59
   7   2  -8    1.42    1.64
   7   2  -7    0.45    1.86
   7   2  -6   -1.64    1.61
   7   2  -5    0.27    1.34
   7   2  -4   21.74    3.33
   7   2  -3   52.16    4.54
   7   2  -2   -0.39    1.53
   7   2  -1   -1.42    1.35
  -7  -2   0   36.58    3.43
  -7  -2   0   28.39    1.27
  -7  -2  -1  206.49    7.37
   7   2   1  201.76    8.33
  -7  -2  -2   93.39    4.88
   7   2   2   86.90    5.63
  -7  -2  -3  155.33    3.40
  -7  -2  -3  173.97    6.29
   7   2   3  157.08    7.24
  -7  -2  -4   21.82    1.58
  -7  -2  -4   24.29    2.38
   7   2   4   21.73    2.91
   7   2   4   27.65    2.99
  -7  -2  -5   46.42    3.08
   7   2   5   53.46    4.33
   7   2   5   46.34    3.84
  -7  -2  -6   88.27    4.02
  -7  -2  -6   76.08    3.84
   7   2   6   81.10    5.09
  -7  -2  -7   43.98    2.91
  -7  -2  -7   50.15    3.42
   7   2   7   47.88    4.02
   7   2   8   71.17    5.04
   7   2   9   27.02    3.34
   7   2  10    9.94    2.27
   7   2  11    0.91    1.37
   7   2  12    2.45    1.54
   7   3  -8    4.45    2.33
   7   3  -7    8.50    2.41
   7   3  -6   -1.85    1.97
   7   3  -5   19.61    3.24
   7   3  -4   23.50    3.35
   7   3  -3    4.98    1.94
   7   3  -2   12.13    2.55
   7   3  -1  112.47    6.54
   7   3   0   33.06    3.67
  -7  -3  -1    1.76    0.29
   7   3   1    4.76    1.71
   7   3   2    7.24    1.77
  -7  -3  -3   15.95    1.89
   7   3   3   14.57    2.55
  -7  -3  -4   99.30    3.33
  -7  -3  -4  104.28    4.31
   7   3   4  100.94    5.88
   7   3   5    5.89    1.99
  -7  -3  -5    3.91    1.10
   7   3   5    1.75    1.28
  -7  -3  -6   13.46    1.59
  -7  -3  -6   13.02    1.44
   7   3   6   11.43    2.08
  -7  -3  -7   10.01    1.20
  -7  -3  -7    9.81    1.54
   7   3   7    9.05    1.92
   7   3   8   18.60    2.76
   7   3   9    2.51    1.35
   7   3  10    3.01    1.53
   7   3  11    5.95    1.90
   7   3  12   29.36    3.94
   7   4  -6    5.42    2.41
   7   4  -5   -1.40    1.52
   7   4  -4   -0.33    1.71
   7   4  -3   21.18    3.32
   7   4  -2   23.84    3.38
   7   4  -1    6.85    2.20
   7   4   0   80.58    5.67
   7   4   1   18.23    2.96
   7   4   2   12.27    2.40
  -7  -4  -2    4.71    0.39
   7   4   3    5.28    1.68
   7   4   4    0.56    1.20
   7   4   5    9.63    2.16
  -7  -4  -6   20.05    1.91
   7   4   6   16.67    2.41
  -7  -4  -7   23.69    2.30
   7   4   7   22.01    2.82
   7   4   8    4.34    1.55
   7   4   9    4.43    1.49
   7   4  10   -0.42    1.12
   7   4  11   15.29    2.65
   7   4  12   -0.57    1.47
   7   5  -5   -2.89    1.87
   7   5  -4    0.81    1.59
   7   5  -3    1.82    1.54
   7   5  -2    5.20    1.84
   7   5  -1   -1.66    1.92
   7   5   0    0.78    0.41
   7   5   0    0.42    1.66
   7   5   1   11.25    2.44
   7   5   2  112.92    6.77
   7   5   3   39.25    4.18
  -7  -5  -3   25.82    1.18
  -7  -5  -4    0.21    0.48
   7   5   4    0.35    1.27
   7   5   5   -0.16    1.24
   7   5   6    0.86    1.20
  -7  -5  -6    4.96    1.12
   7   5   7  109.05    6.28
   7   5   7  102.70    5.86
   7   5   8   69.33    4.96
   7   5   9   25.11    3.08
   7   5  10   -0.68    1.28
   7   5  11   10.44    2.32
   7   5  12    7.88    2.13
   7   5  13   32.66    4.13
   7   6  -4   19.24    3.51
   7   6  -3   -0.42    1.47
   7   6  -2    3.32    1.99
   7   6  -1    1.16    1.50
   7   6   0    8.49    2.15
   7   6   1   43.43    2.25
   7   6   1   44.03    4.56
   7   6   2   -0.42    0.64
   7   6   2   -0.35    1.27
   7   6   3   13.37    2.67
   7   6   4    2.39    1.60
  -7  -6  -5    0.32    0.41
   7   6   5    9.90    2.15
  -7  -6  -6    1.84    0.87
   7   6   6    0.57    1.31
   7   6   7    8.50    2.12
  -7  -6  -7    5.87    1.29
   7   6   8    2.70    1.45
  -7  -6  -8    1.18    0.89
   7   6   8    1.53    1.06
   7   6   9   65.96    4.92
   7   6  10   27.93    3.38
   7   6  11   -1.22    1.33
   7   6  12    0.97    1.31
   7   6  13   -3.00    1.77
   7   7  -2    6.06    2.00
   7   7  -1    0.68    1.80
   7   7   0   -1.44    1.85
   7   7   1    2.75    1.63
   7   7   2    9.07    2.62
   7   7   3   48.47    2.88
   7   7   3   57.39    5.20
   7   7   4    5.36    1.05
   7   7   4    8.57    2.30
   7   7   5    2.24    1.43
   7   7   6    2.05    1.36
   7   7   7    2.70    1.52
  -7  -7  -7    5.20    1.18
   7   7   8    9.16    2.18
  -7  -7  -8    6.06    1.41
   7   7   8    7.20    1.85
   7   7   9   -1.00    1.44
  -7  -7  -9   -0.38    1.17
   7   7   9   -0.79    1.20
  -7  -7 -10   -1.75    1.28
   7   7  10    0.31    1.27
  -7  -7 -11   -1.87    1.43
   7   7  11    2.13    1.48
  -7  -7 -12    2.55    1.35
   7   7  12    6.80    2.04
   7   7  13    0.26    1.13
   7   8   0    1.18    1.59
   7   8   1   -3.04    1.75
   7   8   2   -2.26    1.63
   7   8   3    1.69    1.54
   7   8   4    4.92    1.23
   7   8   4    4.49    1.77
   7   8   5    2.69    0.98
   7   8   5    5.53    1.81
   7   8   6    0.95    0.85
   7   8   6   -0.49    1.41
   7   8   7   12.42    2.69
   7   8   8   19.72    2.97
   7   8   9    1.47    1.43
   7   8   9    1.89    1.41
  -7  -8 -10    2.93    1.34
   7   8  10    2.60    1.43
  -7  -8 -11    3.74    1.55
   7   8  11    2.73    1.46
  -7  -8 -12    8.33    2.20
   7   8  12    3.88    1.59
   7   9   2    1.29    1.60
   7   9   3    3.43    1.96
   7   9   4    3.49    1.97
   7   9   5    0.69    1.50
   7   9   6   12.01    2.63
   7   9   7    6.35    1.58
   7   9   7    0.91    1.46
   7   9   8   14.96    2.78
   7   9   9   16.03    2.81
   7   9  10   16.23    2.78
   7   9  11    5.50    1.77
   7  10   4    4.00    2.17
   7  10   5   -1.39    1.71
   7  10   6    5.58    2.37
   7  10   7   10.02    2.46
   7  10   8   20.02    3.27
   7  10  10   -0.80    1.22
   8  -8  -2   -2.92    1.90
  -8   8   1    0.76    1.13
   8  -8  -1    0.18    1.44
   8  -8   0    4.89    2.25
   8  -8   1   -2.19    1.91
   8  -8   2   12.60    3.20
  -8   7   6   11.54    3.21
  -8   7   5   -0.65    2.09
  -8   7   4   -0.44    1.93
   8  -7  -3    0.27    1.16
  -8   7   2   24.81    2.73
   8  -7  -2   21.69    3.19
   8  -7  -1    6.62    2.19
  -8   7   1    6.27    1.62
   8  -7   0    0.16    1.51
   8  -7   1   -1.90    2.05
   8  -7   2    1.99    1.61
   8  -7   3    9.96    3.05
  -8   6   7   -1.67    2.10
  -8   6   6   37.75    5.03
  -8   6   5   19.87    3.85
   8  -6  -5   17.45    2.27
  -8   6   4   33.72    4.57
   8  -6  -4   32.35    3.18
  -8   6   3   58.96    5.86
   8  -6  -3   59.00    4.37
   8  -6  -2   11.34    2.27
  -8   6   2   10.23    1.69
   8  -6  -1    0.43    1.26
  -8   6   1    0.98    1.01
   8  -6   0   26.89    3.45
   8  -6   1   72.96    5.98
   8  -6   2   14.33    3.03
   8  -6   3    5.25    2.17
   8  -6   4   27.06    4.50
  -8   5   8    7.23    2.67
  -8   5   7    9.98    2.76
  -8   5   6   24.80    3.94
   8  -5  -6   32.50    3.01
  -8   5   5   30.56    4.28
   8  -5  -5   34.55    3.04
  -8   5   4   17.13    3.41
   8  -5  -4   17.77    2.37
  -8   5   3   17.97    3.51
   8  -5  -3   16.40    2.26
  -8   5   2    3.89    2.11
  -8   5   2    4.09    0.97
   8  -5  -2    4.38    1.43
  -8   5   1   76.79    3.87
   8  -5  -1   66.53    4.71
   8  -5   0   46.12    4.12
   8  -5   1    8.22    2.09
   8  -5   2   14.63    2.71
   8  -5   3    9.80    2.36
   8  -5   4   27.01    4.03
   8  -5   5   15.14    3.46
   8  -4  -8    6.83    2.01
  -8   4   8    7.86    2.76
  -8   4   7   51.28    5.56
   8  -4  -7   43.16    4.06
   8  -4  -6   -0.90    1.27
  -8   4   6   -1.21    2.04
   8  -4  -6   -0.65    1.02
  -8   4   5   67.10    6.00
   8  -4  -5   71.44    4.99
   8  -4  -5   69.90    4.41
  -8   4   4   62.77    5.75
   8  -4  -4   62.32    4.20
  -8   4   3   16.58    3.20
   8  -4  -3   16.20    2.27
  -8   4   2   28.44    3.98
   8  -4  -2   23.96    2.73
  -8   4   1   10.21    1.33
  -8   4   1    7.54    2.49
   8  -4  -1    8.94    1.89
   8  -4   0   -0.04    0.95
   8  -4   1   15.95    2.54
   8  -4   2   18.24    2.78
   8  -4   3    0.60    1.22
   8  -4   4    7.56    2.17
   8  -4   5   -2.13    2.18
   8  -4   6   -1.59    1.77
   8  -3  -9   -1.04    1.53
  -8   3   8    1.59    2.05
   8  -3  -8    2.41    1.77
  -8   3   7    1.16    1.86
   8  -3  -7    3.73    1.57
  -8   3   6    6.31    2.39
   8  -3  -6    3.75    1.58
   8  -3  -5    7.13    1.98
  -8   3   5    2.88    1.77
   8  -3  -4    7.15    1.91
  -8   3   4    4.93    1.99
   8  -3  -4    6.90    1.65
  -8   3   3   27.20    3.76
   8  -3  -3   27.68    3.21
   8  -3  -3   29.00    2.98
  -8   3   2   45.93    4.70
   8  -3  -2   41.71    3.54
  -8   3   1    2.26    1.70
  -8   3   1    0.59    0.42
   8  -3  -1    1.53    1.21
  -8   3   0    0.21    0.53
   8  -3   0    2.23    1.40
   8  -3   1    2.09    1.20
   8  -3   2   35.17    3.51
   8  -3   3   62.67    4.79
   8  -3   4   12.09    2.42
   8  -3   5   -0.11    1.12
   8  -3   6    4.40    1.76
   8  -3   7    9.27    2.49
   8  -2  -9    5.38    2.28
   8  -2  -8    2.16    1.71
  -8   2   7    9.32    2.82
   8  -2  -7    8.04    2.21
  -8   2   6    2.04    2.06
   8  -2  -6   -1.16    1.55
  -8   2   5    4.92    2.40
   8  -2  -5    6.22    1.95
  -8   2   4   38.16    4.37
   8  -2  -4   32.72    3.65
   8  -2  -3    1.27    1.28
  -8   2   3    0.54    0.58
  -8   2   3    2.75    1.75
  -8   2   2   53.00    4.72
   8  -2  -2   46.77    4.20
   8  -2  -2   49.73    3.93
  -8   2   2   47.22    3.28
  -8   2   1   26.10    3.56
   8  -2  -1   25.79    3.23
   8  -2  -1   24.82    2.80
  -8   2   1   22.71    2.33
  -8   2   0    8.29    0.69
  -8   2   0    7.04    1.95
   8  -2   0   10.89    2.11
  -8   2  -1   15.15    2.60
   8  -2   1   22.63    2.69
   8  -2   2    6.53    1.76
   8  -2   3   25.28    3.00
   8  -2   4   76.81    5.30
   8  -2   5  127.20    7.13
   8  -2   6    9.70    2.34
   8  -2   7   13.30    2.82
   8  -1 -10    2.01    1.76
   8  -1  -9    4.96    2.03
   8  -1  -8   20.79    3.51
   8  -1  -7    7.75    2.44
  -8   1   6   14.26    3.06
   8  -1  -6   12.48    2.85
  -8   1   5   -0.08    1.74
   8  -1  -5    2.98    1.71
  -8   1   4   57.86    5.30
   8  -1  -4   48.18    4.55
  -8   1   3    9.14    2.23
   8  -1  -3    6.70    2.23
  -8   1   2   32.52    3.71
   8  -1  -2   33.35    3.77
  -8   1   2   31.55    2.41
  -8   1   1   87.21    5.79
   8  -1  -1   85.09    5.60
  -8   1   1   88.97    4.14
   8  -1   0   17.97    2.86
  -8   1   0   23.02    3.23
   8  -1   0   23.32    2.86
  -8   1  -1   26.68    0.94
  -8   1  -1   32.95    3.46
   8  -1   1   40.46    3.90
   8  -1   1   44.56    3.80
  -8   1  -2    1.87    1.38
   8  -1   2    3.91    1.44
  -8   1  -3   31.94    3.32
   8  -1   3   33.94    3.38
   8  -1   4    1.66    1.11
   8  -1   5   23.43    3.07
   8  -1   6   11.89    2.37
   8  -1   7   32.44    3.86
   8  -1   8   -2.28    1.58
   8   0  -9   -0.12    1.71
   8   0  -8    2.82    1.89
   8   0  -7    3.30    2.08
   8   0  -6   61.33    5.47
   8   0  -5   32.55    4.01
  -8   0   4    0.31    1.58
   8   0  -4    2.62    1.57
  -8   0   3   13.56    2.64
   8   0  -3   12.46    2.54
  -8   0   2   14.44    2.81
   8   0  -2   31.27    3.79
  -8   0   1  177.80    8.18
   8   0  -1  179.36    8.32
  -8   0   1  173.14    5.09
  -8   0   0   67.85    5.18
   8   0   0   57.09    4.91
  -8   0  -1   58.43    4.57
   8   0   1   60.87    4.85
   8   0   1   62.08    4.54
   8   0   2    4.49    1.95
  -8   0  -2   -0.24    1.23
   8   0   2    2.25    1.41
  -8   0  -3   20.23    2.61
   8   0   3   21.32    2.72
  -8   0  -4    4.41    1.34
   8   0   4    4.52    1.57
   8   0   5   19.13    2.77
   8   0   6   50.21    4.33
   8   0   7    4.54    1.67
   8   0   8   10.63    2.42
   8   0   9    2.40    1.61
   8   1  -8    9.56    2.97
   8   1  -7   15.68    3.32
   8   1  -6    5.98    2.28
   8   1  -5    5.23    2.15
   8   1  -4   16.42    2.95
   8   1  -3   15.00    2.81
  -8  -1   2    0.02    1.35
   8   1  -2   -0.37    1.25
  -8  -1   1    2.21    1.29
   8   1  -1    1.86    1.45
  -8  -1   0   -0.12    0.46
  -8  -1   0   -1.32    1.68
   8   1   0   -0.38    1.45
   8   1   1   21.43    2.97
  -8  -1  -1   24.25    3.00
   8   1   2    7.24    1.94
  -8  -1  -2    3.88    1.51
   8   1   3    0.82    1.27
  -8  -1  -3    3.37    1.47
   8   1   3    3.49    1.40
  -8  -1  -4   50.86    3.81
   8   1   4   50.20    4.12
  -8  -1  -5   19.58    2.41
   8   1   5   19.92    2.75
  -8  -1  -6   30.84    2.97
   8   1   6   39.55    3.88
   8   1   7   20.16    2.93
   8   1   8    8.81    2.06
   8   1   9    2.27    1.46
   8   2  -7    5.34    2.36
   8   2  -6    2.78    2.14
   8   2  -5    8.05    2.39
   8   2  -4    8.67    2.52
   8   2  -3   18.66    3.35
   8   2  -2   14.95    2.76
   8   2  -1    9.58    2.41
  -8  -2   0   45.46    3.95
   8   2   0   45.88    4.57
  -8  -2  -1   22.54    3.10
   8   2   1   13.14    2.80
  -8  -2  -2    3.53    1.50
   8   2   2    3.17    1.74
   8   2   3   11.51    2.38
  -8  -2  -3   12.70    2.01
  -8  -2  -4   26.73    2.69
   8   2   4   27.16    3.46
   8   2   4   25.09    3.14
  -8  -2  -5    0.58    0.89
   8   2   5    2.18    1.19
  -8  -2  -6  100.08    4.77
   8   2   6   98.54    5.95
   8   2   7   23.70    3.18
   8   2   8    7.18    1.95
   8   2   9    5.83    1.94
   8   2  10    4.74    1.98
   8   3  -6    4.19    2.16
   8   3  -5    3.42    2.01
   8   3  -4    6.18    2.36
   8   3  -3    0.57    1.40
   8   3  -2   12.50    2.69
   8   3  -1   44.03    4.57
   8   3   0   89.29    6.30
   8   3   1    5.50    2.17
   8   3   2   20.95    3.13
   8   3   3    2.60    1.64
  -8  -3  -4   78.84    4.18
   8   3   4   77.41    5.61
  -8  -3  -5  119.92    4.86
   8   3   5  114.45    6.75
   8   3   5  119.63    6.56
   8   3   6   19.11    2.81
   8   3   7    0.59    1.11
   8   3   8    8.58    2.08
   8   3   9   10.27    2.25
   8   3  10    1.30    1.37
   8   4  -4    0.48    1.73
   8   4  -3    3.05    1.97
   8   4  -2   11.50    2.74
   8   4  -1    1.92    1.78
   8   4   0   58.71    5.38
   8   4   1   27.15    3.79
   8   4   2   87.47    6.26
   8   4   3   50.78    4.87
   8   4   4    2.99    1.85
   8   4   5    7.88    2.35
   8   4   6   46.92    4.48
   8   4   6   41.77    4.08
   8   4   7   97.66    6.01
   8   4   8   37.93    3.91
   8   4   9    3.07    1.53
   8   4  10    0.80    1.30
   8   4  11    0.75    1.26
   8   5  -3    0.44    1.61
   8   5  -2   15.91    3.19
   8   5  -1   13.04    2.97
   8   5   0   15.56    3.13
   8   5   1   21.61    3.46
   8   5   2   11.00    2.75
   8   5   3   37.03    4.19
   8   5   4    1.02    1.43
   8   5   5    1.64    1.79
   8   5   6    6.95    2.20
   8   5   7    1.57    1.49
   8   5   7    4.40    1.51
   8   5   8    6.05    1.91
   8   5   9    1.23    1.56
   8   5  10    0.59    1.34
   8   5  11    9.49    2.20
   8   6  -1    2.20    1.99
   8   6   0    0.76    1.58
   8   6   1    9.83    2.62
   8   6   2   17.60    3.27
   8   6   3    4.46    2.15
   8   6   4   -2.64    1.99
   8   6   5    1.54    1.56
   8   6   6   11.42    2.56
   8   6   7    3.21    1.98
   8   6   7    0.67    1.15
   8   6   8    2.39    1.63
   8   6   8    1.37    1.33
  -8  -6  -9   -0.90    1.20
   8   6   9   -1.81    1.58
   8   6  10   22.28    3.23
   8   6  11    2.21    1.43
   8   7   1   11.51    2.92
   8   7   2    3.49    2.01
   8   7   3    9.03    2.49
   8   7   4   10.00    2.66
   8   7   5    1.70    1.42
   8   7   6   20.20    3.44
   8   7   7   21.94    3.37
   8   7   8   20.55    3.14
   8   7   8   19.73    3.04
   8   7   9   13.13    2.52
   8   7  10   -0.12    1.33
   8   8   3    0.67    1.67
   8   8   4    1.00    1.59
   8   8   5    3.48    1.95
   8   8   6   19.44    3.33
   8   8   7    1.42    2.08
   8   8   8   22.14    3.46
   8   8   9    5.17    1.83
   8   8   9    6.93    2.02
   8   9   6    1.41    1.76
   8   9   7   13.16    2.93
   8   9   8   -0.05    1.43
   8   9   9   -0.58    1.44
   9  -7  -2    0.95    1.39
   9  -7  -1    6.09    2.10
   9  -7   0    2.53    1.47
   9  -7   1    3.88    1.93
   9  -6  -3    1.25    1.34
   9  -6  -2    3.14    1.57
  -9   6   2   -2.62    2.19
   9  -6  -1    0.15    1.05
   9  -6   0    2.23    1.75
   9  -6   1   15.16    3.03
   9  -6   2    1.42    1.69
  -9   5   5    6.94    2.76
   9  -5  -5    2.34    1.17
  -9   5   4    7.35    2.32
   9  -5  -4    5.51    1.43
  -9   5   3    5.44    2.65
   9  -5  -3    3.44    1.29
  -9   5   2    1.44    1.71
   9  -5  -2   -1.08    1.04
   9  -5  -1    0.58    0.94
  -9   5   1   -0.09    2.07
   9  -5   0    9.22    2.22
   9  -5   1    3.90    1.95
   9  -5   2    5.38    1.96
   9  -5   3    0.71    1.26
   9  -4  -7    2.05    1.58
   9  -4  -6   -0.08    1.43
   9  -4  -6    0.57    0.97
  -9   4   5   20.30    4.02
   9  -4  -5   13.01    2.17
  -9   4   4   64.38    6.03
   9  -4  -4   53.71    4.22
  -9   4   3   20.56    3.82
   9  -4  -3   20.65    2.75
  -9   4   2    5.85    2.54
   9  -4  -2    2.16    1.11
  -9   4   1    2.05    1.96
   9  -4  -1    1.55    1.21
  -9   4   0   28.08    4.04
   9  -4   0   36.69    3.73
   9  -4   1   22.96    3.13
   9  -4   2   45.36    4.47
   9  -4   3   93.76    6.58
   9  -4   4    0.95    1.72
   9  -3  -8    0.16    1.51
   9  -3  -7    6.77    2.26
   9  -3  -6   21.91    3.23
  -9   3   6   24.30    4.05
   9  -3  -5    1.00    1.36
  -9   3   5    1.11    1.92
   9  -3  -5    0.67    1.01
   9  -3  -4   -1.19    1.51
   9  -3  -4   -1.34    1.24
   9  -3  -3   -1.15    1.35
  -9   3   3    0.60    1.85
   9  -3  -3    0.56    1.07
  -9   3   2   62.24    5.70
   9  -3  -2   73.76    5.05
  -9   3   1   52.54    5.34
   9  -3  -1   44.71    3.99
  -9   3   0    7.69    2.52
   9  -3   0    4.32    1.84
  -9   3  -1    2.87    1.90
   9  -3   1    1.88    1.29
   9  -3   2    1.28    1.08
   9  -3   3   41.47    4.18
   9  -3   4   59.98    5.21
   9  -3   5    4.07    1.88
   9  -2  -8   41.54    4.71
   9  -2  -7   -2.82    1.93
  -9   2   6   19.32    3.71
   9  -2  -6   16.42    3.04
  -9   2   5   12.43    3.11
   9  -2  -5   10.77    2.56
   9  -2  -4   11.56    2.53
  -9   2   4    8.12    2.60
  -9   2   3   61.64    5.65
   9  -2  -3   57.72    5.00
  -9   2   2   29.27    3.75
   9  -2  -2   28.05    3.53
   9  -2  -2   25.70    3.08
   9  -2  -1    5.03    2.05
  -9   2   1    4.19    1.98
   9  -2  -1    3.12    1.29
  -9   2   0    6.21    2.22
   9  -2   0    6.85    1.81
  -9   2  -1    8.74    2.12
   9  -2   1   14.22    2.34
  -9   2  -2   -0.18    1.40
   9  -2   2    1.10    1.01
  -9   2  -3    1.98    1.50
   9  -2   3    3.13    1.44
   9  -2   4    6.94    2.02
   9  -2   5    5.91    1.97
   9  -1  -8    9.48    2.99
   9  -1  -7   10.27    2.84
   9  -1  -6   13.73    2.95
  -9   1   5   -0.75    2.00
   9  -1  -5   -0.20    1.64
  -9   1   4    1.03    1.77
   9  -1  -4    4.23    1.86
  -9   1   3    3.70    1.89
   9  -1  -3    1.02    1.40
   9  -1  -2    6.77    2.15
  -9   1   2    3.52    2.00
  -9   1   1   35.62    4.15
   9  -1  -1   35.97    4.13
   9  -1  -1   32.15    3.57
   9  -1   0   17.06    2.97
  -9   1   0   16.63    2.91
   9  -1   0   16.88    2.61
  -9   1  -1   14.58    2.69
   9  -1   1   15.31    2.53
  -9   1  -2   19.11    2.86
   9  -1   2   22.36    2.95
  -9   1  -3   11.49    2.24
   9  -1   3   13.59    2.49
  -9   1  -4   12.77    2.27
   9  -1   4   12.41    2.37
   9  -1   5    1.52    1.34
   9  -1   6    8.43    2.20
   9   0  -7    7.32    2.61
   9   0  -6    4.01    2.28
   9   0  -5   27.99    4.00
  -9   0   4    0.47    1.62
   9   0  -4   -3.40    2.00
  -9   0   3    7.02    2.46
   9   0  -3    4.20    1.90
  -9   0   2    1.57    1.57
   9   0  -2   -1.59    1.68
   9   0  -1    8.04    2.67
  -9   0   1    0.74    1.42
  -9   0   0   39.52    4.08
   9   0   0   39.52    4.30
   9   0   1   14.90    2.86
  -9   0  -1   10.04    2.38
   9   0   1   11.34    2.37
   9   0   2    4.83    2.04
  -9   0  -2    2.50    1.54
   9   0   2    1.69    1.32
  -9   0  -3   46.68    4.13
   9   0   3   47.11    4.25
  -9   0  -4   80.71    5.29
   9   0   4   90.17    5.94
  -9   0  -5   18.20    2.61
   9   0   5   18.55    2.83
  -9   0  -6    1.75    1.18
   9   0   6    1.31    1.23
   9   0   7    0.70    1.25
   9   1  -6    4.00    2.29
   9   1  -5    6.94    2.67
   9   1  -4    5.26    2.31
   9   1  -3   23.00    3.62
  -9  -1   2   49.90    4.87
   9   1  -2   52.11    5.23
  -9  -1   1    1.40    1.73
   9   1  -1    0.79    1.59
  -9  -1   0    2.06    1.63
   9   1   0    1.09    1.47
   9   1   1   -1.05    1.69
  -9  -1  -1   -1.30    1.56
  -9  -1  -2   39.83    3.93
   9   1   2   46.06    4.62
   9   1   2   45.67    4.28
  -9  -1  -3   21.72    3.01
   9   1   3   28.25    3.75
   9   1   3   19.71    3.01
  -9  -1  -4    3.36    1.55
   9   1   4    4.37    1.82
  -9  -1  -5    2.19    1.10
   9   1   5    0.41    1.21
   9   1   6   20.86    3.05
   9   1   7    5.60    1.87
   9   2  -5    1.81    1.56
   9   2  -4    1.08    1.56
   9   2  -3    0.56    2.00
   9   2  -2   71.80    6.12
   9   2  -1   14.67    3.00
   9   2   0   26.89    4.03
  -9  -2  -1   16.79    2.73
   9   2   1   10.87    2.62
   9   2   2    0.01    1.97
  -9  -2  -2    0.89    1.34
  -9  -2  -3   -1.03    1.36
   9   2   3   -1.26    1.52
  -9  -2  -4   34.08    3.39
   9   2   4   36.40    4.24
   9   2   4   34.19    3.86
   9   2   5   80.83    5.72
   9   2   6   10.23    2.29
   9   2   7    1.41    1.51
   9   2   8    5.98    1.91
   9   3  -3    0.13    1.64
   9   3  -2    3.56    1.83
   9   3  -1    1.41    1.94
   9   3   0    3.51    1.91
   9   3   1    1.55    1.67
   9   3   2   -1.11    1.71
   9   3   3   -0.36    1.56
   9   3   4    2.21    2.02
   9   3   4   -1.42    1.57
   9   3   5   26.15    3.68
   9   3   5   20.63    3.11
   9   3   6   33.58    3.71
   9   3   7    3.35    1.74
   9   3   8    1.66    1.47
   9   4  -2    0.92    1.65
   9   4  -1    4.65    1.98
   9   4   0   20.90    3.54
   9   4   1   -1.62    1.75
   9   4   2    5.34    2.14
   9   4   3   17.67    3.28
   9   4   4    4.44    1.93
   9   4   5   13.74    2.81
   9   4   5    9.86    2.26
   9   4   6    0.82    1.55
   9   4   6    1.08    1.40
   9   4   7   13.22    2.51
   9   4   8   23.33    3.39
   9   5   0    2.28    1.95
   9   5   1   36.36    4.73
   9   5   2   20.52    3.76
   9   5   3   21.04    3.56
   9   5   4   43.70    4.83
   9   5   5   12.04    2.78
   9   5   6    9.48    2.55
   9   5   6    8.08    2.19
   9   5   7   -0.24    1.55
   9   5   7   -0.87    1.26
   9   6   3    8.59    2.48
   9   6   4    0.72    1.56
   9   6   5    8.30    2.39
   9   6   6   35.03    4.29
   9   6   7   13.83    2.72
  10  -5  -3    1.35    1.26
  10  -5  -2   -0.52    1.03
  10  -5  -1   -0.68    1.19
  10  -5   0    6.69    2.03
  10  -4  -4    0.68    1.25
  10  -4  -3    1.97    1.25
  10  -4  -2   -2.98    1.70
 -10   4   1    3.96    2.00
  10  -4  -1    2.83    1.43
 -10   4   0    1.72    1.65
  10  -4   0    2.78    1.25
  10  -4   1    2.04    1.08
 -10   4  -1    1.52    1.86
 -10   4  -2   -4.86    2.55
  10  -3  -6    2.71    2.06
  10  -3  -5   -1.00    1.58
  10  -3  -5    5.35    1.77
  10  -3  -4    3.58    1.88
  10  -3  -4    1.10    1.28
 -10   3   3    6.99    2.52
  10  -3  -3    7.39    1.93
 -10   3   2    0.67    1.79
  10  -3  -2   -0.97    1.13
 -10   3   1    6.43    2.34
  10  -3  -1    8.98    2.06
 -10   3   0    5.20    2.57
  10  -3   0   -0.37    1.15
 -10   3  -1   -3.89    2.40
  10  -3   1    1.02    1.19
 -10   3  -2   11.68    2.81
  10  -3   2   18.33    3.00
 -10   3  -3    5.96    2.18
  10  -2  -6    7.80    2.50
  10  -2  -5   11.61    2.72
  10  -2  -4    3.71    1.83
 -10   2   4    8.88    2.85
  10  -2  -4    4.97    1.68
  10  -2  -3    4.98    1.94
 -10   2   3    9.41    2.58
  10  -2  -3    7.57    2.03
  10  -2  -2    3.97    2.06
 -10   2   2    2.84    1.95
  10  -2  -2    5.74    1.76
 -10   2   1    5.32    2.29
  10  -2  -1    0.52    0.99
 -10   2   0   11.50    2.65
  10  -2   0    7.06    1.98
 -10   2  -1   31.58    4.07
  10  -2   1   36.79    4.01
 -10   2  -2   76.13    6.02
  10  -2   2   92.88    6.28
 -10   2  -3    7.16    2.20
  10  -2   3   11.73    2.47
 -10   2  -4    4.19    1.78
 -10   2  -5   -1.85    1.96
  10  -1  -4    0.40    1.54
 -10   1   4    2.50    1.86
  10  -1  -3   16.82    3.24
 -10   1   3   14.59    3.11
  10  -1  -2   16.72    3.18
 -10   1   2   12.00    2.94
  10  -1  -2   16.88    2.81
  10  -1  -1    3.68    1.86
 -10   1   1    5.38    2.26
  10  -1  -1    1.54    1.14
  10  -1   0   21.84    3.51
 -10   1   0   19.73    3.35
  10  -1   0   18.09    2.90
 -10   1  -1    1.75    1.47
  10  -1   1    4.97    1.77
 -10   1  -2    8.94    2.23
  10  -1   2   11.27    2.44
 -10   1  -3   29.18    3.69
  10  -1   3   36.66    4.09
 -10   1  -4    3.85    1.67
 -10   0   3   17.45    3.48
  10   0  -3   18.94    3.41
  10   0  -2    7.93    2.27
 -10   0   2    5.03    2.33
  10   0  -1    0.73    1.67
 -10   0   1   -2.38    2.25
  10   0   0   -0.84    1.80
 -10   0   0    0.35    1.55
  10   0   0    1.05    1.29
  10   0   1    7.30    2.44
 -10   0  -1    4.35    1.97
  10   0   1    6.54    1.93
 -10   0  -2   20.34    3.24
  10   0   2   16.92    2.87
 -10   0  -3   13.79    2.70
  10   0   3   19.36    3.06
  10   1  -2   31.32    4.49
  10   1  -1   14.75    3.11
 -10  -1   1   10.71    2.66
  10   1   0    4.06    2.08
 -10  -1   0    3.01    1.76
  10   1   1    1.32    1.80
 -10  -1  -1   -3.90    1.95
  10   1   1   -0.17    1.17
  10   1   2    3.43    1.85
 -10  -1  -2    1.71    1.43
  10   1   2    1.94    1.35
  10   1   3   26.60    3.52
  10   2   1    1.46    1.97
  10   2   2    7.47    2.38
  10   2   3   16.19    3.21
  10   2   3   16.76    2.95
 -11   2  -1    0.41    1.41
 -11   1   1    4.90    2.25
 -11   1   0    4.70    2.30
 -11   1  -1   37.30    4.63
 -11   0   1    3.04    2.46
 -11   0   0    2.66    1.79
   0   0   0    0.00    0.00


TITL CuCl2EWM29s_autored in P-1
REM P-1 (#2 in standard setting)
CELL 0.71073   8.088265  10.100274  12.098592  65.5358  86.2597  89.4565
ZERR    4.00   0.000466   0.000582   0.000695   0.0055   0.0047   0.0047
LATT  1
SFAC C H N O Cl Cu
UNIT 80.00 64.00 12.00 4.00 8.00 4.00
TREF
HKLF 4
END
_computing_structure_solution     'SHELXT 2018/2 (Sheldrick, 2018)'
;
_shelx_hkl_checksum                14274
_olex2_submission_special_instructions  'No special instructions were received'
_oxdiff_exptl_absorpt_empirical_details
;
Empirical correction (ABSPACK) includes:
- Absorption correction using spherical harmonics
- Frame scaling
;
_oxdiff_exptl_absorpt_empirical_full_max  1.451
_oxdiff_exptl_absorpt_empirical_full_min  0.584
