# Supplementary material for: Copper(II) Complexes with 4-Substituted 2,6-Bis(thiazol-2-yl)pyridines—An Overview of Structural–Optical Relationships
Source: Int J Mol Sci. 2025 Dec 9;26(24):11868. doi: 10.3390/ijms262411868 (PMC12733273; doi:10.3390/ijms262411868)
Supplement: Supplementary file 1 [file ijms-26-11868-s001.zip › ESI/7_CuCl2AF6_final.cif]

data_cucl2af6
_audit_creation_date               2021-02-01
_audit_creation_method
;
Olex2 1.3
(compiled 2020.11.12 svn.r5f609507 for OlexSys, GUI svn.r6226)
;
_shelx_SHELXL_version_number       '2018/3'
_audit_contact_author_address      ?
_audit_contact_author_email        ?
_audit_contact_author_name         ''
_audit_contact_author_phone        ?
_publ_contact_author_id_orcid      ?
_publ_section_references
;
Dolomanov, O.V., Bourhis, L.J., Gildea, R.J, Howard, J.A.K. & Puschmann, H.
 (2009), J. Appl. Cryst. 42, 339-341.

Sheldrick, G.M. (2008). Acta Cryst. A64, 112-122.

Sheldrick, G.M. (2015). Acta Cryst. C71, 3-8.
;
_chemical_name_common              ?
_chemical_name_systematic          ?
_chemical_formula_moiety           'C18 H10 Cl2 Cu N4 S2'
_chemical_formula_sum              'C18 H10 Cl2 Cu N4 S2'
_chemical_formula_weight           480.86
_chemical_melting_point            ?
loop_
  _atom_type_symbol
  _atom_type_description
  _atom_type_scat_dispersion_real
  _atom_type_scat_dispersion_imag
  _atom_type_scat_source
 'C' 'C' 0.0033 0.0016 'International Tables Vol C Tables 4.2.6.8 and 6.1.1.4'
 'H' 'H' 0.0000 0.0000 'International Tables Vol C Tables 4.2.6.8 and 6.1.1.4'
 'Cl' 'Cl' 0.1484 0.1585 'International Tables Vol C Tables 4.2.6.8 and 6.1.1.4'
 'Cu' 'Cu' 0.3201 1.2651 'International Tables Vol C Tables 4.2.6.8 and 6.1.1.4'
 'N' 'N' 0.0061 0.0033 'International Tables Vol C Tables 4.2.6.8 and 6.1.1.4'
 'S' 'S' 0.1246 0.1234 'International Tables Vol C Tables 4.2.6.8 and 6.1.1.4'

_shelx_space_group_comment
;
The symmetry employed for this shelxl refinement is uniquely defined
by the following loop, which should always be used as a source of
symmetry information in preference to the above space-group names.
They are only intended as comments.
;
_space_group_crystal_system        'triclinic'
_space_group_IT_number             2
_space_group_name_H-M_alt          'P -1'
_space_group_name_Hall             '-P 1'
loop_
  _space_group_symop_operation_xyz
 'x, y, z'
 '-x, -y, -z'

_cell_length_a                     8.0631(5)
_cell_length_b                     11.0698(10)
_cell_length_c                     12.7644(10)
_cell_angle_alpha                  70.692(8)
_cell_angle_beta                   85.962(6)
_cell_angle_gamma                  69.087(7)
_cell_volume                       1002.94(15)
_cell_formula_units_Z              2
_cell_measurement_reflns_used      3380
_cell_measurement_temperature      293(2)
_cell_measurement_theta_max        28.8720
_cell_measurement_theta_min        3.9290
_shelx_estimated_absorpt_T_max     ?
_shelx_estimated_absorpt_T_min     ?
_exptl_absorpt_coefficient_mu      1.574
_exptl_absorpt_correction_T_max    1.00000
_exptl_absorpt_correction_T_min    0.91572
_exptl_absorpt_correction_type     multi-scan
_exptl_absorpt_process_details
;
CrysAlisPro 1.171.40.67a (Rigaku Oxford Diffraction, 2019)
Empirical absorption correction using spherical harmonics,
 implemented in SCALE3 ABSPACK scaling algorithm.
;
_exptl_absorpt_special_details     ?
_exptl_crystal_colour              'green'
_exptl_crystal_density_diffrn      1.592
_exptl_crystal_density_meas        ?
_exptl_crystal_density_method      ?
_exptl_crystal_description         'prism'
_exptl_crystal_F_000               482
_exptl_crystal_size_max            0.10
_exptl_crystal_size_mid            0.09
_exptl_crystal_size_min            0.06
_exptl_transmission_factor_max     ?
_exptl_transmission_factor_min     ?
_diffrn_reflns_av_R_equivalents    0.0516
_diffrn_reflns_av_unetI/netI       0.0555
_diffrn_reflns_Laue_measured_fraction_full  0.997
_diffrn_reflns_Laue_measured_fraction_max  0.997
_diffrn_reflns_limit_h_max         9
_diffrn_reflns_limit_h_min         -9
_diffrn_reflns_limit_k_max         13
_diffrn_reflns_limit_k_min         -8
_diffrn_reflns_limit_l_max         15
_diffrn_reflns_limit_l_min         -15
_diffrn_reflns_number              8077
_diffrn_reflns_point_group_measured_fraction_full  0.997
_diffrn_reflns_point_group_measured_fraction_max  0.997
_diffrn_reflns_theta_full          25.049
_diffrn_reflns_theta_max           25.049
_diffrn_reflns_theta_min           3.345
_diffrn_ambient_temperature        293(2)
_diffrn_detector                   'CCD plate'
_diffrn_detector_area_resol_mean   10.4015
_diffrn_detector_type              Atlas
_diffrn_measured_fraction_theta_full  0.997
_diffrn_measured_fraction_theta_max  0.997
_diffrn_measurement_details
;
List of Runs (angles in degrees, time in seconds):

  # Type    Start    End  Width  t~exp~   \w     \q     \k     \f   Frames
--------------------------------------------------------------------------
  1  \w    -23.00  39.00   1.00   29.22    --    9.90  77.00 120.00   62
  2  \w      9.00  51.00   1.00   29.22    --    9.90 -99.00-120.00   42
  3  \w    -86.00   6.00   1.00   29.22    --  -11.62 -38.00-150.00   92
  4  \w    -41.00   8.00   1.00   29.22    --  -11.62  77.00 120.00   49
  5  \w    -74.00  29.00   1.00   29.22    --  -11.62 -19.00 -90.00  103
;
_diffrn_measurement_device         'four-circle diffractometer'
_diffrn_measurement_device_type    'Xcalibur, Atlas, Gemini ultra'
_diffrn_measurement_method         '\w scans'
_diffrn_orient_matrix_type        
 'CrysAlisPro convention (1999,Acta A55,543-557)'
_diffrn_orient_matrix_UB_11        -0.0184430000
_diffrn_orient_matrix_UB_12        -0.0423727000
_diffrn_orient_matrix_UB_13        -0.0252965000
_diffrn_orient_matrix_UB_21        -0.0088659000
_diffrn_orient_matrix_UB_22        0.0507810000
_diffrn_orient_matrix_UB_23        -0.0528167000
_diffrn_orient_matrix_UB_31        0.0920629000
_diffrn_orient_matrix_UB_32        -0.0299603000
_diffrn_orient_matrix_UB_33        -0.0068919000
_diffrn_radiation_monochromator    graphite
_diffrn_radiation_probe            x-ray
_diffrn_radiation_type             'Mo K\a'
_diffrn_radiation_wavelength       0.71073
_diffrn_source                     'fine-focus sealed X-ray tube'
_diffrn_source_type                'Enhance (Mo) X-ray Source'
_reflns_Friedel_coverage           0.000
_reflns_Friedel_fraction_full      .
_reflns_Friedel_fraction_max       .
_reflns_number_gt                  2960
_reflns_number_total               3554
_reflns_odcompleteness_completeness  99.71
_reflns_odcompleteness_iscentric   1
_reflns_odcompleteness_theta       26.32
_reflns_special_details
;
 Reflections were merged by SHELXL according to the crystal
 class for the calculation of statistics and refinement.
 
 Structure factors included contributions from the .fab file.
 
 _reflns_Friedel_fraction is defined as the number of unique
 Friedel pairs measured divided by the number that would be
 possible theoretically, ignoring centric projections and
 systematic absences.
;
_reflns_threshold_expression       'I > 2\s(I)'
_computing_cell_refinement         'CrysAlisPro 1.171.40.67a (Rigaku OD, 2019)'
_computing_data_collection         'CrysAlisPro 1.171.40.67a (Rigaku OD, 2019)'
_computing_data_reduction          'CrysAlisPro 1.171.40.67a (Rigaku OD, 2019)'
_computing_molecular_graphics      'Olex2 1.3 (Dolomanov et al., 2009)'
_computing_publication_material    'Olex2 1.3 (Dolomanov et al., 2009)'
_computing_structure_refinement    'SHELXL 2018/3 (Sheldrick, 2015)'
_computing_structure_solution      'SHELXS  (Sheldrick, 2008)'
_refine_diff_density_max           0.366
_refine_diff_density_min           -0.380
_refine_diff_density_rms           0.075
_refine_ls_extinction_coef         .
_refine_ls_extinction_method       none
_refine_ls_goodness_of_fit_ref     1.078
_refine_ls_hydrogen_treatment      constr
_refine_ls_matrix_type             full
_refine_ls_number_parameters       244
_refine_ls_number_reflns           3554
_refine_ls_number_restraints       0
_refine_ls_R_factor_all            0.0493
_refine_ls_R_factor_gt             0.0394
_refine_ls_restrained_S_all        1.078
_refine_ls_shift/su_max            0.001
_refine_ls_shift/su_mean           0.000
_refine_ls_structure_factor_coef   Fsqd
_refine_ls_weighting_details      
 'w=1/[\s^2^(Fo^2^)+(0.0420P)^2^+0.2333P] where P=(Fo^2^+2Fc^2^)/3'
_refine_ls_weighting_scheme        calc
_refine_ls_wR_factor_gt            0.0976
_refine_ls_wR_factor_ref           0.1024
_refine_special_details            ?
_olex2_refinement_description
;
1. Fixed Uiso
 At 1.2 times of:
  All C(H) groups
2.a Aromatic/amide H refined with riding coordinates:
 C1(H1), C2(H2), C5(H5), C7(H7), C10(H10), C11(H11), C13(H13), C14(H14),
 C16(H16), C17(H17)
;
_atom_sites_solution_hydrogens     geom
_atom_sites_solution_primary       heavy
_atom_sites_solution_secondary     ?
loop_
  _atom_site_label
  _atom_site_type_symbol
  _atom_site_fract_x
  _atom_site_fract_y
  _atom_site_fract_z
  _atom_site_U_iso_or_equiv
  _atom_site_adp_type
  _atom_site_occupancy
  _atom_site_site_symmetry_order
  _atom_site_calc_flag
  _atom_site_refinement_flags_posn
  _atom_site_refinement_flags_adp
  _atom_site_refinement_flags_occupancy
  _atom_site_disorder_assembly
  _atom_site_disorder_group
 Cu1 Cu 0.75996(4) 0.64241(4) 0.67830(3) 0.02849(15) Uani 1 1 d . . . . .
 Cl1 Cl 0.74025(12) 0.44867(10) 0.79655(9) 0.0565(3) Uani 1 1 d . . . . .
 Cl2 Cl 0.80035(11) 0.79515(10) 0.76243(8) 0.0405(2) Uani 1 1 d . . . . .
 S1 S 0.23314(10) 0.92183(10) 0.50930(7) 0.0352(2) Uani 1 1 d . . . . .
 S2 S 1.27692(10) 0.56204(10) 0.51668(7) 0.0364(2) Uani 1 1 d . . . . .
 N1 N 0.4934(3) 0.7469(3) 0.6404(2) 0.0287(6) Uani 1 1 d . . . . .
 N2 N 0.7552(3) 0.7396(3) 0.5159(2) 0.0255(6) Uani 1 1 d . . . . .
 N3 N 1.0220(3) 0.5671(3) 0.6460(2) 0.0295(6) Uani 1 1 d . . . . .
 N4 N 0.7190(4) 1.1679(4) -0.2739(3) 0.0508(9) Uani 1 1 d . . . . .
 C1 C 0.3470(4) 0.7544(4) 0.7016(3) 0.0379(9) Uani 1 1 d . . . . .
 H1 H 0.351877 0.702279 0.776111 0.046 Uiso 1 1 calc R U . . .
 C2 C 0.1932(4) 0.8452(4) 0.6437(3) 0.0388(9) Uani 1 1 d . . . . .
 H2 H 0.081563 0.863289 0.673038 0.047 Uiso 1 1 calc R U . . .
 C3 C 0.4550(4) 0.8284(3) 0.5376(3) 0.0262(7) Uani 1 1 d . . . . .
 C4 C 0.6005(4) 0.8276(3) 0.4612(3) 0.0247(7) Uani 1 1 d . . . . .
 C5 C 0.5927(4) 0.8981(3) 0.3483(3) 0.0270(7) Uani 1 1 d . . . . .
 H5 H 0.486140 0.962803 0.311753 0.032 Uiso 1 1 calc R U . . .
 C6 C 0.7485(4) 0.8700(3) 0.2904(3) 0.0267(7) Uani 1 1 d . . . . .
 C7 C 0.9073(4) 0.7774(3) 0.3493(3) 0.0281(7) Uani 1 1 d . . . . .
 H7 H 1.012552 0.757727 0.312742 0.034 Uiso 1 1 calc R U . . .
 C8 C 0.9062(4) 0.7153(3) 0.4624(3) 0.0251(7) Uani 1 1 d . . . . .
 C9 C 1.0563(4) 0.6182(3) 0.5410(3) 0.0263(7) Uani 1 1 d . . . . .
 C10 C 1.3235(4) 0.4680(4) 0.6544(3) 0.0396(9) Uani 1 1 d . . . . .
 H10 H 1.437136 0.413942 0.686481 0.048 Uiso 1 1 calc R U . . .
 C11 C 1.1743(4) 0.4826(4) 0.7101(3) 0.0347(8) Uani 1 1 d . . . . .
 H11 H 1.174433 0.438817 0.786065 0.042 Uiso 1 1 calc R U . . .
 C12 C 0.7432(4) 0.9348(4) 0.1681(3) 0.0294(8) Uani 1 1 d . . . . .
 C13 C 0.6209(4) 1.0646(4) 0.1156(3) 0.0369(9) Uani 1 1 d . . . . .
 H13 H 0.541296 1.111254 0.157653 0.044 Uiso 1 1 calc R U . . .
 C14 C 0.6158(5) 1.1252(4) 0.0017(3) 0.0424(10) Uani 1 1 d . . . . .
 H14 H 0.535888 1.213208 -0.032534 0.051 Uiso 1 1 calc R U . . .
 C15 C 0.7309(4) 1.0537(4) -0.0610(3) 0.0346(8) Uani 1 1 d . . . . .
 C16 C 0.8513(5) 0.9235(4) -0.0099(3) 0.0385(9) Uani 1 1 d . . . . .
 H16 H 0.927184 0.875056 -0.052210 0.046 Uiso 1 1 calc R U . . .
 C17 C 0.8582(4) 0.8661(4) 0.1038(3) 0.0376(9) Uani 1 1 d . . . . .
 H17 H 0.941508 0.779549 0.138066 0.045 Uiso 1 1 calc R U . . .
 C18 C 0.7248(5) 1.1167(4) -0.1801(3) 0.0390(9) Uani 1 1 d . . . . .

loop_
  _atom_site_aniso_label
  _atom_site_aniso_U_11
  _atom_site_aniso_U_22
  _atom_site_aniso_U_33
  _atom_site_aniso_U_23
  _atom_site_aniso_U_13
  _atom_site_aniso_U_12
 Cu1 0.0211(2) 0.0298(3) 0.0275(2) -0.00519(18) 0.00159(16) -0.00465(17)
 Cl1 0.0432(5) 0.0327(6) 0.0725(7) 0.0060(5) 0.0074(5) -0.0112(4)
 Cl2 0.0350(4) 0.0438(6) 0.0489(5) -0.0248(4) 0.0062(4) -0.0131(4)
 S1 0.0180(4) 0.0415(6) 0.0372(5) -0.0097(4) 0.0008(3) -0.0030(3)
 S2 0.0190(4) 0.0423(6) 0.0371(5) -0.0086(4) 0.0022(3) -0.0025(4)
 N1 0.0210(12) 0.0327(17) 0.0297(15) -0.0094(13) 0.0011(11) -0.0071(11)
 N2 0.0181(12) 0.0259(15) 0.0284(14) -0.0077(12) -0.0009(11) -0.0038(11)
 N3 0.0241(13) 0.0271(16) 0.0297(15) -0.0070(12) -0.0004(11) -0.0019(11)
 N4 0.061(2) 0.063(2) 0.0301(18) -0.0057(17) -0.0018(15) -0.0320(18)
 C1 0.0314(17) 0.046(2) 0.0335(19) -0.0094(17) 0.0111(15) -0.0148(16)
 C2 0.0227(16) 0.048(2) 0.041(2) -0.0130(18) 0.0079(15) -0.0101(15)
 C3 0.0183(14) 0.0285(19) 0.0306(17) -0.0106(15) 0.0001(13) -0.0057(13)
 C4 0.0176(14) 0.0287(18) 0.0281(16) -0.0120(14) 0.0004(12) -0.0059(13)
 C5 0.0211(14) 0.0275(18) 0.0280(17) -0.0075(14) -0.0043(13) -0.0039(13)
 C6 0.0262(15) 0.0287(19) 0.0240(16) -0.0082(14) -0.0008(13) -0.0085(14)
 C7 0.0228(14) 0.032(2) 0.0302(17) -0.0123(15) 0.0068(13) -0.0099(14)
 C8 0.0182(14) 0.0244(18) 0.0323(17) -0.0105(14) -0.0010(13) -0.0055(12)
 C9 0.0228(15) 0.0267(18) 0.0278(17) -0.0101(14) 0.0016(13) -0.0060(13)
 C10 0.0243(16) 0.041(2) 0.040(2) -0.0058(17) -0.0077(15) -0.0017(15)
 C11 0.0292(17) 0.033(2) 0.0324(18) -0.0051(16) -0.0037(15) -0.0041(15)
 C12 0.0277(16) 0.033(2) 0.0270(17) -0.0086(15) 0.0012(13) -0.0112(14)
 C13 0.0363(18) 0.033(2) 0.0311(19) -0.0114(16) 0.0030(15) -0.0004(15)
 C14 0.0405(19) 0.035(2) 0.034(2) 0.0001(17) -0.0057(16) -0.0017(16)
 C15 0.0385(18) 0.042(2) 0.0267(17) -0.0095(16) 0.0028(15) -0.0197(17)
 C16 0.0397(18) 0.046(2) 0.0315(19) -0.0176(17) 0.0058(15) -0.0136(17)
 C17 0.0344(18) 0.033(2) 0.0332(19) -0.0058(16) 0.0006(15) -0.0019(15)
 C18 0.0398(19) 0.043(2) 0.036(2) -0.0097(18) 0.0006(16) -0.0198(17)

_geom_special_details
;
 All esds (except the esd in the dihedral angle between two l.s. planes)
 are estimated using the full covariance matrix.  The cell esds are taken
 into account individually in the estimation of esds in distances, angles
 and torsion angles; correlations between esds in cell parameters are only
 used when they are defined by crystal symmetry.  An approximate (isotropic)
 treatment of cell esds is used for estimating esds involving l.s. planes.
;
loop_
  _geom_bond_atom_site_label_1
  _geom_bond_atom_site_label_2
  _geom_bond_distance
  _geom_bond_site_symmetry_2
  _geom_bond_publ_flag
 Cu1 Cl1 2.2298(10) . ?
 Cu1 Cl2 2.4003(11) . ?
 Cu1 N1 2.048(2) . ?
 Cu1 N2 1.991(3) . ?
 Cu1 N3 2.044(2) . ?
 S1 C2 1.709(4) . ?
 S1 C3 1.710(3) . ?
 S2 C9 1.705(3) . ?
 S2 C10 1.709(4) . ?
 N1 C1 1.361(4) . ?
 N1 C3 1.306(4) . ?
 N2 C4 1.341(4) . ?
 N2 C8 1.339(4) . ?
 N3 C9 1.323(4) . ?
 N3 C11 1.367(4) . ?
 N4 C18 1.139(4) . ?
 C1 H1 0.9300 . ?
 C1 C2 1.357(5) . ?
 C2 H2 0.9300 . ?
 C3 C4 1.472(4) . ?
 C4 C5 1.387(4) . ?
 C5 H5 0.9300 . ?
 C5 C6 1.401(4) . ?
 C6 C7 1.394(4) . ?
 C6 C12 1.483(4) . ?
 C7 H7 0.9300 . ?
 C7 C8 1.380(4) . ?
 C8 C9 1.469(4) . ?
 C10 H10 0.9300 . ?
 C10 C11 1.339(5) . ?
 C11 H11 0.9300 . ?
 C12 C13 1.390(5) . ?
 C12 C17 1.384(5) . ?
 C13 H13 0.9300 . ?
 C13 C14 1.382(5) . ?
 C14 H14 0.9300 . ?
 C14 C15 1.385(5) . ?
 C15 C16 1.383(5) . ?
 C15 C18 1.444(5) . ?
 C16 H16 0.9300 . ?
 C16 C17 1.374(5) . ?
 C17 H17 0.9300 . ?

loop_
  _geom_angle_atom_site_label_1
  _geom_angle_atom_site_label_2
  _geom_angle_atom_site_label_3
  _geom_angle
  _geom_angle_site_symmetry_1
  _geom_angle_site_symmetry_3
  _geom_angle_publ_flag
 Cl1 Cu1 Cl2 115.42(4) . . ?
 N1 Cu1 Cl1 97.44(8) . . ?
 N1 Cu1 Cl2 95.36(9) . . ?
 N2 Cu1 Cl1 140.71(9) . . ?
 N2 Cu1 Cl2 103.88(9) . . ?
 N2 Cu1 N1 78.14(10) . . ?
 N2 Cu1 N3 78.41(10) . . ?
 N3 Cu1 Cl1 98.01(8) . . ?
 N3 Cu1 Cl2 94.24(9) . . ?
 N3 Cu1 N1 156.18(11) . . ?
 C2 S1 C3 89.63(15) . . ?
 C9 S2 C10 89.64(16) . . ?
 C1 N1 Cu1 133.3(2) . . ?
 C3 N1 Cu1 113.95(19) . . ?
 C3 N1 C1 112.7(3) . . ?
 C4 N2 Cu1 119.6(2) . . ?
 C8 N2 Cu1 119.61(19) . . ?
 C8 N2 C4 120.8(3) . . ?
 C9 N3 Cu1 113.9(2) . . ?
 C9 N3 C11 111.5(3) . . ?
 C11 N3 Cu1 134.4(2) . . ?
 N1 C1 H1 123.2 . . ?
 C2 C1 N1 113.7(3) . . ?
 C2 C1 H1 123.2 . . ?
 S1 C2 H2 124.7 . . ?
 C1 C2 S1 110.7(2) . . ?
 C1 C2 H2 124.7 . . ?
 N1 C3 S1 113.4(2) . . ?
 N1 C3 C4 118.4(3) . . ?
 C4 C3 S1 128.2(2) . . ?
 N2 C4 C3 109.6(3) . . ?
 N2 C4 C5 121.1(3) . . ?
 C5 C4 C3 129.2(3) . . ?
 C4 C5 H5 120.6 . . ?
 C4 C5 C6 118.7(3) . . ?
 C6 C5 H5 120.6 . . ?
 C5 C6 C12 120.5(3) . . ?
 C7 C6 C5 118.8(3) . . ?
 C7 C6 C12 120.7(3) . . ?
 C6 C7 H7 120.4 . . ?
 C8 C7 C6 119.2(3) . . ?
 C8 C7 H7 120.4 . . ?
 N2 C8 C7 121.3(3) . . ?
 N2 C8 C9 110.1(3) . . ?
 C7 C8 C9 128.7(3) . . ?
 N3 C9 S2 113.5(2) . . ?
 N3 C9 C8 118.0(3) . . ?
 C8 C9 S2 128.6(2) . . ?
 S2 C10 H10 124.5 . . ?
 C11 C10 S2 110.9(2) . . ?
 C11 C10 H10 124.5 . . ?
 N3 C11 H11 122.8 . . ?
 C10 C11 N3 114.5(3) . . ?
 C10 C11 H11 122.8 . . ?
 C13 C12 C6 120.8(3) . . ?
 C17 C12 C6 120.5(3) . . ?
 C17 C12 C13 118.7(3) . . ?
 C12 C13 H13 119.6 . . ?
 C14 C13 C12 120.9(3) . . ?
 C14 C13 H13 119.6 . . ?
 C13 C14 H14 120.3 . . ?
 C13 C14 C15 119.3(3) . . ?
 C15 C14 H14 120.3 . . ?
 C14 C15 C18 119.3(3) . . ?
 C16 C15 C14 120.3(3) . . ?
 C16 C15 C18 120.3(3) . . ?
 C15 C16 H16 120.2 . . ?
 C17 C16 C15 119.7(3) . . ?
 C17 C16 H16 120.2 . . ?
 C12 C17 H17 119.5 . . ?
 C16 C17 C12 121.1(3) . . ?
 C16 C17 H17 119.5 . . ?
 N4 C18 C15 179.2(5) . . ?

loop_
  _geom_torsion_atom_site_label_1
  _geom_torsion_atom_site_label_2
  _geom_torsion_atom_site_label_3
  _geom_torsion_atom_site_label_4
  _geom_torsion
  _geom_torsion_site_symmetry_1
  _geom_torsion_site_symmetry_2
  _geom_torsion_site_symmetry_3
  _geom_torsion_site_symmetry_4
  _geom_torsion_publ_flag
 Cu1 N1 C1 C2 175.7(3) . . . . ?
 Cu1 N1 C3 S1 -176.66(16) . . . . ?
 Cu1 N1 C3 C4 4.8(4) . . . . ?
 Cu1 N2 C4 C3 -3.1(4) . . . . ?
 Cu1 N2 C4 C5 179.3(3) . . . . ?
 Cu1 N2 C8 C7 177.9(3) . . . . ?
 Cu1 N2 C8 C9 -2.0(4) . . . . ?
 Cu1 N3 C9 S2 176.46(16) . . . . ?
 Cu1 N3 C9 C8 -2.2(4) . . . . ?
 Cu1 N3 C11 C10 -174.9(3) . . . . ?
 S1 C3 C4 N2 -179.6(3) . . . . ?
 S1 C3 C4 C5 -2.3(6) . . . . ?
 S2 C10 C11 N3 0.1(5) . . . . ?
 N1 C1 C2 S1 0.4(5) . . . . ?
 N1 C3 C4 N2 -1.3(5) . . . . ?
 N1 C3 C4 C5 176.1(3) . . . . ?
 N2 C4 C5 C6 3.6(5) . . . . ?
 N2 C8 C9 S2 -175.7(3) . . . . ?
 N2 C8 C9 N3 2.7(5) . . . . ?
 C1 N1 C3 S1 0.3(4) . . . . ?
 C1 N1 C3 C4 -178.2(3) . . . . ?
 C2 S1 C3 N1 -0.1(3) . . . . ?
 C2 S1 C3 C4 178.3(3) . . . . ?
 C3 S1 C2 C1 -0.2(3) . . . . ?
 C3 N1 C1 C2 -0.5(5) . . . . ?
 C3 C4 C5 C6 -173.5(3) . . . . ?
 C4 N2 C8 C7 -1.5(5) . . . . ?
 C4 N2 C8 C9 178.6(3) . . . . ?
 C4 C5 C6 C7 -3.2(5) . . . . ?
 C4 C5 C6 C12 175.1(3) . . . . ?
 C5 C6 C7 C8 0.6(5) . . . . ?
 C5 C6 C12 C13 31.3(5) . . . . ?
 C5 C6 C12 C17 -147.5(3) . . . . ?
 C6 C7 C8 N2 1.8(5) . . . . ?
 C6 C7 C8 C9 -178.3(3) . . . . ?
 C6 C12 C13 C14 180.0(3) . . . . ?
 C6 C12 C17 C16 178.2(3) . . . . ?
 C7 C6 C12 C13 -150.4(3) . . . . ?
 C7 C6 C12 C17 30.8(5) . . . . ?
 C7 C8 C9 S2 4.4(6) . . . . ?
 C7 C8 C9 N3 -177.2(3) . . . . ?
 C8 N2 C4 C3 176.3(3) . . . . ?
 C8 N2 C4 C5 -1.3(5) . . . . ?
 C9 S2 C10 C11 0.4(3) . . . . ?
 C9 N3 C11 C10 -0.7(5) . . . . ?
 C10 S2 C9 N3 -0.8(3) . . . . ?
 C10 S2 C9 C8 177.7(3) . . . . ?
 C11 N3 C9 S2 1.0(4) . . . . ?
 C11 N3 C9 C8 -177.7(3) . . . . ?
 C12 C6 C7 C8 -177.7(3) . . . . ?
 C12 C13 C14 C15 2.0(6) . . . . ?
 C13 C12 C17 C16 -0.7(5) . . . . ?
 C13 C14 C15 C16 -0.8(6) . . . . ?
 C13 C14 C15 C18 179.6(3) . . . . ?
 C14 C15 C16 C17 -1.0(5) . . . . ?
 C15 C16 C17 C12 1.8(6) . . . . ?
 C17 C12 C13 C14 -1.2(5) . . . . ?
 C18 C15 C16 C17 178.6(3) . . . . ?

_smtbx_masks_special_details       ?
loop_
  _smtbx_masks_void_nr
  _smtbx_masks_void_average_x
  _smtbx_masks_void_average_y
  _smtbx_masks_void_average_z
  _smtbx_masks_void_volume
  _smtbx_masks_void_count_electrons
  _smtbx_masks_void_content
 1 -0.409 0.500 0.000 131.3 24.5 '2.5 H2O'

_smtbx_masks_void_probe_radius     1.2
_smtbx_masks_void_truncation_radius  1.2
_shelx_res_file
;
TITL CuCl2AF6 in P-1 #2
    cucl2af6.res
    created by SHELXL-2018/3 at 08:46:10 on 01-Feb-2021
REM reset to P-1 #2
CELL 0.71073 8.06311 11.069843 12.764419 70.6923 85.9624 69.0872
ZERR 2 0.000542 0.001012 0.001035 0.0078 0.006 0.0073
LATT 1
SFAC C H Cl Cu N S
UNIT 36 20 4 2 8 4

L.S. 4 0 0
PLAN  2
CONF
BOND
MORE -1
BOND $H
ABIN
fmap 2 53
acta
OMIT 0 50.1
REM <olex2.extras>
REM <HklSrc "%.\\CuCl2AF6.hkl">
REM </olex2.extras>

WGHT    0.042000    0.233300
FVAR       2.57419
CU1   4    0.759962    0.642409    0.678298    11.00000    0.02109    0.02976 =
         0.02746   -0.00519    0.00159   -0.00465
CL1   3    0.740251    0.448675    0.796555    11.00000    0.04319    0.03272 =
         0.07245    0.00597    0.00743   -0.01116
CL2   3    0.800347    0.795154    0.762427    11.00000    0.03500    0.04384 =
         0.04885   -0.02485    0.00625   -0.01310
S1    6    0.233135    0.921827    0.509296    11.00000    0.01802    0.04147 =
         0.03717   -0.00969    0.00082   -0.00300
S2    6    1.276921    0.562039    0.516683    11.00000    0.01898    0.04232 =
         0.03713   -0.00860    0.00224   -0.00251
N1    5    0.493392    0.746885    0.640436    11.00000    0.02099    0.03271 =
         0.02967   -0.00943    0.00111   -0.00710
N2    5    0.755199    0.739574    0.515863    11.00000    0.01813    0.02593 =
         0.02836   -0.00770   -0.00090   -0.00376
N3    5    1.021994    0.567103    0.645995    11.00000    0.02409    0.02707 =
         0.02966   -0.00704   -0.00042   -0.00194
N4    5    0.719042    1.167892   -0.273858    11.00000    0.06133    0.06275 =
         0.03014   -0.00570   -0.00185   -0.03197
C1    1    0.347002    0.754427    0.701624    11.00000    0.03145    0.04553 =
         0.03350   -0.00938    0.01105   -0.01477
AFIX  43
H1    2    0.351877    0.702279    0.776111    11.00000   -1.20000
AFIX   0
C2    1    0.193237    0.845243    0.643660    11.00000    0.02267    0.04802 =
         0.04144   -0.01303    0.00792   -0.01009
AFIX  43
H2    2    0.081563    0.863289    0.673038    11.00000   -1.20000
AFIX   0
C3    1    0.455029    0.828436    0.537636    11.00000    0.01833    0.02852 =
         0.03056   -0.01058    0.00013   -0.00572
C4    1    0.600545    0.827625    0.461193    11.00000    0.01764    0.02866 =
         0.02806   -0.01199    0.00041   -0.00589
C5    1    0.592709    0.898132    0.348295    11.00000    0.02112    0.02747 =
         0.02799   -0.00746   -0.00428   -0.00393
AFIX  43
H5    2    0.486140    0.962803    0.311753    11.00000   -1.20000
AFIX   0
C6    1    0.748486    0.870030    0.290360    11.00000    0.02617    0.02872 =
         0.02400   -0.00820   -0.00078   -0.00846
C7    1    0.907253    0.777402    0.349255    11.00000    0.02280    0.03227 =
         0.03019   -0.01232    0.00684   -0.00995
AFIX  43
H7    2    1.012552    0.757727    0.312742    11.00000   -1.20000
AFIX   0
C8    1    0.906205    0.715298    0.462368    11.00000    0.01820    0.02439 =
         0.03231   -0.01054   -0.00099   -0.00549
C9    1    1.056278    0.618155    0.541028    11.00000    0.02280    0.02666 =
         0.02781   -0.01006    0.00162   -0.00600
C10   1    1.323461    0.468009    0.654436    11.00000    0.02429    0.04123 =
         0.04031   -0.00579   -0.00768   -0.00168
AFIX  43
H10   2    1.437136    0.413942    0.686481    11.00000   -1.20000
AFIX   0
C11   1    1.174346    0.482596    0.710066    11.00000    0.02916    0.03291 =
         0.03245   -0.00507   -0.00369   -0.00407
AFIX  43
H11   2    1.174433    0.438817    0.786065    11.00000   -1.20000
AFIX   0
C12   1    0.743218    0.934842    0.168111    11.00000    0.02772    0.03293 =
         0.02700   -0.00858    0.00125   -0.01122
C13   1    0.620850    1.064596    0.115588    11.00000    0.03633    0.03333 =
         0.03109   -0.01140    0.00299   -0.00036
AFIX  43
H13   2    0.541296    1.111254    0.157653    11.00000   -1.20000
AFIX   0
C14   1    0.615787    1.125223    0.001704    11.00000    0.04046    0.03479 =
         0.03410    0.00013   -0.00570   -0.00169
AFIX  43
H14   2    0.535888    1.213208   -0.032534    11.00000   -1.20000
AFIX   0
C15   1    0.730894    1.053657   -0.060971    11.00000    0.03846    0.04179 =
         0.02668   -0.00949    0.00276   -0.01968
C16   1    0.851289    0.923478   -0.009859    11.00000    0.03972    0.04612 =
         0.03152   -0.01759    0.00582   -0.01358
AFIX  43
H16   2    0.927184    0.875056   -0.052210    11.00000   -1.20000
AFIX   0
C17   1    0.858193    0.866063    0.103794    11.00000    0.03443    0.03273 =
         0.03315   -0.00585    0.00055   -0.00191
AFIX  43
H17   2    0.941508    0.779549    0.138066    11.00000   -1.20000
AFIX   0
C18   1    0.724821    1.116651   -0.180053    11.00000    0.03983    0.04308 =
         0.03612   -0.00967    0.00063   -0.01980
HKLF 4


REM  CuCl2AF6 in P-1 #2
REM wR2 = 0.1024, GooF = S = 1.078, Restrained GooF = 1.078 for all data
REM R1 = 0.0394 for 2960 Fo > 4sig(Fo) and 0.0493 for all 3554 data
REM 244 parameters refined using 0 restraints

END

WGHT      0.0420      0.2333

REM Highest difference peak  0.366,  deepest hole -0.380,  1-sigma level  0.075
Q1    1   0.7333  0.8991  0.2219  11.00000  0.05    0.37
Q2    1  -0.0534  0.8230  0.6845  11.00000  0.05    0.33
;
_shelx_res_checksum                50245
_shelx_hkl_file
;
   0   0  -2 208.842 39.0753   3
   0   0  -3 6301.97 241.246   4
   0   0   3 6119.16 237.476   4
   0   0   3 6805.58 246.824   1
   0   0  -3 5670.10 249.958   3
   0   0   4 37674.0 1073.66   4
   0   0  -4 39224.4 1114.98   3
   0   0  -4 39143.1 1075.07   4
   0   0   4 39063.7 1078.63   1
   0   0   5 30783.8 900.882   4
   0   0  -5 29544.7 941.733   3
   0   0   5 30574.2 949.734   3
   0   0  -5 30727.2 902.745   4
   0   0   5 29427.8 894.660   1
   0   0   6 73004.3 2005.01   3
   0   0   6 73023.3 1937.63   1
   0   0   6 72076.5 1935.98   4
   0   0  -6 66850.3 1985.14   3
   0   0  -6 71775.6 1945.51   4
   0   0   7 14642.8 613.526   3
   0   0  -7 15215.2 585.032   4
   0   0   7 14664.2 562.748   4
   0   0   7 15827.0 572.724   1
   0   0  -7 13864.9 610.640   3
   0   0   8 8.38577 28.5282   4
   0   0  -8 8.21540 43.5636   3
   0   0  -8 83.4244 47.3499   4
   0   0   8 66.0189 36.1281   1
   0   0   8 59.5719 38.9753   3
   0   0   9 3704.87 302.435   3
   0   0  -9 3638.78 308.348   3
   0   0  -9 3631.29 276.841   4
   0   0 -10 504.285 127.996   3
   0   0  10 633.526 127.903   3
   0   0  11 810.798 135.278   1
   0   0 -11 762.405 160.837   3
   0   0 -12 822.734 170.204   3
   0   0  12 1255.92 172.856   1
   0   0  13 120.212 74.3842   1
   0   0 -13-23.0369 59.5020   3
   0   0  14 176.016 87.0115   1
   0   0 -14 95.4237 75.1277   3
   0   0 -15 19.8438 47.2904   3
   0   0 -16-23.4237 69.5242   3
   0   1 -15 611.629 187.058   3
   0   1 -14 332.765 135.212   3
   0  -1  13 1108.49 171.675   1
   0   1 -13 909.453 198.458   3
   0   1 -12 1996.90 277.471   3
   0  -1  12 2252.63 232.534   1
   0  -1  11 889.026 144.314   1
   0   1 -11 781.075 138.934   4
   0   1 -11 793.974 167.602   3
   0   1 -10 1154.64 163.082   4
   0   1 -10 1166.94 184.205   3
   0  -1   9 889.532 146.303   3
   0   1  -9 757.686 119.783   4
   0   1  -9 625.678 127.528   3
   0   1  -8 27.7392 47.0560   4
   0  -1   8 34.0991 48.8727   1
   0  -1   8-28.3676 60.5637   3
   0   1  -8 63.4301 54.7598   3
   0   1  -7 7015.88 403.942   3
   0  -1   7 7002.17 397.936   3
   0  -1   7 7561.83 355.956   1
   0   1  -7 6519.73 343.398   4
   0  -1   6 7475.41 336.946   1
   0  -1   6 7187.58 382.452   3
   0   1  -6 7805.59 404.401   3
   0   1  -6 7812.36 349.745   4
   0   1  -6 6717.50 332.999   1
   0  -1   5 173.132 50.1002   1
   0  -1   5 112.776 43.0052   3
   0   1  -5 110.624 38.8746   1
   0   1  -5 130.595 59.5017   3
   0   1  -5 36.4033 34.0015   4
   0  -1   4 3308.68 179.086   1
   0   1  -4 3134.75 205.924   3
   0   1  -4 3504.38 184.982   4
   0   1  -4 3315.66 181.842   1
   0  -1   3 11434.2 380.582   1
   0   1  -3 11103.0 376.092   1
   0   1  -3 11553.9 415.947   3
   0   1  -3 11213.5 376.439   4
   0   1  -2 3583.34 157.207   1
   0   1  -2 3782.39 180.205   3
   0  -1  -2 56051.0 1444.26   3
   0  -1  -3 3815.40 186.731   3
   0  -1  -4 6362.70 289.917   3
   0   1   4 6821.89 285.618   4
   0  -1  -5 112.472 50.4821   3
   0   1   5 43.8416 34.2852   3
   0   1   5 17.4391 20.9400   4
   0  -1  -6 1996.84 175.323   3
   0   1   6 2029.24 165.852   4
   0   1   6 2284.87 185.552   3
   0   1   7 166.140 57.6542   1
   0  -1  -7 126.984 66.1184   3
   0   1   7 212.594 59.4476   4
   0   1   7 160.905 52.9043   3
   0   1   8 25578.7 862.170   4
   0   1   8 25031.5 863.102   1
   0  -1  -8 22815.3 894.424   3
   0   1   8 24255.7 899.821   3
   0  -1  -9 5342.41 377.660   3
   0   1   9 6269.69 395.714   3
   0   1  10 3625.90 311.413   3
   0  -1 -10 3132.24 293.354   3
   0   1  11 1134.77 160.208   4
   0   1  11 1423.73 173.568   1
   0  -1 -11 1062.90 180.204   3
   0   1  12 5139.01 370.578   1
   0  -1 -12 5201.88 426.785   3
   0   1  12 5759.83 390.206   4
   0  -1 -13 2919.87 332.824   3
   0   1  13 2550.18 264.368   1
   0  -1 -14 162.739 100.544   3
   0   1  14 188.605 81.6504   1
   0  -1 -15 85.9618 77.0555   3
   0  -1 -16-75.1073 78.0223   3
   0   2 -15 321.007 119.623   3
   0   2 -14 825.516 200.568   3
   0   2 -13 2744.09 350.021   3
   0   2 -12 286.248 103.866   3
   0   2 -12 713.102 138.939   4
   0   2 -11 277.812 98.3037   3
   0  -2  11 502.324 114.815   1
   0   2 -11 358.640 93.6318   4
   0   2 -10 899.750 139.567   4
   0   2 -10 1013.22 179.070   3
   0   2  -9-1.45596 51.2009   3
   0   2  -9 71.3143 48.2331   4
   0   2  -8 346.293 101.265   3
   0   2  -8 408.184 81.9281   1
   0  -2   8 482.449 101.848   1
   0  -2   8 496.009 105.475   3
   0   2  -8 331.111 83.6461   4
   0  -2   7 14439.8 647.082   3
   0  -2   7 15211.7 593.154   1
   0   2  -7 14824.2 579.827   4
   0   2  -7 14985.7 673.981   3
   0   2  -7 14487.8 584.829   1
   0   2  -6 17612.3 629.244   4
   0   2  -6 16843.0 626.785   1
   0  -2   6 17634.2 696.211   3
   0   2  -6 17544.0 705.613   3
   0  -2   6 17663.8 637.232   1
   0   2  -5 9879.35 463.273   3
   0   2  -5 9834.79 407.239   4
   0   2  -5 10049.4 408.182   1
   0  -2   5 9809.95 457.484   3
   0  -2   5 11142.8 435.049   1
   0   2  -4 14314.9 511.425   1
   0   2  -4 15607.3 577.736   3
   0   2  -3 9524.64 362.745   1
   0   2  -3 9301.26 397.595   3
   0  -2   3 9950.71 342.796   2
   0   2  -2 44017.9 1224.85   5
   0   2  -2 44581.9 1199.73   3
   0  -2   2 43562.0 1122.30   2
   0   2  -1 1724.76 98.5401   2
   0  -2   1 1765.06 100.741   2
   0   2  -1 1841.15 133.987   5
   0   2   0 1360.73 108.177   5
   0   2   1 68707.3 1780.03   5
   0   2   2 1183.01 99.7222   5
   0   2   3 1636.49 130.348   5
   0  -2  -4 26683.8 818.603   3
   0  -2  -5 3725.35 229.475   3
   0   2   5 4161.73 251.062   4
   0   2   5 3928.89 240.632   3
   0   2   6 1155.94 132.165   4
   0   2   6 1278.36 140.706   3
   0  -2  -6 1182.96 131.097   3
   0   2   7 8758.32 420.400   4
   0  -2  -7 8894.01 430.732   3
   0   2   7 8482.59 426.192   3
   0  -2  -8 526.540 104.650   3
   0   2   8 134.335 56.8950   4
   0   2   8 660.052 115.163   3
   0   2   9 10578.2 536.220   3
   0  -2  -9 8573.62 486.594   3
   0  -2 -10 2926.52 282.090   3
   0   2  10 2920.94 259.104   4
   0   2  10 3362.09 278.707   1
   0   2  10 3444.58 307.433   3
   0  -2 -11 441.098 116.700   3
   0   2  11 559.208 117.743   4
   0   2  11 795.389 141.403   1
   0   2  12 494.041 113.917   4
   0   2  12 301.757 91.3112   1
   0  -2 -12 211.362 79.3457   3
   0   2  13 50.0172 56.1711   1
   0  -2 -13-9.00479 47.3223   3
   0   2  13 8.50298 46.0884   4
   0   2  14 40.4311 59.4917   1
   0  -2 -14 73.9498 58.9583   3
   0   2  15 454.227 115.375   1
   0  -2 -15 473.706 141.110   3
   0  -2 -16 291.501 130.347   3
   0   3 -14 2161.76 331.103   3
   0   3 -13 2212.78 319.145   3
   0   3 -12 22.7070 38.0189   4
   0   3 -12-90.4043 63.2805   3
   0   3 -11 1170.32 165.689   4
   0   3 -11 1147.74 211.388   3
   0   3 -10 94.5610 65.1955   3
   0   3 -10 135.840 62.3077   4
   0   3  -9 3281.47 268.938   4
   0   3  -9 3625.94 347.558   3
   0   3  -8 9293.80 545.384   3
   0   3  -8 8949.66 459.777   1
   0   3  -8 8873.21 448.709   4
   0   3  -7 4794.30 357.572   3
   0  -3   7 4261.44 358.377   5
   0   3  -7 4218.31 282.844   1
   0  -3   7 4737.34 350.333   3
   0   3  -7 4365.46 284.355   4
   0  -3   6 1091.44 156.774   3
   0  -3   6 1142.43 123.484   2
   0   3  -6 1232.44 163.414   3
   0   3  -6 1173.56 133.204   4
   0   3  -6 804.343 110.608   1
   0   3  -5 4530.14 265.982   1
   0   3  -5 4329.79 300.372   3
   0  -3   5 4564.78 241.100   2
   0  -3   4 1110.85 102.740   2
   0   3  -4 981.842 132.317   3
   0   3  -4 1177.26 121.713   1
   0   3  -3 28910.2 947.825   3
   0   3  -3 28396.8 902.302   1
   0  -3   3 30162.8 851.912   2
   0   3  -2 2700.71 154.720   2
   0  -3   2 2717.76 154.032   2
   0   3  -2 2992.80 202.972   3
   0   3  -2 3094.07 216.881   5
   0   3  -1 10524.8 366.824   2
   0   3  -1 11005.6 445.822   5
   0   3   0 22376.2 677.646   2
   0   3   0 24187.4 746.350   5
   0   3   1 12668.9 467.350   5
   0   3   2 24879.1 778.581   5
   0   3   3 3607.94 220.165   5
   0   3   4 17105.6 628.005   5
   0   3   5 3657.54 248.891   5
   0   3   6 32784.6 1054.11   3
   0  -3  -7 1745.16 175.053   3
   0   3   7 1726.88 178.430   3
   0  -3  -8 1459.54 167.595   3
   0   3   8 1429.36 173.356   3
   0  -3  -9 232.758 67.9166   3
   0   3   9 262.818 73.2315   4
   0   3   9 226.680 74.7818   3
   0   3  10 191.511 63.9378   1
   0  -3 -10 194.943 78.3302   3
   0   3  10 253.630 82.0058   4
   0   3  10 153.818 71.7083   3
   0   3  11 8276.66 466.898   4
   0  -3 -11 7018.57 448.291   3
   0  -3 -12 3162.57 322.129   3
   0   3  12 3260.79 300.312   4
   0   3  12 3514.10 322.431   1
   0   3  13 674.940 138.512   1
   0  -3 -13 523.189 132.522   3
   0  -3 -14 22.9873 55.6883   3
   0   3  14 33.4397 60.1403   1
   0   3  15 236.862 91.0290   1
   0  -3 -15 111.390 44.7854   3
   0  -3 -16 41.1386 47.3291   3
   0  -3 -17 1926.11 313.025   3
   0   4 -13-52.9888 73.8490   3
   0   4 -12 28.0197 65.3071   3
   0  -4  11 1416.65 176.859   2
   0   4 -11 1596.23 203.232   4
   0   4 -11 1396.67 248.526   3
   0   4 -10 101.577 68.8895   4
   0   4 -10 204.541 108.706   3
   0  -4  10 239.352 69.1809   2
   0  -4   9 7009.08 383.789   2
   0   4  -9 6322.86 406.548   1
   0   4  -9 6581.26 504.106   3
   0   4  -9 6564.49 405.744   4
   0  -4   8 1325.43 149.878   2
   0   4  -8 1575.91 182.113   4
   0   4  -8 1098.12 154.565   1
   0   4  -8 1370.78 206.290   3
   0   4  -7 9.23085 49.4380   3
   0   4  -7-37.4760 39.8701   4
   0   4  -7-21.4808 45.9068   1
   0  -4   7 46.1299 42.6250   2
   0   4  -6 6527.02 425.237   3
   0   4  -6 6055.09 354.870   1
   0  -4   6 6596.33 450.694   5
   0  -4   6 6806.35 330.173   2
   0  -4   5 271.535 53.9988   2
   0   4  -5 285.263 69.7291   1
   0   4  -5 251.887 90.5783   3
   0  -4   5 346.430 99.1989   5
   0  -4   4 1995.66 149.741   2
   0   4  -4 2044.20 180.206   1
   0   4  -4 1864.56 195.589   3
   0  -4   3 10723.5 411.209   2
   0   4  -3 11059.3 508.992   3
   0   4  -3 11389.3 487.974   1
   0   4  -3 11265.0 534.662   5
   0   4  -2 222.603 72.2829   5
   0   4  -2 267.901 54.9382   2
   0   4  -1 2225.79 150.053   2
   0   4  -1 2201.76 195.243   5
   0   4   0 13807.1 487.089   2
   0   4   0 14191.9 558.472   5
   0   4   1 2094.68 177.113   5
   0   4   2 873.828 113.921   5
   0   4   3 4121.11 256.980   5
   0   4   4 1694.18 159.967   5
   0   4   5 15907.4 637.068   5
   0   4   6 5751.24 360.265   5
   0   4   6 5601.22 330.157   3
   0   4   7 5130.55 332.202   3
   0   4   7 5403.75 356.542   5
   0   4   8 1904.31 215.420   4
   0   4   8 1544.05 197.534   5
   0   4   8 1798.84 201.552   3
   0   4   9 63.5665 42.2714   4
   0   4   9 187.617 69.1000   3
   0   4  10 5005.18 374.147   4
   0   4  10 5489.27 393.278   3
   0   4  11 379.868 104.535   4
   0   4  12 2781.47 297.030   1
   0   4  14 2200.35 278.620   1
   0   4  15 400.026 134.112   1
   0   4  16 1369.05 233.486   1
   0   5 -12 131.587 81.7936   3
   0   5 -11 325.345 96.6213   3
   0   5 -10 6536.22 430.042   4
   0   5 -10 6268.77 541.258   3
   0  -5  10 6098.48 372.199   2
   0  -5   9 6799.12 382.281   2
   0   5  -9 7112.10 440.892   4
   0   5  -9 6788.88 528.756   3
   0   5  -9 6709.24 436.059   1
   0  -5   8 113.123 43.2238   2
   0   5  -8 132.842 61.2591   1
   0   5  -8-4.70415 38.4358   4
   0   5  -8 135.802 74.8554   3
   0   5  -7 5690.06 435.353   3
   0   5  -7 5930.21 376.706   4
   0   5  -7 5335.26 358.285   1
   0  -5   7 5781.71 322.371   2
   0   5  -6 3881.15 340.317   3
   0  -5   6 4316.60 263.637   2
   0   5  -6 4134.35 302.029   1
   0   5  -5 4573.90 311.485   1
   0   5  -5 4305.30 344.960   3
   0  -5   5 4773.77 387.459   5
   0  -5   5 4595.10 265.240   2
   0   5  -4 670.457 112.837   1
   0  -5   4 730.824 95.2412   2
   0   5  -4 771.549 137.942   3
   0  -5   4 723.985 138.096   5
   0   5  -3 4262.35 329.272   5
   0   5  -3 4238.13 313.643   3
   0   5  -2 258.612 57.3301   2
   0   5  -2 247.730 76.4170   5
   0   5  -1 11941.5 466.861   2
   0   5  -1 12423.0 569.961   5
   0   5   0 241.233 93.9042   5
   0   5   0 274.084 70.6452   2
   0   5   1 4685.29 302.596   5
   0   5   2 10019.3 472.889   5
   0   5   3 174.549 78.8505   5
   0   5   4 8036.35 418.817   5
   0   5   5 3746.67 275.257   5
   0   5   6 82.0457 52.8924   3
   0   5   6-29.5835 48.9585   5
   0   5   7 5581.11 382.381   5
   0   5   7 5997.44 375.434   3
   0   5   8 478.094 119.906   5
   0   5   8 578.664 119.075   3
   0   5   9 1171.24 172.488   3
   0   5   9 1259.70 194.136   5
   0   5  10 1144.79 194.718   5
   0   5  10 1389.07 201.838   3
   0   5  10 1307.09 208.557   4
   0   5  11 6464.07 487.492   5
   0   5  12 528.130 139.167   5
   0   5  13 1301.76 216.556   1
   0   5  13 1483.40 255.325   5
   0   5  14 436.459 155.752   5
   0   5  15 1314.17 229.841   1
   0   5  15 1636.16 287.818   5
   0   5  16 1341.47 234.967   1
   0   5  16 1710.52 308.635   5
   0   6 -11 52.4498 99.2555   3
   0   6 -10 476.550 121.955   4
   0   6 -10 713.289 180.260   3
   0   6  -9 68.8014 88.8132   3
   0   6  -9 53.8760 45.3091   4
   0  -6   9 76.4660 41.2133   2
   0   6  -8 6240.78 424.415   4
   0   6  -8 6398.93 425.586   1
   0  -6   8 6579.45 363.162   2
   0   6  -8 5985.69 497.450   3
   0   6  -7 5953.86 473.684   3
   0   6  -7 5208.64 380.062   1
   0  -6   7 5948.79 338.348   2
   0   6  -6 2433.92 243.369   1
   0   6  -6 2538.65 289.796   3
   0  -6   6 2343.31 197.816   2
   0   6  -5 204.528 82.3912   3
   0   6  -5 402.202 113.704   1
   0   6  -4 323.237 95.6890   3
   0   6  -4 470.034 107.214   1
   0   6  -3 162.710 80.2906   3
   0   6  -3 231.928 99.5170   5
   0  -6   3 207.373 93.3457   5
   0   6  -2 11105.1 587.674   5
   0   6  -2 11138.5 470.989   2
   0  -6   2 11249.8 593.542   5
   0   6  -1 25478.8 976.422   5
   0  -6   1 26543.3 990.025   5
   0   6  -1 24351.6 835.396   2
   0  -6   0 4426.71 329.473   5
   0   6   0 4666.25 341.228   5
   0   6   0 4727.30 278.821   2
   0   6   1 17587.5 735.089   5
   0   6   2 5833.38 388.107   5
   0   6   3 32539.2 1121.87   5
   0   6   4 3852.15 302.186   5
   0   6   5 336.580 107.153   5
   0  -6  -5 407.739 120.793   5
   0   6   6 1163.42 166.266   5
   0  -6  -6 1923.95 226.463   5
   0   6   7 1958.68 226.825   5
   0   6   7 2307.84 243.818   3
   0   6   8 710.207 147.619   5
   0   6   8 1049.90 164.610   3
   0   6   9 8921.18 525.019   3
   0   6   9 8724.57 551.097   5
   0   6  10 8522.68 563.435   5
   0   6  11 135.324 92.6450   5
   0   6  12 212.377 98.1657   5
   0   6  13 154.491 109.426   5
   0   6  14 3713.26 433.344   5
   0   6  15 2835.76 361.775   1
   0   6  15 3494.94 428.135   5
   0   6  16 128.291 78.0897   1
   0   6  17 90.6822 75.1914   1
   0   7 -10 57.1214 62.4218   3
   0   7  -9 98.5883 80.1270   3
   0   7  -9 45.7474 34.4213   4
   0   7  -8 712.775 172.541   3
   0   7  -8 485.492 114.444   4
   0   7  -7 500.696 151.834   3
   0   7  -6 984.987 164.236   1
   0   7  -6 1085.84 202.671   3
   0   7  -5 1416.84 220.507   3
   0   7  -5 1503.43 201.243   1
   0   7  -4 243.486 96.1698   1
   0   7  -4 360.415 108.312   3
   0   7  -3 2904.15 310.669   5
   0   7  -3 2754.62 290.875   3
   0   7  -2 3054.80 308.779   5
   0   7  -2 2946.03 228.869   2
   0   7  -1 256.349 87.0109   5
   0  -7   1 372.581 109.127   5
   0   7  -1 332.416 79.1616   2
   0   7   0 3701.85 261.731   2
   0  -7   0 3858.71 329.121   5
   0   7   0 3791.24 331.504   5
   0   7   1 936.733 130.945   2
   0  -7  -1 1129.49 167.602   5
   0   7   1 1080.33 165.407   5
   0  -7  -2 3265.12 284.891   5
   0   7   2 2846.00 269.528   5
   0  -7  -3 6732.05 427.798   5
   0   7   3 6863.52 434.339   5
   0   7   4-12.2406 43.4786   5
   0  -7  -4 35.2016 31.2362   5
   0   7   5 3632.68 311.630   5
   0  -7  -5 4301.64 352.913   5
   0  -7  -6 1511.25 205.833   5
   0   7   6 1393.39 195.349   5
   0   7   7 727.924 144.358   5
   0   7   8 810.064 152.605   5
   0   7   8 647.910 127.126   3
   0   7   9 3256.16 325.893   5
   0   7  10 27.0844 62.9931   5
   0   7  11 8350.89 585.581   5
   0   7  12 3091.11 363.213   5
   0   7  13 807.541 184.224   5
   0   7  14 619.827 183.230   5
   0   7  15 42.0428 87.4134   5
   0   7  16 447.942 154.359   1
   0   7  17 67.8577 57.0442   1
   0   8  -9 689.107 194.274   3
   0   8  -8 421.833 141.839   3
   0   8  -8 606.545 143.626   4
   0   8  -7 662.523 164.096   3
   0   8  -6 1941.02 285.271   3
   0   8  -5 1776.66 268.360   3
   0   8  -4 5841.96 472.629   3
   0   8  -3 10923.9 680.604   5
   0   8  -3 11433.9 670.271   3
   0   8  -2 367.163 84.7247   2
   0   8  -2 410.757 131.109   5
   0   8  -2 284.319 106.273   3
   0   8  -1 436.578 129.575   5
   0   8  -1 296.401 79.3937   2
   0   8   0 653.059 153.813   5
   0   8   0 545.083 104.164   2
   0   8   1 869.846 133.346   2
   0   8   1 1007.65 169.904   5
   0   8   2 2908.78 257.388   2
   0  -8  -2 3079.31 302.428   5
   0   8   2 3025.34 299.591   5
   0   8   3 8594.74 534.951   5
   0  -8  -3 8879.24 533.560   5
   0   8   4 656.957 136.822   5
   0  -8  -4 631.500 140.190   5
   0   8   5 7.47416 58.6294   5
   0   8   6 520.125 135.145   5
   0   8   7 4726.95 396.330   5
   0   8   8 4615.82 393.100   5
   0   8   9 53.4994 62.9635   5
   0   8  10 2097.76 276.329   5
   0   8  11 245.579 102.126   5
   0   8  12 2662.85 341.132   5
   0   8  13 2302.05 327.917   5
   0   8  14 82.2492 62.8133   5
   0   8  15 416.304 153.770   5
   0   9  -7 142.878 99.5774   3
   0   9  -6 68.5260 74.9187   3
   0   9  -5 259.911 121.432   3
   0   9  -4 1486.01 245.363   3
   0   9  -3 110.996 76.1337   3
   0   9  -3 76.7381 77.6230   5
   0   9  -2 8009.35 586.446   5
   0   9  -2 7631.50 561.640   3
   0   9  -2 8271.97 458.732   2
   0   9  -1 421.305 98.2070   2
   0   9  -1 340.418 117.176   5
   0   9   0 1079.10 199.504   5
   0   9   0 895.585 139.860   2
   0   9   1 137.831 96.9144   5
   0   9   1 48.4195 30.2511   2
   0   9   2-2.62557 51.9212   5
   0   9   2-3.54317 45.6846   2
   0   9   3 30.3677 64.3165   5
   0   9   4 2282.58 276.159   5
   0   9   5 6180.28 466.619   5
   0   9   6 1185.34 207.641   5
   0   9   7 9278.52 597.431   5
   0   9   8 74.4179 49.3875   5
   0   9   9 2411.23 304.893   5
   0   9  10 171.715 89.1412   5
   0   9  11-27.3129 64.9851   5
   0   9  12 770.391 191.309   5
   0   9  13 404.934 134.760   5
   0   9  14 169.226 117.749   5
   0  10  -5 882.238 207.276   3
   0  10  -4 65.2639 81.0280   3
   0  10  -3 389.115 136.267   3
   0  10  -3 402.783 148.244   5
   0  10  -2 522.622 151.618   5
   0  10  -2 491.621 144.129   3
   0  10  -1-51.9716 48.2117   5
   0  10   0 4176.08 337.273   2
   0  10   0 4376.68 432.835   5
   0  10   1 1225.31 225.613   5
   0  10   2-12.6263 77.7615   5
   0  10   3 173.886 74.4762   5
   0  10   4 2013.46 277.883   5
   0  10   5 652.131 163.541   5
   0  10   6 5433.67 468.733   5
   0  10   7 1239.75 220.460   5
   0  10   8 760.190 185.953   5
   0  10   9 385.910 135.518   5
   0  10  10 256.065 121.827   5
   0  10  11 716.892 181.855   5
   0  10  12-91.3471 86.2341   5
   0  10  13 221.203 124.133   5
   0  10  14-39.7392 70.1200   5
   0  11  -3 461.069 157.122   3
   0  11  -3 500.302 157.247   5
   0  11  -2 462.951 149.178   5
   0  11  -2 550.068 171.397   3
   0  11  -1 3054.53 387.084   5
   0  11  -1 2630.17 359.616   3
   0  11   0 3850.33 436.670   5
   0  11   1 823.402 204.687   5
   0  11   2 2170.35 312.023   5
   0  11   3 419.995 136.685   5
   0  11   4 2681.42 348.180   5
   0  11   5 3736.63 410.477   5
   0  11   6 516.512 155.181   5
   0  11   7 283.651 107.294   5
   0  11   8 1445.23 253.887   5
   0  11   9 1191.13 237.069   5
   0  11  10 320.520 146.510   5
   0  11  11 98.5017 92.2891   5
   0  11  12 214.624 133.018   5
   0  11  13 298.748 146.488   5
   0  12  -1 24.4901 84.7851   3
   0  12  -1-91.9798 92.4123   5
   0  12   0 79.9256 102.175   5
   0  12   1 2078.87 329.075   5
   0  12   2 4115.30 466.778   5
   0  12   3 18.2687 74.3723   5
   0  12   4 1633.89 286.081   5
   0  12   5 28.1765 82.9835   5
   0  12   6 1169.00 244.832   5
   0  12   7 799.013 201.419   5
   0  12   8 591.906 172.754   5
   0  12   9 295.440 133.171   5
   0  12  10 224.330 130.970   5
   0  12  11 170.219 68.9084   5
   0  13   3 736.410 208.139   5
   0  13   4 598.189 191.808   5
   0  13   5-23.9488 63.5094   5
   0  13   6 140.431 90.6337   5
   0  13   7 70.7546 68.0481   5
   0  13   8 90.9174 93.2612   5
  -1  12  10 70.9209 67.2834   5
  -1  12   9 133.939 84.8324   5
  -1  12   8 89.7367 83.1536   5
  -1  12   7-81.9476 94.0970   5
  -1  12   6-152.852 114.476   5
  -1  12   5 253.956 127.188   5
  -1  12   4 34.5992 95.6099   5
  -1  12   3 2993.73 391.536   5
  -1  12   2-1.82098 56.4181   5
  -1  12   1 1367.88 270.837   5
  -1  12   0 60.4495 52.1842   5
  -1  11  12-43.6861 51.9472   5
  -1  11  11 207.686 107.910   5
  -1  11  10 839.292 199.468   5
  -1  11   9 2358.77 336.504   5
  -1  11   8 1563.70 270.620   5
  -1  11   7 1.96040 82.0969   5
  -1  11   6 104.035 74.7387   5
  -1  11   5 1811.59 282.476   5
  -1  11   4 5344.40 499.785   5
  -1  11   3 2077.10 308.261   5
  -1  11   2 41.2154 65.8137   5
  -1  11   1 894.973 202.179   5
  -1  11   0 733.328 199.988   5
  -1  11  -1 1970.71 310.091   3
  -1  11  -1 2175.40 329.639   5
  -1  11  -2 136.625 91.8542   5
  -1  11  -2 104.300 71.2798   3
  -1  10  13 171.016 120.242   5
  -1  10  12 24.4255 86.2127   5
  -1  10  11 62.1272 91.6068   5
  -1  10  10 603.966 161.901   5
  -1  10   9 626.325 166.653   5
  -1  10   8 1724.50 268.750   5
  -1  10   7 2490.86 319.839   5
  -1  10   6 1390.42 232.727   5
  -1  10   5 481.522 143.217   5
  -1  10   4 97.6419 67.4750   5
  -1  10   3 474.996 144.173   5
  -1  10   2 722.025 173.904   5
  -1  10   1 754.722 171.709   5
  -1  10   0 82.9711 89.1051   5
  -1  10  -1 859.824 198.370   5
  -1  10  -1 645.585 173.411   3
  -1  10  -2 188.942 90.9615   5
  -1  10  -2 17.5294 48.7346   3
  -1  10  -3 1100.73 235.339   5
  -1  10  -3 951.960 219.447   3
  -1  10  -4 705.707 192.321   3
  -1   9  14 95.4672 43.0154   5
  -1   9  13 403.971 146.223   5
  -1   9  12 212.581 104.733   5
  -1   9  11 2027.16 297.403   5
  -1   9  10 1982.27 284.648   5
  -1   9   9 18.4868 46.4226   5
  -1   9   8 1094.57 200.047   5
  -1   9   7 995.400 183.409   5
  -1   9   6 6439.75 492.066   5
  -1   9   5 10633.5 644.441   5
  -1   9   4 1211.93 201.008   5
  -1   9   3-71.3010 85.0119   5
  -1   9   2 125.463 60.8023   5
  -1   9   1 35.9327 56.9024   5
  -1   9   0 2917.63 333.204   5
  -1   9  -1 10344.1 664.832   5
  -1   9  -1 9096.12 635.188   3
  -1   9  -2 72.7106 62.9013   3
  -1   9  -2-69.5547 78.1286   5
  -1   9  -3 1856.47 286.052   3
  -1   9  -3 1834.67 288.066   5
  -1   9  -4 26.9432 55.7471   3
  -1   9  -5 3027.76 382.717   3
  -1   9  -6 228.346 96.0614   3
  -1   8  15-54.5534 66.4194   5
  -1   8  14 813.625 206.972   5
  -1   8  13 1684.02 278.849   5
  -1   8  12 4759.49 461.376   5
  -1   8  11 1002.07 198.003   5
  -1   8  10 713.950 165.015   5
  -1   8   9 648.290 149.987   5
  -1   8   8 1288.75 206.179   5
  -1   8   7 5892.96 446.178   5
  -1   8   6 4355.43 372.145   5
  -1   8   5 1269.34 197.242   5
  -1   8   4 800.963 150.853   5
  -1   8   3 7990.41 515.448   5
  -1   8   3 7862.01 482.669   2
  -1   8   2 2387.83 270.925   5
  -1   8   2 2655.45 257.868   2
  -1   8   1 28.7058 54.9086   5
  -1   8   1 3.97163 41.7273   2
  -1   8   0 1352.02 208.262   5
  -1   8   0 1430.89 187.869   2
  -1   8  -1-14.6217 37.0172   2
  -1   8  -1 59.6856 69.1392   5
  -1   8  -2 9732.79 625.443   5
  -1   8  -2 10091.2 536.692   2
  -1   8  -2 9301.05 611.375   3
  -1   8  -3 17876.9 921.322   5
  -1   8  -3 18767.8 928.437   3
  -1   8  -4 372.928 132.811   3
  -1   8  -5 300.497 114.510   3
  -1   8  -6 126.641 75.6978   3
  -1   8  -7 1917.18 300.554   3
  -1   8  -8 949.294 217.931   3
  -1   7  15-98.4122 94.7760   1
  -1   7  15 88.5022 88.8942   5
  -1   7  14 604.106 172.568   5
  -1   7  13 1014.11 217.492   5
  -1   7  12 1527.11 256.405   5
  -1   7  11 653.107 162.391   5
  -1   7  10 4161.92 385.559   5
  -1   7   9 46.4450 65.8787   5
  -1   7   8 1265.34 191.400   5
  -1   7   7 168.506 78.6072   5
   1  -7  -6 73.1393 66.5583   5
  -1   7   6 9.41935 38.0142   5
   1  -7  -5 9.79010 63.5905   5
  -1   7   5 35.3786 69.7360   5
  -1   7   4 16727.1 757.931   5
   1  -7  -4 16349.0 755.026   5
   1  -7  -3 1004.77 162.992   5
  -1   7   3 921.967 152.352   5
   1  -7  -2 4890.20 374.691   5
  -1   7   2 4442.69 348.392   5
  -1   7   2 4412.56 329.867   2
  -1   7   1 5072.92 346.680   2
   1  -7  -1 5178.49 382.066   5
  -1   7   1 4657.95 365.694   5
   1  -7   0 1871.89 228.641   5
  -1   7   0 1348.14 168.857   2
  -1   7   0 1468.57 203.297   5
   1  -7   1 5560.78 412.770   5
  -1   7  -1 5548.14 416.477   5
  -1   7  -1 4712.00 332.803   2
  -1   7  -2 4703.28 392.750   3
  -1   7  -2 4401.86 379.767   5
  -1   7  -2 4597.44 328.308   2
  -1   7  -3-25.7528 55.7915   5
  -1   7  -3 16.8133 40.8663   3
  -1   7  -4 1903.60 254.582   3
  -1   7  -4 2006.38 233.740   1
  -1   7  -5 445.293 115.132   1
  -1   7  -5 550.186 149.889   3
  -1   7  -6 573.797 150.534   3
  -1   7  -6 624.652 133.369   1
  -1   7  -7 1387.91 249.476   3
  -1   7  -8 31.4550 68.0121   3
  -1   7  -9-46.8656 71.3019   3
  -1   6  17 0.93534 72.7452   1
  -1   6  16 125.344 57.3423   1
  -1   6  15 90.1918 85.0758   5
  -1   6  14 2370.42 344.292   5
  -1   6  14 2492.75 340.328   1
  -1   6  13 1695.62 278.944   5
  -1   6  12 1191.55 221.566   5
  -1   6  11 4416.17 413.109   5
  -1   6  10 938.286 180.254   5
  -1   6   9 1862.35 222.461   3
  -1   6   9 1549.95 216.951   5
  -1   6   8 785.779 137.253   3
  -1   6   8 902.618 153.448   5
  -1   6   7 159.931 69.7212   5
  -1   6   6 1103.18 162.291   5
   1  -6  -6 1484.95 197.145   5
   1  -6  -5 3358.44 286.740   5
  -1   6   5 3009.97 267.485   5
   1  -6  -4 7082.08 417.949   5
  -1   6   4 5679.66 371.777   5
   1  -6  -3 1472.49 180.710   5
  -1   6   3 1474.76 177.991   5
  -1   6   2 30285.6 1078.22   5
   1  -6  -2 30802.0 1085.48   5
  -1   6   2 30266.4 1050.25   2
   1  -6  -1 2399.89 232.368   5
  -1   6   1 2409.00 234.738   5
  -1   6   1 2340.47 213.183   2
  -1   6   0 12704.1 566.672   2
   1  -6   0 13131.6 619.723   5
  -1   6   0 12869.2 625.169   5
  -1   6  -1 1676.22 210.427   5
  -1   6  -1 1873.09 188.397   2
   1  -6   1 1935.92 220.958   5
  -1   6  -2 2522.71 221.950   2
  -1   6  -2 2248.97 247.561   5
  -1   6  -2 2288.54 247.699   3
   1  -6   2 2768.22 273.730   5
  -1   6  -3 627.686 141.395   5
  -1   6  -3 544.118 127.260   3
   1  -6   3 657.992 140.925   5
  -1   6  -4 1903.68 212.018   1
  -1   6  -4 1625.69 225.500   3
   1  -6   5 3713.88 282.998   2
  -1   6  -5 3911.92 298.827   1
  -1   6  -5 4031.74 375.187   3
  -1   6  -6 3304.67 276.371   1
  -1   6  -6 4083.49 385.629   3
   1  -6   6 3679.56 287.052   2
  -1   6  -7 3040.65 346.298   3
  -1   6  -7 3200.21 271.994   1
   1  -6   7 2910.46 255.805   2
   1  -6   8 61.0736 44.6738   2
  -1   6  -8 100.772 53.1909   4
  -1   6  -8 112.098 78.3585   3
   1  -6   9 483.536 109.717   2
  -1   6  -9 595.754 169.190   3
  -1   6 -10 126.431 102.328   3
  -1   5  17 752.872 202.053   1
  -1   5  16 632.392 174.016   1
  -1   5  16 1081.90 245.511   5
  -1   5  15 288.280 112.693   1
  -1   5  15 438.006 163.713   5
  -1   5  14 103.593 98.0384   1
  -1   5  14 1394.55 252.921   5
  -1   5  13 55.3328 70.8678   5
  -1   5  13 190.714 94.9873   1
  -1   5  12 472.946 140.995   5
  -1   5  11 4010.16 382.910   5
  -1   5  10 3586.08 349.157   5
  -1   5  10 3485.32 319.663   3
  -1   5   9 3.45653 39.6274   4
  -1   5   9 130.237 58.1907   3
  -1   5   9 127.320 96.5878   5
  -1   5   8 2598.58 246.416   3
  -1   5   8 3164.36 315.131   4
  -1   5   8 2752.22 274.494   5
  -1   5   7 91.1031 58.9909   5
  -1   5   7 223.860 72.3437   3
  -1   5   6 8480.74 457.399   5
  -1   5   5 23246.6 859.628   5
  -1   5   4 201.083 65.6685   5
  -1   5   3 412.156 88.3733   5
   1  -5  -2 0.14791 41.3491   5
  -1   5   2 3134.65 228.344   5
  -1   5   1 30178.3 1016.40   5
  -1   5   1 29020.0 977.090   2
  -1   5   0 13929.7 571.637   2
  -1   5   0 14737.4 627.653   5
  -1   5  -1 1180.02 155.188   5
  -1   5  -1 1014.93 131.546   2
   1  -5   2 1176.98 161.589   5
  -1   5  -2 1128.70 159.986   5
  -1   5  -2 1464.23 185.481   3
  -1   5  -2 1133.29 140.035   2
  -1   5  -3 3749.77 309.732   5
   1  -5   3 3832.02 259.477   2
  -1   5  -3 3077.56 281.375   3
   1  -5   3 3767.91 311.432   5
  -1   5  -4 4591.52 360.852   3
   1  -5   4 5361.67 394.446   5
  -1   5  -4 4936.17 319.124   1
   1  -5   4 4761.77 301.462   2
  -1   5  -5 7321.19 486.659   3
  -1   5  -5 7789.01 405.890   1
   1  -5   5 7239.64 394.124   2
  -1   5  -6 565.867 147.918   3
   1  -5   6 599.055 110.362   2
  -1   5  -6 618.606 100.877   1
   1  -5   7 1028.30 147.461   2
  -1   5  -7 1061.97 141.144   1
  -1   5  -7 1056.51 191.263   3
   1  -5   8 3867.52 301.496   2
  -1   5  -8 4350.16 411.267   3
  -1   5  -8 3616.78 277.571   1
  -1   5  -8 4218.80 297.453   4
   1  -5   9 88.7648 55.4918   2
  -1   5  -9 53.8540 37.0053   4
  -1   5  -9 80.1108 54.2905   3
  -1   5 -10 3442.65 408.393   3
   1  -5  10 3443.04 298.964   2
  -1   5 -11 2684.74 371.939   3
  -1   4  17 29.3964 57.0362   1
  -1   4  16 1735.60 279.797   1
  -1   4  15 2098.99 294.284   1
  -1   4  14 66.6365 53.4005   1
  -1   4  13 759.155 170.857   1
  -1   4  12 308.854 108.254   1
  -1   4  11 667.972 127.614   3
  -1   4  10 632.169 139.439   4
  -1   4  10 534.665 131.670   5
  -1   4  10 645.173 128.405   3
  -1   4   9 7907.78 490.702   4
  -1   4   9 6142.82 438.803   5
  -1   4   9 7034.25 431.762   3
  -1   4   8 8229.93 505.685   4
  -1   4   8 7747.12 462.018   5
  -1   4   8 7507.12 428.522   3
  -1   4   7 5237.50 363.218   5
  -1   4   7 5650.19 337.166   3
  -1   4   7 4849.46 373.805   4
  -1   4   6 16541.5 677.711   5
  -1   4   6 16291.8 647.490   3
  -1   4   5 12419.1 537.780   5
  -1   4   4 12347.0 515.362   5
   1  -4  -4 12551.1 532.680   5
  -1   4   3 503.471 89.9301   5
   1  -4  -3 553.671 90.9325   5
  -1   4   2 2295.95 187.220   5
   1  -4  -2 2187.84 175.545   5
  -1   4   1 4189.80 256.605   2
  -1   4   1 4530.02 272.515   5
   1  -4  -1 4090.07 255.972   5
   1  -4   0 1994.31 176.779   5
  -1   4   0 2076.23 170.488   2
  -1   4   0 2232.63 189.665   5
  -1   4  -1-31.0829 49.5050   2
   1  -4   1 109.512 50.2549   5
  -1   4  -1 30.8197 35.0411   5
  -1   4  -2 11457.0 521.521   3
  -1   4  -2 10105.8 495.353   5
   1  -4   2 10343.4 446.103   2
  -1   4  -2 10928.4 461.083   2
  -1   4  -3 1421.37 169.839   3
  -1   4  -3 1358.44 164.806   5
   1  -4   3 1204.98 131.171   2
  -1   4  -4 10548.2 469.001   1
   1  -4   4 12746.7 607.062   5
   1  -4   4 11880.7 489.248   2
  -1   4  -4 10264.6 547.066   3
  -1   4  -5 2383.80 243.109   3
   1  -4   5 2073.08 235.480   5
  -1   4  -5 2567.51 196.509   1
   1  -4   5 2329.70 197.342   2
   1  -4   6 859.845 158.115   5
   1  -4   6 687.026 107.814   2
  -1   4  -6 805.037 109.900   1
  -1   4  -6 813.371 153.361   3
  -1   4  -7 5931.90 440.173   3
  -1   4  -7 5270.13 311.735   1
  -1   4  -7 5942.41 331.280   4
   1  -4   7 5550.22 344.184   2
  -1   4  -8 555.847 96.0870   1
  -1   4  -8 566.683 147.495   3
   1  -4   8 563.086 109.433   2
  -1   4  -8 693.264 107.130   4
  -1   4  -9 1221.85 147.604   4
   1  -4   9 844.192 134.687   2
  -1   4  -9 1009.88 137.308   1
  -1   4  -9 1219.07 214.661   3
   1  -4  10 2189.21 233.913   2
  -1   4 -10 2217.49 208.072   4
  -1   4 -10 2174.81 309.743   3
  -1   4 -11-10.4209 58.5606   3
   1  -4  11 59.6587 55.1604   2
  -1   4 -12 222.521 122.261   3
  -1   3  16-106.444 87.8733   1
  -1   3  15-63.3728 55.6417   1
  -1   3  14 1509.94 238.461   1
  -1   3  13 5672.24 458.331   1
  -1   3  12 3064.71 325.279   1
  -1   3  11 2543.43 264.131   3
  -1   3  10 789.271 139.749   3
  -1   3  10 594.378 139.954   1
  -1   3  10 907.973 161.402   4
  -1   3   9-55.9885 43.2550   4
  -1   3   9 36.3646 31.5226   3
  -1   3   8 9512.63 485.977   3
  -1   3   8 10451.5 540.995   4
  -1   3   7 48360.4 1459.44   3
  -1   3   6 4294.22 292.663   5
  -1   3   6 4443.58 269.716   3
  -1   3   5 667.886 94.4457   3
  -1   3   5 774.962 114.621   5
  -1   3   4 3492.53 229.626   5
  -1   3   3 61880.7 1569.59   5
   1  -3  -3 50317.4 1554.34   5
  -1   3   2 6542.11 296.831   5
   1  -3  -2 6117.10 291.244   5
  -1   3   1 1786.11 144.893   2
   1  -3  -1 1886.10 144.270   5
  -1   3   1 1795.73 144.286   5
  -1   3   0 9250.68 383.700   2
  -1   3   0 9477.38 395.352   5
   1  -3   0 9698.94 396.961   5
  -1   3  -1 2960.29 204.592   5
   1  -3   1 2662.51 181.406   2
   1  -3   1 2913.33 202.579   5
  -1   3  -1 2907.51 188.774   2
   1  -3   2 23.6577 32.7437   5
   1  -3   2 76.9485 47.0208   2
  -1   3  -2-4.69914 44.1004   3
  -1   3  -2 29.3694 40.7965   2
  -1   3  -2-25.8803 42.8670   5
  -1   3  -3 25632.5 849.044   3
   1  -3   3 24208.3 765.895   2
   1  -3   4 40127.7 1174.37   2
  -1   3  -4 38335.0 1128.56   1
  -1   3  -4 38167.9 1259.71   3
  -1   3  -5 1510.80 130.601   1
  -1   3  -5 1285.50 172.172   3
   1  -3   5 1588.47 150.673   2
   1  -3   5 1215.20 170.563   5
   1  -3   6 8884.80 514.573   5
  -1   3  -6 8182.38 368.747   1
  -1   3  -6 8957.31 504.993   3
   1  -3   6 8858.55 502.153   3
   1  -3   6 8274.66 411.331   2
  -1   3  -6 8726.32 380.110   4
   1  -3   7 3622.80 326.104   5
   1  -3   7 3228.87 253.703   2
   1  -3   7 3599.88 319.661   3
  -1   3  -7 3328.79 314.545   3
  -1   3  -7 3102.48 213.836   1
  -1   3  -7 3334.69 218.880   4
  -1   3  -8 4654.18 281.834   1
   1  -3   8 4376.26 308.627   2
  -1   3  -8 4152.28 371.707   3
  -1   3  -8 4486.87 270.300   4
  -1   3  -9 6441.16 355.187   1
  -1   3  -9 6773.10 507.093   3
  -1   3  -9 6673.00 357.445   4
   1  -3   9 6075.99 388.360   2
   1  -3  10 3293.92 287.235   2
  -1   3 -10 3316.55 245.314   4
  -1   3 -10 3138.34 355.158   3
   1  -3  11 182.849 77.9538   2
  -1   3 -11 113.101 68.6115   3
  -1   3 -11 44.4017 38.9696   4
  -1   3 -12 839.856 196.034   3
   1  -3  12 756.035 149.360   2
  -1   3 -13-45.4229 82.4529   3
   1  -2 -17 111.841 83.9423   3
  -1   2  16-146.973 91.6391   1
   1  -2 -16 58.4595 42.1720   3
  -1   2  15 1543.21 238.942   1
   1  -2 -15 1270.86 224.912   3
  -1   2  14 1320.60 213.194   1
   1  -2 -14 1516.77 232.982   3
  -1   2  13 1332.65 207.746   1
   1  -2 -13 1603.99 230.436   3
  -1   2  12 151.024 62.7753   1
   1  -2 -12 8.24427 37.3733   3
  -1   2  11 4094.06 349.900   1
   1  -2 -11 3485.03 310.452   3
  -1   2  11 4215.99 349.789   4
  -1   2  11 4308.44 344.602   3
  -1   2  10 68.1045 66.9620   1
  -1   2  10-12.0453 43.2228   4
   1  -2 -10-32.0332 43.3231   3
  -1   2  10 103.729 57.9650   3
   1  -2  -9 9262.59 475.623   3
  -1   2   9 9640.09 521.816   4
  -1   2   9 8401.76 463.443   3
  -1   2   8 3879.89 299.157   4
  -1   2   8 3383.04 254.600   3
   1  -2  -8 3054.87 239.144   3
  -1   2   7 134.306 56.1855   3
   1  -2  -7 73.5111 56.9079   3
  -1   2   6 6661.50 331.970   3
  -1   2   6 5729.77 342.909   4
  -1   2   5 2792.00 188.076   3
  -1   2   4 307.952 56.6118   3
  -1   2   3 3211.05 195.384   5
  -1   2   2 3755.06 189.116   5
   1  -2  -2 3817.87 195.299   5
  -1   2   1 325.293 52.3735   5
   1  -2  -1 344.293 55.2840   5
  -1   2   1 303.818 51.9920   2
   1  -2   0 9572.08 354.321   5
  -1   2   0 9513.94 351.565   5
  -1   2   0 9694.26 361.103   2
  -1   2  -1 7094.34 297.782   2
  -1   2  -1 7060.83 317.465   3
   1  -2   1 7093.60 307.513   5
  -1   2  -1 7636.15 312.655   5
  -1   2  -2 1322.64 127.433   3
   1  -2   2 1375.08 120.164   2
  -1   2  -3 26596.3 892.874   3
   1  -2   3 27931.9 842.444   2
  -1   2  -4 2869.13 157.616   1
  -1   2  -4 2318.34 206.492   3
   1  -2   4 2835.79 194.237   2
  -1   2  -5 19678.6 592.620   4
  -1   2  -5 19213.2 738.518   3
  -1   2  -5 16802.1 575.167   1
  -1   2  -6 14050.2 500.664   4
   1  -2   6 15278.6 674.461   5
  -1   2  -6 14585.6 649.583   3
  -1   2  -6 13976.6 502.291   1
  -1   2  -7 93.6339 82.4325   3
   1  -2   7-23.2387 47.8221   5
   1  -2   7 81.4652 52.0554   3
  -1   2  -7 93.6066 37.5816   1
  -1   2  -7 4.05327 30.6941   4
  -1   2  -8 1473.28 210.235   3
  -1   2  -8 1535.57 146.455   4
  -1   2  -9 343.919 72.4410   4
  -1   2  -9 391.028 114.289   3
  -1   2 -10 466.638 86.7244   4
  -1   2 -10 287.030 109.073   3
  -1   2 -11 2415.35 305.676   3
  -1   2 -12 4477.49 445.560   3
  -1   2 -13 1388.05 257.217   3
  -1   2 -14 125.498 96.9079   3
   1  -1 -16 109.543 87.5535   3
   1  -1 -15 173.291 83.1945   3
  -1   1  15 235.201 88.2671   1
  -1   1  14 1496.24 229.125   1
   1  -1 -14 1341.14 220.779   3
   1  -1 -13 98.1640 61.6967   3
  -1   1  13 0.54176 41.3406   1
  -1   1  12 3303.01 307.916   1
   1  -1 -12 2658.42 287.255   3
   1  -1 -11 2341.72 253.487   3
  -1   1  11 2844.01 273.647   3
  -1   1  11 2478.96 260.305   1
  -1   1  11 2747.79 273.145   4
   1  -1 -10 3444.47 298.206   3
  -1   1  10 4205.35 321.508   3
  -1   1  10 4041.25 323.129   4
  -1   1  10 4258.41 332.469   1
  -1   1   9 18196.4 729.885   3
   1  -1  -9 16497.3 709.393   3
  -1   1   9 16872.4 735.413   1
  -1   1   9 17506.6 741.105   4
  -1   1   8 291.089 70.1923   3
   1  -1  -8 264.615 74.8557   3
   1  -1  -7 2379.90 195.149   3
  -1   1   7 2194.54 190.296   3
   1  -1  -6 633.065 108.576   4
   1  -1  -6 486.003 80.1097   3
  -1   1   6 486.962 78.7554   3
  -1   1   6 705.615 107.227   4
  -1   1   5 4190.33 257.641   4
  -1   1   5 3414.74 204.273   3
   1  -1  -5 3950.93 216.480   3
   1  -1  -5 3772.78 255.419   4
   1  -1  -4 755.501 105.968   4
  -1   1   4 855.572 86.2685   3
   1  -1  -4 652.218 75.8468   3
  -1   1   3 28698.1 799.325   3
  -1   1   2 8232.08 290.654   5
  -1   1   1 7548.63 246.773   5
  -1   1   0 2016.77 100.493   5
  -1   1   0 1686.84 112.314   2
  -1   1  -1 11862.4 404.910   2
  -1   1  -1 12182.4 408.945   3
  -1   1  -1 12304.0 394.995   5
  -1   1  -2 13371.2 471.462   3
  -1   1  -3 538.574 47.6748   1
  -1   1  -3 588.991 87.8816   3
  -1   1  -4 159.630 31.1678   4
  -1   1  -4 184.647 58.7844   3
  -1   1  -4 181.358 35.8809   1
  -1   1  -5 11557.3 400.720   1
  -1   1  -5 12562.1 537.160   3
  -1   1  -5 12605.9 403.329   4
  -1   1  -6 166.987 72.6799   3
   1  -1   6 411.370 70.0540   1
  -1   1  -6 291.346 49.8658   1
  -1   1  -6 245.722 48.2222   4
  -1   1  -7 1290.42 113.804   4
   1  -1   7 1033.83 110.196   1
  -1   1  -7 958.676 149.147   3
   1  -1   7 1138.69 156.053   3
  -1   1  -8 3763.73 320.595   3
   1  -1   8 5046.30 266.218   1
   1  -1   8 4383.88 339.694   3
  -1   1  -8 3658.12 233.267   4
  -1   1  -9 180.862 77.5680   3
   1  -1   9 395.888 86.2251   1
  -1   1  -9 135.118 53.5502   4
  -1   1 -10 1808.37 239.939   3
   1  -1  10 1917.32 179.836   1
   1  -1  11 4143.44 279.791   1
  -1   1 -11 3959.45 388.317   3
  -1   1 -12 496.199 143.538   3
  -1   1 -13 1578.74 266.304   3
  -1   1 -14 955.464 215.595   3
  -1   1 -15 682.601 191.123   3
   1   0 -16 1026.56 214.907   3
   1   0 -15 2531.07 335.354   3
  -1   0  15 2393.14 295.174   1
  -1   0  14 20.5317 81.1961   1
   1   0 -14-15.1941 77.7271   3
   1   0 -13 583.926 154.436   3
  -1   0  13 443.469 120.773   1
   1   0 -12 465.160 128.376   3
  -1   0  12 300.623 91.5526   1
   1   0 -11 3575.89 327.804   3
  -1   0  11 3555.05 313.020   1
   1   0 -10 9121.15 532.572   4
  -1   0  10 9854.52 520.704   4
   1   0 -10 8646.75 509.044   3
  -1   0  10 8784.25 496.831   1
  -1   0  10 8734.54 498.323   3
   1   0  -9 6377.75 411.447   4
  -1   0   9 5573.57 367.517   1
  -1   0   9 6254.38 384.807   3
   1   0  -9 5987.36 391.317   3
  -1   0   9 5859.87 377.877   4
   1   0  -8-52.0845 41.6398   4
  -1   0   8 59.2929 40.6473   3
   1   0  -8 8.30721 38.3852   3
   1   0  -7 5.09064 35.7787   3
  -1   0   7 1.16927 31.6530   4
   1   0  -7 65.8366 46.1510   4
  -1   0   7 32.5908 27.5148   3
   1   0  -6 5723.11 305.024   3
   1   0  -6 5768.90 324.222   4
  -1   0   6 5829.62 305.363   3
  -1   0   6 5515.66 317.032   4
  -1   0   6 6327.78 337.883   1
  -1   0   5-14.6366 30.3352   1
   1   0  -5 34.8080 36.5397   3
  -1   0   5 40.4757 24.5644   4
   1   0  -5 58.3562 45.3274   4
  -1   0   5 17.7506 25.9373   3
   1   0  -4 1662.93 120.874   3
   1   0  -4 1589.68 142.279   4
  -1   0   4 1870.77 128.595   3
  -1   0   3 37479.3 1038.29   3
   1   0  -3 38572.1 1042.77   3
   1   0  -2 1338.83 71.3036   3
   1   0  -2 1493.01 111.858   1
  -1   0   2 1395.12 70.4710   3
   1   0  -2 1717.94 120.223   4
  -1   0  -2 6594.09 267.924   3
  -1   0  -3 47558.6 1333.75   3
  -1   0  -4 631.135 55.2798   4
   1   0   4 508.339 46.3843   1
  -1   0  -4 442.995 78.3830   3
   1   0   5 21.6632 15.6710   1
  -1   0  -5 40.6089 40.6393   3
  -1   0  -5 76.3262 28.8262   4
  -1   0  -6 9719.55 471.292   3
   1   0   6 10039.6 360.584   1
   1   0   7 400.043 91.0981   3
   1   0   7 323.281 55.1362   1
  -1   0  -7 322.390 84.1650   3
   1   0   8 179.150 47.4527   1
  -1   0  -8 69.6989 51.0090   3
   1   0   8 95.7401 60.4117   3
   1   0   9 9339.60 410.822   1
   1   0   9 9725.09 541.457   3
  -1   0  -9 9750.72 551.550   3
   1   0  10 10587.2 459.231   1
  -1   0 -10 9583.34 587.860   3
   1   0  11 2001.34 185.164   1
  -1   0 -11 1852.56 256.194   3
  -1   0 -12 1066.95 202.046   3
  -1   0 -13 58.3219 66.0446   3
  -1   0 -14 27.7087 59.0364   3
  -1   0 -15 1658.07 283.987   3
   1   1 -16-77.5458 76.5288   3
   1   1 -15 13.3578 54.6400   3
   1   1 -14 1212.85 224.366   3
  -1  -1  14 1663.95 233.617   1
  -1  -1  13 1406.97 208.351   1
   1   1 -13 1377.62 232.269   3
  -1  -1  12 266.752 101.993   1
   1   1 -12 13.7637 44.4797   4
   1   1 -12 192.136 86.5677   3
   1   1 -11 107.712 63.8559   3
  -1  -1  11 147.081 68.5165   1
   1   1 -11 114.098 76.6551   4
  -1  -1  10-9.80655 44.3638   1
  -1  -1  10-9.56234 55.1104   3
   1   1 -10-9.43352 40.6220   4
   1   1 -10 14.4657 45.7283   3
   1   1  -9 1353.49 182.802   3
  -1  -1   9 1302.28 170.675   3
   1   1  -9 1357.94 176.807   4
  -1  -1   9 1717.13 194.209   1
   1   1  -8 6792.08 394.952   4
  -1  -1   8 6801.25 392.132   3
   1   1  -8 6046.38 373.290   3
  -1  -1   7 3551.65 252.398   3
   1   1  -7 3457.59 250.907   3
   1   1  -7 3633.76 264.994   4
   1   1  -7 3210.22 250.445   1
   1   1  -6 27.5866 40.3960   4
   1   1  -6 108.340 46.7613   1
  -1  -1   6 63.0336 34.8304   1
   1   1  -6 30.8164 37.6234   3
  -1  -1   6 47.4626 36.7868   3
   1   1  -5 35719.4 1044.95   4
  -1  -1   5 33312.3 1032.25   1
  -1  -1   5 34131.4 1007.53   3
   1   1  -5 31738.5 1033.68   1
   1   1  -5 31056.9 997.259   3
  -1  -1   4 412.148 62.4031   3
   1   1  -4 460.202 72.9826   4
   1   1  -4 530.835 83.2243   1
  -1  -1   4 612.443 80.0722   1
   1   1  -4 298.806 58.9392   3
   1   1  -3 15139.2 480.869   3
   1   1  -3 15887.1 530.148   1
  -1  -1   3 14337.6 472.014   3
   1   1  -3 16125.3 528.389   4
  -1  -1   2 12342.5 360.673   3
   1   1  -2 10946.8 399.669   4
   1   1  -2 11892.4 406.327   1
   1   1  -2 11285.4 354.618   3
   1   1  -1 3247.38 141.517   5
   1   1  -1 2931.14 149.253   1
  -1  -1  -2 6118.71 244.251   3
  -1  -1  -3 17532.3 575.412   3
   1   1   4 651.963 66.8666   4
  -1  -1  -4 599.784 88.6586   3
   1   1   5 9105.10 330.770   4
  -1  -1  -5 9318.38 419.486   3
   1   1   6 6611.06 252.525   4
  -1  -1  -6 6655.53 340.901   3
  -1  -1  -7 581.829 110.769   3
   1   1   7 590.375 77.9447   4
   1   1   7 570.851 78.1327   1
   1   1   8 91.8006 56.5210   3
   1   1   8 96.3309 38.8330   1
   1   1   8-5.33042 19.5976   4
  -1  -1  -8 59.5680 64.8628   3
  -1  -1  -9 23819.7 954.195   3
   1   1   9 22815.3 780.970   4
   1   1   9 24235.3 946.136   3
   1   1   9 22607.9 781.561   1
   1   1  10 4708.45 293.121   4
  -1  -1 -10 4951.67 399.223   3
   1   1  10 5608.00 314.294   1
  -1  -1 -11 1876.80 245.605   3
  -1  -1 -12 356.489 124.406   3
  -1  -1 -13 721.674 184.268   3
   1   1  13 783.989 127.880   1
  -1  -1 -14 1359.82 249.129   3
  -1  -1 -15 607.842 170.873   3
  -1  -1 -16-29.7800 86.9219   3
   1   2 -15 49.6133 45.2273   3
   1   2 -14-65.6213 51.1488   3
  -1  -2  13 1432.35 218.037   1
   1   2 -13 945.326 194.011   3
   1   2 -13 1116.97 203.401   4
   1   2 -12 2374.48 296.537   3
  -1  -2  12 2629.62 281.404   1
   1   2 -12 2382.06 280.438   4
   1   2 -11 937.699 176.880   3
   1   2 -11 947.480 165.118   4
  -1  -2  11 833.047 157.015   1
   1   2 -10 312.067 93.6617   4
  -1  -2  10 335.533 99.6386   1
   1   2 -10 354.425 106.348   3
  -1  -2   9 752.510 147.918   1
   1   2  -9 744.657 142.620   3
  -1  -2   9 798.049 140.750   3
   1   2  -9 808.977 138.422   4
  -1  -2   8 137.538 58.9230   3
   1   2  -8 159.631 61.4217   4
   1   2  -8 126.229 60.6798   3
   1   2  -8 209.168 68.5848   1
   1   2  -7 490.518 98.0414   4
   1   2  -7 346.534 83.1174   1
  -1  -2   7 575.190 102.066   3
   1   2  -7 517.420 107.460   3
   1   2  -6 40787.4 1213.75   3
   1   2  -6 36830.6 1189.62   1
   1   2  -6 36944.5 1180.47   4
  -1  -2   6 36403.4 1176.29   3
  -1  -2   6 37389.6 1184.83   1
   1   2  -5 8890.50 396.102   3
   1   2  -5 8911.99 404.034   4
  -1  -2   5 7966.25 377.429   3
   1   2  -5 7455.37 379.699   1
  -1  -2   5 8052.98 389.062   1
  -1  -2   4 2653.23 181.860   3
   1   2  -4 2366.95 185.430   4
   1   2  -4 2908.91 191.416   3
   1   2  -4 2784.28 194.397   1
  -1  -2   4 3038.52 209.331   1
   1   2  -3 32229.4 970.786   1
   1   2  -3 31820.5 942.158   3
  -1  -2   3 33159.1 979.018   1
   1   2  -2 2519.31 171.696   5
   1   2  -2 3053.49 159.221   3
   1   2  -2 2782.78 172.972   1
   1   2  -1 24301.2 740.339   5
   1   2  -1 25538.8 751.231   1
   1   2   0 9926.73 344.075   5
   1   2   1 110.377 36.3361   5
   1   2   2 754.484 78.2684   5
   1   2   3 48248.6 1345.64   5
  -1  -2  -3 49313.5 1344.51   3
  -1  -2  -4 37.3857 32.9202   3
  -1  -2  -5 8271.02 384.624   3
   1   2   6 1986.04 158.721   4
  -1  -2  -6 2115.42 188.936   3
  -1  -2  -7 420.715 90.4617   3
   1   2   7 530.673 79.6728   4
  -1  -2  -8 9536.67 507.236   3
   1   2   8 9927.24 441.607   4
   1   2   8 10581.2 532.765   3
   1   2   8 10116.1 444.258   1
   1   2   9 2748.50 215.494   4
  -1  -2  -9 2882.51 272.355   3
   1   2   9 2925.88 274.705   3
   1   2  10 748.789 142.460   3
  -1  -2 -10 470.146 121.179   3
  -1  -2 -11 632.964 143.080   3
   1   2  12 4.83818 26.3364   4
  -1  -2 -12-54.5364 56.2519   3
   1   2  12 2.49287 34.8287   1
  -1  -2 -13 1313.56 226.898   3
   1   2  13 1480.94 183.238   1
  -1  -2 -14 530.800 146.326   3
   1   2  14 569.608 115.612   1
  -1  -2 -15 93.5910 65.7408   3
  -1  -2 -16 82.8241 89.5746   3
   1   3 -15 106.398 79.8338   3
   1   3 -14 29.5421 54.5202   3
   1   3 -13 48.3235 67.9763   3
   1   3 -13 55.4768 57.4523   4
   1   3 -12 232.521 89.3638   4
   1   3 -12 147.743 70.7477   3
   1   3 -11 103.060 55.8252   4
   1   3 -11 87.9732 66.3782   3
   1   3 -10 978.958 160.218   1
   1   3 -10 806.451 159.955   3
  -1  -3  10 1212.30 202.963   1
   1   3 -10 925.865 160.846   4
  -1  -3   9 1619.04 209.629   1
   1   3  -9 1860.83 233.103   3
   1   3  -9 1356.07 184.553   4
  -1  -3   8 179.569 95.9451   1
   1   3  -8-11.4039 48.6866   4
   1   3  -8 87.1848 46.1405   3
   1   3  -8 28.9267 44.7748   1
  -1  -3   8 109.969 54.1624   3
   1   3  -7 623.889 113.841   1
   1   3  -7 749.868 125.845   4
  -1  -3   7 669.159 135.146   5
   1   3  -7 562.967 120.885   3
  -1  -3   7 545.198 111.058   3
   1   3  -6 485.061 100.477   1
   1   3  -6 712.460 115.444   4
   1   3  -6 606.924 116.237   3
  -1  -3   5 18811.8 697.259   1
   1   3  -5 17493.3 662.258   1
   1   3  -5 16126.5 644.944   4
   1   3  -5 15914.4 649.402   3
   1   3  -4 119933. 3194.38   1
   1   3  -4 119606. 3181.82   3
  -1  -3   4 121946. 3017.06   2
  -1  -3   3 28594.4 750.403   2
   1   3  -3 27228.9 895.368   1
   1   3  -3 28163.2 888.358   3
   1   3  -2 6684.30 335.433   5
   1   3  -2 6870.91 329.091   1
   1   3  -1 290.147 72.3671   5
   1   3  -1 264.792 30.5977   2
   1   3   0 39525.8 1135.99   5
   1   3   1 87878.4 2297.40   5
   1   3   2 275657. 6835.97   5
   1   3   3 190083. 4791.92   5
   1   3   4 277.981 72.9726   5
  -1  -3  -5 21975.9 762.432   3
   1   3   5 21858.1 777.995   5
  -1  -3  -6 8084.12 407.061   3
  -1  -3  -7 76720.1 2188.94   3
   1   3   8 22180.7 856.563   3
   1   3   8 23801.9 822.479   4
   1   3   9 1153.42 164.756   3
  -1  -3  -9 1131.89 168.307   3
  -1  -3 -10 52.1250 53.0579   3
   1   3  10 203.489 75.3312   3
   1   3  11 91.0406 49.6041   4
  -1  -3 -11 54.1901 61.3693   3
   1   3  11 15.2653 46.8028   1
  -1  -3 -12 72.9030 65.0624   3
   1   3  12 6.92456 41.1957   4
   1   3  12 9.68036 36.9747   1
  -1  -3 -13 181.431 94.8325   3
   1   3  13 206.336 71.4529   4
   1   3  13 353.200 91.4789   1
   1   3  14 349.552 91.6492   1
  -1  -3 -14 562.952 151.160   3
   1   3  15-10.4020 42.2157   1
  -1  -3 -15 16.1470 60.8355   3
  -1  -3 -16 39.1974 63.5879   3
   1   4 -14 152.749 112.283   3
   1   4 -13 197.503 102.435   3
   1   4 -12 362.738 129.244   3
   1   4 -12 211.522 85.1693   4
   1   4 -11 240.506 105.199   3
  -1  -4  11 278.830 71.7914   2
   1   4 -11 294.759 99.0558   4
   1   4 -10 2918.39 298.769   1
  -1  -4  10 3364.20 236.810   2
   1   4 -10 3110.02 305.875   4
   1   4 -10 3185.24 342.518   3
   1   4  -9 528.776 119.581   1
  -1  -4   9 620.181 96.6185   2
   1   4  -9 671.703 134.212   4
   1   4  -9 506.233 133.997   3
   1   4  -8 3001.38 271.775   4
   1   4  -8 2997.83 291.368   3
  -1  -4   8 3088.73 204.463   2
   1   4  -8 2837.39 270.324   1
  -1  -4   7 1311.27 120.851   2
   1   4  -7 1203.13 162.758   1
   1   4  -7 1396.02 190.838   3
   1   4  -7 1568.22 186.679   4
   1   4  -6 1436.22 173.617   4
   1   4  -6 1087.02 148.033   1
  -1  -4   6 1630.61 215.097   5
   1   4  -6 1229.72 162.537   3
  -1  -4   6 1279.86 110.907   2
  -1  -4   5 5665.26 236.508   2
   1   4  -5 5351.36 337.423   1
   1   4  -5 5449.53 344.431   3
  -1  -4   4 3083.32 152.504   2
   1   4  -4 2902.32 228.988   1
   1   4  -4 3289.98 247.425   3
   1   4  -3 639.776 128.070   5
   1   4  -3 768.031 117.166   1
   1   4  -3 644.155 109.709   3
   1   4  -2 16697.6 623.760   1
   1   4  -2 15559.2 628.253   5
   1   4  -2 14929.2 458.564   2
   1   4  -1 4479.56 275.152   5
   1   4  -1 3453.92 164.011   2
   1   4   0 5739.35 316.101   5
   1   4   1 21037.4 726.945   5
   1   4   2 5977.35 320.276   5
   1   4   3 6203.79 318.290   5
   1   4   4 20771.2 738.351   5
   1   4   5 9812.10 466.076   5
   1   4   6 18013.0 720.394   5
   1   4   7 3211.29 269.506   5
   1   4   8 3348.98 285.800   3
  -1  -4  -8 3005.39 264.013   3
   1   4   9 3519.91 305.790   3
  -1  -4  -9 3699.56 307.904   3
  -1  -4 -10 651.630 137.780   3
   1   4  10 581.416 116.355   4
   1   4  10 508.802 115.573   3
   1   4  11 2184.16 227.778   4
  -1  -4 -11 1904.03 243.617   3
   1   4  12 33.8247 46.5625   1
  -1  -4 -12-13.7665 73.4746   3
   1   4  12-7.28047 41.5904   4
  -1  -4 -13 315.715 106.994   3
   1   4  13 244.426 93.0930   1
   1   4  13 243.295 77.8368   4
  -1  -4 -14 307.123 114.383   3
   1   4  14 305.838 96.3199   1
  -1  -4 -15 2076.99 306.182   3
   1   4  15 1986.08 252.369   1
  -1  -4 -16 815.849 196.284   3
   1   5 -13 63.7674 63.6572   3
   1   5 -12 82.3374 68.5180   3
   1   5 -11 3691.21 403.110   3
   1   5 -11 3287.22 333.994   4
   1   5 -10 2180.08 257.383   4
   1   5 -10 2151.72 295.372   3
  -1  -5   9 884.021 109.478   2
   1   5  -9 932.537 186.102   3
   1   5  -9 841.042 155.325   4
   1   5  -9 1230.97 189.003   1
   1   5  -8 2300.58 271.274   3
   1   5  -8 1921.15 228.034   1
  -1  -5   8 2304.08 168.223   2
   1   5  -8 2207.70 243.118   4
   1   5  -7 6721.21 455.763   3
  -1  -5   7 6972.55 307.372   2
   1   5  -7 6639.93 425.899   1
   1   5  -7 5923.99 409.835   4
   1   5  -6 4438.04 347.421   3
  -1  -5   6 4501.20 230.793   2
   1   5  -6 4895.64 347.060   1
  -1  -5   5 3187.47 178.239   2
   1   5  -5 2969.81 267.813   3
   1   5  -5 2902.18 254.267   1
  -1  -5   5 3363.59 317.781   5
   1   5  -4 317.159 85.6889   1
   1   5  -4 403.560 95.7142   3
   1   5  -3 634.056 112.777   1
   1   5  -3 515.294 113.835   5
   1   5  -3 438.141 90.3509   3
   1   5  -2 3457.30 270.707   1
   1   5  -2 2903.50 161.131   2
   1   5  -2 3219.55 269.891   5
   1   5  -1 244.151 82.1963   5
   1   5  -1 255.388 48.0119   2
   1   5   0 33149.4 1099.28   5
   1   5   1 13252.2 564.525   5
   1   5   2 4745.78 296.387   5
   1   5   3 15937.4 641.313   5
   1   5   4 1502.81 163.126   5
   1   5   5 13832.5 601.080   5
   1   5   6 6817.95 404.283   5
   1   5   7 836.529 144.859   5
   1   5   8 1140.34 172.658   5
   1   5   8 1157.06 168.034   3
   1   5   9 3157.72 305.821   5
   1   5   9 3290.26 305.610   3
   1   5  10 156.874 63.9726   4
   1   5  10 87.8119 78.9570   5
   1   5  11 4188.13 390.761   5
   1   5  11 4171.58 353.561   4
   1   5  12 2166.25 292.357   5
   1   5  12 2194.54 251.864   4
   1   5  13 291.394 128.402   5
   1   5  14 393.860 149.862   5
   1   5  15 156.198 87.7477   5
   1   5  15 29.1372 66.3717   1
   1   5  16 708.450 201.240   5
   1   6 -12 2443.45 348.133   3
   1   6 -11 470.730 158.227   3
   1   6 -11 613.766 151.749   4
   1   6 -10-82.0511 56.8813   4
   1   6 -10 51.3110 74.6390   3
   1   6  -9 1022.31 202.256   3
   1   6  -9 852.286 158.050   4
   1   6  -8 94.6539 69.7298   3
  -1  -6   8 9.91405 32.8521   2
   1   6  -8 137.565 67.9107   4
   1   6  -7 3494.21 340.308   3
   1   6  -7 3653.50 321.191   1
   1   6  -6 12535.8 673.501   3
   1   6  -6 13013.2 651.502   1
   1   6  -5 296.834 79.4085   1
   1   6  -5 183.182 77.8973   3
  -1  -6   4 1023.94 172.867   5
   1   6  -4 990.923 158.316   1
   1   6  -4 790.043 141.126   3
   1   6  -3 29.8982 54.5044   3
  -1  -6   3-7.49309 40.2212   5
   1   6  -3-14.7149 45.7018   5
   1   6  -3 46.0775 60.9134   1
   1   6  -2 286.775 56.4657   2
   1   6  -2 244.666 80.4176   5
   1   6  -1 5884.24 281.026   2
   1   6  -1 6845.52 421.423   5
   1   6   0 19446.7 792.657   5
   1   6   1 691.358 119.970   5
   1   6   2 8227.08 452.451   5
   1   6   3 1288.91 163.904   5
   1   6   4 11653.3 557.099   5
   1   6   5 8058.62 451.080   5
   1   6   6 145.620 69.9123   5
   1   6   7 647.649 126.729   3
   1   6   7 550.306 117.476   5
   1   6   8 1927.02 234.587   5
   1   6   8 1720.71 211.618   3
   1   6   9 5655.27 435.398   5
   1   6   9 5832.74 421.574   3
   1   6  10 135.593 78.9856   5
   1   6  11 315.661 108.294   5
   1   6  12 1.03291 54.4129   5
   1   6  13 7307.13 585.798   5
   1   6  14 1435.26 259.699   5
   1   6  15 107.221 102.581   5
   1   6  15 40.0490 40.8338   1
   1   6  16 52.6723 43.4345   1
   1   7 -11 59.4694 57.9346   3
   1   7 -10 520.601 134.383   4
   1   7 -10 508.942 156.419   3
   1   7  -9-25.4740 51.7788   3
   1   7  -9-83.0609 67.2946   4
   1   7  -8 254.248 106.745   3
   1   7  -8 377.841 111.879   4
   1   7  -7 2576.68 307.887   3
   1   7  -6 1014.09 186.165   3
   1   7  -5 95.8889 59.9183   3
   1   7  -5 89.9660 61.2018   1
   1   7  -4 6426.87 452.085   3
   1   7  -4 7158.88 460.700   1
   1   7  -4 6716.90 492.264   5
   1   7  -3 96.6268 62.6039   3
   1   7  -3-1.33885 53.0894   5
   1   7  -2 4099.58 356.695   5
   1   7  -2 3723.79 224.757   2
  -1  -7   2 4044.17 351.416   5
  -1  -7   1 1161.46 181.742   5
   1   7  -1 1368.92 194.914   5
   1   7  -1 1084.08 117.844   2
   1   7   0 157.169 72.9464   5
   1   7   0 150.136 45.8219   2
   1   7   1 4110.59 328.517   5
   1   7   2 2933.49 274.627   5
   1   7   3 270.846 85.9400   5
   1   7   4 1301.09 181.546   5
   1   7   5 99.8544 43.8512   5
  -1  -7  -6 2253.96 252.909   5
   1   7   6 2121.59 237.833   5
   1   7   7 431.513 119.682   3
   1   7   7 410.975 106.092   5
   1   7   8 2699.43 280.008   3
   1   7   8 2638.54 279.151   5
   1   7   9 67.0283 60.2649   5
   1   7  10 4394.60 398.069   5
   1   7  11-32.1641 75.7225   5
   1   7  12 4862.93 459.908   5
   1   7  13 303.463 119.217   5
   1   7  14 664.642 187.669   5
   1   7  15 230.322 115.223   5
   1   7  16-15.4718 44.0022   1
   1   8 -10 361.514 147.580   3
   1   8  -9 1163.66 208.999   4
   1   8  -9 1085.25 231.212   3
   1   8  -8 1267.49 213.055   4
   1   8  -8 1094.93 221.962   3
   1   8  -7 2173.56 298.612   3
   1   8  -6 1524.71 248.103   3
   1   8  -5 4730.11 418.931   3
   1   8  -4-58.8728 60.8330   3
   1   8  -4-4.64536 66.2667   5
   1   8  -3 8371.79 545.782   3
   1   8  -3 8550.73 578.896   5
   1   8  -2 6724.97 346.669   2
   1   8  -2 7595.85 523.401   5
   1   8  -1 742.648 162.143   5
   1   8  -1 867.663 115.301   2
   1   8   0 2336.14 195.627   2
   1   8   0 2308.38 268.962   5
  -1  -8  -1 75.1043 53.6278   5
   1   8   1 87.3902 85.0115   5
   1   8   1-3.54491 31.3637   2
  -1  -8  -2 259.029 90.2796   5
   1   8   2 147.281 49.3276   5
   1   8   3 717.890 150.799   5
  -1  -8  -3 772.324 146.876   5
   1   8   4 924.614 172.650   5
  -1  -8  -4 1007.83 166.756   5
   1   8   5 23.9068 48.2510   5
  -1  -8  -5 48.0926 69.3337   5
   1   8   6 2536.54 276.727   5
   1   8   7 2972.29 308.858   5
   1   8   8 485.531 130.871   5
   1   8   9 2669.24 304.643   5
   1   8  10 11.5185 53.0377   5
   1   8  11 1018.87 194.984   5
   1   8  12 1156.10 228.527   5
   1   8  13 66.8524 97.8205   5
   1   8  14-49.9351 82.0846   5
   1   8  15 187.612 110.997   5
   1   8  17 490.502 166.846   1
   1   9  -8 60.1021 71.0840   4
   1   9  -8 79.8001 59.2633   3
   1   9  -7 280.400 110.777   3
   1   9  -6 1394.95 248.434   3
   1   9  -5 4033.35 410.009   3
   1   9  -4 1834.09 268.666   3
   1   9  -4 2107.93 306.126   5
   1   9  -3 1562.05 245.768   3
   1   9  -3 1983.13 287.565   5
   1   9  -2 88.4786 44.3326   2
   1   9  -2 63.9884 67.8063   5
   1   9  -1 6542.89 510.506   5
   1   9  -1 6760.37 372.238   2
   1   9   0 2752.64 230.832   2
   1   9   0 2964.42 330.211   5
   1   9   1 1283.92 160.259   2
   1   9   1 1389.00 217.809   5
   1   9   2 2484.79 284.014   5
   1   9   3 17.4698 67.8769   5
   1   9   4 1710.01 238.090   5
   1   9   5 9031.84 582.786   5
   1   9   6 7707.93 535.203   5
   1   9   7 119.796 74.6451   5
   1   9   8 1963.47 274.585   5
   1   9   9 1049.53 195.479   5
   1   9  10 5142.74 455.890   5
   1   9  11 1612.53 260.605   5
   1   9  12 226.884 105.425   5
   1   9  13 33.4155 59.5398   5
   1   9  14-57.8052 61.9279   5
   1  10  -6 203.757 106.984   3
   1  10  -5 54.5317 70.2568   3
   1  10  -4 25.8878 56.8780   3
   1  10  -3 75.5108 45.6909   5
   1  10  -3 137.462 84.2429   3
   1  10  -2 121.169 86.1639   3
   1  10  -2 380.310 127.795   5
   1  10  -1 1342.86 247.943   5
   1  10  -1 1241.91 157.691   2
   1  10   0 1119.95 154.147   2
   1  10   0 1096.41 215.381   5
   1  10   1 264.504 86.5632   2
   1  10   1 428.774 133.756   5
   1  10   2 661.352 162.462   5
   1  10   2 624.846 124.325   2
   1  10   3 83.4161 58.0751   5
   1  10   4 1988.33 279.040   5
   1  10   5 384.974 125.493   5
   1  10   6 500.647 148.096   5
   1  10   7 4866.19 440.469   5
   1  10   8 953.271 197.685   5
   1  10   9 511.316 150.685   5
   1  10  10 339.262 125.701   5
   1  10  11-106.037 85.1201   5
   1  10  12-41.9911 71.3235   5
   1  10  13 1272.77 252.464   5
   1  10  14 771.097 201.603   5
   1  11  -5-41.8938 56.1183   3
   1  11  -4-98.5719 86.8498   3
   1  11  -3 28.5842 56.3336   5
   1  11  -3-42.4125 70.8439   3
   1  11  -2 39.4911 56.2703   3
   1  11  -2-35.9903 67.2505   5
   1  11  -1 6203.07 559.373   5
   1  11   0 1664.17 280.785   5
   1  11   1 890.475 207.117   5
   1  11   2 203.970 95.9206   5
   1  11   3 2627.19 337.690   5
   1  11   4 3072.64 368.143   5
   1  11   5 1491.26 256.512   5
   1  11   6 740.141 186.023   5
   1  11   7 701.721 187.117   5
   1  11   8 883.676 199.948   5
   1  11   9 968.909 210.618   5
   1  11  10 405.018 142.247   5
   1  11  11-65.8207 71.9650   5
   1  11  12 42.1479 72.6857   5
   1  11  13-22.9202 88.9252   5
   1  12  -2-8.72020 69.5437   5
   1  12  -2 35.8933 41.8138   3
   1  12  -1 409.790 161.351   5
   1  12   0 1001.77 229.705   5
   1  12   1 2451.84 353.478   5
   1  12   2 219.128 115.764   5
   1  12   3 1670.24 283.292   5
   1  12   4 215.756 92.1965   5
   1  12   5 3557.37 415.070   5
   1  12   6-109.313 104.601   5
   1  12   7 206.370 115.276   5
   1  12   8 43.3822 54.5289   5
   1  12   9 1022.89 230.119   5
   1  12  10 488.831 170.141   5
   1  12  11 354.844 125.933   5
   1  13   1 210.697 122.756   5
   1  13   2 1676.77 308.698   5
   1  13   3 674.505 199.046   5
   1  13   4-59.7867 68.6512   5
   1  13   5 332.996 131.543   5
   1  13   6 169.797 98.8575   5
   1  13   7 647.727 187.564   5
   1  13   8 700.966 181.431   5
   1  13   9 457.757 160.532   5
  -2  12   9 142.068 110.965   5
  -2  12   8 543.969 157.308   5
  -2  12   7 954.609 227.242   5
  -2  12   6 1966.67 321.742   5
  -2  12   5 42.9923 57.0434   5
  -2  12   4 155.333 82.5371   5
  -2  12   3 301.256 121.844   5
  -2  12   2 1893.64 315.326   5
  -2  12   1 414.152 152.156   5
  -2  11  12 204.076 121.970   5
  -2  11  11 46.0016 77.8164   5
  -2  11  10 316.209 135.163   5
  -2  11   9 146.081 86.5069   5
  -2  11   8 11.8616 58.4206   5
  -2  11   7 165.416 113.273   5
  -2  11   6 252.768 112.817   5
  -2  11   5 436.330 145.662   5
  -2  11   4-133.874 95.5786   5
  -2  11   3 226.118 118.220   5
  -2  11   2 244.218 108.202   5
  -2  11   1 1169.28 236.538   5
  -2  11   1 952.283 212.539   3
  -2  11   0 1550.32 283.523   3
  -2  11   0 1632.55 286.957   5
  -2  11  -1 30.4325 66.9382   5
  -2  11  -2-76.1850 91.9409   5
  -2  10  13 47.3092 78.3940   5
  -2  10  12 438.973 147.616   5
  -2  10  11 1250.41 243.829   5
  -2  10  10 300.744 115.759   5
  -2  10   9 588.380 165.524   5
  -2  10   8 1300.68 231.845   5
  -2  10   7 3122.91 363.855   5
  -2  10   6 5964.64 502.745   5
  -2  10   5 79.1014 68.5493   5
  -2  10   4 313.642 107.155   5
  -2  10   3-58.8767 90.6595   5
  -2  10   2 204.588 76.6592   5
  -2  10   1 867.568 192.616   5
  -2  10   0 3545.43 404.591   3
  -2  10   0 3387.08 389.339   5
  -2  10  -1 78.5331 107.020   5
  -2  10  -1 188.342 110.499   3
  -2  10  -2 426.605 142.690   3
  -2  10  -2 484.265 156.915   5
  -2  10  -3 14.4770 73.7700   3
  -2   9  14 124.945 75.4095   5
  -2   9  13 185.743 86.3076   5
  -2   9  12 52.4952 84.9874   5
  -2   9  11-58.7503 56.1206   5
  -2   9  10 1161.97 219.293   5
  -2   9   9 2923.98 343.013   5
  -2   9   8-65.1037 90.5620   5
  -2   9   7 3104.24 336.622   5
  -2   9   6-24.6138 69.3890   5
  -2   9   5 2662.34 309.247   5
  -2   9   4 21.4318 61.7675   5
  -2   9   3 997.930 192.644   5
  -2   9   2 837.883 182.210   5
  -2   9   1 661.899 162.957   5
  -2   9   0 1047.74 202.393   5
  -2   9   0 962.253 205.398   3
  -2   9  -1 107.098 87.8207   3
  -2   9  -1-85.3631 87.7209   5
  -2   9  -2 1799.44 279.860   3
  -2   9  -2 1738.89 269.792   5
  -2   9  -3 1489.49 263.527   3
  -2   9  -4 4552.46 476.536   3
  -2   9  -5-1.33244 69.7067   3
  -2   8  14 169.169 101.781   5
  -2   8  13 2647.30 351.443   5
  -2   8  12 719.455 176.143   5
  -2   8  11 95.8971 47.6070   5
  -2   8  10 946.582 191.486   5
  -2   8   9 2837.53 320.554   5
  -2   8   8 7360.23 515.873   5
  -2   8   7 3692.63 351.099   5
  -2   8   6 1041.53 187.084   5
  -2   8   5 3.48701 85.1610   5
  -2   8   4 291.357 103.696   5
  -2   8   3 7187.57 495.930   5
  -2   8   2 5680.69 432.430   5
  -2   8   1 2382.81 281.244   5
  -2   8   0 152.929 82.5386   5
  -2   8  -1 1159.38 212.098   3
  -2   8  -1 1099.42 201.404   5
  -2   8  -2 587.236 159.155   5
  -2   8  -2 319.757 114.370   3
  -2   8  -3 4709.85 446.779   3
  -2   8  -4 3438.01 392.868   3
  -2   8  -5 774.727 198.006   3
  -2   8  -6 1023.15 222.643   3
  -2   8  -7 357.850 139.934   3
  -2   7  15 67.8321 86.8594   1
  -2   7  15 55.8484 69.7716   5
  -2   7  14 793.859 194.434   5
  -2   7  13 202.258 102.549   5
  -2   7  12 1288.90 235.336   5
  -2   7  11 3479.67 365.737   5
  -2   7  10 1212.79 206.910   5
  -2   7   9 1463.73 217.735   5
  -2   7   8 42.3346 67.0120   5
  -2   7   7 192.033 82.2627   5
   2  -7  -6 467.495 118.605   5
  -2   7   6 389.326 110.069   5
  -2   7   5 2428.94 258.082   5
   2  -7  -5 2926.63 298.236   5
  -2   7   4 81.2784 52.5128   5
   2  -7  -4 219.910 88.4128   5
   2  -7  -3 3623.52 312.224   5
  -2   7   3 3211.31 294.022   5
  -2   7   2 3782.71 326.422   5
   2  -7  -2 4076.26 331.608   5
  -2   7   2 4373.40 346.886   2
   2  -7  -1 6252.10 428.220   5
  -2   7   1 6227.94 417.774   2
  -2   7   1 5766.12 422.707   5
   2  -7   0 4560.47 364.985   5
  -2   7   0 4524.13 368.183   5
  -2   7   0 4564.28 353.966   2
  -2   7  -1-18.8994 51.0638   5
  -2   7  -1-17.8816 56.6648   3
  -2   7  -2 524.856 132.531   5
  -2   7  -2 506.957 137.546   3
  -2   7  -2 592.651 132.980   2
  -2   7  -3 811.879 173.100   3
  -2   7  -4-57.1061 65.5618   3
  -2   7  -5 2003.73 225.460   1
  -2   7  -5 2243.73 301.528   3
  -2   7  -6 1048.33 216.268   3
  -2   7  -7 110.369 99.9705   3
  -2   7  -8 778.524 196.937   3
   2  -7   8 741.199 155.512   2
  -2   6  16 467.046 164.306   1
  -2   6  15 2268.66 346.522   5
  -2   6  14 996.732 236.023   1
  -2   6  14 858.460 216.516   5
  -2   6  13 100.765 92.1275   1
  -2   6  13 172.504 109.021   5
  -2   6  12 55.6742 69.3069   5
  -2   6  11 2728.51 316.024   5
  -2   6  10 4932.60 416.480   5
  -2   6   9 4736.29 387.725   5
  -2   6   9 4489.11 355.797   3
  -2   6   8 242.797 100.016   5
  -2   6   8 122.075 56.2131   3
  -2   6   7 229.061 91.6837   5
  -2   6   6 852.841 157.762   5
  -2   6   5 353.059 90.8074   5
   2  -6  -5 413.590 98.2629   5
   2  -6  -4 8381.74 469.909   5
  -2   6   4 7245.78 441.148   5
  -2   6   3 32022.6 1096.47   2
  -2   6   3 30004.4 1055.71   5
   2  -6  -2 272.641 81.6209   5
  -2   6   2 252.575 79.9428   5
  -2   6   2 324.929 112.954   2
   2  -6  -1 9200.42 493.982   5
  -2   6   1 8715.37 484.643   2
  -2   6   1 8288.35 480.168   5
  -2   6   0 97.5898 57.8417   5
   2  -6   0 43.5096 37.8671   5
  -2   6   0 162.675 73.5218   2
  -2   6  -1 11368.6 633.233   3
   2  -6   1 13823.7 660.554   5
  -2   6  -1 13075.5 618.203   2
  -2   6  -1 13757.1 660.555   5
  -2   6  -2 7182.23 436.358   2
   2  -6   2 6969.43 464.104   5
  -2   6  -2 7181.63 475.843   3
  -2   6  -2 6525.09 447.669   5
  -2   6  -3 930.076 169.580   3
   2  -6   4 880.010 150.279   2
  -2   6  -4 710.744 160.796   3
   2  -6   5 463.719 111.822   2
  -2   6  -5 471.932 102.712   1
  -2   6  -5 804.787 176.438   3
  -2   6  -6 176.684 94.4718   3
  -2   6  -6 222.557 71.0326   1
   2  -6   6 12.5304 45.0657   2
   2  -6   7 3904.15 338.014   2
  -2   6  -7 4582.45 446.245   3
   2  -6   8 3099.33 297.870   2
  -2   6  -8 3036.01 377.497   3
  -2   6  -9 95.5305 104.723   3
   2  -6   9 30.6446 40.5458   2
  -2   5  16 1593.30 288.785   1
  -2   5  15 728.352 201.094   5
  -2   5  15 343.159 135.666   1
  -2   5  14 257.268 121.565   5
  -2   5  14 308.107 115.549   1
  -2   5  13 199.226 99.1942   1
  -2   5  13-42.3754 49.8010   5
  -2   5  12 3847.91 414.744   1
  -2   5  12 3836.77 396.212   5
  -2   5  11 7436.14 540.885   5
  -2   5  10 5066.75 411.210   5
  -2   5  10 4014.69 334.454   3
  -2   5   9 349.653 99.2512   3
  -2   5   9 474.700 120.264   5
  -2   5   8 47.4432 37.7710   3
  -2   5   8 52.4102 58.9364   5
  -2   5   7 2613.44 249.031   5
  -2   5   7 2661.73 300.194   4
  -2   5   6 3261.89 266.130   5
  -2   5   5 16418.8 680.582   5
  -2   5   4 10468.8 498.676   5
  -2   5   3 3221.42 252.822   5
  -2   5   3 3297.78 270.694   2
  -2   5   2 13529.3 587.697   5
  -2   5   2 14012.8 615.657   2
  -2   5   1 17771.2 726.314   2
  -2   5   1 17839.8 711.343   5
  -2   5   0 1106.90 158.327   5
  -2   5   0 1447.67 171.856   2
   2  -5   1 2646.11 243.911   5
  -2   5  -1 2301.89 235.975   3
  -2   5  -1 2632.49 237.347   2
  -2   5  -1 2825.63 252.932   5
  -2   5  -2 115.598 69.3201   2
   2  -5   2 104.348 64.2701   5
   2  -5   2-50.9768 55.8245   2
  -2   5  -2-19.2458 41.3068   5
  -2   5  -2 36.1646 53.1286   3
   2  -5   3 2934.02 280.549   5
  -2   5  -3 3044.99 288.486   3
   2  -5   3 3043.85 255.557   2
   2  -5   4 8355.75 460.516   2
  -2   5  -4 8242.66 525.608   3
   2  -5   4 8660.63 522.978   5
  -2   5  -5 16342.9 646.820   1
   2  -5   5 16073.0 707.346   2
  -2   5  -5 16951.9 818.854   3
  -2   5  -6 6942.25 365.424   1
  -2   5  -6 6866.53 512.114   3
   2  -5   6 7219.14 438.914   2
   2  -5   7 933.867 158.815   2
  -2   5  -7 999.828 125.522   1
  -2   5  -7 865.817 185.469   3
  -2   5  -8 132.408 91.3430   3
   2  -5   8 206.471 75.0642   2
  -2   5  -8 92.7803 36.8927   4
  -2   5  -9 4676.57 470.495   3
   2  -5   9 4233.28 353.658   2
   2  -5  10 3912.26 348.593   2
  -2   5 -10 4239.35 471.729   3
  -2   5 -11 720.344 194.402   3
  -2   4  17 110.394 73.3006   1
  -2   4  16 1053.65 232.317   1
  -2   4  15 210.676 92.7503   1
  -2   4  15 64.4435 63.8714   5
  -2   4  14 540.462 161.675   5
  -2   4  14 900.768 202.055   1
  -2   4  13-36.8874 57.0107   1
  -2   4  13-110.571 88.7073   5
  -2   4  12 744.209 164.535   5
  -2   4  11 324.958 116.900   1
  -2   4  11 228.855 94.0565   5
  -2   4  11 216.855 78.6519   3
  -2   4  10 1525.39 214.522   5
  -2   4  10 1523.72 192.808   3
  -2   4   9-12.5965 50.9178   5
  -2   4   9 40.0832 26.9757   3
  -2   4   8 6309.54 453.811   4
  -2   4   8 6286.18 423.249   5
  -2   4   8 6622.10 385.878   3
  -2   4   7 3030.01 243.959   3
  -2   4   7 3707.80 291.165   5
  -2   4   7 3898.66 344.266   4
  -2   4   6 8130.46 429.520   5
  -2   4   5 7424.18 387.152   5
  -2   4   4 4088.26 267.819   5
   2  -4  -4 4899.79 298.620   5
   2  -4  -3 12145.6 528.875   5
  -2   4   3 14082.5 542.082   5
  -2   4   2 3079.37 271.154   5
  -2   4   2 2807.24 229.847   2
   2  -4  -1 1852.70 169.362   5
  -2   4   1 2006.90 189.476   2
  -2   4   1 2048.63 186.448   5
  -2   4   0 4729.37 294.955   5
   2  -4   0 4569.83 282.468   5
  -2   4   0 4379.11 292.751   2
   2  -4   1 5274.19 316.860   2
  -2   4  -1 5115.20 308.220   5
  -2   4  -1 4429.40 304.789   3
  -2   4  -1 5260.60 319.989   2
  -2   4  -2 12.8774 51.2336   3
   2  -4   2-12.7898 47.8152   2
  -2   4  -2 71.3287 45.1949   5
  -2   4  -2 47.7627 39.1080   2
   2  -4   3 15950.0 661.660   2
   2  -4   3 15886.2 696.105   5
  -2   4  -3 17686.3 739.854   3
   2  -4   4 7140.43 443.902   5
   2  -4   4 7062.95 396.692   2
  -2   4  -4 6527.07 436.731   3
  -2   4  -5 688.995 136.570   3
  -2   4  -5 677.967 94.8942   1
   2  -4   5 1062.25 172.506   5
   2  -4   5 706.281 121.147   2
  -2   4  -6 4266.99 246.746   1
  -2   4  -6 4165.21 367.523   3
   2  -4   6 3832.26 298.434   2
   2  -4   7-8.10516 49.2002   2
  -2   4  -7-46.0909 30.0575   1
  -2   4  -7 20.4822 27.6766   4
  -2   4  -7-21.7577 64.1264   3
  -2   4  -8 559.910 143.395   3
  -2   4  -8 649.911 91.1541   4
  -2   4  -8 547.434 83.1067   1
   2  -4   8 474.878 104.505   2
  -2   4  -9 3179.83 205.145   4
   2  -4   9 2943.79 287.581   2
  -2   4  -9 2798.58 355.547   3
   2  -4  10-0.25012 47.3689   2
  -2   4 -10 30.0358 79.9611   3
  -2   4 -11 798.780 204.953   3
   2  -4  11 826.023 160.176   2
  -2   4 -12-53.1385 67.8243   3
   2  -4  12-124.313 85.0654   2
  -2   3  17 822.515 200.838   1
  -2   3  16-66.1592 61.6131   1
  -2   3  15-124.332 85.4711   1
  -2   3  14-105.198 93.4332   1
  -2   3  13 145.885 82.7944   1
  -2   3  12 1165.09 221.747   1
  -2   3  11 3504.29 304.177   3
  -2   3  11 4316.74 397.274   1
  -2   3  10 2463.84 288.410   1
  -2   3  10 2406.88 234.458   3
  -2   3   9 4571.97 372.904   1
  -2   3   9 3941.13 293.784   3
  -2   3   9 4393.42 368.534   4
  -2   3   8 5790.06 411.411   4
  -2   3   8 5382.05 335.170   3
  -2   3   7 1510.01 158.282   3
  -2   3   7 1632.17 203.245   4
  -2   3   7 1557.03 178.981   5
  -2   3   6 19647.7 742.162   5
  -2   3   6 19352.0 691.774   3
  -2   3   5 227.215 70.1111   5
  -2   3   4 48907.9 1411.89   5
  -2   3   3 5239.49 278.199   5
   2  -3  -3 6501.67 313.619   5
  -2   3   2 3573.49 214.407   5
  -2   3   2 4035.88 258.554   2
   2  -3  -2 3372.22 210.182   5
  -2   3   1 3567.70 212.226   5
  -2   3   1 3341.86 235.964   2
   2  -3  -1 3548.89 212.959   5
  -2   3   0 287.035 64.8550   2
   2  -3   0 253.854 58.8404   5
  -2   3   0 239.072 61.2495   5
  -2   3  -1 25511.4 877.293   2
  -2   3  -1 26663.0 890.093   3
   2  -3   1 26701.8 861.329   5
  -2   3  -1 25396.7 849.546   5
   2  -3   1 25984.0 869.464   2
   2  -3   2 7374.61 373.382   5
  -2   3  -2 7483.77 372.784   5
  -2   3  -2 6845.04 381.450   3
  -2   3  -2 7272.63 382.333   2
   2  -3   2 6923.99 364.993   2
   2  -3   3 15627.3 625.134   2
  -2   3  -3 16256.9 680.402   3
   2  -3   4 661.298 108.982   2
  -2   3  -4 699.002 132.536   3
  -2   3  -5 15651.6 538.040   1
   2  -3   5 16426.0 667.577   2
  -2   3  -5 16321.0 733.719   3
   2  -3   5 16987.5 727.999   5
   2  -3   6 167.343 70.9264   5
   2  -3   6 195.661 77.8947   2
  -2   3  -6 74.4430 51.0777   3
  -2   3  -6 192.817 41.8452   1
  -2   3  -7 47.3245 24.9662   4
  -2   3  -7 96.2544 33.7513   1
   2  -3   7 19.2265 49.4654   2
  -2   3  -7 42.4815 57.3702   3
  -2   3  -8 3707.51 207.483   1
  -2   3  -8 3339.65 194.016   4
  -2   3  -8 3097.80 334.476   3
   2  -3   8 3010.22 276.288   2
  -2   3  -9 499.767 69.1111   4
   2  -3   9 473.873 123.579   2
  -2   3  -9 522.382 139.873   3
   2  -3  10 422.513 116.103   2
  -2   3 -10 553.337 161.100   3
   2  -3  11 316.774 100.472   2
  -2   3 -11 438.724 154.313   3
  -2   3 -12 60.4657 60.1903   3
   2  -3  12 36.7891 63.0687   2
   2  -3  13 1144.43 198.006   2
  -2   2  16 49.5191 41.4000   1
  -2   2  15 1045.51 213.954   1
  -2   2  14 1001.99 210.400   1
  -2   2  13 131.204 80.8232   1
  -2   2  12 4830.61 429.221   1
  -2   2  12 4894.31 375.807   3
  -2   2  11-59.0770 50.7439   3
  -2   2  11 12.5660 57.7170   1
  -2   2  10 1746.82 239.408   1
  -2   2  10 1973.78 209.474   3
  -2   2   9 21668.5 872.539   4
  -2   2   9 20512.0 861.973   1
  -2   2   8 1171.79 173.556   4
  -2   2   8 566.926 98.6132   3
  -2   2   7 212.744 58.6454   3
  -2   2   7 241.511 78.5220   4
  -2   2   7 114.684 59.1083   1
  -2   2   6 158.614 58.9157   3
  -2   2   5 69.9127 30.1167   3
  -2   2   4 14443.3 530.126   5
  -2   2   3 31555.0 925.410   5
  -2   2   2 2424.50 177.780   2
  -2   2   2 2186.00 142.332   5
   2  -2  -2 1985.02 140.549   5
  -2   2   1 111.022 35.4766   5
   2  -2  -1 123.811 37.9687   5
   2  -2   0 3651.84 193.576   5
  -2   2   0 3494.73 225.414   2
  -2   2   0 3908.92 201.899   5
  -2   2  -1 39345.7 1157.63   5
  -2   2  -1 38790.2 1196.36   3
  -2   2  -1 42125.5 1223.23   2
   2  -2   1 43772.7 1178.80   5
  -2   2  -2 13503.6 549.830   3
   2  -2   2 14570.9 538.729   5
   2  -2   3 208.312 60.1758   5
  -2   2  -3 302.713 79.5194   3
   2  -2   3 339.488 72.5957   2
  -2   2  -4 5933.63 200.014   1
  -2   2  -4 5843.06 337.039   3
   2  -2   4 5777.55 303.176   2
  -2   2  -5 30.3198 48.7599   3
  -2   2  -5-3.02927 19.0618   1
   2  -2   6 27477.4 995.012   3
  -2   2  -6 23775.7 714.671   1
   2  -2   6 26792.0 985.320   5
  -2   2  -6 26019.4 997.569   3
  -2   2  -6 26223.1 719.056   4
   2  -2   6 23770.0 897.793   2
   2  -2   7 16900.4 793.312   5
  -2   2  -7 17869.2 826.892   3
   2  -2   7 17595.0 736.362   2
  -2   2  -7 19044.9 559.181   4
   2  -2   7 17313.7 796.975   3
   2  -2   8 1507.12 194.714   2
  -2   2  -8 1561.36 225.611   3
  -2   2  -8 1942.94 124.249   4
  -2   2  -9 299.576 96.6575   3
   2  -2   9 545.387 126.652   2
  -2   2 -10 187.538 89.9862   3
   2  -2  10 288.883 105.755   2
  -2   2 -11-32.0135 56.8333   3
   2  -2  11 49.1153 73.9919   2
   2  -2  12 1156.15 191.972   2
  -2   2 -12 1371.07 252.940   3
  -2   2 -13 1564.99 281.757   3
   2  -2  13 1551.15 240.772   2
   2  -2  14-16.7401 63.9866   2
  -2   1  16 29.2681 60.0784   1
   2  -1 -16 109.788 75.9833   3
  -2   1  15-55.3427 94.2924   1
   2  -1 -15 51.6465 56.4723   3
  -2   1  14 708.464 167.382   1
   2  -1 -14 637.057 147.053   3
  -2   1  13 3600.10 364.797   1
   2  -1 -13 3853.43 349.618   3
  -2   1  12 1992.20 260.061   1
   2  -1 -12 2355.91 253.796   3
   2  -1 -11 1307.61 178.382   3
  -2   1  11 1702.61 238.020   1
  -2   1  11 1220.40 171.202   3
  -2   1  10 11775.8 625.143   4
   2  -1 -10 9866.07 519.538   3
  -2   1  10 11110.0 620.433   1
  -2   1  10 10705.5 534.933   3
   2  -1  -9 9482.46 471.119   3
  -2   1   9 9213.62 536.644   4
  -2   1   9 10851.7 581.821   1
  -2   1   9 9931.26 479.877   3
   2  -1  -8 9613.20 541.928   4
  -2   1   8 10234.9 536.936   4
  -2   1   8 10706.2 549.687   1
  -2   1   8 9774.55 453.342   3
   2  -1  -8 8144.00 418.373   3
  -2   1   7 2510.99 249.395   1
   2  -1  -7 3207.46 284.187   4
  -2   1   7 2780.35 249.245   4
  -2   1   7 2119.20 178.979   3
   2  -1  -7 2760.68 197.497   3
  -2   1   6-3.94905 26.9542   3
   2  -1  -6 10.8716 53.5466   4
  -2   1   5 32.7652 29.3003   3
   2  -1  -5 83.6034 52.0145   4
  -2   1   4 11497.9 391.851   3
   2  -1  -4 12001.6 524.728   4
   2  -1  -3 800.014 116.521   4
  -2   1   2 27446.6 768.107   5
  -2   1   2 27584.3 839.774   2
  -2   1   1 11363.4 356.353   5
   2  -1  -1 11470.2 362.384   5
   2  -1   0 38792.7 1101.08   5
  -2   1   0 39996.3 1148.88   3
  -2   1   0 41470.8 1199.88   2
  -2   1   0 40403.1 1103.82   5
   2  -1   1 4351.03 194.854   5
  -2   1  -1 3898.07 189.228   4
   2  -1   1 3212.00 200.938   3
  -2   1  -1 4150.70 225.787   3
  -2   1  -1 4642.66 241.471   2
  -2   1  -2 107.399 47.9425   3
   2  -1   2 27.8843 23.9626   5
  -2   1  -3 8103.57 387.431   3
   2  -1   3 8565.69 369.402   5
  -2   1  -4 93.1549 47.9764   3
  -2   1  -5 1599.40 178.179   3
  -2   1  -6 9593.22 518.120   3
  -2   1  -7 1802.85 226.183   3
   2  -1   7 1994.65 225.928   3
  -2   1  -8 189.820 108.684   3
  -2   1  -9 3682.94 346.696   3
  -2   1 -10 295.501 114.814   3
  -2   1 -11 1066.13 205.160   3
  -2   1 -12 2147.31 309.523   3
  -2   1 -13 319.182 135.006   3
  -2   1 -14 542.555 178.715   3
   2   0 -16 453.115 135.053   3
   2   0 -15-30.4499 44.8363   3
  -2   0  15-138.694 92.0513   1
  -2   0  14 192.102 81.5846   1
   2   0 -14 328.721 114.218   3
   2   0 -13 248.438 96.4207   3
  -2   0  13 227.270 93.7869   1
   2   0 -12 5134.58 397.991   3
  -2   0  12 5808.55 450.690   1
   2   0 -11 6901.75 508.917   4
  -2   0  11 6942.13 436.483   3
  -2   0  11 7447.03 498.394   1
   2   0 -11 6804.88 443.955   3
   2   0 -10 2808.64 300.787   4
  -2   0  10 2900.55 252.845   3
   2   0 -10 2496.49 241.230   3
  -2   0  10 2416.26 268.366   1
  -2   0  10 2891.02 287.221   4
   2   0  -9 1114.40 147.176   3
  -2   0   9 1098.02 171.465   4
  -2   0   9 901.383 150.888   1
   2   0  -9 1244.75 184.209   4
  -2   0   9 829.200 124.569   3
  -2   0   8 396.729 108.240   1
   2   0  -8 238.912 65.8566   3
  -2   0   8 316.869 72.9621   3
   2   0  -8 395.583 103.492   4
  -2   0   8 275.862 86.7673   4
   2   0  -7 4186.69 263.153   3
  -2   0   7 5288.32 348.754   4
   2   0  -7 5272.76 354.785   4
  -2   0   7 5335.97 285.208   3
   2   0  -6 18940.3 620.656   3
   2   0  -6 18982.6 733.191   4
  -2   0   6 16758.8 601.098   3
  -2   0   5 19774.5 590.943   3
   2   0  -5 19397.8 709.273   4
   2   0  -4 37585.7 1143.91   4
   2   0  -4 37715.5 997.157   3
  -2   0   4 35476.7 994.153   3
  -2   0   3 766.721 54.8625   3
   2   0  -3 1223.53 126.441   4
  -2   0   2 11072.0 363.498   2
   2   0  -2 7555.41 365.073   4
   2   0  -1 12000.2 391.668   4
  -2   0   1 10384.8 352.328   2
  -2   0   0 222997. 5022.56   2
   2   0   0 230689. 5001.78   4
  -2   0   0 202238. 4986.07   4
  -2   0   0 193759. 4986.16   1
   2   0   0 209497. 4944.16   3
  -2   0   0 173007. 4928.51   3
  -2   0  -1 806.573 65.4346   1
  -2   0  -1 598.165 58.1582   4
   2   0   1 632.437 70.4218   3
  -2   0  -1 512.872 63.0486   3
   2   0   1 801.393 63.2833   4
  -2   0  -2 13905.8 409.427   4
  -2   0  -2 15826.5 413.528   1
  -2   0  -2 16496.0 532.061   3
  -2   0  -3 7601.79 356.873   3
  -2   0  -4 31734.9 1025.76   3
  -2   0  -5 14231.1 598.978   3
  -2   0  -6 11671.8 554.946   3
  -2   0  -7 3207.48 276.678   3
   2   0   8 2241.89 238.698   3
  -2   0  -8 2047.54 232.373   3
  -2   0  -9 87.8349 64.3955   3
  -2   0 -10 9698.35 609.181   3
  -2   0 -11 7356.54 551.852   3
  -2   0 -12 922.068 189.211   3
  -2   0 -13-32.9185 91.7043   3
  -2   0 -14 200.520 105.472   3
   2   1 -15 816.641 184.415   3
  -2  -1  15 1069.37 198.135   1
  -2  -1  14 38.1434 55.4890   1
   2   1 -14 35.3389 48.6903   3
  -2  -1  13 3057.63 333.150   1
   2   1 -13 3276.64 334.668   3
  -2  -1  12 3036.70 322.459   1
   2   1 -12 3498.83 369.411   4
   2   1 -12 3393.50 328.804   3
  -2  -1  11 111.306 61.2640   3
   2   1 -11 123.276 92.2459   4
   2   1 -11 216.804 77.3661   3
  -2  -1  11 92.4215 67.6243   1
   2   1 -10 757.099 137.229   3
   2   1 -10 734.003 148.929   4
  -2  -1  10 957.764 164.604   1
  -2  -1  10 986.366 147.049   3
   2   1  -9 1922.56 202.982   3
  -2  -1   9 2070.21 230.292   1
   2   1  -9 1689.37 214.218   4
  -2  -1   9 1970.46 196.282   3
  -2  -1   8-28.9982 38.6231   3
  -2  -1   8-35.2168 69.5823   1
   2   1  -8 0.15224 32.7885   3
   2   1  -8-6.66091 45.6098   4
   2   1  -7 5999.72 389.026   4
  -2  -1   7 6563.37 338.284   3
  -2  -1   7 6853.69 402.513   1
   2   1  -7 7057.41 358.112   3
   2   1  -6 8807.28 383.760   3
   2   1  -6 9929.71 482.725   4
  -2  -1   6 8504.06 374.693   3
   2   1  -6 8739.63 464.539   1
   2   1  -5 360.781 58.7817   3
  -2  -1   5 480.205 88.3858   1
  -2  -1   5 215.031 57.5095   4
   2   1  -5 307.366 80.6865   4
   2   1  -5 213.566 64.9839   1
  -2  -1   5 352.715 55.1743   3
   2   1  -4 19442.5 682.109   1
   2   1  -4 20031.1 676.923   4
   2   1  -4 17730.4 538.370   3
  -2  -1   3 2378.37 118.458   3
   2   1  -3 2871.59 205.550   1
   2   1  -3 2138.51 176.954   4
   2   1  -2 5049.11 260.397   1
  -2  -1   2 4774.23 194.850   2
   2   1  -2 4564.86 248.486   4
   2   1  -1 14268.9 519.441   4
  -2  -1   1 15107.5 471.110   2
   2   1  -1 14222.2 467.357   2
   2   1  -1 15543.4 527.937   1
   2   1   0 11596.6 294.254   3
   2   1   0 10311.6 349.929   1
   2   1   1 2905.92 138.494   3
   2   1   1 2367.26 106.446   5
   2   1   1 2174.53 125.049   1
  -2  -1  -1 2523.44 134.729   3
  -2  -1  -1 2425.27 130.814   1
  -2  -1  -2 14618.0 520.278   3
   2   1   2 17025.0 466.097   1
  -2  -1  -3 47.7350 45.5651   3
   2   1   3 50.1657 18.2163   1
  -2  -1  -4 1129.05 124.843   3
  -2  -1  -5 1576.34 163.633   3
   2   1   5 1408.54 73.2186   4
   2   1   6 493.927 47.5923   4
   2   1   6 595.976 52.6283   1
  -2  -1  -6 478.350 95.5224   3
   2   1   7 1109.97 82.9229   4
   2   1   7 831.825 72.3991   1
  -2  -1  -7 1032.07 154.621   3
  -2  -1  -8 21665.9 872.980   3
   2   1   8 19667.5 614.535   1
   2   1   8 21336.1 856.802   3
  -2  -1  -9 1281.48 191.655   3
   2   1   9 1266.64 108.913   1
   2   1   9 1119.81 174.174   3
  -2  -1 -10 3138.11 320.948   3
   2   1  10 3359.65 198.678   1
   2   1  11 1879.69 150.802   1
  -2  -1 -11 1932.62 268.167   3
   2   1  12 5754.20 298.919   1
  -2  -1 -12 5664.18 495.173   3
  -2  -1 -13 3743.15 411.444   3
  -2  -1 -14 1302.29 250.653   3
  -2  -1 -15 181.195 107.871   3
   2   2 -15 275.655 114.582   3
  -2  -2  14 926.143 194.116   1
   2   2 -14 690.178 169.386   3
  -2  -2  13 1875.07 261.581   1
   2   2 -13 2487.23 318.155   4
   2   2 -13 1913.37 268.749   3
   2   2 -12 31.6495 41.3773   3
   2   2 -12 52.3554 71.5437   4
   2   2 -11 1369.21 196.174   3
   2   2 -11 1393.49 210.963   4
  -2  -2  11 1425.08 211.875   1
   2   2 -10 32.2246 31.3318   3
   2   2 -10 125.345 75.7947   4
  -2  -2  10 52.7784 31.5488   3
  -2  -2  10 160.881 89.8806   1
   2   2  -9 498.926 105.250   3
   2   2  -9 484.421 114.235   4
  -2  -2   9 331.638 94.1259   1
  -2  -2   9 314.278 84.5588   3
   2   2  -8 199.341 70.6376   4
   2   2  -8 281.660 77.0333   3
  -2  -2   8 332.108 79.8597   3
  -2  -2   8 316.832 91.9938   1
   2   2  -8 290.344 91.4784   1
   2   2  -7 11340.9 573.638   1
   2   2  -7 10943.4 554.918   4
   2   2  -7 11799.2 510.762   3
  -2  -2   7 11537.9 560.112   1
  -2  -2   7 11022.4 493.095   3
   2   2  -6 10998.0 539.989   1
   2   2  -6 11793.4 486.583   3
   2   2  -6 11916.2 547.637   4
  -2  -2   6 10695.2 460.684   3
   2   2  -5 14004.1 592.362   4
  -2  -2   5 14304.5 601.493   5
  -2  -2   5 13363.8 509.085   3
   2   2  -5 14580.0 523.865   3
   2   2  -5 14161.1 602.547   1
  -2  -2   4 12326.6 507.134   5
   2   2  -4 11296.7 506.761   1
   2   2  -4 12024.5 427.503   3
   2   2  -4 11244.9 502.658   4
   2   2  -3 24365.8 801.527   4
   2   2  -3 24195.3 792.010   1
  -2  -2   3 22785.5 616.352   2
   2   2  -3 22260.8 670.339   3
  -2  -2   3 23958.5 765.763   5
  -2  -2   2 19108.9 514.290   2
  -2  -2   2 20203.0 631.789   5
   2   2  -2 18879.9 553.542   3
   2   2  -2 19650.0 666.030   1
   2   2  -1 776.140 89.5943   1
   2   2  -1 816.823 55.2519   2
   2   2  -1 851.039 81.7315   5
  -2  -2   1 701.021 74.0865   5
   2   2   0 21203.1 671.921   1
  -2  -2   0 21653.1 625.139   5
   2   2   0 21657.0 626.921   5
   2   2   1 19260.7 573.105   5
  -2  -2  -1 19745.6 573.910   5
   2   2   1 18058.4 600.471   1
   2   2   1 20945.6 585.707   3
   2   2   2 2218.20 137.386   5
  -2  -2  -2 2427.94 149.733   3
  -2  -2  -3 708.053 92.0982   3
  -2  -2  -4 22040.0 750.471   3
  -2  -2  -5 4785.33 295.014   3
  -2  -2  -6 6274.21 372.714   3
  -2  -2  -7 9231.88 487.489   3
   2   2   7 8594.16 341.242   4
   2   2   8 564.670 78.0194   1
   2   2   8 532.526 76.0319   4
  -2  -2  -8 555.310 126.024   3
   2   2   9 3454.84 212.561   4
   2   2   9 3654.68 317.669   3
  -2  -2  -9 3946.33 337.495   3
   2   2   9 3666.82 222.654   1
   2   2  10 1531.67 142.295   4
  -2  -2 -10 1563.43 220.813   3
   2   2  10 1660.60 149.213   1
  -2  -2 -11 639.886 153.829   3
   2   2  11 759.748 102.835   4
   2   2  11 427.900 77.3961   1
   2   2  12 631.509 97.4316   1
  -2  -2 -12 494.569 140.506   3
  -2  -2 -13 777.923 177.138   3
  -2  -2 -14-0.78602 40.6603   3
  -2  -2 -15 423.083 150.042   3
   2   3 -15 288.478 116.053   3
  -2  -3  14 1989.70 293.320   1
   2   3 -14 1598.60 271.674   4
   2   3 -14 1251.15 235.436   3
   2   3 -13 1996.95 280.714   4
   2   3 -13 1763.69 259.668   3
  -2  -3  13 1916.19 272.781   1
  -2  -3  12 105.093 82.2557   1
   2   3 -12 240.548 104.208   3
   2   3 -12 156.805 77.3830   4
   2   3 -11 1035.85 177.365   3
  -2  -3  11 1006.14 188.810   1
   2   3 -11 1184.76 200.329   4
   2   3 -10 620.348 133.227   3
   2   3 -10 621.722 140.883   4
  -2  -3  10 677.387 148.110   1
   2   3  -9 7222.69 448.564   3
   2   3  -9 6201.44 443.573   4
  -2  -3   9 6667.67 453.324   1
   2   3  -8 7422.65 474.852   1
  -2  -3   8 7441.56 462.661   1
   2   3  -8 7159.58 454.911   4
   2   3  -8 8003.84 454.270   3
  -2  -3   7 6190.69 396.242   1
   2   3  -7 6308.91 377.334   3
  -2  -3   7 5864.95 417.712   5
   2   3  -7 5467.05 386.382   1
   2   3  -7 6127.02 398.025   4
   2   3  -6 551.429 109.542   1
   2   3  -6 151.986 54.8095   3
   2   3  -6 199.276 66.7015   4
  -2  -3   6 398.303 99.6669   1
  -2  -3   6 212.107 67.0027   5
  -2  -3   5 583.641 107.890   5
   2   3  -5 545.512 103.583   4
   2   3  -5 647.092 109.371   1
   2   3  -5 594.234 93.5619   3
   2   3  -4 1775.56 185.258   4
   2   3  -4 2098.78 163.579   3
   2   3  -4 2099.40 198.433   1
  -2  -3   4 1945.39 194.784   5
   2   3  -3 25340.2 866.231   1
   2   3  -3 25063.0 773.365   3
  -2  -3   3 25057.7 856.628   5
  -2  -3   2 58.6362 42.9178   5
   2   3  -2 224.492 64.8806   5
   2   3  -2 201.362 68.6722   1
   2   3  -1 276.527 65.7012   5
   2   3  -1 541.518 88.6842   1
  -2  -3   1 200.589 57.7761   5
   2   3   0 1259.94 198.183   1
  -2  -3   0 1214.78 112.434   5
  -2  -3  -1 55209.3 1509.56   5
   2   3   1 56592.9 1515.49   5
  -2  -3  -2 80151.8 2131.48   5
   2   3   2 81810.0 2130.12   5
   2   3   3 1169.36 116.216   5
  -2  -3  -3 1120.95 111.949   5
   2   3   4 4653.63 268.086   5
  -2  -3  -4 4817.66 271.874   3
  -2  -3  -5 6212.12 339.404   3
  -2  -3  -6 29731.3 1005.98   3
  -2  -3  -7-23.5555 49.8102   3
  -2  -3  -8 20.6788 44.1693   3
   2   3   8 58.7930 39.1696   4
   2   3   9 279.429 87.0542   3
  -2  -3  -9 337.466 100.634   3
   2   3   9 236.610 62.1292   4
  -2  -3 -10 2350.50 270.131   3
   2   3  10 2452.94 204.591   1
   2   3  10 2379.30 199.720   4
  -2  -3 -11 3289.49 332.645   3
   2   3  11 3152.11 235.091   4
   2   3  11 2746.68 229.355   1
  -2  -3 -12 5767.89 473.173   3
  -2  -3 -13 320.652 107.932   3
  -2  -3 -14 289.169 122.089   3
  -2  -3 -15 287.421 119.416   3
  -2  -3 -16 296.264 115.879   3
   2   4 -14 54.1191 43.8615   3
   2   4 -13-55.5041 55.0496   4
   2   4 -13 11.3823 52.7904   3
   2   4 -12 283.733 103.557   3
   2   4 -12 526.035 135.837   4
   2   4 -11 2358.98 288.562   4
   2   4 -11 2323.65 282.809   3
   2   4 -10 56.3969 63.7800   3
  -2  -4  10 76.6415 40.3033   2
   2   4 -10 84.7538 72.0504   4
  -2  -4   9 1180.08 110.581   2
   2   4  -9 967.753 170.746   4
   2   4  -9 926.130 167.027   3
  -2  -4   9 1415.13 228.985   1
  -2  -4   8 54.7575 28.0173   2
   2   4  -8 21.2793 32.9538   1
   2   4  -8 109.840 67.3740   4
   2   4  -8 3.65358 51.9759   3
  -2  -4   8 118.887 99.9721   1
  -2  -4   7 5793.30 231.290   2
   2   4  -7 5332.00 387.060   4
  -2  -4   7 6306.21 429.601   1
   2   4  -7 5921.47 386.219   3
   2   4  -7 6046.18 409.623   1
  -2  -4   6 4906.40 375.114   5
   2   4  -6 4713.60 348.846   4
   2   4  -6 5014.32 328.698   3
  -2  -4   6 4960.18 184.875   2
   2   4  -6 5281.03 361.135   1
  -2  -4   6 5439.80 380.969   1
   2   4  -5 220.181 62.7903   3
  -2  -4   5 258.825 80.8983   5
   2   4  -5 282.370 92.8761   4
   2   4  -5 224.643 66.8829   1
  -2  -4   4 1110.20 160.573   5
   2   4  -4 1212.78 154.992   1
   2   4  -4 949.420 122.674   3
   2   4  -3 13125.4 518.204   3
   2   4  -3 12961.4 572.043   5
   2   4  -3 13574.0 581.958   1
   2   4  -2 478.090 100.093   1
   2   4  -2 68.3419 89.8432   5
   2   4  -1 9789.10 441.077   5
   2   4  -1 9101.38 439.276   1
   2   4   0 16136.2 597.754   5
   2   4   1 108.867 57.5398   5
   2   4   2 42703.5 1253.01   5
   2   4   3 10608.8 444.061   5
   2   4   4 1940.75 179.231   5
   2   4   5 18318.0 705.625   5
  -2  -4  -6 4443.28 305.331   3
   2   4   6 4550.89 311.278   5
   2   4   7 4809.08 338.386   5
  -2  -4  -7 4497.27 321.974   3
  -2  -4  -8 2140.08 226.996   3
  -2  -4  -9 899.539 155.283   3
   2   4   9 1072.53 172.051   3
  -2  -4 -10 2037.85 242.873   3
  -2  -4 -11 607.286 143.924   3
  -2  -4 -12 2878.95 323.217   3
   2   4  12 2885.05 258.138   4
   2   4  12 3475.92 288.452   1
   2   4  13 144.273 63.8586   1
  -2  -4 -13 70.0473 65.0473   3
   2   4  14 1021.51 160.221   1
  -2  -4 -14 727.579 177.739   3
  -2  -4 -15 21.0041 46.1321   3
  -2  -4 -16 1544.70 283.445   3
   2   5 -13 185.055 95.2233   3
   2   5 -12 43.8953 48.0486   3
   2   5 -12 65.4808 39.6056   4
   2   5 -11 84.3108 65.7833   4
   2   5 -11 130.505 82.6901   3
   2   5 -10 3354.81 350.707   3
   2   5 -10 3312.50 341.245   4
   2   5  -9 5574.31 437.725   4
  -2  -5   9 5709.52 234.667   2
   2   5  -9 4818.80 409.781   3
   2   5  -8 808.061 158.155   4
   2   5  -8 755.458 148.650   3
  -2  -5   8 994.667 75.6657   2
   2   5  -7 2057.71 236.623   1
   2   5  -7 1766.78 213.366   3
   2   5  -7 1896.95 229.918   4
   2   5  -6 3724.93 325.981   4
   2   5  -6 4251.27 323.214   3
   2   5  -6 4557.28 349.068   1
   2   5  -5 5385.96 374.817   1
   2   5  -5 5269.89 344.487   3
  -2  -5   5 5367.41 404.190   5
   2   5  -4 434.422 91.1596   3
  -2  -5   4 548.870 116.677   5
   2   5  -4 562.185 115.126   1
   2   5  -3 5838.21 380.291   5
   2   5  -3 5393.03 358.266   1
   2   5  -3 5612.22 333.294   3
  -2  -5   3 5967.64 385.514   5
   2   5  -2 344.391 90.9193   5
   2   5  -2 156.468 62.7637   1
   2   5  -1 16379.2 680.409   1
   2   5  -1 15475.4 653.777   5
   2   5   0 1589.00 168.158   5
   2   5   1 26673.2 911.844   5
   2   5   2 7112.68 373.556   5
   2   5   3 152.550 66.7831   5
   2   5   4 9212.75 444.528   5
   2   5   5 3166.09 253.930   5
   2   5   6 15.6334 43.0035   5
   2   5   7 1960.46 219.278   5
   2   5   8 393.313 107.022   5
   2   5   8 637.300 127.603   3
   2   5   9 604.527 126.066   3
   2   5   9 604.627 131.286   5
   2   5  10 2092.01 257.108   5
  -2  -5 -10 2148.94 254.641   3
   2   5  11 4064.94 389.000   5
  -2  -5 -11 4368.10 383.867   3
   2   5  11 4753.04 359.111   4
   2   5  12 1181.51 171.943   4
  -2  -5 -12 999.173 191.327   3
   2   5  12 1289.02 223.915   5
   2   5  13 915.417 154.542   4
  -2  -5 -13 677.131 164.533   3
   2   5  14 145.654 68.3290   1
  -2  -5 -14 211.183 107.922   3
  -2  -5 -15 1732.46 285.521   3
   2   5  15 1786.05 233.351   1
  -2  -5 -16 369.988 145.517   3
   2   6 -13-17.4151 71.2350   3
   2   6 -12 166.973 92.1292   3
   2   6 -12 82.0403 48.3230   4
   2   6 -11 73.9704 71.0848   3
   2   6 -11-156.898 103.395   4
   2   6 -10-21.6495 46.4468   3
   2   6 -10 18.9475 45.6441   4
   2   6  -9-43.6369 73.6899   3
   2   6  -9 29.9009 40.1664   4
   2   6  -8 886.489 169.880   3
   2   6  -8 831.253 163.160   4
   2   6  -7 387.181 116.310   4
   2   6  -7 442.106 115.269   3
   2   6  -6 95.8125 66.3029   3
   2   6  -6 0.49780 53.5147   1
   2   6  -5 2242.89 249.137   1
   2   6  -5 2304.72 239.306   3
   2   6  -4 1835.18 218.291   1
   2   6  -4 1470.47 181.285   3
  -2  -6   4 1676.98 222.114   5
   2   6  -3 11617.1 583.276   1
   2   6  -3 11040.4 538.374   3
   2   6  -3 10528.4 577.276   5
  -2  -6   3 10260.4 576.756   5
   2   6  -2 35520.0 956.773   2
   2   6  -2 34182.3 1244.10   5
   2   6  -1 28875.0 1046.33   1
   2   6  -1 26785.2 781.337   2
   2   6  -1 28883.7 1041.16   5
   2   6   0-26.1275 49.1457   5
   2   6   1 26086.6 953.219   5
   2   6   2 28446.9 1011.46   5
   2   6   3 129286. 3483.77   5
   2   6   4 53396.0 1643.33   5
   2   6   5 5202.93 348.271   5
   2   6   6 1478.85 181.301   5
   2   6   7 41.7502 48.3013   5
   2   6   8 696.980 140.438   3
   2   6   8 780.623 155.523   5
   2   6   9 19349.3 893.063   5
   2   6  10 19679.9 937.153   5
   2   6  11 188.294 85.5728   5
   2   6  12 155.740 86.4115   5
   2   6  12 167.141 78.8449   4
   2   6  13 220.696 117.625   5
   2   6  14 399.655 147.254   5
   2   6  15 73.0538 51.3105   1
   2   6  15 144.508 103.289   5
   2   7 -12 396.225 147.757   3
   2   7 -11 518.693 169.014   3
   2   7 -11 213.092 111.353   4
   2   7 -10 363.187 113.883   4
   2   7 -10 609.053 171.230   3
   2   7  -9 131.591 85.0642   4
   2   7  -9 47.6662 55.8721   3
   2   7  -8 134.952 71.8584   4
   2   7  -8 425.469 121.445   3
   2   7  -7 890.040 174.700   4
   2   7  -7 755.946 165.810   3
   2   7  -6 2833.46 299.825   3
   2   7  -5 978.140 163.091   3
   2   7  -4 739.787 145.966   3
   2   7  -4 848.806 156.961   1
   2   7  -4 863.761 173.228   5
   2   7  -3 6628.89 429.647   3
   2   7  -3 6682.98 451.402   1
   2   7  -3 6243.65 455.031   5
  -2  -7   2 632.131 135.048   5
   2   7  -2 604.635 127.879   5
   2   7  -2 721.443 160.200   1
   2   7  -2 540.444 64.7210   2
   2   7  -1 875.813 161.807   5
  -2  -7   1 970.053 167.416   5
   2   7  -1 929.000 93.3698   2
   2   7   0 6429.06 433.486   5
  -2  -7   0 7036.58 444.268   5
   2   7   1-25.8369 67.5449   5
   2   7   2 513.832 109.587   5
   2   7   3 10444.6 549.900   5
   2   7   4 180.399 75.6172   5
   2   7   5 1990.90 225.265   5
  -2  -7  -6 6226.28 420.982   5
   2   7   6 5185.36 385.979   5
   2   7   6 5818.05 405.303   3
   2   7   7 1493.18 199.526   5
   2   7   7 1666.58 211.219   3
   2   7   8 2153.03 251.127   5
   2   7   9 4835.89 398.360   5
   2   7  10 630.217 154.138   5
   2   7  11 3687.85 380.751   5
   2   7  12 3221.63 377.114   5
   2   7  13 1663.86 279.928   5
   2   7  14-60.4853 65.4354   5
   2   7  15 510.975 182.983   5
   2   8 -10 424.869 131.266   4
   2   8 -10 435.936 149.724   3
   2   8  -9 500.578 153.082   3
   2   8  -9 543.689 151.897   4
   2   8  -8 515.539 152.619   4
   2   8  -8 548.252 157.146   3
   2   8  -7 129.491 75.7918   3
   2   8  -6 592.939 146.136   3
   2   8  -5 160.511 83.4446   3
   2   8  -4 12193.1 665.032   3
   2   8  -4 11870.9 717.213   5
   2   8  -3 7991.93 550.394   5
   2   8  -3 7514.14 498.915   3
   2   8  -2 2449.04 162.505   2
   2   8  -2 2448.51 288.822   5
   2   8  -1 1777.37 241.937   5
   2   8  -1 1881.63 151.152   2
   2   8   0 2054.78 166.189   2
  -2  -8   0 2082.67 246.083   5
   2   8   0 1835.69 240.412   5
  -2  -8  -1 1157.15 185.629   5
   2   8   1 1092.12 180.782   5
  -2  -8  -2 5835.86 413.971   5
   2   8   2 4770.31 382.160   5
   2   8   3 2719.46 285.793   5
  -2  -8  -3 3062.47 290.401   5
   2   8   4 421.917 113.836   5
  -2  -8  -4 426.912 108.151   5
   2   8   5 5149.00 392.521   5
  -2  -8  -5 5943.27 428.963   5
   2   8   6 322.894 108.823   5
  -2  -8  -6 337.921 109.265   5
   2   8   7 7525.14 501.776   5
   2   8   8 3866.23 358.161   5
   2   8   9 288.824 103.715   5
   2   8  10 2113.78 278.189   5
   2   8  11 476.513 142.802   5
   2   8  12 1770.43 267.491   5
   2   8  13 126.951 104.161   5
   2   8  14 555.332 171.966   5
   2   8  15 13.8298 64.3553   5
   2   9  -9-34.9415 72.0051   4
   2   9  -9-4.67119 63.1946   3
   2   9  -8 406.759 130.697   4
   2   9  -8 427.997 142.630   3
   2   9  -7 57.1104 74.3141   3
   2   9  -6 93.1856 63.7926   3
   2   9  -5 2350.85 301.216   3
   2   9  -4 3309.08 383.414   5
   2   9  -4 3083.86 333.008   3
   2   9  -3 521.292 146.399   5
   2   9  -3 319.454 108.818   3
   2   9  -2 1459.87 253.753   5
   2   9  -2 1462.31 131.542   2
   2   9  -1 166.928 46.6896   2
   2   9  -1 290.669 98.9104   5
   2   9   0 2195.86 282.140   5
   2   9   0 2176.39 182.702   2
   2   9   1 871.145 177.881   5
   2   9   2 20.4113 46.9805   5
   2   9   3 2415.53 283.564   5
   2   9   4 1042.17 187.313   5
   2   9   5 3029.71 318.114   5
   2   9   6 1128.96 198.191   5
   2   9   7 2623.96 299.492   5
   2   9   8 1078.76 196.522   5
   2   9   9 4575.80 416.827   5
   2   9  10 136.856 93.0286   5
   2   9  11-93.6150 76.2272   5
   2   9  12 332.485 121.905   5
   2   9  13-39.7453 79.4743   5
   2   9  14 574.084 173.949   5
   2   9  15 685.677 194.171   5
   2  10  -8 1700.09 283.925   4
   2  10  -7 57.3130 55.3277   3
   2  10  -6 1854.90 290.427   3
   2  10  -5 1071.36 216.558   3
   2  10  -4 166.449 73.4539   3
   2  10  -4 129.118 86.6946   5
   2  10  -3-1.96562 77.8004   5
   2  10  -3-0.33362 43.7635   3
   2  10  -2 627.949 165.823   5
   2  10  -1-25.0058 91.9288   5
   2  10  -1 46.9338 24.6445   2
   2  10   0 2324.97 201.800   2
   2  10   0 2402.62 308.453   5
   2  10   1 1130.64 216.111   5
   2  10   1 1012.64 135.731   2
   2  10   2 34.5865 62.7193   5
   2  10   3 1199.93 211.327   5
   2  10   4 865.782 174.834   5
   2  10   5 507.708 132.040   5
   2  10   6 767.938 173.877   5
   2  10   7 180.379 91.7884   5
   2  10   8 1895.98 277.887   5
   2  10   9 66.9163 69.6141   5
   2  10  10-130.157 70.2190   5
   2  10  11-5.35866 47.0118   5
   2  10  12 12.1653 74.7959   5
   2  10  13-102.455 90.8042   5
   2  10  14-13.7445 76.0363   5
   2  11  -6 2348.24 342.376   3
   2  11  -5-24.5820 46.7343   3
   2  11  -4 158.714 112.486   3
   2  11  -3 331.708 153.183   5
   2  11  -3 146.472 80.4881   3
   2  11  -2 18.9752 52.3665   5
   2  11  -1 441.120 147.335   5
   2  11   0 2813.62 356.007   5
   2  11   1 455.185 158.696   5
   2  11   1 357.835 89.2750   2
   2  11   2 3326.27 282.207   2
   2  11   2 3247.43 376.138   5
   2  11   3 521.900 142.033   5
   2  11   4 2671.36 333.494   5
   2  11   5 715.331 169.348   5
   2  11   6 111.527 83.2009   5
   2  11   7 633.539 171.669   5
   2  11   8 286.064 123.692   5
   2  11   9 146.214 95.4604   5
   2  11  10 128.122 101.509   5
   2  11  11 138.091 112.146   5
   2  11  12 345.577 139.632   5
   2  11  13 615.549 190.634   5
   2  12  -3 643.514 187.848   3
   2  12  -2 195.513 87.9539   5
   2  12  -2 233.052 120.662   3
   2  12  -1 127.065 109.023   5
   2  12   0 691.818 190.489   5
   2  12   1 1995.58 310.934   5
   2  12   2 4339.01 470.963   5
   2  12   3 10.2325 77.6122   5
   2  12   4 432.281 153.648   5
   2  12   5 157.187 88.4823   5
   2  12   6 792.308 193.269   5
   2  12   7 273.738 128.960   5
   2  12   8 217.223 108.146   5
   2  12   9 427.941 144.630   5
   2  12  10 10.5042 62.0294   5
   2  12  11 217.270 119.652   5
   2  12  12 1272.75 275.303   5
   2  13   1 217.563 102.455   5
   2  13   2 183.007 120.006   5
   2  13   3 12.2084 66.7216   5
   2  13   4 378.957 147.891   5
   2  13   5 161.544 100.146   5
   2  13   6 430.667 146.095   5
   2  13   7 209.430 125.395   5
   2  13   8-88.9033 97.0504   5
   2  13   9 939.268 229.814   5
   2  13  10 564.116 172.290   5
  -3  12   8 42.9309 86.1060   5
  -3  12   7-18.8987 59.0830   5
  -3  12   6 630.357 189.004   5
  -3  12   5 500.791 162.401   5
  -3  12   4 117.075 91.1143   5
  -3  12   3 1883.39 315.892   5
  -3  11  11 300.219 140.200   5
  -3  11  10 123.778 96.2481   5
  -3  11   9 814.082 200.798   5
  -3  11   8 103.355 96.8011   5
  -3  11   7 1074.22 234.586   5
  -3  11   6 409.949 136.450   5
  -3  11   5 4.43760 57.6016   5
  -3  11   4 2250.30 327.987   5
  -3  11   3 497.558 155.799   5
  -3  11   2-0.41829 66.9263   5
  -3  11   2 25.1499 54.8337   3
  -3  11   1 241.815 121.535   5
  -3  11   0 17.2091 89.9524   5
  -3  11  -1 1140.20 242.874   5
  -3  10  12 55.1425 79.1760   5
  -3  10  11 139.442 87.6088   5
  -3  10  10 511.288 160.157   5
  -3  10   9 768.582 189.603   5
  -3  10   8 265.388 113.365   5
  -3  10   7 109.091 71.8258   5
  -3  10   6 443.846 139.065   5
  -3  10   5 538.040 153.210   5
  -3  10   4 328.628 108.437   5
  -3  10   3-5.62949 75.8935   5
  -3  10   2 102.057 80.9904   5
  -3  10   1 119.429 47.3700   5
  -3  10   1 222.564 100.237   3
  -3  10   0-43.2361 69.1057   5
  -3  10   0-30.0555 73.6520   3
  -3  10  -1 304.482 123.820   3
  -3  10  -1 328.795 123.143   5
  -3   9  13 109.410 78.0818   5
  -3   9  12 260.664 117.150   5
  -3   9  11 2726.22 349.014   5
  -3   9  10 1923.00 281.085   5
  -3   9   9 103.295 84.3191   5
  -3   9   8 65.2233 62.4866   5
  -3   9   7 366.489 130.491   5
  -3   9   6 5107.39 440.856   5
  -3   9   5 3547.86 366.786   5
  -3   9   4 143.173 72.9567   5
  -3   9   3 477.136 137.661   5
  -3   9   2 703.980 175.665   5
  -3   9   1 29.1426 54.8552   5
  -3   9   1-82.9948 66.2095   3
  -3   9   0 1423.48 234.929   5
  -3   9   0 1551.82 260.020   3
  -3   9  -1 3070.01 377.604   3
  -3   9  -1 2900.66 346.921   5
  -3   9  -2 164.407 89.2426   3
  -3   9  -3 3188.33 397.954   3
  -3   9  -4 206.668 120.252   3
  -3   8  14 830.292 204.522   5
  -3   8  13 37.6829 50.3953   5
  -3   8  12 1525.31 253.756   5
  -3   8  11 623.477 163.035   5
  -3   8  10 513.564 138.214   5
  -3   8   9 438.914 123.106   5
  -3   8   8-3.84667 52.0756   5
  -3   8   7 141.930 73.9932   5
  -3   8   6 36.2712 60.7795   5
  -3   8   5 275.011 97.9671   5
  -3   8   4 156.321 78.1698   5
  -3   8   3 867.661 161.081   5
  -3   8   2 43.4730 45.9747   5
  -3   8   1 230.070 96.9982   5
  -3   8   0 7.80626 43.9932   5
  -3   8   0 2.28830 42.3182   3
  -3   8  -1 898.925 185.064   5
  -3   8  -1 723.590 175.996   3
  -3   8  -2 2913.32 333.622   5
  -3   8  -2 2965.04 356.695   3
  -3   8  -3 1817.83 283.581   3
  -3   8  -4 639.123 174.165   3
  -3   8  -5 555.642 171.488   3
  -3   7  15 438.608 157.957   5
  -3   7  14 39.4780 63.2662   5
  -3   7  13 951.119 199.359   5
  -3   7  12 871.566 192.065   5
  -3   7  11 1401.38 231.093   5
  -3   7  10 4149.63 390.015   5
  -3   7   9 170.541 84.1269   5
  -3   7   8 580.388 143.913   5
  -3   7   7 47.5467 67.2253   5
  -3   7   6-40.1886 47.5564   5
   3  -7  -5 111.513 55.5381   5
  -3   7   5 35.8457 67.9911   5
   3  -7  -4 25613.2 987.504   5
  -3   7   4 19511.4 887.876   5
  -3   7   3 1000.07 169.282   5
   3  -7  -3 1239.91 182.506   5
  -3   7   2 2979.33 304.288   5
   3  -7  -2 3095.28 298.964   5
  -3   7   1 1075.72 176.883   5
   3  -7  -1 1216.95 187.964   5
  -3   7   0 4160.54 359.207   5
  -3   7   0 4587.62 400.367   3
  -3   7  -1 4666.06 389.274   5
  -3   7  -1 5596.14 447.195   3
  -3   7  -2 1872.60 250.541   5
  -3   7  -2 1614.46 247.089   3
  -3   7  -3-56.2456 74.8825   3
  -3   7  -4-16.2869 59.7640   3
  -3   7  -5 141.580 92.3578   3
  -3   7  -6 1644.28 279.472   3
  -3   7  -7 772.786 192.328   3
   3  -7   8 203.710 94.8351   2
  -3   6  15-13.1006 78.4498   5
  -3   6  14 150.586 118.532   1
  -3   6  14 3481.98 401.024   5
  -3   6  13 1827.05 317.242   1
  -3   6  13 1785.03 282.982   5
  -3   6  12 6.08452 48.8948   5
  -3   6  12 138.388 100.392   1
  -3   6  11 305.195 117.813   5
  -3   6  10 104.591 73.4048   5
  -3   6   9 1607.50 204.715   3
  -3   6   9 1593.80 220.554   5
  -3   6   8 2000.39 234.289   5
  -3   6   7 1109.68 169.007   5
  -3   6   6 70.8568 42.5816   5
   3  -6  -5 3599.59 300.955   5
  -3   6   5 3063.89 275.662   5
  -3   6   4 103.503 36.3713   5
   3  -6  -4 81.7588 48.8457   5
   3  -6  -3-6.26572 33.5578   5
  -3   6   3-10.4341 48.4342   5
  -3   6   2 8422.57 476.423   5
   3  -6  -2 8089.18 460.936   5
  -3   6   1 1966.25 219.394   5
   3  -6  -1 2393.58 240.240   5
   3  -6   0 14845.5 694.656   5
  -3   6   0 13816.2 677.936   5
   3  -6   1 1204.45 177.475   5
  -3   6  -1 1136.56 182.448   3
  -3   6  -1 1115.85 172.008   5
  -3   6  -2 1203.08 182.473   5
   3  -6   2 1300.38 196.980   5
  -3   6  -2 1104.63 186.503   3
  -3   6  -3 536.856 136.996   3
  -3   6  -4-52.1683 68.7109   3
   3  -6   4-26.8468 71.6693   2
  -3   6  -5 142.490 71.6539   3
   3  -6   5 266.801 98.1099   2
   3  -6   6 2408.75 276.801   2
  -3   6  -6 2673.77 342.734   3
   3  -6   7 2680.69 302.591   2
  -3   6  -7 3247.24 389.843   3
  -3   6  -8 1202.32 246.598   3
   3  -6   8 954.371 183.953   2
   3  -6   9 1365.84 219.006   2
  -3   5  15 462.552 168.730   5
  -3   5  15 914.500 230.824   1
  -3   5  14-2.79490 70.2132   1
  -3   5  14-38.1737 66.7403   5
  -3   5  13-98.9691 88.5766   5
  -3   5  12 1648.90 279.415   1
  -3   5  12 1241.18 227.571   5
  -3   5  11 1759.13 222.801   3
  -3   5  11 1329.51 216.516   5
  -3   5  11 1538.04 262.389   1
  -3   5  10 2581.68 291.046   5
  -3   5  10 2396.37 251.294   3
  -3   5   9 43.0069 53.6684   5
  -3   5   9-42.5268 40.8002   3
  -3   5   8 1188.68 175.225   5
  -3   5   8 1040.83 152.474   3
  -3   5   7 3141.06 273.994   5
  -3   5   6 19907.0 799.268   5
  -3   5   5 10490.9 624.700   4
  -3   5   5 11480.9 597.773   2
  -3   5   5 9518.33 495.175   5
  -3   5   4 292.947 93.4673   2
  -3   5   4 215.612 66.1205   5
  -3   5   3 2335.98 248.975   2
  -3   5   3 2325.56 213.493   5
  -3   5   2 6182.94 369.816   5
  -3   5   2 7023.86 434.282   2
  -3   5   1 19187.6 769.246   5
  -3   5   1 20131.6 832.734   2
  -3   5   0 14978.0 681.810   3
  -3   5   0 14506.3 678.671   2
  -3   5   0 13524.2 620.719   5
  -3   5  -1 418.300 101.710   3
  -3   5  -1 577.903 127.859   2
  -3   5  -1 441.423 107.356   5
   3  -5   1 507.793 107.613   5
  -3   5  -2 586.224 125.684   3
   3  -5   2 668.865 131.131   5
  -3   5  -2 618.094 136.313   2
  -3   5  -2 556.598 119.526   5
   3  -5   2 624.026 129.233   2
  -3   5  -3 112.762 61.5562   3
   3  -5   3 208.643 77.1729   5
   3  -5   3 137.132 57.3427   2
   3  -5   4 3509.05 327.295   5
   3  -5   4 2950.51 285.368   2
  -3   5  -4 3344.74 335.012   3
  -3   5  -5 2714.96 216.151   1
   3  -5   5 2540.89 267.371   2
  -3   5  -5 2568.82 306.903   3
  -3   5  -6 1871.77 161.064   1
  -3   5  -6 1812.56 267.366   3
   3  -5   6 1428.05 206.621   2
  -3   5  -7 36.3945 59.1753   3
   3  -5   7-9.14359 50.4707   2
  -3   5  -8 1289.85 251.464   3
   3  -5   8 920.414 171.255   2
  -3   5  -9 104.927 84.2787   3
   3  -5   9 97.7205 51.1624   2
  -3   5 -10 1129.85 249.096   3
   3  -5  10 1092.65 200.739   2
   3  -5  11 394.030 134.702   2
  -3   4  15 789.026 222.514   1
  -3   4  15 767.829 194.707   5
  -3   4  14 40.2335 51.4004   5
  -3   4  14 3.06956 57.5832   1
  -3   4  13 1701.44 287.274   1
  -3   4  13 1215.49 227.144   5
  -3   4  12 71.8551 80.3791   1
  -3   4  12 43.8959 64.3040   5
  -3   4  11 93.2486 46.5887   3
  -3   4  11 150.384 84.1159   5
  -3   4  10 528.255 150.327   1
  -3   4  10 543.566 127.512   5
  -3   4  10 489.660 103.144   3
  -3   4   9 3173.71 312.134   5
  -3   4   9 3067.44 260.478   3
  -3   4   8 242.081 73.2994   3
  -3   4   8 223.690 83.5760   5
  -3   4   7 7779.96 440.528   5
  -3   4   7 7640.57 406.732   3
  -3   4   6 4607.23 309.603   5
  -3   4   6 5100.21 399.320   4
  -3   4   5 10051.5 465.568   5
  -3   4   5 8467.24 537.966   4
  -3   4   4 9310.46 431.931   5
  -3   4   4 10231.3 566.690   4
  -3   4   4 10064.4 517.384   2
  -3   4   3 2790.62 215.275   5
   3  -4  -3 2971.83 229.118   5
  -3   4   3 3308.26 293.946   4
  -3   4   3 2691.39 247.851   2
   3  -4  -2 66.8181 32.5652   5
  -3   4   2 32.4098 29.0462   5
  -3   4   2 76.3629 54.7581   2
  -3   4   1 1076.87 151.051   2
  -3   4   1 1115.46 133.302   5
   3  -4  -1 1168.82 132.168   5
   3  -4   0 2466.96 205.071   5
  -3   4   0 2400.46 230.239   3
  -3   4   0 2476.86 236.025   2
  -3   4   0 2300.90 199.657   5
  -3   4  -1 365.505 77.8357   5
  -3   4  -1 429.688 103.779   2
   3  -4   1 397.712 98.0438   2
  -3   4  -1 289.564 89.2346   3
  -3   4  -2 14582.1 656.797   2
   3  -4   2 12769.4 608.400   2
  -3   4  -2 12529.6 622.702   3
  -3   4  -3 66.3836 55.1439   3
   3  -4   3 108.511 56.1415   5
   3  -4   3 166.414 75.8388   2
  -3   4  -4 4719.44 378.280   3
   3  -4   4 4253.14 332.785   2
   3  -4   4 4997.83 361.536   5
   3  -4   5 1768.12 222.205   5
  -3   4  -5 1689.50 149.457   1
  -3   4  -5 1570.67 221.522   3
   3  -4   5 1456.73 196.240   2
  -3   4  -6 9.21791 50.4921   3
   3  -4   6 151.208 70.2139   2
  -3   4  -6 131.517 39.5195   1
  -3   4  -7 4038.28 200.371   4
   3  -4   7 3822.88 337.671   2
  -3   4  -7 4697.83 428.347   3
  -3   4  -7 4396.84 211.136   1
   3  -4   8 785.887 151.991   2
  -3   4  -8 772.543 183.517   3
   3  -4   9 118.438 61.5981   2
  -3   4  -9 329.901 131.611   3
   3  -4  10 682.004 147.304   2
  -3   4 -10 908.200 219.230   3
   3  -4  11-154.873 102.354   2
  -3   4 -11-64.9589 83.0449   3
   3  -4  12 215.676 118.240   2
  -3   3  16-65.6824 77.9774   1
  -3   3  15 142.147 65.2191   1
  -3   3  14 933.544 225.896   1
  -3   3  13 1256.90 244.520   1
  -3   3  12 1384.64 249.217   1
  -3   3  11 532.885 149.849   1
  -3   3  11 319.452 85.7154   3
  -3   3  10 188.408 100.429   1
  -3   3  10 19.4242 27.3985   3
  -3   3   9 3217.16 330.668   1
  -3   3   9 2713.70 277.936   5
  -3   3   9 2525.17 223.947   3
  -3   3   8 16654.4 794.110   1
  -3   3   8 14930.2 668.818   5
  -3   3   7 15281.9 803.675   4
  -3   3   7 18837.8 693.724   3
  -3   3   6 220.226 76.8289   3
  -3   3   6 500.999 111.294   5
  -3   3   5 1151.79 134.283   5
  -3   3   4 479.226 79.9256   5
  -3   3   4 503.833 103.826   4
  -3   3   4 583.704 110.901   2
  -3   3   3 35400.5 1150.49   2
   3  -3  -3 37812.8 1058.57   5
  -3   3   3 36637.9 1037.84   5
  -3   3   2 18236.4 625.021   5
  -3   3   2 17346.0 714.965   2
  -3   3   1 5472.96 282.974   5
  -3   3   1 5577.63 344.863   4
  -3   3   1 6035.61 357.960   2
   3  -3  -1 4967.84 273.356   5
   3  -3   0 5343.65 281.234   5
  -3   3   0 5491.91 318.857   3
  -3   3   0 4321.22 332.721   2
  -3   3   0 4617.39 274.463   5
   3  -3   1 313.902 67.5584   5
  -3   3  -1 331.322 81.6193   2
  -3   3  -1 339.107 65.2342   5
  -3   3  -1 371.149 87.0198   3
   3  -3   2 1734.95 169.083   5
  -3   3  -2 1502.21 181.027   2
   3  -3   2 1453.87 173.285   2
  -3   3  -2 1468.11 176.281   3
   3  -3   3 13275.6 610.642   2
  -3   3  -3 14143.5 645.383   3
   3  -3   4 30509.6 1064.93   2
   3  -3   4 30218.1 1059.83   5
  -3   3  -5 1563.76 120.163   1
   3  -3   5 1311.86 180.956   2
  -3   3  -5 1263.50 191.911   3
   3  -3   5 1167.16 177.748   5
  -3   3  -6 5000.72 204.886   1
  -3   3  -6 4630.73 395.129   3
   3  -3   6 5198.11 371.993   2
   3  -3   6 4958.87 382.796   5
  -3   3  -7 1819.65 251.353   3
   3  -3   7 1428.66 199.715   2
   3  -3   8 555.460 132.292   2
  -3   3  -8 603.654 149.033   3
  -3   3  -9 2441.85 322.038   3
   3  -3   9 1622.53 221.673   2
   3  -3  10 1706.29 239.926   2
  -3   3 -10 2400.89 335.457   3
   3  -3  11 205.238 101.168   2
  -3   3 -11 189.945 98.9806   3
   3  -3  12 687.644 163.093   2
  -3   3 -12 827.181 204.116   3
   3  -3  13 19.8088 44.4269   2
  -3   2  16 53.6109 54.8297   1
  -3   2  15 1103.96 242.057   1
  -3   2  14 931.177 204.623   1
  -3   2  13 946.690 207.775   1
  -3   2  12-43.7407 41.7282   3
  -3   2  12-4.20924 52.5132   1
  -3   2  11 752.275 129.862   3
  -3   2  11 586.341 164.055   1
  -3   2  10 9082.22 469.355   3
  -3   2  10 8859.86 592.373   1
  -3   2   9 26681.4 1084.41   1
  -3   2   9 22640.7 836.822   3
  -3   2   8 5902.02 430.425   4
  -3   2   8 5008.23 296.672   3
  -3   2   8 4554.49 385.913   1
  -3   2   7 1878.74 232.743   4
  -3   2   7 1586.75 160.462   3
  -3   2   6 554.697 81.1719   3
  -3   2   6 685.307 109.209   5
  -3   2   5 100.321 66.8480   5
  -3   2   5 25.1568 19.4144   3
  -3   2   4 15383.9 618.769   2
  -3   2   4 14160.4 525.433   5
  -3   2   3 9577.76 490.079   4
  -3   2   3 11531.1 497.758   2
  -3   2   3 10121.3 385.882   5
  -3   2   2 14256.9 469.139   5
  -3   2   2 14902.2 591.688   2
  -3   2   2 16768.4 621.479   4
  -3   2   1 1897.21 173.731   4
  -3   2   1 2408.49 175.253   3
  -3   2   1 2240.69 195.888   2
  -3   2   1 2264.72 141.650   5
   3  -2  -1 2344.10 142.404   5
  -3   2   0 32129.4 1025.44   4
  -3   2   0 32478.4 948.649   5
  -3   2   0 35206.8 1029.77   3
  -3   2   0 31140.6 1063.62   2
   3  -2   0 33023.4 947.796   5
  -3   2  -1 28033.7 948.080   2
  -3   2  -1 30495.8 929.927   3
   3  -2   1 28413.1 844.529   5
   3  -2   2 5452.43 285.837   5
  -3   2  -2 4602.13 254.881   4
  -3   2  -2 5775.69 333.315   3
  -3   2  -3 7676.83 418.823   3
   3  -2   3 8720.19 431.953   2
   3  -2   3 8643.28 399.083   5
   3  -2   4 438.060 104.707   3
  -3   2  -4 410.792 53.0550   4
   3  -2   4 489.037 104.539   2
  -3   2  -4 426.365 101.061   3
  -3   2  -5 15919.5 440.156   4
  -3   2  -5 14783.3 434.024   1
   3  -2   5 15441.3 674.974   2
   3  -2   5 17429.1 740.280   3
  -3   2  -5 17485.8 753.979   3
   3  -2   5 17550.0 709.155   5
   3  -2   6 17290.6 761.948   5
  -3   2  -6 19248.2 836.113   3
   3  -2   6 17077.9 746.061   2
   3  -2   7 13492.0 693.414   5
   3  -2   7 14514.0 677.965   2
  -3   2  -7 15047.1 770.249   3
  -3   2  -8 301.482 129.928   3
   3  -2   8 595.799 134.589   2
  -3   2  -9 723.632 168.951   3
   3  -2   9 845.339 170.999   2
  -3   2 -10 99.8809 70.6441   3
   3  -2  10-17.5278 49.9437   2
  -3   2 -11 1961.59 302.205   3
   3  -2  11 1474.04 229.173   2
   3  -2  12 3170.92 346.734   2
  -3   2 -12 3862.51 439.942   3
   3  -2  13 1420.88 236.349   2
   3  -2  14 400.214 136.060   2
  -3   1  16 222.162 121.179   1
  -3   1  15-52.0090 91.7646   1
  -3   1  14 1146.14 222.420   1
  -3   1  13-82.3017 54.7584   1
  -3   1  12 2094.45 283.947   1
  -3   1  12 2042.15 224.971   3
  -3   1  11 499.026 101.764   3
  -3   1  11 485.591 140.658   1
  -3   1  10 2104.95 202.562   3
  -3   1  10 2026.20 264.362   1
  -3   1   9 6398.80 345.809   3
  -3   1   9 5735.52 446.703   1
  -3   1   8 901.690 163.268   4
  -3   1   8 890.051 110.940   3
   3  -1  -8 602.435 136.848   4
  -3   1   7 6526.47 430.290   1
  -3   1   7 6584.11 426.238   4
   3  -1  -7 5977.23 426.444   4
  -3   1   7 4964.94 270.654   3
  -3   1   6 72.0889 30.9703   3
   3  -1  -6 155.890 83.7244   4
  -3   1   5 53.4751 21.9802   3
   3  -1  -5-26.1208 67.3657   4
  -3   1   4 173.443 33.0865   3
   3  -1  -4 187.570 54.3326   4
  -3   1   4 217.750 58.4867   2
   3  -1  -3 21476.2 763.185   4
  -3   1   3 24283.7 720.615   2
  -3   1   2 716.505 109.986   1
  -3   1   2 774.740 112.442   4
  -3   1   2 734.792 65.2400   5
  -3   1   2 987.168 116.295   2
  -3   1   1 52699.6 1392.14   1
   3  -1  -1 48812.4 1201.41   5
  -3   1   1 40790.2 1338.04   4
  -3   1   1 46489.7 1262.40   3
  -3   1   1 43699.1 1354.18   2
  -3   1   1 44625.9 1192.06   5
   3  -1   0 11476.6 350.226   5
  -3   1   0 9658.86 337.124   5
  -3   1   0 11409.4 442.260   4
  -3   1   0 11991.5 428.073   3
  -3   1   0 11683.9 481.323   2
  -3   1  -1 8123.52 357.643   3
  -3   1  -1 7703.19 326.931   4
  -3   1  -1 7768.74 390.740   2
   3  -1   1 7717.57 295.355   5
   3  -1   2 12064.6 422.500   5
  -3   1  -2 9931.54 372.416   4
  -3   1  -2 10099.2 378.831   1
   3  -1   2 11825.4 474.156   3
  -3   1  -2 11316.5 470.332   3
  -3   1  -3 578.231 105.788   3
   3  -1   3 375.195 71.7267   5
  -3   1  -3 433.847 47.3704   4
  -3   1  -3 159.672 34.9470   1
  -3   1  -4 459.929 93.7707   3
   3  -1   4 392.840 78.1356   5
   3  -1   4 382.590 95.7884   2
   3  -1   5 5037.62 341.578   3
  -3   1  -5 5762.06 376.909   3
   3  -1   5 4538.88 319.681   2
   3  -1   6 5944.52 388.483   2
   3  -1   6 6444.67 408.702   3
  -3   1  -6 5799.85 407.924   3
   3  -1   6 5276.45 360.938   5
  -3   1  -7 1850.90 230.430   3
   3  -1   7 1421.81 195.436   2
  -3   1  -8 887.451 169.721   3
  -3   1  -9 752.312 164.930   3
  -3   1 -10 1023.33 200.939   3
  -3   1 -11 2663.82 337.925   3
  -3   1 -12 14.3917 57.5058   3
   3  -1  13 1263.29 229.226   2
  -3   1 -13 1050.11 239.414   3
   3  -1  14 107.555 99.5012   2
  -3   0  16 1043.62 228.338   1
  -3   0  15 2452.44 341.449   1
   3   0 -14-80.3913 63.5998   3
  -3   0  14-135.006 75.7672   1
  -3   0  13 242.321 110.605   1
   3   0 -13 447.136 112.358   3
  -3   0  12-15.1432 62.7762   1
   3   0 -12 42.2570 24.6728   3
  -3   0  11 1587.88 238.049   1
   3   0 -11 1678.42 260.393   4
   3   0 -11 1420.49 176.425   3
  -3   0  11 1599.84 186.521   3
   3   0 -10 4341.74 404.207   4
  -3   0  10 4542.43 301.770   3
  -3   0  10 4383.82 382.651   1
   3   0 -10 3594.06 276.542   3
   3   0  -9 98.6572 48.0575   3
  -3   0   9 106.297 44.6757   3
   3   0  -9 90.6585 71.4524   4
  -3   0   9 74.7168 45.8443   1
   3   0  -8 2776.70 204.296   3
  -3   0   8 4039.56 336.727   4
   3   0  -8 2888.75 292.490   4
  -3   0   8 2994.11 208.464   3
  -3   0   8 3425.03 311.579   1
  -3   0   7 3805.40 319.639   4
  -3   0   7 3544.25 306.099   1
  -3   0   7 3790.93 218.924   3
   3   0  -7 3932.76 322.575   4
   3   0  -7 3691.57 216.482   3
  -3   0   6 169.899 36.3299   3
   3   0  -6 273.809 81.2294   4
  -3   0   5 266.875 41.2509   3
   3   0  -5 444.477 100.578   4
  -3   0   4 6290.03 319.125   2
  -3   0   4 7510.23 234.253   3
   3   0  -3 58.0063 33.8570   4
  -3   0   3 48.1123 36.9923   2
  -3   0   2 9988.18 278.044   3
  -3   0   2 8753.16 380.669   2
  -3   0   1 69307.8 1917.57   4
  -3   0   1 71871.4 1935.33   1
  -3   0   1 66907.3 1901.79   2
  -3   0   0 2607.96 184.818   1
  -3   0   0 2819.64 181.679   4
   3   0   0 2845.08 189.342   4
   3   0   0 2663.62 151.711   3
  -3   0   0 2774.45 153.369   3
  -3   0   0 2279.37 181.905   2
   3   0   1 52470.1 1360.54   5
  -3   0  -1 55415.4 1445.03   4
   3   0   1 55984.7 1455.61   4
   3   0   1 52654.4 1453.19   3
  -3   0  -1 52446.3 1459.35   3
  -3   0  -1 51857.1 1438.78   1
  -3   0  -2 2191.70 130.669   4
  -3   0  -2 2786.82 140.426   1
   3   0   2 2491.43 174.484   3
  -3   0  -2 2157.80 172.438   3
  -3   0  -3 3113.26 128.872   1
  -3   0  -3 3407.83 235.816   3
   3   0   3 3405.25 225.523   3
  -3   0  -4 640.795 111.959   3
  -3   0  -5 1437.35 175.540   3
  -3   0  -6 282.740 87.7426   3
   3   0   7 5639.09 392.997   3
  -3   0  -7 5439.98 390.523   3
  -3   0  -8 8935.21 545.224   3
  -3   0  -9 2506.99 286.790   3
  -3   0 -10 4263.97 406.539   3
  -3   0 -11 228.375 92.6360   3
  -3   0 -12 122.696 76.2858   3
  -3   0 -13-45.7513 55.6176   3
  -3   0 -14-90.4464 101.154   3
  -3  -1  15 28.3683 55.8120   1
   3   1 -14 725.253 155.502   3
  -3  -1  14 975.165 209.713   1
  -3  -1  13 1755.81 269.625   1
   3   1 -13 1825.74 292.186   4
   3   1 -13 1682.12 223.373   3
  -3  -1  12-117.327 87.0095   1
   3   1 -12-78.5671 89.6205   4
   3   1 -12 16.1813 25.9267   3
  -3  -1  11 384.733 123.261   1
   3   1 -11 383.032 96.8334   3
   3   1 -11 550.623 139.437   4
  -3  -1  11 429.185 98.9938   3
  -3  -1  10 1294.23 203.518   1
   3   1 -10 1369.73 217.399   4
  -3  -1  10 1567.30 177.100   3
   3   1 -10 1683.52 188.696   3
  -3  -1   9 769.035 113.301   3
  -3  -1   9 651.411 136.567   1
   3   1  -9 572.048 138.466   4
   3   1  -9 633.741 107.476   3
   3   1  -8 3245.82 305.750   4
  -3  -1   8 3534.67 234.683   3
  -3  -1   8 4524.50 359.867   1
   3   1  -8 3936.53 253.208   3
  -3  -1   7 22576.6 918.045   4
   3   1  -7 21311.8 905.203   4
  -3  -1   7 21817.5 728.225   3
  -3  -1   7 22730.3 912.965   1
   3   1  -7 23507.5 751.896   3
  -3  -1   6 269.926 71.6161   1
  -3  -1   6 616.314 122.582   4
   3   1  -6 493.536 113.824   4
  -3  -1   6 544.544 69.1677   3
   3   1  -6 512.121 72.9815   3
   3   1  -6 457.280 104.750   1
   3   1  -5 7842.92 462.161   1
  -3  -1   5 8542.79 312.332   3
   3   1  -5 9574.39 488.992   4
   3   1  -5 9975.23 331.062   3
   3   1  -4 81.8222 18.4548   3
   3   1  -4 48.3813 39.4438   4
  -3  -1   4 96.8849 33.6053   2
   3   1  -3 9502.05 461.079   4
   3   1  -3 10042.8 477.660   1
  -3  -1   3 10995.4 396.268   2
   3   1  -2 17415.1 665.087   1
  -3  -1   2 17787.9 589.040   2
   3   1  -1 8323.28 366.474   1
   3   1  -1 6679.43 327.355   4
  -3  -1   1 6665.40 299.076   2
   3   1  -1 7331.94 312.805   2
  -3  -1   1 7109.56 225.221   5
  -3  -1   0 236.125 40.3968   3
   3   1   0 247.876 58.5945   2
  -3  -1   0 202.933 43.5581   1
   3   1   0 242.598 35.7163   3
   3   1   0 82.4454 39.4394   4
   3   1   0 283.574 61.4846   1
   3   1   1 4354.32 222.998   1
   3   1   1 5130.34 235.381   4
  -3  -1  -1 4317.81 221.772   1
   3   1   1 4652.69 215.978   3
   3   1   1 5012.71 163.802   5
  -3  -1  -1 4237.66 211.737   3
  -3  -1  -2 12709.5 440.876   1
   3   1   2 13739.8 495.911   3
   3   1   2 13870.6 447.643   4
  -3  -1  -2 15278.1 510.567   3
   3   1   2 14013.8 450.373   1
   3   1   3 22135.0 654.778   1
  -3  -1  -3 30171.3 834.771   3
   3   1   3 25909.9 662.975   4
   3   1   3 18386.9 742.257   3
   3   1   4 892.805 118.453   3
  -3  -1  -4 904.343 119.131   3
  -3  -1  -5 342.487 85.1562   3
  -3  -1  -6 663.182 118.160   3
  -3  -1  -7 549.786 121.079   3
   3   1   7 757.196 133.100   3
   3   1   8 7800.28 482.524   3
  -3  -1  -8 7605.64 489.635   3
  -3  -1  -9 12768.7 692.642   3
  -3  -1 -10 253.224 115.786   3
  -3  -1 -11 4021.04 406.470   3
  -3  -1 -12 573.119 153.293   3
  -3  -1 -13 842.898 200.474   3
  -3  -1 -14 1407.48 265.699   3
  -3  -2  15 430.534 149.140   1
   3   2 -14 436.175 143.482   4
   3   2 -14 186.841 99.7949   3
  -3  -2  14 259.808 131.751   1
   3   2 -13 923.606 170.949   3
   3   2 -13 1237.59 240.357   4
  -3  -2  13 1320.93 231.214   1
   3   2 -12 2742.21 284.996   3
   3   2 -12 2771.92 341.321   4
  -3  -2  12 2480.50 310.208   1
   3   2 -11 1181.50 215.919   4
  -3  -2  11 1729.85 210.894   3
  -3  -2  11 1086.12 199.803   1
   3   2 -11 1437.23 193.661   3
   3   2 -10 439.837 99.1563   3
   3   2 -10 324.513 107.925   4
  -3  -2  10 375.458 93.6370   3
  -3  -2  10 281.829 113.415   1
   3   2  -9 33.5452 41.9352   3
   3   2  -9-56.8007 49.3691   4
  -3  -2   9 59.1259 63.9274   1
  -3  -2   9 58.1806 42.4631   3
   3   2  -8 2482.62 271.649   1
   3   2  -8 1813.31 231.545   4
  -3  -2   8 1927.38 230.148   1
  -3  -2   8 2041.66 186.529   3
   3   2  -8 2348.50 201.628   3
  -3  -2   7 711.105 99.1087   3
   3   2  -7 777.208 107.767   3
  -3  -2   7 795.706 147.949   5
  -3  -2   7 720.909 141.435   1
   3   2  -7 711.472 141.881   4
   3   2  -6 28560.0 1084.84   1
   3   2  -6 24759.3 1029.63   4
  -3  -2   6 27127.8 1052.73   1
  -3  -2   6 28940.4 1042.36   5
   3   2  -5 10865.4 556.046   1
   3   2  -5 11761.7 560.676   4
  -3  -2   5 10271.0 391.292   2
   3   2  -5 12901.5 420.526   3
  -3  -2   5 11219.7 512.377   5
   3   2  -4 2687.99 236.360   4
  -3  -2   4 2522.27 148.445   2
   3   2  -4 2647.82 144.433   3
   3   2  -4 3114.48 260.894   1
  -3  -2   4 2836.58 209.329   5
   3   2  -3 15642.1 630.969   1
   3   2  -3 15302.1 620.420   4
  -3  -2   3 14392.3 472.867   2
   3   2  -3 15908.6 433.438   3
  -3  -2   3 12929.3 526.204   5
   3   2  -2 2962.51 231.869   1
  -3  -2   2 3115.26 183.122   5
  -3  -2   2 2993.06 160.442   2
   3   2  -2 3137.01 115.908   3
   3   2  -2 3026.77 226.397   4
   3   2  -1 2611.34 199.681   4
   3   2  -1 2909.97 206.966   1
  -3  -2   1 2947.65 156.382   5
   3   2  -1 2960.06 164.522   2
   3   2  -1 2973.85 119.273   3
   3   2  -1 3249.39 160.867   5
   3   2   0 1314.12 131.541   4
   3   2   0 1180.88 106.624   2
  -3  -2   0 1359.24 88.6899   5
  -3  -2   0 1407.59 132.789   1
   3   2   0 1335.01 128.314   1
   3   2   0 1608.68 97.0594   3
   3   2   0 1252.55 86.0633   5
  -3  -2  -1 3073.06 189.761   1
   3   2   1 2643.69 174.503   1
   3   2   1 2575.94 149.004   3
  -3  -2  -1 2477.59 129.574   5
   3   2   1 2893.67 134.791   5
  -3  -2  -1 2180.33 138.316   3
  -3  -2  -2 1872.87 143.654   3
   3   2   2 1591.70 130.056   3
   3   2   2 1706.98 129.662   1
   3   2   2 2048.00 125.910   5
   3   2   3 27679.4 843.601   3
   3   2   3 24356.7 783.143   5
   3   2   3 26340.6 757.344   1
  -3  -2  -3 25919.7 838.282   3
   3   2   4 377.121 101.215   3
   3   2   4 429.940 66.0272   1
  -3  -2  -4 553.303 101.155   3
   3   2   5 18436.1 544.943   1
  -3  -2  -5 19214.6 730.146   3
  -3  -2  -6 400.136 102.717   3
   3   2   7 6023.58 221.339   4
  -3  -2  -7 6647.36 421.255   3
   3   2   8 12187.6 386.628   4
   3   2   8 14912.6 679.313   3
  -3  -2  -8 12397.0 648.095   3
   3   2   8 12831.5 393.797   1
  -3  -2  -9 59.9038 46.6221   3
   3   2   9 104.337 27.1823   1
   3   2   9 113.250 28.2697   4
  -3  -2 -10 1406.87 220.351   3
   3   2  10 1218.37 88.4336   1
  -3  -2 -11 585.250 149.460   3
   3   2  11 562.318 59.8236   1
  -3  -2 -12 66.9726 83.9673   3
   3   2  12 72.1209 25.6603   1
  -3  -2 -13 970.586 212.388   3
  -3  -2 -14 500.969 155.268   3
  -3  -2 -15 123.641 91.9112   3
  -3  -3  14 615.844 176.380   1
   3   3 -14 623.682 184.939   4
   3   3 -13-61.4576 72.1053   3
  -3  -3  13 152.614 103.849   1
   3   3 -13 191.457 106.695   4
   3   3 -12 455.908 118.510   3
  -3  -3  12 537.465 158.497   1
   3   3 -12 345.629 125.712   4
   3   3 -11 356.588 104.769   3
  -3  -3  11 626.506 158.948   1
   3   3 -11 374.825 131.840   4
   3   3 -10 6083.33 480.746   4
  -3  -3  10 6975.15 501.274   1
   3   3 -10 5380.68 389.461   3
   3   3  -9 11245.7 669.497   4
  -3  -3   9 12304.1 675.119   1
   3   3  -9 12441.7 584.068   3
   3   3  -8 1933.23 191.753   3
   3   3  -8 1453.46 205.359   4
  -3  -3   8 1928.40 239.409   1
  -3  -3   7 24.8181 44.0014   5
   3   3  -7 25.9033 33.2895   3
   3   3  -7-47.1787 56.4803   4
  -3  -3   7 83.9936 93.4961   1
   3   3  -7 0.97506 52.1774   1
   3   3  -6 56.5128 41.7024   3
   3   3  -6-12.9239 46.1788   4
   3   3  -6 23.2374 57.2834   1
  -3  -3   6 77.8216 60.3624   5
  -3  -3   6 82.7417 79.0906   1
   3   3  -5 5004.06 370.460   4
   3   3  -5 6653.02 403.516   1
  -3  -3   5 4588.85 333.891   5
  -3  -3   5 5784.62 382.639   1
  -3  -3   5 4828.56 192.545   2
   3   3  -5 5359.25 273.558   3
   3   3  -4 48482.6 1525.63   4
   3   3  -4 47083.2 1339.48   3
  -3  -3   4 49029.5 1241.37   2
   3   3  -4 50793.6 1548.26   1
  -3  -3   4 49275.6 1486.92   5
   3   3  -3 10788.9 521.963   1
  -3  -3   3 12701.8 513.719   5
   3   3  -3 11676.4 399.104   3
   3   3  -3 10783.9 524.657   4
   3   3  -2 5.32348 30.3718   1
   3   3  -2 9.77771 32.3852   5
  -3  -3   2 19.4264 30.6406   5
   3   3  -1 6748.34 359.253   1
   3   3  -1 6540.32 253.080   2
  -3  -3   1 6720.83 309.953   5
   3   3  -1 6995.29 307.104   5
   3   3   0 5948.90 266.845   5
   3   3   0 6343.58 327.874   1
  -3  -3   0 5562.18 257.156   5
  -3  -3  -1 2103.06 139.999   5
   3   3   1 1998.44 142.122   3
   3   3   1 2598.21 189.814   1
   3   3   1 2625.46 157.514   5
   3   3   2 30544.1 995.713   1
   3   3   2 31164.1 958.843   5
   3   3   3 16965.8 618.256   1
   3   3   3 20666.0 644.692   5
   3   3   3 16714.8 640.297   3
  -3  -3  -3 20363.1 660.078   3
   3   3   4 508.150 86.8630   3
  -3  -3  -4 558.268 93.2396   3
   3   3   4 720.589 104.236   5
   3   3   5 3871.36 256.976   5
  -3  -3  -5 3223.40 250.095   3
  -3  -3  -6 17174.2 709.783   3
  -3  -3  -7 46517.9 1509.38   3
  -3  -3  -8 769.286 141.741   3
   3   3   8 799.403 92.5810   4
   3   3   8 756.401 145.264   3
  -3  -3  -9 101.161 65.7632   3
   3   3   9 172.643 44.2281   4
  -3  -3 -10 63.0944 58.8126   3
   3   3  10 116.589 41.4022   4
   3   3  10 37.3285 23.9123   1
   3   3  11 749.736 97.2895   4
  -3  -3 -11 543.371 157.552   3
   3   3  11 792.865 99.3161   1
   3   3  12 4132.87 237.514   1
  -3  -3 -12 3926.14 399.205   3
  -3  -3 -13 2957.91 358.565   3
  -3  -3 -14 1356.38 252.351   3
  -3  -3 -15 272.960 129.969   3
   3   4 -14 261.123 135.006   4
  -3  -4  13 212.080 123.564   1
   3   4 -13 76.1981 62.0083   3
   3   4 -13 183.727 99.7225   4
   3   4 -12-60.5909 55.8792   4
   3   4 -12-2.99443 40.9320   3
  -3  -4  11 1333.17 236.589   1
   3   4 -11 1490.28 214.666   3
   3   4 -11 1645.75 257.678   4
   3   4 -10 6774.49 515.523   4
  -3  -4  10 6134.41 498.793   1
   3   4 -10 6213.94 433.708   3
   3   4  -9-31.3579 36.5490   3
   3   4  -9-80.8896 68.5088   4
   3   4  -8 4906.61 400.220   4
  -3  -4   8 5423.91 427.979   1
   3   4  -8 5287.99 361.542   3
   3   4  -7 457.600 120.997   1
   3   4  -7 271.386 75.5545   3
   3   4  -7 309.345 97.1865   4
  -3  -4   7 363.597 121.407   1
  -3  -4   6 1123.12 171.852   5
   3   4  -6 849.560 153.559   1
  -3  -4   6 851.004 173.974   1
   3   4  -6 819.071 150.314   4
   3   4  -6 914.575 122.696   3
   3   4  -5 5236.35 368.435   4
  -3  -4   5 5997.83 398.027   1
   3   4  -5 5085.67 361.843   1
   3   4  -5 4323.04 272.177   3
  -3  -4   5 4709.23 349.630   5
   3   4  -4 24.1922 23.3474   3
  -3  -4   4 48.2085 45.1254   5
  -3  -4   4 14.0768 59.9189   1
   3   4  -4-35.2314 48.1246   1
   3   4  -4 3.84215 37.2229   4
  -3  -4   3 1524.47 171.126   5
   3   4  -3 1278.30 119.773   3
   3   4  -3 1287.65 164.145   1
   3   4  -2 11373.0 493.417   5
   3   4  -2 11237.6 525.796   1
  -3  -4   2 10612.7 481.487   5
  -3  -4   1 8728.57 395.133   5
   3   4  -1 8044.43 378.015   5
   3   4  -1 7747.67 267.041   2
   3   4  -1 7982.55 412.251   1
  -3  -4   0 4549.86 258.457   5
   3   4   0 4778.36 298.797   1
   3   4   0 4804.12 269.053   5
   3   4   1 9228.98 428.676   1
   3   4   1 8491.92 378.336   5
  -3  -4  -1 8657.10 379.639   5
  -3  -4  -2 189.697 88.9255   5
   3   4   2 442.850 131.564   1
   3   4   2 160.986 45.7041   5
  -3  -4  -3 2611.20 197.104   5
   3   4   3 2646.87 196.829   5
   3   4   3 3261.28 216.576   3
   3   4   4 10025.6 461.447   3
   3   4   4 10710.7 460.474   5
  -3  -4  -5-55.5250 43.6963   3
   3   4   5 18.1408 38.0801   5
   3   4   6 11200.2 534.134   5
  -3  -4  -6 11557.4 544.327   3
   3   4   7 74.4330 60.5080   5
  -3  -4  -7-1.14769 52.5186   3
   3   4   8 787.518 141.995   3
  -3  -4  -8 736.287 132.365   3
  -3  -4  -9 4448.45 362.065   3
  -3  -4 -10 638.815 137.460   3
   3   4  10 481.970 88.2804   4
  -3  -4 -11 416.324 120.835   3
   3   4  11 455.226 84.3267   4
  -3  -4 -12 205.644 93.8381   3
   3   4  12 120.825 40.4100   4
   3   4  12 26.8886 23.3297   1
  -3  -4 -13 721.098 174.693   3
  -3  -4 -14 1148.05 231.162   3
  -3  -4 -15 3611.64 426.060   3
   3   5 -13 128.529 82.1087   3
   3   5 -13 249.399 117.030   4
   3   5 -12 310.726 113.735   3
   3   5 -12 232.847 117.703   4
   3   5 -11 2462.53 322.604   4
   3   5 -11 2789.30 309.303   3
   3   5 -10 823.036 176.099   4
   3   5 -10 931.068 173.930   3
   3   5  -9 2200.66 283.354   4
   3   5  -9 2347.38 263.668   3
   3   5  -8 2135.23 267.962   4
   3   5  -8 2406.49 249.964   3
   3   5  -7 2942.16 306.177   4
   3   5  -7 3684.49 296.137   3
   3   5  -6 7141.18 482.639   4
   3   5  -6 7063.01 469.218   1
   3   5  -6 7248.82 411.384   3
   3   5  -5-26.1843 32.5656   3
  -3  -5   5-20.1879 54.4859   5
   3   5  -5-55.7822 74.3346   1
   3   5  -5 54.8582 68.0115   4
   3   5  -4 1672.79 165.182   3
   3   5  -4 1809.88 212.499   1
  -3  -5   4 2116.64 232.705   5
   3   5  -3 136.228 53.0360   5
  -3  -5   3 255.126 79.2746   5
   3   5  -3 130.488 65.0067   1
   3   5  -3 212.537 55.2390   3
   3   5  -2 2455.30 226.340   5
  -3  -5   2 2492.35 226.002   5
   3   5  -2 2553.98 242.319   1
  -3  -5   1 320.292 77.3719   5
   3   5  -1 506.245 101.069   5
   3   5  -1 355.841 93.3473   1
   3   5   0 23974.5 915.708   1
  -3  -5   0 27143.4 894.111   5
   3   5   0 24621.0 873.919   5
   3   5   1 5309.60 343.149   1
  -3  -5  -1 5093.31 301.779   5
   3   5   1 4635.93 295.577   5
  -3  -5  -2 3058.80 226.797   5
   3   5   2 3834.55 252.268   5
  -3  -5  -3 6018.18 361.495   5
   3   5   3 5769.58 341.690   5
   3   5   4 5297.50 323.721   5
  -3  -5  -4 5093.22 317.938   5
   3   5   5 2644.90 231.425   5
   3   5   6 2683.35 242.113   5
   3   5   7 1287.37 182.330   5
   3   5   7 1890.09 218.005   3
  -3  -5  -8 1121.94 168.838   3
   3   5   8 1298.66 185.991   3
   3   5   8 1324.48 193.131   5
   3   5   9 2607.73 277.687   5
  -3  -5  -9 2485.07 271.048   3
  -3  -5 -10-14.8425 48.0491   3
   3   5  10 49.2099 44.5795   5
  -3  -5 -11 3104.35 334.724   3
   3   5  11 3661.97 363.695   5
   3   5  12 1982.82 203.216   4
   3   5  12 1593.80 253.756   5
  -3  -5 -12 1672.07 256.891   3
  -3  -5 -13 396.551 124.524   3
   3   5  13 328.929 93.3242   1
  -3  -5 -14 1292.66 237.335   3
  -3  -5 -15 161.805 86.8072   3
   3   6 -12 1862.45 297.817   4
   3   6 -12 1960.36 283.512   3
   3   6 -11 263.600 91.2647   3
   3   6 -11 467.758 149.407   4
   3   6 -10-58.7875 58.7070   3
   3   6 -10 87.2569 71.1450   4
   3   6  -9 448.691 123.994   3
   3   6  -9 327.971 128.492   4
   3   6  -8 37.9927 66.1795   3
   3   6  -8 10.5207 57.0875   4
   3   6  -7 2766.05 271.914   3
   3   6  -7 2417.72 289.071   4
   3   6  -6 8690.23 495.783   3
   3   6  -6 9523.10 576.146   4
   3   6  -5 572.857 113.501   3
  -3  -6   4-7.52618 31.8058   5
   3   6  -4-38.3634 33.5541   1
   3   6  -4-13.8667 32.4138   3
  -3  -6   3 52.7008 49.8055   5
   3   6  -3 42.4405 40.7202   5
   3   6  -3 57.1852 35.4877   1
   3   6  -2 99.9575 63.2670   5
  -3  -6   2 58.1969 44.7502   5
   3   6  -2 91.4369 65.3922   1
   3   6  -1 6492.67 406.284   5
   3   6  -1 6270.68 416.687   1
  -3  -6   1 6561.23 404.152   5
   3   6   0 10984.7 570.568   1
  -3  -6   0 11008.4 532.803   5
   3   6   0 10589.4 526.293   5
   3   6   1 1122.33 150.050   5
  -3  -6  -1 1115.93 146.689   5
  -3  -6  -2 5888.75 353.702   5
   3   6   2 5730.45 361.517   5
  -3  -6  -3 6885.42 381.645   5
   3   6   3 4731.21 331.445   5
  -3  -6  -4 2859.19 249.031   5
   3   6   4 2377.41 227.556   5
   3   6   5 6104.54 386.979   3
  -3  -6  -5 6716.22 405.575   5
   3   6   5 6449.04 391.975   5
   3   6   6 413.242 102.091   5
   3   6   6 545.066 112.608   3
   3   6   7 154.535 65.3023   5
   3   6   7 273.583 97.6837   3
   3   6   8 2822.30 283.526   5
   3   6   8 2717.64 277.669   3
   3   6   9 4312.09 374.764   5
   3   6  10 228.950 95.8812   5
   3   6  11 146.046 82.6683   5
   3   6  12 1497.79 204.893   4
   3   6  12 1301.72 231.656   5
   3   6  13 4533.05 452.255   5
   3   6  14 1011.26 214.663   5
   3   6  15 1.35903 59.7736   5
   3   7 -11 653.921 167.000   3
   3   7 -11 725.797 181.467   4
   3   7 -10 450.280 146.530   3
   3   7 -10 458.157 146.330   4
   3   7  -9 132.944 80.5288   4
   3   7  -9 99.7690 78.3580   3
   3   7  -8-14.7182 45.6025   4
   3   7  -8 153.706 69.1179   3
   3   7  -7 197.738 94.7307   3
   3   7  -7 222.567 86.8206   4
   3   7  -6 71.3711 43.3987   3
   3   7  -5 2165.69 241.118   3
   3   7  -4 9343.73 514.197   3
   3   7  -3 351.923 108.207   5
   3   7  -2 9295.71 539.724   1
  -3  -7   2 7708.61 497.870   5
   3   7  -2 7410.83 486.544   5
   3   7  -1 855.328 150.592   5
   3   7  -1 902.767 164.860   1
  -3  -7   1 788.088 151.857   5
  -3  -7   0 575.268 123.790   5
   3   7   0 339.703 71.8437   5
   3   7   0 416.461 136.181   1
  -3  -7  -1 3577.57 299.541   5
   3   7   1 3385.41 290.156   5
  -3  -7  -2 1690.95 195.914   5
   3   7   2 1632.27 198.993   5
   3   7   3 1487.97 188.648   5
  -3  -7  -3 1746.40 199.356   5
   3   7   4 7118.76 437.797   5
  -3  -7  -4 7771.71 456.524   5
   3   7   5 5081.05 368.839   5
   3   7   5 5463.15 380.136   3
  -3  -7  -5 5564.36 394.267   5
  -3  -7  -6 1626.11 210.846   5
   3   7   6 1650.50 200.840   5
   3   7   6 1648.08 204.133   3
   3   7   7 2507.36 268.540   3
   3   7   7 2652.16 268.415   5
   3   7   8 2648.02 282.218   5
   3   7   9 1498.32 218.289   5
   3   7  10 4150.03 383.133   5
   3   7  11 162.202 88.7733   5
   3   7  12 5477.67 496.428   5
   3   7  13 321.760 119.289   5
   3   7  14-99.9284 75.1019   5
   3   7  15 54.6995 90.9745   5
   3   8 -11 232.209 113.883   3
   3   8 -11 61.0370 91.2463   4
   3   8 -10 476.879 145.998   3
   3   8 -10 233.536 107.697   4
   3   8  -9 541.781 146.063   3
   3   8  -9 371.107 132.393   4
   3   8  -8 477.290 146.374   4
   3   8  -8 263.790 92.3268   3
   3   8  -7 1707.73 260.272   4
   3   8  -7 1265.29 208.805   3
   3   8  -6 1433.61 218.645   3
   3   8  -5 4604.52 382.312   3
   3   8  -4 141.315 84.8082   5
   3   8  -4 247.955 84.1237   3
   3   8  -3 7829.52 544.557   5
   3   8  -2 6605.21 478.156   5
   3   8  -1 988.339 176.936   5
   3   8  -1 960.184 87.4235   2
  -3  -8   0 1486.96 207.588   5
   3   8   0 1288.56 211.037   5
   3   8   1 20.6496 56.7065   5
  -3  -8  -1-18.5693 36.7234   5
   3   8   2 109.969 65.3823   5
  -3  -8  -2 147.247 71.6656   5
   3   8   3 1035.53 168.756   5
  -3  -8  -3 1271.19 187.513   5
  -3  -8  -4 6103.58 421.881   5
   3   8   4 5302.95 401.257   5
   3   8   5 74.5550 52.2269   5
  -3  -8  -5 77.4594 69.7154   5
   3   8   6 3952.45 347.872   5
   3   8   6 4176.18 355.200   3
  -3  -8  -6 4251.88 364.813   5
   3   8   7 3891.32 348.642   5
   3   8   8 1533.27 213.015   5
   3   8   9 1550.67 227.901   5
   3   8  10 368.975 111.173   5
   3   8  11 1227.01 220.852   5
   3   8  12 188.034 93.7290   5
   3   8  13 456.602 158.922   5
   3   8  14 64.3512 48.8001   5
   3   8  15 56.2923 56.9104   5
   3   9 -10-25.3668 53.8287   3
   3   9  -9 404.143 137.765   3
   3   9  -9 366.796 131.431   4
   3   9  -8-35.4060 62.3140   3
   3   9  -8 25.5493 81.1985   4
   3   9  -7 572.782 161.638   4
   3   9  -7 512.350 149.481   3
   3   9  -6 413.896 130.345   3
   3   9  -5 87.0937 58.5696   3
   3   9  -4 250.093 105.935   5
   3   9  -4 287.272 102.365   3
   3   9  -3 3190.81 321.438   3
   3   9  -3 2828.15 330.286   5
   3   9  -2 1267.33 216.499   5
   3   9  -1 13641.5 471.855   2
   3   9  -1 13412.3 751.898   5
   3   9   0 7898.68 555.823   5
   3   9   1 2161.79 277.079   5
   3   9   2 628.647 152.293   5
   3   9   3 541.249 130.866   5
   3   9   4 1383.34 213.156   5
   3   9   5 32576.3 1264.25   5
   3   9   6 36452.1 1382.92   5
   3   9   7 71.0895 104.178   5
   3   9   8 987.867 190.646   5
   3   9   9 335.857 122.399   5
   3   9  10 5099.24 455.309   5
   3   9  11 3243.43 371.751   5
   3   9  12 1784.88 281.758   5
   3   9  13 172.960 130.558   5
   3   9  14 62.2230 73.6409   5
   3  10  -8 58.1761 66.3092   3
   3  10  -8 228.065 124.879   4
   3  10  -7 1207.75 233.073   3
   3  10  -6 19.1483 63.3321   3
   3  10  -5 157.784 100.964   3
   3  10  -4 787.338 192.926   5
   3  10  -4 597.747 151.977   3
   3  10  -3 25.0765 59.4422   5
   3  10  -3 103.188 87.3853   3
   3  10  -2 10.6883 72.4705   5
   3  10  -1 1699.28 136.037   2
   3  10  -1 1735.45 267.321   5
   3  10   0 1181.34 127.421   2
   3  10   0 982.061 199.034   5
   3  10   1 1949.26 270.814   5
   3  10   2 2899.56 328.626   5
   3  10   3-29.7852 88.8613   5
   3  10   4 2842.38 320.203   5
   3  10   5 1280.08 217.355   5
   3  10   6 48.7214 95.1226   5
   3  10   7 1877.70 266.484   5
   3  10   8 968.530 191.895   5
   3  10   9 237.711 106.975   5
   3  10  10 146.644 64.6936   5
   3  10  11-29.0670 69.5253   5
   3  10  12 116.462 81.7997   5
   3  10  13 453.785 162.663   5
   3  10  14 974.439 228.848   5
   3  11  -6 132.227 77.3696   3
   3  11  -5 228.886 116.101   3
   3  11  -4 469.811 140.835   3
   3  11  -3-24.5149 61.1111   5
   3  11  -3-65.2527 60.4141   3
   3  11  -2 817.336 201.485   5
   3  11  -1 3166.67 387.931   5
   3  11   0 72.0265 71.9663   5
   3  11   1 2574.35 338.026   5
   3  11   1 2205.10 201.110   2
   3  11   2 28.7326 53.4973   5
   3  11   3 4953.21 461.534   5
   3  11   4 2696.69 334.322   5
   3  11   5-180.176 116.530   5
   3  11   6 976.166 205.594   5
   3  11   7 17.7528 75.6837   5
   3  11   8 124.333 70.5367   5
   3  11   9 601.964 149.556   5
   3  11  10 1328.73 249.661   5
   3  11  11 56.7349 68.1610   5
   3  11  12 570.717 165.761   5
   3  11  13 81.4664 80.4863   5
   3  12  -4 452.042 150.681   3
   3  12  -3 1672.64 306.310   5
   3  12  -3 1069.64 229.134   3
   3  12  -2 444.467 167.789   5
   3  12  -2 233.670 106.958   3
   3  12  -1-36.7741 59.1484   5
   3  12   0 12.1917 97.0648   5
   3  12   1 348.794 143.057   5
   3  12   2 1186.09 239.485   5
   3  12   3 1645.07 271.600   5
   3  12   4-11.9917 47.6114   5
   3  12   5 749.706 182.856   5
   3  12   6 881.917 204.711   5
   3  12   7 203.865 107.370   5
   3  12   8 47.0383 67.7926   5
   3  12   9 121.351 78.5564   5
   3  12  10 90.5449 74.1929   5
   3  12  11 879.965 215.051   5
   3  12  12 970.210 231.250   5
   3  13   0 115.196 86.8285   5
   3  13   1 309.723 143.389   5
   3  13   2 288.003 132.866   5
   3  13   3 154.445 75.7143   5
   3  13   4-113.105 112.990   5
   3  13   5 22.5424 58.6808   5
   3  13   6 614.467 175.836   5
   3  13   7 662.554 186.553   5
   3  13   8 138.060 95.9902   5
   3  13   9-110.806 69.4177   5
   3  13  10 474.461 168.384   5
  -4  11   7-127.660 92.4046   5
  -4  11   6 1224.47 244.621   5
  -4  11   5 840.622 211.421   5
  -4  11   4-71.1356 59.6861   5
  -4  11   3 221.408 113.829   5
  -4  11   2 187.277 87.5117   5
  -4  10  11 1317.80 252.417   5
  -4  10  10 164.352 97.2867   5
  -4  10   9 793.445 193.343   5
  -4  10   8 18.9237 49.8101   5
  -4  10   7 4844.55 467.147   5
  -4  10   6 4498.49 439.900   5
  -4  10   5 10.6617 63.2154   5
  -4  10   4 43.4960 65.6845   5
  -4  10   3 89.0196 91.4472   5
  -4  10   3 185.879 99.0409   3
  -4  10   2 738.925 194.480   5
  -4  10   2 633.922 179.479   3
  -4  10   1 1167.50 223.954   5
  -4  10   1 1345.47 261.090   3
  -4  10   0 2523.15 337.519   5
  -4   9  12-243.351 111.217   5
  -4   9  11-135.122 104.237   5
  -4   9  10 1325.85 233.664   5
  -4   9   9 712.589 174.799   5
  -4   9   8 1384.34 236.037   5
  -4   9   7 956.853 189.079   5
  -4   9   6-25.3317 47.2553   5
  -4   9   5 1911.62 265.275   5
  -4   9   4 762.391 166.344   5
  -4   9   3 206.053 107.500   5
  -4   9   2 88.4183 75.7229   5
  -4   9   2 34.2485 61.3913   3
  -4   9   1 1286.32 227.200   5
  -4   9   1 1368.12 248.118   3
  -4   9   0 536.307 154.738   5
  -4   9   0 548.125 161.583   3
  -4   9  -1 1055.19 231.317   3
  -4   9  -2 1721.37 294.847   3
  -4   8  13 1669.00 282.329   5
  -4   8  12 531.350 156.775   5
  -4   8  11 751.896 179.700   5
  -4   8  10 48.2154 88.3610   5
  -4   8   9 1800.31 260.518   5
  -4   8   8 1622.49 237.743   5
  -4   8   7 788.674 160.689   5
  -4   8   6 95.3782 85.8817   5
  -4   8   5 663.325 146.547   5
  -4   8   4 299.930 97.4852   5
  -4   8   3 1335.74 220.161   5
  -4   8   2 4350.44 418.039   3
  -4   8   2 4465.68 392.154   5
  -4   8   1 739.268 159.919   5
  -4   8   1 1003.56 204.607   3
  -4   8   0 23.0445 55.9802   5
  -4   8   0 83.6574 79.0597   3
  -4   8  -1 638.738 155.921   5
  -4   8  -1 682.713 173.195   3
  -4   8  -2 56.6923 42.0460   3
  -4   8  -3 3462.61 413.928   3
  -4   8  -4 3263.20 412.727   3
  -4   7  14 1142.08 230.973   5
  -4   7  13 354.605 118.914   5
  -4   7  12 749.597 176.710   5
  -4   7  12 1076.97 252.041   1
  -4   7  11 600.742 146.602   5
  -4   7  10 521.038 138.182   5
  -4   7   9 120.944 65.0579   5
  -4   7   8-51.3220 69.3164   5
  -4   7   7 30.5702 46.6813   5
  -4   7   6 496.444 124.409   5
  -4   7   5 491.433 116.279   5
   4  -7  -5 516.900 123.937   5
  -4   7   4 186.156 68.8281   5
   4  -7  -4 200.127 61.4372   5
   4  -7  -3 1336.85 195.427   5
  -4   7   3 1298.92 193.277   5
   4  -7  -2 474.588 113.754   5
  -4   7   2 326.989 93.1783   5
  -4   7   2 343.054 102.844   3
  -4   7   1 2686.71 311.059   3
   4  -7  -1 3081.64 295.842   5
  -4   7   1 2977.88 298.127   5
  -4   7   0 1259.30 212.574   3
  -4   7   0 1100.82 179.207   5
  -4   7  -1 792.376 173.990   3
  -4   7  -1 774.933 160.806   5
  -4   7  -2-4.18041 60.4182   3
  -4   7  -3-7.09606 68.1679   3
  -4   7  -4 302.768 98.7151   3
  -4   7  -5 1933.69 312.747   3
  -4   7  -6 2038.38 333.015   3
  -4   6  15 1152.99 244.735   5
  -4   6  14 209.459 106.166   5
  -4   6  13 324.945 122.401   5
  -4   6  12 238.806 97.5536   5
  -4   6  12 393.917 154.684   1
  -4   6  11 390.804 111.291   5
  -4   6  11 640.084 194.215   1
  -4   6  10 1742.18 237.072   5
  -4   6   9 4696.64 387.511   5
  -4   6   8 1451.98 202.818   5
  -4   6   7 515.026 119.851   5
  -4   6   6 326.758 100.808   5
  -4   6   5 557.690 116.358   5
   4  -6  -4 6718.30 429.202   5
  -4   6   4 7047.90 430.607   5
   4  -6  -3 14988.6 690.581   5
  -4   6   3 15169.8 689.346   5
  -4   6   2 472.783 107.040   5
   4  -6  -2 371.219 94.3877   5
   4  -6  -1 360.650 98.1010   5
  -4   6   1 164.298 60.6535   5
  -4   6   1 295.314 95.1057   3
  -4   6   0 1415.51 212.268   3
   4  -6   0 1459.56 194.287   5
  -4   6   0 1337.32 185.247   5
  -4   6  -1 5907.02 451.581   3
  -4   6  -1 5238.13 391.591   5
   4  -6   1 4943.49 377.768   5
  -4   6  -2 2146.71 279.988   3
  -4   6  -3 45.2105 76.4960   3
   4  -6   4 100.610 79.1032   2
  -4   6  -4 76.1217 53.3096   3
  -4   6  -5 1138.39 227.039   3
   4  -6   5 859.831 172.949   2
  -4   6  -6 535.208 161.027   3
   4  -6   6 353.927 120.882   2
  -4   6  -7 2331.89 343.943   3
   4  -6   7 1582.99 250.663   2
   4  -6   8 676.292 166.990   2
   4  -6   9 226.254 83.5248   2
  -4   5  15 783.048 204.636   5
  -4   5  14 65.2615 71.8466   5
  -4   5  13 130.321 86.9648   1
  -4   5  13 77.5991 90.1679   5
  -4   5  12 152.157 100.726   5
  -4   5  11 172.204 107.065   1
  -4   5  11-4.74218 59.2194   5
  -4   5  10 1883.62 245.732   5
  -4   5  10 1549.03 273.230   1
  -4   5   9 790.592 148.309   5
  -4   5   9 852.400 139.808   3
  -4   5   8-25.3636 43.7730   5
  -4   5   8-60.7818 51.6458   3
  -4   5   7 3753.31 303.439   5
  -4   5   6 151.879 64.7474   5
  -4   5   5 2603.09 237.350   5
  -4   5   4 130.710 60.6252   5
  -4   5   3 3436.23 338.502   4
  -4   5   3 2881.65 244.917   5
  -4   5   2 212.534 69.3875   5
  -4   5   2 258.124 80.6660   4
  -4   5   1 1927.69 232.519   4
  -4   5   1 1440.85 192.060   3
  -4   5   1 1182.42 156.905   5
   4  -5   0 385.832 93.5122   5
  -4   5   0 260.500 74.8967   5
  -4   5   0 384.948 100.100   3
  -4   5  -1 294.462 98.7226   3
   4  -5   1 313.717 88.6519   5
  -4   5  -1 272.186 76.4007   5
  -4   5  -2 1045.03 187.603   3
   4  -5   2 1353.35 213.830   2
   4  -5   2 1407.11 183.909   5
   4  -5   3 2904.02 307.598   2
  -4   5  -3 2745.39 306.159   3
   4  -5   3 3109.61 298.862   5
   4  -5   4 2863.03 305.567   2
  -4   5  -4 3132.53 341.311   3
  -4   5  -5 881.307 188.261   3
   4  -5   5 564.800 138.019   2
  -4   5  -6 22.6127 54.3677   3
   4  -5   6 187.651 83.4965   2
  -4   5  -7 303.073 114.549   3
   4  -5   7 224.756 103.544   2
  -4   5  -8 94.8750 107.071   3
   4  -5   8 49.8117 74.7058   2
   4  -5   9 6800.78 533.101   2
   4  -5  10 2739.65 339.985   2
  -4   4  15 547.546 175.943   5
  -4   4  14 373.703 146.693   1
  -4   4  14 589.033 175.148   5
  -4   4  13 103.408 94.5937   1
  -4   4  13 25.0273 58.9648   5
  -4   4  12-37.6722 74.1948   1
  -4   4  12 168.833 95.5925   5
  -4   4  11 315.434 128.459   1
  -4   4  11 389.969 120.357   5
  -4   4  10 302.533 85.8051   3
  -4   4  10 242.184 95.8996   5
  -4   4   9 54.7842 37.7826   3
  -4   4   9 30.2305 47.5399   5
  -4   4   9-3.60514 63.8322   1
  -4   4   8 12091.7 730.391   1
  -4   4   8 11723.8 590.320   5
  -4   4   8 11169.1 526.350   3
  -4   4   7 2880.80 247.883   5
  -4   4   7 2450.06 221.468   3
  -4   4   6 6830.95 389.713   5
  -4   4   5 3613.42 261.634   5
  -4   4   4 6124.55 434.957   4
  -4   4   4 5163.93 313.549   5
  -4   4   3 6810.80 361.523   5
  -4   4   3 6367.96 450.569   4
  -4   4   3 7339.58 463.319   2
   4  -4  -3 8459.94 394.452   5
  -4   4   2 3234.73 301.378   4
  -4   4   2 4778.10 361.718   2
   4  -4  -2 4205.45 269.327   5
  -4   4   2 4366.48 271.568   5
   4  -4  -1 447.783 84.7056   5
  -4   4   1 418.044 130.573   2
  -4   4   1 360.251 92.5231   5
  -4   4   1 540.893 115.051   4
  -4   4   1 495.203 107.790   3
   4  -4   0 13.9878 52.4478   5
  -4   4   0 147.964 65.6414   3
  -4   4   0 162.375 68.8642   5
  -4   4   0 99.1134 56.1240   4
  -4   4  -1 2916.56 256.404   4
   4  -4   1 2806.27 276.948   2
  -4   4  -1 2687.49 263.117   3
  -4   4  -1 2443.34 217.801   5
   4  -4   2 1323.04 196.036   2
  -4   4  -2 1308.18 161.119   4
  -4   4  -2 1660.23 216.281   3
  -4   4  -3 14849.6 632.579   4
   4  -4   3 16492.2 767.975   2
  -4   4  -3 17038.5 794.477   3
   4  -4   3 16611.4 717.657   5
  -4   4  -4 3967.97 253.313   4
   4  -4   4 3103.64 307.763   2
  -4   4  -4 3066.25 325.200   3
   4  -4   4 3002.47 285.677   5
  -4   4  -5 816.531 171.766   3
   4  -4   5 837.080 156.079   5
  -4   4  -5 931.303 102.361   4
   4  -4   5 773.811 157.169   2
  -4   4  -6 668.034 164.994   3
   4  -4   6 780.414 163.386   2
  -4   4  -7 362.540 123.905   3
   4  -4   7 224.575 105.601   2
   4  -4   8 1706.79 249.615   2
  -4   4  -8 2831.11 368.469   3
  -4   4  -9 808.010 210.926   3
   4  -4   9 580.378 151.057   2
   4  -4  10-66.4408 76.9642   2
  -4   4 -10 105.051 50.5372   3
   4  -4  11 241.493 117.748   2
  -4   3  15-21.4639 43.9683   5
  -4   3  14 155.657 86.5713   5
  -4   3  14 42.6914 71.6636   1
  -4   3  13 42.8046 78.2235   1
  -4   3  13 77.0577 83.3525   5
  -4   3  12 2364.32 299.030   5
  -4   3  12 3442.36 407.370   1
  -4   3  11 5194.46 428.218   5
  -4   3  11 4642.10 471.602   1
  -4   3  10 199.991 118.402   1
  -4   3  10 240.124 71.9886   3
  -4   3  10 297.651 112.715   5
  -4   3   9 1631.28 255.293   1
  -4   3   9 1651.63 216.724   5
  -4   3   9 1703.70 176.577   3
  -4   3   8 68.3720 46.2001   3
  -4   3   8-17.6488 60.6481   5
  -4   3   7 3880.25 374.217   1
  -4   3   7 3742.01 320.637   2
  -4   3   7 3638.31 278.464   5
  -4   3   7 3394.20 232.852   3
  -4   3   6 11605.8 674.395   1
  -4   3   6 12778.2 641.122   2
  -4   3   6 14106.8 573.333   5
  -4   3   5 845.365 159.267   4
  -4   3   5 1067.63 168.759   2
  -4   3   5 704.966 113.589   5
  -4   3   4 4778.21 376.788   4
  -4   3   4 6412.95 410.268   2
  -4   3   4 6295.31 314.828   5
  -4   3   3 2874.46 269.412   4
  -4   3   3 2497.28 183.176   5
  -4   3   3 2667.82 253.242   2
  -4   3   2 2752.00 256.620   4
  -4   3   2 2255.39 198.521   3
  -4   3   2 2578.33 249.079   2
   4  -3  -2 3212.99 203.570   5
  -4   3   2 2496.75 178.875   5
   4  -3  -1 10.1608 32.8807   5
  -4   3   1 98.8645 71.4294   2
  -4   3   1 36.0649 38.8570   5
  -4   3   1 44.3665 41.5551   4
  -4   3   1 15.9892 39.1194   3
  -4   3   0 244.830 74.3694   3
   4  -3   0 79.2019 32.1430   5
  -4   3   0 148.486 52.2444   5
   4  -3   0 94.3469 66.8270   2
  -4   3   0 59.5265 43.6321   4
  -4   3   0 185.208 86.7313   2
  -4   3  -1 42.2684 59.3965   3
   4  -3   1 3.69478 36.9685   5
  -4   3  -1 198.734 91.5522   2
  -4   3  -1 117.061 48.2039   4
   4  -3   1 202.389 75.3676   2
  -4   3  -2 13666.6 550.888   4
   4  -3   2 13120.3 644.569   2
  -4   3  -2 13542.6 640.244   3
   4  -3   2 13598.3 568.107   5
  -4   3  -3 10244.9 421.307   4
   4  -3   3 10028.9 543.996   2
   4  -3   4 763.601 147.536   2
  -4   3  -4 797.644 151.807   3
   4  -3   4 881.581 145.946   5
  -4   3  -4 941.828 102.275   4
   4  -3   5 3305.84 297.318   5
  -4   3  -5 3213.19 166.642   4
   4  -3   5 3494.64 314.828   2
  -4   3  -5 2893.71 312.310   3
   4  -3   6 1808.65 229.756   2
  -4   3  -6 2670.44 305.769   3
   4  -3   6 2226.65 262.832   5
   4  -3   7 3676.24 347.862   2
  -4   3  -7 4050.94 401.008   3
   4  -3   8 1358.21 207.429   2
  -4   3  -8 1320.20 240.609   3
  -4   3  -9 399.033 136.583   3
   4  -3   9 510.254 143.021   2
   4  -3  10-98.4654 77.8483   2
  -4   3 -10-34.1798 50.4369   3
   4  -3  11 483.178 137.785   2
  -4   3 -11 612.173 186.974   3
   4  -3  12 52.0959 61.4882   2
  -4   2  15 429.108 157.698   1
  -4   2  14 268.055 123.513   1
  -4   2  13 126.880 82.0450   1
  -4   2  12 1982.09 298.546   1
  -4   2  11 635.643 168.516   1
  -4   2  10 4744.51 309.558   3
  -4   2  10 6024.78 507.732   1
  -4   2   9 4229.21 400.522   1
  -4   2   9 3208.93 230.427   3
  -4   2   8 70.6742 54.0002   5
  -4   2   8 34.8935 58.4545   1
  -4   2   8 36.1946 29.8123   3
  -4   2   7-30.0504 62.3012   1
  -4   2   7 26.9569 28.0022   3
  -4   2   7 72.4494 58.4049   5
  -4   2   6 1700.97 222.366   4
  -4   2   6 1838.47 206.221   2
  -4   2   6 1474.52 161.717   5
  -4   2   6 1837.74 143.355   3
  -4   2   5 3952.30 332.103   1
  -4   2   5 3046.78 296.309   4
  -4   2   5 3277.13 220.951   5
  -4   2   5 3496.18 281.516   2
  -4   2   4 18968.4 847.557   1
  -4   2   4 20129.8 812.402   2
  -4   2   4 20778.5 680.532   5
  -4   2   4 22760.8 893.021   4
  -4   2   3 18483.3 815.906   1
  -4   2   3 21478.1 825.760   2
  -4   2   3 20713.1 657.588   5
  -4   2   2 429.074 60.0860   5
  -4   2   2 526.844 106.845   4
  -4   2   2 576.514 109.875   1
  -4   2   2 276.551 62.0791   3
  -4   2   2 444.079 97.7657   2
  -4   2   1 1859.91 188.866   4
  -4   2   1 1796.15 160.527   3
  -4   2   1 1892.04 201.214   2
   4  -2  -1 1757.97 124.254   5
  -4   2   1 1684.67 120.541   5
  -4   2   0 6461.81 274.688   5
  -4   2   0 4678.09 312.592   4
  -4   2   0 4952.89 311.944   3
  -4   2   0 6749.94 402.357   2
   4  -2   0 6888.67 278.240   5
  -4   2  -1 38014.9 1162.41   3
  -4   2  -1 38963.7 1241.03   2
   4  -2   1 36002.5 1036.71   5
  -4   2  -2 11363.4 471.564   4
   4  -2   2 12966.2 598.872   2
  -4   2  -2 11018.2 545.187   3
   4  -2   2 13103.2 498.950   5
   4  -2   3 747.350 128.929   2
  -4   2  -3 641.733 83.8630   1
   4  -2   3 718.567 106.308   5
  -4   2  -3 784.038 88.1785   4
  -4   2  -3 690.872 127.623   3
  -4   2  -4 2369.72 137.704   4
   4  -2   4 2573.86 252.008   2
  -4   2  -4 2657.15 263.976   3
   4  -2   5-82.3613 81.3906   2
  -4   2  -5 12.7008 49.9352   3
   4  -2   5-15.1482 38.2455   5
   4  -2   6 8124.68 518.211   2
   4  -2   6 9063.94 524.734   5
   4  -2   7 7623.09 495.306   2
  -4   2  -7 7659.56 546.661   3
   4  -2   7 6714.43 472.649   5
   4  -2   8 211.540 88.7548   2
  -4   2  -8 260.750 105.196   3
  -4   2  -9 55.4571 64.2357   3
   4  -2   9 109.207 77.0767   2
   4  -2  10 302.336 115.039   2
  -4   2 -10 151.961 96.6024   3
   4  -2  11 23.8101 76.9082   2
  -4   2 -11 42.2020 75.0554   3
   4  -2  12 529.730 147.071   2
   4  -2  13 181.673 102.630   2
  -4   1  15 97.0972 91.8997   1
  -4   1  14 499.963 159.681   1
  -4   1  13 1667.97 278.829   1
  -4   1  12-23.4841 98.2582   1
  -4   1  11 1865.27 279.119   1
  -4   1  10 3345.49 237.945   3
  -4   1  10 3325.21 362.507   1
  -4   1   9 10515.1 645.036   1
  -4   1   9 9220.07 412.207   3
   4  -1  -8 3900.06 377.608   4
  -4   1   8 2670.82 185.376   3
  -4   1   8 3610.00 352.785   1
  -4   1   7 23.8321 21.6116   3
  -4   1   7 20.7501 60.8225   1
   4  -1  -7 47.7273 43.7049   4
  -4   1   6 676.053 127.563   4
   4  -1  -6 602.463 139.093   4
  -4   1   6 624.295 143.593   1
  -4   1   6 544.099 66.2486   3
  -4   1   6 442.318 98.8807   2
  -4   1   5 652.535 109.001   2
  -4   1   5 821.201 141.156   4
   4  -1  -5 547.285 125.381   4
  -4   1   5 759.913 144.700   1
  -4   1   5 737.619 73.9882   3
  -4   1   5 643.293 91.2633   5
  -4   1   4 3694.69 214.099   5
  -4   1   4 4515.38 331.670   4
  -4   1   4 4389.48 296.056   2
  -4   1   4 4070.73 326.221   1
  -4   1   3 2463.05 234.210   1
  -4   1   3 1739.19 195.444   4
   4  -1  -3 1874.82 208.630   4
  -4   1   3 2155.22 130.590   3
  -4   1   3 1878.67 189.072   2
  -4   1   3 1957.36 123.524   5
  -4   1   2 24046.8 870.086   1
  -4   1   2 23353.9 863.528   4
  -4   1   2 21621.1 634.333   5
  -4   1   2 25026.4 708.746   3
  -4   1   2 22994.0 847.319   2
  -4   1   1 2012.84 224.702   1
  -4   1   1 1660.25 170.031   4
  -4   1   1 1763.73 138.790   3
  -4   1   1 2506.59 235.681   2
  -4   1   1 1486.01 78.8229   5
  -4   1   0 28385.7 849.465   1
  -4   1   0 26269.7 828.978   4
  -4   1   0 29814.6 809.754   3
  -4   1   0 27288.6 896.827   2
  -4   1  -1 1848.56 164.664   1
  -4   1  -1 2162.18 171.358   4
  -4   1  -1 2782.56 242.433   2
  -4   1  -1 2556.35 195.981   3
   4  -1   1 2073.35 130.043   5
  -4   1  -2 808.246 120.206   3
  -4   1  -2 749.354 88.3615   4
  -4   1  -2 608.676 80.7404   1
   4  -1   2 924.714 95.4250   5
  -4   1  -3 5007.83 227.889   1
  -4   1  -3 4462.63 219.531   4
   4  -1   3 5384.85 336.069   3
  -4   1  -3 4970.50 328.465   3
   4  -1   3 5010.50 274.832   5
  -4   1  -4 154.812 25.0545   1
  -4   1  -4 182.002 73.1250   3
   4  -1   4 203.306 59.5150   5
   4  -1   4 298.185 83.1347   3
   4  -1   4 200.964 81.5316   2
   4  -1   5 66.3937 51.5857   3
   4  -1   5 11.1772 59.9854   2
  -4   1  -5-0.92074 68.6523   3
  -4   1  -6 1623.23 220.793   3
   4  -1   6 1667.93 212.814   2
   4  -1   6 1594.39 185.398   5
  -4   1  -7 989.957 178.353   3
   4  -1   7 1162.89 182.314   2
   4  -1   7 753.965 144.182   5
  -4   1  -8 268.121 106.747   3
   4  -1   8 479.290 138.737   2
   4  -1   9 5405.47 431.420   2
  -4   1  -9 5674.55 480.599   3
   4  -1  10 375.275 125.951   2
  -4   1 -10 296.555 106.942   3
   4  -1  11 331.140 123.098   2
  -4   1 -11 407.947 141.082   3
   4  -1  12 716.276 177.551   2
  -4   1 -12 920.685 216.952   3
   4  -1  13 225.630 114.393   2
   4  -1  14 853.881 205.641   2
  -4   0  15-12.9202 69.6288   1
  -4   0  14 17.7820 87.4323   1
  -4   0  13 765.265 184.363   1
  -4   0  12 4177.91 430.506   1
   4   0 -11 2962.94 361.044   4
  -4   0  11 2619.74 321.492   1
  -4   0  10 47.8503 37.8244   3
   4   0 -10 85.4376 83.7451   4
   4   0  -9 2245.53 300.430   4
  -4   0   9 2309.14 177.191   3
  -4   0   9 2750.86 306.327   1
   4   0  -8-3.56295 61.4943   4
  -4   0   8-11.7558 46.2869   1
  -4   0   8 39.6861 20.6595   3
  -4   0   7 9469.02 566.774   4
   4   0  -7 8614.83 556.828   4
  -4   0   7 10648.8 598.082   1
  -4   0   7 10130.6 360.291   3
  -4   0   6 18270.2 803.238   4
   4   0  -6 17549.3 800.000   4
  -4   0   6 16818.7 668.462   2
  -4   0   6 16912.5 501.888   3
  -4   0   6 16514.2 781.703   1
   4   0  -5 8937.93 495.280   4
  -4   0   5 8604.12 406.220   2
  -4   0   5 7093.39 224.434   3
   4   0  -4 2772.18 257.243   4
  -4   0   4 4024.33 261.926   2
  -4   0   3 2.28240 40.3245   2
  -4   0   3 33.3322 35.7888   1
  -4   0   3 54.2629 42.2793   4
   4   0  -3 24.2534 34.7968   4
  -4   0   3 17.1551 17.6745   5
  -4   0   2 460.129 37.8219   5
  -4   0   2 551.641 101.068   1
  -4   0   2 466.995 87.1875   2
  -4   0   2 384.020 85.1951   4
   4   0  -2 289.414 78.4969   4
  -4   0   2 519.392 49.4254   3
  -4   0   1 32832.7 919.102   4
  -4   0   1 34214.2 930.472   2
  -4   0   1 32924.3 926.818   1
  -4   0   0 60444.5 1727.78   1
  -4   0   0 60666.5 1729.38   4
  -4   0   0 60686.2 1651.13   3
  -4   0  -1 8345.15 382.592   4
   4   0   1 8997.70 390.569   3
  -4   0  -1 10354.0 410.801   1
   4   0   1 9763.62 289.147   5
  -4   0  -2 8383.40 421.435   3
  -4   0  -2 9574.91 376.790   4
   4   0   2 10328.7 436.636   3
  -4   0  -2 9692.65 372.961   1
   4   0   2 9390.79 339.779   5
  -4   0  -3 2597.87 147.490   1
  -4   0  -3 3474.26 257.580   3
   4   0   3 2790.64 177.903   5
  -4   0  -4 4755.37 327.362   3
   4   0   4 3952.34 286.748   3
   4   0   5 5549.68 365.437   3
  -4   0  -5 6209.87 397.578   3
   4   0   5 5269.66 372.162   2
  -4   0  -6 15299.2 698.008   3
   4   0   6 13994.6 663.832   3
  -4   0  -7 5590.32 418.148   3
  -4   0  -8 4715.96 400.943   3
  -4   0  -9 100.897 80.9688   3
  -4   0 -10 2558.00 320.914   3
  -4   0 -11 5053.54 486.170   3
  -4   0 -12 208.621 105.620   3
  -4   0 -13 224.757 126.253   3
   4   0  14-48.4935 70.6814   2
  -4  -1  15 428.846 157.363   1
  -4  -1  14 374.689 141.663   1
   4   1 -13 2932.66 393.480   4
  -4  -1  13 2687.60 352.896   1
   4   1 -12 750.521 129.563   3
   4   1 -12 1135.34 230.576   4
  -4  -1  12 862.696 200.551   1
  -4  -1  11 76.7783 67.6518   1
   4   1 -11 119.395 40.4962   3
   4   1 -11 248.355 101.065   4
   4   1 -10 154.992 48.1863   3
   4   1 -10 283.370 107.339   4
  -4  -1  10 197.900 91.9291   1
  -4  -1  10 163.748 51.2232   3
  -4  -1   9 62.9240 57.8750   1
   4   1  -9 118.728 51.7413   3
   4   1  -9 246.652 110.261   4
  -4  -1   9 216.338 57.3100   3
   4   1  -8 10649.5 625.490   4
  -4  -1   8 10493.3 417.385   3
  -4  -1   8 11420.2 644.659   1
   4   1  -7 15464.5 735.679   4
  -4  -1   7 13357.7 557.066   2
  -4  -1   7 13542.3 463.148   3
  -4  -1   7 15180.1 732.380   1
  -4  -1   6 17468.6 779.394   4
   4   1  -6 17705.7 781.427   4
  -4  -1   6 15075.0 598.925   2
  -4  -1   6 15869.4 747.510   1
   4   1  -5 2725.86 268.822   4
  -4  -1   5 2714.71 200.385   2
   4   1  -4 15976.4 687.537   1
   4   1  -4 15192.8 674.453   4
  -4  -1   4 13267.8 537.920   2
   4   1  -3 2278.48 233.342   1
   4   1  -3 3671.52 282.812   4
  -4  -1   3 3220.82 213.185   2
  -4  -1   3 2154.08 150.400   5
   4   1  -2 46525.1 1389.67   1
   4   1  -2 38264.9 1331.57   4
   4   1  -2 45490.5 1289.70   2
  -4  -1   2 41015.4 1338.15   1
  -4  -1   2 43181.1 1277.88   2
  -4  -1   2 41061.1 1130.91   5
   4   1  -1 11981.7 501.692   1
  -4  -1   1 10996.8 481.983   4
   4   1  -1 9416.94 460.674   4
   4   1  -1 11632.5 462.433   2
  -4  -1   1 11698.3 492.128   1
  -4  -1   1 12810.4 486.185   2
  -4  -1   1 8835.53 313.171   3
   4   1   0 473.950 85.9798   2
  -4  -1   0 512.236 63.0144   3
  -4  -1   0 409.220 79.1475   1
   4   1   0 620.328 94.9321   1
   4   1   0 376.355 76.5327   4
   4   1   0 406.992 56.1887   3
   4   1   1 6681.22 327.334   4
  -4  -1  -1 6693.65 325.361   1
   4   1   1 6048.50 293.267   3
   4   1   1 6706.49 331.161   1
   4   1   2 17482.8 575.659   4
  -4  -1  -2 17554.0 566.177   1
   4   1   2 17179.4 600.023   3
  -4  -1  -2 17234.4 603.411   3
   4   1   3 25582.3 709.618   4
  -4  -1  -3 24854.5 710.456   1
   4   1   3 24953.6 819.775   3
   4   1   4 1337.21 96.2336   4
  -4  -1  -4 1524.33 174.942   3
   4   1   5 1583.53 182.206   3
  -4  -1  -5 1390.97 175.144   3
   4   1   6 153.488 78.2163   3
  -4  -1  -6 644.804 133.941   3
   4   1   7 8976.32 516.096   3
  -4  -1  -7 8350.10 513.494   3
  -4  -1  -8 23202.5 999.444   3
  -4  -1  -9 13551.1 752.358   3
  -4  -1 -10 146.974 97.3332   3
  -4  -1 -11 2.94382 90.9799   3
  -4  -1 -12 2197.27 330.521   3
  -4  -1 -13 1842.76 311.057   3
  -4  -2  14 503.868 166.242   1
   4   2 -14 251.896 123.119   4
   4   2 -13 847.597 207.264   4
  -4  -2  13 1077.46 218.733   1
   4   2 -12 88.6180 49.0996   3
   4   2 -12 103.002 50.9897   4
  -4  -2  12 155.844 74.9572   1
   4   2 -11 269.740 72.1800   3
   4   2 -11 156.094 88.4972   4
  -4  -2  11 206.342 97.3639   1
   4   2 -10 73.6447 34.6019   3
   4   2 -10 23.1466 46.9961   4
  -4  -2  10 55.5914 76.7012   1
   4   2  -9 39.9691 42.7719   3
   4   2  -9 1.50747 51.7385   4
  -4  -2   9-57.5069 77.1930   1
  -4  -2   8 351.728 105.931   5
   4   2  -8 229.803 51.1765   3
  -4  -2   8 207.005 91.9380   1
   4   2  -8 112.550 79.8835   4
  -4  -2   8 212.122 58.1682   2
   4   2  -7 11347.8 624.936   4
  -4  -2   7 9589.40 407.867   2
  -4  -2   7 10023.6 588.884   1
   4   2  -7 9626.81 386.209   3
  -4  -2   7 9724.38 531.229   5
  -4  -2   6 622.056 136.316   1
  -4  -2   6 722.904 129.473   5
   4   2  -6 661.057 138.393   4
  -4  -2   6 722.798 97.7607   2
   4   2  -6 573.248 65.1838   3
   4   2  -6 533.118 127.196   1
   4   2  -5 13579.2 403.256   3
   4   2  -5 13318.4 663.481   4
  -4  -2   5 14272.2 508.243   2
  -4  -2   5 13466.5 575.675   5
   4   2  -4 4196.86 327.250   1
   4   2  -4 4727.16 340.115   4
  -4  -2   4 4767.17 244.996   2
  -4  -2   4 4444.02 268.950   5
   4   2  -3 13014.3 605.879   1
   4   2  -3 11998.2 577.027   4
  -4  -2   3 12720.8 473.044   2
  -4  -2   3 13166.7 484.994   5
   4   2  -2 4405.00 303.371   4
   4   2  -2 5001.88 262.433   2
  -4  -2   2 6314.30 288.794   2
  -4  -2   2 5064.59 233.025   5
   4   2  -2 4789.34 325.266   1
  -4  -2   1 129.165 35.2371   5
   4   2  -1 624.321 106.785   1
   4   2  -1 500.790 99.4381   4
   4   2  -1 227.661 39.1127   3
  -4  -2   1 668.212 113.265   1
   4   2  -1 322.451 88.4078   2
   4   2   0 349.984 81.8982   1
   4   2   0 45.9243 69.3662   2
   4   2   0 169.601 39.8382   3
   4   2   0 24.7221 24.6305   5
   4   2   0 322.727 77.7751   4
  -4  -2   0 115.091 44.7410   3
  -4  -2   0 361.148 81.8867   1
  -4  -2   0 38.8596 18.0990   5
  -4  -2  -1 7377.76 361.965   1
   4   2   1 8220.71 376.830   4
   4   2   1 7362.25 318.811   3
   4   2   1 8410.83 394.195   2
   4   2   1 8631.98 272.768   5
   4   2   1 7666.19 369.081   1
  -4  -2  -1 8659.58 334.767   3
   4   2   2 12551.1 450.660   4
  -4  -2  -2 13565.2 470.390   1
   4   2   2 13082.0 383.938   5
  -4  -2  -2 14201.4 482.253   3
   4   2   2 11575.7 443.629   3
   4   2   2 13451.1 463.983   1
   4   2   3 2201.52 148.291   4
   4   2   3 1795.28 162.988   3
   4   2   3 1329.24 121.508   5
   4   2   3 1391.25 122.040   1
  -4  -2  -3 1484.01 153.723   3
   4   2   4 15778.4 538.766   1
  -4  -2  -4 17197.4 686.176   3
   4   2   5 1924.06 114.161   4
   4   2   5 1699.41 187.366   3
   4   2   5 2219.05 119.089   1
  -4  -2  -5 1900.76 206.448   3
   4   2   6 10313.8 517.776   3
  -4  -2  -6 7868.23 478.902   3
   4   2   7 5760.59 402.297   3
  -4  -2  -7 6570.46 438.835   3
  -4  -2  -8 428.141 129.505   3
  -4  -2  -9 2321.49 282.544   3
  -4  -2 -10 46.0326 60.7926   3
  -4  -2 -11 18.1020 47.6701   3
  -4  -2 -12 70.0313 59.0072   3
  -4  -2 -13 458.146 145.280   3
  -4  -2 -14 86.9141 104.100   3
  -4  -3  14 1172.39 246.475   1
   4   3 -14 1102.13 256.101   4
  -4  -3  13 1108.50 230.536   1
   4   3 -13 1257.09 258.918   4
   4   3 -12 168.188 71.7488   3
  -4  -3  12 176.421 104.291   1
   4   3 -12 137.025 81.4949   4
   4   3 -11 556.069 114.763   3
   4   3 -11 372.557 130.111   4
  -4  -3  11 496.206 150.290   1
   4   3 -10 158.209 62.0733   3
   4   3 -10 119.521 97.1649   4
  -4  -3  10 96.9900 91.0308   1
   4   3  -9 4241.14 405.728   4
  -4  -3   9 4058.79 394.045   1
  -4  -3   9 4049.01 225.700   2
   4   3  -9 4195.32 291.325   3
   4   3  -8 4989.78 435.835   4
  -4  -3   8 5884.96 458.982   1
  -4  -3   8 5565.66 262.645   2
   4   3  -8 6321.33 335.053   3
  -4  -3   7 124.891 51.8905   5
   4   3  -7 178.799 50.5439   3
  -4  -3   7 120.403 35.0082   2
   4   3  -7 164.012 60.6831   4
  -4  -3   7 267.465 101.113   1
   4   3  -6 5779.23 423.165   1
   4   3  -6 5249.69 399.143   4
  -4  -3   6 4955.40 390.445   1
  -4  -3   6 5041.25 226.902   2
   4   3  -6 4537.39 241.191   3
  -4  -3   6 5014.41 355.907   5
   4   3  -5 5425.56 388.982   4
  -4  -3   5 4551.10 361.602   1
  -4  -3   5 4692.28 218.777   2
   4   3  -5 5170.37 229.922   3
  -4  -3   5 4857.43 326.783   5
   4   3  -5 5681.99 404.482   1
   4   3  -4 9.96051 41.1637   1
   4   3  -4 40.9346 22.8473   3
  -4  -3   4 62.5585 40.3095   5
  -4  -3   4 72.3585 32.3938   2
   4   3  -4 43.7088 38.1487   4
   4   3  -3 8847.45 503.769   4
   4   3  -3 10841.3 326.343   3
   4   3  -3 10593.2 542.870   1
  -4  -3   3 10431.2 456.119   5
  -4  -3   2 225.845 50.3758   5
   4   3  -2 177.820 66.6734   4
   4   3  -2 156.405 25.9055   3
   4   3  -2 167.936 64.8234   1
   4   3  -2 183.326 44.9161   2
   4   3  -1 9863.71 454.353   4
  -4  -3   1 8145.67 328.260   5
   4   3  -1 8678.55 341.174   2
   4   3  -1 8320.75 425.073   1
   4   3  -1 6655.45 263.417   3
   4   3  -1 7982.86 327.186   5
   4   3   0 11314.6 478.920   4
  -4  -3   0 10408.2 467.449   1
   4   3   0 9749.56 450.418   1
   4   3   0 9713.36 392.193   2
  -4  -3   0 10110.7 351.980   5
   4   3   0 8964.14 348.229   5
   4   3   1 65.5875 32.4775   5
   4   3   1 68.1408 30.7554   1
  -4  -3  -1 203.590 85.9020   1
   4   3   1 46.5293 29.5534   3
  -4  -3  -1 45.6772 28.9757   5
   4   3   2 9233.59 424.013   1
  -4  -3  -2 7961.91 384.576   3
   4   3   3 14449.5 536.669   5
   4   3   3 17659.0 588.300   1
   4   3   3 14496.4 581.623   3
  -4  -3  -3 17137.0 611.127   3
   4   3   4 16693.4 413.531   1
   4   3   4 14261.9 436.188   5
  -4  -3  -4 16307.6 514.233   3
   4   3   5 2859.14 177.463   1
   4   3   5 3646.53 247.584   5
  -4  -3  -5 3818.48 279.379   3
   4   3   6 14259.5 473.408   1
   4   3   6 13135.5 633.161   3
  -4  -3  -6 13662.9 637.228   3
   4   3   7 297.286 93.4857   3
  -4  -3  -7 217.928 79.9157   3
   4   3   7 115.784 35.6808   1
   4   3   8 1474.18 101.513   1
  -4  -3  -8 1433.37 201.794   3
   4   3   9 1376.85 89.4847   1
   4   3   9 1299.34 84.4460   1
   4   3   9 1264.82 82.7712   4
  -4  -3  -9 1145.74 196.072   3
  -4  -3 -10 507.215 130.295   3
  -4  -3 -11 13.3760 69.7347   3
  -4  -3 -12 4117.66 427.924   3
  -4  -3 -13 295.082 114.158   3
  -4  -3 -14 126.203 80.3455   3
  -4  -4  14 290.009 144.498   1
   4   4 -14 376.830 151.172   4
  -4  -4  13 118.412 89.4063   1
   4   4 -13-118.003 94.7015   4
  -4  -4  12 1042.33 236.656   1
   4   4 -12 513.496 150.254   4
   4   4 -11 3047.82 369.350   4
  -4  -4  11 2681.96 347.428   1
   4   4 -11 2867.62 281.357   3
   4   4 -10 97.6882 57.3548   3
  -4  -4  10 127.319 91.9295   1
   4   4 -10 143.081 93.4492   4
   4   4  -9 2594.75 314.336   4
  -4  -4   9 2515.81 304.908   1
   4   4  -9 2039.69 206.675   3
  -4  -4   8 1166.27 213.462   1
   4   4  -8 1322.62 213.589   4
   4   4  -8 1319.22 155.860   3
   4   4  -7 1048.09 189.964   4
  -4  -4   7 1120.28 195.769   1
   4   4  -7 1103.94 136.132   3
   4   4  -6 1602.38 219.298   4
  -4  -4   6 2313.79 264.176   1
   4   4  -6 1217.38 132.091   3
  -4  -4   6 2207.23 238.726   5
   4   4  -5 5637.66 408.486   4
  -4  -4   5 4964.60 389.975   1
   4   4  -5 5157.23 268.796   3
  -4  -4   5 5534.18 376.527   5
   4   4  -5 5649.70 412.207   1
  -4  -4   4 2875.31 245.685   5
   4   4  -4 2688.63 266.213   1
   4   4  -4 3511.96 301.741   4
  -4  -4   4 2553.41 267.232   1
   4   4  -4 2258.11 157.346   3
   4   4  -3 2220.45 239.870   4
   4   4  -3 2189.78 142.159   3
   4   4  -3 2404.50 239.535   1
  -4  -4   3 2469.65 210.759   5
   4   4  -2 2819.19 147.830   2
   4   4  -2 2704.74 249.426   1
  -4  -4   2 2830.15 215.354   5
   4   4  -2 3135.52 221.711   5
   4   4  -1 7751.40 365.693   5
   4   4  -1 7482.64 429.104   1
   4   4  -1 7887.08 311.171   2
  -4  -4   1 7983.16 371.068   5
   4   4   0 19708.5 652.898   2
   4   4   0 19157.5 761.610   1
  -4  -4   0 17716.9 658.994   5
   4   4   0 20343.3 689.817   5
   4   4   1 11109.1 437.941   3
   4   4   1 11737.9 521.613   1
  -4  -4  -1 11376.5 443.112   5
   4   4   1 11706.8 455.808   5
   4   4   2 12931.6 561.664   1
  -4  -4  -2 12659.7 511.283   5
   4   4   2 13447.3 515.081   5
   4   4   3 5148.59 300.364   3
   4   4   3 5345.39 303.976   1
   4   4   3 4645.44 267.590   5
   4   4   4 13431.3 538.541   1
  -4  -4  -4 13061.6 561.999   3
   4   4   4 13667.4 539.809   5
   4   4   5 15564.7 616.596   5
   4   4   5 14260.6 558.473   1
  -4  -4  -5 13650.4 609.329   3
   4   4   6 360.826 90.7044   3
  -4  -4  -6 392.079 92.7329   3
   4   4   6 281.650 88.4218   5
   4   4   7 1641.39 195.329   5
   4   4   7 1637.93 201.226   3
  -4  -4  -7 1635.01 199.090   3
   4   4   8 386.148 105.121   3
  -4  -4  -8 285.375 86.3450   3
   4   4   8 212.618 88.4552   5
  -4  -4  -9 5318.14 414.341   3
   4   4  10 2931.90 197.896   4
  -4  -4 -10 3175.37 330.000   3
   4   4  11 1678.92 140.624   1
   4   4  11 1266.91 120.339   4
  -4  -4 -11 1404.07 230.852   3
  -4  -4 -12-84.1343 85.1166   3
   4   4  12 8.38930 23.8292   1
  -4  -4 -13 146.899 85.6936   3
  -4  -4 -14 828.346 203.658   3
  -4  -4 -15 179.032 92.2265   3
   4   5 -13-35.2373 62.2339   4
   4   5 -12 158.336 98.0284   4
   4   5 -11 313.443 96.4232   3
   4   5 -11 248.599 121.705   4
  -4  -5  11 318.660 153.639   1
  -4  -5  10 3128.48 392.604   1
   4   5 -10 3184.64 375.945   4
   4   5 -10 3375.93 304.671   3
   4   5  -9 4964.09 453.869   4
  -4  -5   9 5719.59 499.656   1
   4   5  -9 5224.37 371.548   3
  -4  -5   8 1459.57 250.041   1
   4   5  -8 1068.23 192.462   4
   4   5  -8 1459.58 183.170   3
  -4  -5   7 1768.84 258.475   1
   4   5  -7 1440.28 229.674   4
   4   5  -7 1578.44 175.311   3
   4   5  -6 542.901 97.7759   3
  -4  -5   6 672.540 171.619   1
   4   5  -6 607.354 145.143   4
   4   5  -5 1845.78 238.122   4
  -4  -5   5 2489.71 296.179   1
   4   5  -5 1960.77 174.843   3
  -4  -5   5 2275.41 248.646   5
   4   5  -4 596.841 88.6839   3
  -4  -5   4 560.764 115.245   5
  -4  -5   4 776.905 170.910   1
   4   5  -4 580.256 122.332   1
   4   5  -4 672.878 139.885   4
  -4  -5   3 6760.19 458.280   1
   4   5  -3 7069.55 336.037   3
   4   5  -3 6547.49 439.330   1
  -4  -5   3 7102.33 415.223   5
  -4  -5   2 497.739 98.0770   5
   4   5  -2 498.381 98.6215   5
   4   5  -2 361.412 92.2611   1
   4   5  -1 13819.2 645.711   1
   4   5  -1 13991.4 450.340   2
  -4  -5   1 13833.3 586.911   5
   4   5  -1 14805.2 598.513   5
   4   5   0 1962.41 205.468   1
  -4  -5   0 1532.59 154.129   5
   4   5   0 1545.45 158.657   5
   4   5   1 28322.4 985.847   1
  -4  -5  -1 28478.6 903.577   5
   4   5   1 27710.2 907.114   5
  -4  -5  -2 212.118 58.3846   5
   4   5   2 140.909 44.0326   5
   4   5   2 255.219 94.1939   1
   4   5   2 159.293 51.9011   3
   4   5   3 990.350 136.241   5
   4   5   3 1225.05 168.815   1
  -4  -5  -3 1164.72 139.887   5
   4   5   3 1008.61 138.341   3
   4   5   4 6241.33 364.913   1
   4   5   4 5710.18 338.961   5
   4   5   5 74.8150 54.6059   5
   4   5   5 64.6404 49.0345   3
   4   5   6 98.9539 49.3113   5
   4   5   6 96.8768 51.7961   3
  -4  -5  -7 896.749 153.257   3
   4   5   7 1349.80 184.965   3
   4   5   7 878.398 148.244   5
  -4  -5  -8 30.0189 52.9868   3
   4   5   8 82.9112 50.9050   5
  -4  -5  -9 486.741 125.458   3
   4   5   9 736.420 154.382   5
   4   5  10 6256.18 472.756   5
  -4  -5 -10 6514.38 484.777   3
   4   5  11 765.799 115.493   4
  -4  -5 -11 390.530 122.631   3
   4   5  11 559.063 141.929   5
  -4  -5 -12 1546.47 251.191   3
   4   5  12 1734.97 262.122   5
  -4  -5 -13 1604.25 272.197   3
   4   5  13 1504.34 265.317   5
  -4  -5 -14 716.631 177.866   3
   4   5  14 690.719 185.296   5
  -4  -5 -15 1208.66 257.663   3
   4   5  15 1372.69 267.045   5
   4   6 -12-26.5759 76.6547   4
   4   6 -11-47.5805 63.8151   4
   4   6 -10 84.7445 56.6143   3
   4   6 -10 27.8440 53.9477   4
   4   6  -9 996.809 171.764   3
   4   6  -9 738.912 172.471   4
   4   6  -8 1732.27 266.579   4
   4   6  -8 2164.23 236.715   3
   4   6  -7 8394.25 589.556   4
   4   6  -7 9246.68 502.028   3
   4   6  -6 1181.50 213.574   4
   4   6  -6 1388.51 171.465   3
   4   6  -5 118.095 81.8653   3
   4   6  -5 92.9568 89.9068   4
   4   6  -4 52.5270 41.8123   3
  -4  -6   4 109.095 75.2897   5
   4   6  -3 5462.74 407.437   1
  -4  -6   3 4684.33 359.357   5
   4   6  -3 4310.53 345.253   5
   4   6  -2 18371.4 817.547   1
  -4  -6   2 17799.3 762.300   5
   4   6  -2 17188.3 751.626   5
   4   6  -1 16443.6 736.434   1
   4   6  -1 15851.0 679.605   5
   4   6  -1 14669.6 464.456   2
  -4  -6   1 16810.6 694.530   5
  -4  -6   0-27.0210 37.3149   5
   4   6   0 26.0878 38.1700   5
   4   6   0 62.1242 68.9439   1
   4   6   1 2422.12 257.891   1
  -4  -6  -1 1816.97 189.683   5
   4   6   1 2257.28 255.072   5
   4   6   2 2299.45 241.074   1
  -4  -6  -2 2049.98 199.213   5
   4   6   2 2424.77 220.131   5
   4   6   3 44231.0 1440.32   1
  -4  -6  -3 44126.1 1378.70   5
   4   6   3 42152.8 1363.79   5
   4   6   4 602.429 112.239   3
   4   6   4 537.752 112.230   5
  -4  -6  -4 528.276 103.940   5
   4   6   5 86.7197 99.8821   5
   4   6   5 46.7263 47.5387   3
   4   6   6 797.200 142.167   5
   4   6   6 1137.65 170.180   3
   4   6   7 325.546 116.683   5
   4   6   7 524.517 122.300   3
   4   6   8 1737.30 221.350   5
   4   6   9 13688.5 722.402   5
   4   6  10 3156.58 339.284   5
  -4  -6 -11 1287.61 226.744   3
   4   6  11 1113.09 221.100   5
  -4  -6 -12 162.678 89.1160   3
   4   6  12 121.619 95.2075   5
  -4  -6 -13 1676.33 274.740   3
   4   6  13 1835.29 285.413   5
   4   6  14 2450.13 347.036   5
  -4  -6 -14 2257.97 330.060   3
  -4  -6 -15 694.068 188.439   3
   4   6  15 537.433 174.033   5
   4   7 -11 0.44903 69.4151   4
   4   7 -10 738.473 163.169   3
   4   7 -10 634.944 174.121   4
   4   7  -9 577.492 141.965   3
   4   7  -9 515.957 146.827   4
   4   7  -8 1686.83 269.525   4
   4   7  -8 1655.67 221.969   3
   4   7  -7 192.347 74.5599   3
   4   7  -7 155.988 98.3396   4
   4   7  -6 2384.68 309.551   4
   4   7  -6 2781.17 265.852   3
   4   7  -5 2164.20 224.863   3
   4   7  -4 1618.27 188.479   3
  -4  -7   3 7222.66 481.335   5
   4   7  -3 5826.29 441.278   5
  -4  -7   2 384.712 106.055   5
   4   7  -2 266.520 80.1444   5
   4   7  -1 2652.33 284.136   1
   4   7  -1 2491.30 258.240   5
  -4  -7   1 2530.51 258.356   5
   4   7   0 1389.66 201.976   1
  -4  -7   0 1551.46 191.073   5
   4   7   0 1446.53 192.019   5
  -4  -7  -1 50.5360 58.3093   5
   4   7   1-87.7783 42.4605   5
   4   7   1 79.0665 62.1524   1
  -4  -7  -2 60.4977 36.6468   5
   4   7   2 24.2231 45.2428   5
   4   7   2 160.479 95.8476   1
  -4  -7  -3 328.467 93.8458   5
   4   7   3 221.015 81.3319   5
   4   7   4 313.985 93.3966   5
   4   7   4 537.084 111.033   3
  -4  -7  -4 437.717 106.467   5
   4   7   5 1186.76 173.546   5
  -4  -7  -5 1509.19 191.270   5
   4   7   5 1468.12 190.141   3
   4   7   6 3295.15 296.988   5
   4   7   6 3527.64 310.771   3
   4   7   7 24.4457 43.3925   5
   4   7   8 2966.81 294.286   5
   4   7   9 1150.70 195.292   5
   4   7  10 1407.38 231.142   5
   4   7  11 2447.56 314.925   5
   4   7  12 718.266 183.167   5
   4   7  13 1316.63 248.584   5
   4   7  14 100.452 91.7468   5
   4   7  15 268.755 121.267   5
   4   8 -10 606.877 188.997   4
   4   8  -9 505.355 133.381   3
   4   8  -9 565.263 171.829   4
   4   8  -8 58.3046 45.3162   3
   4   8  -8 16.3235 64.8263   4
   4   8  -7 1.34587 31.2175   3
   4   8  -7 1.91038 51.4444   4
   4   8  -6 1148.88 218.229   4
   4   8  -6 1124.46 184.098   3
   4   8  -5 58.9698 46.9507   3
   4   8  -4 10829.0 578.048   3
   4   8  -3 3542.49 354.496   5
   4   8  -2 3004.61 321.091   5
   4   8  -1 953.623 174.515   5
  -4  -8   0 2685.52 277.751   5
   4   8   0 2686.49 288.170   5
  -4  -8  -1 629.435 123.966   5
   4   8   1 539.841 115.893   5
   4   8   2 2696.97 301.794   1
  -4  -8  -2 2565.86 262.013   5
   4   8   2 2603.15 266.464   5
  -4  -8  -3 2924.77 277.942   5
   4   8   3 2864.66 283.313   5
   4   8   4 471.557 118.025   5
  -4  -8  -4 502.567 123.155   5
  -4  -8  -5 3567.80 326.722   5
   4   8   5 3208.18 303.085   5
   4   8   5 3007.83 295.162   3
   4   8   6 290.045 88.9858   5
  -4  -8  -6 312.137 103.614   5
   4   8   7 7394.49 492.801   5
   4   8   8 1384.89 214.508   5
   4   8   9 395.685 127.676   5
   4   8  10 841.684 186.835   5
   4   8  11 142.068 82.5100   5
   4   8  12 907.374 194.316   5
   4   8  13-36.9890 76.0466   5
   4   8  14 739.494 201.530   5
   4   8  15-101.705 75.4766   5
   4   9  -9 169.473 88.1156   3
   4   9  -9 418.530 157.591   4
   4   9  -8 787.043 172.164   3
   4   9  -8 669.002 192.134   4
   4   9  -7 392.237 120.363   3
   4   9  -7 244.046 119.775   4
   4   9  -6 178.735 80.4177   3
   4   9  -5 2767.06 298.043   3
   4   9  -4 1674.74 228.039   3
   4   9  -3 422.636 137.392   5
   4   9  -2 496.536 136.122   5
   4   9  -1 40.9047 47.3715   5
   4   9  -1 68.0768 20.8737   2
   4   9   0 1043.91 192.258   5
   4   9   1 830.475 163.142   5
   4   9   2 8.89168 52.8289   5
   4   9   3 1718.84 233.480   5
   4   9   4 986.680 182.062   5
   4   9   5 1055.11 186.799   5
   4   9   6 969.979 178.429   5
   4   9   7 428.627 125.692   5
   4   9   8 1684.87 245.296   5
   4   9   9 2026.77 275.734   5
   4   9  10 18.0220 53.9610   5
   4   9  11-25.9939 59.5292   5
   4   9  12 704.521 180.654   5
   4   9  13 168.979 89.9923   5
   4   9  14 688.506 195.772   5
   4  10  -8 1471.18 251.285   3
   4  10  -8 1266.07 271.375   4
   4  10  -7-18.3400 67.7083   3
   4  10  -7 143.158 94.4481   4
   4  10  -6 655.041 163.455   3
   4  10  -5 309.397 111.278   3
   4  10  -4 87.0948 57.2381   3
   4  10  -3 424.923 145.364   5
   4  10  -3 692.568 162.977   3
   4  10  -2 1282.26 235.464   5
   4  10  -1-5.18702 46.6448   5
   4  10   0 3795.15 215.635   2
   4  10   0 3679.50 383.604   5
   4  10   1 1396.65 229.697   5
   4  10   2 205.287 94.6722   5
   4  10   3 5284.08 450.641   5
   4  10   4-3.70580 76.5938   5
   4  10   5 3035.24 331.019   5
   4  10   6 2886.80 322.170   5
   4  10   7-49.6073 72.4037   5
   4  10   8 599.835 155.010   5
   4  10   9 101.021 43.4886   5
   4  10  10-127.528 102.489   5
   4  10  11 75.2369 58.6552   5
   4  10  12 731.103 176.839   5
   4  10  13 23.2132 71.6663   5
   4  10  14 77.6870 88.6781   5
   4  11  -7 784.424 187.373   3
   4  11  -6 1078.03 220.038   3
   4  11  -5-27.0240 49.1151   3
   4  11  -4 5.45766 55.3339   3
   4  11  -3 332.773 139.870   5
   4  11  -3 238.916 98.3186   3
   4  11  -2 17.9481 62.2273   5
   4  11  -1 251.527 106.711   5
   4  11   0 3766.71 414.671   5
   4  11   1 300.046 131.213   5
   4  11   2 4376.19 440.698   5
   4  11   3-0.69946 60.9333   5
   4  11   4 1059.22 201.772   5
   4  11   5 560.607 157.389   5
   4  11   6-107.932 76.7049   5
   4  11   7 68.8508 59.5774   5
   4  11   8 159.695 104.235   5
   4  11   9 665.957 174.695   5
   4  11  10 30.2854 81.1853   5
   4  11  11 411.449 147.924   5
   4  11  12-111.174 79.1368   5
   4  11  13 516.460 162.044   5
   4  12  -5 134.281 83.5651   3
   4  12  -4 158.031 100.272   3
   4  12  -3 122.969 88.2289   5
   4  12  -3 177.772 101.491   3
   4  12  -2 109.732 101.910   5
   4  12  -1 124.421 108.245   5
   4  12   0 310.509 138.512   5
   4  12   1 5135.45 511.900   5
   4  12   2 4367.81 465.350   5
   4  12   3 30.1972 63.1620   5
   4  12   4 525.348 156.113   5
   4  12   5 311.912 123.737   5
   4  12   6 3323.12 397.222   5
   4  12   7 4202.91 456.323   5
   4  12   8 5321.65 509.485   5
   4  12   9 946.546 213.612   5
   4  12  10 336.811 117.935   5
   4  12  11 67.3985 81.8410   5
   4  12  12 2437.59 364.912   5
   4  13  -3 415.166 146.194   3
   4  13  -2 564.835 167.473   3
   4  13   0 544.957 171.115   5
   4  13   1 89.9114 103.706   5
   4  13   2-155.804 98.8691   5
   4  13   3 28.7928 65.4146   5
   4  13   4 630.657 173.038   5
   4  13   5-42.4165 69.5025   5
   4  13   6 405.283 149.981   5
   4  13   7 819.533 203.205   5
   4  13   8 75.9820 95.5956   5
   4  13   9 1115.94 244.162   5
   4  13  10 486.084 183.761   5
   4  14   5 172.710 130.085   5
  -5  10   5 345.288 137.242   3
  -5  10   4 266.945 126.242   3
  -5   9   5 54.2619 59.4895   3
  -5   9   4-13.3242 77.8589   3
  -5   9   3 401.695 138.591   3
  -5   9   2-19.1937 59.4892   3
  -5   9   1 7.85174 60.2876   3
  -5   9   0 1064.39 230.429   3
  -5   8   9 436.205 137.130   5
  -5   8   8 212.732 94.2347   5
  -5   8   7 658.483 150.883   5
  -5   8   6 140.444 79.4479   5
  -5   8   5 72.1361 61.2887   5
  -5   8   4 2413.03 306.946   3
  -5   8   4 2321.53 279.711   5
  -5   8   3 983.956 179.634   5
  -5   8   3 996.052 204.641   3
  -5   8   2-86.5888 84.7744   5
  -5   8   2 8.45586 53.0037   3
  -5   8   1 901.835 178.349   5
  -5   8   1 806.657 191.080   3
  -5   8   0-30.7738 65.2745   3
  -5   8  -1 850.665 200.676   3
  -5   8  -2 1894.55 308.113   3
  -5   7  11 1885.00 266.185   5
  -5   7  10 2603.28 387.676   1
  -5   7  10 2101.75 272.145   5
  -5   7   9 54.2210 55.6774   5
  -5   7   8-27.8402 49.7693   5
  -5   7   7-14.6112 46.6242   5
  -5   7   6 64.6752 42.8885   5
  -5   7   5 4603.48 366.165   5
  -5   7   4 10919.4 663.008   3
  -5   7   4 12908.6 658.916   5
  -5   7   3 1346.07 217.222   3
  -5   7   3 1744.50 218.507   5
  -5   7   2 3050.07 335.270   3
  -5   7   2 3765.23 333.168   5
  -5   7   1 118.663 84.0553   3
  -5   7   1 197.909 88.2934   5
  -5   7   0 4752.93 440.375   3
  -5   7   0 4853.04 392.532   5
  -5   7  -1 4887.72 460.244   3
  -5   7  -2 1215.68 234.607   3
  -5   7  -3 229.470 110.255   3
  -5   7  -4 436.094 148.743   3
  -5   6  13 260.190 112.575   5
  -5   6  12 440.636 119.734   5
  -5   6  11 175.021 83.8439   5
  -5   6  10 37.7934 50.7319   5
  -5   6  10-5.32481 79.3005   1
  -5   6   9 753.086 150.385   5
  -5   6   9 863.711 217.266   1
  -5   6   8 1395.56 193.051   5
  -5   6   7 234.190 82.3000   5
  -5   6   6 1227.34 177.294   5
  -5   6   5 2407.99 245.293   5
  -5   6   4 13.4497 33.7220   5
   5  -6  -3 1786.44 206.799   5
  -5   6   3 1841.45 233.869   3
  -5   6   3 2048.68 222.384   5
  -5   6   2 4346.14 377.895   3
   5  -6  -2 4829.48 353.440   5
  -5   6   2 4834.29 352.008   5
   5  -6  -1 273.147 78.7324   5
  -5   6   1 288.775 98.0203   3
  -5   6   1 372.416 95.9286   5
  -5   6   0 5536.92 451.603   3
  -5   6   0 5665.16 400.043   5
  -5   6  -1 163.854 79.4231   3
  -5   6  -2 354.807 106.329   3
  -5   6  -3 34.0801 66.1164   3
  -5   6  -4 470.235 150.063   3
  -5   6  -5 94.2468 86.0139   3
   5  -6   5 186.014 85.2940   2
  -5   6  -6 1289.79 249.910   3
   5  -6   6 1332.91 241.240   2
   5  -6   7 1071.03 213.726   2
  -5   5  14 629.651 169.703   5
  -5   5  13 1456.62 239.700   5
  -5   5  12 1392.70 230.402   5
  -5   5  12 1221.96 278.447   1
  -5   5  11 1265.31 207.195   5
  -5   5  11 1719.13 308.808   1
  -5   5  10 1246.50 195.657   5
  -5   5   9 99.1309 63.7479   5
  -5   5   9 242.691 123.190   1
  -5   5   8 795.228 146.151   5
  -5   5   8 689.997 201.040   1
  -5   5   7 2744.34 258.941   5
  -5   5   6 10134.8 524.196   5
  -5   5   5 982.028 142.823   5
  -5   5   4 504.724 99.9090   5
  -5   5   3 3647.37 310.831   3
  -5   5   3 3708.60 277.153   5
  -5   5   2 1257.59 157.863   5
  -5   5   2 907.732 157.557   3
  -5   5   1 2947.28 301.305   4
  -5   5   1 2697.61 279.030   3
  -5   5   1 3517.63 269.465   5
  -5   5   0 6187.36 436.197   4
  -5   5   0 7125.16 479.041   3
   5  -5   0 6359.67 387.423   5
  -5   5   0 6325.50 390.745   5
  -5   5  -1 1133.82 200.094   3
  -5   5  -1 1334.08 183.247   4
   5  -5   1 1291.18 178.551   5
  -5   5  -2 467.456 137.499   3
   5  -5   2 254.209 94.5034   5
  -5   5  -2 523.588 114.550   4
  -5   5  -3 401.065 131.567   3
   5  -5   3 261.477 100.477   2
  -5   5  -4 1853.53 272.486   3
   5  -5   4 1728.77 258.892   2
   5  -5   5 2855.38 338.082   2
  -5   5  -5 3221.06 380.591   3
   5  -5   6 3012.88 351.778   2
  -5   5  -6 3671.14 423.021   3
  -5   5  -7 426.565 144.947   3
   5  -5   7 430.316 124.827   2
   5  -5   8 52.0570 65.9859   2
   5  -5   9 223.271 104.561   2
  -5   4  14 376.481 133.341   5
  -5   4  13 697.184 176.298   5
  -5   4  12 172.787 115.363   1
  -5   4  12 441.816 138.880   5
  -5   4  11 371.094 154.952   1
  -5   4  11 242.661 89.0332   5
  -5   4  10 206.939 95.2904   5
  -5   4  10 335.397 143.213   1
  -5   4   9 1798.32 294.269   1
  -5   4   9 1490.74 198.616   5
  -5   4   8 24.3113 31.6623   5
  -5   4   8 18.0367 33.5960   3
  -5   4   7 2809.60 245.512   5
  -5   4   7 3404.64 377.341   1
  -5   4   7 2423.59 215.563   3
  -5   4   6 1240.72 227.900   1
  -5   4   6 1011.07 139.627   5
  -5   4   5 1265.80 213.360   1
  -5   4   5 1151.11 144.850   5
  -5   4   4 513.613 89.9617   5
  -5   4   3 6132.54 382.207   3
  -5   4   3 6632.99 349.474   5
  -5   4   2 1500.35 208.799   4
  -5   4   2 1506.75 183.438   3
   5  -4  -2 1220.66 140.797   5
  -5   4   2 1250.25 139.508   5
   5  -4  -1 200.150 71.2415   5
  -5   4   1 206.069 87.5752   3
  -5   4   1 180.591 67.2967   5
  -5   4   1 206.783 79.6844   4
   5  -4   0 405.324 82.9904   5
  -5   4   0 343.894 105.433   3
  -5   4   0 477.480 110.817   4
  -5   4  -1 173.511 75.2760   3
  -5   4  -1 102.780 48.7569   4
   5  -4   1 111.445 80.5455   2
  -5   4  -2 3628.34 278.576   4
   5  -4   2 3837.54 363.224   2
  -5   4  -2 3835.02 349.493   3
  -5   4  -3 40.6972 68.1653   3
   5  -4   3 22.4815 44.8066   5
  -5   4  -3 29.5051 28.2609   4
   5  -4   3-21.2349 74.8706   2
  -5   4  -4 1362.62 145.584   1
   5  -4   4 1818.50 251.434   2
  -5   4  -4 1495.20 230.135   3
   5  -4   4 1495.91 200.493   5
  -5   4  -5 257.277 121.296   3
   5  -4   5 367.046 129.190   2
   5  -4   6 3433.95 365.927   2
  -5   4  -6 3306.12 379.769   3
   5  -4   7 2027.82 286.212   2
  -5   4  -7 3201.51 401.578   3
  -5   4  -8 1275.41 261.348   3
   5  -4   8 1131.42 217.419   2
   5  -4   9 196.641 110.021   2
   5  -4  10 309.277 106.148   2
  -5   3  15 108.573 83.5539   5
  -5   3  14 910.803 202.892   5
  -5   3  13 1049.62 245.293   1
  -5   3  13 570.553 159.921   5
  -5   3  12 1356.64 268.587   1
  -5   3  12 1107.95 205.188   5
  -5   3  11 510.460 150.680   1
  -5   3  11 501.240 137.062   5
  -5   3  10 449.398 161.793   1
  -5   3  10 467.928 124.125   5
  -5   3   9 1190.37 224.795   1
  -5   3   9 956.507 157.314   5
  -5   3   8 7555.65 581.654   1
  -5   3   8 7758.75 377.806   3
  -5   3   8 6858.71 423.744   5
  -5   3   7 8034.72 589.071   1
  -5   3   7 7178.05 406.482   5
  -5   3   7 7902.24 373.484   3
  -5   3   6 1197.99 145.859   5
  -5   3   5 41.0718 40.5280   5
  -5   3   5-8.23842 65.6740   1
  -5   3   4 2144.06 263.313   1
  -5   3   4 2448.49 200.752   3
  -5   3   4 2519.41 185.739   5
  -5   3   3 5240.16 406.593   1
  -5   3   3 5445.29 410.985   4
  -5   3   3 4990.36 307.633   3
  -5   3   3 5166.30 267.624   5
  -5   3   2 17504.1 775.055   1
  -5   3   2 17130.2 775.578   4
  -5   3   2 15311.4 642.990   3
  -5   3   2 15432.4 555.457   5
  -5   3   1 3589.23 305.838   1
  -5   3   1 3109.04 289.005   4
  -5   3   1 3203.51 266.271   3
  -5   3   1 3364.38 209.521   5
  -5   3   0 4717.87 336.698   1
  -5   3   0 4384.54 329.546   4
   5  -3   0 4423.08 373.602   2
  -5   3   0 3800.15 303.919   3
   5  -3   0 4455.93 251.236   5
   5  -3   1 186.702 51.5412   5
  -5   3  -1 297.607 85.3093   3
  -5   3  -1 264.257 86.0207   1
  -5   3  -1 208.019 66.5499   4
   5  -3   1 81.2816 66.9820   2
  -5   3  -2 93.1357 65.3049   3
   5  -3   2 22.6283 29.4096   5
  -5   3  -2 13.1147 34.0774   1
  -5   3  -2-46.3555 37.5950   4
   5  -3   2 21.0183 56.0022   2
  -5   3  -3 5562.82 330.839   1
  -5   3  -3 7390.00 361.880   4
   5  -3   3 7193.19 487.913   2
  -5   3  -3 6508.52 457.255   3
  -5   3  -4 11190.4 447.920   1
  -5   3  -4 11430.3 444.302   4
   5  -3   4 11067.8 640.834   2
   5  -3   4 10514.5 546.912   5
  -5   3  -5 470.072 138.579   3
   5  -3   5 504.466 115.017   5
  -5   3  -5 553.708 55.8592   4
  -5   3  -5 298.343 43.8816   1
   5  -3   5 474.714 138.411   2
   5  -3   6 1475.04 223.376   2
  -5   3  -6 1451.24 240.063   3
   5  -3   7 132.340 83.4492   2
  -5   3  -7 93.4895 61.1590   3
   5  -3   8 358.563 122.762   2
  -5   3  -8 424.643 136.766   3
   5  -3   9 69.3978 87.7049   2
  -5   3  -9 202.463 106.334   3
   5  -3  10 180.190 93.0089   2
  -5   3 -10 496.294 169.896   3
   5  -3  11 38.0722 54.3970   2
  -5   2  15 399.007 155.607   5
  -5   2  14 2019.64 302.967   5
  -5   2  13 2764.59 383.203   1
  -5   2  13 3174.23 368.954   5
  -5   2  12 616.716 189.314   1
  -5   2  12 326.229 113.029   5
  -5   2  11 1709.87 241.795   5
  -5   2  11 1746.84 286.127   1
  -5   2  10 272.854 117.728   1
  -5   2  10 299.386 106.325   5
  -5   2   9 4858.41 374.220   5
  -5   2   9 5461.14 498.475   1
  -5   2   8 644.044 160.656   1
  -5   2   8 909.408 99.3545   3
  -5   2   8 936.546 142.868   5
  -5   2   7 330.133 60.2482   3
  -5   2   7 467.223 142.653   1
  -5   2   7 268.393 73.3606   5
  -5   2   6 6.79309 32.0173   5
  -5   2   6 46.3655 24.2251   3
  -5   2   6-73.0080 78.1554   1
  -5   2   5 498.613 81.4463   5
  -5   2   5 544.735 134.746   1
  -5   2   5 676.701 137.705   2
  -5   2   4 1004.19 159.242   2
  -5   2   4 1120.99 183.884   1
  -5   2   4 1012.07 171.346   4
  -5   2   4 1105.90 111.924   3
  -5   2   4 989.514 100.580   5
  -5   2   3 983.545 160.061   2
  -5   2   3 706.025 136.302   4
  -5   2   3 769.766 142.671   1
  -5   2   3 799.229 100.391   3
  -5   2   3 791.596 79.7730   5
  -5   2   2 352.848 72.1238   3
  -5   2   2 336.344 100.122   2
  -5   2   2 374.115 49.9387   5
  -5   2   2 350.821 97.7976   4
  -5   2   1 388.569 80.4390   3
  -5   2   1 627.450 133.857   2
  -5   2   1 417.952 96.5407   4
  -5   2   0 5296.68 388.107   2
  -5   2   0 4536.07 322.596   4
   5  -2   0 5444.61 387.081   2
  -5   2   0 5350.86 330.093   3
   5  -2   0 5207.69 232.430   5
   5  -2   1 395.064 61.2195   5
  -5   2  -1 365.092 88.9575   3
  -5   2  -1 271.096 72.3584   1
  -5   2  -1 375.108 80.6065   4
   5  -2   1 428.990 111.435   2
   5  -2   2 450.115 73.4933   5
  -5   2  -2 332.950 97.2878   3
  -5   2  -2 462.832 87.0419   4
  -5   2  -2 551.166 92.8798   1
   5  -2   2 256.834 95.7965   2
   5  -2   3 405.233 115.459   2
  -5   2  -3 384.445 103.061   3
   5  -2   3 431.151 84.9794   5
  -5   2  -3 326.328 67.7927   1
  -5   2  -3 373.225 66.2051   4
   5  -2   4 1388.45 206.630   2
  -5   2  -4 1784.57 129.193   4
  -5   2  -4 1791.69 228.872   3
  -5   2  -4 1376.59 114.467   1
   5  -2   5 5548.46 432.141   2
   5  -2   5 5504.03 379.571   5
  -5   2  -6 4353.18 407.667   3
   5  -2   6 3640.33 354.673   2
   5  -2   6 3773.43 324.741   5
   5  -2   7 202.138 99.9350   2
  -5   2  -7 234.310 107.621   3
   5  -2   8 668.455 158.381   2
  -5   2  -8 622.425 169.851   3
   5  -2   9-101.308 71.3081   2
  -5   2  -9 117.165 101.176   3
   5  -2  10 1460.36 251.175   2
  -5   2 -10 1232.22 247.259   3
   5  -2  11 3950.10 427.632   2
   5  -2  12 2376.42 333.944   2
  -5   1  13 435.016 149.838   1
  -5   1  12 1278.03 255.187   1
  -5   1  11 455.765 142.816   1
  -5   1  10 1326.83 245.563   1
  -5   1   9 2820.43 169.584   3
  -5   1   9 2860.91 344.691   1
  -5   1   8 669.315 68.5720   3
  -5   1   8 764.109 185.301   1
  -5   1   8 673.293 127.602   2
  -5   1   7 2845.87 268.540   2
  -5   1   7 3074.06 145.897   3
  -5   1   7 2659.52 230.199   5
  -5   1   7 3174.65 336.943   1
  -5   1   6 1549.76 192.120   2
  -5   1   6 1476.94 155.220   5
  -5   1   6 1642.36 95.6956   3
  -5   1   6 1925.35 250.674   1
  -5   1   5 896.286 147.583   2
  -5   1   5 913.007 163.099   1
  -5   1   5 982.104 72.9008   3
  -5   1   5 891.638 106.128   5
  -5   1   5 1237.58 84.8006   3
  -5   1   4 290.661 50.4045   5
  -5   1   4 275.859 41.7768   3
  -5   1   4 221.869 63.6472   2
  -5   1   4 249.768 89.9955   1
  -5   1   4 324.590 96.8730   4
  -5   1   3 12839.7 402.049   5
  -5   1   3 12901.1 644.053   4
  -5   1   3 13471.6 452.818   3
  -5   1   3 12230.0 608.255   2
  -5   1   3 13874.6 668.616   1
  -5   1   2 406.044 69.4638   3
  -5   1   2 329.640 95.6739   2
  -5   1   2 419.719 96.0520   4
  -5   1   2 509.183 111.083   1
  -5   1   1 38280.2 1301.24   4
   5  -1  -1 38333.6 1329.32   2
  -5   1   1 42462.4 1194.97   3
  -5   1   1 41376.9 1359.62   2
  -5   1   1 37192.1 1295.55   1
  -5   1   0 4265.87 303.061   4
   5  -1   0 5265.19 362.460   2
  -5   1   0 5363.70 303.264   3
  -5   1   0 5298.97 374.876   2
  -5   1   0 5444.93 339.493   1
  -5   1  -1 6438.93 355.918   4
   5  -1   1 5982.01 404.774   2
  -5   1  -1 6451.52 366.437   3
   5  -1   1 7093.78 254.174   5
  -5   1  -1 6080.49 351.579   1
  -5   1  -2 1731.03 158.933   4
   5  -1   2 1773.59 212.622   2
  -5   1  -2 2001.36 201.196   3
  -5   1  -2 1997.23 169.490   1
   5  -1   2 1678.81 129.696   5
  -5   1  -3 2721.92 183.205   4
   5  -1   3 2558.01 255.791   2
  -5   1  -3 2849.73 265.637   3
  -5   1  -3 2608.45 177.160   1
   5  -1   3 2718.35 192.258   5
  -5   1  -4 1904.63 123.597   1
   5  -1   4 1961.25 222.533   3
   5  -1   4 1979.07 235.081   2
  -5   1  -4 1708.05 216.638   3
   5  -1   4 1884.04 177.425   5
   5  -1   5 3745.44 340.023   2
  -5   1  -5 3886.12 347.672   3
  -5   1  -6 2756.78 308.571   3
   5  -1   6 2866.69 304.851   2
   5  -1   6 3059.64 267.107   5
   5  -1   7 677.107 150.384   2
  -5   1  -7 723.873 164.892   3
   5  -1   7 910.387 158.692   5
   5  -1   8 182.708 103.683   2
  -5   1  -8 171.886 98.6326   3
   5  -1   9-23.3397 67.0847   2
  -5   1  -9 39.0162 51.0643   3
   5  -1  10 2255.82 302.576   2
  -5   1 -10 1976.19 301.958   3
   5  -1  11 1660.71 268.468   2
  -5   1 -11 1638.63 287.833   3
   5  -1  12 70.6840 66.7787   2
  -5   0  13 259.348 106.912   1
  -5   0  12 47.8054 61.1636   1
  -5   0  11 1216.95 236.925   1
   5   0 -11 1650.81 286.801   4
   5   0 -10 3851.20 434.250   4
  -5   0  10 3416.70 301.835   2
  -5   0  10 3530.27 394.071   1
   5   0  -9 2719.95 342.266   4
  -5   0   9 1629.29 258.088   1
  -5   0   9 1826.59 209.697   2
  -5   0   9 2029.19 128.366   3
   5   0  -8 139.984 88.6543   4
  -5   0   8 73.4990 55.7555   1
  -5   0   8 3.31039 37.3140   2
   5   0  -7 820.107 176.912   4
  -5   0   7 583.277 142.360   1
  -5   0   7 726.128 123.134   2
   5   0  -6-44.8044 59.6301   4
  -5   0   6-53.7576 44.2499   1
  -5   0   6 6.29607 41.3802   2
  -5   0   5 4342.63 364.987   4
   5   0  -5 4889.57 392.490   4
  -5   0   5 3953.88 294.026   2
  -5   0   5 3934.19 347.844   1
  -5   0   4 11795.7 611.318   4
   5   0  -4 11144.8 599.032   4
  -5   0   4 11350.7 535.979   2
  -5   0   4 9775.72 387.148   5
  -5   0   4 11798.2 608.633   1
  -5   0   3 146.616 25.1565   5
  -5   0   3 155.102 67.3161   2
  -5   0   3 180.525 23.4969   3
  -5   0   3 157.652 26.1963   5
  -5   0   3 87.0722 57.9510   4
   5   0  -3 110.011 61.5454   4
  -5   0   3 96.7367 61.2154   1
  -5   0   2 2435.77 236.578   4
   5   0  -2 1903.56 216.762   4
  -5   0   2 1734.11 118.096   3
  -5   0   2 2650.05 238.749   2
  -5   0   2 2710.79 247.931   1
  -5   0   1 12793.8 574.113   4
   5   0  -1 11725.0 565.324   4
   5   0  -1 13158.5 582.176   2
  -5   0   1 12000.7 439.863   3
  -5   0   1 12064.5 573.813   2
  -5   0   1 10322.7 531.224   1
  -5   0   0 1635.62 172.456   4
   5   0   0 1741.83 203.412   4
  -5   0   0 1452.98 185.458   2
   5   0   0 1356.77 194.019   2
  -5   0   0 2075.99 171.130   3
  -5   0   0 1571.71 184.034   1
  -5   0  -1 9771.56 460.982   4
   5   0   1 9791.74 519.768   2
  -5   0  -1 9812.62 457.054   1
   5   0   2 497.120 106.851   2
  -5   0  -2 585.462 105.962   3
  -5   0  -2 530.689 85.5597   1
   5   0   2 761.095 68.8550   5
  -5   0  -3 7804.41 439.153   3
  -5   0  -3 7507.40 332.151   1
   5   0   3 7674.46 420.175   3
   5   0   3 7984.24 469.822   2
   5   0   3 8318.52 339.661   5
  -5   0  -4 5144.65 222.178   1
   5   0   4 5183.80 348.348   3
   5   0   4 4879.52 367.301   2
  -5   0  -4 4519.39 341.119   3
   5   0   4 4748.41 278.395   5
   5   0   5 2216.77 232.353   3
   5   0   5 1892.67 229.129   2
  -5   0  -5 2690.40 263.064   3
   5   0   6 261.953 102.031   2
  -5   0  -6 179.142 66.0530   3
   5   0   7 422.445 126.740   2
  -5   0  -7 233.804 94.3226   3
   5   0   7 275.708 87.8806   5
   5   0   8 602.318 154.863   2
   5   0   8 635.625 135.220   5
  -5   0  -8 690.116 160.871   3
  -5   0  -9 10447.4 683.179   3
   5   0   9 9991.58 642.073   2
  -5   0 -10 3611.14 405.640   3
   5   0  10 3247.26 358.369   2
   5   0  11 39.7164 60.9883   2
  -5   0 -11 175.050 97.8232   3
   5   0  12 590.938 175.322   2
  -5   0 -12 404.701 133.412   3
   5   0  13 74.9294 87.9231   2
   5   1 -13 580.889 186.745   4
  -5  -1  13 329.440 131.266   1
   5   1 -12-33.1566 70.5407   4
  -5  -1  12-42.3784 83.6126   1
  -5  -1  11 62.5044 72.6534   1
   5   1 -11 199.469 112.561   4
  -5  -1  10-34.5650 67.7047   1
   5   1 -10 93.7152 70.5360   4
  -5  -1  10 53.5924 41.8812   2
  -5  -1   9 229.322 96.2042   1
   5   1  -9 249.592 105.380   4
  -5  -1   9 359.618 86.9596   2
   5   1  -8 5407.85 455.342   4
  -5  -1   8 5345.58 343.304   2
  -5  -1   8 6297.10 487.835   1
   5   1  -7 14411.5 757.456   4
  -5  -1   7 12543.4 569.424   2
  -5  -1   7 13169.2 726.104   1
  -5  -1   6 115.576 45.7834   2
  -5  -1   6 234.443 68.8673   5
  -5  -1   6 34.1779 66.7157   1
   5   1  -6 118.995 74.8872   4
  -5  -1   5 5601.92 420.670   4
   5   1  -5 5411.05 409.138   4
  -5  -1   5 5655.44 339.492   2
  -5  -1   5 5790.69 420.681   1
  -5  -1   5 5967.07 316.861   5
  -5  -1   4 3792.35 328.472   4
   5   1  -4 4931.48 367.050   4
  -5  -1   4 4321.72 288.260   2
  -5  -1   4 4436.92 344.764   1
  -5  -1   4 3732.59 217.343   5
  -5  -1   3 19524.7 798.996   4
   5   1  -3 17708.4 769.725   4
  -5  -1   3 20303.6 802.731   1
  -5  -1   3 19659.4 712.428   2
  -5  -1   2 21078.1 860.540   4
  -5  -1   2 22604.6 872.857   1
  -5  -1   2 20701.6 804.194   2
   5   1  -1 2007.62 201.893   4
  -5  -1   1 1640.80 180.849   1
  -5  -1   1 1630.33 109.142   3
  -5  -1   1 1917.24 196.243   2
  -5  -1   0 512.619 93.3072   1
  -5  -1   0 473.811 70.9932   3
   5   1   0 489.228 97.6275   4
   5   1   0 441.357 65.2182   3
   5   1   1 984.876 152.145   2
   5   1   1 1026.75 136.634   4
  -5  -1  -1 1242.01 145.690   1
   5   1   1 623.256 98.5789   3
  -5  -1  -1 1531.84 141.520   3
   5   1   2 8652.54 376.514   4
  -5  -1  -2 7347.54 352.578   1
   5   1   2 8206.47 382.107   3
   5   1   2 7324.13 427.894   2
   5   1   2 6503.34 245.326   5
  -5  -1  -2 9006.45 403.677   3
   5   1   2 7432.94 250.884   5
  -5  -1  -3 28778.0 823.557   1
   5   1   3 28547.8 994.277   2
  -5  -1  -3 29201.0 938.232   3
   5   1   3 27839.3 772.865   5
   5   1   4 6242.87 386.147   3
   5   1   4 6523.21 421.681   2
  -5  -1  -4 7833.01 428.382   3
   5   1   5 296.959 87.1072   3
   5   1   5 373.427 118.827   2
  -5  -1  -5 165.730 72.7161   3
   5   1   6 596.732 125.436   3
   5   1   6 789.861 164.257   2
  -5  -1  -6 636.203 130.243   3
   5   1   7 766.471 168.166   2
  -5  -1  -7 465.028 126.061   3
  -5  -1  -8 8813.83 585.878   3
  -5  -1  -9 2932.23 335.409   3
  -5  -1 -10-2.19643 60.1135   3
  -5  -1 -11 1373.99 249.993   3
  -5  -1 -12 305.603 133.546   3
  -5  -1 -13 285.849 121.607   3
   5   2 -13 758.791 215.014   4
  -5  -2  13 718.365 196.536   1
   5   2 -12 1829.86 310.430   4
  -5  -2  12 1502.28 274.731   1
   5   2 -11 185.660 94.3749   4
  -5  -2  11 132.959 103.672   1
   5   2 -10 32.2550 64.0139   4
  -5  -2  10-79.7006 101.076   1
   5   2  -9 423.099 128.754   4
  -5  -2   9 523.971 156.184   1
  -5  -2   9 475.785 91.1254   2
  -5  -2   8 413.972 101.694   5
   5   2  -8 472.595 144.123   4
  -5  -2   8 424.830 132.058   1
  -5  -2   8 400.607 81.5872   2
  -5  -2   7 1307.92 212.417   1
   5   2  -7 1588.22 240.171   4
  -5  -2   7 1218.09 138.751   2
  -5  -2   7 1313.62 173.457   5
   5   2  -6 12037.0 661.048   4
  -5  -2   6 11161.0 634.533   1
  -5  -2   6 9359.11 440.800   2
  -5  -2   6 10048.1 501.492   5
   5   2  -5 1874.18 240.168   1
   5   2  -5 2094.11 250.501   4
  -5  -2   5 1734.14 232.101   1
  -5  -2   5 1716.25 165.312   2
  -5  -2   5 2245.15 194.193   5
   5   2  -4 9435.30 546.499   1
   5   2  -4 8513.61 518.572   4
  -5  -2   4 8422.39 511.183   1
  -5  -2   4 7918.93 393.006   2
  -5  -2   4 8902.57 395.725   5
   5   2  -3 5591.74 394.196   4
  -5  -2   3 6451.66 418.608   1
  -5  -2   3 6791.62 345.391   2
  -5  -2   3 5666.93 274.828   5
   5   2  -2 6235.05 401.307   1
   5   2  -2 7850.05 440.632   4
  -5  -2   2 7346.28 426.573   1
  -5  -2   2 6829.08 250.323   5
   5   2  -1 936.607 140.995   1
   5   2  -1 752.175 118.319   4
  -5  -2   1 763.117 127.903   1
   5   2   0 1597.75 178.725   1
   5   2   0 2201.40 217.283   4
  -5  -2   0 2286.54 213.353   1
   5   2   0 1691.40 119.250   3
  -5  -2   0 2135.55 134.127   3
   5   2   1 3880.09 272.895   1
   5   2   1 4128.53 270.655   4
  -5  -2  -1 3889.48 263.436   1
   5   2   1 3097.16 200.575   3
  -5  -2  -1 3656.62 228.001   3
   5   2   2 2290.08 198.784   1
   5   2   2 3587.14 270.620   2
   5   2   2 3734.27 154.836   5
   5   2   2 3247.96 224.193   4
  -5  -2  -2 3590.76 240.965   1
   5   2   2 2945.83 210.315   3
  -5  -2  -2 2738.78 221.278   3
   5   2   3 14330.2 431.005   1
  -5  -2  -3 12789.4 420.875   1
   5   2   3 12046.1 395.258   4
   5   2   3 14592.7 554.481   2
  -5  -2  -3 11717.5 456.211   3
   5   2   3 10747.8 319.840   5
   5   2   4 133.518 88.6137   2
  -5  -2  -4 16.3958 36.6823   3
   5   2   4 35.6492 17.7329   4
   5   2   4 182.476 49.0061   1
   5   2   4 62.6231 24.9357   5
   5   2   5 14604.7 480.620   4
  -5  -2  -5 12238.8 636.488   3
   5   2   6 866.617 145.754   3
  -5  -2  -6 810.290 152.838   3
  -5  -2  -7 4846.12 394.417   3
  -5  -2  -8 1665.64 237.152   3
  -5  -2  -9 212.630 95.2638   3
  -5  -2 -10 939.248 200.772   3
  -5  -2 -11 497.591 140.567   3
  -5  -2 -12 255.464 139.905   3
  -5  -2 -13 60.9821 78.0400   3
  -5  -3  13 317.049 144.463   1
   5   3 -13 274.364 128.566   4
   5   3 -12 214.544 131.862   4
  -5  -3  12 197.110 113.782   1
   5   3 -11 232.756 103.930   4
  -5  -3  11 387.105 149.632   1
   5   3 -10 6108.90 525.803   4
  -5  -3  10 5807.90 516.091   1
   5   3  -9 4984.18 457.079   4
  -5  -3   9 4073.49 409.363   1
   5   3  -9 3545.03 221.091   3
  -5  -3   8 6.73028 20.3535   2
   5   3  -8 1.59076 16.1724   3
   5   3  -8-3.70179 54.2882   4
  -5  -3   8-24.1008 81.1239   1
  -5  -3   7 60.2168 31.9571   2
  -5  -3   7 18.1831 43.3064   5
   5   3  -7 13.2734 11.4592   3
   5   3  -7 17.4796 49.0177   4
  -5  -3   7-7.14184 52.8865   1
   5   3  -6 1098.51 194.350   4
  -5  -3   6 1054.20 182.162   1
  -5  -3   6 1225.50 121.577   2
  -5  -3   6 1129.52 159.451   5
   5   3  -5 10142.9 588.756   4
  -5  -3   5 11341.1 615.898   1
  -5  -3   5 10065.9 406.483   2
   5   3  -4 21752.2 936.625   1
   5   3  -4 20412.7 904.567   4
  -5  -3   4 21973.0 920.508   1
  -5  -3   4 22153.9 787.365   5
   5   3  -3 4747.95 356.867   4
  -5  -3   3 3875.92 331.642   1
  -5  -3   3 4370.64 253.481   5
   5   3  -3 4216.16 344.241   1
  -5  -3   2 54.8796 29.8465   5
   5   3  -2 100.693 63.6511   1
   5   3  -2-53.7982 60.9162   4
  -5  -3   2 178.193 91.1750   1
   5   3  -2 13.4082 30.3776   2
   5   3  -1 130.742 53.6018   2
   5   3  -1 132.365 60.9025   1
  -5  -3   1 128.897 32.2190   5
   5   3  -1 149.308 27.1316   3
   5   3  -1 93.0779 60.0650   4
  -5  -3   1 204.590 88.2499   1
   5   3   0 7539.23 405.885   4
  -5  -3   0 8928.21 436.637   1
   5   3   0 3977.57 283.861   2
   5   3   0 4078.27 233.191   3
  -5  -3   0 6154.30 245.967   5
   5   3   0 8381.12 428.823   1
   5   3   0 9124.52 280.953   5
   5   3   1 9620.29 460.345   4
  -5  -3  -1 9300.13 463.672   1
   5   3   1 7360.95 354.335   3
   5   3   1 9315.98 457.975   1
   5   3   1 10098.0 333.615   5
   5   3   2 23128.0 759.439   4
  -5  -3  -2 20475.3 750.804   1
   5   3   2 16695.9 663.838   3
   5   3   2 18736.1 714.343   1
   5   3   2 20354.9 611.501   5
  -5  -3  -2 19058.6 677.951   3
   5   3   3 10623.5 469.508   4
   5   3   3 10474.0 488.159   3
   5   3   3 11962.4 486.360   1
   5   3   3 10656.2 415.492   5
   5   3   4 1738.30 153.843   4
   5   3   4 1494.20 138.525   1
   5   3   4 1811.61 153.935   5
  -5  -3  -4 1913.75 190.182   3
   5   3   5 815.326 132.019   3
   5   3   5 818.555 96.2947   4
  -5  -3  -5 821.078 133.053   3
   5   3   5 932.846 99.4861   1
   5   3   5 881.190 119.814   5
   5   3   6 8684.77 324.977   4
   5   3   6 8422.56 474.724   3
   5   3   6 8497.99 431.382   5
  -5  -3  -6 7678.79 466.873   3
   5   3   7 13795.5 433.809   4
   5   3   7 13732.7 433.789   1
  -5  -3  -7 12116.3 665.365   3
  -5  -3  -8 952.388 173.855   3
  -5  -3  -9-98.9950 76.8359   3
  -5  -3 -10 92.0810 48.4537   3
  -5  -3 -11 10.5667 50.6565   3
  -5  -3 -12 936.873 211.012   3
  -5  -3 -13 2338.49 344.182   3
  -5  -4  12 270.422 120.096   1
   5   4 -12 109.204 74.1424   4
   5   4 -11 1931.57 306.883   4
  -5  -4  11 2034.35 325.947   1
   5   4 -10 2875.64 372.272   4
  -5  -4  10 3130.84 378.226   1
   5   4  -9 557.167 95.0752   3
  -5  -4   9 586.340 167.611   1
   5   4  -9 409.620 135.268   4
   5   4  -8 2011.03 287.679   4
  -5  -4   8 1897.89 285.312   1
   5   4  -8 2076.73 170.191   3
   5   4  -7 2944.85 332.788   4
  -5  -4   7 4003.47 391.466   1
   5   4  -7 3985.81 222.790   3
  -5  -4   7 3564.22 335.471   5
   5   4  -6 16627.7 786.176   4
  -5  -4   6 17392.4 797.437   1
  -5  -4   6 14447.0 668.539   5
   5   4  -5 6679.28 482.550   4
  -5  -4   5 6847.22 487.124   1
   5   4  -5 7115.85 269.703   3
  -5  -4   5 6906.69 426.542   5
  -5  -4   4 772.554 120.553   5
   5   4  -4 935.029 166.739   4
  -5  -4   4 1172.49 188.350   1
   5   4  -4 1036.28 75.7990   3
   5   4  -3 178.299 28.6998   3
  -5  -4   3 189.136 57.9748   5
   5   4  -3 110.212 52.2451   4
  -5  -4   3 213.620 98.7981   1
   5   4  -3 166.518 27.8409   3
   5   4  -3 140.311 60.1551   1
   5   4  -2 4573.64 355.101   1
   5   4  -2 5609.18 385.318   4
  -5  -4   2 4646.51 366.118   1
   5   4  -2 4518.59 245.815   2
  -5  -4   2 4528.74 276.737   5
   5   4  -2 4887.35 198.733   3
   5   4  -1 41.8260 40.3577   2
  -5  -4   1 69.8178 35.1758   5
   5   4  -1 65.2826 35.2971   5
   5   4  -1 70.3956 27.4385   3
  -5  -4   1 200.190 90.3543   1
   5   4  -1 101.247 62.7817   4
   5   4  -1 93.2792 40.3868   1
   5   4   0 18768.8 789.745   4
  -5  -4   0 15534.1 760.561   1
   5   4   0 20030.1 806.539   1
   5   4   0 22331.5 728.077   2
  -5  -4   0 19886.7 659.927   5
   5   4   0 24279.8 673.566   3
   5   4   0 18218.4 660.481   5
   5   4   1 18401.5 585.779   3
   5   4   1 21055.4 735.055   1
   5   4   1 20894.1 590.728   5
  -5  -4  -1 20698.2 588.131   5
   5   4   2-27.6976 34.7215   5
   5   4   2 13.7320 25.4167   3
   5   4   3 10245.8 483.779   3
   5   4   3 12360.6 527.796   1
   5   4   3 10744.3 452.699   5
   5   4   4 15161.5 593.614   1
   5   4   4 13957.8 559.527   5
  -5  -4  -4 15251.8 626.328   3
   5   4   5 4155.98 257.611   1
   5   4   5 3852.30 301.739   3
   5   4   5 4321.91 282.527   5
  -5  -4  -5 4898.18 333.094   3
   5   4   6 251.180 88.7979   3
  -5  -4  -6 199.637 66.2380   3
   5   4   6 92.0406 32.5965   1
   5   4   6 291.332 81.6719   5
   5   4   7 16.2447 42.7259   3
  -5  -4  -7-43.5553 68.0711   3
   5   4   7 6.22912 33.9344   5
   5   4   7 24.1579 23.5973   1
  -5  -4  -8 190.635 80.2882   3
   5   4   8 198.908 47.2449   1
   5   4   8 422.053 110.623   5
   5   4   9 6128.84 257.605   1
   5   4   9 5759.79 432.048   5
  -5  -4  -9 7152.88 502.549   3
   5   4  10 8145.50 272.270   4
   5   4  10 7699.38 264.563   1
  -5  -4 -10 9249.29 601.677   3
  -5  -4 -11 4066.56 411.597   3
  -5  -4 -12 329.511 117.279   3
  -5  -4 -13 184.893 101.872   3
  -5  -4 -14 586.457 165.428   3
  -5  -5  12 369.410 171.474   1
   5   5 -12 260.853 111.335   4
  -5  -5  11 1475.58 281.730   1
   5   5 -11 1378.81 271.713   4
  -5  -5  10 311.789 150.748   1
   5   5 -10 175.022 111.953   4
  -5  -5   9 782.615 201.051   1
   5   5  -9 1128.22 228.516   4
   5   5  -9 1067.63 143.310   3
  -5  -5   8 1157.78 221.782   1
   5   5  -8 1049.10 205.537   4
   5   5  -8 783.061 118.183   3
  -5  -5   7 1764.28 271.678   1
   5   5  -7 1623.44 243.376   4
   5   5  -7 1671.47 161.270   3
   5   5  -6 2511.03 306.166   4
  -5  -5   6 2880.75 339.750   1
   5   5  -6 2737.88 200.581   3
  -5  -5   6 3324.98 318.033   5
   5   5  -5 39.6242 33.2642   3
  -5  -5   5 68.5055 40.5935   5
   5   5  -5-71.3892 77.7938   4
   5   5  -4 450.535 70.6895   3
  -5  -5   4 367.987 91.6825   5
  -5  -5   4 331.542 134.374   1
   5   5  -4 289.330 90.7011   4
   5   5  -3 1488.79 212.769   4
  -5  -5   3 2001.25 259.839   1
  -5  -5   3 1671.63 186.748   5
   5   5  -3 1511.65 122.635   3
   5   5  -3 1575.00 209.275   1
   5   5  -2 2703.24 276.193   4
  -5  -5   2 3147.63 317.395   1
   5   5  -2 2814.60 231.158   5
   5   5  -2 2823.14 162.629   2
  -5  -5   2 2843.37 233.134   5
   5   5  -2 2437.53 262.871   1
   5   5  -1 711.904 86.1229   2
  -5  -5   1 681.633 103.260   5
   5   5  -1 787.786 141.287   1
   5   5  -1 842.994 122.813   5
   5   5  -1 788.396 90.7764   3
   5   5   0 16647.0 740.180   1
   5   5   0 17623.5 611.834   2
  -5  -5   0 15544.0 617.899   5
   5   5   0 16930.0 647.680   5
   5   5   0 16265.8 581.777   3
  -5  -5  -1 357.099 68.8757   5
   5   5   1 422.597 81.8172   5
   5   5   1 583.980 92.9952   3
   5   5   1 651.869 125.055   1
   5   5   2 12421.0 513.394   3
   5   5   2 10256.1 532.244   1
  -5  -5  -2 12857.2 513.340   5
   5   5   2 10380.7 475.643   5
   5   5   3 5235.07 340.333   1
  -5  -5  -3 4497.23 282.055   5
   5   5   3 4038.51 270.223   5
   5   5   4 1526.90 171.464   1
   5   5   4 1485.26 159.848   5
   5   5   5 131.956 60.2085   5
   5   5   5 88.3314 62.9797   3
   5   5   5 274.384 80.4216   1
   5   5   6 960.696 143.948   5
   5   5   6 867.014 147.100   3
   5   5   6 832.359 120.889   1
  -5  -5  -6 617.884 123.565   3
   5   5   7 2341.46 200.230   1
   5   5   7 2005.94 224.308   5
   5   5   7 2113.07 240.800   3
  -5  -5  -7 2204.02 245.438   3
   5   5   8 1444.40 151.580   1
   5   5   8 1411.10 196.298   5
  -5  -5  -8 1565.89 214.427   3
   5   5   9 2637.33 206.401   1
   5   5   9 2645.24 290.269   5
  -5  -5  -9 2142.34 271.685   3
   5   5  10 362.216 78.4213   1
  -5  -5 -10 366.924 127.126   3
   5   5  10 128.852 74.8003   5
   5   5  11 2241.26 285.429   5
  -5  -5 -11 2458.89 310.381   3
  -5  -5 -12 753.331 185.067   3
   5   5  12 837.899 190.928   5
  -5  -5 -13 914.049 205.962   3
   5   5  13 769.984 188.841   5
  -5  -5 -14 465.926 167.878   3
   5   5  14 299.037 115.695   5
   5   5  15 62.3567 75.2376   5
   5   6 -11-47.1086 73.1477   4
   5   6 -10 192.469 108.635   4
   5   6  -9-14.5513 49.1230   4
   5   6  -8 36.0316 35.6460   3
   5   6  -8 12.8567 54.4151   4
   5   6  -7 1252.61 227.246   4
   5   6  -7 1299.54 157.675   3
   5   6  -6 3049.91 348.761   4
   5   6  -6 3066.40 236.116   3
   5   6  -5 6.16619 21.6920   3
   5   6  -5 162.175 86.3917   4
   5   6  -4 4919.84 432.076   4
   5   6  -4 6391.85 331.226   3
  -5  -6   4 6572.75 443.020   5
  -5  -6   3 631.534 122.499   5
   5   6  -3 607.195 95.4692   3
  -5  -6   2 85.1972 59.6679   5
   5   6  -2 55.7917 53.4997   5
   5   6  -1 5025.71 384.540   1
   5   6  -1 4311.02 220.730   2
  -5  -6   1 4702.83 322.889   5
   5   6  -1 4513.97 319.768   5
  -5  -6   0 2704.41 230.260   5
   5   6   0 2659.47 270.947   1
   5   6   0 2905.36 196.264   2
   5   6   0 2601.93 238.494   5
   5   6   1 7460.22 463.272   1
  -5  -6  -1 7282.95 394.881   5
   5   6   1 7736.51 414.081   5
   5   6   1 6949.92 369.443   3
   5   6   2 16070.9 718.063   1
  -5  -6  -2 15565.3 639.209   5
   5   6   2 15252.0 649.117   5
   5   6   3 564.377 102.666   5
   5   6   3 604.055 129.621   1
  -5  -6  -3 410.902 96.9385   5
  -5  -6  -4 1601.84 181.818   5
   5   6   4 1576.38 188.596   1
   5   6   4 1589.04 178.540   5
   5   6   4 1926.69 206.993   3
   5   6   5 1688.21 193.304   1
   5   6   5 1377.74 172.460   5
   5   6   5 1536.97 190.594   3
   5   6   6 650.452 123.031   5
   5   6   6 808.606 144.022   1
   5   6   6 601.955 125.185   3
   5   6   7 306.357 102.587   1
   5   6   7 204.344 80.3893   5
   5   6   8 2898.90 287.266   5
   5   6   9 1731.38 236.265   5
  -5  -6  -9 1788.48 248.152   3
   5   6  10 3719.54 362.457   5
  -5  -6 -10 3116.77 344.845   3
  -5  -6 -11 1637.21 260.977   3
   5   6  11 1913.46 277.334   5
  -5  -6 -12-32.3271 63.6907   3
   5   6  12-14.1897 77.8352   5
  -5  -6 -13 301.397 117.907   3
   5   6  13 307.732 138.599   5
  -5  -6 -14 713.835 183.023   3
   5   6  14 380.434 149.039   5
   5   6  15-23.5062 76.9430   5
   5   7 -10 333.850 131.667   4
   5   7  -9 243.010 129.507   4
   5   7  -8 27.3099 34.0635   3
   5   7  -8 179.189 102.736   4
   5   7  -7 1229.98 235.529   4
   5   7  -7 1445.61 183.102   3
   5   7  -6 2791.39 352.624   4
   5   7  -6 3220.16 266.477   3
   5   7  -5 1473.68 237.379   4
   5   7  -5 1597.88 178.499   3
   5   7  -4 6113.80 494.900   4
   5   7  -4 6237.06 366.925   3
  -5  -7   3 836.731 162.613   5
   5   7  -3 975.709 175.745   5
  -5  -7   2 2282.04 250.828   5
   5   7  -2 1939.11 234.954   5
  -5  -7   1 199.457 68.6060   5
   5   7  -1 151.506 35.5302   2
   5   7  -1 131.873 71.1328   5
  -5  -7   0 522.865 110.705   5
   5   7   0 536.939 117.612   5
  -5  -7  -1 624.445 111.636   5
   5   7   1 650.030 126.955   5
   5   7   1 806.646 155.089   1
   5   7   2 3618.91 327.439   1
  -5  -7  -2 3223.91 277.787   5
   5   7   2 4184.46 315.985   5
   5   7   2 4138.74 297.200   3
   5   7   3 3611.19 318.442   1
  -5  -7  -3 2719.44 257.278   5
   5   7   3 3295.88 282.981   5
   5   7   3 3094.20 262.936   3
   5   7   4 703.769 139.430   5
   5   7   4 594.011 145.213   1
   5   7   4 908.527 142.090   3
  -5  -7  -4 601.309 125.362   5
   5   7   5 110.738 57.1554   5
   5   7   5 214.898 93.1586   1
   5   7   5 180.721 80.0009   3
  -5  -7  -5 107.553 59.0844   5
   5   7   6 4191.53 336.234   5
   5   7   6 4164.22 351.264   3
   5   7   7 4699.91 369.866   5
   5   7   8 868.611 163.707   5
   5   7   9 1904.03 251.112   5
   5   7  10 173.412 88.7985   5
   5   7  11 1725.94 257.858   5
   5   7  12 3433.52 391.482   5
   5   7  13 60.0729 61.0851   5
   5   7  14 456.125 158.597   5
   5   7  15 88.5048 93.5383   5
   5   8  -9 466.852 166.981   4
   5   8  -8 908.572 162.681   3
   5   8  -8 1290.70 255.097   4
   5   8  -7 1577.23 269.232   4
   5   8  -7 1604.96 205.699   3
   5   8  -6 276.388 90.9652   3
   5   8  -6 273.823 111.075   4
   5   8  -5 2881.46 354.218   4
   5   8  -5 2562.88 255.404   3
   5   8  -4 404.782 97.7186   3
   5   8  -3 5198.19 432.423   5
   5   8  -2 2096.94 262.213   5
   5   8  -1 132.097 26.6661   2
  -5  -8   1 189.288 82.0318   5
   5   8  -1 163.031 73.7602   5
  -5  -8   0 336.009 103.980   5
   5   8   0 214.647 80.5045   5
  -5  -8  -1-43.6900 46.3728   5
   5   8   1 10.4037 48.3608   5
  -5  -8  -2 610.913 124.749   5
   5   8   2 486.210 113.791   5
   5   8   3 1133.04 175.930   5
  -5  -8  -3 1271.40 177.945   5
   5   8   3 1145.26 167.763   3
   5   8   4 2929.09 307.376   1
  -5  -8  -4 2964.80 288.267   5
   5   8   4 2644.33 275.390   5
   5   8   4 2513.62 259.028   3
   5   8   5 386.364 113.679   5
   5   8   5 273.712 88.7152   3
  -5  -8  -5 242.406 89.4830   5
   5   8   6 5647.18 419.198   5
   5   8   7 307.883 99.4384   5
   5   8   8 3663.36 346.167   5
   5   8   9 350.479 119.457   5
   5   8  10 745.116 169.383   5
   5   8  11 1040.26 200.290   5
   5   8  12 15.3872 51.5037   5
   5   8  13 148.949 98.5310   5
   5   8  14-5.80986 69.2083   5
   5   9  -8-79.6413 76.8328   4
   5   9  -7 2490.33 355.616   4
   5   9  -7 2124.38 262.187   3
   5   9  -6 1853.95 303.151   4
   5   9  -6 2327.34 265.845   3
   5   9  -5 950.870 163.898   3
   5   9  -4 1231.31 180.866   3
   5   9  -3-31.7489 51.4719   5
   5   9  -2 180.122 81.8399   5
   5   9  -1 4934.91 418.575   5
   5   9   0 4071.70 378.536   5
   5   9   1 1987.47 257.917   5
   5   9   2 374.609 120.485   5
   5   9   3 76.4958 50.4577   5
   5   9   4 35.5193 51.2633   5
   5   9   5 9316.67 577.652   5
   5   9   6 6206.57 466.852   5
   5   9   7 1442.42 218.709   5
   5   9   8 351.230 108.181   5
   5   9   9 1252.03 210.486   5
   5   9  10 3175.97 357.294   5
   5   9  11 1094.51 215.400   5
   5   9  12 357.858 129.474   5
   5   9  13 141.096 85.7346   5
   5   9  14 26.9342 55.9233   5
   5  10  -7 1849.67 323.368   4
   5  10  -6 87.7108 48.0225   3
   5  10  -6-28.8507 70.2420   4
   5  10  -5 241.619 97.6553   3
   5  10  -4 399.490 113.037   3
   5  10  -3 51.4766 84.6478   5
   5  10  -3 43.0155 54.1817   3
   5  10  -2 168.477 98.6639   5
   5  10  -1 1212.24 223.375   5
   5  10   0 560.008 148.140   5
   5  10   1 2949.00 336.876   5
   5  10   2 2603.85 312.884   5
   5  10   3 219.790 87.5554   5
   5  10   4 843.081 173.814   5
   5  10   5-18.9814 52.1047   5
   5  10   6 1065.63 196.211   5
   5  10   7 58.4450 64.5028   5
   5  10   8 101.919 78.3343   5
   5  10   9 144.478 75.9892   5
   5  10  10 115.343 88.7858   5
   5  10  11 141.083 96.1572   5
   5  10  12 84.2785 78.6490   5
   5  10  13 331.795 138.032   5
   5  10  14 510.533 162.714   5
   5  11  -6 244.375 100.459   3
   5  11  -5 171.733 94.5101   3
   5  11  -4 780.045 171.553   3
   5  11  -3-15.1914 68.1215   5
   5  11  -3-8.45337 43.7416   3
   5  11  -2 988.959 215.810   5
   5  11  -1 1570.65 265.971   5
   5  11   0 51.3381 70.2137   5
   5  11   1 2291.42 321.180   5
   5  11   2-69.4803 68.8488   5
   5  11   3 4089.10 410.763   5
   5  11   4 1055.32 205.769   5
   5  11   5 434.758 143.199   5
   5  11   6-36.0355 80.8009   5
   5  11   7 173.100 97.3010   5
   5  11   8 74.5088 60.9915   5
   5  11   9 470.529 135.656   5
   5  11  10 1000.78 214.406   5
   5  11  11-133.042 101.847   5
   5  11  12 807.230 209.624   5
   5  11  13 55.1652 63.8261   5
   5  12  -5 514.852 150.224   3
   5  12  -4-22.4587 54.0080   3
   5  12  -3 2667.47 335.277   3
   5  12  -3 2766.54 390.518   5
   5  12  -2 200.984 104.499   5
   5  12  -1 7.92843 51.1149   5
   5  12   0 54.7441 74.2889   5
   5  12   1 28.8669 52.1097   5
   5  12   2 868.528 216.196   5
   5  12   3 670.818 180.994   5
   5  12   4 124.460 92.4292   5
   5  12   5-12.2119 64.3934   5
   5  12   6 226.294 121.067   5
   5  12   7 30.8623 84.7346   5
   5  12   8 238.635 113.216   5
   5  12   9 328.428 155.857   5
   5  12  10-74.9067 73.3761   5
   5  12  11 715.234 192.451   5
   5  12  12 247.006 128.408   5
   5  13  -3 178.251 100.121   3
   5  13  -2 254.284 128.476   3
   5  13   0 19.1515 49.7361   5
   5  13   1 295.945 133.957   5
   5  13   2 136.386 100.002   5
   5  13   3 62.9733 89.8734   5
   5  13   4-92.3218 91.7668   5
   5  13   5 231.666 106.944   5
   5  13   6 104.666 128.009   5
   5  13   7 1665.85 293.480   5
   5  13   8 1309.34 261.876   5
   5  13   9 52.7229 64.2856   5
   5  13  10 652.385 196.032   5
   5  14   5 256.461 136.642   5
   5  14   6 152.164 104.412   5
  -6   9   4 158.004 91.5336   3
  -6   9   3 41.5232 74.3598   3
  -6   8   6 885.157 192.750   3
  -6   8   5 216.020 87.2968   3
  -6   8   4 113.572 57.1408   3
  -6   8   3 2046.16 299.220   3
  -6   8   2 3384.22 386.855   3
  -6   8   1 64.5037 61.1246   3
  -6   8   0 74.1321 90.6697   3
  -6   7   8 108.923 91.0049   1
  -6   7   7 63.2504 62.8381   1
  -6   7   6 60.4476 40.8034   3
  -6   7   5 1201.36 204.032   3
  -6   7   4 18.0503 40.1777   3
  -6   7   3 1893.39 264.810   3
  -6   7   2 47.5472 62.8567   3
  -6   7   1 1662.30 261.448   3
  -6   7   0 2194.94 311.561   3
  -6   7  -1-61.3261 91.2438   3
  -6   7  -2 9.81191 55.8932   3
  -6   6   8 266.825 126.958   1
  -6   6   7 96.2686 107.072   1
  -6   6   6 616.823 180.728   1
  -6   6   6 278.941 87.5514   3
  -6   6   5 617.762 175.208   1
  -6   6   5 517.707 122.470   3
  -6   6   4 2202.25 258.227   3
  -6   6   3 923.463 174.119   3
  -6   6   2 285.310 104.423   3
  -6   6   1 1566.88 238.842   3
  -6   6   0 328.687 110.665   3
  -6   6  -1 1393.87 239.904   3
  -6   6  -2 454.295 143.908   3
  -6   6  -3 41.2118 60.9509   3
  -6   6  -4 50.0569 56.2847   3
  -6   5  10 755.497 198.389   1
  -6   5   9 305.340 121.743   1
  -6   5   7 3368.76 279.029   5
  -6   5   6 609.794 114.448   5
  -6   5   6 776.063 193.410   1
  -6   5   6 482.239 105.414   3
  -6   5   5 4638.88 454.380   1
  -6   5   5 4281.56 333.340   3
  -6   5   5 3840.44 284.573   5
  -6   5   4 133.734 72.3996   3
  -6   5   4 51.3283 40.8889   5
  -6   5   4 195.093 118.836   1
  -6   5   3 2610.63 322.530   1
  -6   5   3 2507.27 264.535   3
  -6   5   3 2282.51 206.277   5
  -6   5   2 1794.29 257.658   1
  -6   5   2 1809.23 234.074   3
  -6   5   2 1817.26 186.188   5
  -6   5   1 798.253 157.635   3
  -6   5   1 880.286 174.206   1
  -6   5   0 140.774 83.4031   3
  -6   5   0 180.764 87.5362   1
  -6   5  -1 755.264 165.418   3
  -6   5  -1 1215.74 190.002   1
  -6   5  -2 326.587 95.8325   1
  -6   5  -2 224.075 107.721   3
  -6   5  -3 1556.64 252.752   3
   6  -5   4 2335.43 323.584   2
  -6   5  -4 3480.44 398.755   3
  -6   5  -5 732.342 188.474   3
   6  -5   5 723.278 182.624   2
  -6   5  -6 177.486 107.252   3
   6  -5   6-63.5374 83.7094   2
  -6   4  11-88.6466 89.7833   1
  -6   4  10 37.8057 31.4922   5
  -6   4  10 8.69097 72.9156   1
  -6   4   9 1653.36 205.606   5
  -6   4   9 2040.29 330.311   1
  -6   4   8 9096.16 690.560   1
  -6   4   8 8055.60 458.963   5
  -6   4   7 589.062 113.376   5
  -6   4   7 585.917 180.126   1
  -6   4   6 3677.90 269.576   3
  -6   4   6 3215.71 246.035   5
  -6   4   5 374.015 81.5211   5
  -6   4   5 88.4503 48.4336   1
  -6   4   5 220.266 67.9659   3
  -6   4   4 7388.54 425.493   3
  -6   4   4 6980.63 353.926   5
  -6   4   3 11111.2 681.664   1
  -6   4   3 11585.1 575.615   3
  -6   4   3 11677.0 471.872   5
  -6   4   2 6102.68 470.642   1
  -6   4   2 5820.21 402.028   3
  -6   4   2 5800.41 303.696   5
  -6   4   1 706.378 139.790   3
  -6   4   1 801.260 160.757   1
  -6   4   0 32.0453 39.7980   3
  -6   4   0 53.7429 49.4897   4
  -6   4  -1 725.396 159.894   3
  -6   4  -1 854.686 148.797   4
  -6   4  -1 750.065 145.770   1
  -6   4  -2 1705.96 202.305   1
   6  -4   2 2052.15 283.099   2
  -6   4  -2 2068.13 264.844   3
  -6   4  -3 15634.4 648.552   1
   6  -4   3 12753.4 784.417   2
  -6   4  -3 14215.2 796.965   3
  -6   4  -4 1648.59 258.949   3
   6  -4   4 1287.74 243.618   2
  -6   4  -5 316.651 128.243   3
   6  -4   5 482.617 145.903   2
  -6   4  -6 167.449 82.1742   3
   6  -4   6 106.950 50.1640   2
  -6   4  -7 282.260 150.854   3
   6  -4   7-32.6630 60.7837   2
   6  -4   8 551.435 160.653   2
  -6   3  11 522.998 171.946   1
  -6   3  11 630.813 139.788   5
  -6   3  10 284.878 87.9145   5
  -6   3  10 598.124 180.354   1
  -6   3   9 1893.25 210.989   5
  -6   3   9 2305.55 340.874   1
  -6   3   8 623.025 116.613   5
  -6   3   8 447.433 150.561   1
  -6   3   7 1900.46 302.046   1
  -6   3   7 1589.68 146.033   3
  -6   3   7 1970.71 189.670   5
  -6   3   6 2367.59 318.339   1
  -6   3   6 2377.62 185.701   3
  -6   3   6 2374.13 197.395   5
  -6   3   5 13.8371 23.3560   3
  -6   3   5 23.1398 31.4762   5
  -6   3   5-51.9128 52.8976   1
  -6   3   4 3661.80 369.819   1
  -6   3   4 4140.34 274.328   3
  -6   3   4 4105.94 223.101   5
  -6   3   3 2178.28 270.890   1
  -6   3   3 1825.25 187.857   3
  -6   3   3 1872.94 129.770   5
  -6   3   2 1746.59 238.393   1
  -6   3   2 1655.30 187.188   3
  -6   3   1 881.171 138.588   3
  -6   3   1 1056.78 172.647   1
  -6   3   1 1103.98 177.012   4
  -6   3   0 3024.76 283.312   1
  -6   3   0 2690.87 270.159   4
   6  -3   0 2757.70 182.257   5
  -6   3   0 2193.70 237.878   3
   6  -3   1 162.208 51.1823   5
  -6   3  -1 165.725 80.0186   3
  -6   3  -1 105.050 53.5478   4
   6  -3   1 217.332 96.6252   2
  -6   3  -1 79.4383 49.9549   1
  -6   3  -2 7295.03 405.228   4
   6  -3   2 6796.17 504.005   2
  -6   3  -2 6017.89 446.928   3
   6  -3   2 6103.67 337.712   5
  -6   3  -2 5531.09 366.966   1
   6  -3   3 2385.22 298.085   2
  -6   3  -3 2676.56 306.477   3
  -6   3  -3 2739.83 222.970   1
  -6   3  -4 617.389 150.360   3
  -6   3  -4 758.704 97.5938   1
   6  -3   4 586.273 153.932   2
   6  -3   5 2608.81 326.718   2
  -6   3  -5 2731.60 341.079   3
  -6   3  -6 67.9263 74.9510   3
   6  -3   6 105.645 71.4156   2
  -6   3  -7 1420.72 268.789   3
   6  -3   7 996.034 207.607   2
   6  -3   8 57.9634 82.9404   2
  -6   3  -8 14.7863 69.9055   3
   6  -3   9 479.702 158.849   2
  -6   2  12-84.4812 87.0458   1
  -6   2  12 23.6477 67.6876   5
  -6   2  11 3405.81 341.311   5
  -6   2  11 3435.96 430.479   1
  -6   2  10 7780.35 505.472   5
  -6   2  10 8943.02 693.347   1
  -6   2   9 641.625 126.839   5
  -6   2   9 447.423 161.566   1
  -6   2   8-3.64704 30.9610   5
  -6   2   8-100.189 97.7026   1
  -6   2   7-2.24182 28.0952   5
  -6   2   7-74.9486 92.6683   1
  -6   2   7 25.1874 19.7031   3
  -6   2   6 1248.55 220.216   1
  -6   2   6 1603.89 116.223   3
  -6   2   6 1488.22 143.162   5
  -6   2   6 1489.18 114.509   3
  -6   2   5 1755.74 138.898   3
  -6   2   5 1979.20 147.400   5
  -6   2   5 2340.71 298.039   1
  -6   2   4 7126.32 334.046   3
  -6   2   4 7014.56 272.460   5
  -6   2   4 7033.77 514.831   1
  -6   2   3 3644.99 345.268   1
  -6   2   3 3347.98 227.738   3
  -6   2   2 1327.88 196.166   4
  -6   2   2 797.516 151.443   1
  -6   2   2 1150.82 139.552   3
  -6   2   1 7768.91 484.092   4
  -6   2   1 7988.11 424.555   3
  -6   2   1 8167.18 498.731   1
  -6   2   0 2981.38 271.456   4
   6  -2   0 2553.45 290.892   2
  -6   2   0 3042.06 259.822   3
  -6   2   0 3151.64 281.398   1
  -6   2  -1 7058.58 431.994   4
   6  -2   1 8818.65 557.454   2
  -6   2  -1 8182.00 485.074   3
   6  -2   1 8599.82 325.081   5
  -6   2  -1 9532.57 493.551   1
  -6   2  -2 5396.63 336.927   4
   6  -2   2 4763.62 263.592   5
   6  -2   2 5385.47 429.558   2
  -6   2  -2 6446.64 428.113   3
  -6   2  -2 6031.81 354.661   1
   6  -2   3 343.757 74.0735   5
  -6   2  -3 501.610 123.088   3
  -6   2  -3 264.540 64.7695   4
  -6   2  -3 403.661 78.3401   1
   6  -2   3 355.933 116.843   2
  -6   2  -4 663.965 83.2331   1
  -6   2  -4 1008.93 186.216   3
   6  -2   4 887.370 177.116   2
   6  -2   5-33.7910 61.7642   2
  -6   2  -5 199.544 93.2691   3
  -6   2  -6 2802.08 344.859   3
   6  -2   6 2503.73 316.542   2
   6  -2   7 4115.29 412.695   2
  -6   2  -7 4748.71 462.397   3
   6  -2   8 1729.23 268.887   2
  -6   2  -8 1940.25 303.928   3
   6  -2   9-104.786 93.5235   2
  -6   2  -9 63.6399 67.3023   3
   6  -2  10 66.3334 104.149   2
  -6   1  13 1771.38 267.428   5
  -6   1  12 65.9050 86.6461   1
  -6   1  12 47.6538 56.5633   5
  -6   1  11 2250.82 273.205   5
  -6   1  11 2454.68 360.682   1
  -6   1  10 1126.75 235.110   1
  -6   1  10 1288.01 197.907   5
  -6   1   9 540.307 164.223   1
  -6   1   9 467.660 112.610   5
  -6   1   8 1528.87 179.425   5
  -6   1   8 1084.66 219.674   1
  -6   1   7 67.8331 55.8345   1
  -6   1   7 112.121 49.3958   5
  -6   1   6 89.7344 30.3333   5
  -6   1   6 233.322 102.013   1
  -6   1   5 52.4863 23.9167   5
  -6   1   5 10.9401 54.0846   1
  -6   1   4 3129.46 155.012   3
  -6   1   4 2781.03 129.303   5
  -6   1   4 2635.35 298.304   1
  -6   1   3 151.269 79.6122   1
  -6   1   3 44.0463 24.7194   3
  -6   1   2 3299.09 314.236   4
  -6   1   2 4071.22 348.239   1
  -6   1   1 500.034 93.4546   3
  -6   1   1 789.638 140.649   4
   6  -1  -1 673.278 145.976   2
  -6   1   1 692.741 134.645   1
  -6   1   0 2885.43 262.502   4
   6  -1   0 2862.82 291.707   2
  -6   1   0 3193.88 246.211   3
  -6   1   0 3064.54 269.199   1
  -6   1  -1 58.3190 55.3829   3
  -6   1  -1 11.1227 22.9977   4
  -6   1  -1 63.3298 45.9667   1
   6  -1   1 45.4589 54.1596   2
  -6   1  -2 2915.86 235.625   4
   6  -1   2 3778.58 344.800   2
  -6   1  -2 3324.61 246.206   1
  -6   1  -2 3338.60 291.935   3
   6  -1   2 3392.03 172.688   5
   6  -1   3 291.878 96.7093   2
  -6   1  -3 486.336 77.0284   1
   6  -1   3 450.852 73.9980   5
  -6   1  -3 464.434 116.185   3
   6  -1   4 88.2551 64.3284   2
   6  -1   4 136.970 42.5041   5
  -6   1  -4 123.239 72.1307   3
  -6   1  -4 120.104 35.7636   1
   6  -1   5-197.865 114.416   2
  -6   1  -5 25.7409 47.6939   3
   6  -1   6 239.698 101.029   2
   6  -1   6 220.986 70.1912   5
  -6   1  -6 145.921 75.0878   3
   6  -1   7 76.8056 69.4457   2
  -6   1  -7 133.289 95.2824   3
   6  -1   8 743.805 179.674   2
  -6   1  -8 1111.80 219.668   3
   6  -1   9 4236.16 431.039   2
  -6   1  -9 4209.86 450.494   3
   6  -1  10 1049.39 221.376   2
  -6   1 -10 539.473 162.063   3
   6  -1  11 644.263 163.629   2
  -6   0  12 3101.52 410.696   1
  -6   0  11 725.040 196.234   1
  -6   0  10 67.2825 73.1971   1
   6   0 -10-62.3862 119.964   4
  -6   0   9-27.7825 54.3254   1
   6   0  -9 246.190 111.445   4
  -6   0   8 196.061 94.9069   1
   6   0  -8 326.992 124.391   4
   6   0  -7 2141.75 304.552   4
  -6   0   7 1878.77 264.014   1
  -6   0   7 1737.00 212.756   2
  -6   0   7 1712.56 180.465   5
   6   0  -6 10250.7 692.923   4
  -6   0   6 12069.1 611.139   2
  -6   0   6 11007.6 472.272   5
  -6   0   6 11295.1 685.788   1
  -6   0   6 11986.6 491.089   5
   6   0  -5 7179.88 528.813   4
  -6   0   5 6997.72 443.000   2
  -6   0   5 6465.40 294.506   5
  -6   0   5 6427.00 484.357   1
  -6   0   5 6453.71 298.284   5
   6   0  -4 1933.58 257.115   4
  -6   0   4 1969.81 223.025   2
  -6   0   4 1992.52 249.791   1
  -6   0   4 1838.64 101.611   5
  -6   0   4 1879.62 105.969   5
  -6   0   3 414.740 111.609   2
  -6   0   3 331.149 105.753   4
   6   0  -3 391.927 118.253   4
  -6   0   3 524.609 122.831   1
  -6   0   3 440.321 40.0835   3
  -6   0   2 1450.70 196.143   4
   6   0  -2 1621.34 222.014   4
  -6   0   2 1715.62 121.242   3
  -6   0   2 1491.40 194.642   1
  -6   0   2 1427.13 190.408   2
  -6   0   1 10583.2 543.907   4
   6   0  -1 11459.9 581.153   4
   6   0  -1 10232.7 541.576   2
  -6   0   1 9442.25 510.835   1
  -6   0   1 10535.4 559.335   2
  -6   0   0 22852.6 863.876   4
   6   0   0 20645.6 876.319   2
  -6   0   0 20143.4 825.793   1
  -6   0   0 21360.3 751.776   3
   6   0   1 3490.70 310.992   2
  -6   0  -1 3787.64 278.268   1
  -6   0  -1 3443.59 257.573   3
   6   0   2-42.8334 77.9457   2
  -6   0  -2 13.2098 39.4061   1
  -6   0  -2 33.8521 43.1657   3
  -6   0  -3 2828.20 207.728   1
   6   0   3 3189.45 272.825   3
   6   0   3 3100.53 302.870   2
  -6   0  -3 2461.89 247.863   3
   6   0   3 3341.61 181.035   5
  -6   0  -4 2725.70 178.587   1
   6   0   4 2525.62 256.616   3
   6   0   4 2557.93 284.981   2
  -6   0  -4 2699.97 270.706   3
   6   0   4 2768.23 200.028   5
   6   0   5 3177.46 326.929   2
  -6   0  -5 2335.87 267.417   3
   6   0   5 2931.67 226.635   5
   6   0   6 5051.89 425.338   2
  -6   0  -6 4625.11 398.280   3
   6   0   7 699.180 161.207   2
   6   0   7 565.382 118.334   5
  -6   0  -7 592.984 148.412   3
   6   0   8 3367.76 369.018   2
  -6   0  -8 3238.59 364.772   3
   6   0   9 254.987 98.8137   2
  -6   0  -9 140.240 81.4076   3
   6   0  10 1145.92 230.951   2
  -6   0 -10 1502.99 267.545   3
   6   0  11 1380.08 262.555   2
  -6   0 -11 1503.24 283.321   3
   6   1 -12 2095.68 352.472   4
  -6  -1  12 1533.05 285.821   1
  -6  -1  11 475.793 161.001   1
   6   1 -11 711.488 186.313   4
  -6  -1  10-56.6979 78.1073   1
   6   1 -10 91.9251 68.9469   4
  -6  -1   9 1805.36 279.108   1
   6   1  -9 2058.70 314.997   4
  -6  -1   8-62.9500 59.4897   2
  -6  -1   8-117.612 102.181   1
  -6  -1   8 96.2123 59.9014   5
   6   1  -8 69.1512 75.4771   4
   6   1  -7 2823.72 337.748   4
  -6  -1   7 3302.04 356.363   1
  -6  -1   7 2914.43 263.009   2
  -6  -1   7 2887.47 246.527   5
   6   1  -6 5507.94 473.231   4
  -6  -1   6 6292.13 496.201   1
  -6  -1   6 6890.21 417.035   2
  -6  -1   6 6889.09 362.438   5
  -6  -1   5 769.749 129.119   2
  -6  -1   5 839.927 173.877   1
   6   1  -5 778.193 163.334   4
  -6  -1   5 665.578 91.2851   5
   6   1  -4 6037.95 452.680   4
  -6  -1   4 6585.13 470.679   1
  -6  -1   4 7184.29 272.959   5
  -6  -1   4 6905.41 412.870   2
  -6  -1   4 6316.01 269.195   5
  -6  -1   3 87.7940 64.1444   2
  -6  -1   3-111.268 85.9802   1
   6   1  -3-11.0247 47.8588   4
   6   1  -2 1912.10 225.920   4
   6   1  -2 1986.84 214.947   2
  -6  -1   2 1969.42 222.889   1
  -6  -1   2 2159.14 227.753   2
  -6  -1   1 292.132 77.1930   1
   6   1  -1 213.128 75.0694   4
  -6  -1   1 493.703 64.4190   3
   6   1  -1 362.096 104.135   2
  -6  -1   0 568.763 112.712   1
   6   1   0 623.892 118.581   4
  -6  -1   0 767.772 98.0157   3
   6   1   0 703.536 130.903   2
   6   1   1 334.079 93.7071   2
  -6  -1  -1 416.165 85.5973   3
   6   1   1 327.261 84.6659   4
  -6  -1  -1 435.408 96.1088   1
   6   1   1 446.750 78.4587   3
   6   1   2 475.660 111.670   2
  -6  -1  -2 566.049 110.246   3
   6   1   2 544.059 101.097   4
  -6  -1  -2 561.790 97.0687   1
   6   1   3 1738.61 215.479   2
  -6  -1  -3 2006.78 173.285   1
   6   1   3 1649.34 179.346   3
   6   1   3 1161.10 95.5695   5
  -6  -1  -3 1884.64 203.093   3
   6   1   3 1709.28 111.103   5
   6   1   4 701.691 127.785   3
   6   1   4 764.268 155.155   2
  -6  -1  -4 728.231 134.461   3
   6   1   4 620.026 82.2442   5
   6   1   5 67.1285 57.3108   3
   6   1   5 142.960 95.1294   2
   6   1   5 41.9631 29.4553   5
  -6  -1  -5 69.7787 50.3209   3
   6   1   6 1794.13 250.688   2
  -6  -1  -6 1991.26 248.040   3
   6   1   7 5209.72 438.688   2
  -6  -1  -7 5623.47 451.411   3
   6   1   7 4886.63 345.960   5
   6   1   8 1836.44 262.042   2
  -6  -1  -8 1933.52 270.536   3
   6   1   8 1156.11 178.958   5
   6   1   9 515.710 148.091   2
  -6  -1  -9 502.426 150.965   3
   6   1  10 1300.69 242.401   2
  -6  -1 -10 1378.78 264.062   3
   6   1  11 235.309 119.212   2
  -6  -1 -11 31.5745 83.9512   3
   6   1  12 2424.60 347.976   2
  -6  -1 -12 3147.50 414.359   3
   6   2 -12 80.1750 80.3475   4
  -6  -2  12-61.9876 64.1596   1
   6   2 -11 671.357 194.368   4
  -6  -2  11 852.475 208.854   1
   6   2 -10 1032.76 225.921   4
  -6  -2  10 946.147 219.181   1
   6   2  -9 60.4333 81.0480   4
  -6  -2   9-15.5944 54.0864   1
  -6  -2   8 88.3394 46.2700   2
  -6  -2   8 107.133 45.3377   5
   6   2  -8 68.9787 60.8319   4
  -6  -2   8-61.8088 91.0937   1
   6   2  -7 6264.13 508.906   4
  -6  -2   7 6120.69 503.085   1
  -6  -2   7 6576.53 378.663   2
  -6  -2   7 6347.86 400.301   5
  -6  -2   6 22.0796 63.4649   1
  -6  -2   6 44.7682 46.3848   2
  -6  -2   6 28.9935 36.5828   5
   6   2  -6 48.1259 60.6793   4
   6   2  -5 11176.7 651.487   4
  -6  -2   5 10055.9 620.418   1
  -6  -2   5 10179.7 492.782   2
  -6  -2   5 9165.57 438.117   5
   6   2  -4 3020.89 313.615   4
  -6  -2   4 2524.52 283.335   1
  -6  -2   4 2774.23 236.199   2
  -6  -2   4 2782.68 182.384   5
   6   2  -3 3514.34 325.478   1
   6   2  -3 3628.85 332.291   4
  -6  -2   3 3056.58 298.755   1
  -6  -2   3 3244.82 163.073   5
  -6  -2   3 3760.88 283.193   2
   6   2  -2 1295.30 191.456   1
   6   2  -2 1234.12 183.042   4
   6   2  -2 1155.93 154.023   2
  -6  -2   2 1421.22 194.024   1
   6   2  -1 71.6714 53.0796   4
   6   2  -1 25.7404 45.0906   1
  -6  -2   1 127.830 71.2712   1
   6   2  -1-16.7669 58.4222   2
   6   2   0 190.636 86.7526   2
  -6  -2   0 225.668 50.5960   3
   6   2   0 160.191 66.4829   4
   6   2   0 128.040 57.8026   1
  -6  -2   0 265.741 81.5665   1
   6   2   0 239.877 46.6500   3
   6   2   1 3453.30 281.041   1
   6   2   1 4158.65 299.985   4
  -6  -2  -1 4116.76 292.889   1
   6   2   1 3396.78 217.644   3
   6   2   1 4012.66 309.031   2
  -6  -2  -1 3594.93 232.654   3
   6   2   2 12197.8 545.484   1
  -6  -2  -2 12113.4 538.372   1
   6   2   2 14793.7 542.166   3
   6   2   2 12138.5 603.896   2
  -6  -2  -2 13945.3 548.650   3
  -6  -2  -3 2616.81 216.407   1
   6   2   3 2817.52 219.983   4
   6   2   3 2802.12 273.672   2
   6   2   3 2900.02 148.109   5
  -6  -2  -3 3083.76 254.070   3
   6   2   4 6751.78 395.306   3
   6   2   4 5911.96 286.672   5
   6   2   4 6976.17 453.323   2
  -6  -2  -4 7308.20 425.086   3
   6   2   5 222.924 73.4795   3
   6   2   5 389.797 135.984   2
  -6  -2  -5 176.333 73.4440   3
   6   2   5 165.337 43.4262   4
   6   2   5 80.0107 46.1907   5
   6   2   6 11534.6 656.050   2
  -6  -2  -6 11485.6 643.678   3
   6   2   7 3325.91 351.254   2
  -6  -2  -7 3461.78 346.438   3
   6   2   8 19.9433 85.4619   2
  -6  -2  -8-51.6117 82.3413   3
   6   2   9 1528.67 252.629   2
  -6  -2  -9 2095.00 294.548   3
  -6  -2 -10 364.191 139.105   3
  -6  -2 -11 81.9874 78.0807   3
  -6  -2 -12 715.618 205.181   3
   6   3 -11 353.928 145.582   4
  -6  -3  11 735.853 190.860   1
   6   3 -10 34.1768 79.4292   4
  -6  -3  10 42.3400 95.6928   1
   6   3  -9 2934.55 370.982   4
  -6  -3   9 2427.85 340.212   1
   6   3  -8 7866.29 621.963   4
  -6  -3   8 8991.82 638.346   1
  -6  -3   7 116.971 49.2407   2
  -6  -3   7 81.1918 55.0020   5
   6   3  -7 102.195 66.7295   4
  -6  -3   7 173.356 89.8761   1
  -6  -3   6 3.49592 42.3174   5
  -6  -3   6 12.8235 32.7443   2
   6   3  -6-54.8169 62.6649   4
  -6  -3   6 85.2913 68.1194   1
  -6  -3   5 390.939 82.5645   5
   6   3  -5 207.601 70.9545   4
  -6  -3   5 365.206 123.393   1
  -6  -3   4 374.936 75.4600   5
   6   3  -4 218.219 87.9397   4
  -6  -3   4 383.700 108.295   1
   6   3  -3 6051.85 448.891   4
  -6  -3   3 7615.55 493.356   1
  -6  -3   3 6762.50 314.336   5
   6   3  -2 3658.27 333.690   1
   6   3  -2 4680.51 368.275   4
  -6  -3   2 4543.35 365.670   1
  -6  -3   2 4843.45 219.250   5
   6   3  -1 1260.49 177.185   4
  -6  -3   1 1230.43 185.980   1
   6   3  -1 1025.99 66.3738   3
  -6  -3   1 1228.15 77.9460   5
   6   3  -1 900.393 150.418   1
   6   3   0 1360.01 180.469   1
   6   3   0 1622.07 194.957   4
  -6  -3   0 1642.51 201.242   1
   6   3   0 1165.23 100.915   3
   6   3   0 1398.24 168.808   2
   6   3   1 1604.71 182.136   1
   6   3   1 1332.73 167.916   4
  -6  -3  -1 1654.37 190.665   1
   6   3   1 1044.91 111.760   3
   6   3   1 1568.92 180.689   2
  -6  -3  -1 1333.54 128.366   3
   6   3   2 50.8933 28.5425   3
   6   3   2 85.1056 24.0330   5
   6   3   2 91.7505 63.7012   2
  -6  -3  -2 222.868 83.6634   1
  -6  -3  -2 1.79165 34.0617   3
   6   3   2 57.1559 47.2277   4
   6   3   2 78.6189 44.1959   1
   6   3   3 1726.95 176.881   1
   6   3   3 1980.32 187.220   4
   6   3   3 1877.97 219.123   2
   6   3   3 2234.05 140.666   5
  -6  -3  -3 2024.82 194.109   3
   6   3   4 1101.37 131.107   1
   6   3   4 844.003 129.582   3
   6   3   4 1463.41 199.551   2
   6   3   4 946.142 119.777   4
  -6  -3  -4 1100.05 151.159   3
   6   3   4 966.122 106.254   5
   6   3   5 9852.18 427.677   1
   6   3   5 10102.7 432.386   4
   6   3   5 10222.5 534.069   3
   6   3   5 10270.8 458.383   5
   6   3   5 12202.0 630.178   2
  -6  -3  -5 10377.2 552.449   3
   6   3   6 7450.48 335.598   1
   6   3   6 9021.91 354.816   4
   6   3   6 9180.09 515.745   3
   6   3   6 8537.98 443.542   5
  -6  -3  -6 7486.94 491.136   3
  -6  -3  -7-15.7322 42.6764   3
   6   3   7 4.29324 10.0730   4
   6   3   7 8.26427 33.5455   5
  -6  -3  -8 395.502 118.725   3
  -6  -3  -9 488.531 131.195   3
  -6  -3 -10 15.9137 51.3946   3
  -6  -3 -11 2205.78 322.146   3
  -6  -3 -12 1938.91 314.180   3
  -6  -3 -13 57.6327 87.5145   3
  -6  -4  11 1240.79 253.964   1
   6   4 -11 1317.02 269.797   4
  -6  -4  10 494.235 165.267   1
   6   4 -10 247.700 122.185   4
   6   4  -9 2047.42 320.208   4
  -6  -4   9 2533.53 349.076   1
   6   4  -8 377.849 135.741   4
  -6  -4   8 352.926 139.862   1
  -6  -4   7 473.883 118.112   5
   6   4  -7 307.617 107.939   4
  -6  -4   7 572.560 167.063   1
   6   4  -6 2392.35 307.475   4
  -6  -4   6 2702.53 325.026   1
  -6  -4   6 2417.59 251.193   5
  -6  -4   5 1628.96 250.890   1
   6   4  -5 1455.46 222.610   4
  -6  -4   5 1465.14 175.105   5
  -6  -4   4 1623.90 242.388   1
   6   4  -4 1282.28 208.363   4
  -6  -4   4 1413.25 161.521   5
   6   4  -3 1000.23 178.759   4
  -6  -4   3 961.422 174.685   1
  -6  -4   3 794.100 109.184   5
  -6  -4   2 96.1955 38.9506   5
   6   4  -2 88.9564 56.8439   1
   6   4  -2 68.7273 72.5207   4
  -6  -4   2 29.2735 59.2344   1
   6   4  -2 30.9679 27.2884   2
   6   4  -1 12370.5 670.116   4
  -6  -4   1 14304.5 715.114   1
   6   4  -1 16383.4 470.684   3
  -6  -4   1 15267.7 529.192   5
   6   4  -1 13259.9 696.872   1
   6   4   0 25734.1 997.077   4
  -6  -4   0 25896.8 1006.07   1
   6   4   0 21996.1 758.086   3
  -6  -4   0 28814.2 787.729   5
   6   4   0 27636.2 1022.13   1
   6   4   0 24788.7 769.981   5
   6   4   1 981.497 143.400   2
  -6  -4  -1 1235.36 200.369   1
   6   4   1 643.614 125.969   4
   6   4   1 911.112 105.307   3
   6   4   1 1037.33 159.130   1
   6   4   1 641.395 75.3330   5
   6   4   2 3075.14 266.843   4
   6   4   2 3387.93 235.938   3
   6   4   2 3459.05 280.021   2
   6   4   2 2976.87 257.052   1
   6   4   2 2901.58 180.057   5
   6   4   3 1324.28 165.613   4
   6   4   3 1606.35 175.485   1
   6   4   3 1454.08 129.996   5
   6   4   3 1533.83 205.075   2
  -6  -4  -3 1582.32 175.298   3
   6   4   4 13666.6 588.022   4
   6   4   4 11990.1 591.285   3
   6   4   4 14940.0 599.044   1
   6   4   4 13910.2 541.269   5
  -6  -4  -4 14493.5 627.358   3
   6   4   5 8554.10 422.132   4
   6   4   5 9013.35 499.106   3
   6   4   5 9032.02 425.725   1
   6   4   5 9130.25 431.221   5
  -6  -4  -5 9620.64 510.583   3
   6   4   6 1456.74 145.297   4
   6   4   6 1464.18 195.244   3
   6   4   6 1553.64 173.119   5
   6   4   6 1658.97 152.702   1
  -6  -4  -6 1216.76 187.939   3
  -6  -4  -7 152.763 69.8390   3
   6   4   7 107.150 39.2542   4
   6   4   7 29.5957 15.8253   1
   6   4   7 86.9938 52.0074   5
   6   4   8 152.114 36.6856   1
  -6  -4  -8 79.9693 58.7278   3
   6   4   8 95.9588 27.5444   4
   6   4   8 86.7247 58.4571   5
  -6  -4  -9 777.498 163.867   3
   6   4   9 736.055 145.050   5
   6   4  10 3563.59 349.154   5
  -6  -4 -10 3351.89 371.807   3
  -6  -4 -11 409.389 129.538   3
   6   4  11 560.685 152.523   5
  -6  -4 -12-114.457 81.8348   3
   6   4  12-27.2636 88.1264   5
  -6  -4 -13 496.153 165.867   3
   6   4  13 581.851 164.220   5
   6   4  14 167.195 102.570   5
  -6  -5  10 1927.93 322.907   1
   6   5 -10 1735.06 304.190   4
  -6  -5   9 1030.59 239.747   1
   6   5  -9 986.230 227.843   4
  -6  -5   8 1165.77 242.777   1
   6   5  -8 753.529 195.473   4
  -6  -5   7 2192.85 313.264   1
   6   5  -7 1381.65 254.117   4
  -6  -5   6 1989.65 283.153   1
   6   5  -6 1677.65 262.695   4
   6   5  -6 1834.62 104.200   3
  -6  -5   6 1615.31 211.475   5
   6   5  -5 2403.01 300.820   4
  -6  -5   5 2745.66 326.038   1
   6   5  -5 2076.70 100.848   3
  -6  -5   5 2261.04 240.249   5
   6   5  -5 2461.22 110.717   3
  -6  -5   4 1238.68 216.258   1
   6   5  -4 1168.28 206.878   4
   6   5  -4 1285.77 74.7571   3
  -6  -5   4 1158.28 162.542   5
   6   5  -4 1190.20 71.6869   3
   6   5  -3 1705.18 235.456   4
  -6  -5   3 2111.85 273.422   1
   6   5  -3 1767.44 99.6096   3
   6   5  -3 2134.49 111.688   3
  -6  -5   3 1547.49 178.053   5
  -6  -5   2 806.400 113.519   5
  -6  -5   2 744.809 172.069   1
   6   5  -2 805.265 158.635   4
   6   5  -2 1055.17 87.9585   3
   6   5  -2 754.996 98.9932   2
   6   5  -1 6775.42 477.568   4
  -6  -5   1 8616.18 547.834   1
   6   5  -1 8430.21 393.627   2
   6   5  -1 8618.55 521.559   1
  -6  -5   1 7981.91 385.594   5
   6   5  -1 7134.63 310.862   3
   6   5  -1 7862.59 390.184   5
  -6  -5   0 475.368 79.2734   5
   6   5   0 608.130 92.9382   5
   6   5   0 403.152 111.015   4
   6   5   0 347.151 92.2985   1
   6   5   0 585.846 83.0299   3
   6   5   1 16529.7 738.811   1
   6   5   1 17666.4 610.255   3
   6   5   1 18252.2 627.811   5
   6   5   2 575.877 88.5491   5
   6   5   2 550.384 93.8004   3
   6   5   2 596.700 132.038   2
   6   5   2 649.008 124.807   1
  -6  -5  -2 551.031 84.1385   5
   6   5   3 1406.87 178.238   1
   6   5   3 1385.25 147.606   5
   6   5   4 1734.32 192.858   1
   6   5   4 1612.25 182.822   3
   6   5   4 1686.28 168.214   5
   6   5   5 215.272 65.9719   1
   6   5   5 316.485 79.3498   5
   6   5   5 318.260 86.6422   3
  -6  -5  -5 243.574 80.8958   3
   6   5   6 91.0996 41.1014   5
   6   5   6 129.247 59.6395   3
  -6  -5  -6 44.3588 51.2186   3
   6   5   6 103.829 45.9394   1
   6   5   7 750.793 131.340   5
  -6  -5  -7 881.515 163.360   3
   6   5   7 882.055 116.821   1
  -6  -5  -8 1197.27 193.412   3
   6   5   8 1272.98 134.194   1
   6   5   8 1191.11 185.534   5
   6   5   9 204.442 47.4138   1
  -6  -5  -9 276.399 97.5278   3
   6   5   9 369.932 106.179   5
   6   5  10 3271.31 346.212   5
  -6  -5 -10 3825.13 392.288   3
  -6  -5 -11 385.120 146.343   3
   6   5  11 232.497 92.4929   5
  -6  -5 -12 1436.06 263.393   3
   6   5  12 908.620 198.505   5
  -6  -5 -13 801.668 203.154   3
   6   5  13 633.769 175.523   5
   6   5  14 564.181 175.747   5
  -6  -6  10 659.963 213.362   1
   6   6 -10 53.4604 76.6267   4
  -6  -6   9 1219.23 263.724   1
   6   6  -9 883.039 215.188   4
  -6  -6   8 1502.42 297.863   1
   6   6  -8 1221.16 246.505   4
   6   6  -7 3863.85 424.956   4
  -6  -6   7 3727.49 446.112   1
   6   6  -6 399.556 71.3656   3
  -6  -6   6 385.020 150.703   1
   6   6  -6 444.909 135.912   4
   6   6  -5 300.210 66.0911   3
  -6  -6   5 344.242 96.8889   5
  -6  -6   5 612.338 208.974   1
  -6  -6   4 799.494 145.162   5
  -6  -6   4 1105.24 240.018   1
   6   6  -4 647.299 164.073   4
   6   6  -4 780.713 89.8266   3
   6   6  -3 8336.49 580.774   4
   6   6  -3 8831.60 359.722   3
  -6  -6   3 8848.92 497.912   5
   6   6  -2 9454.44 612.237   4
   6   6  -2 11123.6 415.966   2
  -6  -6   2 10070.0 520.366   5
   6   6  -2 10570.9 422.876   3
   6   6  -1 3748.88 344.896   4
   6   6  -1 3345.84 217.871   2
  -6  -6   1 3113.89 256.568   5
   6   6  -1 3372.79 214.520   3
   6   6  -1 3316.92 263.128   5
  -6  -6   0 100.486 45.5223   5
   6   6   0 141.932 57.7886   2
   6   6   0 83.0778 42.7229   5
   6   6   0 105.326 44.3592   3
  -6  -6  -1-35.5960 46.8123   5
   6   6   1 20.2663 44.7521   1
   6   6   1 21.1085 37.8051   5
   6   6   1 136.581 74.6694   3
   6   6   2 2048.83 233.079   1
  -6  -6  -2 1874.75 187.259   5
   6   6   2 2078.69 194.511   5
   6   6   3 23770.1 941.776   1
  -6  -6  -3 22721.0 834.923   5
   6   6   3 22812.9 848.905   5
   6   6   4 1626.48 195.950   1
   6   6   4 1453.50 185.083   3
   6   6   4 1316.07 162.900   5
   6   6   5 703.350 123.529   5
   6   6   5 867.852 142.005   3
   6   6   5 708.827 128.418   1
   6   6   6 257.876 77.4187   5
   6   6   6 261.894 88.5932   3
   6   6   6 372.582 92.8545   1
   6   6   7-17.3110 46.6508   5
   6   6   7 113.100 65.5992   1
   6   6   8 663.969 138.218   5
  -6  -6  -8 710.755 149.948   3
   6   6   8 776.921 120.434   1
   6   6   9 7534.26 404.044   1
   6   6   9 8216.84 531.492   5
  -6  -6  -9 7766.51 551.512   3
  -6  -6 -10 911.387 186.676   3
   6   6  10 750.540 163.417   5
  -6  -6 -11 262.452 118.677   3
   6   6  11 286.215 109.915   5
  -6  -6 -12-4.41834 51.3598   3
   6   6  12-14.1612 93.1919   5
  -6  -6 -13 1123.06 237.109   3
   6   6  13 950.183 205.159   5
   6   6  14 396.599 151.935   5
   6   7  -9 249.822 128.276   4
   6   7  -8 714.021 186.914   4
   6   7  -7-48.6165 88.3723   4
   6   7  -6 674.407 181.886   4
   6   7  -6 752.252 111.968   3
   6   7  -5 148.569 47.8947   3
   6   7  -5 74.2048 49.4482   4
   6   7  -4 17091.9 901.019   4
   6   7  -4 14328.5 577.462   3
   6   7  -3 11116.9 686.070   4
   6   7  -3 9896.03 450.043   3
  -6  -7   3 9924.09 575.022   5
  -6  -7   2 345.642 97.6004   5
   6   7  -2 375.973 101.057   5
   6   7  -1 2921.95 182.357   2
  -6  -7   1 2546.20 251.495   5
   6   7  -1 2648.67 262.843   5
   6   7  -1 2729.29 218.462   3
  -6  -7   0-64.3583 52.0462   5
   6   7   0 41.0652 34.2191   2
   6   7   0 59.0978 36.4918   5
  -6  -7  -1 1422.00 171.798   5
   6   7   1 1461.46 186.112   5
  -6  -7  -2 5164.54 349.454   5
   6   7   2 5228.12 355.716   5
   6   7   2 5472.44 349.232   3
   6   7   3 585.892 108.220   5
   6   7   3 495.277 113.000   3
   6   7   3 694.338 139.225   1
  -6  -7  -3 626.160 117.751   5
   6   7   4 2063.05 239.151   1
  -6  -7  -4 1636.58 193.489   5
   6   7   4 1763.93 205.383   5
   6   7   4 1878.91 216.734   3
   6   7   5 6169.66 425.838   1
   6   7   5 6784.21 423.863   5
   6   7   5 5760.59 421.394   3
   6   7   6 9443.82 531.910   1
   6   7   6 8929.19 519.766   5
   6   7   7 845.935 152.544   5
   6   7   7 1304.51 182.553   1
   6   7   8 619.903 133.617   5
   6   7   8 484.163 118.381   1
   6   7   9 12.1659 57.4697   5
   6   7   9 36.5085 34.7001   1
   6   7  10 690.385 158.651   5
   6   7  11 4475.11 428.408   5
   6   7  12 2791.61 348.301   5
   6   7  13 892.433 212.471   5
   6   7  14 158.282 99.0061   5
   6   8  -8 67.4941 81.8156   4
   6   8  -7 4.91410 57.1121   4
   6   8  -6 985.013 226.136   4
   6   8  -5 63.8854 41.1805   3
   6   8  -5-85.7875 118.534   4
   6   8  -4 5084.54 475.417   4
   6   8  -4 4123.05 296.027   3
   6   8  -3 989.239 138.350   3
   6   8  -2 2270.14 277.285   5
  -6  -8   1 988.697 171.354   5
   6   8  -1 791.326 156.366   5
   6   8  -1 941.694 85.7805   2
  -6  -8   0 681.521 131.199   5
   6   8   0 628.034 136.800   5
   6   8   0 925.971 108.104   2
  -6  -8  -1 329.730 87.4754   5
   6   8   1 395.905 111.108   5
   6   8   1 274.700 80.4993   3
  -6  -8  -2 965.414 154.382   5
   6   8   2 684.896 133.791   5
   6   8   2 619.216 117.958   3
  -6  -8  -3 4398.38 348.376   5
   6   8   3 4025.94 336.222   5
   6   8   3 4596.20 343.462   3
  -6  -8  -4 4200.60 342.525   5
   6   8   4 3734.44 326.468   5
   6   8   4 4165.40 340.739   3
  -6  -8  -5 3648.16 323.543   5
   6   8   5 3029.23 296.124   5
   6   8   6 164.084 75.5179   5
   6   8   7 4041.99 355.698   1
   6   8   7 4059.64 360.812   5
   6   8   8 181.983 86.9334   5
   6   8   8 396.844 110.335   1
   6   8   9 425.094 127.535   5
   6   8   9 303.023 96.4249   1
   6   8  10 571.100 149.773   5
   6   8  11-57.6040 69.7868   5
   6   8  12 83.1735 74.7754   5
   6   8  13-38.3791 73.8901   5
   6   8  14 50.4114 65.7053   5
   6   9  -7 245.055 119.885   4
   6   9  -6 995.886 230.971   4
   6   9  -5 664.460 128.343   3
   6   9  -5 716.470 190.254   4
   6   9  -4 37.0124 29.0464   3
   6   9  -4 55.2328 81.2204   4
   6   9  -3 126.716 71.1168   3
   6   9  -2 1396.60 228.967   5
   6   9  -1 276.036 101.090   5
   6   9  -1 333.678 34.5271   2
   6   9   0 442.727 74.1279   2
   6   9   0 299.094 109.186   5
   6   9   1 762.757 158.945   5
   6   9   2-7.65677 46.8395   5
   6   9   2 34.1554 29.0285   3
   6   9   3 1193.47 195.380   5
   6   9   3 1135.29 177.466   3
   6   9   4 2517.26 280.183   5
   6   9   5 1444.06 222.919   5
   6   9   6 2505.42 285.355   5
   6   9   7 1988.63 256.198   5
   6   9   8 122.503 87.8308   5
   6   9   9 822.906 178.530   5
   6   9  10-38.1588 52.1080   5
   6   9  11 55.2963 56.6473   5
   6   9  12-32.5791 59.5766   5
   6   9  13 1324.34 250.372   5
   6   9  14 15.2035 49.5057   5
   6  10  -5 92.4244 96.1186   4
   6  10  -4 307.549 97.6523   3
   6  10  -3-3.69145 34.0384   3
   6  10  -2 1770.08 272.183   5
   6  10  -1 1671.72 269.183   5
   6  10   0 1129.63 210.337   5
   6  10   1 890.889 190.931   5
   6  10   2 647.779 158.568   5
   6  10   3 3994.71 380.534   5
   6  10   4 253.012 87.6046   5
   6  10   5 405.398 140.631   5
   6  10   6 125.694 87.2612   5
   6  10   7 794.210 172.288   5
   6  10   8 728.956 165.135   5
   6  10   9 228.924 108.631   5
   6  10  10 108.567 98.6501   5
   6  10  11 193.479 105.351   5
   6  10  12 135.850 95.4063   5
   6  10  13 531.647 155.123   5
   6  11  -4 131.093 71.8264   3
   6  11  -3 0.28752 31.7251   3
   6  11  -2 111.194 83.6365   5
   6  11  -1 437.892 162.557   5
   6  11   0 2359.52 317.661   5
   6  11   1 93.0553 73.4397   5
   6  11   2 2255.93 310.299   5
   6  11   3-74.1895 76.2969   5
   6  11   4 517.589 143.241   5
   6  11   5 189.755 107.245   5
   6  11   6-13.5273 64.2905   5
   6  11   7-56.7821 48.9393   5
   6  11   8 269.387 110.112   5
   6  11   9 485.650 154.923   5
   6  11  10 186.685 97.0320   5
   6  11  11 710.325 187.800   5
   6  11  12 309.900 123.167   5
   6  11  13 922.099 224.686   5
   6  12  -3 619.202 151.601   3
   6  12  -2-50.6073 76.8437   5
   6  12  -1-31.9227 74.4124   5
   6  12   0 323.694 121.913   5
   6  12   1 2121.53 315.938   5
   6  12   2 1261.67 250.981   5
   6  12   3 142.601 92.2439   5
   6  12   4 90.0878 67.1126   5
   6  12   5 169.443 92.1043   5
   6  12   6 467.652 145.473   5
   6  12   7 779.469 192.319   5
   6  12   8 767.141 195.895   5
   6  12   9-35.0164 56.8453   5
   6  12  10 103.364 57.2333   5
   6  12  11 81.7708 63.1886   5
   6  13  -2 667.905 169.408   3
   6  13   0 117.540 52.5872   5
   6  13   1-100.428 48.8702   5
   6  13   2 0.46094 60.3552   5
   6  13   3 261.505 122.459   5
   6  13   4 144.597 80.8703   5
   6  13   5 257.758 127.612   5
   6  13   6 228.552 113.511   5
   6  13   7 216.451 104.195   5
   6  13   8 177.111 118.226   5
   6  13   9 523.520 172.742   5
   6  13  10 2.87704 55.1720   5
   6  14   5 330.924 141.361   5
  -7   7   5 955.680 231.200   1
  -7   7   4 2404.74 358.762   1
  -7   7   3 412.616 144.802   1
  -7   7   2 650.262 160.358   3
  -7   7   1 384.218 138.453   3
  -7   7   0 3653.37 418.793   3
  -7   7  -1 1243.04 257.419   3
  -7   6   7 34.0809 83.5891   1
  -7   6   6 1727.31 307.109   1
  -7   6   4 48.2936 55.2809   1
  -7   6   3 863.240 170.667   3
  -7   6   3 619.017 173.834   1
  -7   6   2 566.422 146.427   3
  -7   6   2 290.667 135.834   1
  -7   6   1-5.84920 49.7922   3
  -7   6   0 1065.07 212.818   3
  -7   6  -1 116.605 104.810   3
  -7   6  -2 311.344 123.842   3
  -7   6  -3 120.794 86.9065   3
  -7   5   8-43.0482 106.683   1
  -7   5   7 3574.98 448.284   1
  -7   5   6 5235.85 531.624   1
  -7   5   5 1266.38 242.935   1
  -7   5   4-17.5805 29.3222   3
  -7   5   4-9.33482 41.7816   1
  -7   5   3 1135.53 217.120   1
  -7   5   3 1238.04 191.584   3
  -7   5   2 2198.52 301.014   1
  -7   5   2 1860.47 251.172   3
  -7   5   1 3211.39 353.543   1
  -7   5   1 3501.43 352.324   3
  -7   5   0 2917.68 325.080   1
  -7   5   0 3692.04 372.564   3
  -7   5  -1 810.739 183.771   3
  -7   5  -2 366.128 133.655   3
  -7   5  -3 63.5387 58.7218   3
  -7   5  -4 776.437 202.800   3
  -7   4   9 84.5024 107.361   1
  -7   4   8 895.448 229.847   1
  -7   4   7 3013.90 399.487   1
  -7   4   6 112.085 87.7149   1
  -7   4   5 2876.20 369.842   1
  -7   4   4 526.714 101.846   3
  -7   4   4 810.171 191.811   1
  -7   4   3 314.108 82.4181   3
  -7   4   3 380.369 127.698   1
  -7   4   2 205.969 81.4632   3
  -7   4   2 153.651 82.3064   1
  -7   4   1 57.3612 62.5471   3
  -7   4   1-91.4494 67.8538   1
  -7   4   0 330.958 116.974   3
  -7   4   0 413.106 117.044   1
  -7   4  -1 863.029 181.032   3
  -7   4  -1 860.220 157.743   1
  -7   4  -2 5508.04 473.098   3
  -7   4  -3 494.121 152.551   3
   7  -4   3 837.545 195.562   2
  -7   4  -4 451.984 144.962   3
   7  -4   4 299.288 119.525   2
  -7   4  -5 133.790 114.043   3
  -7   4  -6 272.669 116.110   3
  -7   3   9 1063.77 240.609   1
  -7   3   8 2366.78 348.888   1
  -7   3   7 1059.00 233.734   1
  -7   3   6 25.3329 59.3431   1
  -7   3   5 21.4927 48.6805   1
  -7   3   4 23.1388 33.9285   3
  -7   3   4 47.1816 62.6781   1
  -7   3   3 643.083 112.408   3
  -7   3   3 538.599 150.363   1
  -7   3   2 4897.57 349.299   3
  -7   3   2 4964.82 428.357   1
  -7   3   1 184.257 81.7828   3
  -7   3   1 155.067 66.4882   1
  -7   3   0 106.385 74.7285   3
  -7   3   0-1.84518 43.2482   1
  -7   3  -1 661.277 150.876   3
   7  -3   1 569.086 156.934   2
  -7   3  -1 491.866 115.097   1
  -7   3  -2-6.25201 43.9726   3
  -7   3  -2 30.2739 37.7697   1
   7  -3   2-36.2817 86.2558   2
   7  -3   3 3055.65 368.332   2
  -7   3  -3 2905.58 341.360   3
   7  -3   4 3316.84 385.428   2
  -7   3  -4 3889.40 414.071   3
  -7   3  -5 157.683 81.9664   3
   7  -3   5 258.044 122.203   2
  -7   3  -6 505.005 160.561   3
   7  -3   6 356.164 138.060   2
  -7   3  -7 42.0773 62.4437   3
  -7   2  10 934.353 229.180   1
  -7   2   9 3378.49 429.090   1
  -7   2   8 189.471 108.760   1
  -7   2   7 364.331 148.807   1
  -7   2   6 82.8978 58.2921   1
  -7   2   5 644.201 173.424   1
  -7   2   4 65.5163 55.0655   1
  -7   2   4 73.9298 33.0668   3
  -7   2   3 4688.21 286.777   3
  -7   2   3 4023.85 393.054   1
  -7   2   2 243.169 72.2081   3
  -7   2   2 101.594 39.5680   1
  -7   2   1 1590.88 187.955   3
  -7   2   1 1833.88 238.961   1
  -7   2   0 8287.51 515.528   4
   7  -2   0 8034.14 577.352   2
  -7   2   0 9400.61 515.483   3
  -7   2   0 8029.82 513.020   1
  -7   2  -1 240.920 85.2160   3
  -7   2  -1 171.074 66.8249   4
  -7   2  -1 227.039 80.9627   1
   7  -2   1 177.958 96.5911   2
  -7   2  -2 565.613 135.654   3
  -7   2  -2 564.495 109.882   1
   7  -2   2 597.771 150.746   2
  -7   2  -3 105.171 45.9055   1
  -7   2  -3 67.9824 61.5053   3
   7  -2   3 33.1690 57.9184   2
  -7   2  -4 808.002 182.857   3
   7  -2   4 715.822 179.457   2
  -7   2  -5 1201.82 223.224   3
   7  -2   5 1113.30 216.434   2
   7  -2   6 3027.06 372.530   2
  -7   2  -6 3831.01 410.863   3
   7  -2   7 336.670 129.255   2
  -7   2  -7 415.778 147.201   3
  -7   2  -8 19.1471 54.0627   3
  -7   1  10 1081.23 248.845   1
  -7   1   9 183.590 69.7834   1
  -7   1   8 877.104 207.242   1
  -7   1   7 3094.57 376.284   1
  -7   1   6 3412.08 389.806   1
  -7   1   5 680.363 166.989   1
  -7   1   4 711.733 162.201   1
  -7   1   4 981.489 72.6551   3
  -7   1   3 1501.58 128.386   3
  -7   1   3 1544.22 227.669   1
  -7   1   2 2614.80 200.375   3
  -7   1   2 3102.32 316.921   1
  -7   1   1 44041.9 1354.16   3
  -7   1   1 41344.2 1494.89   1
  -7   1   0 4717.22 374.462   4
   7  -1   0 4554.12 410.776   2
  -7   1   0 4814.53 373.283   1
  -7   1  -1 1641.92 200.140   4
  -7   1  -1 1562.06 192.990   1
  -7   1  -1 1570.95 200.412   3
   7  -1   1 1461.31 228.234   2
  -7   1  -2 390.682 86.8931   1
  -7   1  -2 516.633 116.249   3
   7  -1   2 430.408 127.928   2
  -7   1  -3 967.167 177.504   3
  -7   1  -3 1512.25 160.339   1
   7  -1   3 1287.28 220.056   2
  -7   1  -4 2330.98 174.585   1
   7  -1   4 1977.31 275.630   2
  -7   1  -4 1636.13 239.682   3
   7  -1   5 5437.27 483.157   2
  -7   1  -5 5860.14 474.577   3
   7  -1   6 1690.58 267.840   2
  -7   1  -6 1156.09 219.725   3
   7  -1   7 13.7472 69.3887   2
  -7   1  -7 40.0237 67.3753   3
   7  -1   8 636.056 171.233   2
  -7   1  -8 885.091 200.362   3
  -7   1  -9 161.927 107.593   3
  -7   0  10 365.759 133.745   1
  -7   0   9 303.910 123.224   1
  -7   0   8 91.1489 109.247   1
  -7   0   7 1482.69 262.077   1
   7   0  -7 1578.94 270.857   4
  -7   0   7 1443.81 147.348   5
  -7   0   6 141.227 35.1669   5
  -7   0   6 127.296 67.1892   1
   7   0  -6 122.407 70.7373   4
   7   0  -5 4122.10 421.779   4
  -7   0   5 3587.52 381.733   1
   7   0  -4 1978.85 290.357   4
  -7   0   4 2039.76 266.735   1
  -7   0   3 263.720 88.5275   1
   7   0  -3 570.719 146.841   4
  -7   0   2 5167.01 416.471   1
  -7   0   2 5545.43 260.280   3
  -7   0   1 549.939 122.188   1
  -7   0   1 606.496 132.933   4
  -7   0   1 694.629 99.1281   3
   7   0  -1 665.830 150.856   2
  -7   0   0 727.971 139.922   1
  -7   0   0 486.148 95.8258   3
   7   0   0 529.554 125.739   2
   7   0   1 5465.82 436.751   2
  -7   0  -1 5960.95 391.610   1
  -7   0  -1 5612.21 360.577   3
  -7   0  -2 179.787 58.3210   3
  -7   0  -2 273.065 80.3665   1
   7   0   2 289.524 114.875   2
  -7   0  -3 2030.68 189.038   1
   7   0   3 1944.40 262.929   2
  -7   0  -3 1658.95 212.117   3
  -7   0  -4 2420.76 188.950   1
   7   0   4 2536.25 308.820   2
  -7   0  -4 3174.69 309.080   3
   7   0   5 675.270 154.277   2
  -7   0  -5 476.641 132.793   3
   7   0   6-31.9181 77.4733   2
  -7   0  -6 17.1788 47.0597   3
   7   0   7 1625.63 262.606   2
  -7   0  -7 1344.42 238.730   3
   7   0   8 203.399 106.524   2
  -7   0  -8 243.366 118.037   3
   7   0   9 2283.33 331.864   2
  -7   0  -9 2612.76 364.388   3
  -7   0 -10 1136.01 251.766   3
  -7  -1  10 393.551 149.312   1
   7   1 -10 575.815 202.302   4
  -7  -1   9 1077.96 240.311   1
   7   1  -9 1066.39 258.522   4
   7   1  -8 7867.46 656.654   4
  -7  -1   8 7518.29 620.914   1
   7   1  -7 4320.55 462.729   4
  -7  -1   7 5099.44 484.467   1
  -7  -1   7 4929.93 307.130   5
  -7  -1   6 561.828 167.977   1
   7   1  -6 407.961 140.194   4
  -7  -1   6 533.425 81.0702   5
   7   1  -5 2708.01 328.320   4
  -7  -1   5 2059.56 285.850   1
  -7  -1   5 2081.33 123.496   5
  -7  -1   5 2329.21 133.370   5
   7   1  -4 4449.81 416.203   4
  -7  -1   4 4473.02 414.636   1
   7   1  -3 10127.6 632.985   4
  -7  -1   3 10710.9 639.859   1
   7   1  -2 3500.38 338.251   4
  -7  -1   2 2413.80 275.470   1
  -7  -1   1 30.2001 49.2090   1
  -7  -1   1-14.7451 24.6213   3
   7   1  -1 132.340 81.9237   4
   7   1  -1 18.6557 52.4836   2
   7   1   0 835.161 156.928   4
  -7  -1   0 829.589 110.601   3
  -7  -1   0 799.204 139.585   1
   7   1   0 788.730 155.410   2
  -7  -1  -1 710.825 114.784   3
   7   1   1 627.468 125.040   4
  -7  -1  -1 803.857 136.209   1
   7   1   1 863.868 163.663   2
   7   1   2 330.240 113.908   2
  -7  -1  -2 590.796 114.636   3
  -7  -1  -2 431.084 98.2885   1
  -7  -1  -3 9597.72 462.280   1
   7   1   3 8296.83 477.163   3
   7   1   3 8887.61 570.774   2
  -7  -1  -3 9137.39 511.510   3
   7   1   4 4761.88 360.726   3
   7   1   4 4788.89 420.167   2
   7   1   4 5595.69 239.715   5
  -7  -1  -4 4339.98 364.925   3
   7   1   4 4708.56 221.640   5
   7   1   5-102.131 82.0623   2
  -7  -1  -5 74.4370 68.9216   3
   7   1   5 11.8038 29.0493   5
   7   1   6 1315.41 229.162   2
  -7  -1  -6 1006.64 190.939   3
   7   1   7-16.2328 79.3870   2
  -7  -1  -7-56.0799 62.1180   3
   7   1   8 3257.59 379.348   2
  -7  -1  -8 3335.35 378.507   3
   7   1   9 2480.60 340.499   2
  -7  -1  -9 2116.61 309.326   3
   7   1  10 1379.06 256.632   2
  -7  -1 -10 1145.32 244.393   3
   7   2 -10 188.537 117.952   4
  -7  -2  10 12.1488 96.1890   1
   7   2  -9 1364.89 275.915   4
  -7  -2   9 1388.14 266.945   1
   7   2  -8 676.602 173.541   4
  -7  -2   8 868.572 206.737   1
   7   2  -7 109.400 90.2172   4
  -7  -2   7 85.3773 88.8544   1
   7   2  -6 2033.06 294.933   4
  -7  -2   6 2184.95 304.448   1
  -7  -2   6 2412.50 246.838   2
  -7  -2   5 261.023 53.3795   5
  -7  -2   5 153.312 68.0546   2
   7   2  -5 92.6009 71.2239   4
  -7  -2   5 106.781 73.0924   1
   7   2  -4 1079.37 195.555   4
  -7  -2   4 1469.83 90.1331   5
  -7  -2   4 1435.32 89.6343   5
  -7  -2   4 1466.84 228.207   1
   7   2  -3 388.157 121.971   4
  -7  -2   3 474.191 127.434   1
   7   2  -2 1573.81 220.532   4
  -7  -2   2 1157.13 187.045   1
   7   2  -2 1367.09 188.717   2
   7   2  -1 982.193 167.124   4
  -7  -2   1 756.026 150.779   1
   7   2  -1 808.313 145.850   2
  -7  -2   0 319.598 60.5244   3
   7   2   0 384.643 101.012   4
  -7  -2   0 359.728 106.227   1
   7   2   0 289.986 88.3942   2
   7   2   1 925.819 164.527   2
  -7  -2  -1 1138.76 165.781   1
   7   2   1 641.547 123.649   4
   7   2   1 795.889 106.837   3
  -7  -2  -1 731.834 108.087   3
   7   2   2 48.0206 63.7678   2
  -7  -2  -2 44.8460 41.9483   3
  -7  -2  -2 17.9142 35.7602   1
   7   2   2 108.873 59.9684   4
   7   2   3 1482.84 217.243   2
  -7  -2  -3 1326.06 166.832   1
   7   2   3 1773.27 186.711   4
   7   2   3 1319.46 163.724   3
  -7  -2  -3 1517.16 188.285   3
   7   2   4 408.703 54.5621   5
   7   2   4 400.021 97.5925   3
   7   2   4 230.484 97.2701   2
  -7  -2  -4 363.854 107.748   3
   7   2   4 393.512 88.4017   4
   7   2   4 446.979 56.0607   5
   7   2   5 5261.53 438.986   2
   7   2   5 5799.79 298.267   5
  -7  -2  -5 5278.46 414.440   3
   7   2   5 5437.30 285.652   5
   7   2   6 38.0044 87.6671   2
   7   2   6-34.6438 39.2819   5
  -7  -2  -6-10.3695 56.8579   3
   7   2   6-3.44591 22.4283   5
   7   2   7 2585.29 237.515   5
   7   2   7 2481.16 316.676   2
  -7  -2  -7 2280.28 290.848   3
   7   2   8-99.7155 87.7530   2
  -7  -2  -8-113.353 81.4951   3
   7   2   9 141.974 85.3928   2
  -7  -2  -9 197.347 88.5054   3
   7   2  10 2224.18 322.326   2
  -7  -2 -10 1506.01 273.302   3
   7   2  11 804.419 207.082   2
  -7  -2 -11 811.403 207.188   3
   7   3 -10 4365.58 501.109   4
  -7  -3  10 5391.99 545.579   1
   7   3  -9 1519.16 286.069   4
  -7  -3   9 1925.98 318.006   1
   7   3  -8 163.213 95.8507   4
  -7  -3   8 58.9799 94.7927   1
   7   3  -7 164.661 96.3495   4
  -7  -3   7 129.111 79.5461   1
   7   3  -6 266.067 116.699   4
  -7  -3   6 415.652 141.204   1
   7   3  -5 3270.85 368.479   4
  -7  -3   5 3430.20 364.802   1
  -7  -3   5 3528.10 241.756   5
   7   3  -4 6449.07 515.385   4
  -7  -3   4 7952.27 551.716   1
  -7  -3   4 6380.29 305.219   5
   7   3  -3 3782.01 368.486   4
  -7  -3   3 3832.78 366.938   1
  -7  -3   3 3828.31 175.738   5
   7   3  -2 1341.92 219.199   4
  -7  -3   2 1703.60 234.262   1
   7   3  -2 1594.26 190.412   2
   7   3  -1 63.4619 62.1929   4
   7   3  -1 65.4388 53.4915   2
   7   3   0 5060.81 390.242   1
   7   3   0 4252.92 365.271   4
  -7  -3   0 4710.19 379.103   1
   7   3   0 5486.15 246.645   3
   7   3   0 5169.47 370.907   2
   7   3   1 7466.85 465.754   1
   7   3   1 6665.93 442.436   4
  -7  -3  -1 6698.48 443.697   1
   7   3   1 7898.85 351.657   3
   7   3   1 7514.45 466.009   2
  -7  -3  -1 6723.48 343.610   3
   7   3   2 8187.79 467.423   1
   7   3   2 6724.73 433.459   4
  -7  -3  -2 7753.82 468.196   1
   7   3   2 7679.20 487.004   2
  -7  -3  -2 7799.90 399.889   3
   7   3   3 3198.26 272.820   1
   7   3   3 4206.12 307.992   4
   7   3   3 3720.93 275.341   3
   7   3   3 4377.82 363.220   2
  -7  -3  -3 4395.93 306.248   3
   7   3   4 21.3468 15.3711   5
   7   3   4 101.681 53.5329   3
   7   3   4-26.1634 55.5839   2
  -7  -3  -4 14.0890 36.6670   3
   7   3   4 26.7093 32.2072   4
   7   3   5 753.440 137.206   3
   7   3   5 439.272 131.360   2
  -7  -3  -5 738.618 145.902   3
   7   3   5 593.018 96.0952   4
   7   3   5 535.511 85.4928   5
   7   3   6 4778.28 260.069   4
   7   3   6 4234.86 289.800   5
   7   3   6 5126.61 435.236   2
  -7  -3  -6 5101.23 406.822   3
   7   3   7 4839.40 338.263   5
   7   3   7 4618.75 429.911   2
  -7  -3  -7 3830.07 371.776   3
   7   3   8 741.158 178.710   2
  -7  -3  -8 476.051 140.166   3
   7   3   8 754.213 136.803   5
  -7  -3  -9 68.7553 63.7919   3
   7   3   9 61.5098 37.6374   5
   7   3  10 144.534 114.910   2
  -7  -3 -10-90.1470 123.984   3
   7   3  10-59.1700 63.1327   5
   7   3  11 353.878 133.872   2
  -7  -3 -11 138.306 88.3813   3
   7   3  11 263.151 98.7519   5
  -7  -3 -12 16.4884 68.7652   3
   7   4 -10 2935.45 405.159   4
   7   4  -9-12.8835 68.3964   4
  -7  -4   9 199.979 146.966   1
   7   4  -8 1859.65 306.926   4
  -7  -4   8 1714.96 298.332   1
   7   4  -7 144.818 79.3728   4
  -7  -4   7 75.9600 77.0702   1
   7   4  -6 1425.26 257.394   4
  -7  -4   6 1169.17 236.121   1
  -7  -4   5 3.89689 25.4349   5
   7   4  -5 3.94392 60.9198   4
  -7  -4   5 18.2429 56.1803   1
   7   4  -4 1266.44 217.198   4
  -7  -4   4 867.272 193.864   1
  -7  -4   4 1005.28 127.782   5
   7   4  -3 588.630 147.568   4
  -7  -4   3 791.711 165.764   1
  -7  -4   3 806.276 100.803   5
   7   4  -2 3705.91 350.706   4
  -7  -4   2 3965.36 366.515   1
   7   4  -2 3766.56 284.348   2
  -7  -4   2 3169.29 184.304   5
  -7  -4   1 1547.29 221.077   1
   7   4  -1 934.500 169.252   4
   7   4  -1 1554.02 185.914   2
  -7  -4   1 1387.74 95.6911   5
   7   4   0 680.034 124.055   2
  -7  -4   0 834.486 166.405   1
   7   4   0 707.367 143.347   4
   7   4   0 703.727 77.9065   3
   7   4   0 622.966 137.758   1
   7   4   1 2033.59 237.727   4
  -7  -4  -1 1986.63 254.264   1
   7   4   1 2163.42 171.035   3
   7   4   1 1859.17 219.561   2
   7   4   1 1424.86 197.707   1
   7   4   2 1571.27 198.035   4
   7   4   2 1222.83 140.331   3
   7   4   2 1746.76 216.595   2
   7   4   2 1633.54 98.6201   5
   7   4   2 1559.34 194.321   1
   7   4   3 3051.13 270.452   4
   7   4   3 4141.62 341.250   2
   7   4   3 3228.64 180.696   5
  -7  -4  -3 3709.70 276.219   3
   7   4   3 3567.51 291.311   1
   7   4   4 111.697 38.4147   5
   7   4   4 98.8966 54.1181   3
   7   4   4 185.602 88.9548   2
   7   4   4 47.7845 41.8832   4
  -7  -4  -4 121.485 49.3204   3
   7   4   4 50.4109 34.1200   1
   7   4   5 41.8160 28.8009   5
   7   4   5-15.0617 32.7562   3
   7   4   5-22.4192 57.2536   2
  -7  -4  -5 69.5442 53.3207   3
   7   4   5-6.59206 28.7661   4
   7   4   5-11.9133 28.5618   1
   7   4   6 81.4810 20.9524   5
   7   4   6 281.420 132.161   2
  -7  -4  -6 111.505 62.3408   3
   7   4   6 125.061 48.4335   4
  -7  -4  -7 161.097 76.3145   3
   7   4   7 185.981 51.0449   4
   7   4   7 79.5389 37.3518   1
   7   4   7 269.877 69.1820   5
  -7  -4  -8 1067.78 196.243   3
   7   4   8 1251.80 177.282   5
  -7  -4  -9 1431.80 241.035   3
   7   4   9 1598.68 217.782   5
  -7  -4 -10 1199.70 233.513   3
   7   4  10 1650.26 233.890   5
  -7  -4 -11 37.1311 60.5011   3
   7   4  11 24.0706 55.8480   5
  -7  -4 -12 473.817 161.383   3
   7   4  12 466.725 144.588   5
   7   4  13 29.3761 65.2747   5
  -7  -5   9 988.695 236.881   1
   7   5  -9 890.565 223.175   4
  -7  -5   8 803.448 223.792   1
   7   5  -8 686.103 193.773   4
  -7  -5   7 350.720 136.760   1
   7   5  -7 197.914 111.148   4
  -7  -5   6 738.526 209.559   1
   7   5  -6 567.731 154.383   4
  -7  -5   5 198.618 67.7729   5
  -7  -5   5 212.873 129.592   1
   7   5  -5 345.724 126.603   4
  -7  -5   4 9.05288 38.3601   5
   7   5  -4 73.8013 65.9712   4
   7   5  -3 2049.01 278.431   4
  -7  -5   3 2090.33 284.008   1
  -7  -5   3 2087.42 191.460   5
   7   5  -2 2494.36 296.817   4
  -7  -5   2 2181.27 287.302   1
  -7  -5   2 2367.31 192.329   5
  -7  -5   1 407.970 73.4784   5
   7   5  -1 346.313 44.5722   3
  -7  -5   1 428.882 139.904   1
   7   5  -1 295.192 109.899   4
   7   5  -1 278.049 73.5019   2
  -7  -5   0 9824.51 610.263   1
   7   5   0 10581.8 617.808   4
   7   5   0 10054.3 512.376   2
   7   5   0 10448.7 399.075   3
  -7  -5   0 9722.67 411.597   5
   7   5   1 29.4130 64.9912   2
   7   5   1 6.98473 21.3841   3
   7   5   1-21.6873 21.5490   5
   7   5   1 73.4785 81.9819   4
   7   5   1 35.7613 61.1799   1
   7   5   2 6031.28 397.312   4
   7   5   2 6462.48 396.294   2
   7   5   2 6688.80 417.866   1
   7   5   2 5288.07 246.818   5
   7   5   3 1207.78 174.469   4
   7   5   3 1313.76 200.550   2
   7   5   3 1191.85 173.127   1
   7   5   3 881.690 108.494   5
   7   5   4 224.899 62.6133   5
   7   5   4 201.035 71.9603   3
   7   5   4 369.807 117.635   2
   7   5   4 185.424 73.6444   4
   7   5   4 239.982 75.4979   1
   7   5   5 269.665 71.5891   5
   7   5   5 303.066 89.0571   3
   7   5   5 289.723 81.4808   4
  -7  -5  -5 243.421 80.7177   3
   7   5   5 363.537 91.8545   1
   7   5   6 120.019 50.1819   5
   7   5   6 32.9451 29.0523   4
  -7  -5  -6 4.20277 43.3903   3
   7   5   6 163.400 57.6227   1
   7   5   7 120.324 57.6931   5
   7   5   7 150.724 50.6940   4
  -7  -5  -7 80.4853 53.1537   3
   7   5   7 169.420 54.7098   1
   7   5   8 1966.38 167.740   4
   7   5   8 1936.37 222.848   5
  -7  -5  -8 1835.21 257.084   3
   7   5   9 2944.02 298.505   5
  -7  -5  -9 2642.20 323.557   3
  -7  -5 -10 32.1848 50.6810   3
   7   5  10-8.03554 43.3305   5
  -7  -5 -11 949.322 212.597   3
   7   5  11 1053.09 204.562   5
  -7  -5 -12 57.4970 62.2683   3
   7   5  12 7.98186 45.7976   5
   7   5  13 857.437 201.435   5
   7   5  14 358.314 142.408   5
  -7  -6   8 112.875 104.441   1
   7   6  -8-93.4662 94.1081   4
  -7  -6   7 1146.68 267.334   1
   7   6  -7 930.859 223.512   4
   7   6  -6 5012.27 495.789   4
  -7  -6   6 5094.89 519.178   1
  -7  -6   5 343.276 170.342   1
   7   6  -5 132.225 89.4680   4
  -7  -6   4 1081.16 168.089   5
  -7  -6   4 1451.57 264.544   1
   7   6  -4 1009.75 217.856   4
  -7  -6   3 61.5817 45.4132   5
  -7  -6   3 223.801 124.491   1
   7   6  -3 78.0000 85.6431   4
   7   6  -2 821.240 179.109   4
   7   6  -2 837.249 111.392   2
   7   6  -2 756.746 71.4308   3
  -7  -6   2 1031.21 139.705   5
   7   6  -1 4520.74 409.211   4
   7   6  -1 4023.66 215.393   3
  -7  -6   1 4080.32 280.410   5
   7   6   0 1148.14 197.230   4
   7   6   0 1402.82 166.093   2
  -7  -6   0 1182.56 139.186   5
   7   6   0 1164.88 119.946   3
   7   6   0 1002.58 129.405   5
   7   6   1 553.990 109.253   2
   7   6   1 620.531 102.665   5
   7   6   1 617.059 142.603   4
   7   6   1 651.651 99.5635   3
  -7  -6  -1 556.957 95.8759   5
   7   6   2 3401.79 325.251   4
   7   6   2 3665.49 302.628   2
   7   6   2 3039.26 236.261   5
   7   6   3-14.1886 36.8587   5
   7   6   3 56.2817 36.0079   3
   7   6   3 26.4490 71.6364   2
   7   6   3-24.9375 56.8425   1
   7   6   3 95.2436 62.0172   4
   7   6   4 563.079 101.422   5
   7   6   4 765.198 134.605   3
   7   6   4 723.568 138.874   1
   7   6   5 234.385 68.7100   5
   7   6   5 254.996 80.3967   3
   7   6   5 180.240 66.5824   1
   7   6   6 20.7704 38.0015   5
   7   6   6 8.46292 34.6543   1
   7   6   7 2282.62 219.241   1
   7   6   7 2268.50 235.771   5
   7   6   8 3417.22 306.289   5
  -7  -6  -8 2464.23 303.142   3
   7   6   9 446.936 118.332   5
   7   6   9 353.035 79.4635   4
  -7  -6  -9 312.435 112.968   3
   7   6  10 981.556 183.386   5
  -7  -6 -10 808.265 192.873   3
  -7  -6 -11-52.0225 83.8731   3
   7   6  11 27.9316 51.8565   5
  -7  -6 -12 1424.54 269.558   3
   7   6  12 988.941 215.983   5
   7   6  13 774.044 191.960   5
   7   6  14-15.2283 74.6280   5
   7   7  -8 71.3365 90.3190   4
   7   7  -7 819.023 206.337   4
   7   7  -6 1294.19 251.518   4
   7   7  -5 1805.02 296.135   4
   7   7  -4 3804.11 421.728   4
   7   7  -3 58.3804 29.1823   3
  -7  -7   3-32.3988 48.9619   5
   7   7  -3 36.3928 58.3719   4
  -7  -7   2 988.218 154.700   5
   7   7  -2 1115.12 212.475   4
  -7  -7   1 715.638 128.778   5
   7   7  -1 886.651 188.572   4
   7   7  -1 1008.15 120.650   2
   7   7  -1 866.172 113.497   3
   7   7  -1 862.159 142.789   5
   7   7   0 1208.14 218.301   4
  -7  -7   0 1436.09 173.236   5
   7   7   0 1478.01 154.792   3
   7   7   0 1286.95 169.059   5
   7   7   1 1999.47 202.337   2
  -7  -7  -1 2041.41 205.170   5
   7   7   1 1631.56 187.887   5
  -7  -7  -2 4592.95 329.401   5
   7   7   2 5197.51 362.954   2
   7   7   2 5758.36 358.825   3
   7   7   2 4733.60 335.224   5
   7   7   3 2763.05 258.334   3
   7   7   3 2492.42 235.768   5
   7   7   4 685.778 125.478   5
   7   7   4 803.852 140.098   3
   7   7   5 79.4802 45.6034   5
   7   7   5 222.395 86.6454   3
   7   7   5 59.6413 38.1018   1
   7   7   6 5431.09 394.597   1
   7   7   6 5417.99 384.960   5
   7   7   7 5576.72 391.723   1
   7   7   7 5589.30 405.388   5
   7   7   8 386.270 110.458   5
   7   7   8 440.610 98.0897   1
   7   7   9 1043.56 178.292   5
   7   7  10-104.585 69.8553   5
   7   7  11 977.215 193.328   5
   7   7  12 640.806 163.056   5
   7   7  13 75.2594 64.5261   5
   7   7  14 355.567 160.564   5
   7   8  -7 75.5055 65.9125   4
   7   8  -6 143.207 84.4161   4
   7   8  -5 603.564 168.662   4
   7   8  -4 136.951 78.8354   4
   7   8  -3 5890.47 537.639   4
   7   8  -3 6096.50 331.116   3
   7   8  -2 692.009 177.827   4
  -7  -8   1 191.154 73.0112   5
   7   8  -1 233.531 90.2214   5
   7   8  -1 230.667 55.2319   2
  -7  -8   0 306.264 88.1015   5
   7   8   0 392.593 94.9176   5
  -7  -8  -1-7.35753 39.7627   5
   7   8   1 68.5538 63.4172   5
   7   8   1 12.6003 28.3571   3
   7   8   2-102.066 71.7401   5
   7   8   2 19.7718 55.0094   2
   7   8   2-31.7364 32.2165   3
  -7  -8  -2 10.9301 53.3354   5
  -7  -8  -3 3001.78 280.319   5
   7   8   3 2842.60 274.936   3
   7   8   3 2447.46 255.693   5
   7   8   4 1972.43 235.880   3
   7   8   4 1704.09 214.279   5
   7   8   5 290.186 94.7080   5
   7   8   6 5750.83 420.709   5
   7   8   7 43.0097 55.6138   5
   7   8   8 1581.46 228.539   5
   7   8   9-13.0609 51.5277   5
   7   8  10 108.767 65.7921   5
   7   8  11 312.862 108.629   5
   7   8  12 259.075 113.792   5
   7   8  13 19.1664 66.0296   5
   7   8  14 81.7491 64.0905   5
   7   9  -5 157.760 87.2745   4
   7   9  -4 389.005 156.435   4
   7   9  -3 83.0967 71.9711   4
   7   9  -2 144.080 81.4043   5
   7   9  -1 4668.83 405.939   5
   7   9   0 3790.75 236.654   2
   7   9   0 3602.43 347.486   5
   7   9   1 712.627 150.162   5
   7   9   1 934.733 149.266   3
   7   9   2-60.7576 72.9991   5
   7   9   2 86.0397 52.6929   3
   7   9   3-56.5717 56.1601   5
   7   9   3 125.111 56.0405   3
   7   9   4 628.203 131.124   5
   7   9   5 6863.60 483.823   5
   7   9   6 1644.37 236.669   5
   7   9   7 386.566 123.583   5
   7   9   8-48.6335 41.5736   5
   7   9   9 250.439 107.418   5
   7   9  10 1092.08 208.490   5
   7   9  11 360.825 147.585   5
   7   9  12 509.514 159.242   5
   7   9  13 155.523 100.682   5
   7  10  -4 225.936 117.198   4
   7  10  -3 799.154 216.001   4
   7  10  -2 2238.69 298.510   5
   7  10  -1 3041.11 338.099   5
   7  10   0 507.787 144.363   5
   7  10   1 2579.83 300.253   5
   7  10   2 520.852 137.449   5
   7  10   3 2612.56 310.283   5
   7  10   4 4013.45 382.098   5
   7  10   5-61.1334 76.0134   5
   7  10   6 390.184 121.775   5
   7  10   7 615.971 145.875   5
   7  10   8 1714.26 259.292   5
   7  10   9 463.652 137.483   5
   7  10  10-71.5586 96.2587   5
   7  10  11 54.7060 91.5170   5
   7  10  12 447.535 145.703   5
   7  10  13 1605.55 286.821   5
   7  11  -2 720.421 182.582   5
   7  11  -1 813.100 187.232   5
   7  11   0 501.117 143.397   5
   7  11   1 1297.78 225.856   5
   7  11   2 64.6419 70.8275   5
   7  11   3 1917.36 278.234   5
   7  11   4 80.6796 46.0749   5
   7  11   5 75.1426 44.7218   5
   7  11   6-34.5794 85.6908   5
   7  11   7 172.975 82.2505   5
   7  11   8 133.837 89.3782   5
   7  11   9 239.927 114.486   5
   7  11  10 853.258 218.957   5
   7  11  11-12.3467 69.5781   5
   7  11  12 626.794 176.331   5
   7  12  -2 50.1168 69.4697   5
   7  12  -1 321.723 142.099   5
   7  12   0 450.370 152.121   5
   7  12   1-6.45786 73.4784   5
   7  12   2 460.854 147.351   5
   7  12   3 184.018 99.1520   5
   7  12   4 551.919 168.642   5
   7  12   5 714.765 181.497   5
   7  12   6 46.2014 53.7539   5
   7  12   7-76.3945 85.9318   5
   7  12   8 78.2400 75.5477   5
   7  12   9 909.266 215.325   5
   7  12  10 178.026 109.347   5
   7  12  11 312.474 137.527   5
   7  13   0-3.73170 89.9584   5
   7  13   1 190.094 115.035   5
   7  13   2 159.318 118.105   5
   7  13   3 166.517 100.103   5
   7  13   4-8.37123 59.1161   5
   7  13   5 873.830 209.560   5
   7  13   6 361.513 141.585   5
   7  13   7 258.439 94.5199   5
   7  13   8 270.592 130.218   5
   7  13   9 636.654 188.602   5
  -8   5   5 875.302 222.153   1
  -8   5   4-60.0518 64.3270   1
  -8   5   3 514.312 170.251   1
  -8   5   2 256.082 109.237   1
  -8   5  -1-7.26904 64.5189   3
  -8   5  -2 963.234 217.383   3
  -8   4   6-57.7768 67.9288   1
  -8   4   5-52.6941 62.1456   1
  -8   4   4 1589.95 282.659   1
  -8   4   3 980.952 201.541   1
  -8   4   2 340.383 129.038   1
  -8   4   1 723.429 168.789   1
  -8   4   0 117.284 72.8759   3
  -8   4  -1 90.9138 66.9256   3
  -8   4  -2 2470.62 331.860   3
  -8   4  -3 3064.03 383.099   3
  -8   4  -4 227.101 117.352   3
  -8   3   7 731.943 214.990   1
  -8   3   6 389.094 147.140   1
  -8   3   5 22.7726 47.9463   1
  -8   3   4 1191.29 234.153   1
  -8   3   3 1156.51 224.082   1
  -8   3   2 61.5953 68.3414   1
  -8   3   1 757.655 171.348   1
  -8   3   0 924.519 173.975   3
  -8   3   0 637.678 140.509   1
  -8   3  -1 91.6601 70.0486   3
  -8   3  -2 1932.70 274.011   3
  -8   3  -3 217.817 96.1024   3
  -8   3  -4 728.383 179.547   3
  -8   3  -5 1498.44 268.555   3
  -8   2   8 33.7648 61.4764   1
  -8   2   7 749.853 196.281   1
  -8   2   6 1941.35 316.956   1
  -8   2   5 1750.18 287.829   1
  -8   2   4 5411.75 497.627   1
  -8   2   3 4060.71 417.138   1
  -8   2   2 9.80675 40.3677   1
  -8   2   1 31.2825 39.0164   3
  -8   2   1-15.3005 58.4282   1
  -8   2   0 6001.46 450.856   1
  -8   2   0 5027.27 390.451   3
   8  -2   1 6936.94 576.318   2
  -8   2  -1 6877.67 469.573   1
  -8   2  -1 7898.15 514.098   3
  -8   2  -2 1760.73 250.898   3
   8  -2   2 1871.85 298.788   2
  -8   2  -3 233.873 99.9421   3
   8  -2   3 403.851 140.939   2
  -8   2  -4 41.8354 57.5197   3
   8  -2   4 22.6037 67.0773   2
  -8   2  -5 43.2159 58.3741   3
  -8   2  -6 802.685 204.401   3
  -8   2  -7 1748.25 305.877   3
  -8   1   8 213.684 89.7901   1
  -8   1   7 401.721 150.798   1
  -8   1   6 387.408 140.465   1
  -8   1   5 1050.99 210.247   1
  -8   1   4 448.637 120.358   1
  -8   1   3 807.385 168.638   1
  -8   1   2 3472.42 359.530   1
  -8   1   1 41.2240 41.9377   3
  -8   1   1 58.9009 61.3747   1
  -8   1   0 1149.60 190.031   1
  -8   1   0 864.782 140.018   3
   8  -1   0 1019.93 208.655   2
  -8   1  -1 137.400 53.2000   1
  -8   1  -1 126.064 60.8427   3
   8  -1   1 166.482 103.605   2
  -8   1  -2 1606.06 197.118   1
  -8   1  -2 1373.99 201.666   3
   8  -1   2 1715.41 268.078   2
  -8   1  -3 1188.27 200.897   3
   8  -1   3 906.588 215.696   2
  -8   1  -4 837.005 174.713   3
   8  -1   4 655.881 164.925   2
  -8   1  -5 1621.21 257.410   3
   8  -1   5 1795.00 287.205   2
  -8   1  -6-1.89746 51.7535   3
   8  -1   6-66.1886 83.3945   2
  -8   1  -7 604.951 182.033   3
  -8   1  -8 362.272 131.999   3
  -8   0   8 5.63044 83.0698   1
  -8   0   7 480.706 163.437   1
  -8   0   6 6184.82 553.423   1
  -8   0   5 1284.30 236.370   1
  -8   0   4-30.8052 108.082   1
  -8   0   3-23.6810 79.5059   1
  -8   0   2 380.356 109.574   1
  -8   0   1 1196.56 199.515   1
  -8   0   1 1746.27 165.888   3
   8   0   0 5601.45 472.455   2
  -8   0   0 5498.03 423.327   1
  -8   0   0 5055.88 330.139   3
  -8   0  -1 27.4970 52.8098   3
  -8   0  -1 5.01461 36.7395   1
  -8   0  -2 127.035 69.6048   3
  -8   0  -2 166.162 76.7614   1
   8   0   2 152.041 79.5312   2
  -8   0  -3-31.2150 58.9499   3
  -8   0  -3-6.56212 32.2733   1
   8   0   3 28.5731 71.5781   2
  -8   0  -4 321.875 106.120   3
   8   0   4 413.504 144.433   2
   8   0   5 1467.87 255.249   2
  -8   0  -5 1857.05 260.913   3
   8   0   6 1567.18 275.178   2
  -8   0  -6 1144.03 222.006   3
   8   0   7 38.9273 68.7147   2
  -8   0  -7 34.9692 58.8116   3
  -8   0  -8 766.699 195.227   3
   8   1  -9 143.315 97.8374   4
  -8  -1   8-62.2880 119.634   1
   8   1  -8 126.233 116.926   4
   8   1  -7 3634.18 444.923   4
  -8  -1   7 3613.92 432.964   1
  -8  -1   6 1574.31 277.838   1
   8   1  -6 1781.26 303.733   4
  -8  -1   5 1605.25 272.656   1
   8   1  -5 1314.67 252.493   4
   8   1  -4 3049.81 372.546   4
  -8  -1   4 3997.23 410.400   1
  -8  -1   3 49.9255 48.5575   1
   8   1  -3 73.4615 57.4543   4
   8   1  -2 1077.90 201.639   4
  -8  -1   2 1263.08 212.939   1
  -8  -1   1 279.646 51.4771   3
   8   1  -1 353.503 117.083   4
   8   1  -1 257.153 104.228   2
  -8  -1   1 185.036 81.1378   1
  -8  -1   0 617.465 98.6846   3
  -8  -1   0 222.673 77.6020   1
   8   1   0 508.295 124.470   2
  -8  -1  -1 140.117 66.0926   3
  -8  -1  -1 206.342 78.9388   1
   8   1   1 306.646 113.261   2
  -8  -1  -2 4635.96 349.624   1
   8   1   2 4680.02 423.337   2
  -8  -1  -2 4444.07 341.812   3
   8   1   3 1347.56 229.123   2
  -8  -1  -3 913.689 161.848   3
  -8  -1  -3 1226.92 164.754   1
   8   1   4 684.440 167.453   2
  -8  -1  -4 712.866 151.439   3
   8   1   5-117.687 90.0250   2
  -8  -1  -5 179.061 86.7035   3
   8   1   6 988.268 217.989   2
  -8  -1  -6 970.497 194.186   3
   8   1   7 2654.09 345.612   2
  -8  -1  -7 2330.96 323.581   3
   8   1   8 670.332 173.137   2
  -8  -1  -8 832.596 202.003   3
  -8  -1  -9 203.796 109.145   3
   8   2  -8 509.957 178.426   4
  -8  -2   8 624.440 187.190   1
   8   2  -7 706.177 190.787   4
  -8  -2   7 544.337 164.833   1
   8   2  -6 456.338 158.526   4
  -8  -2   6 560.112 178.475   1
   8   2  -5 9496.71 679.372   4
  -8  -2   5 8066.75 632.232   1
   8   2  -4 1669.14 263.058   4
  -8  -2   4 2145.29 298.894   1
   8   2  -3 765.380 171.518   4
  -8  -2   3 719.054 172.739   1
   8   2  -2 713.830 166.819   4
  -8  -2   2 445.922 122.789   1
   8   2  -1 154.269 73.6393   4
  -8  -2   1 341.736 116.640   1
   8   2  -1 269.897 102.677   2
   8   2   0 3037.22 314.879   4
  -8  -2   0 2511.38 279.632   1
   8   2   0 2712.27 309.348   2
  -8  -2   0 2711.70 187.451   3
  -8  -2  -1 14493.3 711.885   1
   8   2   1 14565.8 763.603   2
  -8  -2  -1 16186.3 606.379   3
  -8  -2  -2 8500.63 508.590   1
   8   2   2 8820.02 530.949   4
   8   2   2 8072.20 565.005   2
  -8  -2  -2 8765.34 466.990   3
   8   2   3 499.495 141.698   2
  -8  -2  -3 701.638 135.216   1
  -8  -2  -3 668.530 126.064   3
   8   2   3 624.685 117.469   4
   8   2   3 636.266 120.069   3
   8   2   4 3002.76 346.005   2
  -8  -2  -4 3378.27 317.831   3
   8   2   5 600.586 161.868   2
  -8  -2  -5 829.069 161.434   3
   8   2   6 8393.68 624.242   2
  -8  -2  -6 8079.12 569.576   3
   8   2   7 2180.81 312.094   2
  -8  -2  -7 2279.79 304.970   3
   8   2   8-15.3332 89.8511   2
  -8  -2  -8-100.380 91.0000   3
   8   2   9 127.846 84.4323   2
  -8  -2  -9 373.487 143.880   3
  -8  -2 -10 37.5042 97.8418   3
   8   3  -8 1173.48 248.676   4
  -8  -3   8 1473.22 299.966   1
   8   3  -7 536.537 175.027   4
  -8  -3   7 888.328 219.140   1
   8   3  -6 95.6455 78.8542   4
  -8  -3   6 268.064 131.827   1
   8   3  -5-17.6827 52.0839   4
  -8  -3   5 150.539 104.098   1
   8   3  -4 200.422 112.656   4
  -8  -3   4 238.069 96.4244   1
   8   3  -3 2105.98 295.263   4
  -8  -3   3 2385.90 308.670   1
  -8  -3   2 1802.00 263.218   1
   8   3  -2 1387.11 225.316   4
  -8  -3   1 1446.85 236.116   1
   8   3  -1 1103.29 196.143   4
   8   3  -1 1152.17 182.833   2
   8   3   0 3335.66 330.965   4
  -8  -3   0 3310.18 328.698   1
   8   3   0 3709.14 336.792   2
  -8  -3  -1 407.846 117.925   1
   8   3   1 258.239 95.2016   4
   8   3   1 426.629 125.139   2
   8   3   2 1277.45 208.359   2
  -8  -3  -2 1302.67 196.067   1
   8   3   2 1417.02 192.639   4
  -8  -3  -2 1058.56 142.237   3
   8   3   3 2028.14 223.574   4
   8   3   3 2274.68 222.026   3
   8   3   3 1860.71 256.255   2
  -8  -3  -3 2258.00 226.366   3
   8   3   4 510.793 115.772   3
   8   3   4 383.122 118.682   2
  -8  -3  -4 313.967 91.0871   3
   8   3   4 508.890 107.325   4
   8   3   5 3565.89 268.350   4
   8   3   5 3200.04 355.264   2
  -8  -3  -5 2995.77 304.167   3
   8   3   6 2512.16 322.363   2
  -8  -3  -6 2140.21 268.680   3
   8   3   7 16.1713 71.8094   2
  -8  -3  -7 31.9174 47.7949   3
   8   3   8 237.473 124.424   2
  -8  -3  -8 281.830 112.635   3
   8   3   9 98.4868 93.3898   2
  -8  -3  -9 271.971 112.550   3
  -8  -3 -10-16.4281 81.2740   3
   8   4  -8 3776.96 461.313   4
  -8  -4   8 4261.85 490.163   1
   8   4  -7 2274.58 343.413   4
  -8  -4   7 2191.09 341.986   1
   8   4  -6 2843.30 380.519   4
  -8  -4   6 2515.84 359.559   1
   8   4  -5 455.952 153.292   4
  -8  -4   5 455.821 168.287   1
   8   4  -4 210.256 105.815   4
  -8  -4   4 290.582 139.370   1
  -8  -4   3 425.311 144.873   1
   8   4  -3 514.816 160.502   4
  -8  -4   2 21.3215 52.9469   1
   8   4  -2 226.615 107.332   4
   8   4  -1 8542.41 582.846   4
  -8  -4   1 7843.51 564.986   1
   8   4  -1 8211.24 496.220   2
  -8  -4   0 8155.19 549.083   1
   8   4   0 7301.44 472.121   2
  -8  -4  -1 1561.25 240.332   1
   8   4   1 1571.86 230.560   4
   8   4   1 1521.31 144.710   3
   8   4   1 1330.00 216.607   2
   8   4   2 3801.69 341.236   4
   8   4   2 4560.96 387.989   2
   8   4   3 168.229 72.4910   1
   8   4   3 28.9316 27.5280   3
   8   4   3 133.344 91.5198   2
   8   4   3 55.7271 43.1025   4
   8   4   4 2753.33 267.654   1
   8   4   4 3640.35 301.272   4
   8   4   4 3941.79 310.198   3
   8   4   4 3806.58 372.195   2
  -8  -4  -4 3731.23 313.704   3
   8   4   5 1939.47 203.788   4
   8   4   5 1760.68 257.939   2
  -8  -4  -5 1868.96 234.216   3
   8   4   6 1330.45 232.401   2
   8   4   6 1074.58 135.718   4
  -8  -4  -6 1204.05 198.415   3
   8   4   7 21.1316 102.462   2
  -8  -4  -7 20.4982 45.7259   3
   8   4   8 584.938 174.269   2
  -8  -4  -8 402.917 130.978   3
   8   4   9 184.100 126.646   2
  -8  -4  -9 78.4803 66.6021   3
   8   4  10 3325.68 416.323   2
  -8  -4 -10 3088.81 381.787   3
  -8  -4 -11 597.793 180.618   3
   8   5  -7 2826.75 398.815   4
  -8  -5   7 2927.48 403.379   1
  -8  -5   6-7.60721 94.5516   1
   8   5  -6 133.902 66.2049   4
  -8  -5   5 28.6641 106.269   1
   8   5  -5 21.5504 48.4922   4
  -8  -5   4 385.468 164.255   1
   8   5  -4 436.912 135.680   4
  -8  -5   3 590.379 168.794   1
   8   5  -3 451.238 147.468   4
  -8  -5   2 493.146 162.318   1
   8   5  -2 157.004 92.1047   4
   8   5  -1 2077.02 275.950   4
  -8  -5   1 2218.60 299.728   1
   8   5  -1 2048.52 222.725   2
  -8  -5   0 482.742 156.492   1
   8   5   0 502.373 137.359   4
   8   5   0 392.116 96.6454   2
   8   5   1 786.556 148.362   2
   8   5   1 633.748 150.899   4
   8   5   1 879.878 104.315   3
   8   5   2 360.157 110.586   2
   8   5   2 587.357 137.795   4
   8   5   3 1477.86 215.874   2
   8   5   3 1248.83 195.109   4
   8   5   3 1341.24 164.445   3
   8   5   3 1445.05 108.737   5
   8   5   3 1207.85 187.206   1
   8   5   4 701.931 130.592   3
   8   5   4 535.504 140.679   2
   8   5   4 465.343 109.493   4
   8   5   4 409.718 100.986   1
   8   5   4 605.724 80.6663   5
   8   5   5 58.2600 30.6950   5
   8   5   5-59.5586 74.0619   2
   8   5   5 53.1766 34.9107   4
   8   5   5 80.6287 53.3294   1
   8   5   6-40.7722 38.0098   5
   8   5   6 109.267 88.2828   2
   8   5   6 75.9023 40.8758   4
  -8  -5  -6-78.1876 59.1566   3
   8   5   7 153.910 54.9978   5
   8   5   7 342.065 150.480   2
  -8  -5  -7 104.405 50.2564   3
   8   5   8 329.493 90.5714   5
   8   5   8 426.712 141.783   2
  -8  -5  -8 242.214 98.1615   3
   8   5   9 463.371 161.432   2
  -8  -5  -9 238.678 118.132   3
   8   5  10 272.138 142.720   2
  -8  -5 -10 298.011 125.241   3
  -8  -5 -11 32.8801 41.5878   3
  -8  -6   7 1553.37 304.839   1
   8   6  -7 1150.78 255.340   4
  -8  -6   6 397.027 170.446   1
   8   6  -6 419.517 160.975   4
  -8  -6   5 1493.47 293.877   1
   8   6  -5 1618.74 284.343   4
  -8  -6   4 680.674 203.760   1
   8   6  -4 451.053 148.735   4
  -8  -6   3 5375.72 514.000   1
   8   6  -3 4510.88 463.420   4
  -8  -6   2 3962.44 431.052   1
   8   6  -2 3700.52 400.919   4
   8   6  -1 1149.51 210.938   4
   8   6  -1 1113.52 157.204   2
   8   6   0 720.725 160.385   4
   8   6   0 752.012 132.060   2
   8   6   1 334.813 101.933   2
   8   6   1 240.513 54.5794   5
   8   6   1 95.2781 73.1318   4
   8   6   2 2300.03 269.438   2
   8   6   2 2357.01 182.407   5
   8   6   3 6908.04 486.351   4
   8   6   3 6138.84 383.329   3
   8   6   3 6686.77 468.315   2
   8   6   3 5977.33 324.279   5
   8   6   4 2705.54 282.729   4
   8   6   4 2779.88 264.581   3
   8   6   4 2747.68 304.563   2
   8   6   4 2590.16 208.444   5
   8   6   5 473.435 92.9422   5
   8   6   5 749.370 169.175   2
   8   6   5 486.463 111.372   4
   8   6   5 543.558 120.816   1
   8   6   6 408.503 94.2890   5
   8   6   6 498.264 154.164   2
   8   6   6 302.102 90.6347   4
   8   6   7 270.091 69.1031   5
   8   6   7 248.055 76.8290   4
   8   6   8 1446.72 193.314   5
   8   6   9 2918.77 292.349   5
  -8  -6  -9 2853.41 346.718   3
   8   6  10 281.036 96.5270   5
  -8  -6 -10 284.973 114.591   3
  -8  -6 -11 945.666 228.317   3
   8   7  -6 1923.52 326.753   4
   8   7  -5 164.880 103.067   4
   8   7  -4 1834.82 299.915   4
   8   7  -3 1835.34 298.287   4
   8   7  -2 188.483 91.7587   4
   8   7  -1 464.621 148.160   4
   8   7  -1 627.433 107.841   2
   8   7   0 2.40227 34.6543   2
   8   7   0 81.7318 75.9738   4
   8   7   1-103.183 71.3064   2
   8   7   1 5.19602 29.5498   5
   8   7   1-18.6197 48.4088   4
   8   7   2 79.0333 58.9934   2
   8   7   2 140.721 59.0623   5
   8   7   2 139.204 84.7217   4
   8   7   3-5.10244 30.6308   5
   8   7   3 167.173 98.0131   2
   8   7   3 51.7282 44.5474   3
   8   7   3 74.6008 76.1535   4
   8   7   4 147.112 71.2595   5
   8   7   4 344.328 125.505   2
   8   7   4 256.480 110.825   4
   8   7   5 1451.19 225.246   2
   8   7   5 1307.51 197.205   4
   8   7   5 1346.74 172.677   5
   8   7   6 838.157 153.386   4
   8   7   6 940.526 153.925   5
   8   7   7 183.926 63.5180   5
   8   7   7 243.321 85.6255   4
   8   7   8 230.136 78.7765   5
   8   7   8 293.184 94.2170   4
   8   7   9 542.382 127.893   5
   8   7  10 709.482 156.670   5
   8   7  11 416.727 123.292   5
   8   8  -5-32.6159 91.3463   4
   8   8  -4 1118.22 243.507   4
   8   8  -3 294.517 142.334   4
   8   8  -2 966.863 225.241   4
   8   8  -1 773.775 190.258   4
   8   8   0-62.4086 54.0154   2
   8   8   0 35.6406 32.9520   5
   8   8   1 142.257 64.6965   2
   8   8   1 56.6567 27.2579   5
   8   8   1 220.960 113.278   4
   8   8   2 846.777 149.469   2
   8   8   2 944.078 150.675   5
   8   8   2 798.380 186.699   4
   8   8   3 1982.35 242.884   2
   8   8   3 1450.89 190.980   5
   8   8   4 3669.84 345.463   2
   8   8   4 2972.32 278.308   5
   8   8   5 1499.84 196.885   5
   8   8   6 480.357 116.975   5
   8   8   7 2367.81 265.682   5
   8   8   8 27.4756 43.8567   5
   8   8   9 590.059 141.606   5
   8   8  10 516.303 131.874   5
   8   8  11 1.38394 38.4996   5
   8   8  12 65.4770 59.9258   5
   8   9  -4 580.537 187.126   4
   8   9  -3 143.428 83.8777   4
   8   9  -2 232.835 129.813   4
   8   9  -1 186.756 111.095   4
   8   9   0 640.537 147.258   5
   8   9   0 784.307 195.780   4
   8   9   1 2019.25 205.673   2
   8   9   1 1992.91 244.825   5
   8   9   2 293.965 89.6820   2
   8   9   2 107.559 64.7257   5
   8   9   3 1177.92 190.953   2
   8   9   3 1386.05 205.979   5
   8   9   4 246.815 96.6886   5
   8   9   5 318.193 103.495   5
   8   9   6 925.355 176.707   5
   8   9   7 203.632 89.0336   5
   8   9   8 606.252 149.445   5
   8   9   9 1010.78 193.955   5
   8   9  10 160.710 86.7352   5
   8   9  11 418.777 139.981   5
   8   9  12 10.3368 43.4137   5
   8  10  -2 1460.60 284.730   4
   8  10  -1 863.842 175.280   5
   8  10  -1 693.129 200.717   4
   8  10   0 821.231 168.235   5
   8  10   1 144.492 73.2804   5
   8  10   2 1768.24 244.891   5
   8  10   3 3053.48 288.817   2
   8  10   3 2929.78 324.939   5
   8  10   4 521.882 130.336   5
   8  10   5 580.870 148.448   5
   8  10   6 443.295 127.750   5
   8  10   7 588.820 152.242   5
   8  10   8 733.645 160.714   5
   8  10   9 833.911 185.172   5
   8  10  10 60.2276 61.5649   5
   8  10  11 255.107 115.596   5
   8  10  12 35.0336 54.1149   5
   8  11  -1 1127.69 220.995   5
   8  11   0 906.901 193.840   5
   8  11   1 21.5193 65.0206   5
   8  11   2 1166.48 208.865   5
   8  11   3 2.76815 50.2062   5
   8  11   4 1195.35 219.089   5
   8  11   5 30.0222 44.6216   5
   8  11   6 110.607 71.7092   5
   8  11   7-75.8747 85.0232   5
   8  11   8 463.443 149.467   5
   8  11   9 606.973 168.374   5
   8  11  10 279.193 116.487   5
   8  11  11 292.725 122.324   5
   8  12  -1 71.9155 68.5208   5
   8  12   0 708.857 182.763   5
   8  12   1 1445.59 258.031   5
   8  12   2 797.387 195.063   5
   8  12   3-6.73764 74.9700   5
   8  12   4 72.2041 78.7420   5
   8  12   5-35.1323 81.9785   5
   8  12   6 583.659 168.631   5
   8  12   7 803.373 206.594   5
   8  12   8 403.208 145.741   5
   8  12   9-37.5225 44.1523   5
   8  12  10 123.717 99.7149   5
   8  12  11 339.704 151.768   5
   8  13   0 1057.72 238.305   5
   8  13   1 133.272 114.505   5
   8  13   2-59.3433 122.807   5
   8  13   3-83.7327 73.7661   5
   8  13   4 134.772 95.8091   5
   8  13   5-107.885 88.9662   5
   8  13   6 855.942 213.307   5
   8  13   7 240.346 110.131   5
   8  13   8 351.243 151.085   5
   8  13   9 1014.82 234.066   5
  -9   3   5-53.4939 64.5260   1
  -9   3   4 17.9987 69.3763   1
  -9   3   3 578.640 164.009   1
  -9   3   2 896.152 198.037   1
  -9   2   5 382.703 143.427   1
  -9   2   4 0.85657 50.6867   1
  -9   2   3 1122.13 216.741   1
  -9   2   2 357.425 130.232   1
  -9   2   1 1434.46 231.506   1
  -9   1   6 2317.82 352.138   1
  -9   1   5 1534.32 280.323   1
  -9   1   4-11.8084 49.6685   1
  -9   1   3-123.020 80.2510   1
  -9   1   2 851.090 191.343   1
  -9   1   1 5979.35 497.078   1
  -9   1   0-6.20237 41.8909   1
   9  -1   1 486.126 172.325   2
   9  -1   2 218.686 96.0782   2
  -9   1  -4 1523.90 246.664   3
  -9   1  -5 819.537 187.610   3
  -9   1  -6 63.3839 50.3416   3
  -9   0   6 85.0289 73.0361   1
  -9   0   5 1846.15 292.673   1
  -9   0   4 210.879 96.8832   1
  -9   0   3 873.857 186.222   1
  -9   0   2 2073.62 296.332   1
  -9   0   1-98.9641 76.8803   1
  -9   0   0 68.1589 44.7010   1
  -9   0  -1 1081.49 181.431   1
   9   0   1 968.284 214.176   2
   9   0   2 128.337 72.8996   2
  -9   0  -3 259.155 108.577   3
   9   0   3 274.467 127.847   2
  -9   0  -4 746.258 165.561   3
  -9   0  -5-20.0379 68.7864   3
  -9   0  -6-51.3374 45.6276   3
  -9   0  -7 1254.67 242.836   3
  -9  -1   6 32.2219 89.5933   1
  -9  -1   5 88.7007 83.1055   1
  -9  -1   4 4848.26 490.772   1
  -9  -1   3 5717.08 512.676   1
  -9  -1   2 896.117 189.294   1
  -9  -1   1 2141.01 283.348   1
  -9  -1   0 413.289 129.166   1
   9   1   0 734.148 180.165   2
  -9  -1  -1 754.752 152.635   1
   9   1   1 630.334 149.231   2
  -9  -1  -2 1979.48 238.682   1
   9   1   2 1925.63 285.351   2
   9   1   3 6247.58 547.881   2
  -9  -1  -3 7237.12 488.888   3
   9   1   4 2580.10 352.040   2
  -9  -1  -4 3250.62 343.884   3
   9   1   5-87.8521 84.8978   2
  -9  -1  -5-5.75918 47.5021   3
  -9  -1  -6 254.795 109.199   3
  -9  -1  -7 512.877 168.035   3
  -9  -1  -8 1511.13 280.714   3
   9   2  -6 505.456 179.947   4
  -9  -2   6 601.519 193.878   1
   9   2  -5 647.631 198.488   4
  -9  -2   5 1040.13 234.273   1
   9   2  -4 1958.01 317.027   4
  -9  -2   4 1867.09 296.447   1
   9   2  -3 303.213 104.440   4
  -9  -2   3 472.602 160.078   1
   9   2  -2 382.628 139.215   4
  -9  -2   2 399.048 131.660   1
   9   2  -1 346.573 113.021   4
  -9  -2   1 402.214 120.403   1
   9   2  -1 411.949 124.132   2
  -9  -2   0 61.5856 43.1020   1
   9   2   0-81.3137 80.3845   4
   9   2   0 89.9821 80.2130   2
  -9  -2  -1 795.275 162.356   1
   9   2   1 493.511 122.927   4
   9   2   1 947.444 200.081   2
  -9  -2  -2 365.269 112.549   1
   9   2   2 295.256 107.527   2
  -9  -2  -3 862.354 145.202   3
   9   2   3 873.219 195.203   2
   9   2   4 736.646 176.121   2
  -9  -2  -4 721.916 153.766   3
   9   2   5 3774.81 422.253   2
  -9  -2  -5 4058.17 387.199   3
   9   2   6 509.289 140.103   2
  -9  -2  -6 443.806 140.838   3
  -9  -2  -7-49.4977 47.8960   3
  -9  -2  -8-53.9727 68.6461   3
  -9  -2  -9 22.7255 54.9489   3
   9   3  -6 550.270 162.955   4
  -9  -3   6 674.578 185.595   1
   9   3  -5 907.814 213.632   4
  -9  -3   5 1034.65 234.562   1
   9   3  -4 2820.15 364.745   4
  -9  -3   4 2235.33 339.834   1
   9   3  -3 1662.64 268.785   4
  -9  -3   3 1361.26 258.334   1
  -9  -3   2 21.5597 59.4026   1
   9   3  -2-2.17860 70.3822   4
  -9  -3   1 540.877 148.539   1
   9   3  -1 394.771 128.436   4
   9   3  -1 425.547 134.090   2
  -9  -3   0 524.148 145.602   1
   9   3   0 346.299 110.984   4
   9   3   0 447.265 125.501   2
  -9  -3  -1 5021.92 429.470   1
   9   3   1 5072.79 425.523   4
   9   3   1 4516.93 420.509   2
  -9  -3  -2 2018.38 259.086   1
   9   3   2 2145.38 259.487   4
   9   3   2 1812.08 265.649   2
   9   3   3-63.3529 67.2495   2
  -9  -3  -3-82.5193 49.7058   3
   9   3   3 47.7261 52.9771   4
   9   3   4 355.457 154.693   2
  -9  -3  -4 385.296 103.446   3
   9   3   5-41.6456 71.0742   2
  -9  -3  -5 85.3330 82.4371   3
   9   3   6 764.648 194.113   2
  -9  -3  -6 974.666 189.120   3
   9   3   7 1507.30 267.333   2
  -9  -3  -7 1459.84 241.822   3
  -9  -3  -8 224.618 94.9568   3
  -9  -3  -9-0.42661 44.2103   3
  -9  -4   6 845.572 209.164   1
   9   4  -6 570.269 169.197   4
  -9  -4   5 127.876 115.812   1
   9   4  -5 229.445 120.109   4
  -9  -4   4 222.699 113.724   1
   9   4  -4 415.551 155.722   4
  -9  -4   3-97.0082 62.4987   1
   9   4  -3 46.8986 54.6213   4
   9   4  -2 3399.12 390.712   4
  -9  -4   2 3427.04 396.100   1
  -9  -4   1 502.977 147.364   1
   9   4  -1 198.028 92.8615   4
   9   4  -1 309.245 103.973   2
  -9  -4   0 1902.53 273.838   1
   9   4   0 1450.00 239.024   4
   9   4   0 2018.95 258.029   2
   9   4   1 906.381 182.013   4
   9   4   1 638.779 158.610   2
   9   4   2 929.711 178.274   2
   9   4   2 1265.84 199.671   4
   9   4   3 2028.63 247.886   4
   9   4   3 2450.32 310.300   2
   9   4   4 215.137 98.7372   2
  -9  -4  -4 428.352 111.906   3
   9   4   4 251.903 83.6156   4
   9   4   5 15.4999 79.0667   2
  -9  -4  -5 51.3513 56.2009   3
   9   4   6 42.9431 54.3658   2
  -9  -4  -6-47.0144 69.3881   3
   9   4   7 136.182 108.929   2
  -9  -4  -7-34.3998 71.4064   3
  -9  -4  -8 213.877 109.597   3
  -9  -4  -9 826.079 198.335   3
  -9  -4 -10 1334.81 269.695   3
  -9  -5   5 196.152 120.659   1
   9   5  -5 144.151 108.727   4
  -9  -5   4 888.990 223.394   1
   9   5  -4 940.451 226.046   4
   9   5  -3 4145.26 458.378   4
  -9  -5   3 4508.34 476.356   1
  -9  -5   2 1264.46 259.470   1
   9   5  -2 1497.96 264.752   4
  -9  -5   1 521.180 173.234   1
   9   5  -1 268.155 116.683   4
   9   5  -1 288.963 95.2835   2
   9   5   0 3372.73 373.360   4
   9   5   0 3430.54 328.324   2
   9   5   1 1030.82 191.824   4
   9   5   1 785.166 162.522   2
   9   5   2 8243.79 567.655   4
   9   5   2 8118.45 556.554   2
   9   5   3 3679.61 353.776   4
   9   5   3 3983.81 386.818   2
   9   5   4 525.590 136.981   2
   9   5   4 629.451 135.507   4
   9   5   5 103.954 55.8284   2
   9   5   5 118.080 73.3000   4
   9   5   6 106.264 83.8816   2
  -9  -5  -6 2.36937 46.9448   3
   9   5   7 101.996 85.7737   2
  -9  -5  -7-88.8655 46.7654   3
   9   5   8 2680.56 365.010   2
  -9  -5  -8 1763.51 273.166   3
  -9  -5  -9 2466.84 334.603   3
  -9  -5 -10 24.0598 67.5368   3
  -9  -6   5 154.917 118.690   1
   9   6  -5 46.2341 64.1410   4
  -9  -6   4 1503.32 298.275   1
   9   6  -4 1000.76 229.293   4
  -9  -6   3 141.122 140.979   1
   9   6  -3-60.4996 99.7343   4
   9   6  -2 949.156 218.097   4
   9   6  -1 913.918 207.220   4
   9   6  -1 1515.08 200.451   2
   9   6   0-32.8542 61.8011   4
   9   6   0 28.6671 62.4835   2
   9   6   1 174.360 76.9121   2
   9   6   1 329.034 121.004   4
   9   6   2 1152.94 191.137   2
   9   6   2 1088.51 197.485   4
   9   6   3-82.4083 88.0609   2
   9   6   3 119.945 61.9093   4
   9   6   4 862.311 190.064   2
   9   6   4 740.275 151.991   4
   9   6   5 457.515 131.934   2
   9   6   5 701.359 147.676   4
   9   6   6-0.72823 72.0286   2
   9   6   7 1551.49 272.454   2
   9   6   8 1605.39 285.737   2
  -9  -6  -9-111.938 97.6424   3
  -9  -6 -10 158.566 118.233   3
   9   7  -4 2736.64 383.577   4
   9   7  -3 311.728 118.684   4
   9   7  -2 646.725 183.895   4
   9   7  -1 841.207 197.163   4
   9   7   0 1000.16 205.774   4
   9   7   0 837.269 145.953   2
   9   7   1 1227.38 187.237   2
   9   7   1 1378.07 239.111   4
   9   7   2 849.149 161.018   2
   9   7   2 765.062 177.571   4
   9   7   3 47.2385 73.8291   2
   9   7   3 78.0242 66.0674   4
   9   7   4 2236.72 286.127   4
   9   7   4 2497.03 304.631   2
   9   7   5 405.463 134.443   2
   9   7   5 372.794 115.016   4
   9   7   6 2709.07 290.725   4
   9   7   6 2361.28 317.607   2
   9   7   7 1919.55 298.732   2
   9   7   8 42.7449 77.7734   2
   9   7   9 738.897 221.575   2
   9   8  -3 431.324 148.729   4
   9   8  -2 139.880 80.4812   4
   9   8  -1-38.8265 65.5951   4
   9   8   0-71.8082 89.2215   4
   9   8   1 37.0975 50.2291   2
   9   8   1-23.4576 62.1218   4
   9   8   2 37.9763 46.3276   2
   9   8   2 176.738 110.994   4
   9   8   3 206.411 98.7910   2
   9   8   3 125.182 67.0968   4
   9   8   4 128.162 92.8114   2
   9   8   4 39.3211 56.1557   4
   9   8   5 413.922 138.115   2
   9   8   5 528.320 142.957   4
   9   8   6 442.740 151.332   2
   9   8   6 254.467 99.6219   4
   9   8   7 262.829 124.652   2
   9   8   7 213.275 87.1645   4
   9   9  -2 39.5978 72.4530   4
   9   9  -1 2282.47 351.440   4
   9   9   0 2624.08 370.640   4
   9   9   1 316.549 127.491   4
   9   9   2-33.7819 55.5280   2
   9   9   2-55.3686 71.7991   4
   9   9   3 455.111 123.613   2
   9   9   3 409.973 142.419   4
   9   9   4 1572.39 232.163   2
   9   9   4 1561.93 259.526   4
   9   9   5 2111.54 295.611   4
   9   9   5 2535.03 309.528   2
   9   9   6 876.477 195.591   2
   9   9   6 441.063 135.205   4
   9   9   7 39.9686 57.4703   4
   9  10   0 79.6265 100.684   4
   9  10   1 1168.04 259.035   4
   9  10   2 503.569 166.099   4
   9  10   3 379.506 145.770   4
   9  10   4 295.269 109.579   2
   9  10   5 978.140 198.145   2
 -10   0   4 183.091 111.160   1
 -10   0   3 133.031 77.8473   1
 -10   0   2 383.576 141.784   1
 -10  -1   4 525.072 172.789   1
 -10  -1   3 23.6868 46.6376   1
 -10  -1   2 329.543 119.875   1
 -10  -1   1 104.985 72.6787   1
  10   2  -4 1377.27 278.430   4
 -10  -2   4 1553.65 289.109   1
  10   2  -3 298.670 123.287   4
 -10  -2   3 363.830 130.068   1
 -10  -2   2 66.3034 64.6094   1
 -10  -2   1 237.208 117.352   1
 -10  -2   0 299.900 113.429   1
  10   2   0 212.353 114.209   2
  10   2   1 2281.38 326.249   2
  10   2   2 447.707 144.709   2
 -10  -3   4 108.543 110.628   1
  10   3  -4 3.99135 89.5605   4
 -10  -3   3 1058.29 231.691   1
  10   3  -3 951.702 229.089   4
 -10  -3   2 602.668 173.072   1
  10   3  -2 270.233 125.295   4
 -10  -3   1 748.634 187.274   1
  10   3  -1 595.251 172.507   4
 -10  -3   0 2701.83 339.934   1
  10   3   0 3121.73 378.326   4
  10   3   0 2826.64 348.952   2
 -10  -3  -1 73.9517 102.933   1
  10   3   1-43.7498 69.5398   4
  10   3   1 25.8664 88.9217   2
  10   3   2 170.322 84.6703   2
  10   3   3 555.262 161.191   2
  10   3   4 89.1013 100.882   2
 -10  -4   4 422.255 176.116   1
  10   4  -4 144.020 87.5398   4
 -10  -4   3-42.5326 67.9706   1
  10   4  -3 100.814 87.9655   4
 -10  -4   2 1401.50 268.240   1
  10   4  -2 928.098 218.670   4
 -10  -4   1 5312.25 519.990   1
  10   4  -1 5215.92 496.732   4
 -10  -4   0 2655.26 350.076   1
  10   4   0 2392.42 320.728   4
  10   4   0 2730.08 331.952   2
  10   4   1 64.8153 64.0821   4
  10   4   1 133.967 77.0949   2
  10   4   2 4.89463 33.2900   4
  10   4   2 93.3393 82.8634   2
  10   4   3 1921.59 292.051   2
  10   4   4 2763.19 353.844   2
  10   4   5 1481.99 264.828   2
 -10  -5   3 465.576 174.342   1
  10   5  -3 239.105 115.193   4
 -10  -5   2 1376.27 276.221   1
  10   5  -2 1455.99 267.129   4
 -10  -5   1 991.744 230.501   1
  10   5  -1 696.062 185.251   4
  10   5   0 708.213 176.150   4
  10   5   0 362.981 110.189   2
  10   5   1 1043.84 208.862   4
  10   5   1 865.494 175.186   2
  10   5   2 89.3119 65.9684   4
  10   5   2 119.570 77.7998   2
  10   5   3 98.2935 60.8588   2
  10   5   3 36.7618 40.4834   4
  10   5   4-83.6950 65.8593   2
  10   5   5-45.9716 56.9967   2
 -10  -6   3 3369.56 454.668   1
  10   6  -3 2876.40 401.947   4
  10   6  -2 822.343 218.165   4
  10   6  -1-17.1589 56.6485   4
  10   6   0 38.6195 70.0377   4
  10   6   0 172.999 87.7182   2
  10   6   1-17.5941 46.2009   4
  10   6   1-48.3679 49.0834   2
  10   6   2 181.524 83.0606   4
  10   6   2 16.1949 51.4443   2
  10   6   3 1762.92 270.905   2
  10   6   3 2245.27 296.357   4
  10   6   4 1543.48 254.167   2
  10   6   5 66.4236 80.2883   2
  10   6   6 33.6337 79.2121   2
  10   7  -2 138.177 97.1310   4
  10   7  -1 420.917 156.424   4
  10   7   0 49.4746 51.2280   4
  10   7   1 56.9271 81.3224   4
  10   7   1-38.8033 47.6665   2
  10   7   2-11.9109 61.3778   2
  10   7   2 7.98044 47.9988   4
  10   7   3 391.097 118.306   2
  10   7   3 327.895 116.618   4
  10   7   4 101.034 83.7620   2
  10   7   4 104.755 60.6778   4
  10   7   5 1083.52 220.344   2
  10   7   6 918.631 209.764   2
  10   8  -1 1110.94 249.076   4
  10   8   0 93.3185 90.6046   4
  10   8   1 20.6157 80.2020   4
  10   8   2 444.841 140.960   4
  10   8   3-45.6784 70.4146   2
  10   8   3 95.2732 75.2036   4
  10   8   4 3754.84 402.379   4
  10   8   4 4028.32 405.646   2
  10   8   5 3105.33 354.233   4
  10   8   5 4041.17 415.961   2
  10   8   6-53.8396 56.1462   2
  10   8   7 459.702 156.583   2
  10   9   1 1356.15 270.935   4
  10   9   2 153.242 101.236   4
  10   9   3 651.457 179.662   4
  10   9   4 165.037 93.2309   2
  10   9   4 12.4758 58.1862   4
  10   9   5 64.7079 76.6896   2
  10   9   5 63.8483 48.9859   4
  10   9   6 205.118 102.539   2
  10   9   7 89.7665 76.7571   2
  10  10   3 1016.17 228.398   4
  10  10   4-8.28044 80.8306   4
  10  10   5 856.684 197.647   4
  10  10   6 149.813 93.6016   2
  10  10   6 3.21954 67.3978   4
  10  10   7-58.4295 80.7751   2
  10  11   5 272.950 130.976   4
  11   4  -1 55.0438 55.3120   4
  11   5  -1-121.417 103.650   4
  11   5   0 70.5976 88.0239   4
  11   5   0-15.9090 67.5183   2
  11   5   1 119.981 94.1963   2
  11   5   2 1049.58 221.951   2
  11   6   0-44.9512 72.6353   4
  11   6   1 64.0494 67.6309   4
  11   6   2 418.138 128.721   2
  11   6   3-76.4681 67.9166   2
  11   7   1 919.973 215.160   4
  11   7   2 1139.72 238.263   4
   0   0   0    0.00    0.00   0

TITL CuCl2AF6 in P-1
REM P-1 (#2 in standard setting)
CELL 0.71073   8.063110  11.069843  12.764419  70.6923  85.9624  69.0872
ZERR    4.00   0.000542   0.001012   0.001035   0.0078   0.0060   0.0073
LATT  1
SFAC C H N O
UNIT 44.00 40.00 4.00 4.00
TREF
HKLF 4
END
;
_shelx_hkl_checksum                86886
_shelx_fab_file
;
-11 -5 1 0.2763 -0.3265
-11 -4 1 -0.1233 0.1270
-10 -8 1 0.3099 -0.1498
-10 -7 1 -0.3374 0.3276
-10 -7 2 -0.4988 0.2523
-10 -6 1 0.2472 -0.2145
-10 -6 2 0.3343 -0.2033
-10 -6 3 0.2089 -0.1736
-10 -5 1 -0.1347 -0.1247
-10 -5 2 -0.2021 -0.0629
-10 -5 3 -0.0167 0.0139
-10 -4 1 0.1182 0.4140
-10 -4 2 0.1555 0.3306
-10 -4 3 0.0313 0.1780
-10 -4 4 -0.2008 -0.0116
-10 -3 1 -0.1793 -0.4253
-10 -3 2 -0.0761 -0.4005
-10 -3 3 0.0282 -0.2820
-10 -3 4 0.1449 -0.0967
-10 -2 1 0.3429 0.1422
-10 -2 2 0.1774 0.2098
-10 -2 3 0.0184 0.2143
-10 -2 4 -0.0968 0.1492
-10 -1 1 -0.5106 0.2143
-10 -1 2 -0.5567 0.0993
-10 -1 3 -0.5325 -0.0075
-10 -1 4 -0.4230 -0.0682
-10 0 2 0.7193 -0.2635
-10 0 3 0.9868 -0.1431
-10 0 4 1.0850 -0.0518
-9 -9 1 0.1218 -0.3780
-9 -9 2 0.1300 -0.2938
-9 -8 1 -0.1824 0.3426
-9 -8 2 -0.0070 0.3150
-9 -8 3 0.0293 0.2364
-9 -7 1 0.3477 -0.0347
-9 -7 2 0.1117 -0.0864
-9 -7 3 -0.1371 -0.1165
-9 -7 4 -0.2752 -0.0967
-9 -6 1 -0.5275 -0.3265
-9 -6 2 -0.3851 -0.2196
-9 -6 3 -0.1771 -0.0660
-9 -6 4 0.0269 0.0554
-9 -6 5 0.1878 0.0748
-9 -5 1 0.4113 0.4482
-9 -5 2 0.3274 0.3652
-9 -5 3 0.2558 0.1822
-9 -5 4 0.2513 -0.0183
-9 -5 5 0.2612 -0.1292
-9 -4 1 0.0320 -0.2113
-9 -4 2 0.1930 -0.2299
-9 -4 3 0.2933 -0.1579
-9 -4 4 0.2170 -0.0248
-9 -4 5 -0.0031 0.0807
-9 -4 6 -0.2100 0.0820
-9 -3 1 -0.3351 -0.1951
-9 -3 2 -0.5649 -0.0803
-9 -3 3 -0.7293 0.0132
-9 -3 4 -0.7512 0.0407
-9 -3 5 -0.6110 0.0263
-9 -3 6 -0.3892 0.0317
-9 -2 1 0.1670 0.4319
-9 -2 2 0.3397 0.3123
-9 -2 3 0.4072 0.1365
-9 -2 4 0.3966 -0.0101
-9 -2 5 0.3569 -0.0836
-9 -2 6 0.3379 -0.0997
-9 -1 1 0.1273 -0.3187
-9 -1 2 0.0536 -0.2889
-9 -1 3 0.0954 -0.1742
-9 -1 4 0.2419 -0.0339
-9 -1 5 0.3969 0.0664
-9 -1 6 0.4370 0.0914
-9 0 1 0.0325 -0.0400
-9 0 2 0.1070 0.0380
-9 0 3 0.1224 0.0744
-9 0 4 0.0114 0.0521
-9 0 5 -0.2241 -0.0077
-9 0 6 -0.4788 -0.0552
-9 1 1 -0.4969 0.3811
-9 1 2 -0.7374 0.2611
-9 1 3 -0.9258 0.0986
-9 1 4 -0.9920 -0.0254
-9 1 5 -0.8584 -0.0559
-9 1 6 -0.5290 -0.0040
-9 2 1 0.4801 -0.4934
-9 2 2 0.9211 -0.4136
-9 2 3 1.2914 -0.2318
-9 2 4 1.5068 -0.0361
-9 2 5 1.4925 0.0781
-9 3 2 -0.2912 0.3482
-9 3 3 -0.7106 0.2350
-9 3 4 -1.0089 0.0782
-9 3 5 -1.0736 -0.0454
-8 -12 1 -0.2847 -0.0663
-8 -11 1 0.1380 0.2268
-8 -10 1 -0.2096 -0.2404
-8 -10 2 -0.5226 -0.2237
-8 -9 1 0.2662 0.0384
-8 -9 2 0.2890 0.0692
-8 -9 3 0.3658 0.1164
-8 -9 4 0.4034 0.1369
-8 -8 1 -0.1603 0.2576
-8 -8 2 -0.0900 0.1996
-8 -8 3 0.0347 0.0755
-8 -8 4 0.1437 -0.0498
-8 -8 5 0.1785 -0.0975
-8 -7 1 0.0855 -0.3960
-8 -7 2 0.1283 -0.3506
-8 -7 3 0.0505 -0.2145
-8 -7 4 -0.1643 -0.0428
-8 -7 5 -0.4094 0.0804
-8 -7 6 -0.5608 0.0987
-8 -6 1 -0.0723 0.2095
-8 -6 2 -0.2234 0.2191
-8 -6 3 -0.3857 0.1634
-8 -6 4 -0.3890 0.0641
-8 -6 5 -0.1723 -0.0311
-8 -6 6 0.1809 -0.0800
-8 -6 7 0.5099 -0.0715
-8 -5 1 -0.0149 0.1907
-8 -5 2 0.1146 0.1153
-8 -5 3 0.3719 0.0461
-8 -5 4 0.6474 -0.0025
-8 -5 5 0.7866 -0.0281
-8 -5 6 0.6933 -0.0294
-8 -5 7 0.3974 -0.0057
-8 -4 1 0.1032 -0.4979
-8 -4 2 0.1072 -0.3959
-8 -4 3 0.0484 -0.2463
-8 -4 4 -0.1198 -0.0851
-8 -4 5 -0.3864 0.0535
-8 -4 6 -0.6629 0.1324
-8 -4 7 -0.8288 0.1241
-8 -4 8 -0.8154 0.0367
-8 -3 1 -0.0083 0.4834
-8 -3 2 -0.1940 0.4243
-8 -3 3 -0.4322 0.3006
-8 -3 4 -0.6408 0.1422
-8 -3 5 -0.6893 -0.0184
-8 -3 6 -0.4923 -0.1379
-8 -3 7 -0.0950 -0.1707
-8 -3 8 0.3411 -0.1008
-8 -2 1 -0.2878 -0.1483
-8 -2 2 0.0219 -0.1825
-8 -2 3 0.4373 -0.1811
-8 -2 4 0.8848 -0.1400
-8 -2 5 1.2363 -0.0598
-8 -2 6 1.3450 0.0398
-8 -2 7 1.1414 0.1161
-8 -2 8 0.6980 0.1264
-8 -1 1 0.5518 -0.2931
-8 -1 2 0.2998 -0.1841
-8 -1 3 -0.0999 -0.0537
-8 -1 4 -0.5292 0.0552
-8 -1 5 -0.8741 0.1051
-8 -1 6 -1.0430 0.0808
-8 -1 7 -0.9957 0.0008
-8 -1 8 -0.7694 -0.0895
-8 -1 9 -0.4635 -0.1434
-8 0 1 -0.5214 0.5169
-8 0 2 -0.4167 0.4136
-8 0 3 -0.1673 0.2463
-8 0 4 0.1064 0.0725
-8 0 5 0.2909 -0.0580
-8 0 6 0.3272 -0.1158
-8 0 7 0.2303 -0.0949
-8 0 8 0.0765 -0.0124
-8 1 1 0.3620 -0.3366
-8 1 2 0.2292 -0.3057
-8 1 3 0.0417 -0.2182
-8 1 4 -0.1072 -0.1148
-8 1 5 -0.1538 -0.0250
-8 1 6 -0.0863 0.0431
-8 1 7 0.0589 0.0868
-8 1 8 0.2106 0.0937
-8 2 1 -0.4363 -0.0699
-8 2 2 -0.1733 -0.0334
-8 2 3 0.1422 -0.0064
-8 2 4 0.3510 0.0227
-8 2 5 0.3792 0.0526
-8 2 6 0.2645 0.0579
-8 2 7 0.1012 0.0148
-8 2 8 -0.0289 -0.0641
-8 3 1 0.5158 0.3251
-8 3 2 0.3953 0.2700
-8 3 3 0.0599 0.1811
-8 3 4 -0.2872 0.0694
-8 3 5 -0.4539 -0.0460
-8 3 6 -0.3924 -0.1259
-8 3 7 -0.2038 -0.1289
-8 4 1 -0.1651 -0.2817
-8 4 2 -0.4047 -0.2387
-8 4 3 -0.3559 -0.1509
-8 4 4 -0.0773 -0.0404
-8 4 5 0.2125 0.0712
-8 4 6 0.3151 0.1558
-8 5 2 0.0969 0.0927
-8 5 3 0.3106 0.0279
-8 5 4 0.2596 -0.0444
-8 5 5 0.0274 -0.1031
-7 -12 1 -0.0181 0.2333
-7 -12 2 -0.3994 0.2353
-7 -11 1 -0.3760 -0.0276
-7 -11 2 0.1434 -0.0870
-7 -10 1 0.1015 -0.2800
-7 -10 2 -0.1927 -0.1788
-7 -10 3 -0.8700 -0.0476
-7 -10 4 -1.4761 0.0417
-7 -9 1 0.2504 0.4874
-7 -9 2 0.2972 0.3855
-7 -9 3 0.6331 0.2076
-7 -9 4 1.0921 0.0391
-7 -9 5 1.3316 -0.0516
-7 -8 1 -0.1563 -0.3987
-7 -8 2 -0.1226 -0.3560
-7 -8 3 -0.1429 -0.2279
-7 -8 4 -0.2164 -0.0822
-7 -8 5 -0.2729 0.0211
-7 -8 6 -0.2511 0.0643
-7 -8 7 -0.1597 0.0648
-7 -7 1 -0.1554 0.0191
-7 -7 2 -0.1946 0.0656
-7 -7 3 -0.2327 0.0658
-7 -7 4 -0.3370 0.0457
-7 -7 5 -0.5064 0.0293
-7 -7 6 -0.6505 0.0123
-7 -7 7 -0.6666 -0.0237
-7 -7 8 -0.5344 -0.0775
-7 -6 1 0.4104 0.3745
-7 -6 2 0.4475 0.2726
-7 -6 3 0.3954 0.1583
-7 -6 4 0.3639 0.0435
-7 -6 5 0.4477 -0.0583
-7 -6 6 0.6194 -0.1144
-7 -6 7 0.7527 -0.0905
-7 -6 8 0.7457 0.0096
-7 -5 1 -0.5650 -0.4657
-7 -5 2 -0.5609 -0.3814
-7 -5 3 -0.4385 -0.2556
-7 -5 4 -0.2508 -0.1068
-7 -5 5 -0.1094 0.0421
-7 -5 6 -0.0912 0.1483
-7 -5 7 -0.1784 0.1638
-7 -5 8 -0.2885 0.0758
-7 -5 9 -0.3511 -0.0701
-7 -4 1 0.4891 0.1901
-7 -4 2 0.4457 0.1799
-7 -4 3 0.2824 0.1552
-7 -4 4 0.0693 0.1060
-7 -4 5 -0.1034 0.0253
-7 -4 6 -0.1724 -0.0641
-7 -4 7 -0.1346 -0.1147
-7 -4 8 -0.0389 -0.0896
-7 -4 9 0.0536 0.0045
-7 -4 10 0.1041 0.1177
-7 -3 1 -0.1485 0.2309
-7 -3 2 -0.1897 0.1695
-7 -3 3 -0.0388 0.0595
-7 -3 4 0.1800 -0.0520
-7 -3 5 0.2969 -0.1095
-7 -3 6 0.2229 -0.0929
-7 -3 7 0.0052 -0.0317
-7 -3 8 -0.2248 0.0209
-7 -3 9 -0.3510 0.0268
-7 -3 10 -0.3394 -0.0173
-7 -2 1 -0.1451 -0.4667
-7 -2 2 0.0806 -0.4008
-7 -2 3 0.1041 -0.2391
-7 -2 4 -0.0672 -0.0345
-7 -2 5 -0.2383 0.1294
-7 -2 6 -0.2009 0.1918
-7 -2 7 0.0873 0.1501
-7 -2 8 0.4772 0.0518
-7 -2 9 0.7575 -0.0402
-7 -2 10 0.8096 -0.0797
-7 -1 1 0.1779 0.3061
-7 -1 2 -0.1262 0.3168
-7 -1 3 -0.4048 0.2443
-7 -1 4 -0.4565 0.1006
-7 -1 5 -0.2887 -0.0543
-7 -1 6 -0.0959 -0.1491
-7 -1 7 -0.0706 -0.1470
-7 -1 8 -0.2422 -0.0628
-7 -1 9 -0.4797 0.0536
-7 -1 10 -0.6224 0.1454
-7 0 1 -0.2166 0.1569
-7 0 2 -0.0346 0.0528
-7 0 3 0.3284 -0.0434
-7 0 4 0.6302 -0.0789
-7 0 5 0.6656 -0.0449
-7 0 6 0.4260 0.0192
-7 0 7 0.0778 0.0594
-7 0 8 -0.1877 0.0430
-7 0 9 -0.2812 -0.0266
-7 0 10 -0.2316 -0.1180
-7 1 1 0.4566 -0.5573
-7 1 2 0.4791 -0.4307
-7 1 3 0.2641 -0.2198
-7 1 4 -0.0832 -0.0181
-7 1 5 -0.3332 0.0947
-7 1 6 -0.3105 0.0988
-7 1 7 -0.0152 0.0356
-7 1 8 0.3990 -0.0296
-7 1 9 0.7365 -0.0492
-7 1 10 0.8629 -0.0118
-7 2 1 -0.4693 0.5707
-7 2 2 -0.6495 0.5183
-7 2 3 -0.6719 0.3369
-7 2 4 -0.4836 0.1013
-7 2 5 -0.1963 -0.0839
-7 2 6 0.0049 -0.1512
-7 2 7 -0.0001 -0.1060
-7 2 8 -0.1995 -0.0084
-7 2 9 -0.4778 0.0746
-7 2 10 -0.6856 0.1053
-7 3 1 -0.0671 -0.2012
-7 3 2 0.1235 -0.2645
-7 3 3 0.3251 -0.2305
-7 3 4 0.3727 -0.1103
-7 3 5 0.2230 0.0280
-7 3 6 -0.0306 0.1117
-7 3 7 -0.2483 0.1142
-7 3 8 -0.3336 0.0621
-7 3 9 -0.2633 0.0008
-7 4 1 0.5520 -0.2507
-7 4 2 0.5413 -0.1139
-7 4 3 0.3506 0.0034
-7 4 4 0.1491 0.0521
-7 4 5 0.0970 0.0367
-7 4 6 0.2334 -0.0034
-7 4 7 0.4799 -0.0352
-7 4 8 0.7102 -0.0539
-7 4 9 0.8119 -0.0693
-7 5 1 -0.3635 0.4626
-7 5 2 -0.5001 0.3387
-7 5 3 -0.4863 0.1711
-7 5 4 -0.3552 0.0276
-7 5 5 -0.2350 -0.0544
-7 5 6 -0.2345 -0.0755
-7 5 7 -0.3694 -0.0549
-7 5 8 -0.5671 -0.0088
-7 6 1 -0.0653 -0.3451
-7 6 2 -0.0735 -0.2922
-7 6 3 -0.0131 -0.1857
-7 6 4 0.0422 -0.0693
-7 6 6 0.1001 0.0612
-7 6 7 0.1579 0.0609
-7 7 1 0.1075 0.0879
-7 7 2 0.3559 0.0953
-7 7 3 0.4285 0.0788
-7 7 4 0.3336 0.0470
-7 7 5 0.1539 0.0143
-6 -13 2 0.2947 0.0512
-6 -12 1 -0.0488 0.1098
-6 -12 2 -0.3163 0.0679
-6 -12 3 -0.4367 0.0197
-6 -11 1 -0.1808 -0.3114
-6 -11 2 -0.1474 -0.2319
-6 -11 3 -0.0105 -0.1172
-6 -11 4 0.1953 -0.0030
-6 -10 1 0.3385 0.3148
-6 -10 2 0.4602 0.2689
-6 -10 3 0.4649 0.1774
-6 -10 4 0.1834 0.0694
-6 -10 5 -0.2498 -0.0315
-6 -9 1 -0.2573 -0.0433
-6 -9 2 -0.2596 -0.0687
-6 -9 3 -0.3494 -0.0859
-6 -9 4 -0.2220 -0.0886
-6 -9 5 0.1811 -0.0654
-6 -9 6 0.5900 -0.0137
-6 -9 7 0.6922 0.0462
-6 -8 1 0.1161 -0.3065
-6 -8 2 0.0110 -0.2440
-6 -8 3 0.0642 -0.1249
-6 -8 4 0.0795 0.0130
-6 -8 5 -0.0858 0.1128
-6 -8 6 -0.3462 0.1319
-6 -8 7 -0.4801 0.0744
-6 -8 8 -0.3681 -0.0096
-6 -7 1 -0.1072 0.4174
-6 -7 2 -0.1663 0.3902
-6 -7 3 -0.2215 0.2682
-6 -7 4 -0.2141 0.0827
-6 -7 5 -0.1131 -0.0908
-6 -7 6 0.0306 -0.1747
-6 -7 7 0.1194 -0.1426
-6 -7 8 0.0942 -0.0372
-6 -7 9 -0.0202 0.0638
-6 -6 1 0.0804 -0.1422
-6 -6 2 0.4408 -0.2052
-6 -6 3 0.6596 -0.2011
-6 -6 4 0.6348 -0.1085
-6 -6 5 0.4082 0.0306
-6 -6 6 0.1266 0.1342
-6 -6 7 -0.0798 0.1413
-6 -6 8 -0.1751 0.0572
-6 -6 9 -0.1885 -0.0559
-6 -6 10 -0.1438 -0.1304
-6 -5 1 0.1840 -0.3528
-6 -5 2 -0.3380 -0.2052
-6 -5 3 -0.7663 -0.0387
-6 -5 4 -0.9086 0.0577
-6 -5 5 -0.7213 0.0513
-6 -5 6 -0.3408 -0.0159
-6 -5 7 0.0395 -0.0685
-6 -5 8 0.3111 -0.0575
-6 -5 9 0.4713 0.0101
-6 -5 10 0.5358 0.0897
-6 -4 1 -0.4791 0.6955
-6 -4 2 -0.0587 0.5434
-6 -4 3 0.3962 0.2822
-6 -4 4 0.7236 0.0318
-6 -4 5 0.7962 -0.1108
-6 -4 6 0.6208 -0.1233
-6 -4 7 0.3215 -0.0550
-6 -4 8 0.0281 0.0177
-6 -4 9 -0.2038 0.0399
-6 -4 10 -0.3698 0.0013
-6 -4 11 -0.4529 -0.0718
-6 -3 1 0.3932 -0.5968
-6 -3 2 0.2932 -0.5415
-6 -3 3 0.0448 -0.3504
-6 -3 4 -0.2628 -0.1098
-6 -3 5 -0.5009 0.0811
-6 -3 6 -0.5905 0.1625
-6 -3 7 -0.5423 0.1343
-6 -3 8 -0.4185 0.0446
-6 -3 9 -0.2690 -0.0394
-6 -3 10 -0.1133 -0.0636
-6 -3 11 0.0307 -0.0131
-6 -2 1 0.0149 0.1057
-6 -2 2 -0.2660 0.1822
-6 -2 3 -0.2891 0.1784
-6 -2 4 -0.1075 0.1100
-6 -2 5 0.1355 0.0180
-6 -2 6 0.3202 -0.0579
-6 -2 7 0.4051 -0.0900
-6 -2 8 0.4028 -0.0687
-6 -2 9 0.3335 -0.0118
-6 -2 10 0.2111 0.0380
-6 -2 11 0.0637 0.0364
-6 -2 12 -0.0537 -0.0271
-6 -1 1 -0.1713 0.4204
-6 -1 2 0.3103 0.2676
-6 -1 3 0.5032 0.1097
-6 -1 4 0.3810 -0.0146
-6 -1 5 0.1000 -0.0823
-6 -1 6 -0.1632 -0.0827
-6 -1 7 -0.3212 -0.0300
-6 -1 8 -0.3651 0.0335
-6 -1 9 -0.3042 0.0619
-6 -1 10 -0.1458 0.0438
-6 -1 11 0.0742 0.0130
-6 -1 12 0.2711 0.0152
-6 0 1 -0.2286 -0.6118
-6 0 2 -0.5996 -0.4759
-6 0 3 -0.8097 -0.2877
-6 0 4 -0.7270 -0.0954
-6 0 5 -0.4229 0.0577
-6 0 6 -0.0621 0.1315
-6 0 7 0.2318 0.1095
-6 0 8 0.4088 0.0215
-6 0 9 0.4473 -0.0647
-6 0 10 0.3302 -0.0922
-6 0 11 0.0795 -0.0583
-6 0 12 -0.2109 -0.0123
-6 1 1 0.6385 0.3598
-6 1 2 0.7553 0.3127
-6 1 3 0.8851 0.2274
-6 1 4 0.8997 0.1233
-6 1 5 0.7557 0.0162
-6 1 6 0.4959 -0.0667
-6 1 7 0.1849 -0.0921
-6 1 8 -0.1200 -0.0504
-6 1 9 -0.3488 0.0229
-6 1 10 -0.4200 0.0681
-6 1 11 -0.2992 0.0504
-6 1 12 -0.0557 -0.0097
-6 1 13 0.1665 -0.0558
-6 2 1 -0.3677 0.1178
-6 2 2 -0.3059 0.0655
-6 2 3 -0.3573 -0.0009
-6 2 4 -0.4746 -0.0610
-6 2 5 -0.5702 -0.0829
-6 2 6 -0.5720 -0.0530
-6 2 7 -0.4361 0.0035
-6 2 8 -0.1614 0.0396
-6 2 9 0.1758 0.0291
-6 2 10 0.4273 -0.0085
-6 2 11 0.4629 -0.0282
-6 2 12 0.2861 -0.0042
-6 3 1 -0.1870 -0.4307
-6 3 2 -0.4165 -0.3469
-6 3 3 -0.4623 -0.2004
-6 3 4 -0.3263 -0.0281
-6 3 5 -0.1181 0.1074
-6 3 6 0.0338 0.1506
-6 3 7 0.0306 0.0956
-6 3 8 -0.1757 -0.0027
-6 3 9 -0.5432 -0.0671
-6 3 10 -0.9107 -0.0561
-6 3 11 -1.0620 0.0081
-6 4 1 0.0147 0.3277
-6 4 2 0.4774 0.3084
-6 4 3 0.7299 0.2243
-6 4 4 0.7171 0.0847
-6 4 5 0.5605 -0.0638
-6 4 6 0.4270 -0.1529
-6 4 7 0.4308 -0.1381
-6 4 8 0.6221 -0.0380
-6 4 9 0.9901 0.0705
-6 4 10 1.4266 0.1067
-6 4 11 1.7170 0.0452
-6 5 1 0.7386 0.0722
-6 5 2 0.2040 -0.0023
-6 5 3 -0.2337 -0.0664
-6 5 4 -0.4191 -0.0788
-6 5 5 -0.4029 -0.0307
-6 5 6 -0.3377 0.0416
-6 5 7 -0.3407 0.0806
-6 5 9 -0.6985 -0.0233
-6 5 10 -1.0389 -0.0863
-6 6 1 -0.9402 -0.4011
-6 6 2 -0.6014 -0.2923
-6 6 3 -0.2120 -0.1321
-6 6 4 0.0497 0.0128
-6 6 5 0.1409 0.0899
-6 6 6 0.1320 0.0872
-6 6 7 0.1017 0.0351
-6 6 8 0.0840 -0.0169
-6 7 1 0.4261 0.4167
-6 7 2 0.2539 0.3400
-6 7 3 0.0235 0.2022
-6 7 4 -0.1514 0.0558
-6 7 5 -0.2241 -0.0535
-6 7 6 -0.2184 -0.1014
-6 7 7 -0.1700 -0.0877
-6 7 8 -0.0876 -0.0319
-6 8 1 -0.0692 -0.2076
-6 8 2 0.1290 -0.1687
-6 8 3 0.3344 -0.1057
-6 8 4 0.4446 -0.0504
-6 8 5 0.4399 -0.0146
-6 8 6 0.3705 0.0075
-6 9 3 -0.3295 -0.0262
-6 9 4 -0.4577 -0.0188
-5 -13 2 -0.3734 0.1963
-5 -13 3 0.3238 0.0999
-5 -12 1 1.0517 -0.2397
-5 -12 2 0.3511 -0.2290
-5 -12 3 -0.4318 -0.1506
-5 -12 4 -0.8615 -0.0362
-5 -12 5 -0.8157 0.0643
-5 -11 1 -0.0783 -0.0112
-5 -11 2 0.2592 0.0524
-5 -11 3 0.6756 0.0758
-5 -11 4 0.8874 0.0451
-5 -11 5 0.7967 -0.0167
-5 -11 6 0.5028 -0.0725
-5 -10 1 -0.4929 0.3547
-5 -10 2 -0.7446 0.2417
-5 -10 3 -0.8721 0.1014
-5 -10 4 -0.7666 -0.0039
-5 -10 5 -0.5167 -0.0464
-5 -10 6 -0.2747 -0.0399
-5 -10 7 -0.1066 -0.0146
-5 -9 1 0.1046 -0.5314
-5 -9 2 0.5509 -0.4361
-5 -9 3 0.7769 -0.2528
-5 -9 4 0.6365 -0.0601
-5 -9 5 0.3270 0.0730
-5 -9 6 0.1363 0.1244
-5 -9 7 0.1503 0.1157
-5 -9 8 0.2287 0.0819
-5 -8 1 0.3622 0.3761
-5 -8 2 -0.1703 0.3691
-5 -8 3 -0.5723 0.2623
-5 -8 4 -0.5954 0.1012
-5 -8 5 -0.3761 -0.0431
-5 -8 6 -0.2427 -0.1214
-5 -8 7 -0.3580 -0.1300
-5 -8 8 -0.5846 -0.0963
-5 -8 9 -0.6775 -0.0511
-5 -7 1 -0.1796 0.0664
-5 -7 2 0.2410 -0.0439
-5 -7 3 0.5653 -0.1017
-5 -7 4 0.6247 -0.0862
-5 -7 5 0.5036 -0.0245
-5 -7 6 0.4512 0.0376
-5 -7 7 0.6233 0.0690
-5 -7 8 0.9284 0.0636
-5 -7 9 1.1272 0.0301
-5 -7 10 1.0591 -0.0170
-5 -6 1 -0.3280 -0.5085
-5 -6 2 -0.6050 -0.3356
-5 -6 3 -0.6771 -0.1376
-5 -6 4 -0.5614 0.0086
-5 -6 5 -0.4175 0.0715
-5 -6 6 -0.4342 0.0641
-5 -6 7 -0.6775 0.0209
-5 -6 8 -1.0392 -0.0222
-5 -6 9 -1.3261 -0.0360
-5 -6 10 -1.3951 -0.0055
-5 -6 11 -1.2221 0.0597
-5 -5 1 0.6655 0.5911
-5 -5 2 0.7828 0.4659
-5 -5 3 0.6544 0.2678
-5 -5 4 0.3507 0.0778
-5 -5 5 0.0899 -0.0481
-5 -5 6 0.0678 -0.0936
-5 -5 7 0.3009 -0.0729
-5 -5 8 0.6345 -0.0168
-5 -5 9 0.8933 0.0350
-5 -5 10 1.0061 0.0445
-5 -5 11 0.9947 -0.0046
-5 -5 12 0.8839 -0.0903
-5 -4 1 -0.7412 -0.2261
-5 -4 2 -0.6518 -0.2187
-5 -4 3 -0.4582 -0.1618
-5 -4 4 -0.1561 -0.0884
-5 -4 5 0.1346 -0.0253
-5 -4 6 0.2578 0.0160
-5 -4 7 0.1779 0.0324
-5 -4 8 0.0214 0.0236
-5 -4 9 -0.0545 -0.0014
-5 -4 10 -0.0187 -0.0202
-5 -4 11 0.0283 -0.0069
-5 -4 12 -0.0064 0.0444
-5 -3 1 0.4290 -0.2846
-5 -3 2 0.2664 -0.2000
-5 -3 3 0.1620 -0.0922
-5 -3 4 0.0740 0.0126
-5 -3 5 -0.0281 0.0847
-5 -3 6 -0.1175 0.1038
-5 -3 7 -0.1626 0.0732
-5 -3 8 -0.1981 0.0198
-5 -3 9 -0.3001 -0.0246
-5 -3 10 -0.4840 -0.0451
-5 -3 11 -0.6542 -0.0507
-5 -3 12 -0.6832 -0.0592
-5 -3 13 -0.5397 -0.0769
-5 -2 1 0.4459 0.5219
-5 -2 2 0.3998 0.4372
-5 -2 3 0.2392 0.2701
-5 -2 4 0.0090 0.0710
-5 -2 5 -0.2036 -0.0921
-5 -2 6 -0.3259 -0.1670
-5 -2 7 -0.3338 -0.1462
-5 -2 8 -0.2401 -0.0666
-5 -2 9 -0.0730 0.0192
-5 -2 10 0.1203 0.0747
-5 -2 11 0.2664 0.0943
-5 -2 12 0.2963 0.0934
-5 -2 13 0.2044 0.0888
-5 -1 1 -1.4808 -0.2917
-5 -1 2 -1.1628 -0.2977
-5 -1 3 -0.7023 -0.2251
-5 -1 4 -0.2130 -0.0905
-5 -1 5 0.2272 0.0480
-5 -1 6 0.5594 0.1271
-5 -1 7 0.7276 0.1223
-5 -1 8 0.7006 0.0597
-5 -1 9 0.5120 -0.0114
-5 -1 10 0.2708 -0.0562
-5 -1 11 0.1163 -0.0724
-5 -1 12 0.1350 -0.0778
-5 -1 13 0.2962 -0.0883
-5 0 1 1.8624 -0.2443
-5 0 2 1.5087 -0.1245
-5 0 3 0.9747 -0.0118
-5 0 4 0.4649 0.0386
-5 0 5 0.0477 0.0241
-5 0 6 -0.3093 -0.0123
-5 0 7 -0.6055 -0.0270
-5 0 8 -0.7491 -0.0119
-5 0 9 -0.6440 0.0110
-5 0 10 -0.3189 0.0205
-5 0 11 0.0465 0.0184
-5 0 12 0.2366 0.0231
-5 0 13 0.1599 0.0489
-5 1 1 -1.3878 0.6761
-5 1 2 -1.1776 0.5172
-5 1 3 -0.8024 0.2707
-5 1 4 -0.5040 0.0453
-5 1 5 -0.3512 -0.0824
-5 1 6 -0.2131 -0.1062
-5 1 7 0.0463 -0.0713
-5 1 8 0.3767 -0.0263
-5 1 9 0.5627 0.0058
-5 1 10 0.4311 0.0236
-5 1 11 0.0270 0.0293
-5 1 12 -0.4100 0.0202
-5 1 13 -0.6366 -0.0058
-5 2 1 0.6289 -0.6536
-5 2 2 0.5536 -0.5733
-5 2 3 0.3320 -0.3585
-5 2 4 0.2025 -0.1030
-5 2 5 0.2821 0.0867
-5 2 6 0.4391 0.1556
-5 2 7 0.4265 0.1210
-5 2 8 0.1414 0.0418
-5 2 9 -0.2577 -0.0265
-5 2 10 -0.4934 -0.0574
-5 2 11 -0.4194 -0.0525
-5 2 12 -0.1302 -0.0284
-5 2 13 0.1521 -0.0045
-5 2 14 0.2751 0.0066
-5 2 15 0.2486 0.0055
-5 3 1 -0.0496 0.1875
-5 3 2 -0.1173 0.2447
-5 3 3 -0.0100 0.2064
-5 3 4 0.1247 0.0917
-5 3 5 0.0993 -0.0326
-5 3 6 -0.1088 -0.1018
-5 3 7 -0.3175 -0.0956
-5 3 8 -0.3190 -0.0417
-5 3 9 -0.0881 0.0136
-5 3 10 0.1997 0.0379
-5 3 11 0.3514 0.0261
-5 3 12 0.3348 -0.0043
-5 3 13 0.2705 -0.0261
-5 3 14 0.2715 -0.0186
-5 3 15 0.3231 0.0183
-5 4 1 -0.2385 0.3621
-5 4 2 -0.0654 0.2125
-5 4 3 0.0006 0.0663
-5 4 4 -0.1030 -0.0195
-5 4 5 -0.2447 -0.0365
-5 4 6 -0.2492 -0.0159
-5 4 7 -0.0895 0.0062
-5 4 8 0.0910 0.0144
-5 4 9 0.1456 0.0147
-5 4 10 0.0800 0.0192
-5 4 11 0.0187 0.0338
-5 4 12 0.0368 0.0548
-5 4 13 0.0678 0.0705
-5 4 14 -0.0036 0.0660
-5 5 1 0.0691 -0.5987
-5 5 2 0.0247 -0.4620
-5 5 3 -0.1019 -0.2539
-5 5 4 -0.1229 -0.0582
-5 5 5 -0.0007 0.0649
-5 5 6 0.1210 0.1023
-5 5 7 0.0958 0.0781
-5 5 8 -0.0538 0.0285
-5 5 9 -0.1724 -0.0178
-5 5 10 -0.1623 -0.0460
-5 5 11 -0.0915 -0.0558
-5 5 12 -0.0944 -0.0574
-5 5 13 -0.1955 -0.0634
-5 5 14 -0.2767 -0.0761
-5 6 1 0.4552 0.3958
-5 6 2 0.2612 0.3560
-5 6 3 0.1964 0.2348
-5 6 4 0.1952 0.0842
-5 6 5 0.1736 -0.0375
-5 6 6 0.1604 -0.0951
-5 6 7 0.2461 -0.0871
-5 6 8 0.4235 -0.0392
-5 6 9 0.5402 0.0126
-5 6 10 0.4457 0.0390
-5 6 11 0.1666 0.0310
-5 6 12 -0.1026 0.0042
-5 6 13 -0.1908 -0.0111
-5 7 1 -0.6495 0.0280
-5 7 2 -0.4631 -0.0317
-5 7 3 -0.2525 -0.0613
-5 7 4 -0.1088 -0.0534
-5 7 5 -0.0587 -0.0199
-5 7 6 -0.1295 0.0148
-5 7 7 -0.3482 0.0274
-5 7 8 -0.6586 0.0103
-5 7 9 -0.8861 -0.0229
-5 7 10 -0.8469 -0.0443
-5 7 11 -0.5179 -0.0321
-5 8 1 0.1641 -0.3093
-5 8 2 0.1732 -0.2235
-5 8 3 0.1065 -0.0998
-5 8 4 0.0049 0.0143
-5 8 5 -0.0703 0.0783
-5 8 6 -0.0370 0.0822
-5 8 7 0.1638 0.0502
-5 8 8 0.4910 0.0225
-5 8 9 0.7831 0.0241
-5 9 1 0.4019 0.2767
-5 9 2 0.3353 0.2372
-5 9 3 0.1993 0.1294
-5 9 4 0.0872 -0.0045
-5 9 5 0.0503 -0.1073
-5 10 4 -0.0627 0.0126
-5 10 5 0.0694 0.0802
-4 -13 2 -0.7092 -0.1346
-4 -13 3 -0.5984 -0.1168
-4 -12 1 0.6681 -0.1414
-4 -12 2 0.9207 -0.0713
-4 -12 3 0.7376 0.0017
-4 -12 4 0.2586 0.0525
-4 -12 5 -0.1895 0.0632
-4 -11 1 -0.4879 0.3659
-4 -11 2 -0.4972 0.2822
-4 -11 3 -0.2093 0.1584
-4 -11 4 0.2778 0.0366
-4 -11 5 0.6884 -0.0387
-4 -11 6 0.7963 -0.0426
-4 -11 7 0.5937 0.0115
-4 -10 1 0.2308 -0.3230
-4 -10 2 0.1113 -0.2902
-4 -10 3 -0.2451 -0.2081
-4 -10 4 -0.6973 -0.0987
-4 -10 5 -0.9984 -0.0005
-4 -10 6 -0.9934 0.0429
-4 -10 7 -0.7223 0.0123
-4 -10 8 -0.3665 -0.0678
-4 -9 1 -0.4401 0.0068
-4 -9 2 -0.4664 0.0553
-4 -9 3 -0.1627 0.0925
-4 -9 4 0.2605 0.0958
-4 -9 5 0.5158 0.0570
-4 -9 6 0.4773 -0.0000
-4 -9 7 0.2353 -0.0311
-4 -9 8 -0.0310 -0.0092
-4 -9 9 -0.1966 0.0504
-4 -8 1 0.9636 0.3488
-4 -8 2 1.1172 0.2564
-4 -8 3 0.8898 0.1125
-4 -8 4 0.4798 -0.0293
-4 -8 5 0.2077 -0.1075
-4 -8 6 0.2118 -0.0951
-4 -8 7 0.3729 -0.0219
-4 -8 8 0.4995 0.0499
-4 -8 9 0.5237 0.0755
-4 -8 10 0.5004 0.0561
-4 -7 1 -1.1965 -0.4247
-4 -7 2 -1.2270 -0.3720
-4 -7 3 -0.9953 -0.2358
-4 -7 4 -0.6166 -0.0561
-4 -7 5 -0.3564 0.0942
-4 -7 6 -0.3453 0.1498
-4 -7 7 -0.4613 0.0991
-4 -7 8 -0.4958 -0.0084
-4 -7 9 -0.3909 -0.1024
-4 -7 10 -0.2758 -0.1429
-4 -7 11 -0.2834 -0.1351
-4 -6 1 0.8237 0.0924
-4 -6 2 0.6829 0.1392
-4 -6 3 0.4763 0.1383
-4 -6 4 0.2518 0.0760
-4 -6 5 0.1453 -0.0189
-4 -6 6 0.2104 -0.0884
-4 -6 7 0.3295 -0.0900
-4 -6 8 0.3224 -0.0303
-4 -6 9 0.1348 0.0444
-4 -6 10 -0.1013 0.0915
-4 -6 11 -0.2012 0.1018
-4 -6 12 -0.1067 0.0914
-4 -5 1 0.0186 0.4331
-4 -5 2 0.1911 0.3007
-4 -5 3 0.2720 0.1302
-4 -5 4 0.2302 -0.0040
-4 -5 5 0.0416 -0.0587
-4 -5 6 -0.2270 -0.0472
-4 -5 7 -0.4219 -0.0169
-4 -5 8 -0.4155 -0.0023
-4 -5 9 -0.2173 -0.0026
-4 -5 10 0.0354 0.0007
-4 -5 11 0.1960 0.0132
-4 -5 12 0.2154 0.0217
-4 -5 13 0.1467 0.0158
-4 -4 1 -0.9223 -0.7493
-4 -4 2 -1.1235 -0.6152
-4 -4 3 -1.1409 -0.3616
-4 -4 4 -0.9392 -0.0914
-4 -4 5 -0.5198 0.0950
-4 -4 6 -0.0119 0.1583
-4 -4 7 0.3609 0.1295
-4 -4 8 0.4501 0.0673
-4 -4 9 0.3133 0.0095
-4 -4 10 0.1529 -0.0384
-4 -4 11 0.1221 -0.0800
-4 -4 12 0.2015 -0.1073
-4 -4 13 0.2628 -0.1076
-4 -4 14 0.2215 -0.0834
-4 -3 1 1.2868 0.5841
-4 -3 2 1.5837 0.5542
-4 -3 3 1.7014 0.3810
-4 -3 4 1.5841 0.1380
-4 -3 5 1.1881 -0.0680
-4 -3 6 0.5901 -0.1655
-4 -3 7 0.0253 -0.1557
-4 -3 8 -0.2649 -0.0916
-4 -3 9 -0.2455 -0.0259
-4 -3 10 -0.1213 0.0235
-4 -3 11 -0.1329 0.0644
-4 -3 12 -0.3281 0.1022
-4 -3 13 -0.5453 0.1271
-4 -3 14 -0.6018 0.1272
-4 -2 1 -0.7211 -0.0132
-4 -2 2 -0.9256 -0.1335
-4 -2 3 -1.1211 -0.1654
-4 -2 4 -1.1979 -0.1071
-4 -2 5 -1.0384 -0.0130
-4 -2 6 -0.5990 0.0548
-4 -2 7 -0.0157 0.0708
-4 -2 8 0.4406 0.0519
-4 -2 9 0.5744 0.0280
-4 -2 10 0.4364 0.0105
-4 -2 11 0.2627 -0.0109
-4 -2 12 0.2413 -0.0471
-4 -2 13 0.3519 -0.0917
-4 -2 14 0.4354 -0.1244
-4 -1 1 -0.3482 -0.5709
-4 -1 2 -0.5878 -0.3654
-4 -1 3 -0.5595 -0.1511
-4 -1 4 -0.3998 0.0014
-4 -1 5 -0.2962 0.0737
-4 -1 6 -0.4014 0.0840
-4 -1 7 -0.7217 0.0582
-4 -1 8 -1.0854 0.0157
-4 -1 9 -1.2652 -0.0280
-4 -1 10 -1.1648 -0.0553
-4 -1 11 -0.8895 -0.0509
-4 -1 12 -0.6270 -0.0122
-4 -1 13 -0.4674 0.0448
-4 -1 14 -0.3546 0.0942
-4 -1 15 -0.2027 0.1148
-4 0 1 0.9997 0.7435
-4 0 2 1.6990 0.5788
-4 0 3 1.9755 0.3400
-4 0 4 1.8971 0.1131
-4 0 5 1.6756 -0.0485
-4 0 6 1.5114 -0.1254
-4 0 7 1.4798 -0.1210
-4 0 8 1.5131 -0.0569
-4 0 9 1.4843 0.0278
-4 0 10 1.3281 0.0885
-4 0 11 1.1008 0.0973
-4 0 12 0.9185 0.0578
-4 0 13 0.8314 -0.0007
-4 0 14 0.7635 -0.0456
-4 0 15 0.5944 -0.0607
-4 1 1 -0.8781 -0.3989
-4 1 2 -1.6131 -0.3565
-4 1 3 -1.9754 -0.2496
-4 1 4 -1.9523 -0.1285
-4 1 5 -1.7545 -0.0246
-4 1 6 -1.5880 0.0463
-4 1 7 -1.4954 0.0717
-4 1 8 -1.3773 0.0470
-4 1 9 -1.1330 -0.0104
-4 1 10 -0.7807 -0.0629
-4 1 11 -0.4626 -0.0778
-4 1 12 -0.3398 -0.0533
-4 1 13 -0.4613 -0.0173
-4 1 14 -0.7068 -0.0004
-4 1 15 -0.8595 -0.0099
-4 2 1 0.3179 -0.1558
-4 2 2 0.8002 -0.0894
-4 2 3 0.9767 -0.0281
-4 2 4 0.8235 0.0286
-4 2 5 0.5869 0.0661
-4 2 6 0.5228 0.0671
-4 2 7 0.6596 0.0359
-4 2 8 0.7990 0.0003
-4 2 9 0.7208 -0.0151
-4 2 10 0.3824 -0.0118
-4 2 11 -0.0532 -0.0091
-4 2 12 -0.3499 -0.0164
-4 2 13 -0.3639 -0.0198
-4 2 14 -0.1241 0.0005
-4 2 15 0.2024 0.0432
-4 3 1 0.3904 0.4751
-4 3 2 0.0031 0.3785
-4 3 3 -0.1124 0.2364
-4 3 4 0.1265 0.0749
-4 3 5 0.4838 -0.0631
-4 3 6 0.6253 -0.1323
-4 3 7 0.4182 -0.1176
-4 3 8 0.0315 -0.0497
-4 3 9 -0.2331 0.0199
-4 3 10 -0.1980 0.0596
-4 3 11 0.0810 0.0724
-4 3 12 0.4104 0.0749
-4 3 13 0.6242 0.0696
-4 3 14 0.6686 0.0437
-4 3 15 0.5756 -0.0071
-4 4 1 -1.0138 -0.3464
-4 4 2 -0.6225 -0.3053
-4 4 3 -0.3116 -0.2158
-4 4 4 -0.3091 -0.0903
-4 4 5 -0.5637 0.0381
-4 4 6 -0.8078 0.1204
-4 4 7 -0.8049 0.1241
-4 4 8 -0.5532 0.0630
-4 4 9 -0.2601 -0.0119
-4 4 10 -0.1348 -0.0548
-4 4 11 -0.2138 -0.0599
-4 4 12 -0.3784 -0.0534
-4 4 13 -0.5051 -0.0576
-4 4 14 -0.5688 -0.0664
-4 4 15 -0.6047 -0.0576
-4 5 1 1.0763 -0.0830
-4 5 2 0.9369 -0.0312
-4 5 3 0.6135 0.0205
-4 5 4 0.3379 0.0391
-4 5 5 0.2620 0.0121
-4 5 6 0.3481 -0.0343
-4 5 7 0.4284 -0.0562
-4 5 8 0.3843 -0.0331
-4 5 9 0.2639 0.0125
-4 5 10 0.2140 0.0395
-4 5 11 0.3062 0.0304
-4 5 12 0.4543 0.0075
-4 5 13 0.5124 0.0069
-4 5 14 0.4345 0.0401
-4 5 15 0.3086 0.0824
-4 6 1 -0.4374 0.4656
-4 6 2 -0.6370 0.3648
-4 6 3 -0.6783 0.1938
-4 6 4 -0.5754 0.0256
-4 6 5 -0.4321 -0.0721
-4 6 6 -0.3402 -0.0819
-4 6 7 -0.2856 -0.0417
-4 6 8 -0.1874 -0.0068
-4 6 9 -0.0299 -0.0032
-4 6 10 0.0802 -0.0165
-4 6 11 0.0231 -0.0194
-4 6 12 -0.1793 -0.0064
-4 6 13 -0.3552 0.0021
-4 6 14 -0.3477 -0.0155
-4 6 15 -0.1694 -0.0566
-4 7 1 -0.3176 -0.5107
-4 7 2 -0.1183 -0.4562
-4 7 3 0.2229 -0.2899
-4 7 4 0.5644 -0.0802
-4 7 5 0.7916 0.0824
-4 7 6 0.8720 0.1409
-4 7 7 0.8048 0.1037
-4 7 8 0.5790 0.0282
-4 7 9 0.2235 -0.0258
-4 7 10 -0.1275 -0.0346
-4 7 11 -0.2905 -0.0132
-4 7 12 -0.1951 0.0106
-4 7 13 0.0280 0.0211
-4 7 14 0.1583 0.0211
-4 8 1 0.6206 0.1986
-4 8 2 0.6780 0.2431
-4 8 3 0.4068 0.1987
-4 8 4 -0.1328 0.0867
-4 8 5 -0.7343 -0.0322
-4 8 6 -1.1766 -0.0987
-4 8 7 -1.3111 -0.0915
-4 8 8 -1.0917 -0.0337
-4 8 9 -0.5985 0.0292
-4 8 10 -0.0444 0.0608
-4 8 11 0.3107 0.0516
-4 8 12 0.3310 0.0171
-4 8 13 0.1169 -0.0157
-4 9 1 -0.4596 0.1808
-4 9 2 -0.6828 0.0841
-4 9 3 -0.6358 0.0098
-4 9 4 -0.2351 -0.0175
-4 9 5 0.4062 -0.0058
-4 9 6 1.0344 0.0191
-4 9 7 1.3747 0.0354
-4 9 8 1.2590 0.0342
-4 9 9 0.7229 0.0176
-4 9 10 0.0205 -0.0053
-4 9 11 -0.4957 -0.0222
-4 9 12 -0.5973 -0.0227
-4 10 1 0.0844 -0.3007
-4 10 2 0.3160 -0.2368
-4 10 3 0.4157 -0.1440
-4 10 4 0.2619 -0.0589
-4 10 5 -0.1526 -0.0034
-4 10 6 -0.6912 0.0156
-4 10 7 -1.1125 0.0011
-4 10 8 -1.1781 -0.0345
-4 10 9 -0.7953 -0.0689
-4 10 10 -0.1122 -0.0788
-4 10 11 0.5351 -0.0568
-4 11 2 0.0462 0.1486
-4 11 3 -0.0754 0.1078
-4 11 4 -0.1099 0.0548
-4 11 5 -0.0059 0.0102
-4 11 6 0.2374 -0.0116
-4 11 7 0.5389 -0.0030
-3 -12 1 -0.5067 0.1975
-3 -12 2 -0.5633 0.1784
-3 -12 3 -0.3825 0.1189
-3 -12 4 -0.0731 0.0401
-3 -11 1 0.4713 0.0657
-3 -11 2 0.6416 0.0019
-3 -11 3 0.5899 -0.0442
-3 -11 4 0.3435 -0.0532
-3 -11 5 0.0964 -0.0232
-3 -11 6 0.0085 0.0315
-3 -10 1 -0.3152 -0.4299
-3 -10 2 -0.5559 -0.2907
-3 -10 3 -0.6537 -0.1136
-3 -10 4 -0.5560 0.0320
-3 -10 5 -0.3601 0.1002
-3 -10 6 -0.2016 0.0812
-3 -10 7 -0.1337 0.0010
-3 -10 8 -0.1132 -0.0896
-3 -9 1 0.0703 0.6110
-3 -9 2 0.2040 0.4850
-3 -9 3 0.2959 0.2593
-3 -9 4 0.2885 0.0292
-3 -9 5 0.1867 -0.1253
-3 -9 6 0.0412 -0.1688
-3 -9 7 -0.0895 -0.1120
-3 -9 8 -0.1720 -0.0007
-3 -9 9 -0.2016 0.1026
-3 -9 10 -0.1838 0.1444
-3 -8 1 0.2854 -0.3886
-3 -8 2 0.4011 -0.3762
-3 -8 3 0.4695 -0.2486
-3 -8 4 0.4749 -0.0743
-3 -8 5 0.4563 0.0689
-3 -8 6 0.4756 0.1365
-3 -8 7 0.5418 0.1239
-3 -8 8 0.5923 0.0525
-3 -8 9 0.5587 -0.0428
-3 -8 10 0.4393 -0.1202
-3 -8 11 0.2959 -0.1443
-3 -7 1 -0.4810 -0.1367
-3 -7 2 -0.8440 -0.0167
-3 -7 3 -1.1499 0.0389
-3 -7 4 -1.2626 0.0340
-3 -7 5 -1.1787 0.0044
-3 -7 6 -1.0321 -0.0209
-3 -7 7 -0.9451 -0.0320
-3 -7 8 -0.9009 -0.0255
-3 -7 9 -0.7855 0.0055
-3 -7 10 -0.5433 0.0614
-3 -7 11 -0.2591 0.1227
-3 -6 1 0.2608 0.5760
-3 -6 2 0.6065 0.4035
-3 -6 3 1.0486 0.2159
-3 -6 4 1.3528 0.0659
-3 -6 5 1.4040 -0.0315
-3 -6 6 1.2856 -0.0769
-3 -6 7 1.1607 -0.0730
-3 -6 8 1.0879 -0.0329
-3 -6 9 0.9740 0.0092
-3 -6 10 0.7071 0.0131
-3 -6 11 0.3129 -0.0355
-3 -6 12 -0.0422 -0.1101
-3 -5 1 0.2368 -0.5856
-3 -5 2 0.2979 -0.4738
-3 -5 3 0.0634 -0.3024
-3 -5 4 -0.2270 -0.1313
-3 -5 5 -0.4250 0.0041
-3 -5 6 -0.5380 0.0878
-3 -5 7 -0.6495 0.1104
-3 -5 8 -0.7875 0.0739
-3 -5 9 -0.8726 0.0065
-3 -5 10 -0.7911 -0.0428
-3 -5 11 -0.5123 -0.0362
-3 -5 12 -0.1330 0.0229
-3 -5 13 0.1843 0.0934
-3 -4 1 -0.9432 0.1642
-3 -4 2 -1.4058 0.1777
-3 -4 3 -1.5681 0.1529
-3 -4 4 -1.6529 0.1086
-3 -4 5 -1.7008 0.0562
-3 -4 6 -1.5908 0.0006
-3 -4 7 -1.2282 -0.0455
-3 -4 8 -0.6861 -0.0617
-3 -4 9 -0.1658 -0.0404
-3 -4 10 0.1566 -0.0018
-3 -4 11 0.2353 0.0187
-3 -4 12 0.1346 0.0027
-3 -4 13 -0.0486 -0.0355
-3 -4 14 -0.2278 -0.0651
-3 -3 1 2.1492 0.3555
-3 -3 2 2.4492 0.2448
-3 -3 3 2.6060 0.1090
-3 -3 4 2.9367 -0.0182
-3 -3 5 3.4406 -0.1038
-3 -3 6 3.7679 -0.1234
-3 -3 7 3.5573 -0.0788
-3 -3 8 2.7874 -0.0048
-3 -3 9 1.7928 0.0520
-3 -3 10 0.9659 0.0663
-3 -3 11 0.4742 0.0484
-3 -3 12 0.2444 0.0265
-3 -3 13 0.1459 0.0186
-3 -3 14 0.1244 0.0222
-3 -2 1 -3.8171 -0.5597
-3 -2 2 -3.4638 -0.4558
-3 -2 3 -2.9963 -0.2770
-3 -2 4 -2.8789 -0.0751
-3 -2 5 -3.3109 0.0908
-3 -2 6 -3.9579 0.1721
-3 -2 7 -4.2002 0.1533
-3 -2 8 -3.6748 0.0638
-3 -2 9 -2.5746 -0.0361
-3 -2 10 -1.4347 -0.0925
-3 -2 11 -0.6656 -0.0890
-3 -2 12 -0.3029 -0.0478
-3 -2 13 -0.1449 -0.0047
-3 -2 14 -0.0353 0.0169
-3 -2 15 0.0291 0.0132
-3 -1 1 5.1072 0.2520
-3 -1 2 4.3458 0.2623
-3 -1 3 3.2424 0.2069
-3 -1 4 2.2652 0.0980
-3 -1 5 1.8884 -0.0232
-3 -1 6 2.1464 -0.1049
-3 -1 7 2.5580 -0.1144
-3 -1 8 2.5413 -0.0593
-3 -1 9 1.9180 0.0182
-3 -1 10 1.0192 0.0709
-3 -1 11 0.3258 0.0761
-3 -1 12 0.0445 0.0440
-3 -1 13 0.0265 0.0019
-3 -1 14 0.0231 -0.0270
-3 -1 15 -0.0537 -0.0341
-3 0 1 -4.9204 0.3620
-3 0 2 -4.5468 0.2186
-3 0 3 -3.5691 0.0653
-3 0 4 -2.2393 -0.0295
-3 0 5 -1.0738 -0.0470
-3 0 6 -0.4862 -0.0192
-3 0 7 -0.4709 0.0072
-3 0 8 -0.6560 0.0090
-3 0 9 -0.6750 -0.0052
-3 0 10 -0.4788 -0.0157
-3 0 11 -0.2923 -0.0156
-3 0 12 -0.3085 -0.0135
-3 0 13 -0.4722 -0.0184
-3 0 14 -0.5660 -0.0263
-3 0 15 -0.4585 -0.0244
-3 0 16 -0.2263 -0.0066
-3 1 1 2.8618 -0.7909
-3 1 2 3.2999 -0.6114
-3 1 3 3.1971 -0.3255
-3 1 4 2.4994 -0.0635
-3 1 5 1.4458 0.0861
-3 1 6 0.4513 0.1183
-3 1 7 -0.1528 0.0853
-3 1 8 -0.3038 0.0392
-3 1 9 -0.1648 0.0003
-3 1 10 0.0776 -0.0316
-3 1 11 0.3561 -0.0502
-3 1 12 0.6796 -0.0382
-3 1 13 0.9999 0.0120
-3 1 14 1.1763 0.0793
-3 1 15 1.0925 0.1214
-3 1 16 0.7865 0.1067
-3 2 1 0.0672 0.6791
-3 2 2 -0.6417 0.5985
-3 2 3 -1.2442 0.3651
-3 2 4 -1.5591 0.0971
-3 2 5 -1.4760 -0.0864
-3 2 6 -1.0391 -0.1429
-3 2 7 -0.4540 -0.1116
-3 2 8 0.0224 -0.0565
-3 2 9 0.2339 -0.0115
-3 2 10 0.1898 0.0241
-3 2 11 0.0020 0.0538
-3 2 12 -0.2227 0.0615
-3 2 13 -0.4264 0.0254
-3 2 14 -0.5721 -0.0516
-3 2 15 -0.6192 -0.1309
-3 2 16 -0.5501 -0.1637
-3 3 1 -1.9820 -0.1229
-3 3 2 -1.8199 -0.2042
-3 3 3 -1.4318 -0.1730
-3 3 4 -0.7870 -0.0636
-3 3 5 -0.0522 0.0393
-3 3 6 0.4815 0.0774
-3 3 7 0.6230 0.0587
-3 3 8 0.4351 0.0302
-3 3 9 0.1591 0.0220
-3 3 10 -0.0112 0.0236
-3 3 11 -0.0752 0.0093
-3 3 12 -0.1586 -0.0234
-3 3 13 -0.3343 -0.0473
-3 3 14 -0.5325 -0.0329
-3 3 15 -0.6148 0.0209
-3 3 16 -0.5127 0.0839
-3 4 1 1.9671 -0.4597
-3 4 2 2.3191 -0.2681
-3 4 3 2.5978 -0.0935
-3 4 4 2.4720 0.0031
-3 4 5 1.8414 0.0311
-3 4 6 0.9540 0.0334
-3 4 7 0.2113 0.0335
-3 4 8 -0.1624 0.0222
-3 4 9 -0.2631 -0.0120
-3 4 10 -0.3345 -0.0537
-3 4 11 -0.4792 -0.0676
-3 4 12 -0.5597 -0.0330
-3 4 13 -0.3792 0.0339
-3 4 14 0.0694 0.0916
-3 4 15 0.5510 0.1048
-3 5 1 -0.9333 0.6847
-3 5 2 -1.1431 0.5066
-3 5 3 -1.5766 0.2644
-3 5 4 -1.9092 0.0608
-3 5 5 -1.8479 -0.0530
-3 5 6 -1.3784 -0.0873
-3 5 7 -0.7662 -0.0772
-3 5 8 -0.3031 -0.0459
-3 5 9 -0.0452 -0.0012
-3 5 10 0.1979 0.0451
-3 5 11 0.6136 0.0696
-3 5 12 1.1402 0.0517
-3 5 13 1.4851 -0.0066
-3 5 14 1.3940 -0.0786
-3 5 15 0.9004 -0.1299
-3 6 1 0.1030 -0.4373
-3 6 2 0.0261 -0.3771
-3 6 3 0.1361 -0.2384
-3 6 4 0.3383 -0.0915
-3 6 5 0.4601 0.0052
-3 6 6 0.3965 0.0380
-3 6 7 0.2050 0.0303
-3 6 8 0.0519 0.0112
-3 6 9 0.0389 -0.0054
-3 6 10 0.0751 -0.0178
-3 6 11 -0.0571 -0.0247
-3 6 12 -0.4783 -0.0217
-3 6 13 -1.0490 -0.0063
-3 6 14 -1.4465 0.0178
-3 6 15 -1.4285 0.0436
-3 7 1 0.3211 -0.0542
-3 7 2 0.3074 0.0085
-3 7 3 0.2745 0.0418
-3 7 4 0.2688 0.0462
-3 7 5 0.3070 0.0397
-3 7 6 0.3842 0.0367
-3 7 7 0.4738 0.0365
-3 7 8 0.5083 0.0301
-3 7 9 0.3996 0.0127
-3 7 10 0.1295 -0.0105
-3 7 11 -0.1749 -0.0286
-3 7 12 -0.3031 -0.0308
-3 7 13 -0.1419 -0.0126
-3 7 14 0.1972 0.0203
-3 7 15 0.4576 0.0516
-3 8 1 -0.5275 0.3720
-3 8 2 -0.3863 0.2710
-3 8 3 -0.1296 0.1395
-3 8 4 0.0409 0.0253
-3 8 5 0.0276 -0.0419
-3 8 6 -0.1359 -0.0591
-3 8 7 -0.3610 -0.0427
-3 8 8 -0.5567 -0.0143
-3 8 9 -0.6254 0.0118
-3 8 10 -0.4832 0.0316
-3 8 11 -0.1435 0.0455
-3 8 12 0.2349 0.0495
-3 8 13 0.4425 0.0341
-3 8 14 0.3980 -0.0063
-3 9 1 0.4791 -0.3014
-3 9 2 0.4835 -0.2442
-3 9 3 0.1653 -0.1380
-3 9 4 -0.2231 -0.0260
-3 9 5 -0.4227 0.0467
-3 9 6 -0.3362 0.0576
-3 9 7 -0.0318 0.0195
-3 9 8 0.3403 -0.0286
-3 9 9 0.6151 -0.0506
-3 9 10 0.6606 -0.0386
-3 9 11 0.4482 -0.0128
-3 9 12 0.1064 0.0019
-3 9 13 -0.1425 0.0003
-3 10 1 -0.3151 0.0373
-3 10 2 -0.4477 0.0362
-3 10 3 -0.2487 0.0170
-3 10 4 0.1396 -0.0188
-3 10 5 0.4469 -0.0535
-3 10 6 0.4704 -0.0602
-3 10 7 0.1847 -0.0282
-3 10 8 -0.2730 0.0208
-3 10 9 -0.6832 0.0463
-3 10 10 -0.8442 0.0248
-3 10 11 -0.6799 -0.0279
-3 10 12 -0.3102 -0.0702
-3 11 1 0.2890 0.1091
-3 11 2 0.3420 0.0923
-3 11 3 0.1916 0.0486
-3 11 4 -0.1050 0.0104
-3 11 5 -0.3779 0.0039
-3 11 6 -0.4568 0.0232
-3 11 7 -0.2716 0.0389
-3 11 8 0.1160 0.0314
-3 11 9 0.5415 0.0125
-3 11 10 0.8044 0.0104
-3 11 11 0.7702 0.0372
-3 12 3 -0.0850 -0.0266
-3 12 4 0.1238 0.0349
-3 12 5 0.2930 0.0665
-3 12 6 0.3523 0.0449
-3 12 7 0.2820 -0.0102
-3 12 8 0.1075 -0.0567
-2 -12 1 0.8985 0.1708
-2 -12 2 0.3372 0.0726
-2 -12 3 -0.3381 -0.0115
-2 -11 1 -0.2937 -0.3946
-2 -11 2 0.0297 -0.2812
-2 -11 3 0.6176 -0.1397
-2 -11 4 1.0491 -0.0293
-2 -11 5 1.0420 0.0222
-2 -11 6 0.6766 0.0238
-2 -10 1 -0.2686 0.3305
-2 -10 2 -0.3430 0.2922
-2 -10 3 -0.7202 0.2003
-2 -10 4 -1.0748 0.1010
-2 -10 5 -1.0831 0.0342
-2 -10 6 -0.7084 0.0089
-2 -10 7 -0.2003 0.0057
-2 -10 8 0.1554 0.0016
-2 -9 1 0.6982 0.0286
-2 -9 2 0.7029 -0.0368
-2 -9 3 0.9284 -0.0771
-2 -9 4 1.1660 -0.0808
-2 -9 5 1.1477 -0.0590
-2 -9 6 0.7839 -0.0292
-2 -9 7 0.2387 0.0009
-2 -9 8 -0.2207 0.0342
-2 -9 9 -0.4356 0.0679
-2 -8 1 -1.0392 -0.3824
-2 -8 2 -0.9778 -0.2675
-2 -8 3 -1.0868 -0.1153
-2 -8 4 -1.2318 0.0112
-2 -8 5 -1.2144 0.0702
-2 -8 6 -0.9222 0.0600
-2 -8 7 -0.4258 0.0087
-2 -8 8 0.0723 -0.0505
-2 -8 9 0.3887 -0.0950
-2 -8 10 0.4702 -0.1123
-2 -7 1 0.7247 0.4094
-2 -7 2 0.5548 0.3434
-2 -7 3 0.5191 0.2014
-2 -7 4 0.5689 0.0411
-2 -7 5 0.6075 -0.0686
-2 -7 6 0.5352 -0.0914
-2 -7 7 0.3105 -0.0441
-2 -7 8 -0.0114 0.0226
-2 -7 9 -0.3068 0.0634
-2 -7 10 -0.4639 0.0639
-2 -7 11 -0.4497 0.0354
-2 -7 12 -0.3119 -0.0024
-2 -6 1 1.1391 -0.0269
-2 -6 2 1.0473 -0.0857
-2 -6 3 0.9667 -0.0995
-2 -6 4 0.8850 -0.0561
-2 -6 5 0.7575 0.0101
-2 -6 6 0.5708 0.0482
-2 -6 7 0.3850 0.0374
-2 -6 8 0.2965 0.0027
-2 -6 9 0.3484 -0.0131
-2 -6 10 0.4811 0.0097
-2 -6 11 0.5765 0.0545
-2 -6 12 0.5507 0.0888
-2 -6 13 0.4085 0.0933
-2 -5 1 -4.3238 -0.5319
-2 -5 2 -3.4886 -0.3631
-2 -5 3 -2.8329 -0.1476
-2 -5 4 -2.3757 0.0178
-2 -5 5 -2.0006 0.0865
-2 -5 6 -1.5711 0.0798
-2 -5 7 -1.0560 0.0480
-2 -5 8 -0.5669 0.0205
-2 -5 9 -0.2686 -0.0074
-2 -5 10 -0.2391 -0.0484
-2 -5 11 -0.3996 -0.0950
-2 -5 12 -0.5736 -0.1226
-2 -5 13 -0.6156 -0.1145
-2 -4 1 6.9457 0.8259
-2 -4 2 5.5137 0.6650
-2 -4 3 4.3214 0.3723
-2 -4 4 3.4200 0.0723
-2 -4 5 2.6720 -0.1232
-2 -4 6 1.9229 -0.1793
-2 -4 7 1.1276 -0.1371
-2 -4 8 0.3755 -0.0624
-2 -4 9 -0.1738 0.0041
-2 -4 10 -0.3961 0.0533
-2 -4 11 -0.2902 0.0860
-2 -4 12 0.0046 0.0963
-2 -4 13 0.2803 0.0801
-2 -4 14 0.3813 0.0473
-2 -3 1 -6.9702 -0.5410
-2 -3 2 -5.6484 -0.5173
-2 -3 3 -4.5524 -0.3608
-2 -3 4 -3.7190 -0.1365
-2 -3 5 -2.9214 0.0549
-2 -3 6 -1.9719 0.1439
-2 -3 7 -0.9116 0.1313
-2 -3 8 0.0457 0.0683
-2 -3 9 0.6974 0.0070
-2 -3 10 0.9701 -0.0321
-2 -3 11 0.9116 -0.0526
-2 -3 12 0.6364 -0.0602
-2 -3 13 0.2955 -0.0548
-2 -3 14 0.0457 -0.0387
-2 -3 15 -0.0202 -0.0224
-2 -2 1 3.8292 -0.1613
-2 -2 2 3.2157 -0.0242
-2 -2 3 2.7507 0.0701
-2 -2 4 2.5295 0.0860
-2 -2 5 2.2685 0.0451
-2 -2 6 1.6416 -0.0018
-2 -2 7 0.6501 -0.0227
-2 -2 8 -0.3566 -0.0224
-2 -2 9 -0.9936 -0.0208
-2 -2 10 -1.1373 -0.0235
-2 -2 11 -0.9368 -0.0173
-2 -2 12 -0.6152 0.0092
-2 -2 13 -0.3141 0.0490
-2 -2 14 -0.0987 0.0816
-2 -2 15 -0.0148 0.0914
-2 -1 1 1.3288 0.7354
-2 -1 2 1.1346 0.5253
-2 -1 3 0.9172 0.2618
-2 -1 4 0.4762 0.0426
-2 -1 5 -0.0434 -0.0812
-2 -1 6 -0.2475 -0.1151
-2 -1 7 0.0796 -0.0927
-2 -1 8 0.7112 -0.0423
-2 -1 9 1.1705 0.0194
-2 -1 10 1.1574 0.0741
-2 -1 11 0.7598 0.0946
-2 -1 12 0.2823 0.0611
-2 -1 13 -0.0533 -0.0189
-2 -1 14 -0.2171 -0.1082
-2 -1 15 -0.2609 -0.1626
-2 0 1 -5.9610 -0.7676
-2 0 2 -5.3873 -0.5925
-2 0 3 -4.8101 -0.3451
-2 0 4 -4.0389 -0.1147
-2 0 5 -2.9984 0.0401
-2 0 6 -1.9551 0.1074
-2 0 7 -1.2974 0.1069
-2 0 8 -1.1375 0.0645
-2 0 9 -1.1998 0.0003
-2 0 10 -1.1096 -0.0651
-2 0 11 -0.7470 -0.1033
-2 0 12 -0.2911 -0.0880
-2 0 13 0.0299 -0.0148
-2 0 14 0.1629 0.0867
-2 0 15 0.2034 0.1674
-2 0 16 0.2237 0.1875
-2 1 1 7.3033 0.3146
-2 1 2 6.9017 0.2433
-2 1 3 6.4280 0.1484
-2 1 4 5.7759 0.0725
-2 1 5 4.7510 0.0289
-2 1 6 3.4048 0.0059
-2 1 7 2.0926 -0.0111
-2 1 8 1.1873 -0.0224
-2 1 9 0.7695 -0.0178
-2 1 10 0.6199 0.0071
-2 1 11 0.4849 0.0378
-2 1 12 0.3013 0.0470
-2 1 13 0.1624 0.0151
-2 1 14 0.1285 -0.0524
-2 1 15 0.1374 -0.1246
-2 1 16 0.0973 -0.1636
-2 2 1 -4.8922 0.2441
-2 2 2 -4.6873 0.1917
-2 2 3 -4.4649 0.1131
-2 2 4 -4.1720 0.0104
-2 2 5 -3.6164 -0.0846
-2 2 6 -2.6833 -0.1290
-2 2 7 -1.5206 -0.1040
-2 2 8 -0.4800 -0.0333
-2 2 9 0.1421 0.0341
-2 2 10 0.3149 0.0599
-2 2 11 0.2403 0.0407
-2 2 12 0.1440 0.0047
-2 2 13 0.1126 -0.0126
-2 2 14 0.1085 0.0074
-2 2 15 0.0867 0.0575
-2 2 16 0.0554 0.1115
-2 3 1 1.3250 -0.5230
-2 3 2 0.9819 -0.3965
-2 3 3 0.6985 -0.2309
-2 3 4 0.5004 -0.0518
-2 3 5 0.3335 0.0997
-2 3 6 0.0753 0.1743
-2 3 7 -0.3471 0.1489
-2 3 8 -0.8443 0.0516
-2 3 9 -1.1967 -0.0528
-2 3 10 -1.2310 -0.1058
-2 3 11 -0.9797 -0.0902
-2 3 12 -0.6620 -0.0323
-2 3 13 -0.5009 0.0244
-2 3 14 -0.5499 0.0469
-2 3 15 -0.6842 0.0255
-2 3 16 -0.7344 -0.0283
-2 3 17 -0.6213 -0.0896
-2 4 1 0.7661 0.3495
-2 4 2 1.1187 0.2554
-2 4 3 1.5603 0.1456
-2 4 4 2.0065 0.0383
-2 4 5 2.2820 -0.0537
-2 4 6 2.2951 -0.1057
-2 4 7 2.1335 -0.0956
-2 4 8 1.9633 -0.0308
-2 4 9 1.8420 0.0472
-2 4 10 1.6629 0.0912
-2 4 11 1.3061 0.0818
-2 4 12 0.8241 0.0350
-2 4 13 0.4440 -0.0174
-2 4 14 0.3665 -0.0513
-2 4 15 0.5717 -0.0576
-2 4 16 0.8286 -0.0369
-2 4 17 0.8917 0.0047
-2 5 1 -1.2746 0.1238
-2 5 2 -1.1944 0.1110
-2 5 3 -1.3616 0.0693
-2 5 4 -1.8242 0.0126
-2 5 5 -2.3408 -0.0267
-2 5 6 -2.5773 -0.0337
-2 5 7 -2.3990 -0.0225
-2 5 8 -1.9678 -0.0151
-2 5 9 -1.5520 -0.0168
-2 5 10 -1.2597 -0.0168
-2 5 11 -0.9812 -0.0084
-2 5 12 -0.5832 0.0008
-2 5 13 -0.1180 0.0006
-2 5 14 0.1947 -0.0068
-2 5 15 0.1875 -0.0079
-2 5 16 -0.0775 0.0048
-2 6 1 1.3059 -0.5138
-2 6 2 0.9025 -0.4188
-2 6 3 0.5903 -0.2570
-2 6 4 0.6160 -0.0719
-2 6 5 0.9476 0.0732
-2 6 6 1.2961 0.1350
-2 6 7 1.3639 0.1172
-2 6 8 1.0936 0.0589
-2 6 9 0.6825 -0.0004
-2 6 10 0.3648 -0.0418
-2 6 11 0.1941 -0.0599
-2 6 12 0.0458 -0.0499
-2 6 13 -0.1916 -0.0094
-2 6 14 -0.4625 0.0472
-2 6 15 -0.5951 0.0879
-2 6 16 -0.4851 0.0850
-2 7 1 -1.2274 0.5229
-2 7 2 -1.0109 0.4341
-2 7 3 -0.6178 0.2749
-2 7 4 -0.2624 0.0908
-2 7 5 -0.1103 -0.0579
-2 7 6 -0.1647 -0.1261
-2 7 7 -0.2809 -0.1121
-2 7 8 -0.2975 -0.0541
-2 7 9 -0.1703 0.0031
-2 7 10 0.0134 0.0378
-2 7 11 0.1445 0.0510
-2 7 12 0.2014 0.0465
-2 7 13 0.2460 0.0202
-2 7 14 0.3229 -0.0281
-2 7 15 0.3897 -0.0808
-2 8 1 0.9516 -0.1708
-2 8 2 1.0408 -0.1632
-2 8 3 0.9161 -0.1150
-2 8 4 0.5835 -0.0438
-2 8 5 0.1414 0.0197
-2 8 6 -0.2386 0.0470
-2 8 7 -0.4064 0.0335
-2 8 8 -0.3368 0.0028
-2 8 9 -0.1364 -0.0154
-2 8 10 0.0553 -0.0109
-2 8 11 0.1678 0.0019
-2 8 12 0.2082 0.0051
-2 8 13 0.2009 -0.0019
-2 8 14 0.1517 -0.0035
-2 9 1 -0.5793 -0.2604
-2 9 2 -0.7037 -0.1744
-2 9 3 -0.7595 -0.0886
-2 9 4 -0.6678 -0.0283
-2 9 5 -0.3398 0.0023
-2 9 6 0.1893 0.0160
-2 9 7 0.7131 0.0251
-2 9 8 0.9846 0.0291
-2 9 9 0.8988 0.0195
-2 9 10 0.5451 -0.0041
-2 9 11 0.1040 -0.0275
-2 9 12 -0.2782 -0.0324
-2 9 13 -0.5240 -0.0138
-2 9 14 -0.5966 0.0146
-2 10 1 0.2218 0.4581
-2 10 2 0.1566 0.3333
-2 10 3 0.1414 0.1766
-2 10 4 0.2268 0.0503
-2 10 5 0.2835 -0.0168
-2 10 6 0.1145 -0.0332
-2 10 7 -0.3337 -0.0238
-2 10 8 -0.8973 -0.0085
-2 10 9 -1.3203 0.0052
-2 10 10 -1.4267 0.0151
-2 10 11 -1.1905 0.0177
-2 10 12 -0.7038 0.0097
-2 10 13 -0.1319 -0.0068
-2 11 1 -0.0229 -0.3327
-2 11 2 0.3053 -0.2375
-2 11 3 0.5947 -0.0985
-2 11 4 0.5929 0.0094
-2 11 5 0.2683 0.0495
-2 11 6 -0.1340 0.0345
-2 11 7 -0.2909 0.0010
-2 11 8 -0.0461 -0.0224
-2 11 9 0.5040 -0.0273
-2 11 10 1.1005 -0.0172
-2 11 11 1.4686 0.0021
-2 11 12 1.4375 0.0243
-2 12 1 0.1409 0.0854
-2 12 2 -0.3189 0.0402
-2 12 3 -0.8859 -0.0387
-2 12 4 -1.2051 -0.0911
-2 12 5 -1.0420 -0.0858
-2 12 6 -0.4769 -0.0398
-2 12 7 0.1572 0.0058
-2 12 8 0.5139 0.0238
-2 12 9 0.4377 0.0154
-1 -12 1 0.2954 -0.1989
-1 -12 2 0.1440 -0.2040
-1 -11 1 0.2561 -0.1280
-1 -11 2 0.3005 -0.0769
-1 -11 3 0.4115 -0.0001
-1 -11 4 0.6247 0.0716
-1 -11 5 0.7984 0.1058
-1 -10 1 -0.2060 0.4414
-1 -10 2 -0.1977 0.3587
-1 -10 3 -0.2231 0.2133
-1 -10 4 -0.4172 0.0494
-1 -10 5 -0.6911 -0.0755
-1 -10 6 -0.8267 -0.1213
-1 -9 1 -0.0730 -0.5063
-1 -9 2 -0.0919 -0.4236
-1 -9 3 -0.0858 -0.2768
-1 -9 4 0.0762 -0.1020
-1 -9 5 0.3619 0.0512
-1 -9 6 0.5701 0.1373
-1 -9 7 0.5352 0.1414
-1 -9 8 0.2980 0.0897
-1 -8 1 -0.5125 0.2372
-1 -8 2 -0.4000 0.2224
-1 -8 3 -0.3200 0.1674
-1 -8 4 -0.3718 0.0839
-1 -8 5 -0.5564 -0.0083
-1 -8 6 -0.7136 -0.0807
-1 -8 7 -0.6583 -0.1093
-1 -8 8 -0.3733 -0.0932
-1 -8 9 -0.0347 -0.0561
-1 -8 10 0.1609 -0.0273
-1 -7 1 1.6796 0.2606
-1 -7 2 1.4227 0.1537
-1 -7 3 1.1418 0.0493
-1 -7 4 0.9322 -0.0235
-1 -7 5 0.8607 -0.0503
-1 -7 6 0.8671 -0.0361
-1 -7 7 0.7997 -0.0047
-1 -7 8 0.5686 0.0163
-1 -7 9 0.2478 0.0122
-1 -7 10 0.0045 -0.0126
-1 -7 11 -0.0672 -0.0447
-1 -6 1 -1.8743 -0.6613
-1 -6 2 -1.4560 -0.4719
-1 -6 3 -1.0540 -0.2506
-1 -6 4 -0.6795 -0.0620
-1 -6 5 -0.3869 0.0596
-1 -6 6 -0.2148 0.1061
-1 -6 7 -0.1367 0.0917
-1 -6 8 -0.0888 0.0483
-1 -6 9 -0.0424 0.0138
-1 -6 10 -0.0277 0.0145
-1 -6 11 -0.0769 0.0542
-1 -6 12 -0.1594 0.1150
-1 -5 1 0.5847 0.6178
-1 -5 2 -0.1750 0.4569
-1 -5 3 -0.6520 0.2629
-1 -5 4 -0.9237 0.1025
-1 -5 5 -1.0842 -0.0035
-1 -5 6 -1.1797 -0.0608
-1 -5 7 -1.1964 -0.0770
-1 -5 8 -1.0945 -0.0581
-1 -5 9 -0.8569 -0.0187
-1 -5 10 -0.5181 0.0146
-1 -5 11 -0.1596 0.0170
-1 -5 12 0.1199 -0.0185
-1 -5 13 0.2469 -0.0753
-1 -4 1 1.2259 -0.1389
-1 -4 2 2.2899 -0.0872
-1 -4 3 2.9635 -0.0391
-1 -4 4 3.2027 -0.0334
-1 -4 5 3.1032 -0.0551
-1 -4 6 2.8377 -0.0608
-1 -4 7 2.5405 -0.0283
-1 -4 8 2.2278 0.0218
-1 -4 9 1.8283 0.0500
-1 -4 10 1.2983 0.0356
-1 -4 11 0.7085 -0.0086
-1 -4 12 0.2157 -0.0510
-1 -4 13 -0.0519 -0.0660
-1 -4 14 -0.0873 -0.0481
-1 -3 1 -2.7044 -0.3775
-1 -3 2 -3.3537 -0.3174
-1 -3 3 -3.9859 -0.2222
-1 -3 4 -4.4005 -0.0842
-1 -3 5 -4.4354 0.0645
-1 -3 6 -4.0782 0.1588
-1 -3 7 -3.4802 0.1513
-1 -3 8 -2.8308 0.0564
-1 -3 9 -2.2132 -0.0581
-1 -3 10 -1.5958 -0.1206
-1 -3 11 -0.9571 -0.1015
-1 -3 12 -0.3876 -0.0215
-1 -3 13 -0.0396 0.0711
-1 -3 14 0.0253 0.1308
-1 -3 15 -0.0861 0.1338
-1 -2 1 3.1524 0.5312
-1 -2 2 2.6596 0.4205
-1 -2 3 2.5963 0.2817
-1 -2 4 2.9102 0.1268
-1 -2 5 3.3314 -0.0301
-1 -2 6 3.4927 -0.1492
-1 -2 7 3.1928 -0.1827
-1 -2 8 2.5278 -0.1179
-1 -2 9 1.7570 0.0032
-1 -2 10 1.0652 0.1090
-1 -2 11 0.4784 0.1450
-1 -2 12 -0.0175 0.1017
-1 -2 13 -0.3520 0.0098
-1 -2 14 -0.4177 -0.0834
-1 -2 15 -0.2280 -0.1368
-1 -1 1 -1.4849 -0.2125
-1 -1 2 -0.0040 -0.1582
-1 -1 3 0.9923 -0.1038
-1 -1 4 1.2588 -0.0621
-1 -1 5 0.7663 -0.0182
-1 -1 6 -0.0984 0.0353
-1 -1 7 -0.7499 0.0785
-1 -1 8 -0.8424 0.0822
-1 -1 9 -0.4764 0.0397
-1 -1 10 0.0076 -0.0237
-1 -1 11 0.3804 -0.0699
-1 -1 12 0.6409 -0.0751
-1 -1 13 0.8475 -0.0399
-1 -1 14 0.9443 0.0170
-1 -1 15 0.8166 0.0707
-1 -1 16 0.4778 0.0993
-1 0 2 -3.8776 -0.2842
-1 0 3 -5.3567 -0.1698
-1 0 4 -6.2327 -0.0451
-1 0 5 -6.0855 0.0521
-1 0 6 -4.9086 0.0896
-1 0 7 -3.2759 0.0668
-1 0 8 -1.9367 0.0161
-1 0 9 -1.2525 -0.0234
-1 0 10 -1.0432 -0.0321
-1 0 11 -0.9363 -0.0159
-1 0 12 -0.7773 0.0068
-1 0 13 -0.6741 0.0202
-1 0 14 -0.7230 0.0157
-1 0 15 -0.8136 -0.0067
-1 0 16 -0.7428 -0.0389
-1 1 1 5.4321 0.7681
-1 1 2 6.8304 0.5961
-1 1 3 8.1684 0.3545
-1 1 4 9.2827 0.1164
-1 1 5 9.6078 -0.0573
-1 1 6 8.6951 -0.1364
-1 1 7 6.7385 -0.1282
-1 1 8 4.5189 -0.0689
-1 1 9 2.8009 -0.0025
-1 1 10 1.7943 0.0399
-1 1 11 1.1897 0.0484
-1 1 12 0.6409 0.0298
-1 1 13 0.1293 -0.0011
-1 1 14 -0.1321 -0.0268
-1 1 15 -0.0498 -0.0326
-1 1 16 0.1923 -0.0126
-1 2 1 -6.8283 -0.6195
-1 2 2 -7.3311 -0.5199
-1 2 3 -7.9442 -0.3161
-1 2 4 -8.7598 -0.1017
-1 2 5 -9.3506 0.0455
-1 2 6 -9.0644 0.1005
-1 2 7 -7.6381 0.0871
-1 2 8 -5.5134 0.0466
-1 2 9 -3.5138 0.0092
-1 2 10 -2.1949 -0.0156
-1 2 11 -1.4967 -0.0288
-1 2 12 -0.9871 -0.0295
-1 2 13 -0.3747 -0.0146
-1 2 14 0.2437 0.0129
-1 2 15 0.5859 0.0386
-1 2 16 0.5360 0.0437
-1 2 17 0.2604 0.0203
-1 3 1 6.5917 0.0267
-1 3 2 6.1440 0.1062
-1 3 3 5.7348 0.0870
-1 3 4 5.7388 0.0176
-1 3 5 6.0803 -0.0330
-1 3 6 6.2430 -0.0341
-1 3 7 5.7084 -0.0083
-1 3 8 4.4349 0.0045
-1 3 9 2.9257 -0.0098
-1 3 10 1.8129 -0.0307
-1 3 11 1.3501 -0.0298
-1 3 12 1.2723 -0.0038
-1 3 13 1.1145 0.0220
-1 3 14 0.6462 0.0192
-1 3 15 0.0225 -0.0161
-1 3 16 -0.4289 -0.0586
-1 4 1 -4.9887 0.5252
-1 4 2 -4.3479 0.3067
-1 4 3 -3.4542 0.1357
-1 4 4 -2.7636 0.0487
-1 4 5 -2.5324 0.0124
-1 4 6 -2.6263 -0.0167
-1 4 7 -2.6391 -0.0434
-1 4 8 -2.2362 -0.0421
-1 4 9 -1.4444 -0.0010
-1 4 10 -0.6386 0.0519
-1 4 11 -0.2320 0.0710
-1 4 12 -0.3335 0.0376
-1 4 13 -0.6698 -0.0197
-1 4 14 -0.8302 -0.0491
-1 4 15 -0.6089 -0.0207
-1 4 16 -0.1420 0.0498
-1 4 17 0.2532 0.1155
-1 5 1 2.0059 -0.6830
-1 5 2 1.8749 -0.4567
-1 5 3 1.4288 -0.2096
-1 5 4 0.8712 -0.0473
-1 5 5 0.4594 0.0151
-1 5 6 0.3372 0.0275
-1 5 7 0.4323 0.0347
-1 5 8 0.4947 0.0381
-1 5 9 0.2801 0.0189
-1 5 10 -0.2342 -0.0202
-1 5 11 -0.7912 -0.0466
-1 5 12 -1.0392 -0.0300
-1 5 13 -0.8265 0.0218
-1 5 14 -0.3381 0.0654
-1 5 15 0.0650 0.0587
-1 5 16 0.1540 -0.0031
-1 5 17 -0.0033 -0.0847
-1 6 1 0.8307 0.4457
-1 6 2 0.6403 0.3396
-1 6 3 0.4993 0.1591
-1 6 4 0.4646 0.0216
-1 6 5 0.5154 -0.0191
-1 6 6 0.5513 0.0029
-1 6 7 0.4594 0.0218
-1 6 8 0.2387 0.0077
-1 6 9 0.0614 -0.0183
-1 6 10 0.1560 -0.0247
-1 6 11 0.5764 -0.0093
-1 6 12 1.0897 0.0022
-1 6 13 1.3359 -0.0105
-1 6 14 1.1341 -0.0387
-1 6 15 0.6352 -0.0543
-1 6 16 0.1686 -0.0378
-1 6 17 -0.0510 0.0046
-1 7 1 -1.6110 -0.0068
-1 7 2 -1.5404 -0.0661
-1 7 3 -1.3888 -0.0432
-1 7 4 -1.2026 -0.0020
-1 7 5 -1.0342 -0.0016
-1 7 6 -0.9010 -0.0405
-1 7 7 -0.7476 -0.0687
-1 7 8 -0.4933 -0.0486
-1 7 9 -0.1528 0.0065
-1 7 10 0.1108 0.0501
-1 7 11 0.1065 0.0500
-1 7 12 -0.1815 0.0151
-1 7 13 -0.5319 -0.0211
-1 7 14 -0.6601 -0.0329
-1 7 15 -0.4676 -0.0195
-1 8 1 0.7476 -0.3469
-1 8 2 0.7556 -0.2045
-1 8 3 0.8194 -0.0935
-1 8 4 0.9226 -0.0301
-1 8 5 0.9993 0.0098
-1 8 6 0.9907 0.0445
-1 8 7 0.8716 0.0628
-1 8 8 0.6406 0.0445
-1 8 9 0.3240 -0.0061
-1 8 10 0.0048 -0.0548
-1 8 11 -0.1882 -0.0661
-1 8 12 -0.1693 -0.0326
-1 8 13 0.0099 0.0225
-1 8 14 0.1778 0.0670
-1 8 15 0.1850 0.0814
-1 9 1 0.0016 0.3601
-1 9 2 0.0411 0.2746
-1 9 3 0.0086 0.1512
-1 9 4 -0.1844 0.0490
-1 9 5 -0.4913 -0.0082
-1 9 6 -0.7523 -0.0284
-1 9 7 -0.8272 -0.0273
-1 9 8 -0.6934 -0.0131
-1 9 9 -0.4355 0.0093
-1 9 10 -0.1738 0.0309
-1 9 11 -0.0080 0.0400
-1 9 12 0.0087 0.0312
-1 9 13 -0.1099 0.0082
-1 9 14 -0.2744 -0.0204
-1 10 1 -0.1833 -0.0711
-1 10 2 -0.0839 -0.1037
-1 10 3 -0.1467 -0.0719
-1 10 4 -0.1998 -0.0139
-1 10 5 -0.0750 0.0272
-1 10 6 0.2107 0.0325
-1 10 7 0.4857 0.0125
-1 10 8 0.5930 -0.0087
-1 10 9 0.5065 -0.0134
-1 10 10 0.3098 -0.0010
-1 10 11 0.1120 0.0137
-1 10 12 -0.0036 0.0144
-1 10 13 0.0068 -0.0020
-1 11 1 0.3737 -0.2147
-1 11 2 -0.0407 -0.1153
-1 11 3 -0.1056 -0.0485
-1 11 4 0.1505 -0.0291
-1 11 5 0.4307 -0.0371
-1 11 6 0.4694 -0.0395
-1 11 7 0.2338 -0.0182
-1 11 8 -0.1150 0.0159
-1 11 9 -0.3872 0.0352
-1 11 10 -0.4746 0.0219
-1 11 11 -0.3649 -0.0132
-1 11 12 -0.1239 -0.0391
-1 12 1 -0.6000 0.2968
-1 12 2 0.0180 0.2099
-1 12 3 0.3454 0.1027
-1 12 4 0.1654 0.0250
-1 12 5 -0.3322 -0.0011
-1 12 6 -0.7586 0.0064
-1 12 7 -0.8407 0.0087
-1 12 8 -0.5648 -0.0175
-1 12 9 -0.1064 -0.0586
-1 12 10 0.3109 -0.0798
0 -12 1 0.2376 -0.3086
0 -11 1 -0.2081 0.3752
0 -11 2 -0.0612 0.2706
0 -11 3 0.2254 0.1363
0 -10 1 0.1065 -0.2659
0 -10 2 0.0729 -0.1948
0 -10 3 0.0282 -0.0978
0 -10 4 -0.1045 -0.0223
0 -10 5 -0.2997 0.0182
0 -9 1 0.0122 -0.0345
0 -9 2 0.0370 -0.0034
0 -9 3 -0.0581 0.0074
0 -9 4 -0.1704 0.0202
0 -9 5 -0.1827 0.0451
0 -9 6 -0.1050 0.0613
0 -9 7 -0.0599 0.0388
0 -8 1 -0.0739 0.3383
0 -8 2 -0.2794 0.2309
0 -8 3 -0.3031 0.1167
0 -8 4 -0.1807 0.0198
0 -8 5 -0.0601 -0.0571
0 -8 6 -0.0313 -0.1066
0 -8 7 -0.0257 -0.1070
0 -8 8 0.0813 -0.0458
0 -8 9 0.2887 0.0499
0 -7 1 0.4852 -0.3621
0 -7 2 0.8855 -0.2886
0 -7 3 1.0915 -0.1743
0 -7 4 1.0517 -0.0701
0 -7 5 0.8930 0.0048
0 -7 6 0.7744 0.0553
0 -7 7 0.7024 0.0804
0 -7 8 0.5358 0.0637
0 -7 9 0.1856 -0.0026
0 -7 10 -0.2286 -0.0929
0 -6 1 -2.0216 0.0123
0 -6 2 -2.1959 0.0672
0 -6 3 -2.2586 0.0726
0 -6 4 -2.0845 0.0583
0 -6 5 -1.7454 0.0477
0 -6 6 -1.4315 0.0367
0 -6 7 -1.2345 0.0112
0 -6 8 -1.0426 -0.0233
0 -6 9 -0.6803 -0.0378
0 -6 10 -0.1430 -0.0080
0 -6 11 0.3429 0.0583
0 -5 1 4.3039 0.4774
0 -5 2 3.8366 0.3011
0 -5 3 3.3390 0.1411
0 -5 4 2.7220 0.0281
0 -5 5 2.0392 -0.0436
0 -5 6 1.4683 -0.0835
0 -5 7 1.1297 -0.0870
0 -5 8 0.9402 -0.0483
0 -5 9 0.6788 0.0167
0 -5 10 0.2141 0.0700
0 -5 11 -0.3385 0.0775
0 -5 12 -0.7016 0.0353
0 -4 1 -4.5101 -0.6938
0 -4 2 -3.9187 -0.5188
0 -4 3 -3.2041 -0.2986
0 -4 4 -2.3285 -0.1175
0 -4 5 -1.4097 -0.0053
0 -4 6 -0.6873 0.0546
0 -4 7 -0.3244 0.0847
0 -4 8 -0.2493 0.0868
0 -4 9 -0.2048 0.0517
0 -4 10 0.0301 -0.0149
0 -4 11 0.4533 -0.0836
0 -4 12 0.8510 -0.1200
0 -4 13 0.9896 -0.1099
0 -3 1 -0.4211 0.3779
0 -3 2 -0.0452 0.3527
0 -3 3 0.2513 0.2438
0 -3 4 0.2026 0.1263
0 -3 5 -0.2037 0.0510
0 -3 6 -0.6812 0.0144
0 -3 7 -0.9034 -0.0161
0 -3 8 -0.7931 -0.0564
0 -3 9 -0.5573 -0.0867
0 -3 10 -0.4615 -0.0753
0 -3 11 -0.5891 -0.0150
0 -3 12 -0.8059 0.0664
0 -3 13 -0.9181 0.1275
0 -3 14 -0.8399 0.1432
0 -2 1 9.5286 0.2390
0 -2 2 8.0669 0.1120
0 -2 3 6.0857 0.0252
0 -2 4 4.1968 -0.0235
0 -2 5 2.9239 -0.0545
0 -2 6 2.3179 -0.0725
0 -2 7 2.0263 -0.0603
0 -2 8 1.6957 -0.0072
0 -2 9 1.2689 0.0645
0 -2 10 0.9147 0.1075
0 -2 11 0.7518 0.0870
0 -2 12 0.7043 0.0099
0 -2 13 0.6158 -0.0817
0 -2 14 0.4359 -0.1423
0 -2 15 0.2523 -0.1511
0 -1 2 -16.2475 -0.4319
0 -1 3 -13.4038 -0.2820
0 -1 4 -9.8225 -0.1262
0 -1 5 -6.4652 0.0007
0 -1 6 -4.0663 0.0795
0 -1 7 -2.7000 0.0989
0 -1 8 -1.9511 0.0588
0 -1 9 -1.4144 -0.0174
0 -1 10 -0.9843 -0.0839
0 -1 11 -0.7271 -0.0974
0 -1 12 -0.6153 -0.0469
0 -1 13 -0.4823 0.0388
0 -1 14 -0.2166 0.1140
0 -1 15 0.0908 0.1467
0 0 2 19.9570 0.2439
0 0 3 17.4332 0.2480
0 0 4 13.5124 0.1801
0 0 5 9.0341 0.0797
0 0 6 5.1789 -0.0135
0 0 7 2.6582 -0.0702
0 0 8 1.3667 -0.0757
0 0 9 0.7413 -0.0348
0 0 10 0.3563 0.0255
0 0 11 0.1501 0.0668
0 0 12 0.1832 0.0618
0 0 13 0.3457 0.0120
0 0 14 0.3894 -0.0551
0 0 15 0.1970 -0.1061
0 0 16 -0.0848 -0.1208
0 1 2 -17.4900 0.2256
0 1 3 -15.7318 0.0479
0 1 4 -12.5994 -0.0737
0 1 5 -8.4695 -0.1164
0 1 6 -4.4181 -0.0904
0 1 7 -1.4970 -0.0268
0 1 8 -0.0109 0.0353
0 1 9 0.5170 0.0637
0 1 10 0.7353 0.0465
0 1 11 0.8876 -0.0004
0 1 12 0.8136 -0.0428
0 1 13 0.3863 -0.0501
0 1 14 -0.1908 -0.0140
0 1 15 -0.5468 0.0469
0 1 16 -0.5165 0.1001
0 2 0 10.2304 -0.3670
0 2 1 10.3470 -0.4320
0 2 2 10.0650 -0.3899
0 2 3 9.2230 -0.2504
0 2 4 7.4636 -0.0714
0 2 5 4.7744 0.0756
0 2 6 1.7990 0.1422
0 2 7 -0.5099 0.1218
0 2 8 -1.6109 0.0455
0 2 9 -1.7499 -0.0361
0 2 10 -1.6159 -0.0783
0 2 11 -1.6528 -0.0640
0 2 12 -1.7356 -0.0119
0 2 13 -1.4819 0.0358
0 2 14 -0.7826 0.0403
0 2 15 0.0361 -0.0088
0 2 16 0.5396 -0.0863
0 3 0 -0.6536 -0.2827
0 3 1 -0.7695 -0.1058
0 3 2 -0.9188 0.0611
0 3 3 -1.0691 0.1372
0 3 4 -0.9155 0.1035
0 3 5 -0.1774 0.0053
0 3 6 1.0147 -0.0870
0 3 7 2.1023 -0.1221
0 3 8 2.5417 -0.0906
0 3 9 2.2827 -0.0200
0 3 10 1.7843 0.0467
0 3 11 1.5461 0.0748
0 3 12 1.6419 0.0554
0 3 13 1.7201 0.0101
0 3 14 1.4265 -0.0223
0 3 15 0.7761 -0.0100
0 3 16 0.1092 0.0487
0 3 17 -0.2580 0.1219
0 4 0 -5.0162 0.7319
0 4 1 -5.3228 0.6013
0 4 2 -5.2130 0.3593
0 4 3 -4.5976 0.1160
0 4 4 -3.6831 -0.0368
0 4 5 -2.8687 -0.0740
0 4 6 -2.4351 -0.0333
0 4 7 -2.3235 0.0251
0 4 8 -2.2257 0.0564
0 4 9 -1.8970 0.0465
0 4 10 -1.3782 0.0071
0 4 11 -0.9183 -0.0363
0 4 12 -0.7033 -0.0580
0 4 14 -0.6572 -0.0071
0 4 15 -0.4931 0.0273
0 4 16 -0.2392 0.0302
0 5 0 4.8155 -0.5989
0 5 1 5.2765 -0.5961
0 5 2 5.4426 -0.4550
0 5 3 5.1036 -0.2342
0 5 4 4.2646 -0.0273
0 5 5 3.1690 0.0956
0 5 6 2.1530 0.1201
0 5 7 1.4537 0.0778
0 5 8 1.1010 0.0147
0 5 9 0.9453 -0.0314
0 5 10 0.7782 -0.0409
0 5 11 0.4660 -0.0140
0 5 12 0.0216 0.0279
0 5 13 -0.4197 0.0511
0 5 14 -0.6961 0.0308
0 5 15 -0.7238 -0.0284
0 5 16 -0.5422 -0.0924
0 6 0 -1.9237 0.0882
0 6 1 -1.9687 0.1855
0 6 2 -2.0615 0.2194
0 6 3 -2.0547 0.1668
0 6 4 -1.8642 0.0587
0 6 5 -1.4928 -0.0464
0 6 6 -1.0019 -0.1038
0 6 7 -0.5028 -0.1029
0 6 8 -0.1442 -0.0603
0 6 9 -0.0298 -0.0041
0 6 10 -0.1005 0.0370
0 6 11 -0.1252 0.0426
0 6 12 0.1254 0.0126
0 6 13 0.6532 -0.0265
0 6 14 1.1877 -0.0357
0 6 15 1.3944 0.0070
0 6 16 1.1514 0.0846
0 6 17 0.6353 0.1499
0 7 0 0.0639 0.3453
0 7 1 -0.2469 0.2359
0 7 2 -0.4241 0.0878
0 7 3 -0.4768 -0.0271
0 7 4 -0.3817 -0.0683
0 7 5 -0.1458 -0.0445
0 7 6 0.1030 0.0061
0 7 7 0.1722 0.0469
0 7 8 -0.0055 0.0586
0 7 9 -0.2775 0.0397
0 7 10 -0.4204 0.0030
0 7 11 -0.3888 -0.0281
0 7 12 -0.3688 -0.0324
0 7 13 -0.5546 -0.0087
0 7 14 -0.8962 0.0180
0 7 15 -1.1134 0.0144
0 7 16 -0.9727 -0.0294
0 7 17 -0.5239 -0.0868
0 8 0 0.2117 -0.3913
0 8 1 0.4713 -0.3519
0 8 2 0.6899 -0.2285
0 8 3 0.8724 -0.0761
0 8 4 0.9299 0.0411
0 8 5 0.7274 0.0888
0 8 6 0.2779 0.0731
0 8 7 -0.1664 0.0240
0 8 8 -0.2960 -0.0256
0 8 9 -0.0347 -0.0514
0 8 10 0.3840 -0.0431
0 8 11 0.6525 -0.0097
0 8 12 0.6780 0.0230
0 8 13 0.6093 0.0297
0 8 14 0.6057 0.0073
0 8 15 0.6396 -0.0201
0 9 0 -0.1092 0.0862
0 9 1 -0.2388 0.1292
0 9 2 -0.3562 0.1301
0 9 3 -0.5168 0.0827
0 9 4 -0.7122 0.0130
0 9 5 -0.7904 -0.0431
0 9 6 -0.5882 -0.0632
0 9 7 -0.1514 -0.0462
0 9 8 0.2378 -0.0074
0 9 9 0.3006 0.0302
0 9 10 0.0268 0.0444
0 9 11 -0.3264 0.0260
0 9 12 -0.4943 -0.0120
0 9 13 -0.4353 -0.0397
0 9 14 -0.3029 -0.0336
0 10 0 0.1841 0.2660
0 10 1 0.2758 0.1908
0 10 2 0.3404 0.0807
0 10 3 0.4097 -0.0097
0 10 4 0.5429 -0.0478
0 10 5 0.6979 -0.0368
0 10 6 0.7119 -0.0038
0 10 7 0.4620 0.0214
0 10 8 0.0348 0.0223
0 10 9 -0.3119 0.0026
0 10 10 -0.3813 -0.0182
0 10 11 -0.2181 -0.0186
0 10 12 -0.0429 0.0066
0 10 13 -0.0227 0.0397
0 10 14 -0.1269 0.0529
0 11 0 -0.2560 -0.4020
0 11 1 -0.2677 -0.3327
0 11 2 -0.2617 -0.1950
0 11 3 -0.2440 -0.0482
0 11 4 -0.2472 0.0516
0 11 5 -0.2868 0.0808
0 11 6 -0.2924 0.0536
0 11 7 -0.1427 0.0070
0 11 8 0.1957 -0.0235
0 11 9 0.5808 -0.0224
0 11 10 0.7921 -0.0003
0 11 11 0.7297 0.0178
0 11 12 0.5072 0.0127
0 11 13 0.3325 -0.0134
0 12 0 0.2312 0.3081
0 12 1 0.1098 0.2397
0 12 2 -0.0077 0.1304
0 12 3 -0.0714 0.0208
0 12 4 -0.0899 -0.0536
0 12 5 -0.0889 -0.0765
0 12 6 -0.1135 -0.0552
0 12 7 -0.2396 -0.0143
0 12 8 -0.5174 0.0170
0 12 9 -0.8795 0.0205
0 12 10 -1.1372 -0.0009
0 12 11 -1.1192 -0.0273
0 13 3 0.2307 0.0551
0 13 4 0.1598 0.0646
0 13 5 0.0406 0.0493
0 13 6 -0.0487 0.0250
0 13 7 -0.0410 0.0035
0 13 8 0.1196 -0.0076
1 -12 0 -1.0325 -0.3183
1 -11 0 0.8156 0.2988
1 -11 1 0.8848 0.3156
1 -11 2 0.4846 0.2438
1 -10 0 -0.4055 -0.0245
1 -10 1 -0.5083 -0.1336
1 -10 2 -0.3017 -0.1900
1 -10 3 0.1210 -0.1608
1 -10 4 0.4486 -0.0709
1 -9 0 -0.0060 -0.3485
1 -9 1 0.0121 -0.2304
1 -9 2 -0.0321 -0.0627
1 -9 3 -0.1604 0.0698
1 -9 4 -0.2550 0.1147
1 -9 5 -0.1771 0.0826
1 -9 6 0.0506 0.0237
1 -8 0 0.7464 0.4514
1 -8 1 0.6928 0.4417
1 -8 2 0.5732 0.3011
1 -8 3 0.4042 0.0950
1 -8 4 0.1759 -0.0754
1 -8 5 -0.1411 -0.1434
1 -8 6 -0.5075 -0.1107
1 -8 7 -0.7675 -0.0259
1 -8 8 -0.7501 0.0567
1 -7 0 -1.5618 -0.1295
1 -7 1 -1.3618 -0.2576
1 -7 2 -1.0157 -0.2807
1 -7 3 -0.5790 -0.1742
1 -7 4 -0.1208 -0.0058
1 -7 5 0.3227 0.1230
1 -7 6 0.7318 0.1511
1 -7 7 1.0372 0.0873
1 -7 8 1.1137 -0.0155
1 -7 9 0.8868 -0.1018
1 -6 0 0.9609 -0.3912
1 -6 1 0.9103 -0.2004
1 -6 2 0.6199 0.0073
1 -6 3 0.1515 0.1134
1 -6 4 -0.3383 0.0883
1 -6 5 -0.7106 -0.0046
1 -6 6 -0.9327 -0.0771
1 -6 7 -1.0469 -0.0850
1 -6 8 -1.0643 -0.0411
1 -6 9 -0.9288 0.0151
1 -6 10 -0.6075 0.0501
1 -5 0 1.8031 0.7536
1 -5 1 1.4447 0.6093
1 -5 2 1.1746 0.3202
1 -5 3 1.1202 0.0349
1 -5 4 1.2112 -0.1270
1 -5 5 1.2740 -0.1451
1 -5 6 1.2066 -0.0807
1 -5 7 1.0545 -0.0085
1 -5 8 0.9179 0.0345
1 -5 9 0.8102 0.0490
1 -5 10 0.6406 0.0493
1 -5 11 0.3422 0.0477
1 -4 0 -5.0509 -0.6831
1 -4 1 -4.5417 -0.6734
1 -4 2 -3.7385 -0.4767
1 -4 3 -2.9477 -0.1834
1 -4 4 -2.3084 0.0709
1 -4 5 -1.7890 0.1959
1 -4 6 -1.3299 0.1888
1 -4 7 -0.9573 0.1069
1 -4 8 -0.7493 0.0127
1 -4 9 -0.7115 -0.0572
1 -4 10 -0.7182 -0.0914
1 -4 11 -0.6034 -0.0928
1 -4 12 -0.3166 -0.0751
1 -3 0 6.6236 0.1272
1 -3 1 6.0759 0.2654
1 -3 2 5.1255 0.2987
1 -3 3 4.0583 0.2056
1 -3 4 3.0419 0.0444
1 -3 5 2.1079 -0.0954
1 -3 6 1.2857 -0.1547
1 -3 7 0.6806 -0.1302
1 -3 8 0.3980 -0.0567
1 -3 9 0.4118 0.0231
1 -3 10 0.5402 0.0775
1 -3 11 0.5692 0.0914
1 -3 12 0.4093 0.0686
1 -3 13 0.1425 0.0311
1 -2 0 -6.0876 0.5618
1 -2 1 -4.9714 0.3718
1 -2 2 -3.7087 0.1395
1 -2 3 -2.6297 -0.0352
1 -2 4 -1.8370 -0.0993
1 -2 5 -1.1847 -0.0659
1 -2 6 -0.5381 0.0093
1 -2 7 0.0294 0.0690
1 -2 8 0.3312 0.0817
1 -2 9 0.3172 0.0481
1 -2 10 0.1700 -0.0081
1 -2 11 0.1343 -0.0536
1 -2 12 0.2805 -0.0632
1 -2 13 0.4590 -0.0347
1 -2 14 0.4783 0.0087
1 -1 0 3.7662 -0.8095
1 -1 1 1.7394 -0.6968
1 -1 2 -0.2938 -0.4610
1 -1 3 -1.7470 -0.1821
1 -1 4 -2.3218 0.0444
1 -1 5 -2.2491 0.1528
1 -1 6 -2.0104 0.1360
1 -1 7 -1.8773 0.0426
1 -1 8 -1.7718 -0.0552
1 -1 9 -1.5357 -0.1001
1 -1 10 -1.2309 -0.0752
1 -1 11 -1.1007 -0.0068
1 -1 12 -1.2606 0.0555
1 -1 13 -1.5086 0.0708
1 -1 14 -1.4971 0.0324
1 -1 15 -1.0811 -0.0300
1 0 2 5.0325 0.3610
1 0 3 6.9894 0.2281
1 0 4 7.6721 0.0527
1 0 5 7.0663 -0.0993
1 0 6 5.7854 -0.1648
1 0 7 4.5341 -0.1260
1 0 8 3.5997 -0.0240
1 0 9 2.8542 0.0688
1 0 10 2.1546 0.0952
1 0 11 1.6205 0.0466
1 0 12 1.4763 -0.0362
1 0 13 1.6943 -0.0933
1 0 14 1.9047 -0.0863
1 0 15 1.7133 -0.0220
1 1 2 -7.8420 0.0202
1 1 3 -9.7641 -0.0973
1 1 4 -10.5130 -0.1286
1 1 5 -9.7606 -0.0626
1 1 6 -7.9303 0.0412
1 1 7 -5.8983 0.1032
1 1 8 -4.3282 0.0858
1 1 9 -3.2772 0.0156
1 1 10 -2.4177 -0.0454
1 1 11 -1.5603 -0.0514
1 1 12 -0.8881 -0.0038
1 1 13 -0.6827 0.0556
1 1 14 -0.9117 0.0800
1 1 15 -1.1782 0.0520
1 1 16 -1.0905 -0.0075
1 2 0 4.0137 -0.5757
1 2 1 5.1958 -0.5027
1 2 2 6.5945 -0.3020
1 2 3 7.8637 -0.0415
1 2 4 8.4287 0.1607
1 2 5 7.8473 0.2172
1 2 6 6.2379 0.1335
1 2 7 4.3056 -0.0023
1 2 8 2.8397 -0.0902
1 2 9 2.1129 -0.0878
1 2 10 1.7612 -0.0251
1 2 11 1.2569 0.0356
1 2 12 0.4790 0.0523
1 2 13 -0.2016 0.0269
1 2 14 -0.3694 -0.0094
1 2 15 -0.0319 -0.0279
1 2 16 0.3887 -0.0225
1 3 0 -2.1985 0.4111
1 3 1 -1.9553 0.3937
1 3 2 -2.0370 0.2873
1 3 3 -2.3553 0.0955
1 3 4 -2.6067 -0.1091
1 3 5 -2.4100 -0.2247
1 3 6 -1.6298 -0.1978
1 3 7 -0.5872 -0.0667
1 3 8 0.1267 0.0696
1 3 9 0.1484 0.1263
1 3 10 -0.3124 0.0881
1 3 11 -0.6555 0.0044
1 3 12 -0.4574 -0.0603
[truncated: 48,409 more chars]
