# Supplementary material for: Copper(II) Complexes with 4-Substituted 2,6-Bis(thiazol-2-yl)pyridines—An Overview of Structural–Optical Relationships
Source: Int J Mol Sci. 2025 Dec 9;26(24):11868. doi: 10.3390/ijms262411868 (PMC12733273; doi:10.3390/ijms262411868)
Supplement: Supplementary file 1 [file ijms-26-11868-s001.zip › ESI/8_CuCl2EWM2_final.cif]

data_cucl2ewm2
_audit_creation_date               2020-12-22
_audit_creation_method
;
Olex2 1.3
(compiled 2020.11.12 svn.r5f609507 for OlexSys, GUI svn.r6226)
;
_shelx_SHELXL_version_number       '2018/3'
_audit_contact_author_address      ?
_audit_contact_author_email        ?
_audit_contact_author_name         ''
_audit_contact_author_phone        ?
_publ_contact_author_id_orcid      ?
_publ_section_references
;
Dolomanov, O.V., Bourhis, L.J., Gildea, R.J, Howard, J.A.K. & Puschmann, H.
 (2009), J. Appl. Cryst. 42, 339-341.

Sheldrick, G.M. (2008). Acta Cryst. A64, 112-122.

Sheldrick, G.M. (2015). Acta Cryst. C71, 3-8.
;
_chemical_name_common              ?
_chemical_name_systematic          ?
_chemical_formula_moiety           'C17 H10 Br Cl2 Cu N3 S2'
_chemical_formula_sum              'C17 H10 Br Cl2 Cu N3 S2'
_chemical_formula_weight           534.75
_chemical_melting_point            ?
loop_
  _atom_type_symbol
  _atom_type_description
  _atom_type_scat_dispersion_real
  _atom_type_scat_dispersion_imag
  _atom_type_scat_source
 'C' 'C' 0.0033 0.0016 'International Tables Vol C Tables 4.2.6.8 and 6.1.1.4'
 'H' 'H' 0.0000 0.0000 'International Tables Vol C Tables 4.2.6.8 and 6.1.1.4'
 'Br' 'Br' -0.2901 2.4595
 'International Tables Vol C Tables 4.2.6.8 and 6.1.1.4'
 'Cl' 'Cl' 0.1484 0.1585 'International Tables Vol C Tables 4.2.6.8 and 6.1.1.4'
 'Cu' 'Cu' 0.3201 1.2651 'International Tables Vol C Tables 4.2.6.8 and 6.1.1.4'
 'N' 'N' 0.0061 0.0033 'International Tables Vol C Tables 4.2.6.8 and 6.1.1.4'
 'S' 'S' 0.1246 0.1234 'International Tables Vol C Tables 4.2.6.8 and 6.1.1.4'

_shelx_space_group_comment
;
The symmetry employed for this shelxl refinement is uniquely defined
by the following loop, which should always be used as a source of
symmetry information in preference to the above space-group names.
They are only intended as comments.
;
_space_group_crystal_system        'monoclinic'
_space_group_IT_number             14
_space_group_name_H-M_alt          'P 1 21/c 1'
_space_group_name_Hall             '-P 2ybc'
loop_
  _space_group_symop_operation_xyz
 'x, y, z'
 '-x, y+1/2, -z+1/2'
 '-x, -y, -z'
 'x, -y-1/2, z-1/2'

_cell_length_a                     13.3642(8)
_cell_length_b                     7.8994(6)
_cell_length_c                     22.1169(10)
_cell_angle_alpha                  90
_cell_angle_beta                   99.082(5)
_cell_angle_gamma                  90
_cell_volume                       2305.6(2)
_cell_formula_units_Z              4
_cell_measurement_reflns_used      3610
_cell_measurement_temperature      293(2)
_cell_measurement_theta_max        28.7310
_cell_measurement_theta_min        3.7910
_shelx_estimated_absorpt_T_max     ?
_shelx_estimated_absorpt_T_min     ?
_exptl_absorpt_coefficient_mu      3.099
_exptl_absorpt_correction_T_max    1.00000
_exptl_absorpt_correction_T_min    0.62955
_exptl_absorpt_correction_type     multi-scan
_exptl_absorpt_process_details
;
CrysAlisPro 1.171.40.67a (Rigaku Oxford Diffraction, 2019)
Empirical absorption correction using spherical harmonics,
 implemented in SCALE3 ABSPACK scaling algorithm.
;
_exptl_absorpt_special_details     ?
_exptl_crystal_colour              'green'
_exptl_crystal_density_diffrn      1.541
_exptl_crystal_density_meas        ?
_exptl_crystal_density_method      ?
_exptl_crystal_description         'plate'
_exptl_crystal_F_000               1052
_exptl_crystal_size_max            0.18
_exptl_crystal_size_mid            0.11
_exptl_crystal_size_min            0.10
_exptl_transmission_factor_max     ?
_exptl_transmission_factor_min     ?
_diffrn_reflns_av_R_equivalents    0.0391
_diffrn_reflns_av_unetI/netI       0.0551
_diffrn_reflns_Laue_measured_fraction_full  0.995
_diffrn_reflns_Laue_measured_fraction_max  0.863
_diffrn_reflns_limit_h_max         16
_diffrn_reflns_limit_h_min         -14
_diffrn_reflns_limit_k_max         8
_diffrn_reflns_limit_k_min         -10
_diffrn_reflns_limit_l_max         22
_diffrn_reflns_limit_l_min         -30
_diffrn_reflns_number              14589
_diffrn_reflns_point_group_measured_fraction_full  0.995
_diffrn_reflns_point_group_measured_fraction_max  0.863
_diffrn_reflns_theta_full          25.242
_diffrn_reflns_theta_max           29.394
_diffrn_reflns_theta_min           3.407
_diffrn_ambient_temperature        293(2)
_diffrn_detector                   'CCD plate'
_diffrn_detector_area_resol_mean   10.4015
_diffrn_detector_type              Atlas
_diffrn_measured_fraction_theta_full  0.995
_diffrn_measured_fraction_theta_max  0.863
_diffrn_measurement_details
;
List of Runs (angles in degrees, time in seconds):

  # Type    Start    End  Width  t~exp~   \w     \q     \k     \f   Frames
--------------------------------------------------------------------------
  1  \w      1.00  51.00   1.00   14.59    --    9.90 -99.00  30.00   50
  2  \w    -36.00  63.00   1.00   14.59    --  -11.54  38.00  60.00   99
  3  \w    -38.00  59.00   1.00   14.59    --  -11.54  48.00 -56.00   97
;
_diffrn_measurement_device         'four-circle diffractometer'
_diffrn_measurement_device_type    'Xcalibur, Atlas, Gemini ultra'
_diffrn_measurement_method         '\w scans'
_diffrn_orient_matrix_type        
 'CrysAlisPro convention (1999,Acta A55,543-557)'
_diffrn_orient_matrix_UB_11        0.0269098000
_diffrn_orient_matrix_UB_12        -0.0655239000
_diffrn_orient_matrix_UB_13        -0.0123377000
_diffrn_orient_matrix_UB_21        -0.0464309000
_diffrn_orient_matrix_UB_22        -0.0349603000
_diffrn_orient_matrix_UB_23        -0.0146734000
_diffrn_orient_matrix_UB_31        0.0028233000
_diffrn_orient_matrix_UB_32        0.0505430000
_diffrn_orient_matrix_UB_33        -0.0262032000
_diffrn_radiation_monochromator    graphite
_diffrn_radiation_probe            x-ray
_diffrn_radiation_type             'Mo K\a'
_diffrn_radiation_wavelength       0.71073
_diffrn_source                     'fine-focus sealed X-ray tube'
_diffrn_source_type                'Enhance (Mo) X-ray Source'
_reflns_Friedel_coverage           0.000
_reflns_Friedel_fraction_full      .
_reflns_Friedel_fraction_max       .
_reflns_number_gt                  3824
_reflns_number_total               5489
_reflns_odcompleteness_completeness  99.45
_reflns_odcompleteness_iscentric   1
_reflns_odcompleteness_theta       26.32
_reflns_special_details
;
 Reflections were merged by SHELXL according to the crystal
 class for the calculation of statistics and refinement.
 
 Structure factors included contributions from the .fab file.
 
 _reflns_Friedel_fraction is defined as the number of unique
 Friedel pairs measured divided by the number that would be
 possible theoretically, ignoring centric projections and
 systematic absences.
;
_reflns_threshold_expression       'I > 2\s(I)'
_computing_cell_refinement         'CrysAlisPro 1.171.40.67a (Rigaku OD, 2019)'
_computing_data_collection         'CrysAlisPro 1.171.40.67a (Rigaku OD, 2019)'
_computing_data_reduction          'CrysAlisPro 1.171.40.67a (Rigaku OD, 2019)'
_computing_molecular_graphics      'Olex2 1.3 (Dolomanov et al., 2009)'
_computing_publication_material    'Olex2 1.3 (Dolomanov et al., 2009)'
_computing_structure_refinement    'SHELXL 2018/3 (Sheldrick, 2015)'
_computing_structure_solution      'SHELXS  (Sheldrick, 2008)'
_refine_diff_density_max           0.950
_refine_diff_density_min           -0.691
_refine_diff_density_rms           0.100
_refine_ls_extinction_coef         .
_refine_ls_extinction_method       none
_refine_ls_goodness_of_fit_ref     1.033
_refine_ls_hydrogen_treatment      constr
_refine_ls_matrix_type             full
_refine_ls_number_parameters       235
_refine_ls_number_reflns           5489
_refine_ls_number_restraints       0
_refine_ls_R_factor_all            0.0736
_refine_ls_R_factor_gt             0.0466
_refine_ls_restrained_S_all        1.033
_refine_ls_shift/su_max            0.001
_refine_ls_shift/su_mean           0.000
_refine_ls_structure_factor_coef   Fsqd
_refine_ls_weighting_details      
 'w=1/[\s^2^(Fo^2^)+(0.0473P)^2^+2.1440P] where P=(Fo^2^+2Fc^2^)/3'
_refine_ls_weighting_scheme        calc
_refine_ls_wR_factor_gt            0.1065
_refine_ls_wR_factor_ref           0.1182
_refine_special_details            ?
_olex2_refinement_description
;
1. Fixed Uiso
 At 1.2 times of:
  All C(H) groups
2.a Aromatic/amide H refined with riding coordinates:
 C1(H1), C2(H2), C5(H5), C7(H7), C10(H10), C11(H11), C13(H13), C14(H14),
 C16(H16), C17(H17)
;
_atom_sites_solution_hydrogens     geom
_atom_sites_solution_primary       direct
_atom_sites_solution_secondary     ?
loop_
  _atom_site_label
  _atom_site_type_symbol
  _atom_site_fract_x
  _atom_site_fract_y
  _atom_site_fract_z
  _atom_site_U_iso_or_equiv
  _atom_site_adp_type
  _atom_site_occupancy
  _atom_site_site_symmetry_order
  _atom_site_calc_flag
  _atom_site_refinement_flags_posn
  _atom_site_refinement_flags_adp
  _atom_site_refinement_flags_occupancy
  _atom_site_disorder_assembly
  _atom_site_disorder_group
 Br1 Br 0.60016(4) 1.41991(6) 0.60994(2) 0.04976(15) Uani 1 1 d . . . . .
 Cu1 Cu 0.07889(4) 0.41177(6) 0.42827(2) 0.02943(14) Uani 1 1 d . . . . .
 Cl1 Cl -0.05333(9) 0.23943(14) 0.40690(5) 0.0475(3) Uani 1 1 d . . . . .
 Cl2 Cl 0.20350(8) 0.28732(13) 0.36533(4) 0.0382(2) Uani 1 1 d . . . . .
 S1 S 0.06040(9) 0.89441(13) 0.32274(4) 0.0408(3) Uani 1 1 d . . . . .
 S2 S 0.25396(8) 0.34294(14) 0.61522(4) 0.0386(3) Uani 1 1 d . . . . .
 N1 N 0.0349(2) 0.6020(4) 0.36694(13) 0.0298(7) Uani 1 1 d . . . . .
 N2 N 0.1653(2) 0.6017(4) 0.46328(12) 0.0266(7) Uani 1 1 d . . . . .
 N3 N 0.1373(2) 0.3162(4) 0.51286(13) 0.0309(7) Uani 1 1 d . . . . .
 C1 C -0.0321(3) 0.6147(5) 0.31320(15) 0.0357(9) Uani 1 1 d . . . . .
 H1 H -0.076788 0.528257 0.298660 0.043 Uiso 1 1 calc R U . . .
 C2 C -0.0278(3) 0.7626(6) 0.28326(17) 0.0429(10) Uani 1 1 d . . . . .
 H2 H -0.067563 0.789118 0.246068 0.051 Uiso 1 1 calc R U . . .
 C3 C 0.0895(3) 0.7423(5) 0.37736(14) 0.0282(8) Uani 1 1 d . . . . .
 C4 C 0.1655(3) 0.7493(4) 0.43325(14) 0.0258(8) Uani 1 1 d . . . . .
 C5 C 0.2297(3) 0.8791(5) 0.45482(15) 0.0295(8) Uani 1 1 d . . . . .
 H5 H 0.228312 0.980328 0.433258 0.035 Uiso 1 1 calc R U . . .
 C6 C 0.2980(3) 0.8577(5) 0.51004(14) 0.0275(8) Uani 1 1 d . . . . .
 C7 C 0.2936(3) 0.7039(5) 0.54094(15) 0.0312(8) Uani 1 1 d . . . . .
 H7 H 0.336848 0.684822 0.577560 0.037 Uiso 1 1 calc R U . . .
 C8 C 0.2262(3) 0.5818(5) 0.51760(15) 0.0285(8) Uani 1 1 d . . . . .
 C9 C 0.2053(3) 0.4173(5) 0.54438(15) 0.0291(8) Uani 1 1 d . . . . .
 C10 C 0.1801(3) 0.1633(5) 0.60096(18) 0.0420(10) Uani 1 1 d . . . . .
 H10 H 0.179904 0.073014 0.627932 0.050 Uiso 1 1 calc R U . . .
 C11 C 0.1232(3) 0.1728(5) 0.54534(17) 0.0375(9) Uani 1 1 d . . . . .
 H11 H 0.077652 0.088460 0.530008 0.045 Uiso 1 1 calc R U . . .
 C12 C 0.3703(3) 0.9926(5) 0.53438(15) 0.0279(8) Uani 1 1 d . . . . .
 C13 C 0.4274(3) 0.9814(6) 0.59229(17) 0.0442(11) Uani 1 1 d . . . . .
 H13 H 0.419813 0.887416 0.616497 0.053 Uiso 1 1 calc R U . . .
 C14 C 0.4956(3) 1.1070(5) 0.61495(18) 0.0455(11) Uani 1 1 d . . . . .
 H14 H 0.533625 1.096882 0.653783 0.055 Uiso 1 1 calc R U . . .
 C15 C 0.5064(3) 1.2462(5) 0.57962(17) 0.0354(9) Uani 1 1 d . . . . .
 C16 C 0.4516(3) 1.2604(5) 0.52186(17) 0.0382(9) Uani 1 1 d . . . . .
 H16 H 0.460124 1.354312 0.497826 0.046 Uiso 1 1 calc R U . . .
 C17 C 0.3841(3) 1.1356(5) 0.49966(16) 0.0355(9) Uani 1 1 d . . . . .
 H17 H 0.346791 1.146764 0.460648 0.043 Uiso 1 1 calc R U . . .

loop_
  _atom_site_aniso_label
  _atom_site_aniso_U_11
  _atom_site_aniso_U_22
  _atom_site_aniso_U_33
  _atom_site_aniso_U_23
  _atom_site_aniso_U_13
  _atom_site_aniso_U_12
 Br1 0.0509(3) 0.0438(3) 0.0503(3) -0.0083(2) -0.0053(2) -0.0198(2)
 Cu1 0.0301(3) 0.0250(3) 0.0323(2) -0.00197(18) 0.00226(17) -0.0066(2)
 Cl1 0.0373(6) 0.0412(6) 0.0636(6) -0.0053(5) 0.0062(5) -0.0159(5)
 Cl2 0.0362(6) 0.0415(6) 0.0367(5) -0.0029(4) 0.0047(4) -0.0006(5)
 S1 0.0500(7) 0.0353(6) 0.0326(5) 0.0071(4) -0.0070(4) -0.0084(5)
 S2 0.0449(7) 0.0373(6) 0.0325(5) 0.0083(4) 0.0029(4) -0.0010(5)
 N1 0.0285(18) 0.0282(17) 0.0315(15) -0.0051(13) 0.0005(12) -0.0046(14)
 N2 0.0279(17) 0.0224(16) 0.0282(14) 0.0011(12) 0.0004(11) -0.0050(13)
 N3 0.0347(19) 0.0227(16) 0.0361(16) 0.0033(13) 0.0079(13) -0.0024(14)
 C1 0.032(2) 0.043(2) 0.0301(18) -0.0073(17) -0.0021(15) -0.0060(19)
 C2 0.044(3) 0.050(3) 0.0312(19) -0.0013(19) -0.0071(17) 0.000(2)
 C3 0.027(2) 0.031(2) 0.0254(16) -0.0015(15) 0.0004(13) -0.0020(17)
 C4 0.028(2) 0.0239(19) 0.0253(16) -0.0010(14) 0.0034(13) -0.0028(16)
 C5 0.033(2) 0.0236(19) 0.0296(17) 0.0007(15) -0.0015(14) -0.0036(16)
 C6 0.027(2) 0.0256(19) 0.0291(17) 0.0009(15) 0.0013(13) -0.0016(16)
 C7 0.035(2) 0.033(2) 0.0241(16) -0.0013(15) -0.0028(14) -0.0045(18)
 C8 0.028(2) 0.028(2) 0.0291(17) -0.0012(15) 0.0059(14) -0.0025(16)
 C9 0.031(2) 0.027(2) 0.0302(17) 0.0023(15) 0.0058(14) -0.0008(17)
 C10 0.051(3) 0.029(2) 0.049(2) 0.0109(19) 0.0157(19) -0.004(2)
 C11 0.042(3) 0.025(2) 0.048(2) 0.0014(18) 0.0146(18) -0.0053(18)
 C12 0.023(2) 0.028(2) 0.0321(17) -0.0041(16) 0.0018(13) -0.0044(16)
 C13 0.055(3) 0.036(2) 0.035(2) 0.0064(18) -0.0102(18) -0.014(2)
 C14 0.048(3) 0.045(3) 0.037(2) 0.0014(19) -0.0121(18) -0.016(2)
 C15 0.029(2) 0.035(2) 0.040(2) -0.0096(17) 0.0001(15) -0.0112(18)
 C16 0.036(2) 0.034(2) 0.043(2) 0.0059(18) -0.0007(16) -0.0120(19)
 C17 0.037(2) 0.038(2) 0.0294(17) 0.0016(17) -0.0032(15) -0.0126(19)

_geom_special_details
;
 All esds (except the esd in the dihedral angle between two l.s. planes)
 are estimated using the full covariance matrix.  The cell esds are taken
 into account individually in the estimation of esds in distances, angles
 and torsion angles; correlations between esds in cell parameters are only
 used when they are defined by crystal symmetry.  An approximate (isotropic)
 treatment of cell esds is used for estimating esds involving l.s. planes.
;
loop_
  _geom_bond_atom_site_label_1
  _geom_bond_atom_site_label_2
  _geom_bond_distance
  _geom_bond_site_symmetry_2
  _geom_bond_publ_flag
 Br1 C15 1.907(4) . ?
 Cu1 Cl1 2.2216(11) . ?
 Cu1 Cl2 2.5317(11) . ?
 Cu1 N1 2.048(3) . ?
 Cu1 N2 1.975(3) . ?
 Cu1 N3 2.054(3) . ?
 S1 C2 1.706(4) . ?
 S1 C3 1.705(4) . ?
 S2 C9 1.703(3) . ?
 S2 C10 1.729(4) . ?
 N1 C1 1.374(4) . ?
 N1 C3 1.327(5) . ?
 N2 C4 1.342(4) . ?
 N2 C8 1.349(4) . ?
 N3 C9 1.323(5) . ?
 N3 C11 1.370(5) . ?
 C1 H1 0.9300 . ?
 C1 C2 1.349(6) . ?
 C2 H2 0.9300 . ?
 C3 C4 1.472(5) . ?
 C4 C5 1.373(5) . ?
 C5 H5 0.9300 . ?
 C5 C6 1.414(5) . ?
 C6 C7 1.400(5) . ?
 C6 C12 1.482(5) . ?
 C7 H7 0.9300 . ?
 C7 C8 1.364(5) . ?
 C8 C9 1.473(5) . ?
 C10 H10 0.9300 . ?
 C10 C11 1.342(6) . ?
 C11 H11 0.9300 . ?
 C12 C13 1.387(5) . ?
 C12 C17 1.395(5) . ?
 C13 H13 0.9300 . ?
 C13 C14 1.386(6) . ?
 C14 H14 0.9300 . ?
 C14 C15 1.370(6) . ?
 C15 C16 1.373(5) . ?
 C16 H16 0.9300 . ?
 C16 C17 1.373(5) . ?
 C17 H17 0.9300 . ?

loop_
  _geom_angle_atom_site_label_1
  _geom_angle_atom_site_label_2
  _geom_angle_atom_site_label_3
  _geom_angle
  _geom_angle_site_symmetry_1
  _geom_angle_site_symmetry_3
  _geom_angle_publ_flag
 Cl1 Cu1 Cl2 102.43(4) . . ?
 N1 Cu1 Cl1 99.97(9) . . ?
 N1 Cu1 Cl2 93.78(9) . . ?
 N1 Cu1 N3 154.34(12) . . ?
 N2 Cu1 Cl1 160.92(10) . . ?
 N2 Cu1 Cl2 96.64(9) . . ?
 N2 Cu1 N1 77.96(12) . . ?
 N2 Cu1 N3 78.90(12) . . ?
 N3 Cu1 Cl1 98.26(9) . . ?
 N3 Cu1 Cl2 99.76(9) . . ?
 C3 S1 C2 89.68(19) . . ?
 C9 S2 C10 89.51(19) . . ?
 C1 N1 Cu1 134.9(3) . . ?
 C3 N1 Cu1 113.9(2) . . ?
 C3 N1 C1 110.8(3) . . ?
 C4 N2 Cu1 120.8(2) . . ?
 C4 N2 C8 119.6(3) . . ?
 C8 N2 Cu1 119.6(2) . . ?
 C9 N3 Cu1 112.9(2) . . ?
 C9 N3 C11 111.3(3) . . ?
 C11 N3 Cu1 135.9(3) . . ?
 N1 C1 H1 122.7 . . ?
 C2 C1 N1 114.5(4) . . ?
 C2 C1 H1 122.7 . . ?
 S1 C2 H2 124.5 . . ?
 C1 C2 S1 110.9(3) . . ?
 C1 C2 H2 124.5 . . ?
 N1 C3 S1 114.1(2) . . ?
 N1 C3 C4 117.7(3) . . ?
 C4 C3 S1 128.2(3) . . ?
 N2 C4 C3 109.1(3) . . ?
 N2 C4 C5 121.8(3) . . ?
 C5 C4 C3 129.1(3) . . ?
 C4 C5 H5 120.2 . . ?
 C4 C5 C6 119.6(3) . . ?
 C6 C5 H5 120.2 . . ?
 C5 C6 C12 121.5(3) . . ?
 C7 C6 C5 117.0(3) . . ?
 C7 C6 C12 121.5(3) . . ?
 C6 C7 H7 119.8 . . ?
 C8 C7 C6 120.3(3) . . ?
 C8 C7 H7 119.8 . . ?
 N2 C8 C7 121.6(3) . . ?
 N2 C8 C9 109.6(3) . . ?
 C7 C8 C9 128.8(3) . . ?
 N3 C9 S2 114.0(3) . . ?
 N3 C9 C8 118.6(3) . . ?
 C8 C9 S2 127.3(3) . . ?
 S2 C10 H10 124.9 . . ?
 C11 C10 S2 110.2(3) . . ?
 C11 C10 H10 124.9 . . ?
 N3 C11 H11 122.5 . . ?
 C10 C11 N3 115.0(4) . . ?
 C10 C11 H11 122.5 . . ?
 C13 C12 C6 121.5(3) . . ?
 C13 C12 C17 117.3(3) . . ?
 C17 C12 C6 121.2(3) . . ?
 C12 C13 H13 119.2 . . ?
 C12 C13 C14 121.5(4) . . ?
 C14 C13 H13 119.2 . . ?
 C13 C14 H14 120.3 . . ?
 C15 C14 C13 119.4(4) . . ?
 C15 C14 H14 120.3 . . ?
 C14 C15 Br1 120.0(3) . . ?
 C14 C15 C16 120.5(4) . . ?
 C16 C15 Br1 119.5(3) . . ?
 C15 C16 H16 120.1 . . ?
 C15 C16 C17 119.9(4) . . ?
 C17 C16 H16 120.1 . . ?
 C12 C17 H17 119.3 . . ?
 C16 C17 C12 121.4(3) . . ?
 C16 C17 H17 119.3 . . ?

loop_
  _geom_torsion_atom_site_label_1
  _geom_torsion_atom_site_label_2
  _geom_torsion_atom_site_label_3
  _geom_torsion_atom_site_label_4
  _geom_torsion
  _geom_torsion_site_symmetry_1
  _geom_torsion_site_symmetry_2
  _geom_torsion_site_symmetry_3
  _geom_torsion_site_symmetry_4
  _geom_torsion_publ_flag
 Br1 C15 C16 C17 179.8(3) . . . . ?
 Cu1 N1 C1 C2 -172.0(3) . . . . ?
 Cu1 N1 C3 S1 174.63(17) . . . . ?
 Cu1 N1 C3 C4 -5.8(4) . . . . ?
 Cu1 N2 C4 C3 4.0(4) . . . . ?
 Cu1 N2 C4 C5 -175.7(3) . . . . ?
 Cu1 N2 C8 C7 174.1(3) . . . . ?
 Cu1 N2 C8 C9 -6.7(4) . . . . ?
 Cu1 N3 C9 S2 179.13(17) . . . . ?
 Cu1 N3 C9 C8 2.8(4) . . . . ?
 Cu1 N3 C11 C10 179.9(3) . . . . ?
 S1 C3 C4 N2 -179.1(3) . . . . ?
 S1 C3 C4 C5 0.7(6) . . . . ?
 S2 C10 C11 N3 1.2(5) . . . . ?
 N1 C1 C2 S1 -1.0(5) . . . . ?
 N1 C3 C4 N2 1.4(5) . . . . ?
 N1 C3 C4 C5 -178.8(4) . . . . ?
 N2 C4 C5 C6 0.2(5) . . . . ?
 N2 C8 C9 S2 -173.5(3) . . . . ?
 N2 C8 C9 N3 2.2(5) . . . . ?
 C1 N1 C3 S1 0.6(4) . . . . ?
 C1 N1 C3 C4 -179.8(3) . . . . ?
 C2 S1 C3 N1 -1.0(3) . . . . ?
 C2 S1 C3 C4 179.5(4) . . . . ?
 C3 S1 C2 C1 1.1(3) . . . . ?
 C3 N1 C1 C2 0.3(5) . . . . ?
 C3 C4 C5 C6 -179.6(4) . . . . ?
 C4 N2 C8 C7 -4.8(5) . . . . ?
 C4 N2 C8 C9 174.4(3) . . . . ?
 C4 C5 C6 C7 -1.9(5) . . . . ?
 C4 C5 C6 C12 178.6(3) . . . . ?
 C5 C6 C7 C8 0.4(5) . . . . ?
 C5 C6 C12 C13 171.1(4) . . . . ?
 C5 C6 C12 C17 -9.3(6) . . . . ?
 C6 C7 C8 N2 3.0(6) . . . . ?
 C6 C7 C8 C9 -176.0(4) . . . . ?
 C6 C12 C13 C14 179.6(4) . . . . ?
 C6 C12 C17 C16 -179.5(4) . . . . ?
 C7 C6 C12 C13 -8.4(6) . . . . ?
 C7 C6 C12 C17 171.2(4) . . . . ?
 C7 C8 C9 S2 5.5(6) . . . . ?
 C7 C8 C9 N3 -178.7(4) . . . . ?
 C8 N2 C4 C3 -177.0(3) . . . . ?
 C8 N2 C4 C5 3.2(5) . . . . ?
 C9 S2 C10 C11 -1.3(3) . . . . ?
 C9 N3 C11 C10 -0.4(5) . . . . ?
 C10 S2 C9 N3 1.1(3) . . . . ?
 C10 S2 C9 C8 177.0(4) . . . . ?
 C11 N3 C9 S2 -0.6(4) . . . . ?
 C11 N3 C9 C8 -176.9(3) . . . . ?
 C12 C6 C7 C8 179.9(3) . . . . ?
 C12 C13 C14 C15 0.5(7) . . . . ?
 C13 C12 C17 C16 0.1(6) . . . . ?
 C13 C14 C15 Br1 -179.8(4) . . . . ?
 C13 C14 C15 C16 -1.1(7) . . . . ?
 C14 C15 C16 C17 1.1(7) . . . . ?
 C15 C16 C17 C12 -0.6(7) . . . . ?
 C17 C12 C13 C14 0.0(7) . . . . ?

_smtbx_masks_special_details       ?
loop_
  _smtbx_masks_void_nr
  _smtbx_masks_void_average_x
  _smtbx_masks_void_average_y
  _smtbx_masks_void_average_z
  _smtbx_masks_void_volume
  _smtbx_masks_void_count_electrons
  _smtbx_masks_void_content
 1 0.500 -0.264 0.250 300.7 68.3 '4 CH3OH'
 2 0.500 -0.271 0.750 300.7 68.0 '4 CH3OH'

_smtbx_masks_void_probe_radius     1.2
_smtbx_masks_void_truncation_radius  1.2
_shelx_res_file
;
TITL CuCl2EWM2 in P21/c #14
    cucl2ewm2.res
    created by SHELXL-2018/3 at 11:20:21 on 22-Dec-2020
REM reset to P21/c #14
CELL 0.71073 13.364171 7.899393 22.116874 90 99.0816 90
ZERR 4 0.000782 0.000558 0.001033 0 0.0048 0
LATT 1
SYMM -X,0.5+Y,0.5-Z
SFAC C H Br Cl Cu N S
UNIT 68 40 4 8 4 12 8

L.S. 40
PLAN  10
CONF
BOND
MORE -1
BOND $H
ABIN
fmap 2
acta
REM <olex2.extras>
REM <HklSrc "%.\\CuCl2EWM2.hkl">
REM </olex2.extras>

WGHT    0.047300    2.144000
FVAR       2.54256
BR1   3    0.600158    1.419909    0.609941    11.00000    0.05089    0.04380 =
         0.05028   -0.00832   -0.00526   -0.01980
CU1   5    0.078886    0.411774    0.428270    11.00000    0.03011    0.02502 =
         0.03228   -0.00197    0.00226   -0.00657
CL1   4   -0.053330    0.239431    0.406900    11.00000    0.03727    0.04118 =
         0.06359   -0.00534    0.00621   -0.01587
CL2   4    0.203504    0.287318    0.365333    11.00000    0.03616    0.04145 =
         0.03666   -0.00292    0.00474   -0.00062
S1    7    0.060400    0.894413    0.322742    11.00000    0.05000    0.03533 =
         0.03257    0.00711   -0.00704   -0.00836
S2    7    0.253958    0.342937    0.615217    11.00000    0.04485    0.03730 =
         0.03248    0.00832    0.00291   -0.00097
N1    6    0.034870    0.602034    0.366939    11.00000    0.02848    0.02819 =
         0.03152   -0.00512    0.00054   -0.00460
N2    6    0.165335    0.601674    0.463279    11.00000    0.02792    0.02240 =
         0.02825    0.00105    0.00039   -0.00497
N3    6    0.137314    0.316160    0.512862    11.00000    0.03468    0.02275 =
         0.03613    0.00334    0.00790   -0.00244
C1    1   -0.032119    0.614651    0.313197    11.00000    0.03180    0.04291 =
         0.03010   -0.00729   -0.00208   -0.00597
AFIX  43
H1    2   -0.076788    0.528257    0.298660    11.00000   -1.20000
AFIX   0
C2    1   -0.027800    0.762551    0.283255    11.00000    0.04354    0.04969 =
         0.03119   -0.00126   -0.00714   -0.00004
AFIX  43
H2    2   -0.067563    0.789118    0.246068    11.00000   -1.20000
AFIX   0
C3    1    0.089504    0.742322    0.377356    11.00000    0.02713    0.03093 =
         0.02536   -0.00148    0.00045   -0.00204
C4    1    0.165522    0.749342    0.433250    11.00000    0.02810    0.02389 =
         0.02525   -0.00102    0.00339   -0.00283
C5    1    0.229701    0.879058    0.454818    11.00000    0.03321    0.02357 =
         0.02957    0.00073   -0.00155   -0.00364
AFIX  43
H5    2    0.228312    0.980328    0.433258    11.00000   -1.20000
AFIX   0
C6    1    0.297957    0.857740    0.510035    11.00000    0.02684    0.02558 =
         0.02914    0.00088    0.00133   -0.00155
C7    1    0.293592    0.703885    0.540944    11.00000    0.03450    0.03269 =
         0.02414   -0.00133   -0.00276   -0.00450
AFIX  43
H7    2    0.336848    0.684822    0.577560    11.00000   -1.20000
AFIX   0
C8    1    0.226177    0.581792    0.517598    11.00000    0.02832    0.02837 =
         0.02914   -0.00118    0.00592   -0.00249
C9    1    0.205325    0.417303    0.544380    11.00000    0.03080    0.02669 =
         0.03017    0.00235    0.00583   -0.00083
C10   1    0.180146    0.163275    0.600959    11.00000    0.05112    0.02871 =
         0.04863    0.01091    0.01570   -0.00376
AFIX  43
H10   2    0.179904    0.073014    0.627932    11.00000   -1.20000
AFIX   0
C11   1    0.123227    0.172829    0.545338    11.00000    0.04164    0.02516 =
         0.04801    0.00142    0.01458   -0.00535
AFIX  43
H11   2    0.077652    0.088460    0.530008    11.00000   -1.20000
AFIX   0
C12   1    0.370308    0.992592    0.534378    11.00000    0.02289    0.02785 =
         0.03206   -0.00405    0.00178   -0.00441
C13   1    0.427412    0.981373    0.592294    11.00000    0.05538    0.03646 =
         0.03512    0.00643   -0.01020   -0.01391
AFIX  43
H13   2    0.419813    0.887416    0.616497    11.00000   -1.20000
AFIX   0
C14   1    0.495577    1.107020    0.614946    11.00000    0.04814    0.04532 =
         0.03680    0.00136   -0.01214   -0.01622
AFIX  43
H14   2    0.533625    1.096882    0.653783    11.00000   -1.20000
AFIX   0
C15   1    0.506394    1.246225    0.579620    11.00000    0.02902    0.03508 =
         0.04022   -0.00964    0.00008   -0.01122
C16   1    0.451573    1.260416    0.521858    11.00000    0.03604    0.03362 =
         0.04272    0.00588   -0.00068   -0.01199
AFIX  43
H16   2    0.460124    1.354312    0.497826    11.00000   -1.20000
AFIX   0
C17   1    0.384090    1.135635    0.499661    11.00000    0.03679    0.03767 =
         0.02945    0.00158   -0.00316   -0.01262
AFIX  43
H17   2    0.346791    1.146764    0.460648    11.00000   -1.20000
AFIX   0
HKLF 4


REM  CuCl2EWM2 in P21/c #14
REM wR2 = 0.1182, GooF = S = 1.033, Restrained GooF = 1.033 for all data
REM R1 = 0.0466 for 3824 Fo > 4sig(Fo) and 0.0736 for all 5489 data
REM 235 parameters refined using 0 restraints

END

WGHT      0.0469      2.1844

REM Highest difference peak  0.950,  deepest hole -0.691,  1-sigma level  0.100
Q1    1   0.5458  1.4664  0.6236  11.00000  0.05    0.95
Q2    1   0.0232  0.3552  0.4603  11.00000  0.05    0.48
Q3    1   0.1409  0.3996  0.3909  11.00000  0.05    0.47
Q4    1   0.6261  1.4393  0.6113  11.00000  0.05    0.44
Q5    1   0.2746  0.6450  0.5132  11.00000  0.05    0.41
Q6    1   0.5997  1.3897  0.5973  11.00000  0.05    0.40
Q7    1   0.4585  1.5357  0.6487  11.00000  0.05    0.38
Q8    1   0.6884  1.3674  0.6156  11.00000  0.05    0.38
Q9    1   0.0998  0.8018  0.3494  11.00000  0.05    0.37
Q10   1  -0.0966  0.4575  0.3988  11.00000  0.05    0.37
;
_shelx_res_checksum                26953
_shelx_hkl_file
;
   0   0  -4 154124. 1487.57   2
   0   0   4 143861. 1751.78   1
   0   0   5 437.682 194.542   1
   0   0  -5 501.504 157.190   2
   0   0  -6 206897. 2122.59   2
   0   0   6 193985. 2478.96   1
   0   0   7 56.5295 93.6527   2
   0   0  -7 125.626 124.636   2
   0   0   8 49583.2 1190.98   2
   0   0  -8 47780.5 1173.87   2
   0   0   8 49477.5 1438.28   1
   0   0  -9-45.6773 129.220   2
   0   0   9-81.4025 121.994   1
   0   0   9 62.3643 107.321   2
   0   0  10 47651.3 1285.46   2
   0   0  10 46438.5 1568.37   1
   0   0 -10 45550.4 1281.74   2
   0   0  11 299.386 174.803   2
   0   0  11 387.646 190.757   1
   0   0 -11 32.8069 145.240   2
   0   0  12 4394.45 457.071   2
   0   0 -12 4455.55 467.784   2
   0   0  12 4565.53 541.274   1
   0   0  13 157.688 176.920   2
   0   0 -13 166.039 184.611   2
   0   0  13 71.3402 155.575   1
   0   0  14 25806.2 1143.55   2
   0   0 -14 22559.0 1087.18   2
   0   0 -14 25819.0 1323.95   1
   0   0  14 26551.7 1384.58   1
   0   0  15 336.000 213.946   2
   0   0 -15 636.408 299.299   1
   0   0 -15 239.354 239.970   2
   0   0  15 161.334 193.363   1
   0   0  16 23102.3 1146.26   2
   0   0 -16 21726.0 1130.55   2
   0   0 -16 22967.9 1325.08   1
   0   0  16 24766.1 1424.02   1
   0   0  17 88.8361 178.710   2
   0   0 -17 542.705 315.595   2
   0   0 -17 3.28983 255.730   1
   0   0  18 3831.76 519.613   2
   0   0 -18 4250.75 547.876   2
   0   0 -18 4599.90 680.563   1
   0   0  19-301.294 241.589   2
   0   0 -19 169.958 230.013   1
   0   0 -19 90.7539 214.692   2
   0   0  20 12394.4 964.407   2
   0   0 -20 13116.4 1009.73   2
   0   0 -20 14479.2 1202.23   1
   0   0 -21 58.1388 210.606   2
   0   0 -21 977.162 425.203   1
   0   0 -22 2130.93 571.769   1
   0   0 -22 2217.38 462.892   2
   0   0 -23 110.508 280.641   1
   0   0 -23 62.4489 288.846   2
   0   0 -24-608.185 434.776   1
   0   0 -24 161.369 299.057   2
   0   0 -25-193.226 281.452   2
   0   0 -25-53.4933 353.571   1
   0   0 -26 2230.54 586.989   1
   0   0 -26 2488.79 546.890   2
   0   0 -27 131.913 361.703   1
   0   0 -27-489.286 392.375   2
   0   0 -28 9620.68 1087.32   2
   0   0 -29-187.544 368.061   2
   0  -1  -3 4965.28 317.226   2
   0  -1   3 4757.83 270.262   1
   0  -1  -4 947.060 117.638   3
   0  -1   4 1019.58 126.178   3
   0  -1   4 1093.60 153.608   1
   0  -1  -4 1255.92 184.411   2
   0   1  -4 1375.28 106.188   2
   0  -1   4 1126.45 99.7997   2
   0  -1  -5 178727. 2162.98   2
   0  -1  -5 183970. 1494.18   3
   0  -1   5 182788. 1501.43   3
   0  -1   5 183044. 1405.63   2
   0  -1   5 188573. 2134.30   1
   0   1  -5 188787. 1385.74   2
   0  -1  -6 8664.32 509.193   2
   0  -1   6 8878.93 357.737   2
   0  -1  -6 8960.17 325.879   3
   0  -1   6 8383.30 324.101   3
   0   1  -6 8826.47 354.672   2
   0  -1   6 8910.33 513.583   1
   0  -1   7 6388.99 342.747   2
   0  -1  -7 4679.67 401.436   2
   0  -1   7 4686.67 239.432   3
   0  -1  -7 4885.69 236.925   3
   0   1  -7 4846.77 296.394   2
   0  -1   7 4937.21 412.304   1
   0  -1  -8 4296.51 405.170   2
   0  -1   8 4749.27 327.880   2
   0  -1  -8 4760.66 227.356   3
   0  -1   8 4706.78 236.374   3
   0  -1   8 5665.70 492.701   1
   0   1  -8 4210.23 312.464   2
   0  -1  -9 19046.3 440.993   3
   0  -1  -9 17792.5 841.842   2
   0  -1   9 19021.1 456.475   3
   0  -1   9 18428.3 685.399   2
   0   1  -9 17591.9 664.349   2
   0  -1   9 19739.1 966.500   1
   0  -1  10 27634.3 891.864   2
   0  -1  10 26635.9 511.235   3
   0  -1 -10 27744.7 1105.51   2
   0   1 -10 26748.0 877.048   2
   0  -1  10 28627.2 1248.39   1
   0   1  11 2377.42 349.686   2
   0  -1  11 1887.42 136.433   3
   0  -1 -11 2090.18 142.336   3
   0  -1  11 2442.09 297.773   2
   0   1 -11 2248.28 293.399   2
   0  -1 -11 2116.68 363.727   1
   0  -1 -11 2622.78 389.830   2
   0  -1  11 2604.77 409.774   1
   0   1  12 68592.9 1856.10   2
   0  -1  12 65121.4 1510.26   2
   0  -1 -12 65450.0 1971.03   1
   0  -1 -12 65056.4 1816.33   2
   0  -1  12 71164.7 2146.88   1
   0   1 -12 66595.1 1540.64   2
   0  -1  13 4378.57 426.000   2
   0   1  13 3981.41 489.627   2
   0  -1 -13 3395.53 478.676   2
   0  -1 -13 3569.98 476.596   1
   0   1 -13 3546.01 411.396   2
   0  -1  13 3793.14 539.302   1
   0  -1  14 14198.9 781.631   2
   0   1  14 13307.2 895.629   2
   0   1 -14 13099.0 775.495   2
   0  -1 -14 14575.8 985.763   1
   0  -1  14 14774.5 1057.19   1
   0  -1 -14 13812.3 896.485   2
   0   1  15 11063.0 857.004   2
   0  -1  15 11663.2 740.018   2
   0   1 -15 11848.2 970.861   1
   0   1 -15 11785.3 754.317   2
   0  -1 -15 10780.9 851.826   2
   0  -1 -15 11382.4 916.542   1
   0  -1  15 13254.2 1028.16   1
   0   1  16 49119.2 1809.63   2
   0  -1  16 49410.7 1586.75   2
   0  -1  16 54882.0 2138.04   1
   0   1 -16 49583.6 1598.00   2
   0  -1 -16 49484.2 1835.67   2
   0  -1 -16 53330.1 2016.26   1
   0   1 -16 52174.8 2059.44   1
   0  -1  17 3740.60 478.539   2
   0   1  17 4038.48 574.938   2
   0  -1 -17 4338.16 653.041   1
   0   1 -17 3728.63 481.993   2
   0   1 -17 3823.35 612.694   1
   0  -1 -17 3323.12 551.123   2
   0   1  18-306.864 246.535   2
   0  -1  18 30.5757 167.114   2
   0  -1 -18 654.132 389.956   1
   0   1 -18 150.745 173.733   2
   0   1 -18-7.89052 245.002   1
   0  -1 -18-118.997 269.134   2
   0  -1  19-304.761 204.007   2
   0   1 -19 347.020 243.747   1
   0  -1 -19 239.093 264.872   2
   0  -1 -19-26.8353 274.693   1
   0   1 -19 181.571 213.632   2
   0  -1  20 13092.8 944.363   2
   0   1 -20 13756.4 970.767   2
   0  -1 -20 13049.8 1108.95   1
   0   1 -20 14117.0 1208.64   1
   0  -1 -20 12620.1 1045.88   2
   0  -1  21 12260.1 926.387   2
   0   1 -21 12839.5 1223.83   1
   0  -1 -21 12697.4 1052.26   2
   0   1 -21 12336.0 960.962   2
   0  -1 -21 13311.4 1175.45   1
   0   1 -22 135.079 326.491   1
   0  -1 -22 635.095 360.386   2
   0  -1 -22 858.933 376.146   1
   0   1 -22 106.136 251.922   2
   0   1 -23 14276.9 1307.05   1
   0  -1 -23 15601.4 1329.95   1
   0  -1 -23 13747.2 1168.81   2
   0   1 -23 13690.2 1084.31   2
   0  -1 -24 1554.31 443.089   2
   0  -1 -24 1861.62 566.301   1
   0   1 -24 1738.46 530.305   1
   0   1 -24 1650.77 432.177   2
   0   1 -25 978.136 326.905   2
   0  -1 -25 636.736 440.792   1
   0  -1 -25 618.038 342.586   2
   0   1 -25 984.423 376.231   1
   0   1 -26 1040.03 505.433   1
   0   1 -26 191.158 280.775   2
   0  -1 -26 536.588 380.696   1
   0  -1 -26 396.621 337.774   2
   0   1 -27 3245.80 618.816   2
   0  -1 -27 3329.69 734.043   1
   0  -1 -27 4781.40 766.213   2
   0   1 -27 3413.02 754.064   1
   0   1 -28 3339.99 601.929   2
   0  -1 -28 1877.30 549.953   2
   0  -1 -29 182.054 375.615   2
   0  -2   0 120479. 1353.35   2
   0  -2  -1 1128.54 156.146   2
   0  -2   1 1275.35 125.278   2
   0  -2  -2 13874.1 575.342   2
   0  -2   2 14816.4 360.364   2
   0  -2  -3 826.973 168.577   2
   0  -2  -4 5126.99 375.955   3
   0  -2   4 5376.19 368.707   3
   0  -2  -4 5583.55 422.993   2
   0  -2  -5 33196.6 914.988   3
   0  -2   5 32768.4 906.888   3
   0  -2  -5 33435.0 1081.34   2
   0  -2   5 33123.0 934.995   1
   0  -2   6 1751.94 234.999   3
   0  -2  -6 1671.86 223.802   3
   0  -2   6 1960.86 140.036   2
   0  -2  -6 1469.91 285.531   2
   0  -2   6 1888.05 259.822   1
   0  -2  -7 99453.4 1553.70   3
   0  -2   7 94719.6 1527.66   3
   0  -2  -7 99334.6 2017.38   2
   0  -2   7 97471.0 1045.39   2
   0  -2   7 98281.8 1844.94   1
   0   2  -7 96352.1 995.910   2
   0  -2  -8 29196.4 831.289   3
   0  -2   8 27873.8 811.970   3
   0  -2   8 28774.9 649.763   2
   0  -2  -8 26324.6 1117.39   2
   0  -2   8 28230.7 1043.50   1
   0   2  -8 29205.7 629.135   2
   0  -2  -9 34937.0 911.003   3
   0  -2   9 37600.0 832.176   2
   0  -2   9 35768.1 913.061   3
   0  -2  -9 36191.7 1323.64   2
   0   2  -9 36072.1 787.731   2
   0  -2   9 35846.7 1262.33   1
   0  -2 -10 817.543 162.582   3
   0  -2  10 639.474 138.048   3
   0   2 -10 851.562 163.007   2
   0  -2 -10 484.824 243.357   2
   0  -2  10 815.510 201.169   1
   0  -2  10 929.567 172.617   2
   0  -2 -10 1256.78 319.282   1
   0  -2 -11 165293. 3022.51   2
   0  -2 -11 170558. 1931.50   3
   0  -2  11 170004. 2050.55   2
   0  -2  11 167561. 1931.69   3
   0   2 -11 167226. 2021.91   2
   0  -2 -11 169428. 2875.15   1
   0  -2  12 507.599 134.813   3
   0  -2 -12 880.482 144.182   3
   0  -2  12 623.521 170.629   2
   0  -2 -12 600.156 264.995   2
   0   2 -12 749.973 179.859   2
   0  -2 -12 598.158 265.380   1
   0  -2  12 318.661 222.484   1
   0  -2  13 5681.70 348.272   3
   0   2  13 6118.19 623.194   2
   0  -2  13 6223.04 450.455   2
   0  -2 -13 5530.86 598.627   2
   0  -2 -13 6421.18 640.336   1
   0   2 -13 5637.88 430.459   2
   0  -2  13 7110.59 705.869   1
   0  -2  14 4642.31 417.570   2
   0  -2  14 4885.26 307.400   3
   0   2  14 5863.62 618.397   2
   0   2 -14 4444.18 409.608   2
   0  -2  14 5470.12 666.669   1
   0  -2 -14 5029.26 592.519   2
   0  -2 -14 5203.58 617.423   1
   0   2  15 15145.0 1037.48   2
   0  -2 -15 14416.9 488.656   3
   0  -2  15 13675.7 489.016   3
   0  -2  15 14743.2 755.893   2
   0   2 -15 13258.0 1099.57   1
   0   2 -15 13276.5 743.453   2
   0  -2  15 16406.5 1165.52   1
   0  -2 -15 12416.6 972.876   1
   0  -2 -15 15618.9 1063.66   2
   0  -2 -16 165.995 70.9672   3
   0  -2  16 12.8859 82.4722   3
   0   2  16-197.548 272.239   2
   0  -2  16 261.418 179.246   2
   0  -2 -16-33.8439 211.657   1
   0  -2 -16 107.403 262.230   2
   0   2 -16 64.6788 154.661   2
   0   2 -16-305.730 304.171   1
   0  -2  17 22306.6 1008.20   2
   0  -2 -17 23178.3 1376.73   2
   0   2 -17 20062.4 1008.23   2
   0  -2 -17 23154.8 1376.10   1
   0   2 -17 21170.0 1391.95   1
   0  -2  18 3429.28 436.413   2
   0  -2 -18 3289.55 584.434   1
   0   2 -18 2906.37 410.490   2
   0  -2 -18 3412.15 554.027   2
   0   2 -18 2591.94 503.462   1
   0  -2  19-58.9722 160.043   2
   0   2 -19-135.624 227.390   2
   0  -2 -19-150.433 347.813   1
   0   2 -19-588.652 393.527   1
   0  -2 -19-366.188 348.062   2
   0  -2  20-98.3498 192.147   2
   0  -2 -20 560.947 440.146   2
   0   2 -20 29.6983 244.021   2
   0  -2 -20-37.1575 295.714   1
   0   2 -20-239.222 355.767   1
   0  -2  21 9151.69 759.529   2
   0   2 -21 9775.75 803.955   2
   0  -2 -21 10015.9 1013.60   1
   0  -2 -21 10801.8 1042.28   2
   0   2 -21 9668.94 1074.06   1
   0  -2  22 3880.34 508.338   2
   0  -2 -22 5068.48 803.675   1
   0   2 -22 4273.60 587.538   2
   0  -2 -22 3051.32 653.434   2
   0   2 -22 3884.64 748.702   1
   0   2 -23 101.186 237.772   2
   0  -2 -23 523.876 427.766   1
   0  -2 -23 374.969 340.294   2
   0   2 -24 1238.81 421.968   2
   0  -2 -24 714.324 375.308   1
   0  -2 -24 823.806 432.526   2
   0  -2 -25 450.141 444.437   1
   0  -2 -25 245.554 349.559   2
   0   2 -25 564.115 370.948   2
   0  -2 -26 1948.81 583.121   1
   0  -2 -26 1645.51 542.771   2
   0  -2 -27 3386.13 725.548   2
   0  -2 -27 2973.20 729.267   1
   0  -2 -28 1179.01 509.016   2
   0  -3   0 64.4271 83.7567   2
   0  -3  -1 11725.4 587.322   2
   0  -3   1 12209.3 493.551   2
   0   3   2 153415. 2039.95   2
   0  -3   2 152987. 1594.55   2
   0  -3  -2 153137. 2169.36   2
   0  -3   3 2950.57 205.917   2
   0  -3  -3 2766.04 356.162   2
   0   3   3 2618.10 321.193   2
   0  -3   4 38508.6 633.805   2
   0  -3   4 37757.0 1207.77   3
   0   3   4 38770.5 1175.42   2
   0  -3  -4 39495.3 1241.92   2
   0  -3  -5 13996.3 740.952   3
   0  -3  -5 14602.7 827.949   2
   0  -3   5 13756.8 739.157   3
   0  -3  -6 129200. 2439.67   2
   0  -3   6 125939. 2168.29   3
   0  -3  -6 126860. 2158.44   3
   0  -3   6 126399. 2101.61   1
   0  -3   7 9812.98 624.692   3
   0  -3  -7 9813.73 611.246   3
   0  -3  -7 9584.49 717.789   2
   0  -3   7 10072.8 626.962   1
   0  -3  -8 445.408 149.805   3
   0  -3   8 309.318 114.046   3
   0  -3   8 496.454 73.5305   2
   0  -3  -8 238.630 161.490   2
   0  -3   8 505.534 195.287   1
   0  -3   9 1627.89 135.358   2
   0  -3  -9 1494.58 241.020   3
   0  -3   9 1633.56 269.790   3
   0  -3   9 1848.97 308.230   1
   0  -3  -9 1787.08 346.933   2
   0  -3 -10 67026.2 1539.36   3
   0  -3  10 64631.1 1514.90   3
   0  -3 -10 62061.8 2011.32   2
   0  -3  10 68256.2 965.649   2
   0  -3  10 67664.7 1855.02   1
   0  -3  11 9906.88 612.033   3
   0  -3 -11 10375.2 855.067   2
   0  -3  11 10832.1 427.826   2
   0  -3 -11 10542.7 639.352   3
   0  -3  11 10819.0 792.456   1
   0  -3  12 78391.8 1643.98   3
   0  -3  12 82902.6 1278.82   2
   0  -3 -12 79981.2 2322.80   2
   0  -3 -12 83362.9 1686.54   3
   0  -3  12 85356.1 2291.38   1
   0  -3 -12 82949.0 2113.35   1
   0  -3 -13 4094.34 359.989   3
   0  -3  13 4017.01 320.517   2
   0  -3  13 3915.40 368.562   3
   0   3  13 4274.23 580.436   2
   0   3 -13 4042.39 323.695   2
   0  -3 -13 4654.10 562.376   1
   0  -3 -13 3693.75 561.687   2
   0  -3  13 4083.49 518.660   1
   0   3  14 10819.9 912.711   2
   0  -3 -14 10122.5 604.271   3
   0  -3  14 10633.5 597.985   3
   0  -3  14 10492.8 537.182   2
   0  -3 -14 10299.4 909.749   2
   0  -3  14 11907.9 949.868   1
   0   3 -14 9999.50 539.407   2
   0  -3 -14 10535.5 852.051   1
   0  -3 -15 3069.30 332.182   3
   0  -3  15 2012.88 276.535   3
   0  -3  15 2801.58 308.681   2
   0  -3 -15 3751.26 584.846   2
   0   3 -15 2921.54 330.985   2
   0  -3 -15 3713.06 550.537   1
   0  -3  16 87585.6 1714.50   2
   0  -3  16 85798.9 1592.18   3
   0  -3 -16 87625.8 1612.30   3
   0  -3 -16 87440.8 2698.53   2
   0   3 -16 86976.6 1770.81   2
   0  -3 -16 91255.6 2664.87   1
   0  -3  17 131.887 120.548   3
   0  -3 -17 266.871 151.448   3
   0  -3  17 597.129 178.130   2
   0   3 -17 245.379 180.727   2
   0  -3 -17 230.995 304.171   1
   0  -3 -17-170.466 245.711   2
   0  -3  18 15007.7 771.081   2
   0  -3  18 13769.1 591.604   3
   0  -3 -18 14544.0 606.927   3
   0  -3 -18 15076.9 1211.93   2
   0  -3 -18 15179.2 1166.03   1
   0   3 -18 13616.9 807.058   2
   0  -3 -19 2220.11 231.453   3
   0  -3  19 1992.16 222.267   3
   0  -3  19 2733.59 354.022   2
   0   3 -19 2156.43 348.633   2
   0  -3 -19 1861.65 444.998   1
   0  -3  20 6234.16 547.769   2
   0   3 -20 6321.48 589.062   2
   0  -3 -20 7274.23 909.954   2
   0  -3 -20 6287.98 847.271   1
   0   3 -21 1726.49 390.217   2
   0  -3 -21 2188.18 649.178   2
   0  -3 -21 2370.61 583.529   1
   0   3 -22 695.431 249.086   2
   0  -3 -22 596.817 374.809   1
   0  -3 -22 630.660 426.772   2
   0   3 -23 277.175 274.285   2
   0  -3 -23 318.243 297.286   1
   0  -3 -23 682.696 447.735   2
   0  -3 -24 4166.87 751.211   2
   0  -3 -24 5241.51 872.787   1
   0  -3 -25 467.398 446.353   2
   0  -3 -25 730.084 448.421   1
   0  -3 -26 408.150 332.696   1
   0  -3 -26-316.912 407.974   2
   0  -3 -27-550.365 412.078   1
   0  -3 -27-177.288 375.930   2
   0  -4   0 61225.8 1418.95   2
   0  -4  -1 5833.15 506.492   2
   0  -4   1 5266.71 401.988   2
   0  -4  -2 5512.54 501.609   2
   0  -4   2 6106.26 386.397   2
   0   4   3 2093.96 304.725   2
   0  -4  -3 2023.28 309.315   2
   0  -4   3 1987.61 200.959   2
   0  -4   4 1938.59 176.375   2
   0  -4   4 1851.14 301.563   3
   0   4   4 1588.80 264.404   2
   0  -4  -4 1917.37 330.474   2
   0  -4  -5 17987.9 964.745   2
   0  -4   5 17145.5 955.661   3
   0  -4   5 14722.1 444.798   2
   0  -4  -6 9419.06 729.803   2
   0  -4   6 7859.64 277.353   2
   0  -4   6 9248.08 707.219   3
   0  -4   7 17536.0 953.211   3
   0  -4  -7 16363.5 1009.67   2
   0   4   8 970.992 273.742   2
   0  -4   8 513.948 170.829   3
   0  -4   8 1052.91 268.842   1
   0  -4  -8 372.021 217.049   2
   0   4   9 21249.1 1213.35   2
   0  -4  -9 22275.5 1276.50   2
   0  -4   9 22603.7 1071.42   3
   0  -4   9 24164.0 1130.75   1
   0   4  10 1334.52 322.747   2
   0  -4  10 1373.94 283.521   3
   0  -4  10 1750.13 370.092   1
   0  -4 -10 1294.51 370.366   2
   0  -4  11 30619.7 1244.06   3
   0  -4 -11 32656.0 1594.63   2
   0   4  11 33426.3 1544.51   2
   0  -4  11 34610.3 1446.77   1
   0  -4  12-152.776 196.483   3
   0   4  12 74.0374 193.728   2
   0  -4 -12-68.4155 278.054   2
   0  -4  12-25.9512 178.027   1
   0  -4  13 585.453 182.193   3
   0  -4 -13 800.493 321.145   2
   0  -4  13 714.562 245.843   1
   0  -4  14 5075.23 492.101   3
   0  -4 -14 7020.86 731.902   1
   0  -4 -14 5438.55 730.454   2
   0  -4  15 13635.6 796.589   3
   0  -4 -15 15240.0 1061.94   1
   0  -4 -15 13109.2 1147.67   2
   0  -4 -16 22474.6 1341.11   1
   0  -4 -16 21855.8 1458.43   2
   0  -4 -17 22343.9 1502.34   2
   0  -4 -17 21309.3 1349.62   1
   0  -4  18 9595.96 637.457   3
   0  -4 -18 7131.41 591.678   3
   0  -4 -18 10219.1 1093.58   2
   0  -4 -18 10255.8 1031.09   1
   0  -4  19 14748.0 757.533   3
   0  -4 -19 15824.0 1292.85   1
   0  -4 -19 16325.3 1333.75   2
   0  -4 -20 1674.87 542.064   2
   0  -4 -20 2092.03 527.758   1
   0  -4 -21-1.97012 420.130   1
   0  -4 -21 64.1060 406.045   2
   0  -4 -22 1886.11 519.295   1
   0  -4 -22 2851.69 640.532   2
   0  -4 -23 1813.39 582.511   2
   0  -4 -23 2413.95 628.306   1
   0  -4 -24-0.72739 380.864   1
   0  -4 -24 52.9732 381.144   2
   0  -4 -25 500.423 474.718   2
   0  -4 -25 49.7359 360.236   1
   0  -4 -26 3579.70 779.444   1
   0  -5   0 165.317 168.141   2
   0  -5   1 45113.1 1321.12   2
   0  -5  -1 46829.4 1492.92   2
   0  -5   2 9112.02 550.460   2
   0  -5  -2 9174.22 684.168   2
   0  -5  -3 4201.78 535.100   3
   0  -5   3 3855.82 511.639   3
   0  -5   3 3953.72 332.028   2
   0  -5  -3 3149.25 452.766   2
   0  -5   4 2717.40 267.068   2
   0  -5  -4 2806.24 453.414   3
   0  -5   4 3458.51 505.815   3
   0  -5  -4 2628.07 403.496   2
   0  -5   5 54913.8 1072.66   2
   0  -5  -5 59220.2 1915.26   2
   0  -5   5 57473.6 1955.12   3
   0  -5  -6 343.831 257.825   3
   0  -5   6 670.670 307.962   3
   0  -5   6 386.581 110.390   2
   0  -5  -6 251.413 240.524   2
   0  -5   7 46291.7 1741.77   3
   0  -5  -7 46910.6 1750.42   3
   0   5   7 44812.5 1669.20   2
   0  -5  -7 45755.0 1784.69   2
   0  -5   7 46564.8 651.573   2
   0  -5   8 484.831 241.007   3
   0   5   8 119.932 221.229   2
   0  -5  -8-155.839 236.926   3
   0  -5   8-72.7735 155.255   1
   0  -5  -8 50.8991 282.723   2
   0   5   9 1188.36 318.497   2
   0  -5  -9 895.722 289.695   3
   0  -5   9 788.381 282.105   3
   0  -5  -9 989.901 308.589   2
   0  -5   9 1419.85 348.546   1
   0   5  10 1787.10 421.140   2
   0  -5 -10 2198.77 376.888   3
   0  -5  10 2103.25 393.934   3
   0  -5 -10 1975.80 422.644   2
   0  -5  10 2226.05 409.559   1
   0  -5  11 342.766 216.839   3
   0  -5 -11 916.269 322.737   3
   0  -5 -11 896.908 337.832   2
   0  -5  11 864.210 281.279   1
   0  -5 -12-262.882 257.497   3
   0  -5  12-434.283 277.553   3
   0  -5 -12 238.554 312.575   2
   0  -5  13-57.8530 250.993   3
   0  -5 -13 209.631 192.819   3
   0  -5 -13 384.191 316.663   2
   0  -5  14 80.8726 226.888   3
   0  -5 -14 26.4817 218.090   3
   0  -5 -14-66.9189 320.274   2
   0  -5  15-19.2033 238.222   3
   0  -5 -15 43.4489 260.296   3
   0  -5 -15-430.802 331.483   2
   0  -5 -16-178.242 254.806   3
   0  -5  16 91.7352 180.982   3
   0  -5 -16 616.113 339.072   1
   0  -5 -16 541.642 292.416   2
   0  -5  17 543.844 194.502   3
   0  -5 -17 222.944 184.078   3
   0  -5 -17 219.275 321.753   1
   0  -5 -17 289.769 283.650   2
   0  -5  18 419.758 218.900   3
   0  -5 -18 182.731 340.025   2
   0  -5 -18 707.028 395.675   1
   0  -5 -19-438.606 380.612   2
   0  -5 -19-78.1765 305.191   1
   0  -5 -20 3102.43 631.602   1
   0  -5 -20 2523.53 709.075   2
   0  -5 -21 2997.45 773.484   2
   0  -5 -21 1672.54 521.072   1
   0  -5 -22 693.512 466.357   2
   0  -5 -22-269.567 454.263   1
   0  -5 -23 6384.77 988.817   2
   0  -5 -23 4571.35 778.639   1
   0  -5 -24 291.632 408.933   1
   0  -5 -25 1296.96 600.307   1
   0  -5 -26 46.2621 424.684   1
   0  -6   0 127903. 2556.40   2
   0  -6   0 140563. 3368.15   3
   0  -6   1 723.345 364.815   3
   0  -6  -1 868.715 442.947   3
   0  -6  -1 639.629 261.653   2
   0  -6   1 58.2860 146.911   2
   0  -6  -2 8434.13 850.089   3
   0  -6  -2 7394.89 691.418   2
   0  -6   2 7472.66 572.138   2
   0  -6   2 8063.69 828.346   3
   0  -6  -3 207.862 226.800   3
   0  -6   3 342.668 284.293   3
   0  -6  -3 398.724 236.491   2
   0  -6   3 473.322 156.834   2
   0  -6   4 32269.5 1627.59   3
   0  -6   4 29392.6 978.243   2
   0  -6  -4 33736.2 1638.83   3
   0  -6  -4 29340.2 1435.15   2
   0  -6   5 3521.72 324.772   2
   0  -6  -5 2949.17 518.636   2
   0  -6   6 28053.3 751.439   2
   0  -6  -6 26799.5 1491.58   2
   0  -6   7 486.188 111.012   2
   0  -6  -7-27.5913 218.304   2
   0  -6  -8 6804.00 770.829   2
   0  -6   8 8964.53 794.622   1
   0  -6  -9 14461.0 1157.17   2
   0  -6 -10 819.810 413.694   2
   0  -6 -11 935.854 382.739   2
   0  -6 -12 2123.24 518.094   2
   0  -6 -13 9522.97 1003.59   2
   0  -6 -14 24.9903 300.711   2
   0  -6 -15 321.401 391.898   2
   0  -6 -16 2207.81 574.316   2
   0  -6 -17 2396.56 613.243   1
   0  -6 -17 1501.13 474.917   2
   0  -6 -18-198.090 355.559   2
   0  -6 -18 864.588 462.239   1
   0  -6 -19 112.970 391.229   2
   0  -6 -19 520.870 382.658   1
   0  -6 -20 6554.22 921.442   1
   0  -6 -20 8633.91 1117.54   2
   0  -6 -21-84.8378 352.795   2
   0  -6 -21 225.933 376.473   1
   0  -6 -22 1509.96 504.947   1
   0  -6 -23-565.201 561.676   1
   0  -6 -24 242.344 465.782   1
   0  -6 -25 262.882 474.434   1
   0  -7   0 458.969 288.074   2
   0  -7  -1 49377.8 1816.44   2
   0  -7   1 50758.8 1659.60   2
   0  -7  -2 939.652 316.727   2
   0  -7   2 856.014 274.707   2
   0  -7   3 1186.43 263.049   2
   0  -7  -3 667.005 266.242   2
   0  -7   4 11985.0 676.298   2
   0  -7  -4 9567.87 896.349   2
   0  -7  -5 6865.88 763.487   2
   0  -7   5 6771.40 482.814   2
   0  -7  -6-156.786 325.596   2
   0  -7   6 102.864 117.255   2
   0  -7   7-2.86869 89.8600   2
   0  -7  -7-346.438 396.259   2
   0  -7  -8 6115.14 826.575   2
   0  -7  -9 402.641 290.272   2
   0  -7 -10 2381.83 531.865   2
   0  -7 -11-156.983 309.774   2
   0  -7 -12 1339.54 432.065   2
   0  -7 -13-493.482 390.253   2
   0  -7 -14 2935.97 625.243   2
   0  -7 -15 1522.42 557.946   2
   0  -7 -16 2666.64 680.021   2
   0  -7 -17 1696.44 577.164   1
   0  -7 -17 99.3127 355.200   2
   0  -7 -18 577.951 474.271   2
   0  -7 -18 452.952 486.484   1
   0  -7 -19-598.883 475.905   2
   0  -7 -19 559.737 493.307   1
   0  -7 -20 1914.90 560.576   1
   0  -7 -21-105.188 391.329   1
   0  -7 -22 913.800 467.414   1
   0  -8   0 874.620 305.783   2
   0  -8   1 2629.80 458.916   2
   0  -8  -1 2009.52 424.326   2
   0  -8  -2 28.2672 270.957   2
   0  -8   2 535.062 264.912   2
   0  -8  -3 669.858 313.744   2
   0  -8   3 2149.62 373.859   2
   0  -8   4 1152.67 288.703   2
   0  -8  -4 8.80189 255.434   2
   0  -8  -5 216.929 257.226   2
   0  -8   5-72.0110 181.772   2
   0  -8   6 672.398 164.986   2
   0  -8  -6 584.844 321.915   2
   0  -8  -7 1011.07 277.643   2
   0  -8  -8-256.391 391.538   2
   0  -8  -9 500.051 344.646   2
   0  -8 -10-404.041 400.683   2
   0  -8 -11 6131.34 879.538   2
   0  -8 -12-533.360 414.047   2
   0  -8 -13 129.437 473.937   2
   0  -8 -14-607.510 447.335   2
   0  -8 -15 1107.67 551.722   2
   0  -8 -16 116.321 362.613   2
   0  -8 -17 6661.51 1038.00   2
   0  -8 -18 1544.76 602.657   1
   0  -9   0 529.706 371.337   2
   0  -9   1 757.127 295.929   2
   0  -9  -1 916.474 413.854   2
   0  -9  -2 149.184 296.097   2
   0  -9  -3 672.826 365.389   2
   0  -9  -4 1417.67 425.395   2
   0  -9  -5-482.982 392.999   2
   0  -9  -6 1952.20 503.000   2
   0  -9  -7 142.673 318.219   2
   0  -9  -8-507.744 422.297   2
   0  -9  -9 178.504 408.629   2
   0  -9 -10 3244.22 762.457   2
   0  -9 -11 3666.30 754.833   2
   0  -9 -12 10594.2 1278.36   2
   0  -9 -13 920.768 474.667   2
   0  -9 -14-21.8435 392.982   2
   0 -10  -5 2190.22 585.297   2
   0 -10  -6 195.690 337.023   2
   0 -10  -7 71.4683 370.009   2
   0 -10  -8 1153.08 507.043   2
   0 -10  -9 971.867 503.808   2
   0 -10 -10 1101.63 490.637   2
   0 -10 -11 3370.61 832.285   2
   1   0 -30-191.314 317.262   2
   1   0 -29-633.708 418.448   2
   1   0 -28 4455.72 766.706   2
   1   0 -27 10.7998 362.747   1
   1   0 -27-508.781 362.153   2
   1   0 -26 534.089 486.079   1
   1   0 -26-52.5827 365.370   2
   1   0 -25-48.0542 312.759   1
   1   0 -25-503.120 385.742   2
   1   0 -24 1139.81 449.903   1
   1   0 -24 122.891 273.672   2
   1   0 -23-16.0319 271.628   1
   1   0 -23 249.796 268.742   2
   1   0 -22 10096.1 1081.73   1
   1   0 -22 9396.24 917.473   2
   1   0 -21 224.742 284.897   2
   1   0 -21 663.495 407.973   1
   1   0 -20 11278.9 959.407   2
   1   0 -20 13133.0 1143.04   1
  -1   0  19 745.068 261.145   2
   1   0 -19 870.507 392.631   1
   1   0 -19 56.0481 211.796   2
  -1   0  18 36474.7 1539.20   2
   1   0 -18 34133.5 1555.07   2
   1   0 -18 37146.1 1787.09   1
   1   0 -17 68.3516 209.698   2
   1   0 -17 731.329 340.933   1
  -1   0  17 586.105 276.799   2
   1   0 -16 2057.45 388.405   2
  -1   0  16 2179.10 402.897   2
   1   0 -16 2614.56 510.088   1
   1   0 -15 906.232 323.928   2
  -1   0  15 818.231 317.081   2
   1   0 -15 845.024 408.383   1
  -1   0  14 99140.3 2233.41   2
   1   0 -14 100085. 2263.39   2
  -1   0  13 21.7661 135.550   2
   1   0 -13 474.745 236.127   2
  -1   0  12 103884. 2131.99   2
   1   0 -12 98206.9 2073.82   2
   1   0 -11-36.2150 121.127   2
  -1   0  11-90.3038 162.450   2
  -1   0  10 539.003 181.424   2
   1   0 -10 348.072 142.626   2
  -1   0   9-115.996 94.6800   2
   1   0  -9 304.776 171.591   2
  -1   0   9 215.622 179.756   1
   1   0  -8 183781. 2315.25   2
  -1   0   8 178775. 2698.64   1
   1   0  -7-32.3092 42.9537   3
   1   0  -7 86.4363 106.669   2
  -1   0   7 171.734 164.918   1
   1   0  -6 63334.3 714.915   3
   1   0  -6 64932.5 1186.49   2
   1   0  -5 285.778 82.4767   3
   1   0  -5 209.158 121.102   2
   1   0  -4 10593.9 316.489   3
   1   0  -4 11118.0 408.470   2
   1   0   3-53.8062 40.6625   3
   1   0   3-9.42950 54.5185   1
  -1   0  -4 8366.61 347.382   2
   1   0   4 8145.45 397.936   1
  -1   0  -5-50.3445 83.5028   2
   1   0   5 104.151 98.8866   1
  -1   0  -6 34812.0 856.412   2
   1   0   6 35073.9 871.617   2
   1   0   6 34022.7 1035.46   1
   1   0   7-39.4193 101.603   1
  -1   0  -7 33.8344 86.0493   2
  -1   0  -8 233069. 2619.47   2
   1   0   8 233011. 2589.48   2
   1   0   8 236790. 3181.57   1
   1   0   9 495.875 183.865   2
  -1   0  -9 79.1636 115.027   2
   1   0   9 244.922 190.306   1
  -1   0 -10 81482.4 1722.74   2
   1   0  10 79495.9 1707.24   2
   1   0  10 85224.8 2152.75   1
   1   0  11 8.61329 104.613   2
   1   0  11 192.680 206.193   1
  -1   0 -11-26.6778 122.931   2
   1   0  12 3074.49 378.009   2
  -1   0 -12 2638.44 415.940   1
  -1   0 -12 2843.09 360.987   2
   1   0  12 2965.62 490.627   1
   1   0  13-1.09870 129.314   2
  -1   0 -13 94.5250 174.549   1
   1   0  13 178.083 201.266   1
  -1   0 -13 0.27067 146.142   2
   1   0  14 8879.91 686.279   2
  -1   0 -14 9313.28 804.155   1
  -1   0 -14 8106.00 656.177   2
   1   0  14 10404.5 874.486   1
   1   0  15-57.7316 159.772   2
   1   0  15 361.651 286.843   1
  -1   0 -15 180.525 208.572   1
  -1   0 -15-3.79448 198.699   2
   1   0  16 12982.3 875.214   2
  -1   0 -16 14565.5 1058.90   1
   1   0  16 14827.8 1122.61   1
  -1   0 -16 13092.0 880.256   2
   1   0  17-105.763 199.380   2
  -1   0 -17-345.590 256.205   2
  -1   0 -17 292.363 226.162   1
   1   0  18 1393.96 349.409   2
  -1   0 -18 1483.68 417.363   1
  -1   0 -18 1565.24 361.438   2
   1   0  19-387.546 241.517   2
  -1   0 -19 70.1124 257.875   2
  -1   0 -20 22893.3 1305.92   2
  -1   0 -20 24628.0 1552.23   1
  -1   0 -21 180.065 220.741   2
  -1   0 -21 877.077 492.465   1
  -1   0 -22 744.118 308.309   2
  -1   0 -22 797.786 405.996   1
  -1   0 -23-278.617 275.909   2
  -1   0 -23-534.311 447.648   1
  -1   0 -24 49.5018 277.098   2
  -1   0 -24 150.596 297.217   1
  -1   0 -25 489.612 386.184   2
  -1   0 -25 222.111 306.945   1
  -1   0 -26 9760.23 1010.56   2
  -1   0 -26 10802.5 1207.37   1
  -1   0 -27 772.749 410.101   2
  -1   0 -27 774.706 493.958   1
  -1   0 -28-90.3258 292.256   2
  -1   0 -29-99.9407 351.733   2
   1  -1 -29 853.958 448.867   2
   1   1 -28 612.560 416.387   2
   1  -1 -28 48.5913 333.621   2
   1  -1 -27 1493.78 529.196   1
   1   1 -27 1923.31 542.779   1
   1   1 -27 1858.90 487.706   2
   1  -1 -27 1819.54 534.858   2
   1   1 -26 334.033 286.181   2
   1   1 -26 334.721 371.384   1
   1  -1 -26 1335.95 550.969   1
   1  -1 -26 319.890 405.431   2
   1   1 -25 6507.53 772.728   2
   1  -1 -25 5899.52 821.201   2
   1  -1 -25 5208.24 890.869   1
   1   1 -25 8448.88 1067.89   1
   1  -1 -24 2496.29 585.670   2
   1   1 -24 2901.09 530.850   2
   1   1 -24 2954.55 669.108   1
   1  -1 -24 3571.94 690.376   1
   1   1 -23 135.401 296.867   1
   1  -1 -23 1309.16 524.717   1
   1  -1 -23 828.831 424.147   2
   1   1 -23-131.988 278.078   2
   1   1 -22-817.271 454.290   1
   1  -1 -22-108.671 262.360   2
   1   1 -22-130.239 225.565   2
  -1  -1  21 1614.20 377.906   2
   1  -1 -21 1553.58 421.861   2
   1  -1 -21 1724.52 483.237   1
   1   1 -21 1870.31 495.192   1
   1   1 -21 1538.85 337.989   2
  -1  -1  20-375.894 216.915   2
   1   1 -20 132.946 212.949   2
   1  -1 -20 167.574 252.854   2
   1  -1 -20-67.8358 342.615   1
   1   1 -20 52.9151 268.278   1
  -1  -1  19 10822.4 827.986   2
   1  -1 -19 11080.3 1014.54   1
   1   1 -19 10049.4 1010.85   1
   1   1 -19 9484.52 833.505   2
   1  -1 -19 11259.1 959.924   2
  -1  -1  18 1951.52 383.157   2
  -1   1  18 1811.55 396.103   2
   1  -1 -18 2252.87 473.350   2
   1   1 -18 1886.92 479.080   1
   1  -1 -18 1330.06 375.004   1
   1   1 -18 1530.47 342.330   2
  -1   1  17 7705.22 749.552   2
  -1  -1  17 8558.33 689.576   2
   1   1 -17 8175.47 701.674   2
   1  -1 -17 8353.98 842.482   1
   1  -1 -17 8661.54 811.720   2
   1   1 -17 9025.17 916.578   1
  -1  -1  16 21437.3 1032.59   2
  -1   1  16 21882.1 1196.32   2
  -1  -1  16 22746.6 1391.39   1
   1   1 -16 19908.6 1049.45   2
   1  -1 -16 20996.5 1207.68   2
   1   1 -16 22057.9 1352.09   1
   1  -1 -16 22036.6 1324.77   1
  -1  -1  15 24010.3 1053.76   2
  -1   1  15 24432.5 1221.83   2
   1  -1 -15 23534.1 1241.89   2
   1  -1 -15 23796.0 1319.96   1
   1   1 -15 22289.4 1085.32   2
  -1  -1  15 25369.8 1442.92   1
  -1  -1  14 22216.0 990.625   2
  -1   1  14 22232.0 1140.15   2
   1  -1 -14 21513.2 1208.55   1
   1  -1 -14 21888.0 1145.37   2
   1   1 -14 20919.4 982.532   2
  -1  -1  14 23966.1 1352.92   1
   1  -1 -13 43564.1 569.006   3
  -1   1  13 44206.8 1528.82   2
   1  -1 -13 42451.8 624.035   3
  -1  -1  13 43438.0 1329.91   2
   1  -1 -13 41554.4 1531.15   2
   1   1 -13 42655.8 1335.65   2
  -1  -1  12 86.3781 60.4099   3
   1  -1 -12 4.31941 50.8046   3
  -1  -1  12-23.8618 144.722   2
   1   1 -12 41.9045 118.415   2
   1  -1 -12 161.893 203.482   2
  -1   1  12-10.2961 147.993   2
  -1  -1  12 151.208 161.284   1
   1  -1 -11 3866.74 217.163   3
  -1  -1  11 3996.55 367.910   2
  -1  -1  11 3419.16 219.064   3
   1   1 -11 4163.97 390.222   2
   1  -1 -11 4435.03 466.732   2
  -1  -1  11 4937.61 597.021   1
  -1  -1  10 21771.7 785.576   2
   1   1 -10 23186.8 547.125   3
  -1  -1  10 21492.0 550.016   3
   1  -1 -10 21235.8 984.180   2
  -1  -1  10 24578.9 1166.56   1
   1   1 -10 21312.2 801.328   2
  -1  -1   9 9097.46 368.055   3
   1   1  -9 10315.9 368.415   3
  -1  -1   9 9981.18 726.103   1
  -1  -1   9 9720.62 497.056   2
   1  -1  -9 9146.81 629.236   2
   1   1  -9 8922.77 503.468   2
   1   1  -8 1234.91 137.773   3
  -1  -1   8 1383.02 152.779   3
   1   1  -8 1169.00 184.613   2
   1  -1  -8 1419.93 243.843   2
  -1  -1   8 1216.07 178.775   2
  -1  -1   8 1351.57 254.254   1
   1   1  -7 2802.43 208.003   3
  -1  -1   7 2903.56 212.138   3
  -1  -1   7 2385.51 212.605   2
  -1  -1   7 2970.59 341.478   1
   1  -1  -7 2875.82 321.667   2
   1   1  -7 2732.40 243.075   2
   1   1  -6 81448.9 1054.96   3
  -1  -1   6 77531.5 1061.78   3
   1   1  -6 79379.7 1107.54   2
  -1  -1   6 76666.9 1070.43   2
  -1  -1   6 81697.8 1647.44   1
  -1  -1   5 173.656 67.1268   3
   1   1  -5 220.621 65.2465   3
  -1  -1   5 270.090 73.8113   2
   1   1  -5 227.995 72.9350   2
  -1  -1   5 293.444 122.214   1
   1  -1  -5 286.906 121.824   2
   1   1  -4 80873.9 1073.51   3
  -1  -1   4 79173.6 1317.29   1
  -1  -1   4 76788.4 872.460   2
   1   1  -4 76141.6 900.617   2
   1  -1  -4 76508.6 1298.29   2
   1   1  -3 431.955 115.712   3
   1  -1  -3 363.490 102.210   2
  -1  -1   3 270.415 80.4403   1
   1   1  -2 24272.0 606.307   3
   1  -1  -2 24708.8 582.862   2
   1   1   2 45766.9 815.548   3
   1   1   3 202180. 1721.28   3
  -1  -1  -3 204228. 1935.21   2
  -1   1  -4 247473. 1321.07   2
   1   1   4 239553. 1851.10   3
  -1  -1  -4 244380. 2299.74   2
  -1   1  -5 4269.32 223.698   2
  -1  -1  -5 3917.05 315.424   2
  -1  -1  -5 3903.82 238.815   3
   1   1   5 4051.28 233.435   3
  -1  -1  -5 4080.52 313.220   1
   1  -1   5 4367.76 324.407   1
  -1  -1  -6 56364.5 876.898   3
   1   1   6 56460.4 878.466   3
   1  -1   6 56966.4 892.615   2
  -1   1  -6 59786.4 930.493   2
  -1  -1  -6 53232.8 1232.86   2
   1  -1   6 55368.6 1245.89   1
  -1  -1  -6 55953.6 1268.59   1
   1  -1   7 105138. 1359.04   2
  -1   1  -7 108603. 1394.75   2
   1   1   7 104179. 1190.82   3
  -1  -1  -7 98193.1 1800.91   2
  -1  -1  -7 104388. 1172.91   3
   1  -1   7 102619. 1821.65   1
  -1  -1  -7 99906.6 1852.52   1
   1  -1   8 150131. 1774.24   2
  -1  -1  -8 153842. 1406.53   3
  -1  -1  -8 148196. 2321.74   2
   1   1   8 149582. 1405.52   3
  -1   1  -8 155736. 1819.65   2
  -1  -1  -8 148395. 2412.86   1
   1  -1   8 150837. 2386.45   1
   1  -1   9 33886.8 929.687   2
  -1   1  -9 35122.0 930.615   2
  -1  -1  -9 33666.0 1200.44   2
  -1  -1  -9 35622.8 662.403   3
   1  -1   9 35651.3 675.885   3
  -1  -1  -9 34895.3 1236.01   1
   1  -1   9 36001.9 1253.45   1
   1  -1  10 522.250 87.4486   3
  -1  -1 -10 502.020 96.7974   3
   1   1  10 386.866 180.975   2
   1  -1  10 487.963 138.562   2
  -1  -1 -10 248.667 192.149   1
  -1   1 -10 351.769 130.169   2
   1  -1  10 578.866 247.378   1
  -1  -1 -10 304.994 168.010   2
  -1  -1 -11 3232.15 191.602   3
   1  -1  11 3260.53 342.426   2
   1   1  11 3450.61 392.431   2
   1  -1  11 3257.56 188.229   3
  -1  -1 -11 3542.69 436.390   1
   1  -1  11 3524.46 482.465   1
  -1   1 -11 3256.32 331.729   2
  -1  -1 -11 3781.94 429.229   2
  -1  -1 -12 912.808 93.0899   3
   1  -1  12 1088.40 94.7813   3
   1   1  12 1245.17 252.340   2
   1  -1  12 937.383 198.883   2
   1  -1  12 1412.29 342.237   1
  -1   1 -12 1057.89 185.963   2
  -1  -1 -12 971.533 208.757   2
  -1  -1 -12 1062.01 277.305   1
   1  -1  13 36753.4 1218.07   2
   1   1  13 37970.8 1467.59   2
  -1  -1 -13 37396.8 1428.83   2
  -1   1 -13 38286.4 1240.25   2
  -1  -1 -13 39843.9 1555.75   1
   1  -1  13 40785.8 1684.11   1
   1  -1  14 1192.92 270.413   2
   1   1  14 1310.52 300.155   2
  -1   1 -14 1433.64 358.408   1
  -1   1 -14 907.850 246.608   2
   1  -1  14 1074.09 372.582   1
  -1  -1 -14 907.697 308.179   2
  -1  -1 -14 1822.74 424.018   1
   1   1  15 42065.3 1624.80   2
   1  -1  15 41311.4 1383.12   2
  -1  -1 -15 41098.2 1596.93   2
  -1   1 -15 42559.0 1793.80   1
   1  -1  15 44942.2 1918.55   1
  -1   1 -15 42245.8 1419.79   2
  -1  -1 -15 42006.1 1728.83   1
   1  -1  16 347.103 169.572   2
   1   1  16 181.685 171.760   2
  -1   1 -16 448.681 243.258   2
   1  -1  16 642.751 324.284   1
  -1   1 -16 567.041 307.451   1
  -1  -1 -16 563.641 231.490   2
  -1  -1 -16 1097.71 425.445   1
   1   1  17 4964.26 589.594   2
   1  -1  17 4132.15 487.854   2
  -1   1 -17 3802.40 612.144   1
  -1  -1 -17 4451.13 624.963   1
  -1  -1 -17 3895.55 550.609   2
  -1   1 -17 4040.33 508.176   2
   1   1  18 1084.89 337.049   2
   1  -1  18 926.158 271.249   2
  -1  -1 -18 542.007 272.807   2
  -1   1 -18 1269.06 314.414   2
  -1  -1 -18 1476.70 383.407   1
  -1   1 -18 996.963 320.396   1
   1  -1  19 8871.06 760.647   2
  -1   1 -19 9350.89 801.084   2
  -1   1 -19 9792.22 1024.86   1
  -1  -1 -19 10467.8 969.502   1
  -1  -1 -19 10100.8 934.868   2
   1  -1  20 2410.25 423.883   2
  -1   1 -20 3481.24 509.856   2
  -1  -1 -20 2557.64 491.346   2
  -1   1 -20 3065.34 580.229   1
  -1  -1 -20 3644.47 593.289   1
  -1   1 -21-126.723 310.617   1
  -1  -1 -21 61.5420 302.660   1
  -1  -1 -21-111.834 252.295   2
  -1   1 -21-206.385 269.580   2
  -1  -1 -22 1047.72 460.493   1
  -1   1 -22 489.125 253.399   2
  -1   1 -22 794.979 356.055   1
  -1  -1 -22 597.114 348.235   2
  -1   1 -23 110.865 347.993   1
  -1  -1 -23 933.448 392.483   1
  -1   1 -23 179.046 249.087   2
  -1  -1 -23 387.988 343.412   2
  -1   1 -24 3366.38 656.619   1
  -1  -1 -24 4715.74 781.231   1
  -1  -1 -24 3987.84 722.476   2
  -1   1 -24 3710.84 577.459   2
  -1   1 -25-253.709 306.990   2
  -1  -1 -25 400.293 386.618   2
  -1   1 -25-105.752 502.671   1
  -1  -1 -25-735.766 460.191   1
  -1   1 -26-139.590 248.193   2
  -1  -1 -26-188.620 379.251   1
  -1  -1 -26-186.537 315.171   2
  -1   1 -27 278.508 283.118   2
  -1  -1 -27 438.204 357.697   2
  -1  -1 -28 557.594 426.315   2
  -1  -1 -29 783.090 406.710   2
   1  -2 -28 1174.02 535.541   2
   1  -2 -27 1441.00 590.609   1
   1  -2 -27 1633.55 595.539   2
   1   2 -26-76.4456 479.997   1
   1   2 -26 1105.82 428.091   2
   1  -2 -26 1093.49 463.711   1
   1  -2 -26 1052.41 424.969   2
   1  -2 -25 1988.92 595.091   1
   1   2 -25 2137.55 503.508   2
   1   2 -25 2526.28 616.509   1
   1  -2 -25 2923.93 667.126   2
   1   2 -24 2865.15 535.665   2
   1   2 -24 2090.31 573.900   1
   1  -2 -24 1502.17 479.126   1
   1  -2 -24 3261.12 665.365   2
   1   2 -23 176.014 273.984   2
   1  -2 -23 265.017 299.911   1
   1   2 -23 284.357 419.973   1
   1  -2 -23 143.577 277.139   2
  -1  -2  22 1089.80 288.166   2
   1  -2 -22 1933.20 516.982   2
   1   2 -22 2011.09 463.266   2
   1  -2 -22 1520.49 505.880   1
   1   2 -22 1406.39 441.571   1
  -1  -2  21 722.595 252.410   2
   1   2 -21 618.415 337.698   1
   1  -2 -21-74.3467 274.677   1
   1   2 -21 1116.64 367.498   2
   1  -2 -21 152.120 260.716   2
  -1  -2  20 19103.8 1040.57   2
   1   2 -20 18216.0 1442.11   1
   1  -2 -20 19903.3 1349.95   2
   1  -2 -20 20021.2 1422.53   1
   1   2 -20 19034.4 1120.40   2
  -1  -2  19 2965.89 421.152   2
   1  -2 -19 3510.53 595.743   2
   1   2 -19 2932.51 562.183   1
   1  -2 -19 2909.99 576.448   1
   1   2 -19 3452.75 468.630   2
  -1  -2  18 1386.16 311.849   2
   1  -2 -18 1072.10 412.162   2
   1   2 -18 1154.33 297.912   2
   1   2 -18 677.259 308.717   1
   1  -2 -18 1271.04 401.818   1
  -1  -2  17 3230.90 216.485   3
  -1  -2  17 4199.75 464.431   2
   1  -2 -17 3478.17 212.915   3
   1   2 -17 3292.98 578.714   1
   1  -2 -17 3501.30 591.135   2
   1  -2 -17 3079.33 532.514   1
   1   2 -17 3053.31 433.448   2
   1  -2 -16 27022.7 674.534   3
  -1   2  16 28696.4 1452.18   2
  -1  -2  16 26379.0 676.381   3
  -1  -2  16 27855.1 1105.14   2
   1  -2 -16 27008.2 1451.98   1
   1   2 -16 28127.5 1542.47   1
   1   2 -16 26166.9 1122.44   2
   1  -2 -16 27231.9 1439.70   2
  -1  -2  16 28860.4 1587.85   1
  -1  -2  15 4418.80 305.335   3
  -1   2  15 4991.51 614.922   2
  -1  -2  15 5238.93 466.938   2
   1  -2 -15 4932.02 307.967   3
   1  -2 -15 5068.79 624.428   2
   1   2 -15 5109.36 481.302   2
  -1  -2  15 5047.60 662.440   1
   1   2 -15 4892.79 636.446   1
   1  -2 -15 5304.27 657.017   1
  -1  -2  14 2749.69 252.857   3
   1  -2 -14 3192.46 263.033   3
  -1   2  14 2840.00 454.359   2
   1   2 -14 3028.15 357.119   2
  -1  -2  14 2956.19 333.900   2
  -1  -2  14 3296.77 522.629   1
   1  -2 -14 2833.53 470.666   1
   1  -2 -14 3138.45 463.257   2
   1   2 -14 2162.35 439.399   1
  -1  -2  13 12991.4 561.391   3
  -1  -2  13 13906.4 683.547   2
   1  -2 -13 14680.1 574.978   3
   1   2 -13 14407.8 715.281   2
  -1  -2  13 15385.1 1070.62   1
   1  -2 -13 14250.8 953.238   2
   1  -2 -13 14039.7 923.535   1
  -1  -2  12 837.949 160.501   3
   1  -2 -12 559.742 123.982   3
   1  -2 -12 423.743 191.890   2
  -1  -2  12 626.643 214.779   1
   1   2 -12 440.443 152.425   2
  -1  -2  12 598.878 155.504   2
   1  -2 -12 813.060 273.950   1
  -1  -2  11 4707.35 356.420   2
  -1  -2  11 4390.92 336.115   3
   1  -2 -11 4505.41 336.760   3
   1  -2 -11 4639.60 508.308   2
   1  -2 -11 5873.66 556.825   1
  -1  -2  11 5402.79 577.662   1
   1   2 -11 4924.83 374.351   2
   1  -2 -10 18485.0 671.794   3
  -1  -2  10 17283.0 662.313   3
   1  -2 -10 17589.6 959.019   2
  -1  -2  10 19204.9 1016.41   1
  -1  -2  10 18452.0 646.240   2
   1   2 -10 17472.3 647.457   2
   1   2  -9 82049.4 1466.76   3
  -1  -2   9 83133.1 1465.48   3
   1  -2  -9 84085.1 1469.43   3
  -1  -2   9 82927.8 1275.64   2
   1   2  -9 85353.3 1317.30   2
   1  -2  -9 78650.4 1968.71   2
  -1  -2   9 87902.3 2030.29   1
  -1  -2   8 1642.27 219.630   3
   1   2  -8 1651.51 219.886   3
  -1  -2   8 1561.19 169.897   2
   1  -2  -8 1672.67 300.918   2
  -1  -2   8 1624.94 252.635   1
   1   2  -8 1822.33 186.527   2
   1   2  -7 14955.7 630.596   3
  -1  -2   7 15153.8 628.884   3
   1  -2  -7 15453.9 784.689   2
  -1  -2   7 14925.8 463.876   2
  -1  -2   7 15529.2 751.643   1
   1   2  -6 4597.04 354.887   3
  -1  -2   6 4184.10 342.778   3
  -1  -2   6 4166.05 362.398   1
  -1  -2   6 3977.91 227.457   2
   1  -2  -6 4143.99 417.892   2
  -1  -2   5 9022.36 496.484   3
   1   2  -5 8690.04 499.910   3
   1  -2  -5 9156.02 546.665   2
  -1  -2   5 8839.59 323.979   2
  -1  -2   5 8816.21 502.227   1
   1  -2  -4 27698.8 910.582   2
   1   2  -4 30118.3 895.894   3
  -1  -2   4 28448.6 807.133   1
   1  -2  -3 52376.2 1170.48   2
   1   2  -3 56029.3 1216.62   3
   1   2  -2 22376.6 785.149   3
   1  -2  -2 23364.7 715.914   2
   1   2  -1 113601. 1744.12   3
  -1   2   1 113225. 1454.66   2
   1  -2  -1 118784. 1447.13   2
   1   2   0 37171.7 1015.96   3
  -1   2   0 37606.5 724.565   2
   1  -2   0 36101.0 711.646   2
  -1  -2  -1 24571.2 702.644   2
  -1   2  -1 25025.1 497.546   2
   1   2   1 25368.9 821.779   3
   1  -2   1 24749.2 500.604   2
   1   2   2 2934.69 315.290   3
  -1  -2  -2 2906.07 269.154   2
  -1  -2  -3 120421. 1770.90   2
   1   2   3 114528. 1768.61   3
   1   2   4 133588. 1878.96   3
  -1  -2  -4 129630. 1992.33   2
  -1  -2  -4 131838. 1847.13   3
  -1  -2  -5 6015.78 399.192   3
   1   2   5 5462.59 424.384   3
  -1  -2  -5 5732.50 464.211   2
  -1  -2  -6 22765.7 916.108   2
   1   2   6 21504.3 784.404   3
  -1  -2  -6 23985.7 776.810   3
   1  -2   6 23632.2 860.129   1
   1  -2   7 1739.57 220.080   3
   1   2   7 2148.38 256.690   3
  -1  -2  -7 2071.07 236.887   3
  -1   2  -7 2325.10 145.066   2
   1  -2   7 2256.90 297.644   1
  -1  -2  -7 1885.69 263.661   2
   1  -2   8 109560. 1700.31   3
   1   2   8 104170. 1666.35   3
  -1  -2  -8 107745. 2160.45   2
  -1  -2  -8 111174. 1660.15   3
  -1   2  -8 110033. 1158.90   2
  -1  -2  -8 107971. 1919.61   1
   1  -2   8 110705. 2071.48   1
   1  -2   9 3166.96 233.961   2
   1  -2   9 3131.44 291.648   3
  -1  -2  -9 2598.84 371.621   2
  -1   2  -9 3326.13 239.237   2
   1  -2   9 3230.05 407.930   1
  -1  -2  -9 3304.62 388.020   1
   1  -2  10 37898.5 863.871   2
   1  -2  10 39281.3 981.542   3
  -1  -2 -10 39126.7 1451.94   2
  -1  -2 -10 37716.6 1305.42   1
   1  -2  10 41245.0 1398.16   1
  -1   2 -10 39783.6 881.961   2
   1  -2  11 3255.91 285.161   2
   1  -2  11 3737.34 300.892   3
  -1  -2 -11 3716.71 299.971   3
  -1  -2 -11 3888.03 489.058   2
  -1   2 -11 3472.84 297.346   2
   1  -2  11 3049.50 410.101   1
  -1  -2 -11 3055.40 429.787   1
  -1  -2 -12 43882.5 974.775   3
   1  -2  12 41377.3 1061.01   2
   1   2  12 45419.2 1625.98   2
   1  -2  12 42315.1 974.416   3
  -1  -2 -12 43949.7 1628.03   2
  -1  -2 -12 41656.6 1536.49   1
   1  -2  12 44244.8 1618.06   1
  -1   2 -12 42313.0 1068.40   2
  -1  -2 -13 519.059 135.862   3
   1  -2  13 484.822 146.241   2
   1  -2  13 717.952 149.720   3
   1   2  13 885.069 281.574   2
  -1  -2 -13 505.197 242.889   2
  -1  -2 -13 597.697 195.815   1
  -1   2 -13 888.336 197.655   2
   1  -2  13 834.834 264.866   1
   1  -2  14 22494.9 649.971   3
  -1  -2 -14 21546.3 646.385   3
  -1  -2 -14 22426.9 1271.01   2
   1   2  14 21447.7 1234.75   2
   1  -2  14 21249.0 852.642   2
  -1   2 -14 21589.3 869.040   2
  -1  -2 -14 22632.3 1223.90   1
   1  -2  14 22968.0 1286.11   1
   1   2  15 26800.2 1371.28   2
  -1  -2 -15 26343.8 672.000   3
   1  -2  15 27162.9 684.915   3
   1  -2  15 25279.4 967.260   2
  -1  -2 -15 27339.9 1391.88   2
  -1  -2 -15 26497.5 1378.39   1
  -1   2 -15 27470.3 1026.26   2
   1  -2  15 29116.5 1523.61   1
   1  -2  16 296.437 135.951   2
   1  -2  16 257.644 88.3075   3
   1   2  16 159.666 257.471   2
  -1  -2 -16 369.676 100.133   3
  -1  -2 -16 342.915 253.313   2
  -1   2 -16 478.920 206.285   2
  -1  -2 -16 73.5845 231.451   1
   1  -2  17 636.926 154.264   2
   1  -2  17 267.631 59.8715   3
  -1  -2 -17 128.705 49.7421   3
  -1  -2 -17 404.754 242.073   2
  -1   2 -17 391.534 187.313   2
  -1  -2 -17 318.673 276.951   1
  -1  -2 -18 5801.73 730.721   1
  -1   2 -18 4983.50 524.982   2
  -1  -2 -18 5471.74 695.162   2
  -1   2 -19 35313.3 1390.76   2
  -1  -2 -19 34273.2 1740.65   2
  -1  -2 -19 34043.8 1719.27   1
  -1  -2 -20 197.328 277.480   2
  -1   2 -20-20.5561 177.717   2
  -1  -2 -21 4063.10 692.730   1
  -1   2 -21 3819.61 506.460   2
  -1  -2 -21 2816.32 598.090   2
  -1  -2 -22 443.141 419.481   2
  -1   2 -22-166.371 232.363   2
  -1  -2 -22 448.381 328.432   1
  -1   2 -23 2553.92 460.743   2
  -1  -2 -23 2456.26 569.600   1
  -1  -2 -23 2798.25 624.968   2
  -1  -2 -24 880.774 436.973   2
  -1  -2 -24 903.490 452.891   1
  -1   2 -24 476.222 253.352   2
  -1   2 -25 2754.86 469.129   2
  -1  -2 -25 3763.94 704.520   1
  -1  -2 -25 3605.43 692.685   2
  -1  -2 -26 437.779 329.671   1
  -1  -2 -26-145.537 404.112   2
  -1  -2 -27 2243.91 623.107   2
  -1  -2 -27 2361.20 635.588   1
  -1  -2 -28 1538.59 582.529   2
   1  -3 -27-102.201 422.377   1
   1  -3 -27 1559.90 559.586   2
   1  -3 -26 30.2532 416.645   1
   1  -3 -26 665.124 481.590   2
   1  -3 -25 200.074 347.316   1
   1  -3 -25 485.281 478.108   2
   1  -3 -24 10747.8 1202.50   1
   1  -3 -24 11930.0 1252.78   2
   1  -3 -23 2741.16 567.265   1
   1   3 -23 2708.72 496.647   2
   1  -3 -23 2435.56 659.179   2
   1   3 -22 584.838 226.731   2
   1  -3 -22 34.8888 312.464   2
   1  -3 -22-139.416 468.393   1
  -1  -3  21 213.222 219.997   2
   1   3 -21 368.988 265.447   2
   1  -3 -21-153.674 346.900   1
  -1  -3  20 18081.4 957.467   2
   1  -3 -20 17259.3 577.036   3
  -1  -3  20 15804.6 568.726   3
   1  -3 -20 19816.9 1441.01   1
   1   3 -20 18853.2 1056.97   2
   1  -3 -20 20183.9 1459.25   2
  -1  -3  19 1430.07 303.465   2
   1  -3 -19 1343.05 213.607   3
  -1  -3  19 1046.25 186.649   3
   1  -3 -19 1597.79 493.301   1
   1   3 -19 1376.74 289.586   2
   1  -3 -19 1560.29 455.704   2
   1  -3 -18 2230.05 285.094   3
  -1  -3  18 2258.17 328.721   2
  -1  -3  18 2014.74 250.779   3
   1   3 -18 2081.11 373.723   2
   1  -3 -18 2929.04 562.616   2
   1  -3 -18 3205.49 573.595   1
  -1  -3  17 971.833 213.711   2
  -1  -3  17 872.382 179.464   3
   1  -3 -17 648.791 167.635   3
   1  -3 -17 1029.32 403.524   2
   1  -3 -17 866.058 334.254   1
   1   3 -17 836.979 260.851   2
   1  -3 -16-326.269 226.203   3
  -1  -3  16 30.7913 116.360   3
   1   3 -16-105.868 182.149   2
   1  -3 -16-484.000 436.367   2
  -1  -3  16 54.1655 155.197   2
   1  -3 -16 327.257 312.487   1
   1  -3 -15 68.3582 133.717   3
  -1  -3  15-159.413 166.412   3
  -1  -3  15-101.623 286.699   1
   1  -3 -15-609.202 394.089   2
   1   3 -15-73.5176 142.496   2
   1  -3 -15 298.808 307.488   1
  -1  -3  15-104.799 134.157   2
   1  -3 -14 3102.86 352.173   3
  -1  -3  14 2696.82 320.716   3
  -1   3  14 3030.87 481.672   2
   1   3 -14 2101.04 304.510   2
   1  -3 -14 3228.64 491.081   1
  -1  -3  14 2748.19 292.215   2
  -1  -3  14 2885.77 505.290   1
   1  -3 -14 2527.74 449.150   2
  -1  -3  13 8730.58 484.558   2
  -1  -3  13 8862.96 571.827   3
  -1   3  13 8781.47 787.951   2
   1  -3 -13 9348.02 571.819   3
  -1  -3  13 9623.50 837.415   1
   1  -3 -13 8529.89 786.550   2
  -1  -3  12 62.2707 119.819   3
   1  -3 -12 382.482 143.841   3
  -1  -3  12 445.088 193.410   1
  -1  -3  12 344.858 121.300   2
   1  -3 -12-111.326 259.740   2
   1  -3 -11 3741.62 393.794   3
  -1  -3  11 3722.87 380.343   3
   1  -3 -11 4106.95 518.719   2
  -1  -3  11 3990.94 474.121   1
  -1  -3  11 3993.13 300.350   2
   1  -3 -10 244.706 141.292   3
  -1  -3  10 495.867 140.994   3
   1  -3 -10 87.2715 198.027   2
  -1  -3  10 338.134 94.2376   2
  -1  -3  10 217.241 145.887   1
   1  -3  -9 2361.00 328.528   3
  -1  -3   9 2012.75 283.577   3
  -1  -3   9 2262.89 328.231   1
   1  -3  -9 2338.36 438.211   2
  -1  -3   9 1853.66 175.537   2
   1  -3  -8 207112. 2868.03   3
  -1  -3   8 208303. 2780.39   3
   1  -3  -8 208112. 3317.93   2
  -1  -3   8 212829. 2991.14   1
  -1  -3   8 206156. 1686.91   2
  -1  -3   7 10101.7 630.225   3
   1  -3  -7 11101.7 675.594   3
   1   3  -7 10010.2 652.470   3
   1  -3  -7 10921.3 756.610   2
  -1  -3   7 9977.89 364.739   2
  -1  -3   7 10745.6 639.394   1
   1  -3  -6 61398.2 1564.66   3
   1  -3  -6 57841.9 1632.03   2
  -1  -3   6 61490.4 1523.49   3
   1   3  -6 59092.2 1538.55   3
  -1  -3   6 61740.5 1435.59   1
  -1  -3   6 61118.7 904.117   2
  -1  -3   5 1708.92 279.254   3
   1  -3  -5 1675.96 277.786   3
  -1   3   5 1419.10 242.681   2
   1   3  -5 1674.04 318.770   3
   1  -3  -5 1910.70 309.574   2
  -1  -3   5 1185.66 237.868   1
   1  -3  -4 82022.2 1767.46   2
   1   3  -4 83094.7 1838.34   3
  -1   3   4 83988.3 1723.13   2
   1   3  -3 4847.76 476.512   3
  -1   3   3 4227.91 378.781   2
   1  -3  -3 4296.07 387.714   2
   1  -3  -2 27362.0 897.692   2
  -1   3   2 27734.7 878.382   2
   1   3  -2 26825.9 1047.69   3
  -1   3   1 166.816 92.2426   2
  -1  -3   1 227.830 125.576   2
   1   3  -1 411.911 230.109   3
   1  -3  -1 267.459 135.428   2
   1   3   0 16174.2 813.009   3
  -1  -3   0 15078.7 641.193   2
   1  -3   0 15669.9 577.470   2
  -1   3   0 15573.1 563.199   2
  -1  -3  -1 69.0150 91.4524   2
  -1   3  -1 240.311 92.2590   2
   1   3   1 155.423 166.105   3
   1  -3   1 211.012 101.037   2
  -1  -3  -2 8456.93 519.848   2
   1   3   2 8902.21 592.715   3
   1  -3   2 8173.44 333.237   2
   1   3   3 1674.66 294.594   3
  -1  -3  -3 1404.67 225.107   2
   1  -3   3 1595.99 124.024   2
   1   3   4 22589.9 977.040   3
   1  -3   4 24800.3 997.118   3
  -1  -3  -4 24528.7 956.867   3
  -1  -3  -4 23152.7 964.371   2
   1  -3   5 316.561 133.754   3
  -1  -3  -5 357.951 142.358   3
  -1  -3  -5 66.5668 201.377   2
   1   3   5 306.761 148.779   3
   1   3   6 3536.07 383.133   3
  -1  -3  -6 3778.16 387.305   3
   1  -3   6 3984.39 412.103   3
  -1  -3  -6 3344.34 334.128   2
  -1  -3  -7 4792.69 413.430   3
  -1  -3  -7 4643.68 494.274   2
   1  -3   7 5206.31 447.353   3
   1  -3   7 5124.21 474.079   1
  -1  -3  -8 174.014 129.114   3
   1  -3   8 676.439 218.756   3
  -1  -3  -8 419.359 254.871   2
   1  -3   8 215.329 155.888   1
  -1  -3  -9 7095.18 687.048   2
   1  -3   9 7703.54 543.043   3
  -1  -3  -9 7025.15 528.308   3
   1  -3   9 7032.22 606.072   1
   1  -3  10 10200.5 633.910   3
  -1  -3 -10 10608.1 625.893   3
  -1  -3 -10 10976.1 830.574   2
   1  -3  10 12291.3 809.636   1
  -1  -3 -10 11902.5 739.434   1
   1  -3  11 10217.2 604.189   3
  -1  -3 -11 9821.13 827.505   2
  -1  -3 -11 10095.8 604.010   3
   1  -3  11 10112.3 756.191   1
  -1  -3 -11 9889.52 721.548   1
   1   3  12 34033.3 1513.91   2
  -1  -3 -12 32269.2 1522.29   2
  -1  -3 -12 34641.0 1112.83   3
   1  -3  12 31689.0 1047.68   3
   1  -3  12 33059.3 1405.79   1
  -1   3 -12 33693.9 728.924   2
  -1  -3 -12 32621.4 1342.95   1
   1  -3  13 430.812 167.026   3
   1   3  13 470.454 295.460   2
  -1   3 -13 413.972 122.156   2
  -1  -3 -13 334.723 235.036   2
  -1  -3 -13 279.396 251.426   1
   1  -3  13 206.817 183.209   1
   1   3  14 41843.6 1809.19   2
  -1  -3 -14 40553.0 1808.64   2
   1  -3  14 41737.4 1169.25   3
  -1  -3 -14 41970.3 1180.49   3
   1  -3  14 44227.9 1791.27   1
  -1   3 -14 40645.2 999.196   2
  -1  -3 -14 44316.3 1700.40   1
  -1  -3 -15 15840.0 751.358   3
  -1  -3 -15 17250.0 1216.81   2
   1  -3  15 16778.8 735.198   3
  -1   3 -15 15838.9 680.719   2
  -1  -3 -15 16893.2 1123.93   1
   1  -3  16 690.898 143.452   3
  -1  -3 -16 1128.45 235.261   3
  -1  -3 -16 777.173 322.015   1
  -1  -3 -16 1254.03 390.142   2
  -1   3 -16 859.604 179.301   2
   1  -3  17 4503.06 372.661   3
  -1  -3 -17 5658.44 420.454   3
  -1  -3 -17 5520.92 687.478   1
  -1  -3 -17 5673.32 722.659   2
  -1   3 -17 5795.11 475.998   2
  -1  -3 -18 5935.00 385.816   3
   1  -3  18 5692.22 383.030   3
  -1  -3 -18 5797.02 718.206   1
  -1   3 -18 5697.18 492.691   2
  -1  -3 -18 5163.17 752.164   2
   1  -3  19 466.748 133.624   3
  -1  -3 -19 436.998 116.662   3
  -1  -3 -19 742.489 350.926   1
  -1  -3 -19 1006.06 434.915   2
  -1   3 -19 748.043 240.248   2
  -1   3 -20 33452.5 1276.55   2
  -1  -3 -20 36956.2 1964.04   2
  -1  -3 -20 35279.5 1844.27   1
  -1  -3 -21 608.850 411.449   1
  -1   3 -21 498.677 235.623   2
  -1  -3 -21 516.832 382.922   2
  -1  -3 -22 1118.86 472.814   2
  -1   3 -22 898.685 297.207   2
  -1  -3 -22 849.901 388.030   1
  -1  -3 -23 443.577 395.458   2
  -1  -3 -23 455.271 350.239   1
  -1  -3 -24 21653.0 1668.19   2
  -1  -3 -24 22237.9 1614.40   1
  -1  -3 -25 1255.48 558.267   1
  -1  -3 -25 2101.61 683.706   2
  -1  -3 -26 6791.62 975.944   1
  -1  -3 -26 6822.21 980.028   2
  -1  -3 -27 877.402 504.090   1
   1  -4 -26 762.720 423.579   1
   1  -4 -25 934.097 587.048   2
   1  -4 -25 426.594 370.873   1
   1  -4 -24-663.462 488.756   1
   1  -4 -24-517.188 480.513   2
   1  -4 -23 212.947 407.829   2
   1  -4 -23 834.314 402.137   1
   1  -4 -22-158.831 376.056   1
   1  -4 -22 1187.88 497.767   2
   1  -4 -21 3250.53 677.382   2
   1  -4 -21 1904.72 581.116   1
   1  -4 -20 3082.92 656.447   2
   1  -4 -20 2575.43 581.087   1
  -1  -4  19 3186.87 342.256   2
  -1  -4  19 3206.40 377.117   3
   1  -4 -19 4388.44 740.451   2
   1  -4 -19 3353.91 643.548   1
  -1  -4  18 1097.06 221.579   2
  -1  -4  18 1101.19 256.060   3
   1  -4 -18 1082.91 481.816   1
   1  -4 -18 1148.95 405.305   2
  -1  -4  17 231.037 126.377   2
  -1  -4  17 85.2003 150.563   3
  -1  -4  16 5804.47 388.452   2
  -1  -4  16 5131.13 482.527   3
   1  -4 -16 6379.00 773.631   1
   1  -4 -16 5017.98 702.167   2
  -1  -4  15-124.898 154.635   3
  -1  -4  15 76.7486 85.0873   2
   1  -4 -15-140.384 341.897   2
  -1  -4  14 399.200 214.726   3
  -1  -4  14 784.971 135.299   2
   1  -4 -14 629.765 303.562   2
  -1  -4  13 30472.3 774.870   2
  -1  -4  13 28567.3 1176.73   3
  -1  -4  13 30516.8 1469.98   1
   1  -4 -13 29306.6 1576.41   2
  -1  -4  12 3669.58 261.459   2
  -1   4  12 3632.36 533.200   2
  -1  -4  12 3587.06 429.165   3
   1  -4 -12 3234.43 542.590   2
  -1  -4  12 3454.70 501.607   1
  -1  -4  11-26.4947 155.107   3
  -1   4  11-146.324 252.610   2
   1  -4 -11-74.5616 218.780   2
  -1  -4  11 175.739 95.4674   2
  -1  -4  11 110.191 190.713   1
  -1  -4  10 1747.58 345.014   3
  -1   4  10 1240.87 336.229   2
  -1  -4  10 1983.16 359.957   1
   1  -4 -10 1594.49 399.119   2
  -1  -4  10 1204.34 124.169   2
  -1  -4   9 155087. 2809.73   3
  -1   4   9 154331. 3112.40   2
  -1  -4   9 155314. 1447.17   2
  -1  -4   9 159175. 2836.57   1
   1  -4  -9 160221. 3230.91   2
  -1  -4   8 50523.4 1603.75   3
   1  -4  -8 47711.5 1739.80   2
  -1   4   8 50579.9 1734.74   2
  -1  -4   8 47298.4 819.157   2
  -1  -4   8 48710.6 1508.67   1
  -1  -4   7 104559. 2295.46   3
   1  -4  -7 98597.7 2411.01   2
  -1  -4   7 103046. 2112.49   1
  -1  -4   7 104840. 1276.40   2
  -1  -4   6 3234.84 450.166   3
   1  -4  -6 3454.49 461.886   2
  -1  -4   6 3694.34 413.639   1
  -1  -4   5 20467.0 1030.27   3
   1  -4  -5 19338.9 1007.76   2
  -1   4   4 849.071 270.141   2
   1  -4  -4 1206.87 313.368   2
  -1   4   3 132448. 2260.81   2
   1   4  -3 125939. 2607.52   3
   1  -4  -3 131332. 2340.49   2
  -1  -4   3 128023. 1809.79   2
   1   4  -2 203.457 257.473   3
  -1   4   2 289.788 168.796   2
  -1  -4   2 249.370 133.456   2
   1  -4  -2 305.806 172.938   2
   1  -4  -1 3410.25 343.015   2
  -1  -4   1 2881.49 311.932   2
   1   4  -1 2262.86 367.767   3
  -1   4   1 2934.83 306.717   2
  -1  -4   0 5829.04 452.976   2
  -1   4   0 5677.14 388.860   2
   1   4   0 5090.91 578.290   3
   1  -4   0 5039.77 403.769   2
   1   4   1 52451.4 1729.36   3
   1  -4   1 56609.3 1207.72   2
  -1  -4  -2 5318.62 473.434   2
   1  -4   2 5243.85 344.728   2
  -1  -4  -3 20134.8 937.626   2
   1  -4   3 19251.3 575.283   2
   1  -4   4 27418.6 1227.79   3
  -1  -4  -4 24336.9 1104.80   2
   1  -4   4 25494.4 539.786   2
   1  -4   5 740.101 253.518   3
  -1  -4  -5 269.769 147.251   2
   1  -4   6 30700.9 1291.49   3
  -1  -4  -6 30494.0 1281.41   2
   1  -4   7 9011.60 693.150   3
  -1  -4  -7 8385.95 791.777   2
  -1  -4  -8 64317.2 2008.11   2
   1  -4   8 62199.5 1800.31   3
   1  -4   8 66599.8 1836.03   1
   1  -4   9 5430.29 548.359   3
   1   4   9 6992.80 694.379   2
  -1  -4  -9 6059.62 702.894   2
   1  -4   9 6721.81 619.177   1
  -1  -4 -10 40317.1 1689.29   2
   1  -4  10 37509.4 1396.98   3
   1   4  10 37178.1 1586.14   2
   1  -4  10 39330.3 1503.42   1
   1  -4  11 345.002 166.128   3
   1   4  11 779.506 293.796   2
  -1  -4 -11 345.451 220.124   2
   1  -4  11 770.126 287.252   1
   1   4  12 9282.27 825.622   2
   1  -4  12 8556.67 660.543   3
  -1  -4 -12 10041.8 930.129   2
   1  -4  12 9401.50 795.626   1
  -1  -4 -12 9870.07 780.359   1
   1  -4  13 25.5749 153.907   3
  -1  -4 -13 439.870 229.245   1
  -1  -4 -13 115.506 238.259   2
   1  -4  14 3796.09 429.855   3
  -1  -4 -14 3990.01 608.532   2
  -1  -4 -14 4342.69 585.009   1
   1  -4  15 522.286 175.316   3
  -1  -4 -15 896.665 334.073   1
  -1  -4 -15 843.473 292.784   2
   1  -4  16-267.785 223.329   3
  -1  -4 -16 235.618 266.734   1
  -1  -4 -16-127.620 358.460   2
   1  -4  17 1530.53 252.502   3
  -1  -4 -17 1047.49 380.504   2
   1  -4  18 12983.4 761.798   3
  -1  -4 -18 9300.06 636.313   3
  -1  -4 -18 12569.4 1085.19   1
  -1  -4 -18 12014.3 1149.20   2
  -1  -4 -19 11339.1 1055.95   1
  -1  -4 -19 10561.8 1143.01   2
  -1  -4 -20 9084.01 985.789   1
  -1  -4 -20 9715.75 1072.57   2
  -1  -4 -21 742.966 378.352   2
  -1  -4 -21 292.220 348.458   1
  -1  -4 -22 91.2756 322.737   2
  -1  -4 -22-438.975 350.392   1
  -1  -4 -23 5005.20 859.510   2
  -1  -4 -23 3268.90 665.425   1
  -1  -4 -24 354.123 336.720   1
  -1  -4 -24 519.217 479.447   2
  -1  -4 -25 4725.10 961.198   2
  -1  -4 -25 5094.31 857.789   1
  -1  -4 -26 1474.24 528.695   1
  -1  -4 -27 34.3609 356.942   1
   1  -5 -25 7960.71 1143.74   1
   1  -5 -24 429.289 466.120   1
   1  -5 -23 777.709 455.371   2
   1  -5 -23 256.636 413.393   1
   1  -5 -22 5341.43 919.924   2
   1  -5 -22 4672.30 849.605   1
   1  -5 -21 6790.19 1003.46   2
   1  -5 -21 6586.26 952.227   1
   1  -5 -20 4.72027 337.408   1
   1  -5 -20 629.647 499.052   2
   1  -5 -19 11397.5 1181.14   2
   1  -5 -19 10837.1 1127.15   1
  -1  -5  18 3230.21 449.521   3
   1  -5 -18 3569.17 511.593   3
   1  -5 -18 4819.94 726.062   1
   1  -5 -18 4252.70 718.649   2
   1  -5 -17 1362.38 333.446   3
  -1  -5  17 1003.94 286.806   3
   1  -5 -17 1079.04 396.824   2
   1  -5 -17 1852.17 572.413   1
   1  -5 -16 55.5308 198.186   3
  -1  -5  16 30.1280 167.992   3
   1  -5 -16 254.684 337.410   2
   1  -5 -15 15419.0 995.986   3
   1  -5 -15 15185.1 1267.00   2
  -1  -5  14 17798.4 1057.07   3
   1  -5 -14 17309.1 1059.70   3
   1  -5 -14 18893.9 1380.89   2
  -1  -5  13 12455.0 886.844   3
   1  -5 -13 12087.8 888.032   3
   1  -5 -13 12301.9 1093.71   2
  -1  -5  12 10805.5 829.169   3
   1  -5 -12 11587.9 865.305   3
   1  -5 -12 10658.3 975.052   2
  -1  -5  11 2584.24 401.273   3
   1  -5 -11 2577.10 449.998   3
  -1  -5  11 3572.79 189.500   2
   1  -5 -11 3301.82 551.414   2
  -1  -5  11 3153.17 511.141   1
  -1  -5  10 21596.7 1186.83   3
   1  -5 -10 24867.8 1266.61   3
  -1   5  10 22100.8 1285.97   2
  -1  -5  10 21146.8 483.789   2
  -1  -5  10 22606.1 1189.05   1
   1  -5 -10 20976.9 1324.03   2
  -1  -5   9 1160.10 337.020   3
   1  -5  -9 933.726 346.268   3
  -1   5   9 1031.99 355.452   2
  -1  -5   9 1234.09 150.042   2
  -1  -5   9 1571.04 356.139   1
  -1  -5   9 1010.26 131.933   2
   1  -5  -9 302.160 246.639   2
   1  -5  -8 35289.1 1525.90   3
  -1  -5   8 32947.5 1452.99   3
   1  -5  -8 32725.6 1525.32   2
  -1   5   8 31868.3 1512.27   2
  -1  -5   8 29977.4 731.945   2
  -1  -5   8 32955.8 729.517   2
  -1  -5   8 32272.5 1302.68   1
  -1   5   7 5341.48 584.108   2
  -1  -5   7 5473.38 592.682   3
   1  -5  -7 5449.14 637.060   2
  -1  -5   7 5544.91 352.896   2
   1  -5  -7 5361.97 611.578   3
  -1  -5   7 6204.62 573.411   1
  -1   5   6 1801.70 384.806   2
  -1  -5   6 2481.93 254.076   2
  -1  -5   6 2359.12 416.657   3
   1  -5  -6 2801.38 460.474   3
   1  -5  -6 2634.57 435.402   2
  -1  -5   5 11229.1 863.975   3
  -1  -5   5 9677.29 535.821   2
   1  -5  -5 10874.7 858.831   3
   1  -5  -5 9724.22 792.054   2
  -1  -5   4 60301.5 1995.39   3
   1  -5  -4 55667.9 1783.40   2
  -1  -5   4 57473.8 1327.89   2
  -1  -5   3 77.3420 123.103   2
   1  -5  -3-17.6295 167.420   2
  -1   5   2 22014.3 929.937   2
  -1  -5   2 22478.6 914.431   2
   1  -5  -2 21905.5 1025.16   2
   1  -5  -1 3239.78 396.118   2
  -1  -5   1 3086.05 364.065   2
   1  -5   0 17360.9 811.665   2
  -1  -5   0 17261.8 853.146   2
  -1  -5  -1 3818.39 433.091   2
   1  -5   1 4307.83 404.196   2
  -1  -5  -2 50901.9 1646.04   2
   1  -5   2 55345.9 1258.92   2
  -1  -5  -3 50592.7 1661.97   2
  -1  -5  -3 51125.5 1817.54   3
   1  -5   3 52899.0 1885.82   3
   1  -5   3 51351.4 1104.63   2
  -1  -5  -4 415.495 207.819   3
   1  -5   4 370.926 219.548   3
   1  -5   4 462.671 86.0366   2
  -1  -5  -4 458.957 199.752   2
  -1  -5  -5 772.512 194.814   3
   1  -5   5 936.575 263.681   3
   1  -5   5 691.448 100.100   2
  -1  -5  -5 738.250 300.964   2
  -1  -5  -6 13361.7 943.510   3
   1  -5   6 13415.8 951.909   3
  -1  -5  -6 11554.2 932.259   2
   1  -5   7 55081.2 1920.10   3
  -1  -5  -7 53651.9 1950.69   2
  -1  -5  -7 52724.9 1851.82   3
  -1  -5  -8 182.911 275.949   3
   1  -5   8 334.040 231.384   3
  -1  -5  -8 201.945 253.837   2
  -1  -5  -9 35341.0 1491.12   3
   1  -5   9 34411.5 1529.52   3
   1  -5   9 37214.3 1531.73   1
   1  -5  10 3686.72 512.004   3
  -1  -5 -10 3899.44 489.720   3
   1  -5  10 4131.77 525.897   1
  -1  -5 -10 3081.93 543.456   2
  -1  -5 -11-57.9960 193.407   3
   1  -5  11-27.8310 218.683   3
  -1  -5 -11 140.864 230.261   2
  -1  -5 -12 4495.73 548.970   3
   1  -5  12 4746.26 580.392   3
  -1  -5 -12 4303.55 625.269   2
  -1  -5 -13 20299.9 1463.97   2
  -1  -5 -13 23285.6 1198.40   3
   1  -5  13 21156.6 1161.34   3
  -1  -5 -14 2126.22 409.716   3
   1  -5  14 1893.38 375.762   3
  -1  -5 -14 2334.20 529.120   2
  -1  -5 -14 2756.39 515.121   1
   1  -5  15 10415.5 795.060   3
  -1  -5 -15 11727.3 1116.57   2
  -1  -5 -15 11285.5 865.615   3
  -1  -5 -15 13288.4 1046.94   1
   1  -5  16-300.612 256.517   3
  -1  -5 -16-460.546 375.818   2
  -1  -5 -16 575.562 398.533   1
  -1  -5 -17 2916.51 470.680   3
   1  -5  17 3544.78 469.391   3
  -1  -5 -17 3110.19 650.595   2
  -1  -5 -17 3154.42 583.900   1
  -1  -5 -18 4205.04 729.257   2
  -1  -5 -18 4122.11 698.668   1
  -1  -5 -19-146.809 343.279   2
  -1  -5 -19-856.117 550.498   1
  -1  -5 -20-523.248 392.497   2
  -1  -5 -20-406.571 389.226   1
  -1  -5 -21 1004.85 455.207   2
  -1  -5 -21 493.820 357.277   1
  -1  -5 -22-543.075 488.589   1
  -1  -5 -22 1206.48 545.199   2
  -1  -5 -23 3942.75 717.747   1
  -1  -5 -23 3429.66 800.962   2
  -1  -5 -24-289.614 441.846   1
  -1  -5 -25 701.735 394.339   1
  -1  -5 -26 205.247 363.381   1
   1  -6 -24 4803.90 860.720   1
   1  -6 -23-954.829 559.718   1
   1  -6 -22 1268.39 583.712   1
   1  -6 -21 882.287 546.718   2
   1  -6 -21 413.955 445.753   1
   1  -6 -20 19807.7 1626.86   1
   1  -6 -20 18269.9 1676.69   2
   1  -6 -19 5303.50 880.330   1
   1  -6 -19 3248.76 845.487   2
   1  -6 -18 14361.0 1345.56   1
   1  -6 -18 9893.71 1248.90   2
   1  -6 -17 3742.48 717.662   2
   1  -6 -16 6901.97 952.993   2
   1  -6 -15 1744.36 557.002   2
   1  -6 -14 26287.3 1708.13   2
   1  -6 -13 227.919 358.676   2
   1  -6 -12 2935.19 606.677   2
   1  -6 -11 162.466 240.359   2
   1  -6 -10 6819.25 856.691   2
  -1  -6  10 5647.26 204.488   2
  -1  -6   9 5138.74 278.137   2
  -1  -6   9 6707.69 714.930   1
  -1  -6   9 6278.43 300.462   2
   1  -6  -9 6836.60 766.550   2
  -1   6   8 10052.2 891.314   2
  -1  -6   8 8847.70 433.706   2
   1  -6  -8 9690.97 943.612   2
  -1  -6   8 11434.2 865.061   1
  -1  -6   8 11064.1 470.866   2
  -1   6   7 215.702 248.027   2
   1  -6  -7 131.108 196.449   2
  -1  -6   7 256.329 109.771   2
  -1  -6   7 410.070 221.908   1
  -1  -6   6 248.590 104.704   2
   1  -6  -6 20.6813 229.616   2
   1  -6  -5 772.965 252.781   2
  -1  -6   5 927.075 146.511   2
  -1  -6   4 8822.08 582.681   2
   1  -6  -4 8271.62 754.950   2
  -1  -6   3 151.546 144.328   2
   1  -6  -3 429.048 229.197   2
  -1  -6   2 33031.0 1221.15   2
   1  -6  -2 31734.8 1345.80   2
   1  -6  -1-143.839 223.183   3
  -1  -6   1 41.4298 186.460   2
   1  -6  -1-21.6152 203.322   2
  -1  -6   0 14626.7 916.205   2
   1  -6   0 16145.9 879.309   2
   1  -6   1 467.257 245.089   2
  -1  -6  -1 333.948 247.862   2
  -1  -6  -2 68330.6 2058.16   2
   1  -6   2 70439.8 1591.26   2
  -1  -6  -3 767.193 346.855   2
   1  -6   3 1137.80 231.922   2
  -1  -6  -4 15808.8 1082.34   2
   1  -6   4 15389.4 607.191   2
  -1  -6  -5-27.8329 223.661   2
   1  -6   5-11.3089 82.7373   2
  -1  -6  -6 14336.4 1089.57   2
   1  -6   6 11035.0 321.122   2
  -1  -6  -7 10899.9 992.787   2
  -1  -6  -8 57940.2 2258.14   2
  -1  -6  -9 78.9499 313.487   2
  -1  -6 -10 527.158 332.559   2
  -1  -6 -11 6476.47 805.860   2
  -1  -6 -12 20048.5 1435.84   2
  -1  -6 -13 3171.48 610.638   2
  -1  -6 -14 3592.46 651.850   2
  -1  -6 -15 795.057 414.499   2
  -1  -6 -15 883.409 420.642   1
  -1  -6 -16 741.944 347.871   1
  -1  -6 -16-706.002 455.387   2
  -1  -6 -17 475.570 356.653   1
  -1  -6 -17-17.4557 325.597   2
  -1  -6 -18 122.858 384.945   2
  -1  -6 -18 191.521 374.777   1
  -1  -6 -19-192.799 457.670   2
  -1  -6 -19-208.652 317.163   1
  -1  -6 -20-125.898 377.034   1
  -1  -6 -20 109.760 481.145   2
  -1  -6 -21-1169.13 615.922   2
  -1  -6 -21 27.2934 409.036   1
  -1  -6 -22-421.289 421.679   1
  -1  -6 -23-109.547 421.433   1
  -1  -6 -24 459.775 359.756   1
   1  -7 -23 972.994 624.330   1
   1  -7 -22 837.488 636.829   1
   1  -7 -21 1948.94 653.707   1
   1  -7 -20 696.076 492.660   1
   1  -7 -19 11996.8 1379.41   1
   1  -7 -19 9908.38 1254.73   2
   1  -7 -18 2118.65 716.069   2
   1  -7 -17 1212.74 530.963   2
   1  -7 -16 2587.19 661.563   2
   1  -7 -15 17552.4 1539.17   2
   1  -7 -14 10992.0 1224.15   2
   1  -7 -13 14877.2 1337.12   2
   1  -7 -12 551.824 340.762   2
   1  -7 -11 3801.49 684.106   2
   1  -7 -10 2314.91 533.529   2
  -1  -7   9 5919.94 284.179   2
  -1  -7   9 6354.52 306.261   2
  -1  -7   8 16580.5 603.971   2
   1  -7  -8 19926.6 1409.65   2
  -1  -7   7 3934.91 355.256   2
   1  -7  -7 5096.77 712.731   2
   1  -7  -6 810.962 305.802   2
  -1  -7   6 670.420 152.717   2
  -1  -7   5 5562.95 494.931   2
   1  -7  -5 6136.07 704.605   2
  -1  -7   4 46859.0 1480.85   2
   1  -7  -4 45388.7 1837.11   2
  -1  -7   3 5440.38 564.789   2
   1  -7  -3 6128.07 692.954   2
  -1  -7   2 2375.56 385.963   2
   1  -7  -2 2560.53 462.740   2
  -1  -7   1 11598.4 881.475   2
   1  -7  -1 14020.1 924.759   2
  -1  -7   0 8283.62 743.273   2
   1  -7   0 10443.4 772.597   2
  -1  -7  -1 5503.83 622.028   2
   1  -7   1 7093.74 606.915   2
  -1  -7  -2 5968.57 730.987   2
   1  -7   2 8177.45 605.646   2
  -1  -7  -3 18234.0 1187.05   2
   1  -7   3 20299.1 862.291   2
  -1  -7  -4 11719.5 1038.36   2
   1  -7   4 13502.1 631.969   2
  -1  -7  -5 1618.81 439.894   2
   1  -7   5 2212.12 234.299   2
   1  -7   6 308.971 104.808   2
  -1  -7  -6-96.8413 269.538   2
  -1  -7  -7 29137.6 1669.38   2
  -1  -7  -8-165.946 309.294   2
  -1  -7  -9 11508.1 1173.03   2
  -1  -7 -10 610.227 357.702   2
  -1  -7 -11-271.745 335.945   2
  -1  -7 -12 2170.89 573.313   2
  -1  -7 -13 728.302 393.046   2
  -1  -7 -14 1017.62 402.251   2
  -1  -7 -15 1853.87 544.833   2
  -1  -7 -16 1203.05 452.559   2
  -1  -7 -16 3130.14 690.963   1
  -1  -7 -17 1042.47 493.171   1
  -1  -7 -17 351.131 474.394   2
  -1  -7 -18 126.507 405.963   2
  -1  -7 -18 844.339 463.404   1
  -1  -7 -19 1023.45 595.535   2
  -1  -7 -19 468.586 432.749   1
  -1  -7 -20 1511.04 522.564   1
  -1  -7 -21-246.267 408.390   1
   1  -8 -20 554.241 506.601   1
   1  -8 -19 2465.44 736.397   1
   1  -8 -17 631.615 455.446   2
   1  -8 -16 220.141 379.596   2
   1  -8 -15 2228.40 687.241   2
   1  -8 -14 1545.49 612.896   2
   1  -8 -13 4326.01 761.268   2
   1  -8 -12-278.120 424.222   2
   1  -8 -11 1457.28 430.218   2
   1  -8 -10 2075.49 526.315   2
   1  -8  -9 15862.6 1377.28   2
   1  -8  -8 1350.02 453.818   2
   1  -8  -7 1506.87 387.504   2
  -1  -8   6 4366.11 441.172   2
   1  -8  -6 4565.60 666.961   2
  -1  -8   5 307.683 232.142   2
   1  -8  -5 891.957 355.045   2
  -1  -8   4 5511.38 581.295   2
   1  -8  -4 5694.88 728.996   2
   1  -8  -3 3089.09 568.911   2
  -1  -8   3 2235.92 397.737   2
   1  -8  -2 1522.67 391.044   2
  -1  -8   2 741.253 270.393   2
  -1  -8   1 2520.49 450.693   2
   1  -8  -1 3382.39 503.799   2
  -1  -8   0 1496.98 353.961   2
   1  -8   0 878.075 262.846   2
  -1  -8  -1 3679.47 574.045   2
   1  -8   1 3712.06 442.220   2
  -1  -8  -2 2967.96 532.496   2
   1  -8   2 3154.82 387.983   2
  -1  -8  -3 2505.93 558.489   2
   1  -8   3 3363.46 388.577   2
  -1  -8  -4 4940.38 709.030   2
   1  -8   4 4348.84 389.367   2
   1  -8   5 67.4557 115.411   2
  -1  -8  -5 51.6836 250.709   2
  -1  -8  -6 552.607 367.133   2
  -1  -8  -7 1395.94 466.749   2
  -1  -8  -8 2636.48 554.278   2
  -1  -8  -9 1010.64 365.307   2
  -1  -8 -10 783.949 399.386   2
  -1  -8 -11 824.135 388.402   2
  -1  -8 -12 387.612 377.095   2
  -1  -8 -13 4805.56 874.807   2
  -1  -8 -14 4138.57 896.415   2
  -1  -8 -15 2895.55 749.022   2
  -1  -8 -16 760.486 453.829   2
  -1  -8 -16 1329.42 559.085   1
   1  -9 -14 975.317 501.709   2
   1  -9 -13-761.701 524.580   2
   1  -9 -12-37.7818 368.928   2
   1  -9 -11 1730.69 517.670   2
   1  -9 -10 1846.49 543.006   2
   1  -9  -9 112.250 310.032   2
   1  -9  -8 10617.9 1095.44   2
   1  -9  -7-186.467 448.017   2
   1  -9  -6 112.764 394.290   2
   1  -9  -5-186.134 388.052   2
   1  -9  -4 5154.63 707.374   2
   1  -9  -3 152.632 288.160   2
  -1  -9   2 7339.30 765.331   2
   1  -9  -2 8595.07 837.389   2
  -1  -9   1 49.8446 254.625   2
   1  -9  -1-59.1300 268.728   2
   1  -9   0 19.7989 284.241   2
  -1  -9   0 405.772 262.323   2
  -1  -9  -1 1514.76 448.054   2
  -1  -9  -2 1383.83 436.343   2
  -1  -9  -3 1139.57 354.271   2
  -1  -9  -4 884.330 336.139   2
  -1  -9  -5 2024.95 529.804   2
  -1  -9  -6 40.1559 311.817   2
  -1  -9  -7 573.100 306.339   2
  -1  -9  -8-490.855 468.711   2
  -1  -9  -9 100.234 329.672   2
  -1  -9 -10 644.887 396.018   2
  -1  -9 -11-171.853 380.384   2
  -1  -9 -12 1084.48 558.847   2
  -1  -9 -13 2089.96 769.926   2
   1 -10 -11-822.138 581.220   2
   1 -10 -10-224.070 358.977   2
   1 -10  -9 1915.69 546.235   2
   1 -10  -8 493.558 317.213   2
   1 -10  -7 3426.63 681.547   2
   1 -10  -6 1446.83 393.120   2
  -1 -10  -4 480.649 348.054   2
  -1 -10  -5 311.684 398.944   2
  -1 -10  -6 3.71155 301.947   2
  -1 -10  -7 818.311 493.078   2
  -1 -10  -8 2892.38 732.870   2
  -1 -10  -9-638.882 462.609   2
  -1 -10 -10 437.392 398.188   2
   2   0 -30 583.694 443.896   2
   2   0 -29 1010.86 531.007   2
   2   0 -28 3846.34 745.840   2
   2   0 -27-770.593 471.435   2
   2   0 -27-323.827 461.680   1
   2   0 -26-144.815 333.537   1
   2   0 -26 632.534 286.737   2
   2   0 -25 342.238 377.957   2
   2   0 -25-55.7372 331.886   1
   2   0 -24 315.575 340.520   2
   2   0 -24 247.000 308.997   1
   2   0 -23 136.484 290.333   2
   2   0 -23 200.384 338.039   1
   2   0 -22 12756.9 1217.95   1
   2   0 -22 12678.6 1078.36   2
   2   0 -21 32.8040 269.435   1
   2   0 -21-138.586 237.078   2
   2   0 -20 911.776 426.686   1
   2   0 -20-152.880 298.920   2
   2   0 -19 104.846 240.925   2
  -2   0  19 497.661 305.702   2
   2   0 -19 692.746 402.146   1
  -2   0  18 33153.7 1483.54   2
   2   0 -18 33660.2 1541.51   2
   2   0 -18 32779.1 1701.95   1
  -2   0  17-27.0602 171.464   2
   2   0 -17 558.778 323.025   2
   2   0 -17 681.428 349.105   1
  -2   0  16 48102.6 1693.56   2
   2   0 -16 46771.7 1933.01   1
   2   0 -16 45497.4 1683.52   2
  -2   0  15 2.58230 149.532   2
   2   0 -15-47.5497 185.948   2
  -2   0  14 7975.86 656.524   2
   2   0 -14 8360.53 691.775   2
   2   0 -13 76.6381 70.9473   3
  -2   0  13 348.264 255.312   2
   2   0 -12 273212. 1749.97   3
  -2   0  12 270153. 3394.89   2
   2   0 -11 270.208 86.7245   3
  -2   0  11-59.8056 134.469   2
   2   0 -10 214487. 1758.82   3
  -2   0  10 209596. 2734.23   2
   2   0  -9-88.7814 76.0266   3
  -2   0   9 271.848 164.837   2
   2   0  -9 230.125 229.840   2
   2   0  -8 254160. 1989.02   3
   2   0  -8 244272. 2761.24   2
   2   0  -7 24.1917 67.8213   3
   2   0  -7 173.417 137.592   2
   2   0  -6 213729. 1912.35   3
   2   0  -6 205637. 2205.80   2
   2   0  -5 200.254 138.835   3
   2   0  -5 25.6999 79.1983   2
   2   0  -4 96440.9 1320.99   3
   2   0  -4 103722. 1334.10   2
   2   0  -3 295.879 131.942   3
   2   0  -3 104.245 64.8167   2
   2   0   1 155.554 91.9724   3
   2   0   2 135.307 93.1405   3
   2   0   3 43.4894 91.0564   3
   2   0   3 165.417 80.9075   1
   2   0   4 45365.3 877.176   3
   2   0   4 50457.4 945.830   1
  -2   0  -5-10.2044 74.8488   2
   2   0   5 36.4003 71.9639   3
   2   0   5 6.60772 77.5916   1
   2   0   6 12961.9 469.598   3
  -2   0  -6 14364.2 564.932   2
   2   0   6 14131.1 634.275   1
   2   0   7 271.549 112.848   3
  -2   0  -7 8.55431 105.887   2
  -2   0  -7 188.173 160.455   1
   2   0   7 162.650 152.828   1
  -2   0  -8-64.3066 113.992   2
   2   0   8 87.9429 68.6427   3
   2   0   8 34.7321 102.862   1
  -2   0  -8 213.202 163.229   1
   2   0   9-34.1397 56.7658   3
   2   0   9 61.9525 122.208   1
  -2   0  -9-136.308 132.102   2
  -2   0  -9 11.1660 134.780   1
   2   0  10 1441.61 132.491   3
  -2   0 -10 1229.70 228.291   2
   2   0  10 1237.00 274.647   1
  -2   0 -10 1115.44 263.377   1
  -2   0 -11-166.743 199.004   1
   2   0  11 109.766 147.084   1
  -2   0 -11 44.3776 128.811   2
  -2   0 -12 2386.32 394.761   1
   2   0  12 3290.85 487.969   1
  -2   0 -12 3073.83 391.890   2
  -2   0 -13-68.0827 172.639   2
   2   0  13-198.070 244.311   1
  -2   0 -13-330.084 222.321   1
  -2   0 -14-64.7375 184.553   2
  -2   0 -14-67.8253 170.804   1
   2   0  14-391.273 288.879   1
  -2   0 -15-82.4817 193.198   1
   2   0  15-26.6871 238.868   1
  -2   0 -15-272.484 255.694   2
  -2   0 -16 36174.1 1450.59   2
   2   0  16 40617.7 1832.00   1
  -2   0 -16 36100.0 1682.46   1
  -2   0 -17 179.809 263.704   1
  -2   0 -17 326.403 221.813   2
  -2   0 -18 20825.3 1190.89   2
  -2   0 -18 22080.1 1391.64   1
  -2   0 -19-378.997 322.863   2
  -2   0 -19 244.879 356.273   1
  -2   0 -20 22417.7 1323.68   2
  -2   0 -20 23541.4 1520.19   1
  -2   0 -21 218.403 300.964   1
  -2   0 -21 729.441 381.612   2
  -2   0 -22 18363.5 1239.85   2
  -2   0 -22 18407.6 1428.89   1
  -2   0 -23-241.014 343.718   1
  -2   0 -23 285.262 309.232   2
  -2   0 -24 772.348 411.838   2
  -2   0 -24 838.479 427.089   1
  -2   0 -25-568.381 456.201   1
  -2   0 -25-254.416 301.840   2
  -2   0 -26 455.474 408.716   1
  -2   0 -26 656.455 356.185   2
  -2   0 -27 113.027 276.223   2
  -2   0 -28 181.758 345.854   2
   2   1 -29 1975.20 552.313   2
   2  -1 -29 1485.88 559.258   2
   2  -1 -28 1762.59 563.269   2
   2   1 -28 1832.05 532.834   2
   2   1 -27 1264.75 496.357   1
   2  -1 -27 167.743 336.750   2
   2  -1 -27 654.159 557.876   1
   2   1 -27 1072.30 485.533   2
   2  -1 -26 701.012 448.494   1
   2   1 -26 194.839 276.591   2
   2  -1 -26 206.751 404.183   2
   2   1 -26 580.220 377.692   1
   2   1 -25 354.411 426.514   1
   2  -1 -25-180.216 315.338   1
   2  -1 -25-214.084 324.216   2
   2   1 -25 620.603 421.060   2
   2  -1 -24 8168.37 981.518   2
   2  -1 -24 9868.74 1136.67   1
   2   1 -24 9498.43 952.818   2
   2   1 -24 9178.51 1072.75   1
   2   1 -23-371.764 338.371   1
   2  -1 -23-239.945 317.434   2
   2  -1 -23 692.847 473.430   1
   2   1 -23 484.966 341.452   2
   2   1 -22 281.292 349.123   1
   2   1 -22 851.061 308.523   2
   2  -1 -22 607.550 345.958   2
   2  -1 -22 326.939 436.698   1
   2  -1 -21 1329.79 467.450   1
   2   1 -21 1496.09 465.077   1
  -2  -1  21 1747.94 400.124   2
   2  -1 -21 1723.99 381.034   2
   2   1 -21 1299.64 362.261   2
   2  -1 -20 1919.49 458.016   2
  -2  -1  20 1961.13 414.373   2
   2   1 -20 2067.70 526.789   1
   2  -1 -20 2464.92 490.975   1
   2   1 -20 1894.36 374.623   2
   2  -1 -19 143.983 272.784   1
   2   1 -19 248.855 327.183   1
   2  -1 -19-250.715 268.868   2
   2   1 -19-332.505 230.425   2
  -2  -1  19-137.474 193.819   2
  -2  -1  18 766.819 270.484   2
   2  -1 -18 1500.44 410.226   2
   2  -1 -18 599.976 244.221   1
   2   1 -18 1639.03 478.184   1
  -2   1  18 1653.25 415.575   2
   2   1 -18 1284.07 343.186   2
  -2  -1  17 21703.5 1116.87   2
  -2   1  17 20681.6 1208.40   2
   2   1 -17 22755.7 1404.52   1
   2   1 -17 20748.4 1122.18   2
   2  -1 -17 21971.0 1391.20   1
   2  -1 -17 19794.0 1222.04   2
  -2   1  16 960.565 276.356   2
   2  -1 -16 626.703 292.606   1
  -2  -1  16 1031.72 404.224   1
   2   1 -16 1498.12 439.819   1
  -2  -1  16 728.404 225.795   2
   2   1 -16 716.435 222.872   2
   2  -1 -16 854.591 307.540   2
   2  -1 -15 3354.39 197.114   3
   2  -1 -15 2769.46 201.239   3
  -2   1  15 3426.19 481.869   2
  -2  -1  15 3220.52 557.914   1
  -2  -1  15 3040.86 406.246   2
   2  -1 -15 3369.87 491.741   2
   2  -1 -15 3277.66 530.708   1
   2   1 -15 2609.01 374.613   2
   2   1 -15 3580.58 590.402   1
  -2   1  14 8099.03 720.474   2
   2  -1 -14 7294.17 349.448   3
  -2  -1  14 7024.95 579.916   2
   2   1 -14 7792.10 337.960   3
   2   1 -14 7072.07 616.631   2
   2  -1 -14 7413.68 685.763   2
  -2  -1  14 7328.33 784.697   1
   2   1 -13 84381.4 1131.26   3
   2  -1 -13 83086.9 1244.56   3
  -2   1  13 82094.5 2130.60   2
  -2  -1  13 77294.4 1754.06   2
  -2  -1  13 78027.7 1194.41   3
   2  -1 -13 76905.9 2087.68   2
   2   1 -13 81149.3 1879.99   2
  -2  -1  13 88580.1 2475.63   1
  -2   1  12 6569.36 591.707   2
   2   1 -12 6392.72 330.884   3
  -2  -1  12 5809.67 342.227   3
   2   1 -12 6868.64 538.464   2
   2  -1 -12 6446.37 616.744   2
  -2  -1  12 7455.26 726.547   1
  -2  -1  12 6131.34 483.878   2
  -2  -1  11 81105.8 1274.85   3
   2   1 -11 84315.9 1205.48   3
  -2  -1  11 82916.3 1665.70   2
   2  -1 -11 79540.4 1953.24   2
   2   1 -11 80674.2 1704.30   2
   2   1 -10 12534.4 472.329   3
  -2  -1  10 11663.2 488.797   3
   2   1 -10 11341.4 614.151   2
  -2  -1  10 12056.8 811.817   1
   2  -1 -10 11483.6 722.234   2
  -2  -1  10 11459.7 591.581   2
   2   1  -9 1466.15 176.015   3
  -2  -1   9 1294.67 185.002   3
   2   1  -9 1075.93 197.348   2
  -2  -1   9 1205.40 188.460   2
   2  -1  -9 1123.96 252.147   2
  -2  -1   9 989.879 251.098   1
  -2  -1   8 28103.5 776.686   3
   2  -1  -8 27379.6 1007.48   2
  -2  -1   8 28632.4 1118.02   1
  -2  -1   8 28162.0 809.956   2
   2   1  -8 27530.2 836.844   2
  -2  -1   7 59559.4 1131.11   3
  -2  -1   7 61025.6 1520.16   1
  -2  -1   7 60577.3 1119.65   2
   2  -1  -7 57458.3 1385.44   2
   2   1  -7 59023.2 1135.92   2
   2   1  -6 9505.02 439.755   3
  -2  -1   6 9037.83 439.720   3
  -2  -1   6 9169.46 554.790   1
  -2  -1   6 9135.92 411.433   2
   2   1  -6 9348.15 431.893   2
   2  -1  -6 8689.09 506.672   2
  -2  -1   5 84908.2 1320.16   3
   2   1  -5 86770.4 1323.70   3
   2   1  -5 86856.2 1227.60   2
   2  -1  -5 84492.6 1472.34   2
  -2  -1   5 84908.2 1169.09   2
  -2  -1   5 83023.3 1516.62   1
   2   1  -4 35982.7 850.279   3
   2  -1  -4 36275.8 891.777   2
  -2  -1   4 33622.7 878.530   1
   2   1  -3 3973.25 295.357   3
   2  -1  -3 3659.65 263.940   2
  -2  -1   3 3551.42 257.775   1
   2   1  -2 2736.01 253.391   3
  -2  -1   2 2530.24 173.897   1
   2  -1  -2 2775.90 215.521   2
   2   1  -1 21799.4 667.797   3
   2  -1  -1 22452.7 520.791   2
   2   1   0 26888.8 758.927   3
   2  -1   0 28031.4 536.888   2
   2   1   1 10619.6 489.245   3
   2   1   2 44408.6 956.550   3
   2   1   3 161.346 85.8182   3
  -2  -1  -3 237.247 94.3768   1
   2   1   3 317.687 108.796   1
   2   1   4 208955. 2075.35   3
  -2  -1  -4 210539. 1911.67   1
   2   1   5 14321.2 538.601   3
  -2  -1  -5 13281.1 603.026   2
  -2  -1  -5 13868.5 523.033   3
   2  -1   5 13629.5 575.993   1
  -2  -1  -5 13400.6 555.158   1
   2   1   5 12729.7 564.213   1
  -2  -1  -6 785.122 146.873   3
   2   1   6 956.489 163.711   3
  -2  -1  -6 770.957 160.786   2
  -2   1  -6 872.645 125.854   2
   2  -1   6 766.912 167.786   1
  -2  -1  -6 1249.07 201.254   1
  -2   1  -7 978.791 143.423   2
   2   1   7 978.925 158.236   3
  -2  -1  -7 1243.00 178.278   3
  -2  -1  -7 700.990 186.550   2
   2   1   7 672.924 197.600   1
   2  -1   7 842.287 195.426   1
  -2  -1  -7 1159.32 219.437   1
   2   1   8 29786.3 741.164   3
  -2  -1  -8 29221.1 745.972   3
  -2  -1  -8 29297.3 1024.41   2
  -2   1  -8 29241.2 789.145   2
  -2  -1  -8 28303.6 1024.79   1
   2  -1   8 28751.8 1025.11   1
   2   1   8 27539.2 1050.66   1
  -2  -1  -9 3285.36 266.372   3
   2   1   9 3198.54 237.318   3
  -2   1  -9 3092.74 301.422   2
  -2  -1  -9 2483.65 312.858   2
   2  -1   9 2739.78 349.188   1
  -2  -1  -9 3326.88 380.909   1
   2   1   9 2856.74 389.329   1
  -2  -1 -10 27445.1 1080.54   2
  -2  -1 -10 26917.9 707.674   3
  -2   1 -10 27302.3 904.983   2
   2   1  10 27338.9 665.346   3
   2  -1  10 28220.6 1154.66   1
   2   1  10 27618.5 1204.44   1
  -2  -1 -10 28320.9 1148.67   1
  -2   1 -11 73714.6 1562.03   2
   2   1  11 74629.1 1066.49   3
  -2  -1 -11 74213.1 1886.31   2
  -2  -1 -11 76368.7 1142.69   3
   2  -1  11 76988.7 2031.98   1
   2   1  11 75646.0 2066.40   1
  -2  -1 -11 75843.1 1963.53   1
   2   1  12 8239.14 336.713   3
  -2   1 -12 7550.87 533.513   2
  -2  -1 -12 7738.98 643.860   2
   2  -1  12 8009.36 368.320   3
   2  -1  12 8201.12 720.895   1
  -2  -1 -12 9277.68 734.885   1
   2   1  12 7620.79 714.337   1
  -2   1 -13 8738.50 593.200   2
   2  -1  13 8876.99 323.230   3
   2  -1  13 7471.08 326.563   3
  -2  -1 -13 7847.27 692.490   2
   2   1  13 9691.79 805.180   1
  -2  -1 -13 8763.55 743.327   1
  -2   1 -13 9241.77 788.023   1
   2  -1  13 8457.74 763.591   1
   2  -1  14 919.600 115.666   3
   2  -1  14 1243.92 110.441   3
  -2   1 -14 1210.60 383.500   1
  -2   1 -14 717.498 191.007   2
  -2  -1 -14 868.482 266.008   2
  -2  -1 -14 1433.80 400.721   1
   2  -1  14 1179.69 345.225   1
  -2  -1 -15 51119.2 1796.95   2
  -2   1 -15 49015.4 1519.84   2
  -2  -1 -15 53598.8 1909.43   1
  -2   1 -15 46465.8 1960.99   1
   2  -1  15 51120.6 2044.36   1
  -2  -1 -16 5852.97 672.957   2
  -2   1 -16 5811.05 586.812   2
  -2  -1 -16 5995.20 701.962   1
  -2   1 -16 4648.10 669.827   1
   2  -1  16 6041.78 773.408   1
  -2  -1 -17 16163.2 1090.38   2
  -2   1 -17 17112.4 1243.29   1
  -2   1 -17 15930.0 953.908   2
  -2  -1 -17 18112.8 1195.52   1
  -2  -1 -18 5255.41 660.211   2
  -2   1 -18 5027.16 693.044   1
  -2   1 -18 5530.96 607.563   2
  -2  -1 -18 5701.18 722.669   1
  -2   1 -19 690.579 284.629   2
  -2  -1 -19 158.404 243.597   2
  -2   1 -19-91.6838 377.544   1
  -2  -1 -19 302.944 261.991   1
  -2   1 -20 1409.06 460.140   1
  -2   1 -20 2379.60 431.243   2
  -2  -1 -20 2571.77 534.412   1
  -2  -1 -20 2002.50 434.995   2
  -2  -1 -21 3598.41 628.894   2
  -2   1 -21 3219.22 517.370   2
  -2  -1 -21 3573.29 653.512   1
  -2   1 -22 3503.64 540.079   2
  -2  -1 -22 2906.83 590.589   1
  -2  -1 -22 3743.62 656.395   2
  -2   1 -23 7802.56 770.062   2
  -2  -1 -23 6667.85 833.993   2
  -2  -1 -23 6982.41 955.979   1
  -2  -1 -24 1863.90 540.181   1
  -2   1 -24 1842.57 463.515   2
  -2  -1 -24 2665.74 592.762   2
  -2  -1 -25 310.302 344.353   2
  -2   1 -25 383.982 305.745   2
  -2  -1 -25-177.082 357.034   1
  -2  -1 -26 591.303 413.557   2
  -2   1 -26 706.533 314.530   2
  -2  -1 -26 3.62020 349.004   1
  -2  -1 -27 137.098 366.022   1
  -2  -1 -27 396.298 371.929   2
  -2  -1 -28 432.538 358.008   2
  -2  -1 -29 600.099 438.672   2
   2  -2 -28 1642.56 630.131   2
   2   2 -27 4780.79 904.537   1
   2  -2 -27 4907.36 866.311   1
   2  -2 -27 3676.02 783.761   2
   2   2 -26 58.8968 380.267   1
   2  -2 -26-49.5146 357.460   1
   2  -2 -26-642.877 479.825   2
   2   2 -26 61.6862 343.803   2
   2   2 -25 2192.25 525.256   2
   2  -2 -25 1429.87 464.263   2
   2   2 -25 1778.21 569.609   1
   2  -2 -25 1444.25 522.443   1
   2  -2 -24 224.832 328.025   1
   2   2 -24 202.176 358.302   1
   2  -2 -24 170.090 280.704   2
   2   2 -24 868.688 334.461   2
   2  -2 -23 12128.9 1187.23   1
   2  -2 -23 12044.5 1158.65   2
   2   2 -23 12831.2 1262.52   1
   2   2 -23 12967.1 1052.90   2
  -2  -2  22 190.366 179.327   2
   2  -2 -22 446.997 293.521   1
   2   2 -22 491.868 305.361   1
   2  -2 -22 413.295 338.437   2
   2   2 -22 317.655 271.194   2
  -2  -2  21 3800.98 533.349   2
   2   2 -21 4741.19 748.405   1
   2  -2 -21 3624.14 645.001   2
   2   2 -21 3404.14 539.866   2
   2  -2 -21 3322.01 615.141   1
   2   2 -20 334.422 272.800   1
   2  -2 -20 182.950 263.283   1
  -2  -2  20 533.829 245.067   2
   2  -2 -20 110.009 285.255   2
   2   2 -20 486.889 280.424   2
   2  -2 -19 7926.35 283.310   3
  -2  -2  19 10889.6 787.516   2
   2  -2 -19 9793.63 960.032   2
   2   2 -19 10670.1 837.120   2
   2  -2 -19 10679.1 1047.86   1
   2   2 -19 11449.9 1119.98   1
   2  -2 -18 1128.36 161.962   3
   2  -2 -18 945.470 139.580   3
   2   2 -18 1012.78 340.012   2
  -2  -2  18 1131.00 295.991   2
   2   2 -18 1402.75 498.220   1
   2  -2 -18 1294.09 467.063   1
   2  -2 -18 1224.98 437.619   2
  -2  -2  17 24448.8 1105.62   2
   2  -2 -17 24240.8 686.993   3
  -2  -2  17 21865.9 694.533   3
   2   2 -17 22480.0 1137.31   2
   2   2 -17 24531.5 1486.00   1
   2  -2 -17 25127.9 1468.26   1
   2  -2 -17 24557.3 1432.90   2
  -2  -2  16 2811.67 269.989   3
   2  -2 -16 3279.32 273.419   3
  -2   2  16 3170.37 522.048   2
   2   2 -16 3035.65 569.176   1
   2  -2 -16 2412.71 477.795   1
   2   2 -16 2879.19 415.934   2
  -2  -2  16 2834.86 390.640   2
   2  -2 -16 2870.78 504.511   2
  -2  -2  16 3087.89 554.234   1
   2  -2 -15 437.198 131.176   3
  -2  -2  15 426.249 123.448   3
   2   2 -15 321.848 277.797   1
  -2  -2  15 583.853 290.532   1
   2   2 -15 576.098 211.648   2
  -2  -2  15 427.414 153.332   2
  -2   2  15 618.085 216.978   2
   2  -2 -15 781.608 363.163   1
   2  -2 -15 450.071 292.779   2
   2  -2 -14 13958.1 610.197   3
  -2   2  14 13066.6 938.544   2
  -2  -2  14 12630.6 587.713   3
  -2  -2  14 13014.7 705.650   2
   2   2 -14 13157.6 755.034   2
   2   2 -14 13292.7 1003.98   1
   2  -2 -14 13341.0 950.332   2
  -2  -2  14 14848.1 1087.30   1
   2  -2 -14 13403.9 936.714   1
  -2  -2  13 1636.70 228.364   3
   2   2 -13 1640.04 227.671   3
   2   2 -13 1614.41 398.093   1
   2   2 -13 1291.38 277.664   2
  -2  -2  13 2067.96 283.529   2
  -2  -2  13 1418.97 334.799   1
   2  -2 -13 2093.45 432.839   1
   2  -2 -13 1255.27 312.938   2
  -2  -2  12 292.570 130.275   3
   2   2 -12 173.131 103.398   3
  -2  -2  12 187.300 171.113   1
   2  -2 -12 170.376 169.014   2
   2   2 -12 149.043 181.321   1
  -2  -2  12 539.138 164.672   2
   2   2 -12 369.287 169.999   2
   2   2 -11 5615.88 395.702   3
  -2  -2  11 5631.01 405.439   3
   2  -2 -11 4648.64 522.345   2
  -2  -2  11 5395.58 596.066   1
  -2  -2  11 5055.51 377.451   2
   2   2 -11 5569.18 419.883   2
   2   2 -10 10254.7 539.988   3
  -2  -2  10 10413.3 552.288   3
   2   2 -10 10366.9 537.947   2
  -2  -2  10 9764.08 495.147   2
   2  -2 -10 10100.2 721.724   2
  -2  -2  10 10725.8 784.085   1
   2   2  -9 4619.81 375.278   3
  -2  -2   9 4867.33 385.406   3
  -2  -2   9 4900.54 343.293   2
  -2  -2   9 5199.94 527.344   1
   2  -2  -9 4710.64 458.213   2
   2   2  -9 4406.49 513.132   1
  -2  -2   8 10283.8 548.230   3
   2   2  -8 10961.9 562.225   3
   2   2  -8 10999.3 714.292   1
  -2  -2   8 10704.3 471.763   2
   2  -2  -8 10932.6 676.190   2
  -2  -2   8 12115.0 744.012   1
   2   2  -7 3962.61 345.501   3
  -2  -2   7 3999.17 358.333   3
  -2  -2   7 4345.12 289.713   2
   2   2  -7 4388.27 417.786   1
  -2  -2   7 4052.84 415.420   1
   2  -2  -7 3550.14 365.744   2
  -2  -2   6 37469.1 1042.84   3
   2   2  -6 36391.3 1040.04   3
  -2  -2   6 36042.3 815.936   2
  -2  -2   6 39272.3 1142.80   1
   2   2  -6 38694.5 1136.37   1
   2  -2  -6 37041.3 1166.92   2
  -2  -2   5 11299.1 594.075   3
   2   2  -5 11446.5 595.655   3
   2  -2  -5 10665.2 592.866   2
   2   2  -5 11731.0 586.243   1
  -2  -2   5 12090.9 579.273   1
   2   2  -4 86355.2 1590.14   3
  -2  -2   4 85301.6 1401.90   1
   2  -2  -4 84217.4 1557.67   2
   2   2  -3 9525.12 551.948   3
   2  -2  -3 9099.88 481.399   2
  -2  -2   3 8752.33 407.027   1
   2   2  -2 1297.44 250.551   3
  -2  -2   2 704.173 111.577   1
   2  -2  -2 783.697 147.924   2
  -2   2   2 814.728 173.539   2
   2  -2  -1 185546. 1780.21   2
  -2   2   1 188242. 1882.41   2
   2   2   0 36200.3 1052.91   3
   2  -2   0 34076.0 675.282   2
  -2   2   0 32464.0 723.548   2
   2   2   1 94207.1 1715.01   3
  -2   2  -1 98958.7 1102.47   2
   2  -2   1 93418.4 979.679   2
   2   2   2 12224.9 625.903   3
  -2   2  -2 11942.2 329.833   2
   2  -2   2 11557.1 307.304   2
   2   2   3 43516.9 1150.32   3
  -2   2  -3 44366.0 547.265   2
  -2  -2  -4 4923.11 392.892   3
   2   2   4 4773.60 400.673   3
  -2  -2  -4 5036.44 417.464   2
  -2  -2  -5 59947.8 1454.63   2
   2   2   5 60110.9 1310.54   3
  -2  -2  -5 59511.9 1302.95   3
  -2  -2  -5 57442.6 1092.50   1
  -2  -2  -6 41327.2 1244.46   2
  -2  -2  -6 39831.0 1063.15   3
  -2   2  -6 43636.5 577.986   2
   2   2   6 41507.1 1090.68   3
  -2  -2  -6 39165.1 1001.24   1
  -2   2  -7 24515.1 519.260   2
  -2  -2  -7 23319.7 806.491   3
   2   2   7 24045.8 825.936   3
  -2  -2  -7 23322.5 985.344   2
  -2  -2  -7 23320.4 854.162   1
   2  -2   7 23655.9 934.150   1
   2   2   8 1863.18 253.543   3
  -2  -2  -8 1771.20 234.774   3
  -2  -2  -8 1402.06 244.454   2
  -2   2  -8 2053.91 173.176   2
   2  -2   8 2066.48 320.258   1
  -2  -2  -8 1801.21 253.688   1
   2   2   9 23394.5 822.824   3
  -2  -2  -9 22614.1 1037.00   2
  -2  -2  -9 24884.6 813.828   3
  -2   2  -9 24787.1 653.193   2
  -2  -2  -9 21967.4 962.369   1
   2  -2   9 23441.7 1011.40   1
   2   2  10 44963.2 1111.70   3
  -2  -2 -10 47053.5 1109.26   3
  -2  -2 -10 43954.8 1519.36   2
  -2  -2 -10 47237.0 1488.23   1
  -2   2 -10 46980.9 991.394   2
   2  -2  10 44992.3 1480.20   1
  -2  -2 -11 40285.1 1490.28   2
   2   2  11 38427.6 1019.09   3
  -2  -2 -11 39665.6 1015.00   3
   2  -2  11 38580.6 1432.98   1
  -2  -2 -11 38379.2 1392.20   1
  -2   2 -11 39888.7 987.166   2
  -2  -2 -12 7981.18 456.333   3
   2  -2  12 8086.62 468.661   3
   2   2  12 7448.41 454.285   3
  -2  -2 -12 8699.55 737.832   2
  -2   2 -12 8019.54 478.877   2
  -2  -2 -12 7536.34 653.575   1
   2  -2  12 7768.68 667.195   1
   2  -2  13 238.953 105.279   3
  -2  -2 -13 251.764 126.006   3
  -2   2 -13 211.669 129.774   2
  -2  -2 -13-98.5316 254.650   1
  -2  -2 -13 17.0504 186.511   2
   2  -2  13 8.50890 192.723   1
  -2  -2 -14 10090.0 835.714   2
   2  -2  14 10063.9 480.572   3
  -2  -2 -14 9927.44 485.447   3
  -2   2 -14 9708.60 593.025   2
   2  -2  14 9720.51 829.703   1
  -2  -2 -14 10348.1 827.946   1
  -2  -2 -15 5524.88 658.830   2
  -2  -2 -15 5448.65 343.060   3
   2  -2  15 5272.62 334.757   3
  -2   2 -15 5003.78 451.872   2
  -2  -2 -15 5507.98 643.862   1
   2  -2  15 5005.16 660.761   1
   2  -2  16 25476.2 656.707   3
  -2  -2 -16 22272.4 641.368   3
  -2  -2 -16 24488.2 1382.05   2
  -2  -2 -16 28234.7 1441.22   1
  -2   2 -16 25835.5 1043.88   2
   2  -2  17 11188.3 389.203   3
   2  -2  17 10131.5 405.361   3
  -2  -2 -17 12320.8 1011.78   2
  -2  -2 -17 13102.1 1012.77   1
  -2   2 -17 12691.8 772.223   2
  -2  -2 -18 325.084 264.434   1
  -2  -2 -18-130.640 325.736   2
  -2   2 -18 55.0582 165.176   2
  -2  -2 -19 14807.1 1159.76   2
  -2  -2 -19 14979.2 1147.58   1
  -2   2 -19 14528.4 882.998   2
  -2   2 -20 3835.46 497.448   2
  -2  -2 -20 4102.19 668.245   1
  -2  -2 -20 3694.33 630.981   2
  -2  -2 -21 3229.82 626.760   2
  -2  -2 -21 3454.26 626.837   1
  -2   2 -21 3108.75 435.024   2
  -2  -2 -22 1253.19 390.811   2
  -2  -2 -22 1887.73 502.566   1
  -2   2 -22 1156.53 326.563   2
  -2  -2 -23 171.369 282.388   1
  -2  -2 -23 43.6104 362.661   2
  -2   2 -23 72.2555 220.571   2
  -2  -2 -24-162.344 362.192   2
  -2  -2 -24-322.998 417.192   1
  -2   2 -24-227.286 271.811   2
  -2  -2 -25 925.554 380.210   2
  -2  -2 -25 979.582 435.706   1
  -2  -2 -26 498.484 464.148   2
  -2  -2 -26 114.724 363.893   1
  -2  -2 -27 2841.44 715.083   2
  -2  -2 -27 2894.13 697.951   1
  -2  -2 -28 1220.64 492.869   2
   2  -3 -27 403.963 429.053   2
   2  -3 -27-668.379 542.605   1
   2  -3 -26 4685.02 889.522   1
   2  -3 -26 3804.97 772.972   2
   2  -3 -25 635.747 443.398   1
   2  -3 -25-35.6325 315.610   2
   2  -3 -24 7276.38 1022.19   1
   2  -3 -24 6490.86 896.896   2
   2   3 -24 6687.54 743.877   2
   2  -3 -23 574.515 492.922   1
   2  -3 -23 326.378 407.870   2
   2   3 -23-174.484 248.376   2
   2  -3 -22 39111.6 2089.40   2
   2  -3 -22 37643.8 2154.82   1
   2   3 -22 34985.7 1587.00   2
  -2  -3  21 3279.87 456.610   2
   2   3 -21 2941.94 599.530   1
   2  -3 -21 2906.53 599.424   2
   2   3 -21 2775.58 461.066   2
   2  -3 -21 3527.86 699.180   1
  -2  -3  20 924.380 178.692   3
   2   3 -20 861.895 360.276   1
  -2  -3  20 1216.53 307.690   2
   2   3 -20 1132.20 285.220   2
   2  -3 -20 866.230 359.302   2
   2  -3 -20 1752.91 458.479   1
   2  -3 -19 3633.92 340.170   3
  -2  -3  19 3280.95 320.077   3
   2   3 -19 2833.90 529.143   1
  -2  -3  19 3242.40 408.625   2
   2  -3 -19 3703.88 653.869   2
   2   3 -19 3347.12 481.836   2
   2  -3 -19 3581.58 625.328   1
  -2  -3  18 3954.89 452.059   2
   2  -3 -18 4559.04 398.992   3
  -2  -3  18 3958.11 374.120   3
   2   3 -18 3654.00 605.706   1
   2  -3 -18 4063.38 711.635   2
   2  -3 -18 4318.65 667.798   1
   2   3 -18 4552.67 527.287   2
   2  -3 -17 58.1235 116.957   3
  -2  -3  17 139.895 125.246   3
  -2  -3  17 86.1925 186.717   2
   2  -3 -17 616.645 340.065   1
   2  -3 -17 291.988 347.844   2
   2   3 -17-107.837 175.739   2
  -2  -3  16 18188.5 789.928   3
   2  -3 -16 20295.0 857.481   3
  -2  -3  16 18807.5 876.016   2
   2  -3 -16 19016.5 1265.48   2
   2   3 -16 17297.1 1259.72   1
   2  -3 -16 20017.2 1291.17   1
  -2  -3  15 119.463 125.977   3
   2  -3 -15-72.2429 141.991   3
   2   3 -15 77.8566 223.504   1
  -2  -3  15-80.0090 134.067   2
   2  -3 -15 259.723 305.073   1
  -2  -3  15 35.3196 210.356   1
   2  -3 -15-50.9002 215.995   2
   2  -3 -14 3831.59 408.697   3
  -2  -3  14 3220.49 353.227   3
   2   3 -14 3453.42 540.880   1
  -2  -3  14 3854.98 567.345   1
   2  -3 -14 3750.66 573.933   2
  -2   3  14 4265.41 578.742   2
  -2  -3  14 3538.17 364.037   2
  -2   3  13 14762.1 1026.20   2
   2  -3 -13 14899.9 794.776   3
  -2  -3  13 14727.4 745.886   3
  -2  -3  13 16091.5 1101.84   1
   2  -3 -13 14873.3 1077.24   2
  -2  -3  13 15774.6 698.999   2
   2   3 -13 12160.6 1051.65   1
   2   3 -12 24412.3 1015.57   3
   2  -3 -12 25778.8 1028.77   3
  -2  -3  12 24036.3 962.512   3
   2  -3 -12 25341.1 1336.24   2
  -2  -3  12 26899.2 1356.08   1
  -2  -3  12 24167.5 803.372   2
   2   3 -11 885.160 213.703   3
  -2  -3  11 641.406 203.253   3
  -2  -3  11 525.302 248.053   1
  -2  -3  11 511.682 134.818   2
   2  -3 -11 921.476 300.966   2
   2   3 -10 23466.3 962.133   3
  -2  -3  10 23019.2 947.666   3
  -2  -3  10 22864.3 722.398   2
   2  -3 -10 20810.7 1143.24   2
  -2  -3  10 23960.5 1164.02   1
   2   3  -9 7142.68 544.078   3
  -2  -3   9 7179.53 555.576   3
  -2  -3   9 6619.38 391.346   2
   2  -3  -9 7066.49 639.887   2
  -2  -3   9 6860.89 566.531   1
   2   3  -8 1507.65 289.114   3
  -2  -3   8 722.521 198.346   3
  -2  -3   8 1426.27 201.261   2
  -2  -3   8 1281.07 236.592   1
   2  -3  -8 2135.38 337.223   2
   2   3  -7 308.657 179.560   3
   2  -3  -7 409.352 161.788   2
  -2  -3   7 469.178 161.048   1
  -2  -3   7 566.649 121.446   2
   2   3  -6 76958.6 1771.84   3
  -2  -3   6 78578.8 1778.61   3
   2  -3  -6 75086.2 1836.78   2
  -2  -3   6 77021.5 1612.20   1
  -2  -3   5 2206.21 343.178   3
   2   3  -5 2123.39 316.473   3
  -2  -3   5 2022.05 273.516   1
  -2   3   5 1860.34 305.754   2
   2  -3  -5 2202.88 304.406   2
  -2   3   4 12885.6 697.135   2
   2   3  -4 11289.3 694.819   3
   2  -3  -4 12132.2 660.756   2
  -2  -3   4 12056.5 564.027   1
   2   3  -3 1670.37 296.362   3
  -2  -3   3 1730.44 223.384   1
   2  -3  -3 1815.22 236.035   2
  -2   3   3 1283.80 238.578   2
   2   3  -2 33697.4 1200.15   3
  -2   3   2 31407.1 1026.36   2
   2  -3  -2 34595.8 986.409   2
   2   3  -1 36025.4 1251.20   3
  -2   3   1 35008.9 987.686   2
   2  -3  -1 36512.7 922.594   2
  -2   3   0 156400. 1897.96   2
   2   3   0 156490. 2609.92   3
   2  -3   0 162316. 1765.47   2
  -2   3  -1 230.444 114.762   2
   2  -3   1 371.712 105.030   2
  -2   3  -2 38041.4 720.083   2
  -2  -3  -2 37688.9 1133.48   2
   2   3   2 36848.0 1269.83   3
   2  -3   2 37813.1 658.002   2
  -2  -3  -3 90862.0 1813.44   2
  -2   3  -3 88125.2 889.050   2
   2   3   3 88105.4 1924.91   3
   2  -3   3 86827.2 824.069   2
   2   3   4 208352. 2954.86   3
  -2  -3  -4 215430. 2926.00   3
  -2  -3  -4 213163. 2894.95   2
  -2  -3  -5 37677.3 1276.62   2
  -2  -3  -5 37570.4 1232.42   3
   2   3   5 36469.8 1244.75   3
   2   3   6 305493. 3608.29   3
  -2  -3  -6 310117. 3840.35   2
  -2  -3  -6 306623. 3538.63   3
  -2  -3  -7 10216.7 727.577   2
   2   3   7 11103.8 672.322   3
  -2  -3  -8 2290.20 333.212   2
   2   3   8 2870.43 373.163   3
   2  -3   8 2713.35 368.509   1
  -2  -3  -8 3159.72 362.348   1
   2   3   9 2191.70 332.683   3
  -2  -3  -9 2005.71 316.538   3
  -2  -3  -9 1858.83 304.341   1
   2  -3   9 1983.43 348.297   1
  -2  -3  -9 1219.26 277.607   2
  -2  -3 -10 17679.1 1075.24   2
  -2  -3 -10 19244.3 873.962   3
   2  -3  10 19659.9 916.547   3
   2   3  10 20572.5 907.372   3
   2  -3  10 20316.2 1050.04   1
  -2  -3 -10 19428.5 930.329   1
  -2  -3 -11 1849.87 279.709   3
   2  -3  11 1902.47 278.198   3
  -2   3 -11 1817.62 140.322   2
   2  -3  11 2522.26 418.785   1
  -2  -3 -11 1309.41 371.487   2
  -2  -3 -11 1884.75 336.734   1
   2  -3  12 60560.5 1530.65   3
  -2  -3 -12 61295.7 1482.68   3
  -2  -3 -12 60158.2 2079.23   2
  -2   3 -12 58544.1 922.049   2
   2  -3  12 60938.3 1936.60   1
  -2  -3 -12 58105.8 1788.35   1
  -2  -3 -13 2581.26 318.949   3
   2  -3  13 2374.41 293.800   3
   2  -3  13 2272.72 422.492   1
  -2  -3 -13 2360.25 454.586   2
  -2   3 -13 2153.12 214.866   2
  -2  -3 -13 2151.62 376.154   1
   2  -3  14 1820.45 251.116   3
  -2  -3 -14 2021.91 292.918   3
  -2   3 -14 1395.18 173.955   2
  -2  -3 -14 1922.22 464.006   2
  -2  -3 -14 1780.53 371.541   1
  -2  -3 -15-32.8570 128.452   3
   2  -3  15 143.002 142.041   3
  -2  -3 -15-157.910 307.261   2
  -2   3 -15-144.849 164.812   2
  -2  -3 -15 333.634 218.588   1
  -2  -3 -16 3864.76 377.312   3
   2  -3  16 3550.43 352.231   3
  -2  -3 -16 3159.04 465.143   1
  -2   3 -16 3261.47 318.371   2
  -2  -3 -16 2828.74 569.729   2
  -2  -3 -17 6785.66 457.058   3
   2  -3  17 6159.08 428.973   3
  -2  -3 -17 5766.15 730.393   2
  -2  -3 -17 6176.08 713.639   1
  -2   3 -17 5414.14 440.815   2
  -2  -3 -18 2420.67 284.674   3
   2  -3  18 2277.22 248.220   3
  -2  -3 -18 2957.85 525.817   1
  -2  -3 -18 1582.82 493.928   2
  -2   3 -18 2408.49 305.737   2
   2  -3  19 2419.47 251.109   3
  -2  -3 -19 1600.17 217.172   3
  -2  -3 -19 2595.97 578.790   2
  -2  -3 -19 2746.38 593.318   1
  -2   3 -19 2008.98 289.048   2
  -2  -3 -20 452.679 420.929   2
  -2  -3 -20 49.1115 239.318   1
  -2   3 -20 87.8772 172.149   2
  -2  -3 -21 167.389 341.165   2
  -2  -3 -21-169.613 255.853   1
  -2   3 -21 179.734 206.900   2
  -2  -3 -22 4998.40 758.674   1
  -2  -3 -22 4615.52 735.878   2
  -2  -3 -23 443.394 386.186   1
  -2  -3 -23 59.7552 360.582   2
  -2  -3 -24 813.901 436.459   1
  -2  -3 -24-343.283 383.328   2
  -2  -3 -25 584.206 375.426   1
  -2  -3 -25 136.439 372.404   2
  -2  -3 -26 1651.62 614.602   2
  -2  -3 -26 2409.92 612.499   1
  -2  -3 -27 1632.52 549.349   1
   2  -4 -26 580.072 474.163   1
   2  -4 -25-371.645 465.036   1
   2  -4 -25 202.464 350.987   2
   2  -4 -24 346.836 376.840   1
   2  -4 -24 1674.63 637.333   2
   2  -4 -23 4895.64 886.805   2
   2  -4 -23 3083.31 703.753   1
   2  -4 -22 1130.11 535.039   2
   2  -4 -22 2067.32 591.991   1
   2  -4 -21 19787.6 1550.16   2
   2  -4 -21 20016.2 1561.68   1
   2  -4 -20 999.724 417.317   2
   2  -4 -20 1292.51 460.109   1
  -2  -4  19-1.47048 155.995   3
  -2  -4  19 61.4400 141.504   2
   2  -4 -19 55.6498 252.538   2
   2  -4 -19-225.451 337.802   1
  -2  -4  18 3374.91 415.538   3
   2  -4 -18 3166.53 655.138   2
   2  -4 -18 3528.26 640.358   1
  -2  -4  18 3163.65 359.160   2
  -2  -4  17 19803.5 951.817   3
  -2  -4  17 21225.4 871.829   2
   2  -4 -17 19457.7 1437.98   2
   2  -4 -17 21814.3 1465.79   1
  -2  -4  16 3167.12 331.764   2
  -2  -4  16 3191.79 398.152   3
   2  -4 -16 3816.09 644.874   2
  -2  -4  15 194.490 193.286   3
  -2  -4  15 189.940 129.329   2
   2  -4 -15-114.733 272.511   2
  -2  -4  14-66.9913 148.093   3
  -2  -4  14 288.176 292.369   1
  -2  -4  14 103.128 130.719   2
  -2  -4  13 9633.52 699.855   3
  -2  -4  13 10779.4 924.393   1
  -2  -4  13 9794.29 508.300   2
   2  -4 -13 8141.84 872.571   2
  -2  -4  12 5946.14 572.281   3
  -2   4  12 5518.74 666.110   2
  -2  -4  12 7581.71 738.403   1
   2  -4 -12 7151.36 765.546   2
  -2  -4  12 6110.10 380.925   2
  -2   4  11 5587.51 654.080   2
  -2  -4  11 4567.15 338.252   2
   2  -4 -11 4769.02 647.827   2
  -2  -4  11 5279.49 573.319   1
  -2   4  10 6831.45 700.926   2
   2   4 -10 7090.10 642.985   3
  -2  -4  10 7765.58 657.631   1
  -2  -4  10 6968.30 415.090   2
   2  -4 -10 6910.23 689.792   2
  -2   4   9 125.121 179.612   2
  -2  -4   9 16.3649 172.533   3
   2   4  -9 16.2720 177.136   3
  -2  -4   9 209.576 96.6912   2
   2  -4  -9 249.599 200.742   2
  -2  -4   9 111.269 159.330   1
  -2  -4   8 2068.93 321.552   3
   2   4  -8 2646.77 399.955   3
  -2  -4   8 2145.20 364.491   1
   2  -4  -8 1906.47 354.424   2
  -2  -4   8 2043.21 244.256   2
  -2   4   8 1658.39 312.597   2
   2   4  -7 3196.51 441.565   3
  -2  -4   7 3461.25 444.793   3
  -2  -4   7 3072.05 392.051   1
   2  -4  -7 2800.21 440.387   2
  -2  -4   6 958.830 254.169   3
   2   4  -6 1281.79 311.087   3
  -2  -4   6 1024.23 246.710   1
   2  -4  -6 1135.26 294.354   2
   2   4  -5 22902.5 1139.91   3
  -2  -4   5 22582.6 1098.01   3
   2  -4  -5 22640.1 1076.58   2
  -2  -4   5 23624.7 904.326   1
  -2   4   4 2703.38 341.318   2
   2   4  -4 2737.35 443.346   3
   2  -4  -4 3508.06 412.567   2
  -2   4   3 460.385 132.217   2
   2   4  -3 306.657 192.740   3
   2  -4  -3 783.130 222.791   2
   2   4  -2 12337.5 837.006   3
  -2   4   2 11309.0 638.100   2
   2  -4  -2 10625.0 626.408   2
   2   4  -1 48224.6 1664.33   3
  -2   4   1 49897.3 1249.79   2
   2  -4  -1 50584.1 1262.11   2
  -2  -4   0 668.827 214.445   2
  -2   4   0 683.249 164.474   2
   2  -4   0 599.320 134.399   2
   2   4   1 22691.5 1146.90   3
  -2   4  -1 23446.8 727.882   2
  -2  -4  -1 23479.0 979.468   2
   2  -4   1 23264.3 716.396   2
  -2   4  -2 13812.8 505.876   2
   2   4   2 12927.6 915.908   3
  -2  -4  -2 14875.2 799.608   2
   2  -4   2 14534.8 501.095   2
   2   4   3 18132.0 1026.38   3
  -2  -4  -3 18250.7 917.161   2
   2  -4   3 18509.2 486.418   2
  -2  -4  -4 4511.61 496.484   2
   2   4   4 5140.99 587.994   3
   2  -4   4 4754.60 197.461   2
   2   4   5 90890.7 2292.61   3
  -2  -4  -5 87314.2 2188.15   2
   2   4   6 41439.3 1543.04   3
   2  -4   6 45065.8 1601.91   3
  -2  -4  -6 40749.3 1545.76   2
   2   4   7 63817.9 1876.52   3
   2  -4   7 64282.9 1905.16   3
  -2  -4  -7 60156.5 1936.22   2
   2  -4   8 10610.4 792.052   3
   2   4   8 10653.6 790.086   3
  -2  -4  -8 9919.34 809.619   2
   2  -4   9 3344.44 453.677   3
   2  -4   9 3250.29 506.890   1
  -2  -4  -9 3926.02 538.007   2
  -2  -4 -10 72399.8 2269.65   2
   2  -4  10 71441.7 1968.55   3
   2  -4  10 72580.6 2119.33   1
  -2  -4 -10 71053.3 1776.19   1
   2  -4  11 54582.8 1695.62   3
  -2  -4 -11 53517.0 2062.01   2
  -2  -4 -11 53040.8 1631.58   1
   2  -4  11 58444.2 1936.46   1
   2  -4  12 958.256 226.557   3
  -2  -4 -12 1533.00 448.589   2
  -2  -4 -12 1052.59 268.186   1
   2  -4  13-29.1591 168.932   3
  -2  -4 -13 79.9438 231.848   2
  -2  -4 -13 23.1631 185.073   1
  -2  -4 -14 8700.13 929.153   2
   2  -4  14 9315.73 715.794   3
  -2  -4 -14 9460.81 804.693   1
   2  -4  15 4715.44 506.482   3
  -2  -4 -15 4256.72 658.395   2
  -2  -4 -15 4491.02 596.494   1
   2  -4  16 22326.5 1034.90   3
  -2  -4 -16 22715.4 1499.75   2
  -2  -4 -16 22628.4 1334.98   1
   2  -4  17 1206.98 286.226   3
  -2  -4 -17 384.492 331.798   2
  -2  -4 -17 661.546 337.831   1
   2  -4  18-4.30176 195.144   3
  -2  -4 -18 143.238 345.097   2
  -2  -4 -18-99.1630 291.455   1
  -2  -4 -19 5885.13 848.103   2
  -2  -4 -19 5758.71 759.220   1
  -2  -4 -20 3382.27 683.550   2
  -2  -4 -20 3629.07 613.973   1
  -2  -4 -21-51.4551 262.025   1
  -2  -4 -21 100.208 327.912   2
  -2  -4 -22-200.115 392.898   2
  -2  -4 -22-96.5736 317.231   1
  -2  -4 -23 2743.58 654.682   2
  -2  -4 -23 3299.46 651.654   1
  -2  -4 -24 793.020 396.566   1
  -2  -4 -24 429.441 483.205   2
  -2  -4 -25 484.718 327.681   1
  -2  -4 -26 606.914 399.970   1
  -2  -4 -27 5057.87 902.888   1
   2  -5 -25 641.475 485.309   1
   2  -5 -24-221.918 547.070   1
   2  -5 -23 2192.28 655.755   2
   2  -5 -23 1389.33 527.537   1
   2  -5 -22-259.349 415.781   2
   2  -5 -22 564.791 465.193   1
   2  -5 -21 188.768 465.391   2
   2  -5 -21 124.131 319.763   1
   2  -5 -20 2490.52 664.226   1
   2  -5 -20 1216.89 574.799   2
   2  -5 -19 556.967 476.172   1
   2  -5 -19 328.366 364.423   2
   2  -5 -18 276.462 205.304   3
  -2  -5  18-406.244 255.323   3
   2  -5 -18 950.759 506.689   2
   2  -5 -18 602.932 475.297   1
  -2  -5  17 12535.5 867.842   3
   2  -5 -17 12362.6 900.311   3
   2  -5 -17 14527.6 1292.63   2
   2  -5 -16 5845.87 648.618   3
  -2  -5  16 5109.64 576.008   3
  -2  -5  16 4788.19 354.681   2
   2  -5 -16 5370.15 836.563   2
  -2  -5  15 1925.10 372.195   3
   2  -5 -15 2036.41 397.418   3
  -2  -5  15 1951.30 232.168   2
   2  -5 -15 2594.91 613.063   2
  -2  -5  14 1271.18 302.575   3
   2  -5 -14 1408.03 330.102   3
   2  -5 -14 1380.98 420.096   2
  -2  -5  14 1203.78 185.183   2
   2  -5 -13 9779.70 822.407   3
  -2  -5  13 8946.69 772.576   3
  -2  -5  13 8752.09 438.027   2
   2  -5 -12 3811.26 540.861   3
  -2  -5  12 2986.04 249.645   2
  -2  -5  12 3539.72 496.738   1
   2  -5 -12 3159.23 526.515   2
  -2  -5  11 12271.8 539.987   2
  -2  -5  11 13321.7 958.210   1
   2  -5 -11 12299.7 1086.93   2
  -2   5  10 15339.5 1089.89   2
   2  -5 -10 16035.3 1062.99   3
  -2  -5  10 15931.4 1025.59   3
  -2  -5  10 16511.3 998.570   1
   2  -5 -10 16648.3 1157.55   2
  -2  -5  10 14841.6 604.659   2
  -2   5   9 7265.68 741.530   2
   2  -5  -9 8078.21 775.795   3
  -2  -5   9 7237.06 722.880   3
  -2  -5   9 7517.66 674.089   1
   2  -5  -9 7209.66 775.671   2
  -2  -5   9 7007.12 426.336   2
  -2  -5   8 261.849 189.489   3
   2  -5  -8-69.7528 204.887   3
  -2   5   8-291.034 240.818   2
  -2  -5   8 63.2579 159.035   1
   2  -5  -8-227.101 275.734   2
   2  -5  -7 20503.4 1194.88   3
  -2  -5   7 20135.2 1163.52   3
  -2   5   7 17538.9 1060.06   2
   2  -5  -7 19013.2 1138.31   2
  -2  -5   7 19693.8 976.376   1
   2   5  -6 4301.52 656.015   3
  -2   5   6 3632.10 515.232   2
   2  -5  -6 3633.60 562.669   3
  -2  -5   6 3845.50 575.463   3
  -2  -5   6 3249.88 448.618   1
   2  -5  -6 3432.26 514.118   2
  -2  -5   5 128953. 2932.77   3
   2  -5  -5 132415. 3040.22   3
   2   5  -5 119136. 2953.32   3
   2  -5  -5 119799. 2662.95   2
  -2  -5   5 126286. 2308.38   1
   2   5  -4 4000.13 618.241   3
   2  -5  -4 3468.19 547.274   3
  -2  -5   4 3597.78 532.345   3
  -2  -5   4 2918.49 356.049   2
   2  -5  -4 3510.29 483.995   2
  -2  -5   3 1520.06 292.076   2
   2   5  -3 1839.25 445.785   3
   2  -5  -3 1794.77 343.039   2
  -2   5   2 4843.19 474.588   2
  -2  -5   2 5433.95 500.757   2
   2   5  -2 4969.12 693.187   3
   2  -5  -2 5143.74 503.895   2
  -2  -5   1 56563.5 1568.09   2
  -2   5   1 57035.5 1441.48   2
   2   5  -1 53418.4 2035.06   3
   2  -5  -1 57588.1 1503.12   2
  -2   5   0 4006.55 386.747   2
   2   5   0 4098.76 647.826   3
  -2  -5   0 3980.84 482.921   2
   2  -5   0 4130.60 382.767   2
  -2  -5  -1 1163.83 291.665   2
   2  -5   1 1523.34 214.319   2
  -2  -5  -2 3461.32 451.417   2
   2   5   2 3816.61 560.780   3
   2  -5   2 4156.17 315.751   2
  -2  -5  -3 1214.65 330.616   3
   2   5   3 1145.22 343.807   3
  -2  -5  -3 1218.24 252.622   2
   2  -5   3 1409.95 284.912   3
   2  -5   3 1513.52 178.416   2
  -2  -5  -4 6543.76 671.288   3
   2  -5   4 6818.02 699.678   3
   2   5   4 6812.58 747.840   3
  -2  -5  -4 6493.58 644.779   2
   2  -5   4 7125.16 307.901   2
  -2  -5  -5 720.214 263.433   3
   2  -5   5 838.830 253.364   3
  -2  -5  -5 64.1202 211.152   2
   2   5   5 1058.44 347.826   3
  -2  -5  -6 19257.6 1122.40   3
   2  -5   6 18555.9 1136.59   3
  -2  -5  -6 16661.0 1036.50   2
  -2  -5  -7 2048.56 378.588   3
   2  -5   7 1683.58 346.531   3
  -2  -5  -7 855.992 255.745   2
  -2  -5  -8 328.446 199.210   3
   2  -5   8 477.313 273.463   3
  -2  -5  -8-66.3683 249.443   2
   2  -5   9 575.796 232.514   3
  -2  -5  -9 553.296 261.611   3
  -2  -5  -9 858.327 421.812   2
  -2  -5 -10 28508.5 1352.10   3
  -2  -5 -10 28124.2 1535.86   2
   2  -5  10 28743.5 1407.73   3
  -2  -5 -11 37808.7 1891.88   2
   2  -5  11 38953.8 1637.74   3
  -2  -5 -12 250.750 286.512   3
   2  -5  12 805.332 283.387   3
  -2  -5 -12 952.417 398.698   2
   2  -5  13 107.796 239.670   3
  -2  -5 -13 262.011 210.387   3
  -2  -5 -13 905.086 374.346   2
  -2  -5 -13 355.881 218.288   1
  -2  -5 -14 4062.98 548.362   3
   2  -5  14 3587.89 517.863   3
  -2  -5 -14 3771.14 556.986   1
  -2  -5 -14 4400.78 709.370   2
   2  -5  15 46376.3 1685.92   3
  -2  -5 -15 45234.0 1708.24   3
  -2  -5 -15 45892.8 2212.79   2
  -2  -5 -15 44622.1 1826.47   1
   2  -5  16 1152.96 323.904   3
  -2  -5 -16 1062.33 321.686   3
  -2  -5 -16 787.747 447.656   2
  -2  -5 -16 1124.76 411.251   1
   2  -5  17 5367.44 579.470   3
  -2  -5 -17 4645.76 564.619   3
  -2  -5 -17 4533.42 630.226   1
  -2  -5 -17 4578.19 792.873   2
  -2  -5 -18 1226.45 470.299   2
  -2  -5 -18 900.004 323.309   1
  -2  -5 -19 783.019 360.748   1
  -2  -5 -19 616.204 442.477   2
  -2  -5 -20 1818.52 466.951   1
  -2  -5 -20 1894.16 555.480   2
  -2  -5 -21-342.749 349.912   1
  -2  -5 -21-440.585 466.966   2
  -2  -5 -22 843.165 380.227   2
  -2  -5 -22 475.076 344.457   1
  -2  -5 -23 1386.82 588.874   2
  -2  -5 -23 2120.02 582.541   1
  -2  -5 -24 907.505 500.329   1
  -2  -5 -25 25.6562 338.643   1
   2  -6 -24-318.405 584.460   1
   2  -6 -23-566.019 564.713   1
   2  -6 -22-986.537 562.454   1
   2  -6 -22-441.625 511.193   2
   2  -6 -21 2323.85 726.068   2
   2  -6 -21 2357.10 712.577   1
   2  -6 -20 2285.62 681.558   1
   2  -6 -20 2716.64 695.999   2
   2  -6 -19 1000.08 509.642   1
   2  -6 -19-798.187 480.434   2
   2  -6 -18 4437.03 803.942   2
   2  -6 -17 3709.24 757.446   2
   2  -6 -16 4196.28 752.786   2
   2  -6 -15-240.694 324.768   2
   2  -6 -14-237.611 330.595   2
  -2  -6  14 23.1042 55.4963   2
  -2  -6  13 443.108 115.234   2
   2  -6 -13 79.5079 299.992   2
   2  -6 -12 25281.7 1673.39   2
  -2  -6  12 29260.6 699.480   2
  -2  -6  11 4162.40 311.412   2
  -2  -6  11 5348.26 341.622   2
   2  -6 -11 5918.76 789.871   2
  -2  -6  10 53742.2 1920.81   1
  -2  -6  10 55895.0 1129.90   2
   2  -6 -10 51027.0 2162.59   2
  -2  -6   9 899.066 189.440   2
  -2  -6   9 560.280 252.352   1
  -2  -6   9 853.462 166.452   2
   2  -6  -9 920.562 343.603   2
  -2   6   8 4134.38 625.660   2
  -2  -6   8 4413.89 386.234   2
   2  -6  -8 5083.02 690.889   2
  -2  -6   8 5475.04 596.927   1
  -2   6   7 5941.95 684.669   2
  -2  -6   7 4936.98 442.868   2
   2  -6  -7 5935.73 695.762   2
  -2  -6   7 6006.25 583.701   1
  -2  -6   6 57798.8 1487.55   2
  -2   6   6 62871.5 2076.94   2
   2  -6  -6 61616.1 2123.60   2
  -2  -6   5 351.222 231.180   2
  -2   6   5 704.789 360.515   2
   2  -6  -5 720.624 366.919   2
  -2   6   4 39194.0 1499.14   2
  -2  -6   4 36596.3 1270.24   2
   2  -6  -4 38885.8 1561.65   2
  -2  -6   3 7054.68 600.723   2
   2  -6  -3 6379.52 656.408   2
  -2  -6   2 2311.79 386.346   2
   2  -6  -2 1863.83 315.268   2
  -2  -6   1 6304.98 607.708   2
   2  -6  -1 6299.15 558.153   2
  -2  -6   0 65148.0 1924.73   2
   2  -6   0 68043.5 1663.98   2
  -2  -6  -1 8066.68 719.529   2
   2  -6   1 8701.98 558.852   2
  -2  -6  -2 376.891 216.312   2
   2  -6   2 621.338 159.890   2
  -2  -6  -3 7845.56 743.024   2
   2  -6   3 9565.67 484.570   2
  -2  -6  -4 11589.9 890.282   2
   2  -6   4 12200.9 471.975   2
  -2  -6  -5 5213.35 658.597   2
   2  -6   5 4717.72 246.151   2
  -2  -6  -6 812.125 314.583   2
  -2  -6  -7-67.1581 251.604   2
  -2  -6  -8 7500.55 799.729   2
  -2  -6  -9 2930.13 574.914   2
  -2  -6 -10 1466.98 485.212   2
  -2  -6 -11-69.6994 301.272   2
  -2  -6 -12 12129.0 1139.13   2
  -2  -6 -13-879.468 441.067   2
  -2  -6 -13 336.129 269.298   1
  -2  -6 -14 1371.15 432.051   1
  -2  -6 -14 317.116 314.008   2
  -2  -6 -15 237.529 386.775   2
  -2  -6 -15 348.910 316.533   1
  -2  -6 -16 19193.6 1569.23   2
  -2  -6 -16 18921.2 1283.13   1
  -2  -6 -17 430.385 318.678   1
  -2  -6 -17 1205.71 530.837   2
  -2  -6 -18 15968.8 1548.89   2
  -2  -6 -18 17889.0 1334.76   1
  -2  -6 -19 528.503 360.725   1
  -2  -6 -19 917.328 398.875   2
  -2  -6 -20 2032.24 641.123   2
  -2  -6 -20 2553.35 528.099   1
  -2  -6 -21-82.0305 368.242   1
  -2  -6 -22 7383.25 947.483   1
  -2  -6 -23-500.388 406.790   1
   2  -7 -22 2116.39 744.483   1
   2  -7 -21 30.8962 440.477   1
   2  -7 -20 2311.87 731.683   1
   2  -7 -19 8.51610 452.830   2
   2  -7 -18 974.300 492.617   2
   2  -7 -17 1334.95 583.539   2
   2  -7 -16 4152.86 816.908   2
   2  -7 -15 4208.02 828.381   2
   2  -7 -14 3602.52 742.646   2
   2  -7 -13 1624.88 515.762   2
   2  -7 -12 4506.02 768.846   2
  -2  -7  11 9553.68 402.401   2
   2  -7 -11 12866.1 1302.30   2
  -2  -7  10 2075.86 252.126   2
   2  -7 -10 2204.87 529.994   2
  -2  -7   9 1326.27 220.528   2
   2  -7  -9 927.999 293.408   2
  -2  -7   8 473.738 199.666   2
   2  -7  -8-184.463 340.715   2
  -2  -7   7 10180.5 645.580   2
   2  -7  -7 11811.6 1012.95   2
  -2  -7   7 13071.9 968.433   1
  -2  -7   6 668.790 222.167   2
  -2  -7   6 937.254 305.589   1
  -2  -7   5 19801.5 975.726   2
   2  -7  -5 20490.3 1289.71   2
  -2  -7   4 3366.53 454.710   2
   2  -7  -4 3477.87 500.790   2
   2  -7  -3 1509.33 319.472   2
  -2  -7   3 1417.46 245.891   2
  -2  -7   2 1188.41 256.145   2
   2  -7  -2 1783.24 333.389   2
   2  -7  -1-251.799 237.888   2
  -2  -7   1-100.030 242.602   2
  -2  -7   0 2077.43 385.552   2
   2  -7   0 1962.43 334.230   2
  -2  -7  -1-4.59700 205.629   2
   2  -7   1-27.6810 179.844   2
  -2  -7  -2 257.310 222.357   2
   2  -7   2 659.094 193.097   2
   2  -7   3-51.0723 151.038   2
  -2  -7  -3 97.6184 238.011   2
  -2  -7  -4 14884.1 1172.58   2
   2  -7   4 17196.3 622.204   2
   2  -7   5 238.281 109.059   2
  -2  -7  -5 380.127 335.087   2
  -2  -7  -6 13683.2 1188.51   2
  -2  -7  -7-204.265 322.793   2
  -2  -7  -8-232.188 308.905   2
  -2  -7  -9 52.7902 283.604   2
  -2  -7 -10 821.180 423.119   2
  -2  -7 -11 3164.76 647.406   2
  -2  -7 -12 3467.10 668.044   2
  -2  -7 -13 4181.36 760.632   2
  -2  -7 -14 687.304 421.868   2
  -2  -7 -14 2587.75 585.422   1
  -2  -7 -15 5078.44 703.372   1
  -2  -7 -15 4437.96 884.443   2
  -2  -7 -16 34.3468 367.245   1
  -2  -7 -16-358.496 389.818   2
  -2  -7 -17 17923.5 1611.55   2
  -2  -7 -17 17820.5 1327.71   1
  -2  -7 -18 2660.23 681.062   2
  -2  -7 -18 2188.71 494.795   1
  -2  -7 -19-444.709 433.874   1
   2  -8 -20 3520.28 953.434   1
   2  -8 -17 392.905 391.039   2
   2  -8 -16 871.041 498.103   2
   2  -8 -15 124.268 411.778   2
   2  -8 -14 215.333 371.799   2
   2  -8 -13 153.552 375.398   2
   2  -8 -12 1819.76 482.936   2
   2  -8 -11 1907.78 468.290   2
   2  -8 -10 58.3220 366.139   2
   2  -8  -9 6304.09 853.804   2
   2  -8  -8-704.863 511.795   2
  -2  -8   7-203.687 197.989   2
   2  -8  -7-456.940 408.399   2
   2  -8  -6-355.587 374.883   2
  -2  -8   6 78.1386 158.097   2
  -2  -8   5 1099.20 272.575   2
   2  -8  -5 1628.89 367.412   2
  -2  -8   4 286.785 204.865   2
   2  -8  -4 335.479 236.853   2
   2  -8  -3 4122.01 562.653   2
  -2  -8   3 3678.05 507.302   2
  -2  -8   2 2846.39 487.215   2
   2  -8  -2 3784.66 527.902   2
  -2  -8   1 12180.1 1001.44   2
   2  -8  -1 14719.6 941.027   2
   2  -8   0 2360.77 381.808   2
  -2  -8   0 2141.10 444.677   2
  -2  -8  -1 20170.4 1344.10   2
   2  -8   1 23666.1 1064.73   2
   2  -8   2 1520.61 301.926   2
  -2  -8  -2 710.090 364.033   2
  -2  -8  -3 168.702 266.997   2
   2  -8   3 1015.45 225.851   2
  -2  -8  -4 225.090 315.999   2
   2  -8   4 233.817 147.383   2
  -2  -8  -5 23414.5 1633.06   2
  -2  -8  -6 134.035 265.911   2
  -2  -8  -7 13504.4 1231.25   2
  -2  -8  -8-189.970 413.381   2
  -2  -8  -9 3393.74 705.060   2
  -2  -8 -10 3479.96 723.149   2
  -2  -8 -11 11366.1 1276.50   2
  -2  -8 -12 3370.66 740.275   2
  -2  -8 -13 195.645 386.997   2
  -2  -8 -14 1248.35 500.340   2
  -2  -8 -15-501.278 552.277   2
  -2  -8 -16 3214.26 746.353   2
   2  -9 -14 388.834 496.928   2
   2  -9 -13 285.616 395.103   2
   2  -9 -12 1099.91 475.859   2
   2  -9 -11 213.594 379.136   2
   2  -9 -10-143.125 444.522   2
   2  -9  -9-1139.58 518.627   2
   2  -9  -8-306.044 378.101   2
   2  -9  -7 390.207 359.101   2
   2  -9  -6 276.906 283.529   2
   2  -9  -5-461.014 388.471   2
   2  -9  -4 1601.04 390.321   2
  -2  -9   3-229.276 266.286   2
   2  -9  -3-77.1607 287.405   2
  -2  -9   2 423.131 214.868   2
   2  -9  -2 820.998 297.685   2
   2  -9  -1 544.229 301.952   2
  -2  -9   1 204.803 278.101   2
  -2  -9   0 14859.7 1212.72   2
  -2  -9  -1-57.6446 277.958   2
  -2  -9  -2 8118.79 909.337   2
  -2  -9  -3 2701.36 605.746   2
  -2  -9  -4 5913.69 885.298   2
  -2  -9  -5 717.442 457.745   2
  -2  -9  -6 14728.0 1415.63   2
  -2  -9  -7 846.567 366.291   2
  -2  -9  -8-121.158 338.250   2
  -2  -9  -9-346.043 423.537   2
  -2  -9 -10 4185.56 869.746   2
  -2  -9 -11-109.253 364.919   2
  -2  -9 -12 1681.01 560.122   2
  -2  -9 -13 239.871 394.937   2
   2 -10 -11-169.879 384.068   2
   2 -10 -10 2636.60 626.923   2
   2 -10  -9-36.3858 354.408   2
   2 -10  -8-287.781 380.355   2
   2 -10  -7 376.377 335.304   2
  -2 -10  -3 591.475 294.054   2
  -2 -10  -4-86.7431 354.470   2
  -2 -10  -5 3085.31 746.267   2
  -2 -10  -6 477.875 383.987   2
  -2 -10  -7 205.915 327.601   2
  -2 -10  -8 145.135 393.513   2
  -2 -10  -9 315.964 373.315   2
   3   0 -30 6703.78 1009.47   2
   3   0 -29 616.292 489.146   2
   3   0 -28 1659.60 543.758   2
   3   0 -27 386.336 438.190   2
   3   0 -27-281.763 429.704   1
   3   0 -26 7454.04 982.636   2
   3   0 -26 8656.45 1117.28   1
   3   0 -25 1224.00 490.151   1
   3   0 -25 649.364 435.393   2
   3   0 -24 19654.8 1410.30   2
   3   0 -24 18693.1 1563.48   1
   3   0 -23 323.701 374.195   1
   3   0 -23 298.417 367.979   2
   3   0 -22 1339.89 390.495   1
   3   0 -22-195.200 365.171   2
   3   0 -21 424.120 423.560   1
   3   0 -21-54.1829 239.162   2
   3   0 -20 29124.4 1583.30   2
   3   0 -20 32030.0 1788.11   1
   3   0 -19 275.962 381.811   1
  -3   0  19 321.223 257.415   2
   3   0 -19 85.9224 306.933   2
  -3   0  18 26315.0 1351.28   2
   3   0 -18 25666.7 1511.42   1
   3   0 -18 25051.3 1373.85   2
   3   0 -17 117.987 68.1046   3
  -3   0  17-64.5995 179.352   2
   3   0 -17-199.670 326.980   1
   3   0 -17-102.564 196.467   2
  -3   0  16 19648.8 1081.06   2
   3   0 -16 19548.0 526.533   3
   3   0 -16 18771.0 1104.61   2
   3   0 -16 19737.3 1260.83   1
   3   0 -15 35.1379 82.4225   3
  -3   0  15 192.531 166.309   2
   3   0 -14 346.081 108.668   3
  -3   0  14 339.151 180.309   2
   3   0 -14-30.1232 200.211   2
   3   0 -13 140.855 105.704   3
  -3   0  13-51.1682 129.221   2
   3   0 -13-40.8812 147.618   2
   3   0 -12 457.627 137.379   3
  -3   0  12 470.979 181.109   2
   3   0 -12 240.778 149.741   2
   3   0 -11-0.51702 103.324   3
  -3   0  11-52.8670 146.063   2
   3   0 -11 90.9669 127.680   2
   3   0 -10 34387.5 896.114   3
  -3   0  10 32829.8 1098.73   2
   3   0 -10 33868.2 1156.78   2
   3   0  -9 93.4264 120.301   3
   3   0  -9 61.8599 117.234   2
   3   0  -8 35137.7 937.958   3
   3   0  -8 34550.1 1079.27   2
   3   0  -7 108.253 128.444   3
   3   0  -7 89.8938 118.538   2
   3   0  -6 14994.3 635.681   3
   3   0  -6 14210.9 617.301   2
   3   0  -5 203.279 172.115   3
   3   0  -5 108.179 98.4591   2
   3   0  -4 3621.38 336.629   3
   3   0  -4 3666.67 277.217   2
   3   0  -3 2590.18 387.390   3
   3   0  -2 571310. 3970.46   3
   3   0  -1 2521.43 403.114   3
   3   0   0 8424.43 518.653   3
   3   0   1 167.957 171.427   3
   3   0   2 48329.8 1148.71   3
   3   0   3-13.6533 98.1238   3
   3   0   4 37012.8 993.443   3
   3   0   4 39869.1 856.703   1
   3   0   5-33.7119 99.7110   3
   3   0   5-78.3868 83.2517   1
   3   0   6 35697.3 929.530   3
   3   0   6 36400.9 992.285   1
   3   0   7-58.7873 102.346   3
   3   0   7-172.320 149.738   1
  -3   0  -8 43733.8 1158.26   2
   3   0   8 41063.4 953.185   3
   3   0   8 41800.6 1258.64   1
   3   0   9-22.6897 90.1807   3
  -3   0  -9-56.3419 122.650   2
  -3   0  -9 302.119 181.379   1
   3   0   9 319.312 179.011   1
  -3   0 -10 9210.21 594.867   2
   3   0  10 9390.87 440.389   3
   3   0  10 10219.8 730.346   1
  -3   0 -10 9868.11 694.355   1
   3   0  11-31.2274 74.0159   3
  -3   0 -11 143.940 204.175   1
   3   0  11-12.1259 153.746   1
   3   0  12 22311.4 605.022   3
  -3   0 -12 20894.0 956.628   2
  -3   0 -12 21747.5 1133.94   1
   3   0  12 22448.4 1190.02   1
   3   0  13 38.2531 72.1908   3
  -3   0 -13-372.628 257.259   1
  -3   0 -13 176.672 156.747   2
   3   0  13-164.922 172.453   1
  -3   0 -14 24002.4 1137.87   2
   3   0  14 23852.4 522.796   3
  -3   0 -14 23082.8 1267.85   1
   3   0  14 26404.9 1409.25   1
  -3   0 -15 114.149 195.338   2
  -3   0 -15-101.781 241.997   1
   3   0  15-25.3925 199.393   1
  -3   0 -16 18394.6 1062.37   2
  -3   0 -16 19407.7 1246.58   1
   3   0  16 20372.6 1303.78   1
  -3   0 -17 164.376 227.384   2
  -3   0 -17 489.206 295.623   1
  -3   0 -18 62033.2 2031.17   2
  -3   0 -18 63780.0 2399.50   1
  -3   0 -19 151.321 281.220   1
  -3   0 -19-53.0875 231.410   2
  -3   0 -20 35395.5 1901.97   1
  -3   0 -20 33493.9 1582.78   2
  -3   0 -21-581.431 385.375   1
  -3   0 -21-72.9991 283.351   2
  -3   0 -22-106.068 428.714   1
  -3   0 -22 609.102 332.700   2
  -3   0 -23 357.651 316.292   2
  -3   0 -24 16383.8 1247.72   2
  -3   0 -25 512.584 366.920   2
  -3   0 -26 2229.85 547.466   2
  -3   0 -27-34.1155 309.516   2
  -3   0 -28 4469.73 752.943   2
   3   1 -29 888.809 411.830   2
   3  -1 -29 1585.00 583.953   2
   3   1 -28 361.703 416.655   2
   3  -1 -28 1154.15 547.027   2
   3   1 -27-138.142 350.097   1
   3  -1 -27 95.7180 328.806   1
   3  -1 -27-37.7582 354.652   2
   3   1 -27 276.686 404.262   2
   3   1 -26 1955.83 512.792   2
   3   1 -26 2720.44 705.195   1
   3  -1 -26 2827.77 684.871   1
   3  -1 -26 1541.95 504.013   2
   3   1 -25 9266.57 1121.39   1
   3  -1 -25 8475.93 993.367   2
   3  -1 -25 8427.41 1128.56   1
   3   1 -25 8567.90 979.442   2
   3   1 -24 840.857 425.952   1
   3   1 -24 986.904 421.963   2
   3  -1 -24 1305.19 470.540   2
   3  -1 -24 237.385 310.596   1
   3  -1 -23 2386.85 612.023   1
   3   1 -23 2158.90 500.173   2
   3   1 -23 2251.33 601.123   1
   3  -1 -23 574.348 335.530   2
   3  -1 -22-679.883 485.341   1
   3   1 -22-94.9174 290.228   2
   3  -1 -22 66.5034 299.883   2
   3   1 -22 34.5404 405.121   1
   3  -1 -21 5914.44 817.591   1
   3  -1 -21 6263.48 785.958   2
   3   1 -21 6199.09 750.977   2
   3   1 -21 5838.49 829.297   1
   3   1 -20 3.54680 209.589   2
  -3  -1  20-118.044 195.535   2
   3   1 -20 198.250 341.720   1
   3  -1 -20-11.7278 269.332   1
   3  -1 -20 101.623 251.215   2
   3   1 -19 2132.54 437.917   2
   3  -1 -19 1471.97 405.369   2
  -3  -1  19 1825.85 399.341   2
   3   1 -19 2269.94 530.896   1
   3  -1 -19 1275.91 329.409   1
  -3  -1  18 7433.72 695.822   2
   3  -1 -18 6698.01 298.535   3
   3  -1 -18 8351.77 313.687   3
   3  -1 -18 7470.82 802.268   2
   3   1 -18 8788.34 947.081   1
   3   1 -18 6297.32 676.491   2
   3  -1 -18 7687.46 861.085   1
   3  -1 -17 1638.34 177.184   3
   3   1 -17 1720.94 178.951   3
   3   1 -17 1317.82 346.407   2
  -3  -1  17 1432.01 327.302   2
   3   1 -17 2069.84 470.283   1
  -3   1  17 1117.87 286.523   2
   3  -1 -17 1728.22 403.594   2
   3  -1 -17 1629.69 406.085   1
   3  -1 -16 469.810 128.980   3
   3   1 -16 410.259 118.228   3
   3   1 -16 193.205 157.217   2
  -3  -1  16 278.878 169.409   2
  -3   1  16 172.669 177.018   2
   3   1 -16 442.055 347.412   1
   3  -1 -16 273.447 192.301   2
   3  -1 -16 21.0837 216.519   1
   3   1 -15 3027.31 265.526   3
   3  -1 -15 2884.27 271.191   3
   3   1 -15 3257.56 467.090   2
   3  -1 -15 3206.81 528.441   1
  -3   1  15 3118.07 501.408   2
  -3  -1  15 3437.47 436.332   2
   3  -1 -15 3128.82 498.765   2
   3   1 -15 4105.34 626.512   1
  -3   1  14 83255.2 2210.45   2
   3   1 -14 83751.9 1332.80   3
   3  -1 -14 86036.1 1454.22   3
   3  -1 -14 77467.4 2197.45   2
  -3  -1  14 83395.2 1944.75   2
   3   1 -14 80261.8 2021.43   2
  -3  -1  13 149.262 134.267   3
   3   1 -13 150.139 123.064   3
   3  -1 -13 13.7580 108.744   3
   3   1 -13 197.063 217.058   2
  -3   1  13 77.5287 173.193   2
  -3  -1  13 237.338 188.022   2
   3  -1 -13 131.423 211.438   2
  -3  -1  12 31294.9 940.697   3
   3  -1 -12 32498.5 962.650   3
   3  -1 -12 28742.9 1269.60   2
   3   1 -12 29335.9 1140.93   2
  -3  -1  12 31450.2 1093.61   2
  -3  -1  11 3572.32 342.461   3
   3  -1 -11 4143.84 490.386   2
  -3  -1  11 3600.15 361.390   2
   3   1 -11 4017.89 417.976   2
   3   1 -10 45364.6 1060.06   3
  -3  -1  10 46238.0 1141.29   3
   3  -1 -10 44486.9 1447.91   2
   3   1 -10 44778.1 1258.50   2
  -3  -1  10 44399.8 1185.78   2
   3   1  -9 13022.6 578.689   3
  -3  -1   9 13018.9 605.693   3
   3  -1  -9 13393.0 770.512   2
  -3  -1   9 13908.3 641.198   2
   3   1  -9 12680.4 662.564   2
  -3  -1   8 81478.4 1530.69   3
   3   1  -8 83412.7 1453.75   3
   3  -1  -8 81376.4 1793.22   2
   3   1  -8 81120.1 1537.05   2
  -3  -1   8 81673.0 1477.66   2
   3   1  -7 52062.8 1168.36   3
  -3  -1   7 51921.4 1215.33   3
   3  -1  -7 52295.5 1344.93   2
  -3  -1   7 53669.4 1138.31   2
   3   1  -7 52797.4 1461.36   1
   3   1  -7 50479.1 1173.77   2
  -3  -1   6 94340.7 1633.36   3
   3   1  -6 91737.1 1576.20   3
   3  -1  -6 94093.1 1712.86   2
  -3  -1   6 94741.4 1465.13   2
   3   1  -6 96853.9 1826.75   1
  -3  -1   5 216582. 2486.93   3
   3   1  -5 217208. 2438.09   3
   3   1  -5 212729. 2515.62   1
   3   1  -4 906832. 5016.81   3
   3   1  -4 948436. 4732.41   1
   3   1  -3 658733. 4262.91   3
   3   1  -3 668605. 3444.83   1
   3  -1  -2 49565.3 960.660   2
   3   1  -2 48609.9 779.841   1
   3   1  -1 64841.9 1364.95   3
   3  -1  -1 67549.8 1075.38   2
   3   1   0 18625.9 731.134   3
   3   1   1 40565.0 1069.69   3
   3   1   2 3452.48 339.097   3
   3   1   2 2357.58 139.074   1
   3   1   3 208578. 2366.87   3
   3   1   3 209760. 1691.98   1
  -3  -1  -4 86039.6 1529.91   3
   3   1   4 84462.9 1507.98   3
  -3  -1  -4 88422.5 1163.82   1
   3   1   4 85569.1 1299.18   1
  -3  -1  -5 1124.69 197.389   3
   3   1   5 1215.30 204.818   3
  -3  -1  -5 980.684 157.897   1
   3   1   5 1081.95 176.726   1
  -3  -1  -6 24656.5 815.215   3
   3   1   6 23907.7 793.216   3
  -3  -1  -6 23163.5 871.888   2
   3   1   6 23627.5 862.408   1
   3  -1   6 23018.3 847.341   1
  -3  -1  -6 24672.9 787.752   1
  -3  -1  -7 103643. 1930.57   2
  -3   1  -7 102469. 1469.43   2
  -3  -1  -7 103905. 1670.93   3
   3   1   7 107024. 1627.47   3
   3  -1   7 101246. 1832.66   1
  -3  -1  -7 101990. 1764.93   1
   3   1   7 104199. 1943.18   1
  -3  -1  -8 50249.1 1159.07   3
  -3  -1  -8 48132.7 1386.44   2
  -3   1  -8 47324.2 1064.98   2
   3   1   8 48714.5 1090.13   3
   3  -1   8 46300.0 1318.29   1
   3   1   8 47977.5 1414.65   1
  -3  -1  -8 47972.4 1305.35   1
  -3  -1  -9 400.866 144.729   3
  -3   1  -9 392.782 111.710   2
  -3  -1  -9 493.230 165.845   2
   3   1   9 276.785 169.552   1
  -3  -1  -9 393.887 141.632   1
   3  -1   9 418.889 172.888   1
  -3  -1 -10 10021.5 696.196   2
   3   1  10 10116.9 494.945   3
  -3  -1 -10 11357.2 553.548   3
  -3   1 -10 9824.39 548.319   2
   3  -1  10 10406.4 700.732   1
  -3  -1 -10 9891.16 661.196   1
   3   1  10 10910.1 743.256   1
  -3  -1 -11 10645.1 715.635   2
   3   1  11 11850.6 508.238   3
  -3   1 -11 11066.3 616.256   2
   3  -1  11 12166.2 568.689   3
  -3  -1 -11 11598.4 539.805   3
  -3  -1 -11 11698.3 762.144   1
   3  -1  11 11380.8 768.114   1
   3   1  11 12214.2 852.472   1
   3   1  12 5367.26 335.698   3
   3  -1  12 5699.77 378.947   3
  -3   1 -12 5476.77 458.881   2
   3  -1  12 5227.53 549.953   1
  -3  -1 -12 5408.93 567.943   1
  -3  -1 -12 4085.78 451.822   2
   3   1  12 6131.39 640.497   1
  -3  -1 -13 5759.55 577.844   2
  -3   1 -13 6055.59 517.101   2
   3  -1  13 5504.93 353.305   3
   3   1  13 5865.17 330.256   3
  -3  -1 -13 6570.87 649.023   1
   3  -1  13 7010.21 699.511   1
   3   1  13 6432.64 694.330   1
   3  -1  14 10802.6 449.066   3
   3   1  14 11228.3 428.958   3
  -3  -1 -14 10843.3 828.762   2
  -3   1 -14 10433.5 688.650   2
  -3  -1 -14 11334.3 861.790   1
   3  -1  14 10462.0 887.343   1
   3   1  14 12163.3 957.171   1
   3   1  15 556.077 107.268   3
   3  -1  15 593.260 115.836   3
  -3   1 -15 397.855 146.399   2
   3  -1  15 832.837 304.118   1
   3   1  15 892.372 298.312   1
  -3  -1 -15 1083.60 314.295   1
  -3  -1 -15 503.832 270.604   2
   3  -1  16 70.7328 55.0387   3
   3  -1  16-16.9336 49.7371   3
  -3  -1 -16 128.659 210.521   1
  -3  -1 -16-305.066 285.037   2
  -3   1 -16 123.162 171.559   2
  -3   1 -17-39.3105 194.027   2
  -3  -1 -17 5.98488 263.189   2
  -3  -1 -17-165.651 258.466   1
  -3  -1 -18 177.593 262.660   2
  -3  -1 -18 254.960 289.074   1
  -3   1 -18-137.919 234.803   2
  -3  -1 -19 8992.04 860.229   2
  -3   1 -19 9472.81 768.734   2
  -3  -1 -19 9223.11 935.597   1
  -3   1 -20 542.589 281.347   2
  -3  -1 -20 475.714 301.134   1
  -3  -1 -20 305.115 267.982   2
  -3  -1 -21 4252.29 691.205   1
  -3  -1 -21 3944.86 622.502   2
  -3   1 -21 4247.69 572.245   2
  -3  -1 -22 531.031 292.442   2
  -3  -1 -22 1031.11 382.296   1
  -3   1 -22 1036.92 393.921   2
  -3   1 -23 13559.7 1040.62   2
  -3  -1 -23 14711.6 1278.65   1
  -3  -1 -23 12237.1 1137.97   2
  -3  -1 -24 117.835 292.136   1
  -3  -1 -24 824.256 481.005   2
  -3   1 -24 645.705 358.796   2
  -3  -1 -25 6451.55 931.357   1
  -3  -1 -25 5361.61 817.642   2
  -3   1 -25 5455.08 714.693   2
  -3  -1 -26-329.561 372.352   1
  -3  -1 -26 32.8737 311.611   2
  -3   1 -26 265.253 334.693   2
  -3  -1 -27 325.778 334.382   1
  -3  -1 -27-205.353 341.692   2
  -3  -1 -28 523.087 449.677   2
   3  -2 -28 1313.19 561.009   2
   3   2 -27 100.419 359.736   1
   3   2 -27-113.168 308.473   2
   3  -2 -27-272.393 406.526   2
   3  -2 -27 285.979 487.502   1
   3   2 -26 359.581 366.901   2
   3  -2 -26 100.408 429.590   2
   3   2 -26-210.831 434.463   1
   3  -2 -26 323.003 408.218   1
   3  -2 -25 1481.99 531.569   1
   3   2 -25 1054.38 435.857   1
   3  -2 -25 1684.35 549.597   2
   3   2 -25 1273.45 431.322   2
   3   2 -24 1170.25 584.856   1
   3   2 -24 1268.72 432.598   2
   3  -2 -24 1320.82 441.938   2
   3  -2 -24 1851.25 577.220   1
   3   2 -23 257.271 288.089   2
   3  -2 -23 121.611 348.407   1
   3  -2 -23 317.347 346.051   2
   3   2 -23 417.521 335.059   1
   3   2 -22 23.5173 301.235   1
   3  -2 -22-288.799 428.246   1
   3   2 -22 395.004 310.665   2
   3  -2 -22 385.546 323.888   2
  -3  -2  21 6966.03 696.522   2
   3  -2 -21 7389.29 928.811   1
   3   2 -21 7890.38 939.853   1
   3  -2 -21 6472.01 849.721   2
   3   2 -21 6594.24 753.073   2
   3  -2 -20 3596.05 264.072   3
  -3  -2  20 4523.71 587.330   2
   3  -2 -20 4473.54 272.010   3
   3   2 -20 3833.47 579.025   2
   3   2 -20 4946.69 784.637   1
   3  -2 -20 4936.24 766.897   1
   3  -2 -20 4843.37 730.001   2
   3  -2 -19 30227.4 795.157   3
   3  -2 -19 29031.6 818.903   3
  -3  -2  19 28194.2 1308.97   2
   3  -2 -19 30373.5 1655.27   2
   3   2 -19 29218.2 1413.72   2
   3  -2 -19 31093.5 1746.32   1
   3   2 -19 30768.1 1763.77   1
   3  -2 -18 2572.59 290.134   3
   3  -2 -18 2575.25 270.018   3
   3   2 -18 2299.40 459.196   2
  -3  -2  18 2733.91 413.071   2
   3  -2 -18 2993.73 590.345   1
   3  -2 -18 2362.76 530.007   2
   3   2 -18 2478.83 595.301   1
   3  -2 -17 3983.92 359.082   3
  -3  -2  17 3753.74 345.021   3
   3   2 -17 3946.98 348.739   3
  -3  -2  17 3827.61 443.378   2
   3   2 -17 4600.76 675.202   1
   3  -2 -17 3985.76 607.296   2
   3   2 -17 4425.90 530.113   2
   3  -2 -17 4239.86 650.176   1
  -3  -2  16-66.7233 126.271   3
   3   2 -16-88.4186 114.976   3
   3  -2 -16 616.319 382.721   1
  -3  -2  16 108.753 258.354   1
  -3  -2  16-129.810 162.749   2
   3   2 -16 192.354 283.943   1
  -3   2  16-357.140 302.297   2
   3  -2 -16-90.2329 196.983   2
   3   2 -16-52.3270 155.407   2
  -3   2  15 13161.8 969.771   2
  -3  -2  15 13476.8 653.382   3
   3   2 -15 13405.9 640.141   3
  -3  -2  15 13389.8 784.469   2
   3  -2 -15 13372.1 1000.89   2
   3   2 -15 13399.8 1037.20   1
   3   2 -15 13366.0 839.021   2
  -3  -2  15 15761.2 1140.75   1
   3  -2 -15 15156.0 1055.28   1
  -3  -2  14 506.006 163.204   3
   3   2 -14 429.364 161.552   3
   3   2 -14 520.496 254.442   2
   3  -2 -14 591.846 304.829   2
   3  -2 -14 915.567 407.462   1
  -3   2  14 580.870 264.749   2
   3   2 -14 671.743 377.458   1
  -3  -2  14 340.461 185.520   2
  -3  -2  14 944.525 360.775   1
   3   2 -13 90157.5 1656.58   3
  -3  -2  13 91647.0 1752.81   3
  -3  -2  13 92929.6 1850.27   2
   3  -2 -13 89282.9 2408.02   2
   3   2 -13 92036.4 2532.74   1
   3   2 -13 89398.6 1981.08   2
   3   2 -12 2580.56 315.710   3
  -3  -2  12 2019.27 285.021   3
  -3  -2  12 2286.15 293.657   2
  -3  -2  12 2709.87 436.855   1
   3  -2 -12 2037.52 405.979   2
   3   2 -12 2533.97 358.659   2
   3   2 -11 4075.44 384.496   3
  -3  -2  11 4383.28 412.034   3
   3   2 -11 3678.08 394.618   2
  -3  -2  11 3888.50 363.348   2
  -3  -2  11 2965.10 456.079   1
   3  -2 -11 3835.60 488.567   2
   3   2 -10 459.765 188.569   3
  -3  -2  10 248.563 160.119   3
  -3  -2  10 213.209 142.587   2
  -3  -2  10 682.763 286.414   1
   3  -2 -10 419.549 315.647   2
   3   2  -9 154794. 2295.10   3
  -3  -2   9 161008. 2348.68   3
  -3  -2   9 160783. 2076.68   2
   3  -2  -9 159503. 2799.39   2
  -3  -2   9 162872. 2904.35   1
  -3  -2   8 10324.3 606.171   3
   3   2  -8 10726.1 615.056   3
   3   2  -8 10692.2 709.685   1
  -3  -2   8 10040.7 519.847   2
   3  -2  -8 10782.3 718.671   2
  -3  -2   8 10662.6 720.603   1
   3   2  -7 8979.25 561.599   3
  -3  -2   7 8090.67 546.438   3
   3  -2  -7 8425.31 594.765   2
   3   2  -7 8664.53 595.800   1
  -3  -2   7 8664.51 469.387   2
  -3  -2   7 9029.33 630.963   1
  -3  -2   6 20740.2 849.136   3
   3   2  -6 20973.7 859.422   3
   3  -2  -6 20740.5 872.707   2
   3   2  -6 22091.4 859.264   1
  -3  -2   6 20720.0 886.747   1
  -3  -2   6 19931.9 700.914   2
  -3  -2   5 122834. 2069.37   3
   3   2  -5 122286. 2075.27   3
   3  -2  -5 128230. 2054.66   2
   3   2  -5 121184. 1842.71   1
  -3  -2   5 125056. 1974.01   1
   3   2  -4 87743.3 1764.06   3
   3   2  -4 89638.1 1400.21   1
   3  -2  -4 90183.2 1641.95   2
  -3  -2   4 87605.0 1500.25   1
   3   2  -3 3111.66 404.719   3
  -3   2   3 2740.29 298.785   2
   3   2  -3 2884.79 238.874   1
   3  -2  -3 2828.09 297.004   2
  -3  -2   3 2859.10 275.671   1
   3   2  -2 25669.6 967.634   3
   3  -2  -2 25866.7 749.276   2
  -3  -2   2 24610.0 616.453   1
  -3   2   2 26796.7 786.675   2
   3   2  -1 47984.7 1307.01   3
  -3   2   1 51031.8 1019.92   2
  -3  -2   1 49982.2 703.195   1
   3  -2  -1 49205.0 966.718   2
   3   2   0 10397.1 621.965   3
  -3   2   0 9780.78 427.163   2
   3  -2   0 9364.42 391.958   2
   3   2   1 2404.26 344.541   3
  -3   2  -1 2168.56 200.280   2
   3   2   2 143206. 2261.20   3
  -3   2  -2 143024. 1392.50   2
   3   2   3 58878.7 1450.45   3
  -3  -2  -3 53678.3 784.437   1
  -3   2  -3 56074.2 820.947   2
   3   2   4 981.854 232.974   3
  -3  -2  -4 1184.87 234.274   3
  -3  -2  -4 929.450 130.577   1
  -3  -2  -5 4044.27 405.422   2
  -3  -2  -5 4302.47 396.886   3
   3   2   5 4201.58 391.845   3
  -3  -2  -5 4034.82 286.369   1
   3   2   6 116.596 134.693   3
  -3  -2  -6 208.802 151.399   2
  -3  -2  -6 307.611 164.804   3
  -3  -2  -6 26.6207 88.6913   1
  -3   2  -7 203056. 1677.49   2
   3   2   7 199377. 2584.94   3
  -3  -2  -7 198345. 2546.73   3
  -3  -2  -7 196557. 2910.04   2
  -3   2  -8 2774.62 223.303   2
  -3  -2  -8 3913.00 385.306   3
  -3  -2  -8 2779.79 406.340   2
   3   2   8 3212.66 374.246   3
   3  -2   8 2842.70 371.700   1
  -3  -2  -8 2832.90 358.850   1
  -3  -2  -9 117509. 2428.58   2
  -3  -2  -9 121258. 1953.15   3
  -3   2  -9 121612. 1512.10   2
   3   2   9 122273. 1967.72   3
  -3  -2  -9 118265. 2152.19   1
   3  -2   9 119299. 2314.66   1
   3   2  10 4445.69 380.285   3
  -3  -2 -10 4898.62 517.845   2
  -3  -2 -10 4734.29 402.568   3
  -3   2 -10 4609.54 324.978   2
   3  -2  10 4957.55 501.145   1
  -3  -2 -10 5286.71 513.638   1
  -3  -2 -11 69704.5 1489.08   3
  -3   2 -11 66239.7 1317.92   2
  -3  -2 -11 63547.4 1911.40   2
   3   2  11 65142.9 1414.83   3
   3  -2  11 66820.5 1902.53   1
  -3  -2 -11 67873.4 1810.03   1
  -3  -2 -12 276.529 136.820   3
   3   2  12 139.009 136.492   3
  -3   2 -12 204.925 128.822   2
   3  -2  12 104.482 146.999   1
  -3  -2 -12-13.2990 221.090   2
  -3  -2 -12 457.200 261.550   1
  -3  -2 -13 51595.7 1838.62   2
   3   2  13 52017.2 1210.88   3
  -3   2 -13 49949.4 1282.15   2
  -3  -2 -13 52980.6 1235.95   3
  -3  -2 -13 54029.9 1758.86   1
   3  -2  13 53225.2 1835.02   1
   3   2  14 4191.74 346.554   3
  -3  -2 -14 4346.75 370.738   3
  -3   2 -14 4260.62 417.836   2
  -3  -2 -14 4307.53 604.319   2
  -3  -2 -14 4926.24 584.881   1
   3  -2  14 4781.98 576.455   1
  -3  -2 -15 4904.82 371.339   3
   3  -2  15 5202.75 369.749   3
  -3  -2 -15 4903.04 611.958   1
  -3  -2 -15 4634.35 642.263   2
  -3   2 -15 4605.25 435.809   2
   3  -2  16 10349.4 523.623   3
  -3  -2 -16 9382.97 488.521   3
   3  -2  16 10935.4 500.893   3
  -3  -2 -16 11104.3 967.995   2
  -3   2 -16 10221.7 678.501   2
  -3  -2 -16 11329.5 918.382   1
   3  -2  17 2575.12 256.279   3
   3  -2  17 2359.12 230.861   3
  -3  -2 -17 2699.06 476.589   2
  -3   2 -17 3080.42 392.006   2
   3  -2  18 52.7816 73.7498   3
   3  -2  18 209.449 108.527   3
  -3  -2 -18 248.826 276.080   1
  -3   2 -18 17.6719 178.764   2
  -3  -2 -18 323.384 266.401   2
  -3  -2 -19 19484.3 1347.73   2
  -3   2 -19 21623.1 1058.66   2
  -3  -2 -19 19739.3 1311.01   1
  -3  -2 -20 90.2348 278.543   2
  -3  -2 -20 414.132 324.533   1
  -3   2 -20 467.361 250.677   2
  -3  -2 -21 139.864 283.476   1
  -3  -2 -21 206.390 274.325   2
  -3   2 -21-259.267 207.580   2
  -3  -2 -22 127.953 273.531   1
  -3   2 -22-236.131 250.524   2
  -3  -2 -22 251.760 303.518   2
  -3  -2 -23 1485.24 477.959   1
  -3   2 -23 1045.19 317.697   2
  -3  -2 -23 1217.29 426.098   2
  -3  -2 -24 622.511 401.936   1
  -3  -2 -24-10.5603 324.695   2
  -3  -2 -25 3142.91 661.345   2
  -3  -2 -25 2347.82 587.461   1
  -3  -2 -26 1729.11 514.445   1
  -3  -2 -26 2049.33 577.055   2
  -3  -2 -27-267.034 396.295   1
  -3  -2 -27-652.415 438.837   2
   3  -3 -27 89.5155 371.443   2
   3  -3 -26 661.081 484.244   1
   3  -3 -26 450.763 336.222   2
   3   3 -25 971.147 476.760   1
   3  -3 -25 1097.80 416.467   1
   3  -3 -25 824.844 453.168   2
   3   3 -24-277.151 431.853   1
   3  -3 -24 438.410 411.671   1
   3   3 -24 2.51799 318.792   2
   3  -3 -24 349.558 350.611   2
   3   3 -23 604.300 375.991   1
   3   3 -23 1293.24 327.576   2
   3  -3 -23 1880.40 612.019   1
   3  -3 -23 1733.54 561.364   2
   3   3 -22 445.144 316.258   1
   3   3 -22 1038.65 225.198   2
   3  -3 -22 1671.86 565.387   2
   3  -3 -22 1848.14 524.496   1
   3  -3 -21 890.680 217.074   3
   3   3 -21 615.719 355.917   1
  -3  -3  21 1096.75 322.716   2
   3  -3 -21 238.911 334.318   1
   3  -3 -21 394.055 309.993   2
   3  -3 -20 5901.72 460.189   3
  -3  -3  20 5732.27 584.070   2
  -3  -3  20 5280.23 451.084   3
   3  -3 -20 5370.87 791.362   1
   3  -3 -20 5642.81 815.832   2
   3   3 -20 5570.51 807.065   1
  -3  -3  19-49.3371 139.189   3
   3  -3 -19-6.06487 126.762   3
  -3  -3  19 274.963 152.697   2
   3  -3 -19 186.729 310.375   2
   3  -3 -19-89.5524 376.125   1
   3   3 -19-612.839 386.817   1
  -3  -3  18 27792.3 1018.80   3
   3  -3 -18 30540.9 1109.97   3
  -3  -3  18 29332.2 1208.69   2
   3  -3 -18 30178.2 1707.87   2
   3   3 -18 29257.0 1720.78   1
   3  -3 -18 32902.9 1748.20   1
  -3  -3  17 1581.52 280.565   3
   3  -3 -17 2160.55 334.427   3
   3   3 -17 1128.25 335.713   1
  -3  -3  17 1906.56 312.420   2
   3  -3 -17 2015.98 518.040   2
  -3  -3  16 4803.35 464.809   3
   3  -3 -16 6001.63 518.045   3
   3   3 -16 4797.64 473.502   3
   3  -3 -16 6874.33 781.667   1
  -3  -3  16 4966.34 465.839   2
   3  -3 -16 5538.55 736.452   2
   3   3 -16 4405.26 643.955   1
   3   3 -15 163.996 206.798   3
  -3  -3  15 193.315 155.098   3
  -3  -3  15 372.518 300.361   1
   3   3 -15-253.506 265.771   1
  -3  -3  15 126.404 125.565   2
   3  -3 -15 366.765 272.447   2
   3   3 -14 54262.0 1534.32   3
  -3  -3  14 57206.8 1526.76   3
  -3   3  14 59310.2 2132.99   2
   3  -3 -14 56366.4 2084.45   2
  -3  -3  14 56804.1 1438.33   2
   3   3 -14 56431.0 2096.50   1
  -3  -3  13 302.254 127.177   3
   3   3 -13 439.503 207.000   3
   3   3 -13 440.627 231.131   1
  -3   3  13 409.974 220.440   2
  -3  -3  13 225.338 102.434   2
   3  -3 -13 473.658 268.649   2
  -3  -3  13 288.159 212.702   1
  -3  -3  12 2662.13 357.487   3
   3   3 -12 1956.62 309.849   3
   3   3 -12 1814.06 396.812   1
  -3  -3  12 2186.00 397.352   1
   3  -3 -12 1627.51 378.274   2
  -3  -3  12 2442.95 291.232   2
  -3  -3  11 1881.20 275.744   3
   3   3 -11 2419.47 345.849   3
  -3  -3  11 2527.42 297.698   2
   3  -3 -11 2246.65 401.922   2
  -3  -3  11 2076.15 376.807   1
   3   3 -10 314.138 167.602   3
  -3  -3  10 248.208 136.923   3
  -3  -3  10 459.498 222.484   1
   3  -3 -10 321.413 182.613   2
  -3  -3  10 461.213 140.752   2
   3   3  -9 3735.70 408.909   3
  -3  -3   9 3806.65 430.512   3
   3  -3  -9 3966.01 493.712   2
  -3  -3   9 3805.46 343.811   2
  -3  -3   9 3977.53 482.809   1
   3   3  -8 11151.4 715.264   3
  -3  -3   8 11962.6 737.503   3
  -3  -3   8 12497.2 781.087   1
   3  -3  -8 11693.8 781.049   2
  -3  -3   8 11343.2 572.801   2
  -3  -3   7 231.121 147.230   3
   3   3  -7 69.6431 151.322   3
  -3  -3   7 174.341 199.413   1
  -3  -3   7-12.6538 94.8316   2
   3  -3  -7 87.7393 155.175   2
  -3   3   6 11563.8 723.444   2
   3   3  -6 12012.0 738.961   3
  -3  -3   6 11414.2 720.238   3
   3  -3  -6 11302.8 702.271   2
  -3  -3   6 11076.7 636.227   1
   3   3  -5 12311.5 759.076   3
  -3   3   5 11458.9 721.550   2
  -3  -3   5 13013.0 761.297   3
   3  -3  -5 12179.8 707.824   2
  -3  -3   5 11753.2 615.828   1
   3   3  -4 1352.32 296.551   3
   3  -3  -4 1309.27 234.909   2
  -3   3   4 1017.78 254.147   2
  -3  -3   4 930.172 168.176   1
   3   3  -3 10394.7 709.076   3
  -3   3   3 10437.2 606.702   2
   3  -3  -3 10197.6 573.103   2
  -3  -3   3 9624.34 465.076   1
   3   3  -2 10063.8 678.726   3
  -3   3   2 9991.39 565.682   2
  -3  -3   2 9721.25 424.288   1
   3  -3  -2 9467.66 516.954   2
   3   3  -1 124.799 141.910   3
   3  -3  -1 73.3992 93.0822   2
  -3   3   1 204.810 140.009   2
  -3   3   0 70.4877 83.1828   2
   3  -3   0-29.1452 79.2048   2
   3   3   1 2367.88 386.503   3
  -3   3  -1 2170.53 232.444   2
   3  -3   1 1955.13 184.073   2
   3   3   2 104528. 2183.72   3
  -3   3  -2 100432. 1338.26   2
   3  -3   2 102037. 1193.69   2
   3   3   3 3284.78 442.601   3
  -3   3  -3 3452.77 239.090   2
   3   3   4 11932.3 772.622   3
  -3  -3  -4 12635.0 743.205   2
  -3  -3  -4 13694.1 769.260   3
  -3   3  -4 12467.3 368.458   2
  -3  -3  -5 2307.48 319.836   3
   3   3   5 2092.96 329.956   3
  -3  -3  -5 1702.72 315.549   2
  -3   3  -5 2202.96 131.972   2
  -3  -3  -6 31819.3 1268.39   2
  -3  -3  -6 31000.8 1138.55   3
   3   3   6 32110.7 1189.69   3
  -3  -3  -6 29189.5 859.738   1
  -3  -3  -7 17975.0 969.453   2
   3   3   7 16008.4 884.131   3
  -3  -3  -7 16715.9 864.222   3
  -3  -3  -7 15636.8 686.370   1
  -3  -3  -8 72834.2 2030.89   2
  -3  -3  -8 75890.5 1768.68   3
   3   3   8 75919.2 1818.27   3
  -3  -3  -8 72068.4 1599.76   1
  -3  -3  -9 832.352 214.527   3
   3   3   9 800.094 214.470   3
  -3  -3  -9 763.512 243.789   2
   3  -3   9 1336.64 327.129   1
  -3  -3  -9 590.762 178.446   1
  -3  -3 -10 32543.8 1439.11   2
  -3  -3 -10 35205.3 1196.92   3
   3   3  10 33441.5 1207.47   3
   3  -3  10 34746.2 1387.28   1
  -3  -3 -10 34323.7 1248.98   1
  -3   3 -10 31183.5 544.529   2
  -3  -3 -11 347.316 193.280   3
   3   3  11 23.9590 166.906   3
  -3  -3 -11-215.866 213.395   1
   3  -3  11 503.702 242.978   1
  -3   3 -11 60.3683 63.6647   2
  -3  -3 -11 80.7467 250.251   2
  -3  -3 -12 60086.4 1545.71   3
   3   3  12 58538.5 1566.99   3
  -3  -3 -12 58979.7 2033.12   2
  -3   3 -12 58865.4 983.507   2
  -3  -3 -12 61028.9 1813.83   1
   3  -3  12 59707.4 1970.28   1
   3   3  13 19288.0 896.491   3
   3  -3  13 21244.8 962.373   3
  -3  -3 -13 21553.3 1297.13   2
  -3  -3 -13 20176.5 899.275   3
  -3   3 -13 20373.4 647.590   2
  -3  -3 -13 20295.6 1089.52   1
  -3  -3 -14 111097. 2068.39   3
   3  -3  14 115620. 2160.57   3
  -3  -3 -14 115417. 3053.58   2
  -3   3 -14 106063. 1590.57   2
  -3  -3 -14 113448. 2641.81   1
  -3  -3 -15 11378.2 1040.67   2
  -3  -3 -15 10682.5 636.441   3
   3  -3  15 11760.4 680.920   3
  -3   3 -15 10270.5 537.637   2
  -3  -3 -15 11563.6 902.180   1
  -3  -3 -16 412.950 171.106   3
   3  -3  16 306.761 153.850   3
  -3  -3 -16 63.2554 251.803   2
  -3  -3 -16 652.095 256.105   1
  -3   3 -16 466.074 148.850   2
  -3  -3 -17 1651.09 276.458   3
   3  -3  17 1680.01 257.910   3
  -3   3 -17 1229.43 223.744   2
  -3  -3 -17 1340.64 386.438   2
  -3  -3 -17 1495.78 381.497   1
  -3  -3 -18 10072.8 568.342   3
  -3  -3 -18 10914.8 1047.27   2
   3  -3  18 11343.5 588.273   3
  -3   3 -18 10782.3 662.518   2
  -3  -3 -18 11989.3 996.482   1
  -3  -3 -19 2452.29 618.364   2
  -3  -3 -19 2872.09 572.239   1
  -3   3 -19 1844.31 312.302   2
  -3  -3 -20 503.123 383.048   2
  -3  -3 -20 624.208 354.897   1
  -3   3 -20 247.081 162.852   2
  -3  -3 -21 100.508 316.660   2
  -3  -3 -21 186.808 269.688   1
  -3  -3 -22 160.092 344.733   1
  -3  -3 -22 641.424 376.535   2
  -3  -3 -23 4198.73 713.698   1
  -3  -3 -23 4014.14 771.382   2
  -3  -3 -24-342.971 431.195   2
  -3  -3 -24-219.186 332.115   1
  -3  -3 -25-921.221 490.401   1
  -3  -3 -25-196.571 423.350   2
  -3  -3 -26 236.881 433.219   1
  -3  -3 -26 374.245 417.677   2
  -3  -3 -27 2243.19 594.823   1
   3  -4 -26 1248.35 517.935   1
   3  -4 -25 811.097 434.205   2
   3  -4 -25-418.991 459.684   1
   3  -4 -24 292.408 332.170   2
   3  -4 -24-1107.52 671.181   1
   3  -4 -23-108.628 495.511   1
   3  -4 -23 35.5966 382.115   2
   3  -4 -22 908.920 490.520   1
   3  -4 -22 655.990 452.547   2
   3  -4 -21 11043.4 1197.36   2
   3  -4 -21 13200.9 1262.55   1
   3  -4 -20 6907.20 935.436   2
   3  -4 -20 8562.15 1072.03   1
  -3  -4  19 16648.1 917.236   3
  -3  -4  19 17684.9 922.550   2
   3  -4 -19 19059.2 1455.27   2
   3  -4 -19 20727.0 1560.90   1
  -3  -4  18 6910.08 560.266   2
  -3  -4  18 6775.72 580.258   3
   3  -4 -18 8022.90 955.269   2
   3  -4 -18 8372.70 949.759   1
  -3  -4  17 966.699 255.336   3
   3  -4 -17 795.075 413.568   2
  -3  -4  17 830.124 207.789   2
  -3  -4  16 7477.78 614.258   3
  -3  -4  16 6724.89 530.697   2
   3  -4 -16 6452.32 863.138   2
  -3  -4  15 18658.7 981.901   3
  -3  -4  15 19771.0 846.197   2
   3  -4 -15 20544.4 1392.16   2
   3   4 -14 1521.09 322.888   3
  -3  -4  14 1277.59 288.611   3
   3  -4 -14 1497.58 489.242   2
  -3  -4  14 1242.39 354.679   1
  -3  -4  14 1386.81 228.608   2
  -3  -4  13 10993.8 767.001   3
   3   4 -13 10793.0 773.882   3
   3  -4 -13 11302.7 958.554   2
  -3  -4  13 12336.7 1003.68   1
  -3  -4  13 11220.4 600.034   2
   3   4 -12 1603.77 343.331   3
  -3  -4  12 1227.74 312.800   3
   3  -4 -12 1040.50 330.902   2
  -3   4  12 1446.02 379.654   2
  -3  -4  12 1353.90 369.302   1
  -3  -4  12 1244.29 220.360   2
   3   4 -11 2614.91 422.978   3
  -3  -4  11 3502.26 459.433   3
   3  -4 -11 2809.21 467.208   2
  -3   4  11 2823.62 506.467   2
  -3  -4  11 2920.58 313.221   2
  -3  -4  11 3568.21 509.633   1
  -3  -4  10 4587.42 510.537   3
   3   4 -10 4703.00 519.328   3
  -3   4  10 4122.12 558.823   2
   3  -4 -10 3586.07 521.372   2
  -3  -4  10 4032.21 373.127   2
  -3  -4  10 5109.57 594.104   1
  -3   4   9 28411.3 1360.06   2
   3   4  -9 26510.3 1232.58   3
  -3  -4   9 26810.7 1223.22   3
  -3  -4   9 27653.2 1213.86   1
   3  -4  -9 25466.3 1308.34   2
  -3  -4   9 28662.3 927.876   2
  -3   4   8 16266.0 1023.80   2
  -3  -4   8 16534.0 961.309   3
   3   4  -8 16082.7 979.485   3
   3  -4  -8 16953.8 1007.93   2
  -3  -4   8 15866.1 858.215   1
  -3  -4   8 16328.9 726.201   2
   3   4  -7 3693.89 479.728   3
  -3  -4   7 4330.74 499.672   3
  -3  -4   7 3695.52 405.791   1
   3  -4  -7 3906.90 463.259   2
   3   4  -6 20172.3 1101.68   3
   3  -4  -6 20853.1 1024.90   2
  -3  -4   6 19701.2 884.334   1
   3   4  -5 986.594 318.589   3
  -3  -4   5 1044.42 197.825   1
   3  -4  -5 1212.80 263.753   2
   3   4  -4 49723.0 1734.24   3
  -3   4   4 50522.5 1555.04   2
   3  -4  -4 52131.0 1474.39   2
  -3  -4   4 49531.8 1221.37   1
  -3   4   3 3638.18 451.410   2
   3   4  -3 3689.71 560.097   3
   3  -4  -3 2903.52 373.927   2
  -3  -4   3 3006.92 322.720   1
  -3   4   2 141817. 2378.71   2
   3   4  -2 144025. 2940.73   3
   3  -4  -2 146392. 2223.98   2
  -3   4   1 9928.37 588.329   2
   3   4  -1 9705.14 778.818   3
   3  -4  -1 9084.83 530.822   2
   3   4   0 6492.02 647.611   3
  -3   4   0 6531.13 455.613   2
   3  -4   0 6715.98 416.479   2
   3   4   1 2607.14 468.297   3
  -3   4  -1 2546.89 280.130   2
   3  -4   1 2930.14 266.165   2
  -3  -4  -2 102588. 2162.21   2
  -3   4  -2 98981.9 1450.02   2
   3   4   2 101784. 2483.12   3
   3  -4   2 98377.6 1296.55   2
  -3   4  -3 1454.44 159.081   2
   3   4   3 1828.36 411.498   3
  -3  -4  -3 1625.40 334.368   2
   3  -4   3 1603.31 161.767   2
  -3   4  -4 3025.23 181.993   2
   3   4   4 3252.75 460.374   3
  -3  -4  -4 2475.35 394.511   2
  -3  -4  -5 2001.82 344.476   2
   3   4   5 2070.82 358.702   3
  -3  -4  -6-97.3172 207.541   2
   3   4   6 332.212 230.610   3
   3   4   7 14149.4 923.406   3
  -3  -4  -7 13044.5 915.585   2
  -3  -4  -8 4864.73 577.144   2
   3   4   8 4252.68 545.592   3
  -3  -4  -8 5555.16 466.999   1
  -3  -4  -9 22062.2 1239.54   2
   3   4   9 23283.2 1149.25   3
  -3  -4  -9 22707.1 951.423   1
   3   4  10 150.400 173.722   3
   3  -4  10 101.695 207.704   1
  -3  -4 -10-216.226 264.667   2
  -3  -4 -10 245.530 219.147   1
   3   4  11 2074.42 373.960   3
   3  -4  11 2283.52 396.467   3
  -3  -4 -11 2283.40 377.311   1
  -3  -4 -11 1935.01 425.010   2
   3   4  12 10773.6 793.679   3
  -3  -4 -12 11649.0 983.404   2
   3  -4  12 11746.3 839.885   3
  -3  -4 -12 10625.0 776.929   1
  -3  -4 -13 30458.1 1627.43   2
   3  -4  13 30565.8 1304.59   3
  -3  -4 -13 30793.2 1356.82   1
   3  -4  14 4698.64 516.166   3
  -3  -4 -14 5124.54 733.453   2
  -3  -4 -14 4336.68 532.838   1
  -3  -4 -15 13909.7 1223.47   2
   3  -4  15 14507.4 864.316   3
  -3  -4 -15 14627.4 1015.48   1
   3  -4  16 12877.7 812.054   3
  -3  -4 -16 13203.4 1167.38   2
  -3  -4 -16 13130.3 970.441   1
   3  -4  17 168.864 182.661   3
  -3  -4 -17-156.047 336.962   2
  -3  -4 -17 52.2104 217.245   1
  -3  -4 -18 3671.21 700.132   2
  -3  -4 -18 6122.82 741.595   1
  -3  -4 -19 5560.98 838.781   2
  -3  -4 -19 6782.92 806.042   1
  -3  -4 -20 16.5860 378.434   2
  -3  -4 -20 481.560 346.352   1
  -3  -4 -21 710.860 466.391   2
  -3  -4 -21 372.175 289.987   1
  -3  -4 -22 589.630 382.478   2
  -3  -4 -22 954.040 451.338   1
  -3  -4 -23 24.9108 388.804   2
  -3  -4 -23 256.234 357.664   1
  -3  -4 -24 935.746 415.012   2
  -3  -4 -24 433.822 331.391   1
  -3  -4 -25-276.989 312.207   1
  -3  -4 -26 2037.43 608.434   1
   3  -5 -25 795.351 561.955   1
   3  -5 -24 1159.56 573.009   1
   3  -5 -23 872.554 430.964   1
   3  -5 -23 134.578 383.232   2
   3  -5 -22 6898.95 1086.75   1
   3  -5 -22 4017.79 862.355   2
   3  -5 -21 3914.41 811.495   1
   3  -5 -21 2592.19 619.426   2
   3  -5 -20 10669.9 1206.54   2
   3  -5 -20 10240.0 1192.35   1
   3  -5 -19 8039.69 1030.98   2
   3  -5 -19 8057.85 1069.91   1
   3  -5 -18 200.287 257.664   3
  -3  -5  18-43.2210 191.739   3
   3  -5 -18 439.902 417.536   2
  -3  -5  17 6485.00 649.494   3
  -3  -5  17 5806.24 478.769   2
   3  -5 -17 6360.92 675.561   3
   3  -5 -17 6297.70 904.338   2
  -3  -5  16 3132.81 492.023   3
   3  -5 -16 3429.80 512.507   3
  -3  -5  16 3317.00 351.872   2
   3  -5 -16 3056.96 674.817   2
  -3  -5  15 168.859 175.270   3
   3  -5 -15 258.171 204.593   3
   3  -5 -15 638.874 354.794   2
  -3  -5  15 294.941 129.841   2
  -3  -5  14 2745.94 474.283   3
   3  -5 -14 3487.62 516.029   3
   3  -5 -14 3565.59 619.670   2
  -3  -5  14 3069.25 311.272   2
   3  -5 -13 9325.04 832.852   3
  -3  -5  13 9482.24 823.363   3
  -3  -5  13 8943.39 529.261   2
   3  -5 -13 7456.00 929.453   2
  -3  -5  12 153.565 206.802   3
   3   5 -12-36.7876 279.273   3
   3  -5 -12-42.4499 205.493   3
  -3  -5  12 112.713 190.134   1
   3  -5 -12-321.154 305.108   2
  -3  -5  12 180.494 151.569   2
  -3  -5  11 428.171 271.753   3
   3  -5 -11-107.566 251.670   3
   3   5 -11 264.586 261.839   3
  -3  -5  11 162.455 151.407   2
   3  -5 -11 184.552 332.743   2
  -3  -5  11 82.3243 201.738   1
  -3  -5  10 18805.5 1141.23   3
  -3   5  10 18463.3 1207.24   2
   3  -5 -10 21414.2 1256.27   3
   3   5 -10 18291.3 1141.73   3
   3  -5 -10 18238.7 1183.58   2
  -3  -5  10 19453.0 1101.25   1
  -3  -5  10 19842.7 802.081   2
  -3   5   9 5891.31 672.255   2
  -3  -5   9 7171.09 731.890   3
   3   5  -9 6601.64 712.029   3
   3  -5  -9 8234.69 813.213   3
  -3  -5   9 6472.19 598.040   1
   3  -5  -9 6589.60 700.228   2
  -3  -5   9 7668.68 502.059   2
   3   5  -8 8590.15 805.316   3
  -3   5   8 9584.52 813.797   2
   3  -5  -8 9487.49 801.843   2
  -3  -5   8 8110.47 685.995   1
   3   5  -7 37495.7 1639.23   3
  -3   5   7 34912.7 1493.89   2
  -3  -5   7 36854.4 1319.97   1
   3  -5  -7 35873.6 1535.30   2
  -3   5   6 1197.87 271.862   2
   3   5  -6 1861.54 465.562   3
  -3  -5   6 1238.33 265.725   1
   3  -5  -6 1455.73 317.345   2
  -3  -5   5 31743.5 1477.19   3
   3   5  -5 31117.7 1538.87   3
   3  -5  -5 28492.9 1291.45   2
  -3  -5   5 28996.3 1075.09   1
   3   5  -4 13596.3 1074.49   3
  -3  -5   4 15081.0 1068.52   3
   3  -5  -4 13353.4 858.476   2
  -3  -5   4 14367.6 738.450   1
  -3  -5   3 115350. 2821.06   3
   3   5  -3 111981. 2868.66   3
   3  -5  -3 110511. 2228.38   2
  -3   5   2 1905.51 315.246   2
   3   5  -2 2415.14 510.890   3
   3  -5  -2 1629.32 287.291   2
  -3   5   1 1330.74 240.535   2
  -3  -5   1 1320.09 309.666   2
   3   5  -1 1128.61 388.917   3
   3  -5  -1 1035.09 223.261   2
  -3   5   0 6220.61 470.323   2
   3   5   0 6896.97 743.661   3
  -3  -5   0 6349.00 579.167   2
   3  -5   0 6395.08 462.513   2
  -3  -5  -1 27064.8 1218.20   2
   3   5   1 29846.3 1502.20   3
  -3  -5  -1 29630.7 1438.76   3
  -3   5  -1 27681.0 905.440   2
   3  -5   1 28678.4 880.603   2
  -3   5  -2 4861.15 359.317   2
   3   5   2 5765.51 708.377   3
  -3  -5  -2 6522.02 683.116   3
  -3  -5  -2 5186.95 566.490   2
   3  -5   2 5287.84 350.706   2
   3   5   3 22967.5 1304.44   3
  -3  -5  -3 22715.4 1269.90   3
  -3  -5  -3 20895.3 1128.48   2
   3  -5   3 21773.1 619.243   2
   3   5   4 634.068 318.069   3
  -3  -5  -4 607.791 258.697   3
  -3  -5  -4 615.575 266.909   2
   3   5   5 795.646 324.680   3
  -3  -5  -5 987.870 279.446   2
  -3  -5  -6 254.986 223.143   3
  -3  -5  -6-128.854 258.211   2
   3   5   6 137.143 250.958   3
   3  -5   6-131.582 235.197   3
   3   5   7 6300.35 705.535   3
   3  -5   7 7094.12 736.825   3
  -3  -5  -7 6504.61 708.456   2
  -3  -5  -8 3028.49 479.418   3
  -3  -5  -8 2091.57 451.326   2
   3  -5   8 2310.83 458.876   3
   3   5   8 3662.14 570.423   3
  -3  -5  -9 11427.9 947.192   2
   3  -5   9 11863.3 943.417   3
   3   5   9 11275.5 935.375   3
  -3  -5  -9 11687.1 908.035   3
   3  -5  10-136.402 220.145   3
  -3  -5 -10-63.4945 216.377   3
  -3  -5 -10 339.994 224.729   1
  -3  -5 -10-391.439 373.254   2
   3  -5  11 954.371 319.235   3
  -3  -5 -11 938.794 316.042   3
  -3  -5 -11 952.051 304.436   1
  -3  -5 -11 491.964 277.718   2
  -3  -5 -12 831.642 269.412   3
   3  -5  12 378.256 195.949   3
  -3  -5 -12 896.944 378.813   2
  -3  -5 -12 817.821 303.254   1
  -3  -5 -13 10473.1 1079.13   2
   3  -5  13 9957.27 845.017   3
  -3  -5 -13 10665.4 855.372   3
  -3  -5 -13 9877.44 785.091   1
  -3  -5 -14 2462.38 457.693   3
   3  -5  14 2927.13 461.749   3
  -3  -5 -14 2190.86 545.645   2
  -3  -5 -14 1966.76 362.076   1
  -3  -5 -15 5561.70 636.656   3
   3  -5  15 5633.70 625.482   3
  -3  -5 -15 5658.59 845.721   2
  -3  -5 -15 5534.63 659.006   1
   3  -5  16 1216.65 318.977   3
  -3  -5 -16 588.038 256.795   3
  -3  -5 -16 47.4911 223.022   1
  -3  -5 -16 903.541 399.209   2
  -3  -5 -17 5511.41 675.169   1
  -3  -5 -17 5171.90 819.799   2
  -3  -5 -18 1295.71 502.239   2
  -3  -5 -18 665.907 257.149   1
  -3  -5 -19 2107.15 568.902   2
  -3  -5 -19 2112.07 472.584   1
  -3  -5 -20 2131.90 592.103   2
  -3  -5 -20 3496.91 618.813   1
  -3  -5 -21 1587.15 545.386   2
  -3  -5 -21 1958.58 535.454   1
  -3  -5 -22 590.900 454.142   2
  -3  -5 -22 1616.20 523.936   1
  -3  -5 -23 3628.51 700.402   1
  -3  -5 -24 470.601 399.767   1
   3  -6 -23-58.4491 517.609   1
   3  -6 -22 2383.37 809.490   1
   3  -6 -22 904.940 549.982   2
   3  -6 -21 2225.96 719.147   1
   3  -6 -21 1788.19 677.858   2
   3  -6 -20 1635.72 687.553   1
   3  -6 -20 530.311 410.094   2
   3  -6 -19 2858.40 708.316   2
   3  -6 -18 1891.08 591.669   2
   3  -6 -17 495.588 384.133   2
   3  -6 -16 419.742 386.671   2
   3  -6 -15 245.325 333.869   2
  -3  -6  14-11.2039 119.958   2
   3  -6 -14-27.1766 300.722   2
  -3  -6  13 367.915 166.573   2
   3  -6 -13-448.806 381.792   2
   3  -6 -12 2565.77 558.889   2
  -3  -6  12 3275.83 335.225   2
  -3  -6  11-0.18316 114.141   2
   3  -6 -11-282.184 281.901   2
  -3  -6  11-348.659 308.250   1
  -3  -6  10 18707.2 1158.52   1
  -3  -6  10 20590.4 849.868   2
  -3  -6   9 1023.99 201.524   2
  -3  -6   9 1154.80 314.357   1
   3  -6  -9 928.092 309.716   2
  -3   6   8 1357.41 367.253   2
  -3  -6   8 2193.84 386.837   1
   3  -6  -8 1563.97 393.223   2
   3   6  -7 606.683 320.487   3
  -3   6   7 284.112 228.672   2
  -3  -6   7 562.231 210.336   1
   3  -6  -7 542.681 214.686   2
  -3   6   6 4579.60 579.568   2
   3   6  -6 3126.43 590.751   3
  -3  -6   6 3768.92 475.513   1
   3  -6  -6 3791.77 501.014   2
   3   6  -5 2175.12 500.397   3
  -3  -6   5 1491.12 305.944   2
  -3   6   5 1309.49 333.480   2
   3  -6  -5 1632.88 341.148   2
  -3  -6   5 1730.66 322.925   1
  -3   6   4 39706.0 1548.54   2
   3   6  -4 40354.5 1935.64   3
  -3  -6   4 36650.2 1344.94   2
  -3  -6   4 40692.9 1351.46   1
   3  -6  -4 40587.5 1539.78   2
  -3  -6   3 7727.23 655.619   2
   3   6  -3 7850.54 930.732   3
   3  -6  -3 7885.59 659.319   2
   3   6  -2 53280.6 2247.69   3
  -3  -6   2 50657.4 1669.72   2
   3  -6  -2 53077.7 1605.42   2
   3   6  -1 485.218 377.415   3
  -3   6   1 126.956 110.614   2
  -3  -6   1 165.838 168.143   2
   3  -6  -1-277.369 181.135   2
   3   6   0 1828.39 515.251   3
  -3  -6   0 1150.65 331.942   2
  -3   6   0 1266.70 250.597   2
   3  -6   0 1076.07 234.959   2
   3   6   1-15.8459 282.545   3
  -3  -6  -1 286.329 223.682   2
   3  -6   1 373.385 165.088   2
   3   6   2 20940.4 1388.98   3
  -3  -6  -2 18904.7 1114.02   2
   3  -6   2 21266.8 764.383   2
  -3  -6  -3 9437.97 865.523   2
   3   6   3 11624.9 1087.89   3
   3  -6   3 10819.6 484.285   2
  -3  -6  -4 1581.67 337.574   2
   3   6   4 1843.23 464.232   3
   3  -6   4 1868.24 184.895   2
  -3  -6  -5-228.281 326.224   2
   3   6   5-69.5053 356.278   3
  -3  -6  -6-406.318 368.281   2
  -3  -6  -7-598.665 368.860   2
  -3  -6  -8-258.429 390.758   2
  -3  -6  -9 1106.09 381.495   2
  -3  -6 -10 174.975 346.503   2
  -3  -6 -11 1634.26 438.817   2
  -3  -6 -11 1983.03 396.630   1
  -3  -6 -12 64.1867 186.430   1
  -3  -6 -12-175.647 333.110   2
  -3  -6 -13 195.172 339.299   2
  -3  -6 -13 276.561 244.542   1
  -3  -6 -14 1438.13 372.210   1
  -3  -6 -14 2319.94 585.706   2
  -3  -6 -15-47.5463 359.739   2
  -3  -6 -15 179.485 220.156   1
  -3  -6 -16-414.531 433.541   2
  -3  -6 -16 121.938 238.677   1
  -3  -6 -17 427.115 393.054   2
  -3  -6 -17-98.0048 276.715   1
  -3  -6 -18 11648.3 1307.45   2
  -3  -6 -18 10648.3 1000.41   1
  -3  -6 -19-225.946 385.494   2
  -3  -6 -19-369.961 379.771   1
  -3  -6 -20 2216.53 500.975   1
  -3  -6 -20 1790.44 607.258   2
  -3  -6 -21 645.320 360.508   1
   3  -7 -22 5797.11 1120.59   1
   3  -7 -21 4669.20 1077.30   1
   3  -7 -19-141.487 414.267   2
   3  -7 -18 569.981 463.506   2
   3  -7 -17 21.4861 319.180   2
   3  -7 -16 1172.41 480.487   2
   3  -7 -15 142.661 360.171   2
   3  -7 -14 8018.55 1044.23   2
   3  -7 -13 760.896 373.412   2
  -3  -7  12 95.6032 107.794   2
   3  -7 -12-14.1855 313.112   2
  -3  -7  11 1461.93 248.095   2
   3  -7 -11 759.254 369.400   2
  -3  -7  10 1569.32 271.665   2
   3  -7 -10 1306.07 451.917   2
  -3  -7   9 9503.00 643.656   2
   3  -7  -9 7530.17 909.184   2
  -3  -7   8 2463.57 345.892   2
  -3  -7   8 2996.18 485.633   1
   3  -7  -8 1881.37 450.689   2
  -3  -7   7 518.359 214.040   2
  -3  -7   7 1206.12 351.381   1
   3  -7  -7 1406.63 387.303   2
  -3   7   6 2810.28 502.121   2
  -3  -7   6 2390.46 384.377   2
  -3  -7   6 3026.91 455.538   1
   3  -7  -6 1929.78 406.829   2
  -3   7   5 4626.83 620.287   2
  -3  -7   5 3991.75 474.497   2
  -3  -7   5 4636.98 541.954   1
   3  -7  -5 4419.66 589.269   2
  -3  -7   4 9301.66 772.267   2
  -3   7   4 10221.8 853.863   2
   3  -7  -4 11853.2 888.848   2
  -3  -7   4 11809.7 811.312   1
  -3   7   3 6767.98 657.283   2
  -3  -7   3 6570.22 674.914   2
   3  -7  -3 7317.76 690.066   2
  -3  -7   2 1739.37 396.350   2
   3  -7  -2 1808.67 359.259   2
  -3  -7   1 3913.51 537.452   2
   3  -7  -1 4703.15 500.580   2
  -3  -7   0-278.246 245.561   2
   3  -7   0 114.983 160.402   2
  -3  -7  -1 1258.10 320.986   2
   3  -7   1 2513.98 338.671   2
  -3  -7  -2 2536.20 474.953   2
   3  -7   2 4337.42 384.893   2
  -3  -7  -3 20191.4 1305.75   2
   3  -7   3 23753.0 784.919   2
   3  -7   4 268.565 114.245   2
  -3  -7  -4 117.232 288.043   2
  -3  -7  -5 5564.76 730.130   2
  -3  -7  -6 5214.22 684.216   2
  -3  -7  -7 3571.32 628.789   2
  -3  -7  -8 1719.54 528.510   2
  -3  -7  -9 5946.36 935.062   2
  -3  -7 -10-334.832 333.377   2
  -3  -7 -11-79.7206 375.518   2
  -3  -7 -12 2626.38 494.453   1
  -3  -7 -12 1594.23 466.603   2
  -3  -7 -13 886.169 354.509   1
  -3  -7 -13 743.737 423.237   2
  -3  -7 -14 3947.08 582.642   1
  -3  -7 -14 2093.32 598.032   2
  -3  -7 -15-272.842 592.880   2
  -3  -7 -15-83.6662 305.692   1
  -3  -7 -16 314.998 372.607   2
  -3  -7 -16 84.1581 269.726   1
  -3  -7 -17-431.469 513.755   2
  -3  -7 -18-662.192 574.897   2
   3  -8 -17-70.6114 418.817   2
   3  -8 -16 208.709 368.570   2
   3  -8 -15 496.535 468.842   2
   3  -8 -14 451.682 345.083   2
   3  -8 -13 6022.46 954.833   2
   3  -8 -12 1161.10 479.308   2
   3  -8 -11 1315.14 413.264   2
   3  -8 -10-428.425 463.466   2
   3  -8  -9 6943.59 861.328   2
  -3  -8   8 1156.16 282.724   2
   3  -8  -8 1491.71 411.409   2
  -3  -8   7 32.6750 155.377   2
   3  -8  -7-367.436 392.925   2
  -3  -8   6 806.498 247.636   2
   3  -8  -6 647.216 327.339   2
  -3  -8   5 3260.13 445.116   2
   3  -8  -5 4162.77 588.394   2
  -3  -8   4 7849.49 734.791   2
   3  -8  -4 11175.0 917.533   2
  -3  -8   3 676.181 307.299   1
  -3  -8   3 79.5540 192.410   2
   3  -8  -3 1.59703 235.016   2
   3  -8  -2 5373.34 601.744   2
  -3  -8   2 3817.04 521.299   2
   3  -8  -1 2049.48 386.176   2
  -3  -8   1 1611.12 393.352   2
   3  -8   0 806.214 285.952   2
  -3  -8   0 220.506 225.227   2
  -3  -8  -1 7598.28 836.503   2
   3  -8   1 9819.76 651.911   2
   3  -8   2 7063.24 522.282   2
  -3  -8  -2 5734.63 770.620   2
   3  -8   3 4341.01 366.717   2
  -3  -8  -3 2844.91 651.597   2
  -3  -8  -4 4869.22 732.839   2
  -3  -8  -5 1895.06 533.444   2
  -3  -8  -6 3369.84 687.788   2
  -3  -8  -7 24044.0 1670.24   2
  -3  -8  -8 9187.83 1072.41   2
  -3  -8  -9 5282.47 839.225   2
  -3  -8 -10-526.439 377.890   2
  -3  -8 -11 6107.69 925.000   2
  -3  -8 -12 1319.05 507.750   2
  -3  -8 -13 2814.66 658.434   2
  -3  -8 -14 691.777 437.149   2
  -3  -8 -15 1048.58 553.525   2
   3  -9 -14 1954.71 699.331   2
   3  -9 -13-60.5458 364.664   2
   3  -9 -12-12.6807 376.008   2
   3  -9 -11 715.278 400.491   2
   3  -9 -10 447.110 413.017   2
   3  -9  -9-46.6825 331.174   2
   3  -9  -8 2681.86 520.781   2
   3  -9  -7 12.5966 366.213   2
   3  -9  -6 1589.46 461.772   2
   3  -9  -5 2298.46 491.707   2
   3  -9  -4-265.909 218.568   2
  -3  -9   3-419.576 334.331   2
   3  -9  -3 90.6763 285.438   2
  -3  -9   2-330.070 275.564   2
   3  -9  -2 757.639 324.664   2
  -3  -9   1-176.688 317.197   2
  -3  -9   0 611.911 356.527   2
  -3  -9  -1 2950.95 626.658   2
  -3  -9  -2 7011.24 897.746   2
  -3  -9  -3 74.8268 314.056   2
  -3  -9  -4 192.733 298.042   2
  -3  -9  -5 2839.74 623.376   2
  -3  -9  -6 8262.83 1103.57   2
  -3  -9  -7 131.453 353.854   2
  -3  -9  -8 7227.74 1009.86   2
  -3  -9  -9-435.982 527.395   2
  -3  -9 -10-251.497 460.110   2
  -3  -9 -11-143.002 438.145   2
  -3  -9 -12 3104.08 818.230   2
   3 -10 -11 940.628 456.890   2
   3 -10 -10 3826.19 755.890   2
   3 -10  -9 802.993 454.718   2
   3 -10  -8 622.236 409.495   2
  -3 -10  -2-45.2615 382.678   2
  -3 -10  -3 85.5047 389.176   2
  -3 -10  -4-300.466 432.563   2
  -3 -10  -5 152.663 349.913   2
  -3 -10  -6-212.271 385.241   2
  -3 -10  -7 386.152 372.382   2
  -3 -10  -8 1200.24 538.178   2
  -3 -10  -9 471.966 447.212   2
   4   0 -30 2244.85 584.412   2
   4   0 -29 627.381 441.821   2
   4   0 -28 1674.22 547.534   2
   4   0 -27 4.83043 394.344   2
   4   0 -27-497.674 498.622   1
   4   0 -26 7.89700 316.227   2
   4   0 -26 242.561 408.085   1
   4   0 -25 352.046 354.488   2
   4   0 -25 383.706 514.244   1
   4   0 -24 3818.49 692.802   2
   4   0 -24 2763.34 659.244   1
   4   0 -23 205.127 280.210   2
   4   0 -23 373.618 431.933   1
   4   0 -22 11360.7 1074.72   2
   4   0 -22 12167.4 1219.50   1
   4   0 -21 84.4158 354.021   2
   4   0 -21 184.707 350.520   1
   4   0 -20 3773.78 196.571   3
   4   0 -20 4758.36 698.325   2
   4   0 -20 4611.33 732.641   1
   4   0 -19 146.375 95.6097   3
   4   0 -19 147.134 340.950   2
   4   0 -19-28.7938 259.422   1
   4   0 -18 39995.0 879.639   3
  -4   0  18 43085.2 1731.48   2
   4   0 -18 38047.8 1747.43   2
   4   0 -18 43131.0 1980.60   1
   4   0 -17 36.5724 115.373   3
   4   0 -17 211.679 265.497   2
  -4   0  17-160.437 179.046   2
   4   0 -16 6609.97 407.306   3
  -4   0  16 6573.39 663.677   2
   4   0 -16 5766.32 656.822   2
   4   0 -16 6198.06 731.893   1
   4   0 -15 162.750 136.639   3
   4   0 -15-104.311 193.487   2
  -4   0  15 211.732 199.162   2
   4   0 -15-265.446 295.454   1
   4   0 -14 915.268 193.623   3
   4   0 -14 839.861 246.997   2
  -4   0  14 1121.34 285.886   2
   4   0 -13-10.9742 117.272   3
   4   0 -13 13.9635 146.394   2
  -4   0  13 213.793 136.619   2
   4   0 -12 1660.91 259.716   3
   4   0 -12 1576.46 326.618   2
  -4   0  12 1875.90 301.274   2
   4   0 -11 39.2732 101.862   3
   4   0 -11-59.0083 161.110   2
  -4   0  11 94.3559 135.408   2
   4   0 -10 53962.2 1332.31   3
   4   0 -10 53367.8 1529.19   2
   4   0  -9-13.2185 124.724   3
   4   0  -9 48.6765 107.918   2
   4   0  -8 1767.35 267.095   3
   4   0  -8 1842.53 269.157   2
   4   0  -7-54.7406 131.546   3
   4   0  -7-74.3624 118.248   2
   4   0  -6 3951.38 389.024   3
   4   0  -6 3352.22 348.225   2
   4   0  -5 71.1227 147.223   3
   4   0  -5 84.8229 98.5395   2
   4   0  -4 6777.99 499.660   3
   4   0  -3 7.72582 123.268   3
   4   0  -2 8843.22 579.615   3
   4   0  -1 25.9020 133.931   3
   4   0   0 4753.49 435.498   3
   4   0   1 212.181 179.771   3
   4   0   2 75043.2 1645.35   3
   4   0   3 104.249 142.317   3
   4   0   4 397.974 151.171   3
   4   0   5-91.4954 133.033   3
   4   0   5 76.0983 82.7442   1
   4   0   6 67772.4 1488.11   3
   4   0   6 70597.8 1385.25   1
   4   0   7-215.472 166.632   3
   4   0   7 24.8841 110.176   1
   4   0   8 9523.44 562.955   3
   4   0   8 10817.8 618.830   1
   4   0   9 42.9044 105.455   3
  -4   0  -9 230.892 159.261   2
   4   0   9-67.7666 172.513   1
  -4   0 -10 119589. 2216.48   2
   4   0  10 126823. 1895.47   3
   4   0  10 122442. 2426.95   1
  -4   0 -11-156.307 192.224   2
   4   0  11 25.6420 110.285   3
   4   0  11 87.8706 169.806   1
  -4   0 -12 23168.3 1030.22   2
   4   0  12 22856.6 760.953   3
   4   0  12 23670.8 1207.23   1
   4   0  13 155.783 115.780   3
   4   0  13-112.591 218.979   1
  -4   0 -13-450.127 297.452   2
  -4   0 -14 4531.35 490.999   2
   4   0  14 4737.87 320.096   3
   4   0  14 4383.36 581.976   1
   4   0  15 108.104 107.247   3
  -4   0 -15 117.092 171.185   2
   4   0  15-137.698 258.176   1
  -4   0 -16 5635.16 621.308   2
   4   0  16 6570.14 311.872   3
   4   0  16 6803.87 755.460   1
   4   0  17 59.0819 57.1337   3
  -4   0 -17 42.6379 235.221   2
  -4   0 -18 8257.86 777.256   2
  -4   0 -19-399.605 320.802   2
  -4   0 -20-193.596 281.371   2
  -4   0 -21-224.641 269.011   2
  -4   0 -22 238.949 259.305   2
  -4   0 -23-365.269 319.920   2
  -4   0 -24-17.9422 315.578   2
  -4   0 -25-90.0952 275.788   2
  -4   0 -26 1419.63 462.808   2
  -4   0 -27 733.798 445.626   2
   4  -1 -29 894.943 566.218   2
   4   1 -29 152.851 357.455   2
   4  -1 -28 1523.45 617.870   2
   4   1 -28 538.247 426.200   2
   4  -1 -27 2525.96 667.367   2
   4   1 -27 1770.38 519.275   2
   4   1 -27 1879.59 637.901   1
   4  -1 -27 2437.82 689.554   1
   4   1 -26 5963.61 982.335   1
   4   1 -26 5282.15 829.511   2
   4  -1 -26 5231.81 920.560   1
   4  -1 -26 5958.11 908.268   2
   4   1 -25 527.343 330.791   1
   4   1 -25 397.920 408.895   2
   4  -1 -25 325.304 311.605   2
   4  -1 -25 1178.42 573.287   1
   4  -1 -24 253.955 427.089   1
   4   1 -24 837.965 412.536   2
   4   1 -24 102.241 401.955   1
   4  -1 -24-737.661 448.105   2
   4  -1 -23 9430.16 1036.16   2
   4  -1 -23 9677.31 1072.57   1
   4   1 -23 8720.56 941.879   2
   4   1 -23 9277.57 1134.15   1
   4  -1 -22 8031.77 978.799   1
   4  -1 -22 7903.09 950.455   2
   4   1 -22 8761.16 1039.17   1
   4   1 -22 9402.41 961.772   2
   4   1 -21 580.266 346.916   2
   4  -1 -21 923.819 414.042   1
   4   1 -21 1350.76 491.096   1
   4  -1 -21 980.348 416.806   2
   4  -1 -20 1184.29 155.619   3
   4   1 -20 795.945 139.770   3
   4   1 -20 436.062 278.105   2
   4  -1 -20 378.768 318.222   1
   4   1 -20 1351.06 473.330   1
   4  -1 -20 745.615 335.153   2
   4  -1 -19 4470.79 308.686   3
   4   1 -19 5167.69 321.841   3
   4   1 -19 4961.42 658.844   2
  -4  -1  19 4353.79 572.964   2
   4   1 -19 6532.45 842.134   1
   4  -1 -19 5021.76 731.133   1
   4  -1 -19 4165.58 604.880   2
   4  -1 -18 601.988 158.560   3
   4   1 -18 571.068 152.405   3
   4   1 -18 659.317 286.958   2
  -4  -1  18 593.683 253.434   2
   4  -1 -18 746.778 331.171   2
   4   1 -18 751.699 438.648   1
   4  -1 -18 208.445 236.414   1
   4  -1 -17 31061.1 912.481   3
  -4   1  17 33341.7 1551.68   2
   4   1 -17 30760.2 874.421   3
  -4  -1  17 31108.3 1370.44   2
   4  -1 -17 30934.8 1556.08   2
   4   1 -17 35040.5 1766.34   1
   4   1 -17 32118.1 1481.56   2
   4  -1 -17 30318.3 1616.78   1
   4   1 -16 1262.51 219.249   3
   4  -1 -16 1528.23 246.176   3
   4   1 -16 1603.89 430.562   1
   4   1 -16 1147.63 335.455   2
  -4   1  16 1008.03 331.758   2
  -4  -1  16 1591.47 356.195   2
   4  -1 -16 1270.68 444.035   1
   4  -1 -16 1691.52 420.024   2
   4  -1 -15 16122.3 718.474   3
  -4   1  15 16096.8 1028.01   2
  -4  -1  15 16809.0 957.992   2
   4  -1 -15 15670.8 1060.27   2
   4   1 -15 16535.5 1166.17   1
   4   1 -15 15993.2 979.017   2
   4  -1 -15 17809.5 1159.51   1
   4  -1 -14 4071.08 395.528   3
   4   1 -14 4421.14 588.343   1
  -4  -1  14 3956.34 441.354   2
   4  -1 -14 4394.03 563.986   2
  -4   1  14 4306.98 552.152   2
   4   1 -14 3805.02 499.408   2
   4  -1 -13 18239.5 814.448   3
   4   1 -13 18651.0 753.118   3
   4  -1 -13 19306.1 1073.30   2
  -4   1  13 19381.9 1034.97   2
  -4  -1  13 18767.5 916.857   2
   4   1 -13 20319.3 1189.39   1
   4   1 -13 18477.8 1003.86   2
  -4  -1  12 8729.01 603.523   3
   4   1 -12 8927.49 537.310   3
   4  -1 -12 8620.98 608.497   3
   4  -1 -12 9601.90 769.774   2
  -4  -1  12 9667.13 644.484   2
   4   1 -12 9031.48 692.698   2
  -4  -1  11 18480.9 856.766   3
   4   1 -11 18584.2 764.479   3
   4  -1 -11 19936.5 869.549   3
  -4  -1  11 19655.1 868.471   2
   4  -1 -11 17453.4 996.479   2
   4   1 -11 17651.0 901.557   2
  -4  -1  10 547.318 197.852   3
   4   1 -10 533.279 177.439   3
   4   1 -10 348.828 169.058   2
  -4  -1  10 301.462 165.835   2
   4  -1 -10 312.253 211.643   2
  -4  -1   9 1178.68 255.582   3
   4   1  -9 1158.44 216.089   3
   4   1  -9 1141.12 230.603   2
   4   1  -9 934.012 224.944   1
  -4  -1   9 1207.05 216.499   2
   4  -1  -9 1095.10 236.540   2
   4   1  -8 6344.42 479.555   3
  -4  -1   8 6204.32 490.764   3
   4   1  -8 5761.97 456.522   2
  -4  -1   8 6089.89 443.337   2
   4   1  -8 5832.74 517.617   1
   4  -1  -8 5718.61 496.946   2
  -4  -1   7 280.911 154.959   3
   4   1  -7 653.353 216.847   3
   4  -1  -7 434.362 182.663   2
   4   1  -7 619.493 190.839   1
  -4  -1   7 381.249 134.610   2
  -4  -1   6 56237.3 1443.68   3
   4   1  -6 56558.6 1404.98   3
   4  -1  -6 57663.5 1375.01   2
   4   1  -6 60075.1 1390.31   1
   4   1  -5 4979.85 437.143   3
   4  -1  -5 5267.72 413.197   2
   4   1  -5 5411.24 401.047   1
   4   1  -4 24919.5 942.217   3
   4  -1  -4 27896.2 879.863   2
   4   1  -4 28090.2 799.093   1
   4   1  -3 628.375 189.737   3
   4  -1  -3 565.033 141.548   2
   4   1  -2 563.712 168.365   3
   4   1  -1 1159.22 241.997   3
   4   1   0 44124.4 1262.43   3
  -4   1   0 47165.5 991.188   2
   4   1   1 50890.7 1337.29   3
   4   1   2 256.150 195.088   3
   4   1   3 10483.6 605.128   3
  -4  -1  -3 11037.0 637.394   3
   4   1   3 10421.2 371.077   1
  -4  -1  -4 5927.92 479.712   3
   4   1   4 5915.18 478.021   3
   4   1   4 5509.42 317.362   1
  -4  -1  -5 207196. 2722.37   3
   4   1   5 207571. 2658.32   3
   4   1   5 208657. 2229.40   1
   4   1   6 19862.0 824.527   3
  -4  -1  -6 19435.2 838.492   3
   4   1   6 20116.3 775.539   1
  -4  -1  -7 33290.7 1090.58   3
   4   1   7 32706.6 1036.11   3
   4  -1   7 32396.5 1061.14   1
   4   1   7 33093.8 1098.90   1
  -4  -1  -8 52791.6 1365.63   3
  -4  -1  -8 49592.7 1457.74   2
   4   1   8 49550.0 1239.95   3
  -4  -1  -8 48074.6 1281.17   1
   4  -1   8 48526.3 1361.12   1
   4   1   8 48598.2 1431.57   1
  -4  -1  -9 5540.53 456.626   3
  -4   1  -9 5661.14 412.185   2
  -4  -1  -9 5492.05 515.710   2
   4   1   9 5308.90 421.228   3
   4  -1   9 5564.24 494.209   1
  -4  -1  -9 5421.93 491.326   1
   4   1   9 5943.89 541.350   1
  -4  -1 -10 14394.5 836.049   2
   4  -1  10 12674.5 678.074   3
  -4  -1 -10 14218.1 706.948   3
   4   1  10 13544.9 651.520   3
  -4   1 -10 13920.3 670.063   2
  -4  -1 -10 13691.5 799.400   1
   4  -1  10 13813.4 805.741   1
   4   1  10 14613.0 878.639   1
  -4  -1 -11 65965.7 1832.19   2
  -4   1 -11 63109.7 1507.91   2
   4  -1  11 63721.4 1468.43   3
   4   1  11 65159.1 1362.65   3
  -4  -1 -11 64261.5 1774.55   1
   4  -1  11 63989.3 1825.71   1
   4   1  11 69019.5 1988.02   1
  -4  -1 -12 1376.13 267.883   2
  -4   1 -12 1216.48 214.781   2
   4  -1  12 1189.09 242.159   3
   4   1  12 1619.64 253.316   3
  -4  -1 -12 1918.70 363.241   1
   4   1  12 1968.92 407.331   1
   4  -1  12 1346.55 291.122   1
  -4  -1 -13 13329.3 870.196   2
   4  -1  13 12989.7 624.235   3
   4   1  13 12781.6 584.843   3
  -4   1 -13 13111.6 744.617   2
  -4  -1 -13 12062.6 870.515   1
   4  -1  13 13715.0 938.086   1
   4   1  13 14249.4 988.448   1
   4   1  14 835.805 170.923   3
   4  -1  14 614.740 165.662   3
   4  -1  14 735.839 310.311   1
  -4   1 -14 858.291 264.613   2
   4   1  14 521.134 300.633   1
  -4  -1 -14 484.318 252.018   1
  -4  -1 -14 197.174 266.236   2
   4  -1  15 28386.1 806.083   3
  -4   1 -15 27988.5 1191.30   2
  -4  -1 -15 28818.5 1382.55   2
   4   1  15 27571.6 768.354   3
  -4  -1 -15 28547.8 1408.55   1
   4  -1  15 28427.0 1496.28   1
   4   1  15 30500.0 1565.80   1
   4  -1  16 1904.61 212.892   3
   4   1  16 1946.46 204.744   3
  -4  -1 -16 2007.98 419.311   1
  -4  -1 -16 1406.13 394.973   2
  -4   1 -16 1635.52 348.135   2
   4   1  16 2324.69 514.353   1
  -4   1 -17 6760.93 637.399   2
   4  -1  17 6081.70 306.591   3
   4   1  17 5588.34 293.239   3
  -4  -1 -17 5529.51 683.386   2
  -4  -1 -17 6365.43 732.245   1
  -4  -1 -18 5437.57 687.604   2
  -4   1 -18 4258.96 513.343   2
  -4  -1 -18 4962.56 645.701   1
  -4  -1 -19-225.275 314.149   1
  -4   1 -19 493.425 256.134   2
  -4  -1 -19-167.160 277.338   2
  -4  -1 -20 188.856 273.076   1
  -4   1 -20-48.8955 218.463   2
  -4  -1 -20-88.0974 313.354   2
  -4  -1 -21 1883.34 531.354   1
  -4  -1 -21 1460.00 413.236   2
  -4   1 -21 1928.48 422.441   2
  -4  -1 -22 20832.0 1449.56   2
  -4   1 -22 22040.5 1307.78   2
  -4  -1 -22 23686.0 1616.12   1
  -4  -1 -23-128.018 296.803   2
  -4   1 -23 470.519 360.776   2
  -4  -1 -24 3045.17 644.608   2
  -4   1 -24 3246.64 568.108   2
  -4  -1 -25-344.215 314.529   2
  -4   1 -25 81.3467 297.541   2
  -4  -1 -26 2652.75 673.496   2
  -4  -1 -27 771.186 534.721   2
  -4  -1 -28 2041.21 646.699   2
   4  -2 -28-693.125 532.124   2
   4  -2 -27 2901.05 713.357   1
   4   2 -27 3444.10 780.276   1
   4   2 -27 2382.29 556.901   2
   4  -2 -27 2482.17 667.087   2
   4   2 -26 802.773 502.430   1
   4   2 -26-4.89015 357.797   2
   4  -2 -26 931.144 556.574   1
   4  -2 -26 851.680 486.111   2
   4  -2 -25 864.489 444.507   1
   4   2 -25 267.741 361.960   2
   4   2 -25 596.565 427.961   1
   4  -2 -25 181.229 324.689   2
   4   2 -24 1323.87 453.312   2
   4   2 -24 1826.46 565.390   1
   4  -2 -24 1094.60 487.301   1
   4  -2 -24 734.072 478.901   2
   4   2 -23 600.579 330.567   2
   4   2 -23 995.739 439.547   1
   4  -2 -23 460.116 325.166   1
   4  -2 -23 755.070 346.714   2
   4   2 -22 1767.58 467.753   2
   4   2 -22 2370.65 662.892   1
   4  -2 -22 2834.72 641.964   1
   4  -2 -22 1718.02 508.344   2
   4  -2 -21 3425.38 289.962   3
   4   2 -21 3588.41 624.510   2
  -4  -2  21 4231.53 597.453   2
   4   2 -21 3954.25 748.732   1
   4  -2 -21 3872.42 672.271   2
   4  -2 -21 4069.78 773.707   1
   4  -2 -20 7053.92 467.208   3
   4  -2 -20 6146.46 429.696   3
  -4  -2  20 5864.48 637.123   2
   4   2 -20 5031.93 638.129   2
   4   2 -20 7119.90 944.384   1
   4  -2 -20 6186.34 812.881   2
   4  -2 -20 5862.69 853.764   1
   4  -2 -19 1198.43 234.269   3
   4   2 -19 1125.57 211.921   3
  -4  -2  19 952.585 297.094   2
   4  -2 -19 1146.78 444.150   1
   4   2 -19 1941.22 518.089   1
   4  -2 -19 921.913 311.247   2
   4   2 -19 813.366 312.487   2
   4  -2 -18 1382.50 245.553   3
   4   2 -18 1571.38 250.198   3
  -4  -2  18 1256.09 325.262   2
   4   2 -18 1276.08 323.824   2
   4   2 -18 1529.16 489.340   1
   4  -2 -18 791.415 319.425   2
   4  -2 -18 1985.11 487.439   1
  -4  -2  17 437.076 184.075   3
   4  -2 -17 336.875 172.766   3
   4   2 -17 489.033 194.130   3
  -4  -2  17 452.943 247.551   2
   4  -2 -17 150.472 257.322   1
   4   2 -17 270.061 336.403   1
   4   2 -17 55.0724 176.638   2
   4  -2 -17 337.153 282.056   2
   4   2 -16 3829.88 380.303   3
  -4  -2  16 3511.90 394.791   3
   4   2 -16 3434.27 499.572   2
  -4  -2  16 3369.53 425.530   2
   4   2 -16 3230.37 608.407   1
   4  -2 -16 4577.54 666.174   1
   4  -2 -16 3205.78 549.382   2
  -4  -2  15 132.802 147.802   3
   4   2 -15 156.019 145.261   3
  -4   2  15 287.874 240.988   2
   4   2 -15 299.125 221.303   2
  -4  -2  15-196.867 201.434   2
   4   2 -15 186.138 249.360   1
   4  -2 -15 819.661 382.248   1
   4  -2 -15-4.43157 231.969   2
   4   2 -14-121.683 183.050   3
  -4  -2  14 33.8528 162.515   3
  -4   2  14-31.2040 204.994   2
   4   2 -14 281.786 192.622   2
  -4  -2  14 41.4428 141.300   2
   4   2 -14 239.126 228.399   1
   4  -2 -14 359.777 228.991   2
  -4  -2  13 10070.3 636.169   3
   4   2 -13 9698.67 613.289   3
   4   2 -13 10287.4 726.970   2
  -4  -2  13 10283.3 662.725   2
   4  -2 -13 9689.83 825.884   2
   4   2 -13 10156.6 882.930   1
  -4  -2  13 12306.8 955.406   1
   4   2 -12 29534.3 1059.11   3
  -4  -2  12 30005.9 1107.73   3
  -4  -2  12 30916.3 1099.35   2
   4  -2 -12 29447.3 1389.22   2
  -4  -2  12 30533.4 1428.12   1
  -4  -2  11 148290. 2444.89   3
   4   2 -11 146452. 2341.64   3
   4  -2 -11 142361. 2881.52   2
  -4  -2  11 145943. 2286.65   2
  -4  -2  11 148728. 2985.48   1
  -4  -2  10 3329.83 395.881   3
   4   2 -10 3556.01 404.861   3
   4  -2 -10 4031.04 523.296   2
  -4  -2  10 3477.68 377.459   2
  -4  -2  10 3727.98 488.108   1
  -4  -2   9 6737.26 536.833   3
   4  -2  -9 5960.58 572.327   2
   4   2  -9 5776.59 543.438   1
  -4  -2   9 5947.79 462.785   2
  -4  -2   9 6429.47 573.785   1
   4   2  -8 566.257 248.474   3
  -4  -2   8 1768.86 312.883   3
  -4  -2   8 1669.75 280.169   1
  -4  -2   8 1811.73 256.789   2
   4   2  -8 1416.66 276.789   1
   4  -2  -8 1767.73 333.012   2
   4   2  -7 44925.0 1360.97   3
  -4  -2   7 44663.9 1359.41   3
   4  -2  -7 46797.9 1403.20   2
   4   2  -7 43673.1 1322.31   1
  -4  -2   7 45691.0 1172.33   2
  -4  -2   7 43241.7 1300.89   1
  -4  -2   6 6352.52 524.813   3
   4   2  -6 6278.96 530.583   3
  -4  -2   6 6199.59 445.283   2
   4   2  -6 5590.68 434.537   1
   4  -2  -6 6538.57 518.458   2
  -4  -2   6 6300.35 470.955   1
   4   2  -5 16103.3 813.421   3
   4  -2  -5 15197.6 729.692   2
   4   2  -5 14456.8 648.722   1
  -4  -2   5 14942.3 654.860   1
   4   2  -4 1769.12 304.415   3
   4  -2  -4 2168.25 267.291   2
   4   2  -4 1834.61 215.343   1
   4   2  -3 804.726 237.432   3
   4  -2  -3 1057.72 187.054   2
   4   2  -3 848.387 132.867   1
  -4   2   3 1198.72 197.980   2
   4   2  -2 71870.3 1725.40   3
  -4   2   2 77732.7 1450.83   2
   4   2  -2 78097.5 913.247   1
   4  -2  -2 75127.0 1361.74   2
   4   2  -1 91919.7 1950.41   3
  -4   2   1 95898.4 1518.73   2
   4  -2  -1 92668.1 1454.59   2
   4   2   0 53784.3 1512.03   3
  -4   2   0 56029.1 1115.33   2
   4   2   1 69322.6 1732.30   3
  -4   2  -1 72546.3 1202.13   2
   4   2   2 42966.4 1338.31   3
  -4   2  -2 43092.0 898.636   2
   4   2   3 10945.2 684.918   3
  -4  -2  -3 10850.9 688.599   3
  -4   2  -3 10395.4 437.881   2
  -4  -2  -4 65431.9 1626.28   3
   4   2   4 65062.2 1642.71   3
  -4  -2  -4 63708.3 860.471   1
  -4  -2  -5 3276.22 405.917   3
  -4  -2  -5 2715.40 227.413   1
  -4  -2  -6 36009.9 1208.30   3
  -4  -2  -6 35080.4 879.200   1
  -4  -2  -7 10191.0 649.797   3
   4   2   7 8985.31 620.684   3
  -4  -2  -7 9196.17 676.500   2
  -4  -2  -7 8937.85 503.316   1
  -4   2  -8 9770.90 451.872   2
  -4  -2  -8 9572.20 643.870   3
   4   2   8 9677.11 635.670   3
  -4  -2  -8 10035.2 707.525   2
   4  -2   8 9863.40 681.128   1
  -4  -2  -8 9570.38 557.524   1
  -4  -2  -9 12322.7 706.572   3
  -4  -2  -9 12205.2 809.347   2
   4   2   9 13093.5 702.185   3
  -4   2  -9 11951.0 527.427   2
   4  -2   9 12144.3 766.548   1
  -4  -2  -9 10884.0 653.204   1
  -4  -2 -10 34109.4 1380.86   2
  -4   2 -10 32986.2 906.790   2
   4   2  10 34114.1 1139.71   3
  -4  -2 -10 35127.5 1151.90   3
   4  -2  10 34573.9 1336.45   1
  -4  -2 -10 32805.3 1176.75   1
  -4  -2 -11 5242.82 461.008   3
  -4   2 -11 4798.74 362.488   2
   4   2  11 5170.37 450.195   3
  -4  -2 -11 5272.32 578.438   2
   4  -2  11 4953.27 539.186   1
  -4  -2 -11 5123.81 501.302   1
  -4  -2 -12 7586.18 705.271   2
  -4  -2 -12 7333.29 544.171   3
  -4   2 -12 8462.46 511.480   2
   4   2  12 7734.07 541.140   3
  -4  -2 -12 8827.74 671.347   1
   4  -2  12 8191.91 712.838   1
   4   2  13 3161.34 331.372   3
  -4  -2 -13 3054.13 448.609   2
  -4  -2 -13 2452.40 331.304   3
  -4   2 -13 2747.41 321.785   2
  -4  -2 -13 3222.39 445.169   1
   4  -2  13 2758.18 462.433   1
   4   2  14 5894.19 442.141   3
  -4  -2 -14 5416.04 449.482   3
  -4   2 -14 5829.14 472.235   2
  -4  -2 -14 4890.28 593.302   2
  -4  -2 -14 6123.15 623.239   1
   4  -2  15 1132.96 242.270   3
  -4  -2 -15 1037.90 226.506   3
   4   2  15 766.339 180.908   3
  -4   2 -15 629.993 153.481   2
  -4  -2 -15 1020.11 341.771   1
  -4  -2 -15 720.651 279.137   2
   4   2  16 15263.3 666.408   3
   4  -2  16 14827.6 703.499   3
  -4  -2 -16 14813.5 1127.89   2
  -4   2 -16 13574.0 772.497   2
  -4  -2 -16 15020.8 1046.47   1
  -4  -2 -17 33402.4 1706.19   2
   4  -2  17 34175.2 960.427   3
   4  -2  17 31372.3 949.346   3
  -4  -2 -17 34402.2 1608.19   1
  -4   2 -17 31990.4 1221.05   2
   4  -2  18-26.1663 120.870   3
   4  -2  18 337.923 123.032   3
  -4  -2 -18 127.558 224.400   1
  -4   2 -18 18.0338 154.411   2
   4  -2  19 111.020 99.4752   3
  -4   2 -19 237.073 163.384   2
  -4  -2 -20 2799.67 561.081   1
  -4   2 -20 2835.21 427.589   2
  -4  -2 -20 2922.85 531.667   2
  -4  -2 -21 14083.9 1243.85   2
  -4   2 -21 13505.3 901.456   2
  -4  -2 -21 14689.4 1213.89   1
  -4  -2 -22 627.792 371.578   1
  -4  -2 -22-84.2348 386.760   2
  -4   2 -22 266.742 263.281   2
  -4  -2 -23 4417.90 718.673   1
  -4  -2 -23 4067.25 713.461   2
  -4  -2 -24 1500.36 440.579   1
  -4  -2 -24 1773.56 583.679   2
  -4  -2 -25 627.505 377.743   1
  -4  -2 -25-26.1851 339.083   2
  -4  -2 -26-411.531 483.952   1
  -4  -2 -26 542.346 416.318   2
  -4  -2 -27 4175.58 828.289   2
   4   3 -26-373.853 538.103   1
   4  -3 -26 348.735 446.138   1
   4  -3 -26 112.288 395.614   2
   4   3 -25-387.718 473.508   1
   4  -3 -25-1012.21 586.052   1
   4  -3 -25-116.034 363.183   2
   4   3 -24 656.194 409.511   1
   4  -3 -24 708.250 394.952   1
   4  -3 -24 998.211 481.503   2
   4   3 -23-30.7651 421.184   1
   4  -3 -23 62.4670 313.632   2
   4  -3 -23-70.5290 338.305   1
   4  -3 -22 529.208 359.893   1
   4   3 -22-306.724 399.804   1
   4  -3 -22-318.901 421.332   2
   4  -3 -21 1247.90 274.755   3
   4  -3 -21 2013.67 577.959   1
   4   3 -21 1722.41 530.641   1
  -4  -3  21 1994.21 404.187   2
   4  -3 -21 1546.45 449.989   2
  -4  -3  20 444.833 181.968   3
   4  -3 -20 198.508 158.259   3
   4   3 -20 146.658 311.815   1
  -4  -3  20 456.037 233.252   2
   4  -3 -20 415.673 276.541   2
   4  -3 -20 426.471 384.892   1
   4  -3 -19 67.1399 176.391   3
  -4  -3  19-69.2596 152.304   3
   4  -3 -19-147.368 346.502   1
  -4  -3  19 316.769 219.406   2
   4   3 -19 311.606 302.447   1
   4  -3 -19-100.417 299.659   2
  -4  -3  18 9764.79 663.835   3
   4   3 -18 10651.0 695.421   3
  -4  -3  18 11126.3 783.852   2
   4  -3 -18 11836.9 1108.00   2
   4   3 -18 9962.75 1012.94   1
   4  -3 -18 12720.8 1153.66   1
  -4  -3  17 2920.70 395.669   3
   4   3 -17 3335.00 402.324   3
   4   3 -17 2976.12 620.207   1
  -4  -3  17 2896.39 404.006   2
   4  -3 -17 2463.65 536.900   2
   4   3 -16 5257.11 493.316   3
  -4  -3  16 4578.49 503.990   3
  -4  -3  16 5592.28 514.434   2
   4   3 -16 5533.57 719.285   1
   4  -3 -16 5569.82 706.368   2
   4   3 -15 1434.11 272.945   3
  -4  -3  15 1322.27 279.179   3
   4   3 -15 471.880 219.820   1
  -4  -3  15 1641.31 438.269   1
  -4  -3  15 997.476 246.286   2
   4  -3 -15 1012.78 370.816   2
  -4  -3  14 12407.6 777.513   3
   4   3 -14 10505.2 715.511   3
   4  -3 -14 11052.0 962.555   2
  -4  -3  14 11538.2 697.116   2
   4   3 -14 9697.95 873.483   1
  -4  -3  14 11555.6 982.248   1
  -4  -3  13 6890.36 577.397   3
   4   3 -13 7090.92 575.772   3
  -4   3  13 8629.72 802.604   2
   4  -3 -13 7258.43 752.547   2
  -4  -3  13 8111.62 575.263   2
   4   3 -13 7308.00 735.847   1
  -4  -3  13 8085.22 798.764   1
  -4   3  12 19511.6 1159.04   2
  -4  -3  12 18461.1 952.130   3
   4   3 -12 18852.3 936.135   3
   4  -3 -12 19125.2 1158.41   2
   4   3 -12 17186.4 1103.49   1
  -4  -3  12 19150.9 850.112   2
  -4  -3  12 20295.8 1192.42   1
  -4  -3  11 496.493 225.060   3
   4   3 -11 835.979 268.311   3
  -4  -3  11 745.264 276.518   1
   4  -3 -11 851.013 329.191   2
  -4  -3  11 485.617 170.519   2
  -4  -3  10 34152.8 1296.92   3
   4   3 -10 32767.3 1263.50   3
   4  -3 -10 33402.0 1441.23   2
  -4  -3  10 33626.2 1088.84   2
  -4  -3  10 33988.6 1440.52   1
  -4  -3   9 7148.31 617.297   3
   4   3  -9 7664.94 621.564   3
   4  -3  -9 8279.02 708.491   2
  -4  -3   9 6847.78 500.972   2
  -4  -3   9 7524.12 654.215   1
   4   3  -8 1478.65 287.578   3
  -4  -3   8 1603.26 326.844   3
   4   3  -8 2336.11 367.871   1
  -4  -3   8 1603.12 248.986   2
   4  -3  -8 2045.42 384.633   2
  -4  -3   8 1583.54 301.942   1
  -4  -3   7 7729.12 630.452   3
   4   3  -7 8356.23 659.419   3
   4   3  -7 8609.39 598.700   1
   4  -3  -7 8516.90 669.571   2
  -4  -3   7 8152.77 609.695   1
  -4  -3   6 126406. 2494.88   3
   4   3  -6 125340. 2502.01   3
   4  -3  -6 127694. 2397.06   2
  -4  -3   6 123298. 2195.26   1
   4   3  -5 27638.0 1216.70   3
   4  -3  -5 28570.1 1082.80   2
  -4   3   5 29096.0 1126.00   2
  -4  -3   5 25591.0 950.158   1
   4   3  -4 53371.6 1670.41   3
  -4   3   4 55423.4 1494.33   2
   4  -3  -4 51877.2 1398.12   2
  -4  -3   4 53469.0 1243.79   1
   4   3  -3 8771.47 705.346   3
  -4   3   3 8804.25 581.777   2
   4  -3  -3 8037.32 527.293   2
  -4  -3   3 8072.17 444.847   1
   4   3  -2 44993.0 1531.40   3
  -4   3   2 45185.1 1239.35   2
   4  -3  -2 44918.7 1125.45   2
  -4  -3   2 44803.5 898.253   1
  -4   3   1 3828.94 354.753   2
  -4  -3   1 3562.66 220.949   1
   4  -3  -1 3281.21 305.009   2
   4   3   0 190921. 3186.78   3
  -4   3   0 200838. 2315.58   2
  -4  -3   0 194341. 1248.19   1
   4  -3   0 190962. 2088.93   2
   4  -3   1 456.565 141.853   2
  -4   3  -1 161.805 107.338   2
   4   3   2 75166.4 2004.45   3
  -4   3  -2 78821.5 1288.75   2
   4   3   3 11145.6 772.166   3
  -4   3  -3 10216.8 441.552   2
  -4  -3  -3 9412.91 300.714   1
   4   3   4 38400.0 1402.20   3
  -4   3  -4 36161.1 779.293   2
   4   3   5 296.463 215.729   3
  -4  -3  -5 146.617 76.8049   1
  -4   3  -5 371.294 101.399   2
  -4  -3  -6 42688.0 1504.33   2
   4   3   6 40859.0 1427.73   3
  -4   3  -6 41274.9 742.474   2
  -4  -3  -6 37733.7 954.807   1
  -4  -3  -7 436.531 211.964   2
   4   3   7 161.721 165.198   3
  -4   3  -7 308.202 77.4069   2
  -4  -3  -7 66.8720 102.332   1
  -4   3  -8 18758.7 478.191   2
  -4  -3  -8 18578.4 1055.72   2
   4   3   8 16748.3 909.866   3
  -4  -3  -8 17359.6 752.634   1
  -4   3  -9 174.021 73.6979   2
   4   3   9 484.688 201.623   3
  -4  -3  -9 412.369 226.141   2
  -4  -3  -9 539.781 193.860   1
   4   3  10 985.276 240.013   3
  -4  -3 -10 990.326 313.369   2
   4  -3  10 1101.17 300.332   1
  -4  -3 -10 930.995 212.865   1
  -4   3 -10 1108.84 148.907   2
  -4  -3 -11 377.836 244.964   2
   4   3  11 458.420 200.037   3
   4  -3  11 759.742 303.704   1
  -4   3 -11 614.906 129.270   2
  -4  -3 -11 605.352 202.349   1
  -4  -3 -12 22510.4 1309.57   2
   4   3  12 23549.8 1028.80   3
  -4   3 -12 23728.9 698.566   2
   4  -3  12 24477.2 1294.04   1
  -4  -3 -12 24381.3 1107.87   1
  -4  -3 -13 39.3235 143.042   3
   4   3  13 301.359 176.485   3
  -4   3 -13 104.254 113.885   2
  -4  -3 -13 500.325 275.473   1
  -4  -3 -13 174.107 290.906   2
  -4  -3 -14 100.339 148.489   3
   4   3  14-68.2616 186.877   3
  -4  -3 -14-16.6037 301.351   2
  -4   3 -14 42.0939 110.522   2
  -4  -3 -14 19.9800 211.134   1
   4   3  15 3654.54 415.893   3
  -4  -3 -15 3504.03 403.661   3
  -4   3 -15 3613.64 336.713   2
  -4  -3 -15 3618.16 576.743   2
  -4  -3 -15 4486.68 551.293   1
  -4  -3 -16 6506.79 539.320   3
  -4  -3 -16 6531.48 799.166   2
   4  -3  16 6397.44 528.635   3
  -4   3 -16 5849.68 448.696   2
  -4  -3 -16 6476.11 691.013   1
  -4  -3 -17 1217.41 247.922   3
   4  -3  17 1506.46 260.378   3
  -4  -3 -17 1630.63 394.232   1
  -4  -3 -17 1305.78 382.243   2
  -4   3 -17 1316.68 239.373   2
   4  -3  18 132.919 134.502   3
  -4  -3 -18-139.935 393.266   2
  -4  -3 -18 152.981 230.558   1
  -4   3 -18 320.123 151.333   2
   4  -3  19 869.212 233.695   3
  -4  -3 -19 1029.66 362.611   1
  -4   3 -19 686.626 178.633   2
  -4  -3 -20 5067.56 776.222   2
  -4  -3 -20 5708.68 742.862   1
  -4   3 -20 5183.97 479.643   2
  -4  -3 -21 2045.58 531.766   1
  -4  -3 -21 2238.07 618.859   2
  -4  -3 -22 11380.9 1204.18   2
  -4  -3 -22 10570.4 1048.61   1
  -4  -3 -23-427.661 462.059   2
  -4  -3 -23 155.679 302.104   1
  -4  -3 -24-7.59434 319.230   1
  -4  -3 -24-451.361 477.560   2
  -4  -3 -25-170.748 360.460   1
  -4  -3 -25-52.9228 424.220   2
  -4  -3 -26 4404.50 812.607   1
  -4  -3 -27-263.276 423.648   1
   4  -4 -25 1853.35 650.625   1
   4  -4 -25 1206.93 636.949   2
   4  -4 -24 472.440 453.930   1
   4  -4 -24 409.704 382.754   2
   4  -4 -23 1742.63 518.309   2
   4  -4 -23 839.461 469.902   1
   4  -4 -22 1218.59 550.255   1
   4  -4 -22 796.565 385.956   2
   4  -4 -21 747.034 466.489   1
   4  -4 -21-108.021 342.279   2
   4  -4 -20 1216.88 554.090   1
   4  -4 -20 556.328 397.196   2
  -4  -4  19 1112.57 271.256   3
   4  -4 -19 1057.23 300.836   3
   4  -4 -19 1910.80 584.587   1
  -4  -4  19 960.286 251.399   2
   4  -4 -19 944.211 477.696   2
  -4  -4  18 2913.79 419.050   3
   4  -4 -18 2976.88 435.108   3
  -4  -4  18 3452.01 431.922   2
   4  -4 -18 3258.62 653.772   2
  -4  -4  17 3128.76 425.737   3
   4   4 -17 2824.61 423.005   3
   4  -4 -17 3758.48 505.232   3
  -4  -4  17 3333.59 413.589   2
   4  -4 -17 2711.11 612.620   2
   4   4 -16 621.248 235.965   3
  -4  -4  16 289.402 180.256   3
  -4  -4  16 265.467 144.619   2
   4  -4 -16 279.872 236.494   2
   4   4 -15 2740.70 412.354   3
  -4  -4  15 3128.69 457.962   3
  -4  -4  15 2564.51 358.736   2
   4  -4 -15 2906.88 544.480   2
   4   4 -14 5563.63 583.961   3
  -4  -4  14 5936.01 588.357   3
  -4  -4  14 5881.17 512.502   2
   4  -4 -14 5813.93 768.231   2
  -4  -4  14 6543.45 785.596   1
   4   4 -13 9271.57 736.158   3
  -4  -4  13 9239.57 740.244   3
   4  -4 -13 9368.49 896.136   2
  -4  -4  13 9586.85 619.516   2
  -4  -4  13 9571.17 902.294   1
   4   4 -12 1227.38 343.912   3
  -4  -4  12 212.061 196.926   3
   4  -4 -12 845.604 305.955   2
  -4  -4  12 867.253 309.916   1
  -4   4  12 457.845 239.694   2
  -4  -4  12 697.561 201.534   2
  -4  -4  11 26872.0 1250.42   3
  -4   4  11 24900.0 1396.40   2
   4   4 -11 26025.3 1264.20   3
   4  -4 -11 25065.0 1362.28   2
  -4  -4  11 24388.7 966.512   2
  -4  -4  11 25851.1 1353.16   1
   4   4 -10 13044.3 909.348   3
  -4  -4  10 12741.7 887.209   3
  -4   4  10 13517.3 1005.54   2
   4  -4 -10 11772.5 916.445   2
  -4  -4  10 13176.1 699.353   2
  -4  -4  10 13718.3 945.114   1
   4   4  -9 619.236 263.262   3
  -4  -4   9 282.378 204.777   3
  -4   4   9 655.672 254.636   2
  -4  -4   9 150.010 131.471   2
  -4  -4   9 172.163 210.520   1
   4  -4  -9 292.305 191.363   2
  -4   4   8 10615.6 839.579   2
  -4  -4   8 11477.7 816.122   3
   4   4  -8 11071.1 832.854   3
   4  -4  -8 11120.2 824.817   2
  -4  -4   8 10651.5 758.596   1
  -4  -4   7 31096.8 1359.91   3
   4   4  -7 31248.0 1383.25   3
  -4   4   7 30278.8 1369.60   2
   4  -4  -7 32139.4 1330.75   2
  -4  -4   7 30670.4 1213.16   1
  -4  -4   6 3036.79 445.111   3
   4   4  -6 2725.88 454.974   3
   4  -4  -6 2950.67 421.737   2
  -4  -4   6 2665.87 354.298   1
   4   4  -5 23988.8 1224.01   3
  -4  -4   5 24331.9 1218.76   3
   4  -4  -5 24560.4 1090.74   2
  -4  -4   5 23727.1 911.199   1
   4   4  -4 2290.99 432.547   3
   4  -4  -4 2970.26 393.266   2
  -4  -4   4 2078.93 267.854   1
  -4   4   3 2793.61 400.115   2
   4   4  -3 3527.08 524.520   3
   4  -4  -3 3282.68 394.302   2
  -4  -4   3 3111.68 282.287   1
   4   4  -2 53339.1 1847.12   3
  -4   4   2 53863.2 1489.46   2
   4  -4  -2 55718.6 1386.35   2
  -4  -4   2 53351.1 1089.93   1
   4   4  -1 97434.9 2469.06   3
  -4  -4   1 96228.1 1328.53   1
   4  -4  -1 99073.5 1719.75   2
   4   4   0 4871.05 632.338   3
  -4   4   0 4792.19 409.940   2
   4  -4   0 4030.10 343.034   2
   4   4   1 22128.6 1215.68   3
  -4   4  -1 21778.1 810.516   2
   4  -4   1 23520.6 746.577   2
  -4   4  -2 25797.6 825.224   2
   4  -4   2 27513.1 766.171   2
   4   4   3 30731.0 1418.84   3
  -4   4  -3 30323.3 819.439   2
  -4  -4  -3 32327.8 1364.26   3
  -4  -4  -4 3356.00 488.782   3
   4   4   4 2730.42 476.841   3
  -4   4  -4 2950.74 232.665   2
  -4  -4  -4 3287.71 469.643   2
  -4  -4  -5 2142.52 393.186   3
  -4  -4  -5 2241.22 382.137   2
  -4   4  -5 2189.80 173.536   2
   4   4   5 1936.15 387.728   3
  -4  -4  -6 8034.04 694.355   3
  -4  -4  -6 7184.55 714.007   2
   4   4   6 8884.65 748.649   3
  -4  -4  -6 8332.68 467.645   1
  -4  -4  -7 10741.5 848.995   2
  -4  -4  -7 10745.4 804.075   3
   4   4   7 11310.7 858.925   3
  -4  -4  -7 10162.3 564.841   1
   4   4   8 2238.75 439.154   3
  -4  -4  -8 1987.26 403.195   3
  -4  -4  -8 2055.95 378.336   2
  -4  -4  -8 2277.15 301.960   1
  -4  -4  -9 267.681 226.309   2
   4   4   9 501.484 261.543   3
  -4  -4  -9 592.274 266.803   3
  -4  -4  -9 283.035 153.174   1
  -4  -4 -10 31548.5 1565.91   2
  -4  -4 -10 32494.5 1373.91   3
   4   4  10 32381.7 1381.15   3
  -4  -4 -10 31375.8 1170.96   1
  -4  -4 -11 23300.7 1163.27   3
   4   4  11 23318.0 1190.54   3
  -4  -4 -11 24131.1 1402.17   2
  -4  -4 -11 23210.2 1055.62   1
  -4  -4 -12 18526.6 1020.77   3
   4   4  12 18242.6 1041.51   3
  -4  -4 -12 17336.0 1230.01   2
  -4  -4 -12 18499.3 976.708   1
  -4  -4 -13 6639.19 630.229   3
   4   4  13 6119.59 602.357   3
  -4  -4 -13 5446.43 732.965   2
  -4  -4 -13 6332.51 622.363   1
   4   4  14 1392.79 350.954   3
   4  -4  14 948.403 275.782   3
  -4  -4 -14 1246.50 286.775   3
  -4  -4 -14 1249.17 414.830   2
  -4  -4 -14 1115.64 353.504   1
  -4  -4 -15 20569.0 1421.11   2
   4  -4  15 21440.5 1114.75   3
  -4  -4 -15 19658.6 1037.67   3
  -4  -4 -15 21309.2 1178.41   1
   4  -4  16 2526.33 398.734   3
  -4  -4 -16 3222.21 666.783   2
  -4  -4 -16 3361.24 552.600   1
   4  -4  17 24705.1 1131.51   3
  -4  -4 -17 22246.9 1617.52   2
  -4  -4 -17 24090.8 1326.82   1
  -4  -4 -18 2094.81 590.574   2
  -4  -4 -18 2618.16 505.469   1
  -4  -4 -19 4952.23 804.958   2
  -4  -4 -19 5002.05 687.159   1
  -4  -4 -20 87.7554 331.732   2
  -4  -4 -20 1208.33 401.962   1
  -4  -4 -21 12542.0 1434.95   2
  -4  -4 -21 15186.0 1220.90   1
  -4  -4 -22 196.362 371.829   2
  -4  -4 -22 981.144 395.212   1
  -4  -4 -23 610.845 398.436   2
  -4  -4 -23 741.117 414.952   1
  -4  -4 -24 359.291 391.345   1
  -4  -4 -25 625.487 417.533   1
   4  -5 -24 3354.58 892.033   1
   4  -5 -23 2108.42 646.698   2
   4  -5 -23 2752.86 824.386   1
   4  -5 -22 1441.80 621.824   1
   4  -5 -22 1142.06 591.333   2
   4  -5 -21 2660.16 797.428   1
   4  -5 -21 1558.15 583.086   2
   4  -5 -20 435.708 387.015   2
   4  -5 -20 1887.07 665.551   1
   4  -5 -19 124.225 385.683   2
   4  -5 -18 3253.96 686.692   2
   4  -5 -17 19838.6 1215.97   3
  -4  -5  17 18044.6 1112.12   3
   4  -5 -17 18740.2 1456.05   2
  -4  -5  17 18789.9 903.398   2
   4  -5 -16 911.147 314.159   3
  -4  -5  16 1419.38 362.102   3
  -4  -5  16 1095.79 248.577   2
   4  -5 -16 1806.82 508.315   2
   4  -5 -15 3002.27 484.366   3
   4   5 -15 2712.53 497.107   3
  -4  -5  15 2772.53 465.565   3
   4  -5 -15 3228.43 604.501   2
  -4  -5  15 2673.98 332.183   2
   4  -5 -14 1114.79 450.177   3
   4   5 -14 936.883 368.704   3
  -4  -5  14 950.236 346.673   3
   4  -5 -14 1157.27 439.251   2
  -4  -5  14 692.673 215.608   2
  -4  -5  13 52646.5 1913.21   3
   4   5 -13 49344.8 1892.08   3
   4  -5 -13 51476.0 2192.53   2
  -4  -5  13 54321.7 1459.43   2
  -4  -5  13 54371.5 2146.79   1
   4   5 -12 13353.1 1037.60   3
  -4  -5  12 14069.9 1008.87   3
   4  -5 -12 14018.1 1149.92   2
  -4  -5  12 13782.6 750.676   2
  -4  -5  12 14811.4 1120.84   1
   4   5 -11 22064.8 1317.19   3
  -4  -5  11 23296.7 1297.29   3
   4  -5 -11 22830.2 1392.87   2
  -4  -5  11 24137.2 981.694   2
  -4  -5  11 22619.5 1286.41   1
  -4  -5  10 15372.5 1057.65   3
   4   5 -10 15081.6 1073.60   3
  -4   5  10 14346.0 1081.64   2
   4  -5 -10 14580.3 1078.70   2
  -4  -5  10 14824.7 1010.40   1
  -4  -5  10 15292.4 797.493   2
  -4  -5   9 928.913 323.949   3
   4   5  -9 547.411 320.405   3
  -4  -5   9 808.440 252.540   1
  -4   5   9 335.059 258.793   2
  -4  -5   9 871.477 214.303   2
   4  -5  -9 702.083 268.606   2
   4   5  -8 9671.00 880.143   3
  -4  -5   8 9035.07 828.668   3
  -4   5   8 9138.34 810.357   2
  -4  -5   8 8922.82 697.903   1
   4  -5  -8 9515.18 816.192   2
  -4  -5   7 3813.38 550.823   3
   4   5  -7 3352.66 568.892   3
   4  -5  -7 3311.11 488.086   2
  -4   5   7 3083.95 486.344   2
  -4  -5   7 3202.08 372.146   1
  -4   5   6 31771.7 1425.41   2
  -4  -5   6 32026.4 1520.73   3
   4   5  -6 31281.9 1554.76   3
   4  -5  -6 29794.7 1331.35   2
  -4  -5   6 30653.1 1170.95   1
  -4   5   5 4397.87 524.565   2
   4   5  -5 4207.63 604.600   3
  -4  -5   5 4500.56 590.835   3
   4  -5  -5 4015.59 493.171   2
  -4  -5   5 4045.47 391.175   1
  -4  -5   4 89.5121 180.959   3
   4   5  -4-193.285 206.315   3
  -4  -5   4-29.4010 120.877   1
  -4  -5   3 10133.4 895.334   3
   4   5  -3 9280.85 882.763   3
   4  -5  -3 10090.7 684.624   2
  -4  -5   3 9565.01 561.084   1
   4   5  -2 23019.1 1391.20   3
  -4   5   2 21472.8 1018.81   2
  -4  -5   2 23762.9 835.466   1
   4  -5  -2 24713.9 999.780   2
  -4  -5   1 26506.7 1374.99   3
  -4   5   1 26327.0 1056.71   2
   4   5  -1 24296.5 1428.24   3
   4  -5  -1 25674.8 964.398   2
  -4  -5   0 5166.15 621.753   3
  -4   5   0 4586.11 432.111   2
   4   5   0 4988.29 675.993   3
   4  -5   0 4980.76 394.750   2
   4   5   1 26610.3 1444.89   3
  -4  -5  -1 26932.0 1406.67   3
  -4   5  -1 24464.6 906.282   2
   4  -5   1 25512.5 830.019   2
   4   5   2 7065.00 801.305   3
  -4  -5  -2 7761.52 774.069   3
  -4   5  -2 6656.52 424.761   2
  -4  -5  -2 7088.92 691.321   2
   4  -5   2 7486.14 425.897   2
  -4  -5  -3 32752.3 1445.81   2
  -4   5  -3 32672.1 853.916   2
   4   5   3 32906.9 1604.94   3
  -4  -5  -3 34027.0 1570.69   3
  -4  -5  -4 823.327 343.011   2
  -4   5  -4 381.745 108.936   2
  -4  -5  -4 729.501 342.126   3
   4   5   4 672.281 399.818   3
   4   5   5 70783.5 2351.44   3
  -4  -5  -5 70134.3 2228.67   2
  -4  -5  -5 73011.4 2251.50   3
  -4  -5  -6 8871.47 837.720   2
   4   5   6 9932.98 896.598   3
  -4  -5  -6 9764.86 861.420   3
  -4  -5  -7 734.686 301.059   3
  -4  -5  -7 627.945 328.266   2
   4   5   7 742.732 342.475   3
  -4  -5  -8 393.882 265.303   3
  -4  -5  -8 818.492 298.421   2
   4   5   8 971.354 357.357   3
  -4  -5  -8 1170.42 233.266   1
   4   5   9-106.417 306.227   3
  -4  -5  -9-107.806 332.880   2
  -4  -5  -9 869.502 325.287   3
  -4  -5  -9 818.345 235.886   1
   4   5  10 803.747 351.092   3
  -4  -5 -10 637.964 303.352   3
  -4  -5 -10 286.429 288.156   2
  -4  -5 -10 765.340 240.086   1
   4   5  11 5152.50 651.719   3
   4  -5  11 6693.11 727.482   3
  -4  -5 -11 5327.10 627.871   3
  -4  -5 -11 4792.31 639.394   2
  -4  -5 -11 5565.33 545.482   1
   4  -5  12 1354.79 347.716   3
   4   5  12 1292.49 385.797   3
  -4  -5 -12 1189.94 371.522   3
  -4  -5 -12 912.978 241.301   1
  -4  -5 -12 911.121 423.758   2
   4  -5  13 3316.33 517.596   3
  -4  -5 -13 3332.33 517.622   3
  -4  -5 -13 3144.66 436.113   1
  -4  -5 -13 2800.64 605.967   2
  -4  -5 -14 5703.54 639.062   3
   4  -5  14 5639.75 657.054   3
  -4  -5 -14 5899.18 614.974   1
  -4  -5 -14 6635.91 902.659   2
  -4  -5 -15 13299.2 1329.81   2
   4  -5  15 15416.4 1046.96   3
  -4  -5 -15 14615.1 1001.03   3
  -4  -5 -15 14610.2 1012.19   1
  -4  -5 -16 9728.04 1112.93   2
  -4  -5 -16 10002.6 876.881   1
  -4  -5 -17 2047.33 567.540   2
  -4  -5 -17 2821.57 477.924   1
  -4  -5 -18 685.139 296.805   1
  -4  -5 -18 648.275 430.114   2
  -4  -5 -19 671.376 475.465   2
  -4  -5 -19 1279.72 360.538   1
  -4  -5 -20 1943.36 606.587   2
  -4  -5 -20 2471.69 562.104   1
  -4  -5 -21 950.750 489.761   2
  -4  -5 -21 1176.78 424.813   1
  -4  -5 -22 3511.68 641.838   1
   4  -6 -23 1514.82 810.197   1
   4  -6 -22 22442.9 1966.34   1
   4  -6 -21 1264.39 713.016   1
   4  -6 -21 408.268 409.805   2
   4  -6 -20-22.7727 358.196   2
   4  -6 -19 4249.97 901.518   2
   4  -6 -18 30961.0 2030.52   2
   4  -6 -17 893.149 477.065   2
   4  -6 -16 16626.2 1443.00   2
   4  -6 -15 459.868 348.070   2
   4  -6 -14 3758.20 724.990   2
   4  -6 -13 634.492 389.143   2
  -4  -6  13 240.917 180.246   2
   4   6 -12 15482.3 1187.36   3
   4  -6 -12 14949.5 1246.07   2
  -4  -6  12 17010.7 844.323   2
   4   6 -11-24.9131 255.523   3
  -4  -6  11 514.744 323.497   1
  -4  -6  11 321.778 186.120   2
   4  -6 -11 554.650 270.267   2
   4   6 -10 1798.17 464.691   3
  -4  -6  10 1608.20 285.992   2
   4  -6 -10 1067.62 401.837   2
  -4  -6  10 1173.19 329.677   1
   4   6  -9 2985.68 551.867   3
   4  -6  -9 2949.28 526.869   2
  -4  -6   9 1991.76 369.202   1
   4   6  -8 17814.8 1287.86   3
  -4  -6   8 18303.1 1032.80   1
   4  -6  -8 18956.5 1227.65   2
   4   6  -7 1904.08 466.521   3
  -4   6   7 1612.23 389.807   2
  -4  -6   7 1605.50 318.809   1
   4  -6  -7 2265.21 472.969   2
   4   6  -6-38.1278 270.278   3
  -4   6   6-26.1481 217.613   2
  -4  -6   6-130.681 214.624   1
   4  -6  -6 130.474 242.833   2
  -4   6   5 5980.95 626.410   2
   4   6  -5 6665.70 850.823   3
   4  -6  -5 6739.99 665.822   2
  -4  -6   5 6515.86 556.237   1
   4   6  -4 21667.5 1439.68   3
  -4   6   4 18467.7 1078.69   2
   4  -6  -4 20585.8 1095.02   2
  -4  -6   4 20514.9 946.949   1
   4   6  -3 2647.27 532.513   3
  -4  -6   3 2802.72 346.820   1
   4  -6  -3 2195.78 381.468   2
   4   6  -2 48.0754 245.556   3
  -4  -6   2 150.265 199.210   2
  -4  -6   2 160.068 152.310   1
   4  -6  -2 212.423 150.154   2
   4   6  -1 1664.54 451.244   3
  -4  -6   1 1149.47 321.936   2
   4  -6  -1 1305.11 281.778   2
  -4   6   0 6813.62 540.189   2
  -4  -6   0 7823.86 713.907   2
   4   6   0 9307.57 951.865   3
   4  -6   0 8221.65 559.305   2
  -4  -6  -1 11212.6 927.277   2
   4   6   1 12851.1 1135.16   3
  -4   6  -1 11710.5 664.641   2
   4  -6   1 11417.9 607.570   2
   4   6   2 328.898 256.033   3
  -4  -6  -2 333.818 219.192   2
  -4   6  -2 240.357 156.633   2
   4  -6   2 112.198 105.185   2
  -4  -6  -3 236.215 203.375   2
   4  -6   3-39.6363 108.085   2
  -4  -6  -4 28318.1 1517.57   2
   4   6   4 29689.2 1724.80   3
   4   6   5 1669.73 514.885   3
  -4  -6  -5 1832.42 481.582   2
  -4  -6  -6 53817.8 2117.12   2
   4   6   6 53681.1 2232.57   3
  -4  -6  -7 523.933 301.565   2
   4   6   7 374.907 300.196   3
   4   6   8 435.694 266.746   3
  -4  -6  -8 1210.11 377.471   2
   4   6   9 920.725 350.493   3
  -4  -6  -9 796.626 363.559   2
  -4  -6  -9 1049.91 281.061   1
  -4  -6 -10 27280.4 1620.14   2
  -4  -6 -10 26734.7 1128.63   1
  -4  -6 -11-24.9466 186.807   1
  -4  -6 -11-624.779 389.967   2
  -4  -6 -12 4100.50 698.535   2
  -4  -6 -12 3402.84 431.085   1
  -4  -6 -13 242.867 371.666   2
  -4  -6 -13-428.133 281.186   1
  -4  -6 -14 1335.53 310.738   1
  -4  -6 -14 984.949 479.994   2
  -4  -6 -15 1829.30 388.893   1
  -4  -6 -15 1936.31 642.744   2
  -4  -6 -16 960.956 461.092   2
  -4  -6 -16 337.198 277.588   1
  -4  -6 -17 2024.26 674.610   2
  -4  -6 -17 2857.08 477.808   1
  -4  -6 -18 124.003 402.247   2
  -4  -6 -18 836.553 352.855   1
  -4  -6 -19 1156.26 622.559   2
   4  -7 -19 2847.94 774.033   2
   4  -7 -18 151.967 387.640   2
   4  -7 -17 6259.69 950.821   2
   4  -7 -16 827.917 492.352   2
   4  -7 -15 546.369 392.692   2
   4  -7 -14 2740.28 634.826   2
   4  -7 -13 615.068 349.066   2
   4  -7 -12 1124.39 406.263   2
   4  -7 -11 976.899 407.334   2
   4  -7 -10-167.326 261.375   2
   4  -7  -9 464.574 306.225   2
  -4  -7   9 7.59453 265.169   1
  -4  -7   8 4883.74 529.164   2
   4  -7  -8 5973.31 776.728   2
  -4  -7   8 5679.33 635.919   1
   4   7  -7 115.089 311.052   3
  -4  -7   7 289.959 251.163   2
  -4  -7   7-210.601 204.811   1
   4  -7  -7 402.466 347.621   2
  -4  -7   6 16897.8 1000.09   2
   4   7  -6 18984.3 1508.26   3
   4  -7  -6 19264.1 1190.90   2
  -4  -7   6 18805.2 1052.18   1
  -4  -7   5 84.8521 243.659   2
  -4   7   5 214.934 265.334   2
   4   7  -5 879.213 467.610   3
  -4  -7   5 190.297 199.453   1
   4  -7  -5 17.1820 204.623   2
  -4   7   4 342.698 203.416   2
  -4  -7   4 524.854 247.659   2
   4   7  -4 643.045 394.438   3
  -4  -7   4 520.632 226.945   1
   4  -7  -4 907.251 310.308   2
  -4   7   3 268.648 225.725   2
   4   7  -3 187.658 411.152   3
  -4  -7   3 202.819 184.216   2
  -4  -7   3 383.471 228.139   1
   4  -7  -3 427.086 244.940   2
   4   7  -2 4482.61 760.000   3
  -4  -7   2 4268.11 574.014   2
  -4   7   2 4542.28 530.031   2
  -4  -7   2 4686.01 493.738   1
   4  -7  -2 5031.93 549.221   2
   4   7  -1 10102.6 1108.65   3
  -4  -7   1 8635.73 795.407   2
   4  -7  -1 9970.28 702.000   2
   4   7   0 199.318 445.950   3
  -4  -7   0 176.758 240.092   2
   4  -7   0 136.196 170.218   2
   4   7   1 11083.3 1203.84   3
  -4  -7  -1 10110.7 928.129   2
   4  -7   1 12410.0 673.271   2
  -4  -7  -2 1957.88 431.121   2
   4   7   2 2665.73 632.331   3
   4  -7   2 2379.04 282.785   2
   4   7   3 3698.31 730.554   3
  -4  -7  -3 2541.21 499.518   2
   4  -7   3 3697.25 310.137   2
   4   7   4 3111.89 719.892   3
  -4  -7  -4 2656.57 532.860   2
  -4  -7  -5 38492.7 1873.06   2
  -4  -7  -6 378.338 320.391   2
  -4  -7  -7 1947.81 469.681   2
  -4  -7  -8-366.624 493.714   2
  -4  -7  -9 28634.5 1754.69   2
  -4  -7 -10 9052.67 1139.76   2
  -4  -7 -10 9913.16 755.030   1
  -4  -7 -11 15913.0 1450.82   2
  -4  -7 -11 17693.7 1009.02   1
  -4  -7 -12 5218.53 875.313   2
  -4  -7 -12 5443.01 586.605   1
  -4  -7 -13 1645.27 611.720   2
  -4  -7 -13 1568.78 367.142   1
  -4  -7 -14 6415.09 1052.86   2
  -4  -7 -15 6838.14 1050.10   2
  -4  -7 -16 3940.77 835.555   2
  -4  -7 -17-100.249 464.428   2
   4  -8 -17 1679.45 655.964   2
   4  -8 -16 1153.29 621.470   2
   4  -8 -15 4014.16 837.267   2
   4  -8 -14 213.848 345.120   2
   4  -8 -13 2877.94 697.478   2
   4  -8 -12 1593.99 603.243   2
   4  -8 -11 32046.7 1910.85   2
   4  -8 -10 1313.29 497.210   2
   4  -8  -9 196.316 274.977   2
  -4  -8   8 485.230 289.664   2
   4  -8  -8 788.720 444.410   2
  -4  -8   7 20487.2 1137.07   2
   4  -8  -7 24917.3 1527.72   2
  -4  -8   6 603.019 239.795   2
   4  -8  -6 1724.51 502.460   2
  -4  -8   5 7704.46 742.397   2
   4  -8  -5 10223.3 964.742   2
  -4  -8   4 453.157 225.967   2
   4  -8  -4 1569.30 419.757   2
  -4  -8   3 1630.78 386.721   2
   4  -8  -3 2173.65 457.034   2
  -4  -8   2 42.4736 234.533   2
   4  -8  -2 349.287 269.961   2
  -4  -8   1 12134.2 1028.77   2
   4  -8  -1 14669.8 898.500   2
  -4  -8   0 1279.47 399.711   2
   4  -8   0 1903.95 345.674   2
  -4  -8  -1-291.915 302.377   2
   4  -8   1 567.710 209.711   2
  -4  -8  -2-341.842 359.598   2
   4  -8   2 87.8977 176.437   2
  -4  -8  -3 1225.01 424.167   2
  -4  -8  -4 3919.75 707.606   2
  -4  -8  -5 620.107 436.033   2
  -4  -8  -6 4717.16 819.225   2
  -4  -8  -7 997.970 485.846   2
  -4  -8  -8 700.227 417.665   2
  -4  -8  -9 7784.49 1107.28   2
  -4  -8 -10 3288.52 793.790   2
  -4  -8 -11 184.234 334.756   2
  -4  -8 -12 583.089 361.941   2
  -4  -8 -13 378.291 462.269   2
  -4  -8 -14 1803.56 610.235   2
   4  -9 -14 675.539 583.770   2
   4  -9 -13 524.614 364.193   2
   4  -9 -12 7087.04 1074.84   2
   4  -9 -11 336.692 503.299   2
   4  -9 -10 10650.0 1173.50   2
   4  -9  -9 893.712 444.379   2
   4  -9  -8 678.154 472.568   2
   4  -9  -7 5567.56 813.362   2
   4  -9  -6 11393.8 1059.28   2
   4  -9  -5 369.175 318.212   2
  -4  -9   4 544.453 288.554   2
   4  -9  -4 1104.02 375.669   2
  -4  -9   3 1078.32 369.704   2
   4  -9  -3 2304.80 478.463   2
  -4  -9   2 7146.09 848.544   2
  -4  -9   1 1384.57 506.089   2
  -4  -9   0 5520.42 786.258   2
  -4  -9  -1 1081.18 421.262   2
  -4  -9  -2 290.972 395.154   2
  -4  -9  -3 1229.58 510.811   2
  -4  -9  -4 869.263 458.693   2
  -4  -9  -5 4036.50 719.605   2
  -4  -9  -6 313.728 463.516   2
  -4  -9  -7 425.613 430.104   2
  -4  -9  -8-102.657 445.303   2
  -4  -9  -9 1012.84 544.748   2
  -4  -9 -10 57.6033 416.353   2
  -4  -9 -11-998.102 625.803   2
   4 -10 -10 2993.28 776.278   2
  -4 -10  -2 339.032 345.547   2
  -4 -10  -3-369.792 381.865   2
  -4 -10  -4 276.158 314.827   2
  -4 -10  -5 67.7639 326.971   2
  -4 -10  -6 931.471 448.385   2
  -4 -10  -7-135.637 425.887   2
   5   0 -30-412.856 468.373   2
   5   0 -29 107.403 365.339   2
   5   0 -28 441.484 365.342   2
   5   0 -27-42.4833 346.822   2
   5   0 -27 439.704 351.445   1
   5   0 -26 49.7009 335.329   2
   5   0 -26 469.586 407.770   1
   5   0 -25 364.379 376.518   2
   5   0 -25-73.6989 371.198   1
   5   0 -24 3073.13 674.525   2
   5   0 -24 3703.84 723.075   1
   5   0 -23 525.423 409.179   2
   5   0 -23 324.373 415.354   1
   5   0 -22 8796.16 987.676   2
   5   0 -22 9755.00 1067.89   1
   5   0 -21-10.8181 98.7765   3
   5   0 -21 99.6728 294.502   1
   5   0 -21 255.618 312.003   2
   5   0 -20 10985.1 533.827   3
   5   0 -20 12823.8 1096.35   2
   5   0 -20 13626.7 1222.59   1
   5   0 -19 36.6423 129.779   3
   5   0 -19-6.98320 266.271   1
   5   0 -19-58.5838 236.168   2
   5   0 -18 1201.98 202.424   3
   5   0 -18 919.153 297.654   2
   5   0 -18 1154.01 426.348   1
   5   0 -17 78.2837 126.223   3
  -5   0  17 128.223 176.496   2
   5   0 -17-104.147 253.889   1
   5   0 -17-46.0709 204.543   2
   5   0 -16 16288.7 755.957   3
   5   0 -16 15923.4 1086.36   2
   5   0 -16 16190.6 1169.32   1
  -5   0  16 16754.9 1053.21   2
   5   0 -15 49.8596 120.609   3
   5   0 -15 409.803 280.762   1
   5   0 -15-10.1366 218.402   2
  -5   0  15 56.3485 191.864   2
   5   0 -14 12613.5 698.552   3
  -5   0  14 13410.0 846.603   2
   5   0 -14 12239.8 884.971   2
   5   0 -14 12930.7 967.758   1
   5   0 -13-38.3918 131.752   3
   5   0 -13 74.0363 151.616   2
  -5   0  13 140.740 165.501   2
   5   0 -13 211.067 223.625   1
   5   0 -12 6452.90 509.374   3
  -5   0  12 7034.47 585.229   2
   5   0 -12 6463.29 602.685   2
   5   0 -12 6428.13 650.749   1
   5   0 -11-49.0344 162.154   3
   5   0 -11 290.717 194.756   2
  -5   0  11-66.7333 143.637   2
   5   0 -10 70747.9 1710.86   3
   5   0 -10 67344.7 1840.87   2
   5   0  -9-8.82616 175.494   3
   5   0  -9 192.749 206.206   2
   5   0  -8 31297.7 1167.12   3
   5   0  -8 30834.3 1127.81   2
   5   0  -7 88.1625 171.120   3
   5   0  -7 30.3217 113.722   2
   5   0  -6 506.501 193.764   3
   5   0  -5 303.431 218.617   3
   5   0  -4 34717.2 1267.91   3
   5   0  -3 275.591 219.105   3
   5   0  -2 908.514 250.033   3
   5   0  -1 398.941 222.807   3
   5   0   0 22404.2 1025.93   3
   5   0   1 26.0378 183.302   3
   5   0   2 1092.82 281.120   3
   5   0   3 141.329 143.975   3
   5   0   4 69027.5 1726.09   3
   5   0   5 193.901 180.278   3
   5   0   6 20955.1 933.971   3
   5   0   6 21297.9 789.565   1
   5   0   7 139.929 168.547   3
   5   0   7 9.27405 102.485   1
   5   0   8 181262. 2655.45   3
   5   0   8 180694. 2585.19   1
   5   0   9 208.880 178.976   3
   5   0   9-56.1295 174.595   1
  -5   0 -10 3542.82 423.559   2
   5   0  10 3224.56 395.628   3
   5   0  10 2918.10 382.152   1
  -5   0 -11-28.3753 151.148   2
   5   0  11 137.505 142.500   3
   5   0  11-246.164 226.858   1
   5   0  12 113974. 1925.46   3
  -5   0 -12 113203. 2387.96   2
   5   0  12 112695. 2625.87   1
  -5   0 -13-100.939 184.380   2
   5   0  13 98.0794 125.175   3
   5   0  13-93.1441 191.221   1
  -5   0 -14 32590.4 1359.58   2
   5   0  14 33031.8 983.550   3
   5   0  14 35334.8 1614.10   1
   5   0  15-204.111 111.388   3
   5   0  15-49.1255 205.484   1
  -5   0 -15-341.776 257.557   2
   5   0  16 132.513 108.790   3
  -5   0 -16-182.586 222.925   2
   5   0  17 130.823 129.362   3
  -5   0 -17-592.305 319.660   2
  -5   0 -18 22440.1 1308.63   2
   5   0  18 22579.1 590.577   3
  -5   0 -19-566.182 319.150   2
  -5   0 -20 5000.76 684.429   2
  -5   0 -21-129.704 246.475   2
  -5   0 -22 138.433 245.991   2
  -5   0 -23 16.9915 311.865   2
  -5   0 -24 146.466 255.739   2
  -5   0 -25 212.034 346.197   2
  -5   0 -26 1200.47 488.445   2
   5  -1 -29 1102.59 549.830   2
   5   1 -29-135.565 347.508   2
   5  -1 -28 660.968 463.412   2
   5   1 -28-331.838 415.258   2
   5  -1 -27 372.705 397.705   2
   5   1 -27 6.97399 358.778   2
   5   1 -27 281.301 483.075   1
   5  -1 -27-142.420 353.684   1
   5  -1 -26 8338.85 1120.89   1
   5  -1 -26 7459.20 1038.60   2
   5   1 -26 8636.81 1163.39   1
   5   1 -26 7920.96 1016.63   2
   5  -1 -25 413.435 432.225   2
   5   1 -25 153.057 353.623   2
   5   1 -25 472.701 478.191   1
   5  -1 -25 431.504 405.215   1
   5  -1 -24 1626.11 566.849   2
   5   1 -24 608.195 345.822   2
   5   1 -24 928.934 516.690   1
   5  -1 -24 1054.08 465.671   1
   5  -1 -23-241.877 328.875   2
   5  -1 -23-94.8831 360.642   1
   5   1 -23 222.242 338.953   1
   5   1 -23 410.299 326.553   2
   5   1 -22 15866.5 1332.35   1
   5  -1 -22 15564.6 1326.45   2
   5  -1 -22 15637.6 1392.53   1
   5   1 -22 14428.2 1208.82   2
   5   1 -21 350.642 145.456   3
   5  -1 -21 305.115 157.056   3
   5  -1 -21 822.977 528.112   2
   5   1 -21 693.663 384.408   2
   5  -1 -21-137.882 295.602   1
   5   1 -21 1035.57 506.663   1
   5  -1 -20 15633.5 668.062   3
   5   1 -20 16558.2 667.082   3
   5  -1 -20 15141.1 1258.23   2
   5   1 -20 18040.2 1402.72   1
   5   1 -20 16979.5 1236.67   2
   5  -1 -20 16308.5 1335.72   1
   5  -1 -19 3056.75 333.595   3
   5   1 -19 2885.34 305.914   3
   5  -1 -19 3337.52 585.906   2
   5  -1 -19 2692.36 586.399   1
   5   1 -19 3514.67 585.795   2
   5   1 -19 2701.78 571.313   1
   5  -1 -18 3134.89 341.303   3
   5   1 -18 3844.12 364.393   3
   5   1 -18 3390.61 618.759   1
   5   1 -18 3926.45 605.283   2
   5  -1 -18 3810.68 652.145   1
  -5  -1  18 3954.15 555.164   2
   5  -1 -18 3128.94 536.931   2
   5  -1 -17 922.010 218.048   3
   5   1 -17 928.117 223.404   3
   5  -1 -17 676.378 292.583   2
   5   1 -17 888.215 299.484   1
   5   1 -17 961.790 372.802   2
   5  -1 -17 1522.36 424.269   1
  -5  -1  17 740.933 267.488   2
   5  -1 -16 13317.7 735.730   3
   5   1 -16 12339.5 676.937   3
  -5  -1  16 12729.7 877.023   2
  -5   1  16 13024.2 985.564   2
   5  -1 -16 12317.0 1023.41   2
   5   1 -16 13582.3 1086.80   1
   5   1 -16 13178.4 972.486   2
   5  -1 -16 13932.3 1083.48   1
   5   1 -15 55902.9 1423.28   3
   5  -1 -15 55893.8 1489.53   3
  -5  -1  15 57220.0 1754.07   2
  -5   1  15 55850.2 1927.31   2
   5  -1 -15 54641.9 1988.07   2
   5   1 -15 56387.7 2156.90   1
   5   1 -15 53534.9 1852.21   2
   5  -1 -15 58829.9 2084.57   1
   5  -1 -14 1847.83 327.371   3
   5   1 -14 2024.80 315.979   3
   5  -1 -14 1649.91 384.333   2
   5   1 -14 2807.73 454.158   2
   5   1 -14 2158.55 433.864   1
  -5   1  14 2659.82 437.325   2
  -5  -1  14 1657.47 342.690   2
   5  -1 -13 17441.3 886.951   3
   5   1 -13 16820.5 803.836   3
  -5   1  13 16858.3 1002.25   2
  -5  -1  13 15228.6 877.177   2
   5  -1 -13 15641.2 1016.07   2
   5   1 -13 16753.4 1113.40   1
   5   1 -13 14556.5 945.745   2
   5   1 -12 22953.3 948.684   3
  -5  -1  12 20066.3 983.346   3
   5  -1 -12 21372.6 1010.59   3
  -5  -1  12 23057.1 1041.36   2
   5  -1 -12 23646.8 1172.87   2
   5   1 -12 23018.3 1088.58   2
   5   1 -11 10505.9 653.026   3
  -5  -1  11 9982.07 696.121   3
   5  -1 -11 10310.0 723.803   3
  -5  -1  11 10305.0 687.427   2
   5  -1 -11 10185.6 755.465   2
   5   1 -11 10253.3 722.445   2
  -5  -1  10 2016.83 365.095   3
   5  -1 -10 1894.07 340.161   3
   5   1 -10 1824.55 316.782   3
   5  -1 -10 1428.17 331.663   2
   5   1 -10 2252.06 379.816   2
  -5  -1  10 1624.32 332.287   2
   5   1  -9 87129.0 1890.69   3
  -5  -1   9 87417.6 2038.54   3
  -5  -1   9 84846.7 1801.71   2
   5  -1  -9 83968.8 1988.35   2
   5   1  -9 90319.4 2096.79   1
   5   1  -8 10247.1 684.576   3
  -5  -1   8 9239.98 687.060   3
  -5  -1   8 8520.53 586.139   2
   5  -1  -8 9093.15 639.487   2
   5   1  -8 10700.2 702.501   1
   5   1  -7 114687. 2210.35   3
  -5  -1   7 114305. 2327.44   3
   5  -1  -7 114766. 2168.31   2
   5   1  -6 35064.9 1229.99   3
  -5  -1   6 34613.0 1279.92   3
   5  -1  -6 36721.1 1173.60   2
   5   1  -6 38274.3 1118.72   1
   5   1  -5 9716.94 669.655   3
   5  -1  -5 9039.29 590.683   2
   5   1  -4 27997.9 1117.83   3
   5  -1  -4 27807.8 962.553   2
   5   1  -3 53367.9 1543.69   3
   5   1  -2 6659.73 574.841   3
   5   1  -1 15153.6 830.074   3
  -5   1   1 16130.2 658.259   2
   5   1   0 1043.67 221.652   3
   5   1   1 1167.74 260.020   3
   5   1   2 3421.25 401.484   3
  -5  -1  -3 11744.4 744.386   3
   5   1   3 10792.1 697.272   3
   5   1   3 11319.1 404.089   1
  -5  -1  -4 29822.9 1173.55   3
   5   1   4 29442.5 1122.23   3
   5   1   4 28395.8 714.168   1
   5   1   5 124.907 177.280   3
  -5  -1  -5 145.422 155.285   3
   5   1   5 83.0314 75.6868   1
   5   1   6 2371.70 344.322   3
  -5  -1  -6 2066.06 332.174   3
   5   1   6 2271.33 249.179   1
   5   1   7 2301.82 331.658   3
  -5  -1  -7 1930.16 315.690   3
   5  -1   7 2213.10 319.131   1
   5   1   7 1803.88 276.126   1
  -5  -1  -8 14193.3 815.284   3
   5   1   8 14687.2 770.105   3
   5  -1   8 15060.9 833.691   3
   5  -1   8 14866.1 787.576   1
   5   1   8 14800.9 782.883   1
  -5  -1  -9 15984.5 896.423   2
   5   1   9 15700.7 775.491   3
  -5  -1  -9 15073.3 819.180   3
   5  -1   9 14757.6 820.663   3
   5  -1   9 14636.7 812.834   1
   5   1   9 15401.0 865.859   1
   5  -1  10 8840.25 630.759   3
  -5  -1 -10 8662.53 681.107   2
   5   1  10 9206.62 587.135   3
  -5   1 -10 9064.45 597.041   2
   5  -1  10 8579.42 659.837   1
   5   1  10 8551.13 695.981   1
   5  -1  11 14842.4 812.571   3
  -5  -1 -11 14664.9 937.072   2
  -5   1 -11 15079.4 774.275   2
   5   1  11 14591.1 744.168   3
   5  -1  11 13864.4 859.340   1
   5   1  11 14289.8 920.840   1
  -5  -1 -12 2282.90 416.130   2
   5   1  12 2630.91 321.487   3
  -5   1 -12 2140.28 316.535   2
   5  -1  12 2455.09 355.466   3
   5   1  12 2900.13 457.784   1
   5  -1  12 2158.82 352.030   1
  -5  -1 -13 82898.2 2298.56   2
  -5   1 -13 82646.9 1921.54   2
   5  -1  13 84434.2 1742.37   3
   5  -1  13 82194.2 2298.25   1
   5   1  13 86295.3 2405.53   1
  -5  -1 -14 4338.05 570.617   2
   5  -1  14 4650.71 412.997   3
  -5   1 -14 4817.33 479.184   2
   5   1  14 4490.16 618.565   1
   5  -1  14 4190.88 553.362   1
   5  -1  15 211.486 149.474   3
   5   1  15 102.809 132.949   3
  -5   1 -15 231.094 155.660   2
   5   1  15 126.221 267.333   1
   5   1  16-19.3282 110.240   3
   5  -1  16 111.030 153.248   3
  -5  -1 -16-390.052 330.210   2
  -5   1 -16 169.126 222.806   2
   5   1  16-190.315 265.524   1
  -5  -1 -17 18773.8 1236.91   2
   5   1  17 17333.4 641.019   3
   5  -1  17 17774.9 657.518   3
  -5   1 -17 18030.6 1040.46   2
   5  -1  18 176.810 103.543   3
   5   1  18 169.735 101.545   3
  -5  -1 -18 293.145 328.740   2
  -5   1 -18 127.086 211.697   2
  -5   1 -19 4744.27 610.703   2
   5  -1  19 4062.32 231.096   3
  -5  -1 -19 4896.53 694.813   2
  -5   1 -20 785.822 333.793   2
  -5  -1 -20 442.718 277.010   2
  -5  -1 -21 1311.64 463.593   2
  -5   1 -21 1089.40 359.360   2
  -5  -1 -22 5194.47 783.459   2
  -5   1 -22 5179.55 692.818   2
  -5  -1 -23 323.809 323.413   2
  -5   1 -23 918.569 399.508   2
  -5  -1 -24 3448.70 710.589   2
  -5   1 -24 3520.98 592.827   2
  -5  -1 -25 800.014 450.549   2
  -5  -1 -26 389.417 355.268   2
  -5  -1 -27 196.042 413.558   2
   5   2 -28-1037.83 581.314   2
   5  -2 -27 6163.63 1059.38   2
   5   2 -27 5772.41 1002.37   1
   5   2 -27 4501.49 758.899   2
   5   2 -26 3252.85 768.696   1
   5  -2 -26 4218.50 868.556   1
   5   2 -26 3792.11 676.545   2
   5  -2 -26 3508.47 805.313   2
   5   2 -25 11859.4 1303.86   1
   5  -2 -25 11607.0 1268.33   2
   5  -2 -25 9615.50 1284.13   1
   5   2 -25 8371.02 1012.52   2
   5   2 -24 1203.74 375.154   2
   5   2 -24 1039.03 470.497   1
   5  -2 -24 1361.15 503.359   1
   5  -2 -24 845.034 389.450   2
   5   2 -23 2749.39 533.713   2
   5   2 -23 3264.04 707.931   1
   5  -2 -23 4061.58 779.073   1
   5  -2 -23 4112.61 670.454   2
   5  -2 -22 127.512 122.292   3
   5   2 -22-420.155 355.737   2
   5   2 -22 359.837 369.582   1
   5  -2 -22-289.745 454.657   1
   5  -2 -22-298.858 373.682   2
   5  -2 -21 2569.57 318.794   3
   5   2 -21 2328.50 304.504   3
   5  -2 -21 3227.01 681.236   1
   5   2 -21 1862.28 496.732   2
   5   2 -21 2789.53 627.018   1
   5  -2 -21 1710.60 425.398   2
   5  -2 -20 1762.98 288.066   3
   5   2 -20 1730.07 285.133   3
   5   2 -20 1775.04 463.230   2
   5  -2 -20 2115.55 520.261   1
   5   2 -20 2483.51 621.731   1
   5  -2 -20 1201.83 362.643   2
   5   2 -19 6263.36 495.743   3
   5  -2 -19 6617.61 546.445   3
  -5  -2  19 6350.35 680.351   2
   5   2 -19 7362.40 912.006   1
   5  -2 -19 7290.29 901.277   1
   5  -2 -19 6148.72 808.733   2
   5   2 -19 6665.25 757.131   2
   5  -2 -18 1768.80 328.481   3
   5   2 -18 1791.29 284.410   3
   5   2 -18 1269.05 344.920   2
  -5  -2  18 1407.43 353.097   2
   5  -2 -18 1342.27 452.677   1
   5   2 -18 1822.58 540.796   1
   5  -2 -18 897.783 324.954   2
  -5  -2  17 12139.3 771.803   3
   5  -2 -17 12400.2 778.491   3
   5   2 -17 12705.6 708.074   3
  -5  -2  17 12073.1 863.169   2
   5  -2 -17 12103.8 1052.67   2
   5   2 -17 12902.5 1155.05   1
   5  -2 -17 15335.3 1202.54   1
   5   2 -17 12146.4 978.622   2
   5  -2 -16 2257.72 394.275   3
   5   2 -16 2124.51 313.876   3
  -5  -2  16 1643.49 340.153   3
   5   2 -16 1905.70 427.307   2
  -5  -2  16 2614.75 398.407   2
   5   2 -16 2827.16 588.673   1
   5  -2 -16 3768.47 653.870   1
   5  -2 -16 1967.17 492.960   2
  -5  -2  15 7997.82 636.468   3
   5   2 -15 7649.78 587.332   3
  -5  -2  15 7531.12 638.135   2
   5  -2 -15 8758.73 862.320   2
   5   2 -15 9334.48 913.875   1
  -5  -2  14 43766.5 1452.20   3
   5   2 -14 44162.5 1373.00   3
  -5   2  14 46553.0 1774.82   2
  -5  -2  14 43666.4 1458.04   2
   5  -2 -14 42645.4 1789.62   2
   5   2 -14 46536.6 1897.48   1
  -5  -2  13 2546.03 397.029   3
   5   2 -13 3850.03 436.562   3
  -5   2  13 4071.44 545.510   2
  -5  -2  13 3227.33 421.291   2
   5   2 -13 4144.83 583.982   1
   5  -2 -13 3217.17 520.533   2
   5   2 -12 987.728 258.517   3
  -5  -2  12 1721.89 325.961   3
   5   2 -12 1956.02 436.580   1
  -5  -2  12 2067.31 334.551   2
   5  -2 -12 1470.80 350.168   2
  -5  -2  11 7634.32 632.736   3
   5   2 -11 7579.90 591.499   3
   5  -2 -11 7388.81 721.666   2
  -5  -2  11 7230.11 566.266   2
  -5  -2  10 22936.9 1069.06   3
   5   2 -10 22493.0 1023.18   3
   5  -2 -10 21348.2 1143.71   2
  -5  -2  10 21500.0 937.098   2
   5   2  -9 1807.66 348.918   3
  -5  -2   9 1654.88 319.935   3
   5  -2  -9 865.972 215.134   2
  -5  -2   9 1466.29 249.724   2
   5   2  -9 1238.06 260.225   1
  -5  -2   8 25663.3 1126.12   3
   5   2  -8 25567.9 1093.34   3
   5  -2  -8 25808.8 1100.45   2
   5   2  -8 25469.1 1106.62   1
  -5  -2   8 25820.1 992.928   2
   5   2  -7 2728.19 378.766   3
  -5  -2   7 2570.11 382.439   3
   5   2  -7 1827.52 264.617   1
   5  -2  -7 2306.79 324.184   2
  -5  -2   7 2105.74 309.088   2
   5   2  -6 2107.12 331.961   3
  -5  -2   6 2258.84 348.264   3
   5   2  -6 2072.49 268.544   1
   5  -2  -6 2613.62 343.397   2
   5   2  -5 29542.8 1197.01   3
   5   2  -5 27902.9 929.669   1
   5  -2  -5 31536.7 1077.05   2
   5   2  -4 13772.5 856.200   3
  -5   2   4 14579.8 729.081   2
   5   2  -4 13076.7 589.548   1
   5  -2  -4 13084.7 680.109   2
  -5   2   3 147319. 2211.00   2
   5   2  -3 142200. 1657.75   1
   5  -2  -3 141403. 2136.25   2
   5   2  -2 7530.92 643.137   3
   5   2  -2 7806.77 317.480   1
  -5   2   2 8024.95 502.568   2
   5  -2  -2 8202.00 499.027   2
   5   2  -1 4199.22 471.615   3
  -5   2   1 4544.71 368.223   2
   5   2   0 15635.9 915.469   3
  -5   2   0 15285.6 650.806   2
   5   2   1 235180. 3407.53   3
  -5   2  -1 243541. 2482.86   2
   5   2   2 88798.3 2077.02   3
  -5   2  -2 89443.6 1482.78   2
  -5  -2  -3 45264.1 1486.04   3
   5   2   3 43099.8 1435.88   3
  -5   2  -3 42264.3 1008.53   2
   5   2   4 10387.8 711.649   3
  -5  -2  -4 11104.2 717.346   3
   5   2   5 223.496 167.624   3
  -5  -2  -5 281.165 172.881   3
  -5  -2  -6 1187.11 264.892   3
   5   2   6 1121.16 277.988   3
  -5  -2  -7 57150.1 1642.07   3
   5   2   7 60025.6 1656.83   3
  -5  -2  -8 647.332 238.827   3
  -5  -2  -8 731.533 278.480   2
  -5  -2  -9 38995.9 1513.31   2
  -5  -2  -9 39009.0 1339.86   3
  -5  -2  -9 38115.5 1179.72   1
   5  -2   9 40086.7 1435.03   1
   5   2  10 2649.60 353.008   3
  -5   2 -10 2435.12 284.815   2
  -5  -2 -10 2601.98 430.148   2
  -5  -2 -10 2422.91 372.880   3
  -5  -2 -10 2148.46 339.572   1
   5  -2  10 2158.46 365.874   1
  -5  -2 -11 6073.42 646.193   2
  -5  -2 -11 5533.32 538.870   3
   5   2  11 6468.90 542.218   3
  -5   2 -11 5628.48 419.798   2
  -5  -2 -11 5572.36 524.647   1
   5  -2  11 5619.93 582.572   1
  -5  -2 -12 371.679 235.679   2
  -5  -2 -12 220.094 191.964   3
  -5   2 -12 462.248 131.578   2
   5   2  12 376.520 196.463   3
   5  -2  12 937.739 294.820   1
  -5  -2 -12 147.483 162.802   1
   5   2  13 587.271 165.957   3
  -5  -2 -13 266.740 189.589   3
  -5  -2 -13 223.348 215.287   2
  -5  -2 -13 75.0427 198.789   1
   5  -2  13 184.482 186.017   1
  -5   2 -13 133.312 155.209   2
  -5  -2 -14 20562.8 972.505   3
  -5  -2 -14 21390.3 1283.70   2
   5  -2  14 20653.6 977.597   3
  -5   2 -14 20996.4 930.551   2
   5   2  14 21942.1 908.842   3
  -5  -2 -14 20301.1 1111.69   1
   5   2  15 14972.4 744.449   3
  -5   2 -15 14997.0 819.550   2
  -5  -2 -15 14128.4 1056.71   2
   5  -2  15 14617.0 806.191   3
  -5  -2 -15 13888.2 979.026   1
   5  -2  16 4612.55 458.115   3
   5   2  16 3710.16 367.526   3
  -5  -2 -16 3600.75 549.412   1
  -5  -2 -16 3624.61 606.024   2
  -5   2 -16 3267.31 404.253   2
   5   2  17 3747.01 347.832   3
   5  -2  17 3133.65 358.938   3
  -5  -2 -17 3468.62 537.361   1
  -5   2 -17 3473.00 432.255   2
  -5  -2 -17 3453.33 575.586   2
   5  -2  18 5073.58 421.921   3
   5   2  18 4583.90 394.694   3
  -5   2 -18 5250.46 553.455   2
  -5  -2 -18 3769.79 604.295   1
  -5  -2 -18 5949.06 794.436   2
   5  -2  19 1085.21 195.959   3
  -5  -2 -19 1474.19 414.103   1
  -5  -2 -19 805.582 372.427   2
  -5   2 -19 728.033 250.849   2
  -5  -2 -20 4620.67 696.483   1
  -5  -2 -20 4624.10 729.600   2
  -5   2 -20 3668.28 480.924   2
  -5  -2 -21 195.745 290.745   1
  -5  -2 -21 292.693 302.741   2
  -5   2 -21 145.766 205.643   2
  -5  -2 -22 1983.93 570.411   2
  -5   2 -22 1602.29 364.322   2
  -5  -2 -23 1881.75 533.617   2
  -5  -2 -24 1366.83 516.892   2
  -5  -2 -25 2120.89 583.094   2
  -5  -2 -26 188.152 369.746   2
   5   3 -26 5693.42 930.648   1
   5  -3 -26 7681.34 1224.47   1
   5  -3 -26 7107.40 1041.22   2
   5   3 -25 952.147 497.142   1
   5  -3 -25 813.523 531.623   1
   5  -3 -25 479.798 355.037   2
   5   3 -24 3981.25 751.038   1
   5  -3 -24 3788.16 815.930   2
   5  -3 -24 4690.67 877.807   1
   5   3 -23-227.374 397.015   1
   5  -3 -23-189.328 425.394   1
   5  -3 -23 66.6153 360.298   2
   5   3 -22 455.615 330.560   1
   5  -3 -22-56.0924 336.962   1
   5  -3 -22 543.540 355.176   2
   5   3 -21 99.3041 158.990   3
   5  -3 -21 523.004 240.687   3
   5   3 -21 132.407 379.801   1
   5  -3 -21 328.815 320.026   2
   5  -3 -21 431.581 431.570   1
   5   3 -20 313.233 167.372   3
  -5  -3  20 288.378 161.150   3
   5   3 -20 670.051 384.026   1
  -5  -3  20 175.801 188.640   2
   5  -3 -20 1087.22 499.919   1
   5  -3 -20 366.574 306.758   2
  -5  -3  19 435.316 186.275   3
   5   3 -19 1071.64 303.420   3
   5   3 -19 704.111 388.917   1
  -5  -3  19 929.303 308.937   2
   5  -3 -19 949.210 498.087   1
   5  -3 -19 397.623 302.165   2
   5   3 -18 10807.7 732.998   3
  -5  -3  18 9648.14 719.980   3
   5  -3 -18 11311.4 1098.50   1
  -5  -3  18 10063.2 792.290   2
   5  -3 -18 9102.53 988.308   2
   5   3 -18 10407.2 1090.25   1
   5   3 -17 4268.21 468.777   3
  -5  -3  17 3573.94 459.657   3
   5   3 -17 3845.26 645.440   1
  -5  -3  17 3449.72 451.108   2
   5  -3 -17 3189.37 595.826   2
  -5  -3  16 463.532 230.079   3
   5   3 -16 521.029 213.584   3
   5   3 -16 786.298 358.004   1
  -5  -3  16 298.546 182.105   2
   5  -3 -16 257.364 337.849   2
  -5  -3  15 5251.93 577.383   3
   5   3 -15 5879.97 564.931   3
  -5  -3  15 6242.07 588.029   2
   5   3 -15 5856.87 757.916   1
   5  -3 -15 4596.84 691.737   2
  -5  -3  15 6039.38 743.612   1
  -5  -3  14 11087.9 791.264   3
   5   3 -14 12241.5 810.462   3
  -5  -3  14 12830.4 803.911   2
   5  -3 -14 11076.4 985.265   2
   5   3 -14 11113.0 946.168   1
  -5  -3  14 12304.3 994.205   1
  -5  -3  13 455.754 263.423   3
   5   3 -13 109.836 187.836   3
  -5  -3  13 241.427 264.362   1
  -5   3  13-62.9832 184.865   2
   5   3 -13-42.5474 291.710   1
   5  -3 -13 611.037 305.077   2
  -5  -3  13 43.7193 154.055   2
  -5  -3  12 5726.24 582.620   3
  -5   3  12 6198.22 683.250   2
   5   3 -12 5244.61 532.373   3
   5  -3 -12 5871.66 688.533   2
   5   3 -12 5208.22 617.555   1
  -5  -3  12 5850.16 534.651   2
  -5  -3  12 6300.26 665.633   1
   5   3 -11 156.371 199.407   3
  -5  -3  11 183.072 201.366   3
  -5  -3  11 163.528 166.757   2
  -5   3  11 171.564 242.238   2
  -5  -3  11 51.6515 196.764   1
   5  -3 -11 405.474 292.335   2
  -5  -3  10-34.3864 205.350   3
   5   3 -10 15.2489 176.858   3
  -5  -3  10-18.9752 128.510   2
  -5   3  10 289.617 237.061   2
   5  -3 -10 153.909 241.222   2
  -5  -3  10 101.985 205.045   1
   5   3  -9 2032.52 355.307   3
  -5  -3   9 1700.24 319.372   3
  -5  -3   9 1688.40 279.759   2
   5   3  -9 1453.68 306.317   1
  -5   3   9 1744.81 333.555   2
  -5  -3   9 1698.92 343.982   1
   5  -3  -9 2252.47 423.319   2
   5   3  -8 3149.11 417.774   3
  -5  -3   8 3461.49 455.622   3
  -5   3   8 3618.27 470.113   2
   5   3  -8 3569.50 422.316   1
   5  -3  -8 3552.71 477.253   2
  -5  -3   8 3567.05 408.424   1
  -5  -3   8 3540.17 395.094   2
   5   3  -7-99.5585 188.282   3
  -5  -3   7-124.909 230.007   3
   5   3  -7 232.779 173.191   1
  -5  -3   7 56.7565 141.785   1
   5  -3  -7 191.584 172.692   2
  -5  -3   6 5555.34 583.693   3
   5   3  -6 5422.92 562.263   3
   5   3  -6 6635.42 486.315   1
   5  -3  -6 6072.03 518.085   2
  -5  -3   6 6143.46 495.613   1
   5   3  -5 390.872 254.958   3
  -5  -3   5 522.026 184.218   1
   5   3  -4 88688.7 2294.07   3
  -5   3   4 89208.8 1929.44   2
   5  -3  -4 88385.6 1857.62   2
  -5   3   3 284.722 204.911   2
   5  -3  -3 455.116 214.974   2
   5   3  -2 67904.2 1983.30   3
  -5   3   2 72133.3 1600.74   2
   5  -3  -2 70375.3 1490.57   2
   5   3  -1 12057.8 854.538   3
  -5   3   1 12245.4 633.910   2
   5  -3  -1 11744.8 599.492   2
   5   3   0 5983.75 640.915   3
  -5   3   0 6541.28 461.714   2
   5   3   1 5767.87 653.523   3
  -5   3  -1 4652.72 385.595   2
   5   3   2 246405. 3757.74   3
  -5   3  -2 247664. 2533.78   2
   5   3   3 21248.2 1140.09   3
  -5   3  -3 21037.8 715.493   2
   5   3   4 24693.9 1210.97   3
  -5   3  -4 24635.3 740.872   2
   5   3   5 4621.86 541.312   3
  -5   3  -5 4028.02 300.711   2
   5   3   6 123039. 2625.64   3
  -5  -3  -6 116764. 1438.24   1
  -5   3  -6 123103. 1576.33   2
  -5  -3  -7 10767.1 827.227   2
   5   3   7 10993.0 801.186   3
  -5  -3  -7 9864.60 486.115   1
  -5   3  -7 10571.7 462.793   2
  -5  -3  -8 30616.3 1389.79   2
   5   3   8 28943.5 1275.98   3
  -5  -3  -8 29460.1 917.985   1
   5   3   9-193.369 260.127   3
  -5  -3  -9-57.2087 254.583   2
  -5   3  -9 200.387 113.164   2
  -5  -3  -9 136.761 130.932   1
  -5   3 -10 4698.41 313.978   2
  -5  -3 -10 4683.74 594.729   2
   5   3  10 4549.25 501.240   3
  -5  -3 -10 4227.42 416.252   1
   5  -3  10 5255.71 612.584   1
  -5  -3 -11 9311.41 857.261   2
  -5   3 -11 8564.16 428.767   2
   5   3  11 8872.35 692.800   3
   5  -3  11 9664.34 799.629   1
  -5  -3 -11 8214.85 609.022   1
  -5  -3 -12 791.738 242.040   2
   5   3  12 855.177 243.537   3
  -5  -3 -12 807.529 221.090   1
  -5   3 -12 1153.36 198.865   2
  -5  -3 -13 1013.30 360.307   2
   5   3  13 1183.04 269.997   3
  -5   3 -13 1121.76 204.185   2
  -5  -3 -13 948.167 224.981   1
   5   3  14 907.066 245.911   3
  -5  -3 -14 727.607 323.283   2
  -5  -3 -14 929.408 295.099   1
  -5   3 -14 654.728 181.534   2
   5   3  15 15714.0 862.379   3
  -5   3 -15 13892.4 679.019   2
  -5  -3 -15 14659.9 1161.98   2
  -5  -3 -15 14175.9 957.807   1
   5   3  16 140.295 181.157   3
  -5  -3 -16 147.643 197.408   1
  -5  -3 -16-156.881 304.624   2
  -5   3 -16 63.2109 128.538   2
   5   3  17 519.411 200.975   3
  -5  -3 -17 596.893 268.649   1
  -5   3 -17 149.506 164.036   2
  -5  -3 -17 416.844 277.630   2
   5  -3  18 865.601 250.956   3
  -5  -3 -18 700.440 269.023   1
  -5   3 -18 559.686 167.779   2
  -5  -3 -18 348.909 368.590   2
   5  -3  19 4399.05 449.125   3
  -5  -3 -19 4285.29 640.487   1
  -5  -3 -19 4131.78 760.228   2
  -5   3 -19 4050.36 422.936   2
  -5  -3 -20 1972.43 460.406   1
  -5  -3 -20 1811.19 554.209   2
  -5  -3 -21-401.642 424.874   2
  -5  -3 -21-332.493 308.658   1
  -5  -3 -22 815.583 350.064   1
  -5  -3 -22 1112.96 467.979   2
  -5  -3 -23 273.661 282.142   1
  -5  -3 -23 378.966 402.277   2
  -5  -3 -24 1251.11 467.028   1
  -5  -3 -24 906.276 517.756   2
   5  -4 -25 710.165 500.369   1
   5  -4 -25 1030.15 549.128   2
   5  -4 -24 1040.58 480.221   1
   5  -4 -24 852.621 456.674   2
   5  -4 -23 179.024 462.056   1
   5  -4 -23 335.668 392.220   2
   5  -4 -22 670.129 531.718   1
   5  -4 -22 225.583 369.147   2
   5  -4 -21 3372.80 835.219   1
   5  -4 -21 1758.07 537.127   2
   5  -4 -20 5097.62 830.841   2
   5  -4 -20 7463.71 1018.15   1
  -5  -4  19 9520.94 758.869   3
   5   4 -19 9946.38 790.566   3
   5  -4 -19 9625.96 848.223   3
  -5  -4  19 11093.1 823.287   2
   5   4 -19 8504.96 1000.70   1
   5  -4 -19 9722.55 1069.88   2
   5   4 -18 468.012 234.932   3
  -5  -4  18 342.026 202.693   3
   5   4 -18-388.368 381.329   1
  -5  -4  18 364.600 201.099   2
   5  -4 -18 66.0258 335.554   2
  -5  -4  17 844.147 253.126   3
   5   4 -17 727.065 224.690   3
  -5  -4  17 667.477 204.398   2
   5  -4 -17 538.321 387.909   2
  -5  -4  16 5982.03 645.446   3
   5   4 -16 5336.21 590.641   3
   5   4 -16 4372.45 649.449   1
  -5  -4  16 5553.73 558.815   2
   5  -4 -16 5417.94 742.957   2
  -5  -4  15 5672.18 624.932   3
   5   4 -15 5368.55 609.163   3
  -5  -4  15 5724.26 564.019   2
   5  -4 -15 5426.64 764.343   2
   5   4 -14 28721.2 1360.40   3
  -5  -4  14 29579.8 1370.85   3
   5  -4 -14 29125.6 1638.52   2
  -5  -4  14 32229.1 1242.67   2
  -5  -4  14 32267.7 1651.65   1
  -5  -4  13 11238.8 853.780   3
   5   4 -13 11079.6 849.460   3
   5  -4 -13 10572.7 981.983   2
  -5  -4  13 11324.4 731.561   2
  -5  -4  13 11202.9 956.791   1
   5   4 -12 71.9227 203.355   3
  -5  -4  12 576.427 255.283   3
  -5  -4  12 120.294 154.801   2
  -5  -4  12 135.668 201.602   1
   5  -4 -12 235.633 262.507   2
  -5  -4  11 273.556 228.461   3
   5   4 -11 446.053 278.212   3
  -5   4  11 104.064 260.085   2
  -5  -4  11 439.633 244.821   1
  -5  -4  11 253.153 185.123   2
   5  -4 -11 556.828 377.699   2
   5   4 -10 44968.4 1717.92   3
  -5   4  10 46040.2 1846.91   2
  -5  -4  10 44971.6 1714.53   3
   5  -4 -10 43922.6 1787.83   2
  -5  -4  10 46970.3 1469.05   2
  -5  -4  10 43982.1 1672.34   1
   5   4  -9 6742.90 700.515   3
  -5  -4   9 7672.16 726.761   3
  -5   4   9 7520.23 740.949   2
   5  -4  -9 6591.36 700.813   2
  -5  -4   9 7446.20 675.144   1
  -5  -4   9 7005.23 572.268   2
  -5   4   8 17641.8 1078.43   2
  -5  -4   8 18723.2 1104.67   3
   5   4  -8 16311.3 1054.02   3
   5  -4  -8 18026.6 1061.64   2
  -5  -4   8 16858.6 944.800   1
  -5   4   7 5140.94 603.566   2
  -5  -4   7 5373.32 582.569   3
   5   4  -7 5534.07 626.396   3
   5  -4  -7 5152.78 578.571   2
  -5  -4   7 5148.46 493.076   1
   5   4  -6 2604.99 467.146   3
  -5  -4   6 3640.15 509.449   3
  -5   4   6 3831.98 491.281   2
  -5  -4   6 3992.32 405.081   1
   5  -4  -6 3351.17 456.031   2
  -5  -4   5 12945.1 929.961   3
   5   4  -5 11622.5 913.236   3
   5  -4  -5 12906.8 780.009   2
  -5  -4   5 11311.7 646.765   1
   5   4  -4 5111.63 640.039   3
   5  -4  -4 5530.01 493.940   2
  -5  -4   4 5526.31 420.850   1
   5   4  -3 55654.8 1981.67   3
   5  -4  -3 57771.9 1496.52   2
  -5  -4   3 55293.0 1218.81   1
   5   4  -2 10300.4 905.792   3
  -5   4   2 10809.9 725.125   2
   5  -4  -2 9920.04 612.567   2
  -5  -4   2 9574.33 457.405   1
   5   4  -1 34005.9 1561.76   3
  -5   4   1 33291.7 1179.68   2
  -5  -4   1 29669.4 679.115   1
   5  -4  -1 32848.2 1035.61   2
   5   4   0 1460.49 429.068   3
  -5  -4   0 655.413 87.2441   1
   5  -4   0 886.007 211.710   2
  -5   4   0 1153.30 260.559   2
   5   4   1 44261.8 1784.50   3
  -5   4  -1 45920.8 1259.51   2
   5  -4   1 45479.2 1130.77   2
  -5  -4  -2 14530.6 994.802   3
   5   4   2 15743.1 1073.52   3
  -5   4  -2 13549.1 664.260   2
   5   4   3 95720.9 2594.33   3
  -5   4  -3 94704.1 1607.84   2
  -5  -4  -4 581.202 263.763   3
  -5   4  -4 252.107 109.848   2
  -5  -4  -4 417.425 82.7920   1
   5   4   5-73.4893 216.742   3
  -5  -4  -5 226.021 195.978   2
  -5  -4  -5 117.426 230.089   3
  -5   4  -5 45.0104 74.0271   2
  -5  -4  -5 192.535 74.6783   1
   5   4   6 8540.80 796.829   3
  -5  -4  -6 9347.34 777.885   3
  -5  -4  -6 8747.29 795.827   2
  -5   4  -6 8260.04 371.342   2
  -5  -4  -6 7440.26 376.558   1
   5   4   7 55201.1 1930.51   3
  -5  -4  -7 60373.7 2049.77   2
  -5  -4  -7 58062.4 1899.38   3
  -5   4  -7 54308.1 841.515   2
  -5  -4  -7 52922.7 1123.18   1
  -5   4  -8 1672.45 125.153   2
  -5  -4  -8 1728.94 429.354   2
   5   4   8 1537.83 414.059   3
  -5  -4  -8 1860.22 405.113   3
  -5   4  -8 1329.80 122.076   2
  -5  -4  -8 1726.24 251.557   1
   5   4   9 24765.9 1252.56   3
  -5  -4  -9 24403.9 1240.04   3
  -5  -4  -9 24245.1 1406.23   2
  -5  -4  -9 23256.3 887.390   1
  -5  -4 -10 7617.11 798.559   2
  -5  -4 -10 7935.78 707.384   3
   5   4  10 7582.73 715.522   3
  -5  -4 -10 7773.14 562.144   1
  -5  -4 -11 10452.2 811.839   3
   5   4  11 8983.33 798.596   3
  -5  -4 -11 11267.6 978.408   2
  -5  -4 -11 10936.5 701.547   1
   5   4  12 7224.45 702.151   3
  -5  -4 -12 8325.33 853.143   2
  -5  -4 -12 8347.42 734.107   3
  -5  -4 -12 7526.59 622.626   1
  -5  -4 -13 4930.29 575.243   3
   5   4  13 4881.15 568.381   3
  -5  -4 -13 3756.91 586.143   2
  -5  -4 -13 4183.67 499.739   1
  -5  -4 -14 909.827 277.465   3
   5   4  14 1187.31 292.696   3
  -5  -4 -14 992.838 303.074   1
  -5  -4 -14 510.789 248.463   2
   5   4  15 157.034 215.152   3
  -5  -4 -15-115.460 204.215   3
  -5  -4 -15-20.2177 266.452   2
  -5  -4 -15 268.327 195.135   1
  -5  -4 -16 402.389 248.950   3
   5   4  16-17.2938 201.982   3
   5  -4  16-224.192 266.477   3
  -5  -4 -16 194.590 248.181   1
  -5  -4 -16-473.667 396.186   2
  -5  -4 -17 625.866 312.652   2
  -5  -4 -17 118.701 196.502   1
  -5  -4 -18 2313.72 600.512   2
  -5  -4 -18 2055.44 419.986   1
  -5  -4 -19 402.527 392.616   2
  -5  -4 -19 458.910 332.584   1
  -5  -4 -20-279.892 407.971   2
  -5  -4 -20 392.925 282.611   1
  -5  -4 -21-825.082 568.175   2
  -5  -4 -21 297.150 309.996   1
  -5  -4 -22 477.074 321.411   1
  -5  -4 -22 291.587 376.795   2
  -5  -4 -23-21.6095 278.682   1
  -5  -4 -23 679.167 455.444   2
   5  -5 -24 416.514 496.154   1
   5  -5 -23 1556.48 679.160   1
   5  -5 -23 1156.49 551.099   2
   5  -5 -22 513.830 434.014   1
   5  -5 -22-37.3160 401.013   2
   5  -5 -21 958.925 667.676   1
   5  -5 -21-122.758 361.803   2
   5  -5 -20 2114.01 656.794   2
   5  -5 -19 3474.19 769.466   2
   5   5 -18 353.004 274.344   3
   5  -5 -18 131.086 293.196   2
   5   5 -17-518.393 340.896   3
  -5  -5  17-162.075 186.137   2
   5  -5 -17-269.424 366.687   2
   5   5 -16 4294.27 606.317   3
  -5  -5  16 5519.94 530.307   2
   5  -5 -16 4967.18 804.233   2
   5   5 -15 32215.1 1561.82   3
   5  -5 -15 33657.9 1904.68   2
  -5  -5  15 35509.2 1326.36   2
   5   5 -14 7147.41 773.636   3
  -5  -5  14 8192.31 661.263   2
   5  -5 -14 7787.62 943.356   2
   5   5 -13 6579.62 727.294   3
  -5  -5  13 5271.87 530.890   2
   5  -5 -13 6585.24 799.134   2
  -5  -5  13 5959.73 742.626   1
  -5  -5  12-58.8269 221.360   3
   5   5 -12-180.984 256.508   3
  -5  -5  12 198.452 160.350   2
   5  -5 -12 80.0866 314.698   2
  -5  -5  12-26.0909 282.089   1
   5   5 -11 9457.13 880.742   3
  -5  -5  11 9928.48 861.166   3
   5  -5 -11 8591.35 894.589   2
  -5  -5  11 9356.70 711.437   2
  -5  -5  11 9983.02 863.776   1
   5   5 -10 3696.67 559.168   3
  -5  -5  10 4275.89 593.812   3
  -5  -5  10 3423.73 507.271   1
   5  -5 -10 4285.85 639.353   2
  -5  -5  10 3956.29 460.026   2
  -5   5   9 21615.7 1343.29   2
  -5  -5   9 23138.1 1324.55   3
   5   5  -9 23773.9 1394.76   3
   5  -5  -9 23277.4 1318.10   2
  -5  -5   9 21529.4 1176.73   1
   5   5  -8 962.559 344.425   3
  -5  -5   8 720.522 315.853   3
  -5  -5   8 744.508 244.643   1
  -5   5   8 633.743 299.045   2
   5  -5  -8 1177.83 391.440   2
   5   5  -7 15721.9 1150.79   3
  -5  -5   7 16433.8 1137.95   3
  -5   5   7 17583.3 1142.09   2
   5  -5  -7 15982.8 1036.77   2
  -5  -5   7 16612.6 941.539   1
   5   5  -6 2812.84 539.815   3
  -5  -5   6 2942.39 509.700   3
  -5  -5   6 3133.14 394.032   1
  -5   5   6 2610.84 427.244   2
   5  -5  -6 3381.18 485.295   2
   5   5  -5 3677.79 584.666   3
  -5  -5   5 4031.35 615.568   3
  -5   5   5 3807.40 510.810   2
   5  -5  -5 4421.11 528.231   2
  -5  -5   5 4230.56 424.646   1
   5   5  -4 6545.52 765.145   3
  -5  -5   4 6299.60 765.398   3
   5  -5  -4 5844.00 574.561   2
  -5  -5   4 5412.50 439.822   1
   5   5  -3 12286.0 1020.51   3
  -5  -5   3 12121.7 976.197   3
   5  -5  -3 12173.4 739.454   2
  -5  -5   3 12024.9 604.795   1
   5   5  -2 1856.93 410.254   3
  -5  -5   2 1722.32 384.929   3
   5  -5  -2 1961.64 314.301   2
  -5  -5   2 1768.65 217.176   1
  -5  -5   1 6607.87 719.007   3
  -5   5   1 6774.88 587.082   2
   5   5  -1 6914.75 785.878   3
  -5  -5   1 6959.44 391.170   1
   5  -5  -1 6639.99 501.859   2
   5   5   0 845.475 287.166   3
  -5  -5   0 1321.99 364.594   3
   5  -5   0 1290.18 226.133   2
  -5   5   0 1133.54 253.280   2
  -5  -5   0 1054.29 148.226   1
   5   5   1-24.5627 224.209   3
  -5  -5  -1 352.802 259.010   3
  -5  -5  -1 189.241 86.0903   1
  -5   5  -1 40.0567 115.583   2
   5  -5   1 96.6364 116.419   2
   5   5   2 10915.2 947.886   3
  -5  -5  -2 9728.42 889.035   3
  -5   5  -2 10558.5 619.811   2
  -5  -5  -3 453.191 305.932   2
   5   5   3 466.992 337.893   3
  -5  -5  -3 667.692 352.790   3
  -5   5  -3 523.143 166.460   2
  -5  -5  -4 36871.3 1665.75   3
  -5  -5  -4 36781.5 1594.78   2
   5   5   4 37359.1 1747.21   3
  -5   5  -4 36782.4 924.091   2
  -5  -5  -5 3943.52 557.949   2
  -5   5  -5 3056.52 228.154   2
   5   5   5 3742.61 611.216   3
  -5  -5  -5 3257.41 528.017   3
  -5  -5  -5 3420.17 277.842   1
  -5   5  -6 1222.96 100.843   2
  -5  -5  -6 1721.46 401.187   2
   5   5   6 1843.39 454.305   3
  -5  -5  -6 1999.84 460.532   3
  -5  -5  -6 1240.25 175.506   1
  -5  -5  -7 155.930 248.428   2
   5   5   7 124.252 233.511   3
  -5  -5  -7 396.076 313.011   3
  -5  -5  -7-27.7115 131.923   1
  -5  -5  -8 25350.8 1443.38   2
   5   5   8 25048.0 1417.88   3
  -5  -5  -8 25238.3 1379.69   3
  -5  -5  -8 24417.4 879.286   1
   5   5   9 17920.5 1186.97   3
  -5  -5  -9 18240.8 1300.04   2
  -5  -5  -9 17580.4 1141.81   3
  -5  -5  -9 17769.0 802.694   1
   5   5  10 11180.4 1001.04   3
  -5  -5 -10 10774.8 903.017   3
  -5  -5 -10 10923.4 1027.57   2
  -5  -5 -10 10343.5 658.204   1
  -5  -5 -11-220.191 414.500   2
  -5  -5 -11-65.4258 262.910   3
   5   5  11 261.508 242.540   3
  -5  -5 -11 355.659 182.147   1
   5   5  12 3643.57 570.810   3
  -5  -5 -12 2932.41 553.010   2
  -5  -5 -12 3633.14 574.311   3
  -5  -5 -12 4293.68 481.355   1
   5  -5  13 73151.5 2448.51   3
  -5  -5 -13 67194.4 2181.53   3
   5   5  13 60807.9 2141.12   3
  -5  -5 -13 67957.9 2666.90   2
  -5  -5 -13 65616.2 1858.15   1
   5  -5  14 5454.19 714.371   3
   5   5  14 4932.73 652.341   3
  -5  -5 -14 5036.94 640.873   3
  -5  -5 -14 4259.06 723.108   2
  -5  -5 -14 5159.88 585.153   1
  -5  -5 -15 11922.0 1208.51   2
  -5  -5 -15 11965.1 872.017   1
  -5  -5 -16 1432.64 563.493   2
  -5  -5 -16 2419.67 428.008   1
  -5  -5 -17 6452.71 965.028   2
  -5  -5 -17 6046.65 673.534   1
  -5  -5 -18 1481.73 563.143   2
  -5  -5 -18 1970.71 461.421   1
  -5  -5 -19 6685.87 1044.11   2
  -5  -5 -19 5842.99 688.964   1
  -5  -5 -20 593.279 403.570   2
  -5  -5 -20 382.921 265.285   1
  -5  -5 -21 405.291 407.475   2
   5  -6 -22 6288.46 1141.71   1
   5  -6 -21-94.0529 436.517   2
   5  -6 -20 1220.76 605.921   2
   5  -6 -19 650.569 505.828   2
   5  -6 -18 501.351 396.465   2
   5  -6 -17 40.8931 395.767   2
   5  -6 -16-113.061 319.466   2
   5   6 -15 54.3753 266.734   3
   5  -6 -15 357.021 405.085   2
   5   6 -14 2642.51 524.766   3
   5  -6 -14 3749.14 713.821   2
   5   6 -13 251.635 377.173   3
  -5  -6  13 366.468 235.659   2
   5  -6 -13-205.814 299.774   2
   5   6 -12 3408.95 635.333   3
  -5  -6  12 3416.88 568.156   1
   5  -6 -12 3637.20 644.546   2
  -5  -6  12 3042.47 408.596   2
   5   6 -11 599.827 375.346   3
  -5  -6  11 361.703 185.526   2
  -5  -6  11 498.142 289.939   1
   5  -6 -11 686.354 404.880   2
   5   6 -10 10259.4 1041.22   3
   5  -6 -10 11703.0 1069.67   2
  -5  -6  10 11140.5 926.199   1
  -5  -6  10 13864.2 880.134   2
   5   6  -9 664.484 323.847   3
  -5  -6   9 1306.95 358.970   1
   5  -6  -9 1339.96 491.710   2
   5   6  -8 27824.5 1641.27   3
   5  -6  -8 28689.7 1479.09   2
  -5  -6   8 26964.1 1296.39   1
   5   6  -7 519.680 372.936   3
  -5  -6   7 516.638 253.424   1
  -5   6   7-114.620 266.347   2
   5  -6  -7 851.382 365.504   2
   5   6  -6 13418.9 1168.09   3
  -5   6   6 11678.5 921.998   2
   5  -6  -6 13374.5 966.377   2
  -5  -6   6 11588.3 777.672   1
  -5   6   5 13561.3 947.704   2
   5   6  -5 13943.8 1214.69   3
   5  -6  -5 13539.6 929.470   2
  -5  -6   5 13092.7 781.015   1
   5   6  -4 339.392 332.756   3
  -5  -6   4 56.6065 133.756   1
  -5   6   4-341.341 295.213   2
   5  -6  -4 431.198 254.637   2
   5   6  -3 994.986 376.485   3
  -5   6   3 477.117 167.797   2
  -5  -6   3 1057.56 226.970   1
   5  -6  -3 832.966 251.276   2
   5   6  -2 4417.47 700.210   3
  -5  -6   2 5745.89 443.568   1
   5  -6  -2 5463.86 516.536   2
   5   6  -1-90.3218 287.162   3
   5  -6  -1 68.4670 152.591   2
  -5  -6   1 171.771 125.351   1
   5   6   0 2172.10 543.811   3
  -5  -6   0 1952.51 404.817   2
  -5   6   0 1029.12 206.477   2
  -5  -6   0 1382.14 216.333   1
   5  -6   0 1689.20 279.828   2
   5   6   1 11745.5 1116.51   3
  -5   6  -1 10340.0 639.683   2
  -5  -6  -1 9892.31 883.332   2
   5  -6   1 11097.9 615.086   2
  -5  -6  -2 1175.47 399.467   2
  -5   6  -2 1552.91 235.522   2
   5   6   2 1571.51 494.263   3
   5  -6   2 2142.39 282.966   2
  -5  -6  -3 355.584 254.262   2
  -5   6  -3 33.5717 100.135   2
   5   6   3 542.914 364.369   3
  -5   6  -4 2561.74 243.098   2
   5   6   4 2097.72 575.071   3
  -5  -6  -4 2335.22 476.597   2
  -5  -6  -5 451.664 272.098   2
   5   6   5 694.071 312.217   3
  -5  -6  -6 391.113 325.519   2
   5   6   6 269.266 326.436   3
  -5  -6  -6 439.006 196.565   1
   5   6   7-160.695 307.647   3
  -5  -6  -7-13.4678 245.693   2
  -5  -6  -7 399.308 171.661   1
   5   6   8 12909.4 1130.74   3
  -5  -6  -8 13443.0 1178.74   2
  -5  -6  -8 14064.9 696.531   1
   5   6   9 582.197 336.644   3
  -5  -6  -9 211.455 329.146   2
  -5  -6  -9 47.6914 138.360   1
   5   6  10 307.451 292.229   3
  -5  -6 -10-603.450 499.541   2
  -5  -6 -10-142.882 205.479   1
   5   6  11 281.889 350.435   3
  -5  -6 -11 5.19405 188.164   1
   5   6  12 19293.4 1330.99   3
  -5  -6 -12 22129.8 1574.69   2
  -5  -6 -12 20813.4 1017.43   1
  -5  -6 -13 10974.0 1210.17   2
  -5  -6 -13 10254.3 741.066   1
  -5  -6 -14 24236.2 1845.21   2
  -5  -6 -14 26707.1 1240.74   1
  -5  -6 -15 120.024 360.854   2
  -5  -6 -15 527.460 284.516   1
  -5  -6 -16 322.267 443.018   2
  -5  -6 -17 14569.1 1484.48   2
  -5  -6 -18 17734.9 1699.17   2
   5  -7 -19 436.348 519.668   2
   5  -7 -18 1284.28 612.021   2
   5  -7 -17 136.117 393.463   2
   5  -7 -16-431.985 459.890   2
   5  -7 -15 1342.55 531.834   2
   5  -7 -14 3839.99 744.476   2
   5  -7 -13 3540.68 686.944   2
   5   7 -12 649.120 339.923   3
   5  -7 -12 985.521 429.344   2
   5   7 -11 4.64547 356.468   3
   5  -7 -11 934.632 434.295   2
   5   7 -10-568.825 415.590   3
   5  -7 -10 309.854 351.665   2
   5   7  -9 18881.0 1492.90   3
   5  -7  -9 18155.3 1342.23   2
  -5  -7   9 18021.5 1197.84   1
   5   7  -8 405.371 461.393   3
   5  -7  -8 677.336 373.899   2
  -5  -7   8 52.6435 293.081   1
   5   7  -7 20130.0 1537.70   3
   5  -7  -7 19589.1 1277.77   2
  -5  -7   7 20122.1 1136.31   1
   5   7  -6 3679.56 754.962   3
  -5  -7   6 3106.14 440.695   1
   5  -7  -6 3856.64 595.664   2
   5   7  -5 7621.31 1003.80   3
  -5   7   5 7728.61 799.933   2
   5  -7  -5 8929.01 813.107   2
  -5  -7   5 8099.54 652.225   1
   5   7  -4 806.251 436.454   3
  -5   7   4 775.170 341.875   2
  -5  -7   4 885.201 361.679   2
  -5  -7   4 633.329 202.437   1
   5  -7  -4 1012.21 382.483   2
   5   7  -3 21950.4 1713.86   3
  -5  -7   3 21541.3 1239.38   2
  -5   7   3 23295.9 1258.98   2
  -5  -7   3 23460.5 1020.99   1
   5  -7  -3 23936.6 1186.13   2
  -5  -7   2 284.101 279.190   2
   5   7  -2 331.830 356.201   3
  -5   7   2 213.124 198.933   2
  -5  -7   2 301.313 185.974   1
   5  -7  -2 355.216 195.573   2
   5   7  -1-360.757 335.183   3
  -5  -7   1 265.363 254.099   2
   5  -7  -1 177.526 158.498   2
  -5  -7   1 110.130 148.486   1
   5   7   0 79.2133 298.863   3
  -5  -7   0 163.571 283.102   2
  -5  -7   0 208.989 170.591   1
   5  -7   0 71.4777 160.490   2
  -5  -7  -1 13454.0 1088.53   2
   5   7   1 16908.2 1430.28   3
  -5   7  -1 14375.8 776.809   2
  -5  -7  -1 15338.9 741.064   1
   5  -7   1 16229.1 779.375   2
  -5  -7  -2 15112.4 1152.67   2
   5   7   2 15616.9 1396.63   3
   5  -7   2 17526.2 760.739   2
  -5  -7  -3 657.557 389.811   2
   5   7   3 1463.65 572.422   3
  -5  -7  -4 16556.1 1217.79   2
   5   7   4 16679.6 1410.11   3
   5   7   5 2503.30 619.236   3
  -5  -7  -5 1499.81 420.015   2
   5   7   6 626.820 438.801   3
  -5  -7  -6-321.376 418.433   2
  -5  -7  -7 806.134 395.065   2
   5   7   7 1505.96 541.854   3
  -5  -7  -7 2245.18 331.029   1
   5   7   8 2338.18 659.282   3
  -5  -7  -8 1438.93 521.956   2
  -5  -7  -8 1744.44 319.525   1
  -5  -7  -9 4409.46 733.776   2
  -5  -7  -9 5408.84 493.680   1
  -5  -7 -10-396.847 475.176   2
  -5  -7 -11 45.2133 315.984   2
  -5  -7 -12 1386.07 519.555   2
  -5  -7 -13 11233.4 1318.58   2
  -5  -7 -14 870.172 509.504   2
  -5  -7 -15 2919.10 791.397   2
  -5  -7 -16 1189.17 623.212   2
   5  -8 -17-24.2819 411.546   2
   5  -8 -16 517.499 451.649   2
   5  -8 -15 364.869 412.733   2
   5  -8 -14 2044.93 695.916   2
   5  -8 -13-217.797 336.998   2
   5  -8 -12 505.948 428.985   2
   5  -8 -11 1429.85 509.141   2
   5  -8 -10 2940.16 638.057   2
  -5  -8   9-28.4906 194.861   2
   5  -8  -9 317.603 317.116   2
  -5  -8   8 7841.24 753.699   2
   5  -8  -8 9219.97 988.382   2
  -5  -8   7 854.802 341.746   2
   5  -8  -7 1198.60 441.028   2
  -5  -8   6 75.1863 227.048   2
   5  -8  -6 547.679 358.262   2
  -5  -8   5 2454.28 471.085   2
   5  -8  -5 3338.89 580.315   2
   5   8  -4 15138.6 1489.69   3
  -5  -8   4 11877.2 1016.39   2
   5  -8  -4 15979.9 1071.81   2
   5   8  -3 11882.0 1343.95   3
  -5  -8   3 9601.51 938.768   2
   5  -8  -3 12055.7 887.987   2
   5   8  -2 4326.79 889.591   3
  -5  -8   2 2512.19 535.768   2
   5  -8  -2 3806.48 505.565   2
  -5  -8   1-264.380 294.119   2
   5   8  -1 379.578 361.935   3
   5  -8  -1 147.053 208.540   2
   5   8   0 1658.72 593.643   3
  -5  -8   0 939.965 399.872   2
   5  -8   0 1719.35 293.270   2
  -5  -8  -1 9747.47 1004.53   2
   5  -8   1 11433.8 692.907   2
  -5  -8  -2 1770.94 470.047   2
  -5  -8  -3 10812.6 1070.92   2
  -5  -8  -4 620.549 328.343   2
  -5  -8  -5 1884.41 450.571   2
  -5  -8  -6 109.778 318.178   2
  -5  -8  -7 6069.15 916.998   2
  -5  -8  -8 96.2773 414.026   2
  -5  -8  -9 13070.8 1337.06   2
  -5  -8 -10 2511.30 674.958   2
  -5  -8 -11 1205.51 530.567   2
  -5  -8 -12 588.480 477.288   2
  -5  -8 -13 1493.03 612.069   2
   5  -9 -14 2121.86 646.531   2
   5  -9 -13 852.626 586.829   2
   5  -9 -12 724.951 483.244   2
   5  -9 -11 554.577 454.141   2
   5  -9 -10 1077.83 460.543   2
   5  -9  -9 1113.67 520.619   2
   5  -9  -8 1342.75 487.662   2
   5  -9  -7 13180.5 1165.55   2
   5  -9  -6 3849.61 703.571   2
   5  -9  -5 545.270 328.412   2
  -5  -9   4 6025.58 751.674   2
   5  -9  -4 8228.24 827.350   2
  -5  -9   3 3117.14 567.356   2
  -5  -9   2 2156.22 474.641   2
  -5  -9   1-475.024 377.409   2
  -5  -9   0-28.2756 262.009   2
  -5  -9  -1 134.572 319.899   2
  -5  -9  -2 9597.32 1059.74   2
  -5  -9  -3 77.3918 289.293   2
  -5  -9  -4 2236.37 600.153   2
  -5  -9  -5 194.225 332.514   2
  -5  -9  -6 5285.99 879.113   2
  -5  -9  -7 694.758 547.608   2
  -5  -9  -8 6518.09 1096.85   2
  -5  -9  -9 357.573 371.013   2
  -5  -9 -10-360.290 497.430   2
  -5 -10  -1 697.379 551.873   2
  -5 -10  -2 1483.58 530.106   2
  -5 -10  -3 1583.95 591.514   2
  -5 -10  -4-724.688 479.587   2
  -5 -10  -5 154.462 364.442   2
  -5 -10  -6 515.758 453.288   2
   6   0 -29-554.705 435.053   2
   6   0 -28 1066.67 450.876   2
   6   0 -27-790.639 501.640   2
   6   0 -27-165.274 395.881   1
   6   0 -26 2139.55 587.177   2
   6   0 -26 3346.44 738.723   1
   6   0 -25-288.314 374.773   2
   6   0 -25-141.711 415.411   1
   6   0 -24 577.434 379.063   1
   6   0 -24 585.256 404.872   2
   6   0 -23-186.137 414.639   1
   6   0 -23-428.331 385.545   2
   6   0 -22 8289.91 513.886   3
   6   0 -22 8247.22 1003.87   1
   6   0 -22 7006.64 914.267   2
   6   0 -21 115.351 153.910   3
   6   0 -21-123.410 351.208   2
   6   0 -21 30.8288 331.816   1
   6   0 -20 2273.27 342.394   3
   6   0 -20 1885.72 526.963   2
   6   0 -20 1787.77 464.426   1
   6   0 -19 145.789 168.210   3
   6   0 -19 75.4349 375.211   2
   6   0 -19-409.080 364.538   1
   6   0 -18 39645.3 1253.83   3
   6   0 -18 37183.9 1801.03   2
   6   0 -18 42135.7 2021.33   1
   6   0 -17 9.66990 153.469   3
   6   0 -17 415.882 316.118   2
   6   0 -17 124.982 328.264   1
   6   0 -16 5352.44 491.973   3
   6   0 -16 4539.75 617.242   2
   6   0 -16 5057.23 652.989   1
  -6   0  16 4737.40 555.886   2
   6   0 -15-24.9483 174.455   3
   6   0 -15-29.6329 218.096   2
   6   0 -15 286.428 302.438   1
  -6   0  15 127.228 200.146   2
   6   0 -14 20565.7 990.915   3
  -6   0  14 20483.0 1110.92   2
   6   0 -14 18694.8 1161.20   2
   6   0 -14 21715.7 1260.88   1
   6   0 -13-103.509 178.934   3
   6   0 -13 317.013 241.025   2
  -6   0  13 93.8215 167.655   2
   6   0 -13 467.606 280.753   1
   6   0 -12 2774.14 394.597   3
   6   0 -12 3931.12 510.960   1
  -6   0  12 3072.32 426.210   2
   6   0 -12 3315.72 465.817   2
   6   0 -11-139.249 172.103   3
   6   0 -11 254.012 236.741   2
  -6   0  11 240.479 194.416   2
   6   0 -10 72218.7 1910.35   3
   6   0 -10 71291.3 1909.69   2
   6   0  -9 27.8351 164.463   3
   6   0  -9 188.782 223.415   2
   6   0  -8 13652.4 843.411   3
   6   0  -8 13700.9 816.541   2
   6   0  -7 287.260 246.512   3
   6   0  -6 127629. 2612.34   3
   6   0  -5 651.251 351.243   3
   6   0  -4 80700.6 2124.53   3
   6   0  -3 969.503 379.540   3
   6   0  -2 112048. 2494.17   3
   6   0  -1 1472.84 472.941   3
   6   0   0 193488. 3272.64   3
   6   0   1 284.242 288.079   3
   6   0   2 16837.6 960.716   3
   6   0   3-99.0893 216.047   3
   6   0   4 79699.0 2038.93   3
   6   0   5 195.672 198.203   3
   6   0   6 9357.99 686.521   3
   6   0   6 8824.67 538.758   1
   6   0   7 212.012 152.701   3
   6   0   7 59.6278 111.945   1
   6   0   8 6591.53 596.348   3
   6   0   8 6555.19 511.780   1
   6   0   9 13.2321 205.546   3
   6   0   9 127.895 134.423   1
   6   0  10 1260.36 268.507   3
   6   0  10 878.781 184.171   1
  -6   0 -11 258.946 262.418   2
   6   0  11 234.229 214.152   3
   6   0  11-127.790 213.516   1
  -6   0 -12 1505.05 347.280   2
   6   0  12 1236.02 269.321   3
   6   0  12 1089.51 256.241   1
   6   0  13 97.0993 140.181   3
  -6   0 -13 122.243 176.625   2
   6   0  13 6.58238 182.990   1
  -6   0 -14-98.2312 198.837   2
   6   0  14-256.311 176.473   3
   6   0  14 84.0547 217.642   1
  -6   0 -15-345.446 287.712   2
   6   0  15 15.5233 146.874   3
   6   0  15-123.217 270.678   1
   6   0  16 15563.6 723.914   3
  -6   0 -16 16009.5 1060.27   2
   6   0  17 63.0420 150.073   3
  -6   0 -17-389.654 303.291   2
   6   0  18 62.0571 115.345   3
  -6   0 -18-24.5918 221.804   2
  -6   0 -19 39.6763 263.561   2
  -6   0 -20 7660.96 828.183   2
  -6   0 -21 94.3901 265.174   2
  -6   0 -22 5816.89 757.505   2
  -6   0 -23-498.535 362.036   2
  -6   0 -24 1580.07 500.367   2
  -6   0 -25-42.1986 337.977   2
   6   1 -29-722.984 501.018   2
   6  -1 -28 1060.58 563.524   2
   6   1 -28 445.424 398.721   2
   6  -1 -27 1046.75 522.418   2
   6   1 -27 622.295 338.019   2
   6   1 -27 1196.80 557.192   1
   6  -1 -26 923.593 510.104   1
   6   1 -26 516.292 418.960   2
   6   1 -26 982.882 528.584   1
   6  -1 -26 1000.10 536.560   2
   6  -1 -25 351.996 398.305   2
   6  -1 -25-90.7367 401.700   1
   6   1 -25-99.8737 313.741   2
   6   1 -25 553.712 384.093   1
   6   1 -24 459.332 381.495   2
   6  -1 -24 621.760 427.694   1
   6   1 -24 878.451 531.573   1
   6  -1 -24 1385.00 577.189   2
   6   1 -23 18112.2 1520.47   1
   6  -1 -23 16886.6 1427.26   2
   6  -1 -23 18258.6 1534.37   1
   6   1 -23 15874.2 1370.49   2
   6   1 -22 1741.59 259.789   3
   6  -1 -22 1635.37 275.447   3
   6  -1 -22 2069.04 596.095   2
   6   1 -22 1347.19 485.817   2
   6  -1 -22 1247.29 370.710   1
   6   1 -22 2409.62 630.540   1
   6  -1 -21 7144.87 529.709   3
   6   1 -21 7101.14 510.061   3
   6   1 -21 7882.06 991.373   1
   6  -1 -21 7077.31 938.560   2
   6  -1 -21 6814.14 909.071   1
   6   1 -21 7846.91 904.545   2
   6   1 -20 81.4429 134.222   3
   6  -1 -20 269.407 171.901   3
   6   1 -20 680.896 336.560   1
   6  -1 -20-32.2080 287.775   1
   6  -1 -20 52.6704 275.895   2
   6   1 -20 37.6392 285.881   2
   6  -1 -19 472.284 174.045   3
   6   1 -19 526.974 204.428   3
   6  -1 -19 137.398 309.317   2
   6   1 -19 476.878 312.206   2
   6  -1 -19 701.656 356.046   1
   6   1 -19 687.901 312.405   1
   6   1 -18 2318.71 349.487   3
   6  -1 -18 2002.36 304.328   3
   6  -1 -18 1916.02 489.892   2
   6   1 -18 2407.42 458.904   1
   6   1 -18 2011.46 455.033   2
   6  -1 -18 3375.77 601.730   1
   6  -1 -17 4512.60 480.812   3
   6   1 -17 4498.55 440.468   3
   6  -1 -17 3714.75 609.828   2
   6  -1 -17 5798.05 744.388   1
   6   1 -17 4115.29 646.735   1
   6   1 -17 4960.06 652.125   2
  -6  -1  17 3871.27 529.303   2
   6  -1 -16 6943.69 582.535   3
   6   1 -16 6291.11 525.976   3
  -6  -1  16 6882.46 674.670   2
   6   1 -16 6928.30 768.172   1
   6  -1 -16 6843.20 748.810   2
   6   1 -16 6214.40 698.415   2
   6  -1 -16 6757.06 789.054   1
   6  -1 -15 4034.73 475.248   3
   6   1 -15 4538.46 453.315   3
   6  -1 -15 3461.31 558.784   2
  -6   1  15 4478.61 594.038   2
  -6  -1  15 4374.54 521.558   2
   6   1 -15 4071.66 605.712   1
   6   1 -15 4694.86 596.483   2
   6  -1 -15 5686.71 721.552   1
   6  -1 -14 880.888 269.813   3
   6   1 -14 1080.27 258.407   3
   6  -1 -14 911.795 292.831   2
   6   1 -14 1401.07 341.021   2
  -6   1  14 887.431 308.654   2
   6   1 -14 747.873 273.029   1
  -6  -1  14 1194.05 307.154   2
   6  -1 -13 594.772 246.553   3
   6   1 -13 501.136 215.252   3
   6  -1 -13 589.543 258.797   2
   6   1 -13 509.780 229.358   2
  -6   1  13 561.269 227.343   2
  -6  -1  13 1094.86 298.562   2
   6   1 -13 469.925 249.651   1
   6   1 -12 3707.42 462.780   3
   6  -1 -12 3667.23 493.811   3
   6   1 -12 4168.44 534.724   1
   6  -1 -12 4340.74 531.864   2
  -6  -1  12 3352.23 428.533   2
   6   1 -11 9511.82 703.019   3
   6  -1 -11 10634.5 802.702   3
  -6  -1  11 9158.10 741.618   3
  -6  -1  11 9568.94 688.825   2
   6  -1 -11 9981.41 761.861   2
  -6  -1  10 6174.48 597.369   3
   6  -1 -10 5868.88 587.335   3
   6   1 -10 6289.40 565.284   3
  -6  -1  10 6203.51 514.361   2
   6  -1 -10 5954.25 600.143   2
   6   1  -9 30920.6 1246.98   3
  -6  -1   9 29623.8 1308.15   3
   6  -1  -9 32566.4 1377.67   3
  -6  -1   9 32027.6 1164.68   2
  -6  -1   8 2913.48 454.116   3
   6   1  -8 3612.07 464.736   3
   6  -1  -8 3229.03 482.058   3
   6  -1  -8 3088.72 445.479   2
   6   1  -8 3672.14 434.818   1
  -6  -1   7 90355.0 2293.02   3
   6  -1  -7 93543.8 2353.82   3
   6   1  -7 90891.3 2171.87   3
   6  -1  -7 93386.8 2027.86   2
  -6  -1   6 11665.2 856.543   3
   6   1  -6 12468.9 840.186   3
   6  -1  -6 12728.2 743.034   2
   6   1  -5 118143. 2507.55   3
   6   1  -4 16562.0 968.742   3
   6   1  -3 8621.26 713.919   3
   6   1  -2 4462.95 519.116   3
  -6   1   2 4296.15 392.009   2
   6   1  -1 75307.9 2013.98   3
  -6   1   1 82611.4 1639.17   2
   6   1   0 5927.84 612.297   3
   6   1   1 35542.1 1375.22   3
   6   1   2 3882.18 487.556   3
   6   1   3 34658.2 1332.38   3
  -6  -1  -3 30634.0 1312.96   3
   6   1   4 37881.4 1386.68   3
   6   1   4 36099.6 846.700   1
   6  -1   5 72208.6 1994.39   3
  -6  -1  -5 59468.6 1822.28   3
   6   1   5 67741.0 1834.03   3
   6   1   5 64625.3 1238.88   1
  -6  -1  -6 52613.7 1684.12   3
   6   1   6 57408.6 1670.13   3
   6  -1   6 58435.6 1813.83   3
   6   1   6 58137.5 1280.83   1
  -6  -1  -7 6286.73 621.932   3
   6   1   7 8212.84 645.368   3
   6  -1   7 7870.20 685.099   3
   6   1   7 7973.61 521.834   1
  -6  -1  -8 2479.57 383.704   3
   6  -1   8 2609.70 416.776   3
   6   1   8 2599.95 376.681   3
   6  -1   8 2601.29 371.805   1
   6   1   8 2893.22 354.290   1
   6  -1   9 9392.32 743.831   3
   6   1   9 10128.5 684.704   3
   6  -1   9 9669.33 682.111   1
   6   1   9 9595.13 684.309   1
   6  -1  10 63993.8 1796.54   3
  -6  -1 -10 65139.9 1969.86   2
   6   1  10 63210.1 1674.27   3
   6  -1  10 61339.3 1762.85   1
   6   1  10 63709.3 1844.35   1
  -6  -1 -11 1032.51 353.611   2
   6  -1  11 1862.77 347.942   3
   6   1  11 1321.49 301.623   3
  -6   1 -11 1634.29 312.018   2
   6  -1  11 1306.08 334.612   1
   6   1  11 1575.58 356.813   1
   6  -1  12 34212.4 1264.87   3
  -6   1 -12 33488.7 1277.98   2
   6   1  12 33207.5 1176.64   3
  -6  -1 -12 35462.9 1523.05   2
   6  -1  12 32700.8 1403.46   1
   6   1  12 34091.1 1492.45   1
   6   1  13 915.091 263.677   3
  -6   1 -13 686.357 197.388   2
   6  -1  13 632.780 205.205   3
  -6  -1 -13 739.272 270.842   2
   6   1  13 935.879 307.873   1
   6  -1  13 223.741 174.155   1
  -6  -1 -14 48235.7 1859.86   2
  -6   1 -14 45203.2 1540.25   2
   6   1  14 45028.8 1337.32   3
   6  -1  14 45521.1 1378.53   3
   6   1  14 49297.9 1912.18   1
   6   1  15 1891.32 334.205   3
  -6   1 -15 1707.44 334.201   2
   6  -1  15 2135.01 330.972   3
  -6  -1 -15 1548.53 437.932   2
   6   1  15 2261.55 494.335   1
   6  -1  16 24235.2 947.938   3
   6   1  16 22198.3 893.109   3
  -6  -1 -16 23163.1 1368.71   2
  -6   1 -16 23284.2 1177.85   2
   6   1  16 22248.3 1405.68   1
  -6   1 -17 6626.01 666.993   2
   6  -1  17 6960.22 484.757   3
  -6  -1 -17 6797.34 775.366   2
   6   1  17 6481.11 466.237   3
   6   1  18 375.577 115.261   3
   6  -1  18 522.151 156.753   3
  -6   1 -18 161.367 216.724   2
  -6  -1 -18 96.4925 284.698   2
  -6  -1 -19 508.922 379.088   2
  -6   1 -19 277.162 200.021   2
  -6  -1 -20 747.810 340.231   2
  -6   1 -20 876.534 334.533   2
  -6   1 -21 15541.5 1129.17   2
  -6  -1 -21 15932.0 1319.76   2
  -6  -1 -22 912.679 426.728   2
  -6   1 -22 1207.53 390.022   2
  -6  -1 -23 3879.79 713.565   2
  -6   1 -23 3393.11 597.002   2
  -6  -1 -24-426.225 401.339   2
  -6  -1 -25 3402.59 716.865   2
  -6  -1 -26 576.794 470.499   2
   6  -2 -27 1323.68 604.369   2
   6  -2 -26 1641.02 573.316   2
   6   2 -26 766.615 522.554   1
   6   2 -26-494.812 513.922   2
   6  -2 -26 307.577 428.260   1
   6  -2 -25 64.1372 370.891   2
   6   2 -25-751.894 544.341   2
   6   2 -25 726.802 488.350   1
   6  -2 -25-564.961 471.779   1
   6  -2 -24 2037.57 571.133   2
   6   2 -24 602.786 378.648   2
   6   2 -24 1371.63 547.474   1
   6  -2 -24 1269.83 478.773   1
   6  -2 -23 4377.21 812.800   2
   6   2 -23 3128.90 632.319   2
   6   2 -23 5184.27 857.570   1
   6  -2 -23 4579.20 836.547   1
   6  -2 -22 824.637 239.959   3
   6   2 -22 1124.55 270.195   3
   6  -2 -22 625.360 430.674   2
   6  -2 -22 1747.91 581.085   1
   6   2 -22 939.292 346.415   2
   6   2 -22 2166.01 597.837   1
   6   2 -21 11140.6 700.152   3
   6  -2 -21 11783.5 730.281   3
   6   2 -21 12063.4 1199.92   1
   6  -2 -21 11806.2 1175.52   2
   6  -2 -21 11929.8 1200.01   1
   6  -2 -20 557.313 247.625   3
   6   2 -20 343.796 189.496   3
   6  -2 -20 222.221 262.743   2
   6   2 -20 790.301 434.373   1
   6  -2 -20 580.952 378.231   1
   6  -2 -19 5102.20 553.567   3
   6   2 -19 5587.39 504.594   3
   6  -2 -19 5117.97 763.009   2
   6  -2 -19 5635.50 823.893   1
   6   2 -19 7083.97 886.892   1
   6  -2 -18 1248.95 307.462   3
   6   2 -18 947.490 264.604   3
   6  -2 -18 1522.36 434.355   2
  -6  -2  18 1178.87 310.149   2
   6  -2 -18 1492.85 579.371   1
   6   2 -18 1894.99 563.164   1
  -6  -2  17 21414.4 1085.21   3
   6  -2 -17 23611.1 1158.99   3
   6   2 -17 22683.4 1042.91   3
   6  -2 -17 26046.2 1541.06   1
   6  -2 -17 21541.9 1419.02   2
   6   2 -17 25733.7 1575.93   1
  -6  -2  17 23444.7 1232.69   2
   6   2 -16 147.641 218.969   3
  -6  -2  16 575.266 287.022   3
   6  -2 -16 390.953 228.035   3
   6  -2 -16-15.0476 278.560   2
  -6  -2  16 85.5650 201.364   2
   6   2 -16 851.846 499.325   1
   6  -2 -15 16486.4 1030.84   3
  -6  -2  15 16089.4 1014.16   3
  -6  -2  15 17273.3 995.807   2
   6  -2 -15 16692.8 1193.27   2
   6   2 -15 18234.3 1244.33   1
  -6  -2  14 14797.1 933.937   3
  -6  -2  14 15928.7 949.535   2
   6  -2 -14 14672.9 1059.02   2
   6   2 -14 15791.7 1143.11   1
   6   2 -13 1793.55 364.885   3
  -6  -2  13 1397.04 325.595   3
   6  -2 -13 1436.05 357.981   2
  -6   2  13 1378.16 387.532   2
  -6  -2  13 1659.83 328.098   2
   6   2 -13 1300.36 333.852   1
   6   2 -12 15789.2 909.483   3
  -6  -2  12 15183.3 956.904   3
  -6   2  12 14060.3 969.472   2
  -6  -2  12 15912.9 895.593   2
   6  -2 -12 14793.2 1022.64   2
   6   2 -12 15385.5 1030.52   1
  -6  -2  11 38650.9 1500.06   3
   6   2 -11 37887.6 1410.11   3
  -6  -2  11 37577.2 1349.69   2
   6  -2 -11 36259.7 1536.19   2
  -6  -2  10 12103.6 852.012   3
   6   2 -10 12064.4 801.880   3
   6  -2 -10 12952.8 868.827   2
  -6  -2  10 12007.6 753.474   2
   6   2  -9 25102.2 1174.00   3
  -6  -2   9 25249.3 1246.49   3
   6  -2  -9 24321.5 1176.04   2
   6   2  -9 24335.1 1178.93   1
  -6  -2   9 24182.2 1046.82   2
  -6  -2   8 103009. 2465.54   3
   6   2  -8 99586.0 2336.13   3
   6   2  -8 101208. 2257.81   1
   6  -2  -8 103245. 2295.88   2
  -6  -2   8 97361.8 2077.96   2
  -6  -2   7 200739. 3407.95   3
   6   2  -7 187960. 3201.32   3
   6   2  -7 197451. 2993.68   1
   6  -2  -7 195889. 3061.76   2
  -6  -2   7 194729. 2871.14   2
  -6  -2   6 37297.4 1493.57   3
   6   2  -6 36712.9 1453.81   3
   6   2  -6 36778.2 1231.34   1
   6  -2  -6 36804.6 1322.82   2
   6   2  -5 28789.0 1280.60   3
   6   2  -5 26524.5 967.731   1
   6  -2  -5 29113.9 1114.58   2
   6   2  -4 2042.25 415.390   3
   6  -2  -4 1681.96 277.603   2
   6   2  -4 1600.08 217.566   1
   6   2  -3 1724.37 361.540   3
   6  -2  -3 1253.45 241.361   2
   6   2  -3 858.133 138.091   1
  -6   2   3 1279.60 239.137   2
   6   2  -2 19186.2 1060.54   3
  -6   2   2 20790.6 867.252   2
   6   2  -2 19724.6 576.665   1
  -6   2   1 698.386 200.511   2
   6   2  -1 595.704 84.7135   1
   6   2   0 32370.7 1361.02   3
  -6   2   0 34541.9 1043.43   2
   6   2   1 5789.51 615.367   3
  -6   2  -1 6552.00 455.785   2
   6   2   2 1798.71 349.443   3
  -6   2  -2 1513.95 241.099   2
   6   2   3 4486.51 527.321   3
  -6   2  -3 4759.74 395.145   2
   6   2   3 4328.50 213.977   1
   6   2   4 7449.98 655.160   3
   6   2   4 6930.07 338.930   1
   6   2   5 80383.4 2088.70   3
   6   2   5 71170.3 1255.31   1
   6   2   6 1724.22 367.758   3
   6   2   6 1047.36 208.366   1
   6   2   7 37437.5 1423.29   3
   6   2   7 36726.8 1098.08   1
   6   2   8 18782.9 986.285   3
   6   2   8 17818.1 834.555   1
  -6  -2  -9 114959. 2729.44   2
   6   2   9 111720. 2362.98   3
   6  -2   9 116561. 2531.80   1
  -6  -2 -10 27415.7 1382.94   2
   6  -2  10 26860.1 1245.01   1
   6   2  10 25524.4 1125.35   1
  -6   2 -11 86542.9 1789.23   2
  -6  -2 -11 88325.6 2544.11   2
   6  -2  11 86712.6 2307.96   1
   6   2  12 84.6731 198.931   3
  -6  -2 -12 189.048 228.505   2
  -6   2 -12-105.537 143.682   2
   6  -2  12-69.7511 204.185   1
  -6  -2 -13 2009.50 395.411   2
   6  -2  13 1450.03 315.041   3
   6   2  13 1502.50 284.987   3
  -6   2 -13 1827.03 310.343   2
   6  -2  14 56.7382 193.499   3
  -6   2 -14-428.862 213.768   2
  -6  -2 -14-362.861 347.590   2
   6   2  14-372.520 212.677   3
   6  -2  15 12402.1 782.625   3
   6   2  15 11199.2 707.211   3
  -6  -2 -15 12387.3 1047.15   2
  -6   2 -15 11523.7 738.884   2
   6  -2  16 3324.56 436.846   3
   6   2  16 3067.43 404.739   3
  -6   2 -16 3123.63 419.616   2
  -6  -2 -16 3180.42 590.643   2
   6   2  17 10650.3 657.730   3
   6  -2  17 11378.7 717.807   3
  -6   2 -17 10621.1 771.134   2
  -6  -2 -17 11665.5 1052.57   2
   6  -2  18 1710.35 289.793   3
   6   2  18 1655.97 263.380   3
  -6   2 -18 894.201 280.121   2
  -6  -2 -18 1138.93 452.393   2
  -6  -2 -19 5939.82 840.585   2
  -6   2 -19 4132.80 517.836   2
  -6   2 -20 1973.28 381.406   2
  -6  -2 -20 3448.85 711.089   2
  -6  -2 -21 2049.34 565.181   2
  -6   2 -21 1366.77 356.011   2
  -6  -2 -22 391.613 422.939   2
  -6  -2 -23 2543.17 618.144   2
  -6  -2 -24 456.742 442.103   2
  -6  -2 -25 141.334 394.142   2
   6  -3 -26 1547.35 679.843   2
   6   3 -26 666.878 462.353   1
   6   3 -25 1349.16 515.182   1
   6  -3 -25-61.8103 489.862   1
   6  -3 -25 1595.70 646.117   2
   6  -3 -24 1766.84 618.878   1
   6   3 -24 1631.66 530.701   1
   6  -3 -24 2510.91 678.578   2
   6   3 -23-96.8749 345.863   1
   6  -3 -23 1070.23 457.922   1
   6  -3 -23 77.5215 360.266   2
   6  -3 -22 1347.16 329.269   3
   6   3 -22 1377.16 320.615   3
   6   3 -22 956.737 442.923   1
   6  -3 -22 1925.51 603.866   1
   6  -3 -22 1291.35 477.791   2
   6  -3 -21 1081.78 309.039   3
   6   3 -21 1378.68 300.384   3
   6   3 -21 2150.68 555.538   1
   6  -3 -21 2422.09 658.818   1
   6  -3 -21 448.894 329.478   2
  -6  -3  20 2657.43 417.013   3
   6  -3 -20 2779.92 434.262   3
   6   3 -20 3022.64 434.119   3
   6   3 -20 2595.76 545.262   1
   6  -3 -20 3315.27 770.317   1
   6  -3 -20 1416.46 507.769   2
   6   3 -19 893.480 285.275   3
  -6  -3  19 453.793 263.708   3
   6   3 -19 1010.85 421.573   1
  -6  -3  19 301.463 216.311   2
   6  -3 -19 1407.77 559.296   1
   6  -3 -19 205.756 302.387   2
   6   3 -18 11191.1 795.585   3
  -6  -3  18 11723.5 852.667   3
  -6  -3  18 11819.1 891.118   2
   6   3 -18 12570.7 1199.87   1
   6  -3 -18 11693.6 1129.55   2
  -6  -3  17 2472.93 422.911   3
   6   3 -17 2754.91 443.611   3
   6   3 -17 3699.51 675.572   1
  -6  -3  17 2860.20 460.512   2
   6  -3 -17 3375.19 658.123   2
  -6  -3  16 39501.0 1557.83   3
   6   3 -16 39451.5 1476.89   3
  -6  -3  16 42413.1 1578.67   2
   6   3 -16 39492.5 1938.07   1
   6  -3 -16 38716.0 1947.91   2
  -6  -3  15 746.718 297.355   3
   6   3 -15 1295.67 359.867   3
   6   3 -15 616.340 359.111   1
  -6  -3  15 1200.31 323.806   2
   6  -3 -15 1032.81 420.695   2
   6   3 -14 4586.75 523.601   3
  -6  -3  14 3837.66 525.192   3
   6   3 -14 4325.46 619.194   1
  -6  -3  14 4591.60 531.097   2
   6  -3 -14 4914.69 675.494   2
  -6  -3  13 2292.81 448.408   3
   6   3 -13 2265.29 385.073   3
   6   3 -13 2427.42 463.749   1
  -6  -3  13 2950.66 444.129   2
   6  -3 -13 2896.72 571.683   2
  -6  -3  12 78499.6 2205.11   3
   6   3 -12 73978.3 2104.67   3
  -6   3  12 76875.8 2349.54   2
   6  -3 -12 76577.4 2363.31   2
  -6  -3  12 78751.2 2006.26   2
  -6  -3  11 857.438 301.976   3
   6   3 -11 1278.18 359.765   3
   6  -3 -11 957.399 343.100   2
  -6  -3  11 756.050 254.780   2
  -6   3  11 595.248 314.602   2
   6   3 -10 15046.3 971.881   3
  -6  -3  10 13908.7 960.519   3
  -6   3  10 15559.0 1024.86   2
   6  -3 -10 14508.6 986.678   2
  -6  -3  10 15202.9 869.230   2
   6   3  -9 13192.6 927.017   3
  -6  -3   9 14339.7 967.675   3
  -6   3   9 14901.3 973.439   2
   6   3  -9 12922.0 843.224   1
   6  -3  -9 15459.2 958.760   2
  -6  -3   9 12422.7 794.263   2
  -6  -3   8 39601.7 1602.84   3
   6   3  -8 36866.9 1544.72   3
  -6   3   8 37031.9 1468.69   2
   6   3  -8 37307.5 1312.27   1
   6  -3  -8 36881.6 1443.49   2
  -6  -3   8 37463.1 1334.01   2
  -6  -3   7 17889.8 1088.78   3
  -6   3   7 16374.1 955.325   2
   6   3  -7 17064.7 820.340   1
   6  -3  -7 16314.6 920.558   2
  -6  -3   6 34146.3 1514.77   3
   6   3  -6 33202.8 1036.87   1
   6  -3  -6 32244.6 1247.21   2
   6   3  -5 37288.2 969.855   1
   6  -3  -5 33176.3 1233.37   2
   6  -3  -4 795.576 234.388   2
   6  -3  -3 1173.55 226.235   2
  -6   3   3 143.767 112.105   2
  -6   3   2 21066.0 905.383   2
   6  -3  -2 21053.1 872.642   2
  -6   3   1 4419.80 425.022   2
  -6   3   0 17116.1 785.581   2
  -6   3  -1 81.0237 138.488   2
  -6  -3  -2 2718.83 462.539   3
  -6   3  -2 2050.12 271.429   2
  -6  -3  -3 10617.0 841.487   3
  -6   3  -3 10251.8 554.979   2
  -6  -3  -4 68502.1 2068.25   3
  -6   3  -4 66665.0 1375.73   2
  -6  -3  -5 2636.91 468.830   3
   6   3   5 2100.60 430.505   3
  -6   3  -5 2438.87 267.959   2
   6   3   6 5093.98 592.479   3
  -6  -3  -6 5931.86 622.115   3
  -6   3  -6 5231.09 381.540   2
  -6  -3  -7 7285.81 677.077   3
   6   3   7 7259.68 669.225   3
  -6   3  -7 6805.84 439.952   2
  -6  -3  -8 902.027 266.142   3
   6   3   8 788.360 262.660   3
  -6  -3  -8 1139.12 332.275   2
   6   3   9 575.559 233.825   3
  -6  -3  -9 1134.04 304.793   3
  -6  -3  -9 1203.91 356.701   2
  -6   3 -10 6365.55 423.565   2
  -6  -3 -10 5975.42 693.666   2
  -6  -3 -10 6479.82 634.310   3
   6   3  10 5322.40 580.215   3
  -6  -3 -11 303.409 244.478   3
   6   3  11 273.241 210.074   3
  -6   3 -11 729.295 161.443   2
  -6  -3 -12 2036.15 382.303   3
   6   3  12 2643.56 410.483   3
  -6  -3 -12 2592.09 469.117   2
  -6   3 -12 2569.24 274.111   2
  -6  -3 -13 364.136 206.149   3
  -6  -3 -13-1.04195 273.110   2
   6   3  13 64.3045 209.052   3
  -6  -3 -13 132.810 150.198   1
  -6   3 -13 236.164 124.227   2
  -6  -3 -14 2861.02 550.685   2
  -6  -3 -14 2247.26 388.003   3
   6   3  14 2698.11 387.826   3
  -6  -3 -14 2054.02 353.873   1
  -6   3 -14 2296.48 297.809   2
  -6  -3 -15 251.244 319.215   2
   6   3  15 196.277 183.478   3
  -6  -3 -15 347.960 178.593   1
  -6   3 -15 317.821 163.026   2
  -6   3 -16 10939.4 666.417   2
  -6  -3 -16 11368.2 1064.84   2
   6   3  16 12503.2 792.523   3
  -6  -3 -16 13288.1 954.821   1
   6  -3  17-404.747 275.285   3
   6   3  17-63.7874 162.371   3
  -6   3 -17-111.657 167.922   2
   6  -3  18-183.606 217.827   3
   6   3  18 192.384 176.188   3
  -6  -3 -18-46.3181 334.895   2
  -6   3 -18 25.4643 166.738   2
  -6  -3 -19 454.812 349.197   2
  -6  -3 -20-66.2921 344.784   2
  -6  -3 -21 1221.02 403.492   2
  -6  -3 -22 1834.30 586.276   2
  -6  -3 -23-366.052 449.658   2
  -6  -3 -24 397.095 447.493   2
   6  -4 -24 291.843 395.620   1
   6  -4 -24 90.0423 382.137   2
   6   4 -23 426.884 492.644   1
   6  -4 -23 1159.20 599.827   1
   6  -4 -23 1040.14 489.177   2
   6   4 -22 3591.83 723.375   1
   6  -4 -22 4673.54 884.693   2
   6   4 -21 144.816 237.677   3
   6   4 -21-905.737 558.093   1
   6  -4 -21-228.484 376.717   2
   6   4 -20 1548.86 347.502   3
   6   4 -20 1152.81 315.017   1
   6  -4 -20 1247.57 415.571   2
   6   4 -19 1388.07 338.033   3
   6   4 -19 214.962 325.824   1
   6  -4 -19 938.184 410.861   2
  -6  -4  18 784.106 292.411   3
   6   4 -18 773.141 304.963   3
   6   4 -18 267.377 276.950   1
  -6  -4  18 1115.40 307.673   2
   6  -4 -18 584.299 350.120   2
  -6  -4  17 4686.38 590.375   3
   6   4 -17 3089.13 446.766   3
   6   4 -17 2773.06 561.464   1
  -6  -4  17 4057.46 515.616   2
   6  -4 -17 2839.74 612.129   2
  -6  -4  16 2023.34 414.655   3
   6   4 -16 1342.63 344.487   3
   6   4 -16 662.761 318.406   1
  -6  -4  16 1802.17 363.095   2
   6  -4 -16 1315.99 444.038   2
  -6  -4  15 987.851 291.941   3
   6   4 -15 1739.66 386.626   3
   6   4 -15 1260.55 388.926   1
  -6  -4  15 1205.57 308.985   2
   6  -4 -15 1178.96 413.593   2
   6   4 -14 4068.93 557.167   3
  -6  -4  14 4981.77 612.415   3
   6   4 -14 4570.98 696.887   1
  -6  -4  14 5190.49 683.560   1
  -6  -4  14 4788.28 534.148   2
   6  -4 -14 4394.35 669.789   2
   6   4 -13 10937.3 876.316   3
  -6  -4  13 11296.1 919.147   3
   6   4 -13 10952.6 958.163   1
   6  -4 -13 11822.2 1034.41   2
  -6  -4  13 10810.2 795.466   2
  -6  -4  13 10358.4 901.643   1
  -6  -4  12 9084.02 832.054   3
   6   4 -12 9087.29 821.886   3
   6   4 -12 10793.3 908.755   1
   6  -4 -12 8556.25 894.798   2
  -6  -4  12 10056.3 746.106   2
  -6  -4  12 9623.41 849.540   1
  -6  -4  11 36896.8 1635.51   3
   6   4 -11 34065.9 1549.04   3
   6  -4 -11 37072.9 1686.27   2
  -6  -4  11 36781.5 1404.13   2
  -6  -4  11 35751.4 1534.39   1
   6   4 -10 1066.31 357.238   3
  -6  -4  10 680.037 309.144   3
  -6  -4  10 485.580 235.427   2
  -6   4  10 389.770 270.585   2
  -6  -4  10 899.573 302.834   1
   6  -4 -10 1147.77 401.140   2
   6   4  -9 772.424 324.672   3
  -6  -4   9 638.579 263.063   3
  -6  -4   9 571.961 238.978   1
  -6  -4   9 155.642 186.566   2
  -6   4   9 353.670 255.802   2
   6  -4  -9 302.835 220.058   2
  -6  -4   8 24752.7 1349.00   3
   6   4  -8 23513.1 1320.40   3
  -6   4   8 24379.5 1297.98   2
   6  -4  -8 25523.2 1253.99   2
  -6  -4   8 21841.8 1028.39   1
  -6  -4   7 17321.8 1130.25   3
   6   4  -7 17817.5 1165.82   3
  -6   4   7 16877.5 1043.28   2
   6  -4  -7 16701.4 1012.40   2
  -6  -4   7 15321.3 828.199   1
  -6  -4   6 6623.64 704.467   3
   6   4  -6 6065.87 688.262   3
  -6   4   6 6931.19 658.144   2
   6  -4  -6 6838.31 602.491   2
  -6  -4   6 7179.22 520.766   1
   6   4  -5 323.987 246.217   3
  -6  -4   5 715.862 219.770   3
   6  -4  -5 404.704 202.110   2
  -6   4   5 823.955 299.787   2
   6   4  -4 137.615 276.332   3
  -6  -4   4 281.800 250.816   3
   6  -4  -4 76.8966 142.073   2
   6   4  -3 335.835 275.947   3
   6  -4  -3 269.065 180.577   2
   6   4  -2 34242.8 1616.88   3
   6  -4  -2 35749.7 1203.77   2
   6   4  -1 10802.8 948.184   3
  -6   4   1 10423.9 693.703   2
   6  -4  -1 10317.0 649.254   2
  -6  -4   0 20942.5 1225.82   3
   6   4   0 19827.1 1268.01   3
  -6   4   0 20962.5 919.117   2
  -6  -4  -1-43.9717 182.327   3
  -6   4  -1 60.7016 114.844   2
  -6  -4  -2 5921.55 678.588   3
   6   4   2 6099.90 701.562   3
  -6   4  -2 5579.68 445.916   2
  -6  -4  -3 16812.3 1093.86   3
   6   4   3 15953.9 1128.71   3
  -6   4  -3 14758.1 688.596   2
  -6  -4  -4 12183.0 956.167   3
   6   4   4 11107.5 964.902   3
  -6   4  -4 11926.8 600.673   2
  -6  -4  -5 54392.9 1955.71   3
   6   4   5 52746.2 1958.05   3
  -6   4  -5 51548.6 1175.74   2
  -6  -4  -6 268.532 265.266   3
  -6   4  -6 376.496 139.114   2
   6   4   7 2152.09 436.761   3
  -6  -4  -7 1178.54 335.035   3
  -6  -4  -7 1191.63 387.034   2
  -6   4  -7 1793.55 223.147   2
  -6  -4  -8 59.3938 234.199   2
   6   4   8-9.52429 282.280   3
  -6  -4  -8 252.850 217.696   3
  -6   4  -8 233.914 119.783   2
   6   4   9 14477.1 1007.14   3
  -6  -4  -9 14628.1 1012.55   3
  -6  -4  -9 15313.3 1154.14   2
  -6   4  -9 15009.2 483.637   2
  -6  -4  -9 14020.1 626.242   1
  -6   4  -9 14070.7 511.268   2
  -6  -4 -10-307.333 218.750   3
  -6  -4 -10-103.650 332.276   2
   6   4  10 89.3218 226.082   3
  -6   4 -10-137.920 100.429   2
  -6  -4 -10 90.1135 122.391   1
  -6   4 -10-69.8161 90.5654   2
   6   4  11 5339.17 623.645   3
  -6  -4 -11 5226.63 612.566   3
  -6   4 -11 5391.05 277.952   2
  -6  -4 -11 4880.20 668.316   2
  -6  -4 -11 4787.31 433.981   1
  -6   4 -11 3990.59 268.155   2
  -6  -4 -12 1635.16 461.159   2
  -6  -4 -12 1476.98 313.495   3
   6   4  12 1576.06 352.992   3
  -6  -4 -12 1639.31 271.197   1
  -6   4 -12 1274.94 141.575   2
  -6   4 -12 1386.62 153.622   2
  -6  -4 -13-425.944 362.730   2
  -6  -4 -13 263.172 235.383   3
   6   4  13 82.5809 216.472   3
  -6   4 -13 134.037 77.8084   2
  -6  -4 -13 28.3767 182.570   1
  -6   4 -13-96.8738 67.7542   2
  -6  -4 -14 772.741 297.425   2
  -6  -4 -14 369.659 216.629   3
   6   4  14 1053.57 320.469   3
  -6   4 -14 248.839 85.9417   2
  -6   4 -14 562.094 108.691   2
  -6  -4 -14 519.820 203.718   1
  -6  -4 -15 2922.25 482.952   3
   6   4  15 2881.51 452.324   3
  -6  -4 -15 2760.65 597.777   2
  -6  -4 -15 2597.25 388.635   1
   6   4  16 18216.8 1067.31   3
  -6  -4 -16 19494.1 1514.66   2
  -6  -4 -16 17355.7 1078.88   1
   6   4  17 10125.2 806.830   3
  -6  -4 -17 11582.4 1257.17   2
  -6  -4 -17 11765.5 911.844   1
   6   4  18 1024.73 312.004   3
  -6  -4 -18 653.203 293.728   1
  -6  -4 -18 1384.54 561.969   2
  -6  -4 -19 144.850 221.223   1
  -6  -4 -19-50.6808 331.174   2
  -6  -4 -20 7705.10 1104.29   2
  -6  -4 -20 7450.10 811.621   1
  -6  -4 -21 3879.48 630.581   1
  -6  -4 -21 3815.41 835.484   2
  -6  -4 -22 475.971 459.660   2
   6  -5 -23 10357.9 1458.62   1
   6  -5 -23 5358.84 984.817   2
   6  -5 -22 2158.62 799.908   1
   6  -5 -22 590.188 393.537   2
   6  -5 -21-1246.77 596.705   2
   6   5 -20 1056.98 327.328   3
   6  -5 -20 492.082 365.137   2
   6   5 -19-42.8727 294.404   3
   6  -5 -19-356.507 479.622   2
   6   5 -18 2317.71 499.948   3
   6  -5 -18 2437.33 643.385   2
   6   5 -17-142.061 289.465   3
  -6  -5  17-31.6730 198.671   2
   6  -5 -17-387.370 443.070   2
   6   5 -16-449.706 305.365   3
  -6  -5  16 495.917 254.168   2
   6  -5 -16-699.640 516.863   2
   6   5 -15 3516.50 589.840   3
  -6  -5  15 4418.93 552.927   2
   6  -5 -15 3359.95 628.542   2
   6   5 -14 638.672 331.571   3
  -6  -5  14 852.546 281.667   2
   6  -5 -14 488.592 387.645   2
   6   5 -13 3206.04 550.434   3
  -6  -5  13 3624.23 496.542   2
  -6  -5  13 2766.02 551.076   1
   6  -5 -13 3137.18 575.303   2
   6   5 -12 158.610 235.416   3
  -6  -5  12 529.422 225.009   2
   6  -5 -12-81.8825 278.070   2
  -6  -5  12 73.9997 212.985   1
   6   5 -11 901.501 367.545   3
  -6  -5  11 1014.89 288.931   2
  -6  -5  11 523.375 259.180   1
   6  -5 -11 621.917 329.164   2
   6   5 -10 563.547 246.753   3
  -6  -5  10 64.9130 183.521   2
  -6  -5  10 387.639 196.295   1
   6  -5 -10 858.882 362.538   2
   6   5  -9 149.833 283.787   3
  -6  -5   9 104.713 209.021   1
   6  -5  -9 527.777 338.627   2
   6   5  -8 696.122 369.537   3
  -6  -5   8 205.172 212.803   1
  -6   5   8 176.768 255.247   2
   6  -5  -8 403.354 251.138   2
   6   5  -7 49505.5 2081.74   3
  -6   5   7 49746.6 1957.88   2
   6  -5  -7 51774.0 1841.60   2
  -6  -5   7 49423.2 1556.15   1
  -6   5   6 4907.53 630.508   2
   6   5  -6 5104.19 764.801   3
   6  -5  -6 4793.50 570.439   2
  -6  -5   6 4284.20 460.036   1
   6   5  -5 27871.0 1581.61   3
  -6   5   5 29594.0 1411.62   2
   6  -5  -5 28392.3 1241.50   2
  -6  -5   5 27869.2 1032.91   1
  -6   5   4 3841.18 532.988   2
   6   5  -4 3269.37 571.181   3
   6  -5  -4 3513.85 442.611   2
  -6  -5   4 3446.42 353.837   1
   6   5  -3 686.299 351.631   3
   6  -5  -3 451.852 189.684   2
  -6  -5   3 339.320 123.817   1
   6   5  -2 8031.05 876.523   3
   6  -5  -2 8664.72 616.597   2
  -6  -5   2 8845.18 413.782   1
   6   5  -1 8993.18 913.869   3
  -6  -5   1 8829.75 346.528   1
   6  -5  -1 8627.14 607.521   2
   6   5   0 641.562 392.212   3
   6  -5   0 590.969 223.672   2
  -6   5   0 519.666 219.866   2
   6   5   1 28044.9 1589.99   3
  -6   5  -1 25535.8 1065.04   2
   6   5   2 392.600 306.253   3
  -6   5  -2 117.313 125.026   2
   6   5   3 84.8766 296.853   3
  -6   5  -3 171.789 118.049   2
  -6   5  -4 2729.61 309.119   2
   6   5   4 2987.85 612.023   3
  -6  -5  -5 27852.9 1468.45   2
   6   5   5 25806.3 1476.79   3
  -6   5  -5 24243.1 783.637   2
  -6  -5  -6 6150.43 740.186   2
  -6   5  -6 5459.36 332.554   2
   6   5   6 4942.64 652.167   3
  -6   5  -7 2786.06 191.340   2
   6   5   7 3022.20 556.889   3
  -6  -5  -7 2446.39 515.396   2
  -6  -5  -7 2636.71 206.380   1
  -6  -5  -8 2886.48 546.659   2
   6   5   8 3314.53 570.376   3
  -6  -5  -8 2967.04 255.804   1
   6   5   9 5806.31 763.103   3
  -6  -5  -9 6277.19 786.246   2
  -6  -5  -9 5628.68 392.131   1
   6   5  10 21132.7 1383.76   3
  -6  -5 -10 22929.2 844.650   1
  -6  -5 -11-53.9975 272.073   2
   6   5  11 462.602 359.385   3
  -6  -5 -11-19.2721 120.759   1
   6   5  12 10737.4 963.150   3
  -6  -5 -12 13041.2 1268.48   2
  -6  -5 -12 12091.2 718.279   1
  -6  -5 -13 6029.03 908.138   2
   6   5  13 5911.39 733.801   3
  -6  -5 -13 6212.29 550.622   1
   6   5  14 1825.19 418.159   3
  -6  -5 -14 1728.08 527.153   2
  -6  -5 -14 1713.39 350.082   1
   6   5  15 6551.12 739.514   3
  -6  -5 -15 6610.27 913.151   2
  -6  -5 -15 6591.65 618.740   1
   6   5  16 5080.85 662.733   3
  -6  -5 -16 6211.31 950.688   2
  -6  -5 -16 4502.01 545.867   1
  -6  -5 -17 2570.29 675.205   2
  -6  -5 -17 2049.46 420.077   1
  -6  -5 -18 766.049 514.020   2
  -6  -5 -19 592.609 504.563   2
  -6  -5 -20 1162.03 539.748   2
   6  -6 -21-582.331 590.940   2
   6  -6 -20-31.4351 453.768   2
   6  -6 -19 282.230 341.096   2
   6   6 -18 802.218 400.641   3
   6  -6 -18-183.126 364.775   2
   6   6 -17-61.6337 335.716   3
   6  -6 -17 102.285 361.781   2
   6   6 -16 23.2950 278.178   3
   6  -6 -16-587.616 508.451   2
   6   6 -15 1296.12 424.933   3
   6  -6 -15 1112.73 348.674   2
   6   6 -14-436.615 329.989   3
   6  -6 -14-118.541 279.248   2
   6   6 -13 621.979 366.368   3
  -6  -6  13 619.113 236.818   2
   6  -6 -13 1066.25 419.835   2
   6   6 -12 5035.50 764.225   3
   6  -6 -12 7875.84 932.035   2
  -6  -6  12 7418.27 692.291   2
  -6  -6  12 6432.20 759.047   1
   6   6 -11 4228.10 748.796   3
  -6  -6  11 4198.99 611.946   1
  -6  -6  11 4052.29 544.851   2
   6  -6 -11 4142.86 686.330   2
   6   6 -10 1772.49 522.223   3
  -6  -6  10 1820.12 380.428   1
  -6  -6  10 1774.18 345.968   2
   6  -6 -10 2307.75 535.336   2
   6   6  -9 1132.85 409.442   3
  -6  -6   9 526.636 247.928   1
   6  -6  -9 418.657 349.379   2
   6   6  -8 1866.01 539.507   3
  -6  -6   8 1911.64 341.511   1
   6  -6  -8 2280.04 493.528   2
   6   6  -7 6261.51 859.360   3
   6  -6  -7 6828.31 736.154   2
  -6  -6   7 5863.26 576.060   1
  -6   6   6 19532.4 1298.17   2
   6   6  -6 21894.8 1512.65   3
   6  -6  -6 21211.9 1183.78   2
  -6  -6   6 20542.7 1031.86   1
   6   6  -5 2664.31 605.560   3
   6  -6  -5 1677.37 376.676   2
  -6   6   5 2153.41 442.596   2
  -6  -6   5 2270.78 328.996   1
  -6   6   4 8138.29 766.830   2
   6   6  -4 7982.65 972.419   3
   6  -6  -4 6294.33 605.575   2
  -6  -6   4 7031.50 542.857   1
   6   6  -3 814.851 448.719   3
   6  -6  -3 915.530 258.787   2
  -6   6   3 612.741 245.579   2
  -6  -6   3 925.800 191.393   1
  -6   6   2 13655.4 964.165   2
   6   6  -2 14208.6 1243.98   3
  -6  -6   2 14383.3 646.601   1
   6  -6  -2 14160.0 823.540   2
   6   6  -1 14764.2 1295.12   3
  -6  -6   1 15009.4 585.692   1
   6  -6  -1 15497.4 840.460   2
   6   6   0 28615.1 1805.14   3
  -6  -6   0 29267.8 714.260   1
   6  -6   0 31175.5 1132.32   2
   6   6   1-78.3508 285.421   3
  -6   6  -1 61.2132 136.783   2
  -6  -6  -1 26.9909 80.2979   1
  -6  -6  -2 362.986 282.682   2
   6   6   2 413.753 307.096   3
  -6   6  -2-185.922 165.972   2
   6   6   3 1976.22 562.307   3
  -6   6  -3 2083.81 256.815   2
  -6  -6  -4 2543.01 471.492   2
  -6   6  -4 2226.57 254.042   2
   6   6   4 2641.04 564.862   3
  -6   6  -5 7382.39 362.105   2
  -6  -6  -5 7788.86 911.914   2
   6   6   5 7330.16 928.918   3
  -6  -6  -6 719.165 395.478   2
   6   6   6 818.894 367.481   3
  -6  -6  -6 1060.73 116.950   1
  -6  -6  -7 607.030 375.682   2
   6   6   7 677.851 379.062   3
  -6  -6  -7 470.615 82.9513   1
   6   6   8 522.991 316.867   3
  -6  -6  -8 711.142 129.987   1
  -6  -6  -9 5023.32 762.523   2
   6   6   9 5205.54 760.850   3
  -6  -6  -9 4466.59 340.152   1
   6   6  10 516.383 296.955   3
  -6  -6 -10 539.496 331.259   2
  -6  -6 -10 1272.43 195.417   1
   6   6  11 754.897 297.292   3
  -6  -6 -11 904.415 396.216   2
  -6  -6 -11 1730.84 250.080   1
  -6  -6 -12 1415.59 529.419   2
   6   6  12 1730.50 493.940   3
   6   6  13 168.690 289.143   3
  -6  -6 -13-279.909 446.872   2
   6   6  14 1617.49 480.251   3
  -6  -6 -14 1064.82 424.030   2
  -6  -6 -15 2868.14 701.458   2
  -6  -6 -16 4400.03 882.878   2
  -6  -6 -17-745.444 516.903   2
   6  -7 -19 599.106 412.184   2
   6  -7 -18 390.304 387.093   2
   6  -7 -17 871.055 502.819   2
   6  -7 -16 1310.08 546.139   2
   6   7 -15 448.109 359.954   3
   6  -7 -15 1009.99 488.800   2
   6   7 -14 1529.55 517.828   3
   6  -7 -14 2010.94 603.552   2
   6   7 -13-344.788 392.269   3
   6  -7 -13 913.899 531.837   2
   6   7 -12 1721.08 533.231   3
   6  -7 -12 1518.21 515.034   2
   6   7 -11 3539.99 713.360   3
   6  -7 -11 4338.96 745.327   2
   6   7 -10-36.8964 414.503   3
   6  -7 -10 651.947 405.353   2
   6   7  -9-2.11206 321.020   3
  -6  -7   9-7.97100 212.593   1
   6  -7  -9 245.913 358.980   2
   6   7  -8 430.648 346.447   3
  -6  -7   8 442.735 277.310   1
   6   7  -7 13928.2 1369.21   3
   6  -7  -7 14385.7 1098.38   2
  -6  -7   7 15185.7 995.279   1
   6   7  -6 495.595 391.715   3
  -6  -7   6 53.4144 206.235   1
   6  -7  -6 263.552 283.993   2
  -6   7   5 7606.23 772.818   2
   6   7  -5 7369.61 1003.48   3
   6  -7  -5 7757.38 762.306   2
  -6  -7   5 7026.18 623.955   1
  -6   7   4 642.321 242.154   2
   6   7  -4 1005.62 541.353   3
   6  -7  -4 637.858 251.245   2
  -6  -7   4 871.925 268.510   1
  -6   7   3 7311.49 717.132   2
   6   7  -3 7402.39 1012.00   3
  -6  -7   3 7743.52 587.247   1
   6  -7  -3 7232.30 656.638   2
  -6   7   2 4968.42 565.328   2
  -6  -7   2 4409.94 656.087   2
   6   7  -2 4800.87 837.069   3
   6  -7  -2 4429.06 502.125   2
  -6  -7   2 4664.21 434.117   1
  -6  -7   1 21567.4 1376.30   2
   6   7  -1 25313.5 1812.37   3
  -6   7   1 25684.8 1210.28   2
  -6  -7   1 25696.5 889.826   1
   6  -7  -1 25888.9 1132.41   2
  -6  -7   0 5833.26 760.368   2
   6   7   0 6447.16 968.413   3
  -6  -7   0 5760.22 392.433   1
   6  -7   0 6513.46 551.599   2
  -6  -7  -1 483.537 372.812   2
  -6   7  -1 58.8649 117.742   2
   6   7   1 649.441 406.225   3
   6  -7   1 627.584 201.420   2
  -6  -7  -2 5002.42 716.825   2
   6   7   2 6062.95 908.968   3
   6   7   3 6993.28 1071.54   3
  -6  -7  -3 5307.46 829.703   2
   6   7   4 36132.5 2090.39   3
  -6  -7  -4 32741.7 1780.91   2
   6   7   5 3193.95 722.876   3
  -6  -7  -5 2601.47 661.453   2
   6   7   6 1308.85 483.685   3
  -6  -7  -6 1245.41 455.534   2
  -6  -7  -7 240.882 328.757   2
   6   7   7-78.9586 340.216   3
   6   7   8 5406.38 845.717   3
  -6  -7  -8 4656.65 780.877   2
   6   7   9 490.607 325.229   3
  -6  -7  -9 57.1159 347.636   2
   6   7  10 4733.42 768.066   3
  -6  -7 -10 3676.59 716.607   2
   6   7  11 874.444 516.209   3
  -6  -7 -11-404.411 450.091   2
  -6  -7 -12 2070.27 666.414   2
  -6  -7 -13 501.170 453.853   2
  -6  -7 -14 2238.43 672.284   2
  -6  -7 -15-372.793 477.128   2
   6  -8 -16-413.237 435.229   2
   6  -8 -15 520.054 387.179   2
   6  -8 -14 868.038 499.400   2
   6  -8 -13 1178.80 459.992   2
   6  -8 -12 783.838 491.980   2
   6  -8 -11 5713.18 894.342   2
   6   8 -10-536.448 459.729   3
   6  -8 -10 319.318 337.726   2
   6   8  -9 986.130 546.844   3
  -6  -8   9-156.179 186.667   2
   6  -8  -9 841.701 482.806   2
   6   8  -8 1594.08 583.203   3
  -6  -8   8 1260.74 378.556   2
   6  -8  -8 1209.59 465.221   2
   6   8  -7 201.284 372.171   3
  -6  -8   7 496.660 333.171   2
   6  -8  -7 637.636 362.664   2
   6   8  -6 3260.20 825.955   3
  -6  -8   6 2634.38 517.067   2
   6  -8  -6 2293.38 461.619   2
  -6  -8   5 1927.35 471.283   2
   6   8  -5 2390.96 741.868   3
   6  -8  -5 1487.40 378.479   2
  -6  -8   4 278.451 300.845   2
   6  -8  -4-21.8906 277.657   2
   6   8  -3 7226.70 1069.78   3
  -6  -8   3 6750.20 805.910   2
   6  -8  -3 7586.81 715.246   2
   6   8  -2 4610.22 902.664   3
  -6  -8   2 4022.58 672.306   2
   6  -8  -2 4581.39 528.220   2
   6   8  -1 412.566 444.716   3
  -6  -8   1 406.647 284.071   2
   6  -8  -1 213.112 200.975   2
   6   8   0 1116.94 515.739   3
  -6  -8   0 948.256 389.485   2
   6  -8   0 1372.13 296.650   2
   6   8   1 4892.15 957.855   3
  -6  -8  -1 3779.59 682.851   2
   6   8   2 1190.49 695.587   3
  -6  -8  -2 583.816 393.208   2
   6   8   3 2842.16 720.994   3
  -6  -8  -3 2071.19 557.826   2
   6   8   4 4394.78 840.246   3
  -6  -8  -4 3420.84 666.632   2
   6   8   5 6178.18 1013.69   3
  -6  -8  -5 5620.06 860.733   2
   6   8   6 2028.48 651.327   3
  -6  -8  -6 699.471 408.456   2
  -6  -8  -7-45.9649 320.872   2
  -6  -8  -8 1531.80 521.605   2
  -6  -8  -9 5988.82 941.242   2
  -6  -8 -10-41.2522 368.019   2
  -6  -8 -11 1657.43 560.254   2
  -6  -8 -12 1073.45 598.648   2
   6  -9 -14 505.451 390.115   2
   6  -9 -13 354.443 492.360   2
   6  -9 -12 381.400 385.613   2
   6  -9 -11 352.077 410.700   2
   6  -9 -10 1286.07 535.007   2
   6  -9  -9 786.866 457.405   2
   6  -9  -8 3408.04 661.199   2
   6  -9  -7 2378.70 591.164   2
   6  -9  -6 3638.96 595.844   2
  -6  -9   5-0.53794 287.980   2
   6  -9  -5-20.5082 254.947   2
  -6  -9   4 866.531 411.075   2
  -6  -9   3 3141.48 584.426   2
  -6  -9   2 115.758 265.775   2
  -6  -9   1 225.323 314.504   2
  -6  -9   0 188.217 278.177   2
  -6  -9  -1 1668.37 504.389   2
  -6  -9  -2-238.233 297.314   2
  -6  -9  -3-93.4113 363.179   2
  -6  -9  -4-5.80769 465.523   2
  -6  -9  -5-183.484 375.689   2
  -6  -9  -6 292.369 430.828   2
  -6  -9  -7 1066.00 567.295   2
  -6  -9  -8 395.796 480.424   2
  -6 -10  -1 1498.16 539.157   2
  -6 -10  -2 900.649 490.923   2
  -6 -10  -3 732.602 539.439   2
  -6 -10  -4 828.366 482.731   2
  -6 -10  -5 2961.28 710.506   2
   7   0 -28-158.672 501.483   2
   7   0 -27-318.385 354.537   2
   7   0 -26-371.940 404.789   2
   7   0 -26-535.167 373.022   1
   7   0 -25-215.264 399.239   1
   7   0 -25-85.5192 318.445   2
   7   0 -24 1280.44 526.945   1
   7   0 -24 1184.90 508.431   2
   7   0 -23-311.475 334.754   2
   7   0 -23-88.6737 334.409   1
   7   0 -22 1494.07 282.677   3
   7   0 -22 907.367 370.714   2
   7   0 -22 742.935 391.451   1
   7   0 -21 181.887 202.672   3
   7   0 -21 162.607 282.046   2
   7   0 -21-12.3752 329.742   1
   7   0 -20 23335.7 1031.40   3
   7   0 -20 24788.5 1672.40   1
   7   0 -20 22686.6 1559.59   2
   7   0 -19 225.151 210.513   3
   7   0 -19-99.9705 240.097   2
   7   0 -19-241.526 348.704   1
   7   0 -18 687.627 244.695   3
   7   0 -18 891.726 384.194   1
   7   0 -18 825.550 359.255   2
   7   0 -17 196.711 212.803   3
   7   0 -17-251.088 250.122   2
   7   0 -17 283.651 322.557   1
   7   0 -16 12976.9 827.843   3
   7   0 -16 13744.8 1104.94   1
   7   0 -16 12407.9 1014.99   2
   7   0 -15 30.7641 197.808   3
   7   0 -15 129.874 292.677   1
   7   0 -15 188.172 269.776   2
   7   0 -14 4505.38 513.666   3
   7   0 -14 4568.08 586.126   2
  -7   0  14 4746.22 564.369   2
   7   0 -14 4500.46 588.539   1
   7   0 -13-22.2462 178.226   3
   7   0 -13 2.78771 208.904   2
  -7   0  13-62.4055 200.392   2
   7   0 -13 439.179 255.468   1
   7   0 -12 672.600 287.351   3
   7   0 -12 183.259 173.910   2
  -7   0  12 557.606 227.306   2
   7   0 -11 102.907 185.097   3
   7   0 -11 74.0964 187.578   2
  -7   0  11-91.3205 157.716   2
   7   0 -10 1258.34 289.734   3
   7   0  -9-91.1980 186.839   3
   7   0  -8 3155.39 459.312   3
   7   0  -7-85.5879 189.939   3
   7   0  -6 5046.01 580.194   3
   7   0  -5 293.249 281.069   3
   7   0  -4 87364.0 2362.63   3
   7   0  -3 1200.20 425.122   3
   7   0  -2 5335.99 638.429   3
   7   0  -1 551.070 333.661   3
   7   0   0 78403.0 2221.26   3
   7   0   1 556.724 316.622   3
   7   0   2 44203.2 1659.04   3
   7   0   3-38.2088 176.957   3
   7   0   4 1737.11 359.414   3
   7   0   5-120.870 172.157   3
   7   0   6 15961.9 968.872   3
   7   0   6 16305.3 754.134   1
   7   0   7 180.762 258.566   3
   7   0   7 226.487 163.160   1
   7   0   8 148344. 2877.95   3
   7   0   8 148464. 2456.47   1
   7   0   9 140.195 236.429   3
   7   0   9 35.6524 138.838   1
   7   0  10 4947.00 539.215   3
   7   0  10 4652.79 482.506   1
   7   0  11 77.1941 189.547   3
  -7   0 -11 26.8274 256.174   2
   7   0  11-115.253 185.343   1
   7   0  12 32460.5 1266.31   3
  -7   0 -12 33799.5 1489.89   2
   7   0  12 29895.6 1359.54   1
  -7   0 -13 314.431 251.101   2
   7   0  13 7.34223 175.249   3
   7   0  13 300.413 207.493   1
   7   0  14 19858.9 943.283   3
  -7   0 -14 21631.1 1233.83   2
   7   0  14 19135.4 1207.50   1
  -7   0 -15 318.771 274.978   2
   7   0  15-117.464 148.962   3
  -7   0 -16 969.448 310.558   2
   7   0  16 591.496 182.008   3
   7   0  17 187.174 172.183   3
  -7   0 -17-307.739 323.778   2
   7   0  18 10013.3 615.487   3
  -7   0 -18 11119.9 962.428   2
  -7   0 -19 345.611 349.300   2
  -7   0 -20 1875.09 531.857   2
  -7   0 -21-471.530 393.820   2
  -7   0 -22 3031.21 585.496   2
  -7   0 -23 116.713 288.328   2
  -7   0 -24-790.731 425.731   2
   7   1 -29-390.782 567.328   2
   7   1 -28-474.538 459.157   2
   7  -1 -27 113.360 365.001   2
   7   1 -27 298.950 363.797   2
   7  -1 -26-445.178 373.429   2
   7  -1 -26 25.3325 392.021   1
   7   1 -26-3.82222 400.441   2
   7   1 -26 602.929 496.236   1
   7  -1 -25 1660.68 592.888   2
   7   1 -25 2037.06 522.702   2
   7  -1 -25 2941.83 746.822   1
   7   1 -25 2260.45 622.382   1
   7  -1 -24 946.206 491.057   2
   7   1 -24-340.446 400.132   2
   7  -1 -24-139.693 463.411   1
   7   1 -24 682.486 482.353   1
   7  -1 -23 941.886 481.388   2
   7   1 -23-93.9319 369.051   2
   7  -1 -23-376.226 416.531   1
   7   1 -23 818.181 569.855   1
   7   1 -22 106.028 148.100   3
   7  -1 -22 221.272 200.561   3
   7  -1 -22-4.72469 329.339   2
   7   1 -22-295.107 356.306   2
   7  -1 -22-544.936 492.579   1
   7   1 -21 2775.24 384.853   3
   7  -1 -21 2783.70 390.295   3
   7   1 -21 3143.62 642.553   1
   7  -1 -21 2607.42 596.437   1
   7  -1 -21 2242.59 551.893   2
   7   1 -21 2326.13 535.585   2
   7   1 -20 232.727 202.336   3
   7  -1 -20-133.383 190.186   3
   7   1 -20-472.272 370.919   1
   7  -1 -20-56.4852 346.981   2
   7  -1 -20-140.549 306.315   1
   7   1 -20-103.357 271.273   2
   7   1 -19 4987.49 511.530   3
   7  -1 -19 5617.45 541.828   3
   7  -1 -19 5082.71 721.841   2
   7   1 -19 4642.65 729.381   1
   7   1 -19 5670.40 769.529   2
   7  -1 -19 6292.38 843.887   1
   7   1 -18 1711.19 338.825   3
   7  -1 -18 1751.44 327.180   3
   7  -1 -18 1969.56 503.511   1
   7   1 -18 1302.61 382.908   1
   7   1 -18 1668.55 488.935   2
   7  -1 -18 1486.46 439.308   2
   7  -1 -17 13.2561 195.120   3
   7   1 -17-22.7493 158.208   3
   7  -1 -17 114.531 300.114   2
   7   1 -17 177.853 274.520   2
   7   1 -17-537.037 375.247   1
   7  -1 -17 549.873 358.154   1
   7  -1 -16 13502.0 909.417   3
   7   1 -16 13447.5 843.028   3
   7   1 -16 14244.4 1096.94   2
   7  -1 -16 13759.9 1116.66   2
   7   1 -16 13346.5 1101.98   1
   7  -1 -16 14934.9 1150.49   1
   7  -1 -15 35331.1 1447.96   3
   7   1 -15 34016.1 1336.60   3
  -7  -1  15 36673.5 1520.04   2
   7  -1 -15 32597.1 1671.71   2
   7   1 -15 34539.9 1716.86   1
   7   1 -14 3479.17 462.157   3
   7  -1 -14 2969.48 467.484   3
   7  -1 -14 3006.30 523.428   2
  -7  -1  14 3619.39 490.221   2
   7   1 -14 3412.35 552.979   1
   7   1 -13 12344.2 838.595   3
   7  -1 -13 13269.6 932.307   3
  -7   1  13 13208.4 915.741   2
  -7  -1  13 12514.8 890.710   2
   7  -1 -13 12160.6 940.315   2
   7   1 -13 11878.0 946.476   1
   7  -1 -12 223.456 263.309   3
   7   1 -12 424.781 217.586   3
   7  -1 -12 9.38863 193.887   2
   7   1 -12 442.688 257.513   1
  -7   1  12 527.134 242.321   2
  -7  -1  12 341.481 202.146   2
   7  -1 -11 162.985 210.469   3
   7   1 -11 175.483 244.112   3
   7  -1 -11 145.940 205.163   2
  -7  -1  11-53.0488 142.127   2
   7  -1 -10 231.114 244.161   3
  -7  -1  10 283.754 205.924   3
   7   1 -10 575.744 227.108   3
  -7  -1  10 503.835 237.655   2
   7  -1 -10 693.948 282.924   2
   7  -1  -9 529.961 297.370   3
   7   1  -9 774.702 266.539   3
  -7  -1   9 376.383 175.063   3
  -7  -1   9 446.743 172.204   2
   7  -1  -9 933.835 291.856   2
  -7  -1   8 23013.5 1248.38   3
   7  -1  -8 24996.1 1328.48   3
   7   1  -8 25103.4 1233.56   3
   7  -1  -8 24562.3 1160.93   2
   7   1  -8 26267.5 1093.09   1
  -7  -1   7 9877.71 809.397   3
   7   1  -7 9839.42 797.224   3
   7  -1  -7 9963.98 858.791   3
   7  -1  -7 9283.77 692.324   2
   7  -1  -6 7979.64 775.354   3
   7   1  -6 6888.05 677.884   3
  -7  -1   6 7640.83 717.981   3
   7  -1  -5 8123.59 772.632   3
   7   1  -5 8129.71 723.091   3
   7   1  -4 20039.4 1131.06   3
   7  -1  -4 22628.0 1258.05   3
   7  -1  -3 649.243 369.000   3
   7   1  -3 523.455 263.063   3
   7   1  -2 57102.9 1896.01   3
   7  -1  -2 62715.2 2091.29   3
   7  -1  -1 1521.56 406.755   3
   7   1  -1 1396.90 354.902   3
   7  -1   0 1580.48 412.048   3
   7   1   0 1591.09 334.601   3
   7   1   1 17916.3 1063.06   3
   7  -1   1 21013.8 1202.09   3
   7  -1   2 2902.03 497.444   3
   7   1   2 2148.62 410.430   3
   7  -1   3 32524.0 1485.28   3
   7   1   3 30659.5 1379.30   3
   7  -1   4 13508.9 969.333   3
   7   1   4 12917.6 883.222   3
   7   1   4 12896.8 532.348   1
   7   1   5 5357.92 573.099   3
   7  -1   5 5469.24 642.148   3
   7   1   5 5716.95 386.149   1
   7  -1   6 15.2756 228.450   3
   7   1   6 336.641 223.681   3
   7   1   6 56.6294 118.201   1
   7  -1   7 32657.8 1433.11   3
   7   1   7 30977.4 1330.03   3
   7   1   7 31173.8 1029.59   1
   7   1   8 789.278 263.873   3
   7  -1   8 1291.88 378.714   3
   7  -1   8 1181.13 285.605   1
   7   1   8 664.756 164.199   1
   7   1   9 25115.6 1163.61   3
   7  -1   9 24927.7 1254.18   3
   7  -1   9 25641.6 1132.37   1
   7   1   9 25408.8 1088.49   1
   7  -1  10 382.250 255.246   3
   7   1  10 410.780 223.615   3
   7   1  10 572.981 215.759   1
   7  -1  10 647.635 231.480   1
   7  -1  11 257.247 233.743   3
  -7  -1 -11 510.889 297.569   2
   7   1  11 355.768 241.093   3
   7  -1  11 330.272 198.134   1
   7   1  11 409.588 206.180   1
   7  -1  12 17716.2 985.619   3
  -7  -1 -12 19381.7 1206.74   2
   7   1  12 16518.1 908.860   3
  -7   1 -12 17179.4 999.974   2
   7  -1  12 15968.8 998.926   1
   7   1  12 17608.0 1076.37   1
  -7  -1 -13 46563.3 1883.26   2
   7  -1  13 42561.9 1497.51   3
   7   1  13 43980.0 1452.60   3
  -7   1 -13 43491.1 1596.65   2
   7  -1  13 41408.5 1679.14   1
   7   1  13 42380.9 1742.47   1
  -7   1 -14 354.313 184.400   2
   7   1  14 584.632 257.511   3
   7  -1  14 428.987 237.973   3
  -7  -1 -14 926.928 369.680   2
   7   1  14 918.300 329.241   1
   7   1  15 2804.90 382.742   3
   7  -1  15 2825.43 412.449   3
  -7  -1 -15 3161.28 551.421   2
  -7   1 -15 3136.96 468.297   2
   7   1  15 3735.68 600.754   1
   7  -1  16 7065.53 585.046   3
  -7  -1 -16 6139.71 793.573   2
  -7   1 -16 6655.86 665.353   2
   7   1  16 6108.15 551.508   3
  -7  -1 -17 6122.14 764.894   2
   7  -1  17 6437.75 517.667   3
  -7   1 -17 5424.02 625.501   2
   7   1  17 5646.90 500.076   3
   7   1  18 725.835 191.337   3
   7  -1  18 878.020 235.182   3
  -7  -1 -18 594.240 297.887   2
  -7   1 -18 938.648 320.711   2
  -7  -1 -19-910.937 432.483   2
  -7   1 -19-113.859 308.590   2
  -7   1 -20 314.350 305.839   2
  -7  -1 -20-48.1714 355.200   2
  -7  -1 -21-457.484 374.482   2
  -7   1 -21-224.820 298.647   2
  -7  -1 -22-206.729 394.265   2
  -7   1 -22-251.887 310.768   2
  -7  -1 -23 203.759 394.530   2
  -7  -1 -24 468.233 342.972   2
  -7  -1 -25 893.152 418.888   2
   7  -2 -26 2198.69 678.195   2
   7   2 -26 2596.70 658.760   1
   7  -2 -25 194.434 416.898   2
   7   2 -25 416.425 347.908   1
   7  -2 -24 585.381 499.224   2
   7   2 -24 816.125 536.937   1
   7  -2 -24-111.070 367.998   1
   7  -2 -23 882.053 515.562   2
   7  -2 -23 432.600 541.092   1
   7   2 -23 1183.97 573.025   1
   7   2 -22 4648.08 502.239   3
   7  -2 -22 4166.84 473.692   3
   7  -2 -22 5242.42 846.601   2
   7  -2 -22 4409.61 766.403   1
   7   2 -22 6066.81 930.242   1
   7  -2 -21 1826.77 392.005   3
   7   2 -21 1572.08 346.849   3
   7  -2 -21 1559.43 494.851   2
   7   2 -21 2630.10 666.677   1
   7  -2 -21 1543.68 526.842   1
   7  -2 -20 5077.37 559.915   3
   7   2 -20 5271.96 538.752   3
   7  -2 -20 5574.71 847.228   2
   7  -2 -20 6355.32 922.112   1
   7   2 -20 6073.99 930.845   1
   7   2 -19 3794.84 471.492   3
   7  -2 -19 4494.08 549.566   3
   7  -2 -19 3613.01 667.590   2
   7  -2 -19 4438.76 731.394   1
   7  -2 -18 208.940 219.473   3
   7   2 -18 141.994 171.557   3
   7  -2 -18-108.095 245.408   2
   7  -2 -18 1072.98 521.105   1
   7   2 -18 415.857 432.694   1
   7  -2 -17 6977.84 694.904   3
   7   2 -17 8816.25 965.764   1
   7  -2 -17 8834.30 933.659   2
   7  -2 -16 2561.60 452.218   3
  -7  -2  16 1787.77 372.396   3
   7  -2 -16 2326.99 533.528   2
  -7  -2  16 2850.55 473.300   2
   7   2 -15 3783.13 484.026   3
   7  -2 -15 4057.26 552.196   3
  -7  -2  15 3721.62 516.072   3
   7   2 -15 5214.33 698.728   1
   7  -2 -15 3878.72 617.014   2
  -7  -2  15 4231.02 541.408   2
   7  -2 -14 8008.75 772.955   3
  -7  -2  14 9141.07 794.632   3
   7   2 -14 8260.73 697.700   3
  -7  -2  14 8500.95 737.526   2
   7   2 -14 8029.41 816.222   1
   7  -2 -14 8873.91 871.010   2
   7   2 -13 4210.32 514.889   3
  -7  -2  13 5079.04 601.601   3
   7  -2 -13 4653.06 606.280   2
   7   2 -13 3914.08 554.803   1
  -7  -2  13 4073.00 525.824   2
   7   2 -12 2066.42 354.517   3
  -7  -2  12 1893.09 409.110   3
  -7  -2  12 1610.36 368.039   2
   7  -2 -12 2484.37 466.559   2
   7   2 -12 1785.32 381.993   1
  -7   2  12 2478.73 425.424   2
  -7  -2  11 16754.7 1082.22   3
   7   2 -11 16989.3 1022.66   3
  -7   2  11 16539.2 1025.50   2
  -7  -2  11 17013.4 962.662   2
   7  -2 -11 14833.7 1044.18   2
  -7  -2  10 7029.65 714.245   3
   7   2 -10 6325.02 638.652   3
  -7   2  10 6335.25 628.707   2
  -7  -2  10 6702.96 606.299   2
   7  -2 -10 6638.08 677.371   2
  -7  -2   9 21560.9 1235.03   3
   7   2  -9 19881.7 1117.91   3
  -7   2   9 20132.0 1078.91   2
   7  -2  -9 19581.0 1120.91   2
  -7  -2   9 19682.0 1020.99   2
  -7  -2   8 13338.2 963.474   3
   7   2  -8 13954.3 949.948   3
  -7   2   8 14040.3 878.520   2
   7   2  -8 14706.7 883.296   1
   7  -2  -8 11984.8 849.851   2
  -7  -2   8 12903.0 815.169   2
  -7  -2   7 2380.93 426.042   3
   7   2  -7 2120.67 454.213   3
   7  -2  -7 2012.94 368.723   2
  -7  -2   7 1899.85 344.468   2
   7   2  -7 1659.90 278.879   1
  -7   2   7 2043.66 362.812   2
  -7  -2   6 16738.1 1087.42   3
   7   2  -6 17534.0 1079.31   3
  -7   2   6 17811.1 950.488   2
   7   2  -6 17354.9 833.875   1
   7  -2  -6 17109.4 923.150   2
   7  -2  -5 519.600 217.665   2
   7   2  -5 370.981 169.270   1
   7   2  -4 32499.3 1471.09   3
   7   2  -4 33643.6 1002.36   1
   7   2  -3 65561.0 2082.50   3
   7   2  -3 72550.0 1317.86   1
   7   2  -2 759.689 351.070   3
   7   2  -2 539.060 157.995   1
   7   2  -1 21050.3 1189.93   3
  -7   2   1 1094.59 230.491   2
   7   2   0 629.789 314.896   3
  -7   2   0 193.062 132.501   2
   7   2   1 50270.1 1822.17   3
  -7   2  -1 50765.8 1380.79   2
  -7  -2  -2 18198.9 1100.57   3
   7   2   2 17111.4 1062.71   3
   7   2   2 16619.4 379.162   1
  -7   2  -2 16531.4 786.359   2
  -7  -2  -3 21812.1 1209.20   3
   7   2   3 20899.8 1178.73   3
  -7   2  -3 19844.1 872.992   2
   7   2   3 20899.4 532.352   1
  -7  -2  -4 60917.5 2008.36   3
   7   2   4 57501.9 1908.05   3
   7   2   4 55993.2 1035.23   1
  -7  -2  -5 1946.63 400.702   3
   7   2   5 2712.97 471.674   3
   7   2   5 2220.90 251.608   1
  -7  -2  -6 3122.47 507.592   3
   7   2   6 3156.28 450.557   3
   7   2   6 2762.97 302.677   1
   7   2   7 4931.61 571.406   3
  -7  -2  -7 5090.83 616.610   3
   7   2   7 4030.51 374.296   1
  -7  -2  -8 25876.7 1317.62   3
   7   2   8 24177.9 1215.26   3
   7   2   9 217.476 233.512   3
  -7  -2  -9 237.364 252.495   3
   7   2   9 310.263 174.679   1
  -7  -2 -10 4760.03 601.067   3
  -7  -2 -10 5721.04 702.175   2
   7   2  10 4478.41 532.917   3
   7  -2  10 5058.84 583.910   1
   7   2  10 4299.36 499.732   1
   7   2  11 4267.81 519.590   3
  -7   2 -11 4459.31 470.858   2
  -7  -2 -11 4058.61 520.936   3
   7  -2  11 3712.32 506.621   3
  -7  -2 -11 4662.31 681.541   2
   7  -2  11 4455.81 573.137   1
   7   2  11 3953.49 500.412   1
  -7   2 -12 649.187 234.272   2
  -7  -2 -12 526.164 260.463   3
   7  -2  12-109.072 282.212   3
  -7  -2 -12 365.127 301.203   2
   7   2  12 104.156 206.747   3
   7   2  12 573.444 218.597   1
   7   2  13 583.000 251.523   3
   7  -2  13 441.228 203.992   3
  -7   2 -13 858.043 251.830   2
  -7  -2 -14 2349.29 481.329   2
   7   2  14 1701.70 333.919   3
   7  -2  14 2122.14 391.360   3
  -7   2 -14 2209.11 363.877   2
  -7   2 -15 1735.15 308.473   2
   7  -2  15 2445.06 398.410   3
   7   2  15 2219.07 352.791   3
  -7  -2 -15 2208.87 514.670   2
   7  -2  16 144.440 238.539   3
   7   2  16-19.5016 158.287   3
  -7  -2 -16 30.3509 320.976   2
  -7   2 -16 163.822 185.497   2
  -7   2 -17 15530.1 971.806   2
   7  -2  17 16998.9 913.858   3
  -7  -2 -17 16133.8 1282.94   2
   7   2  17 15074.2 832.226   3
   7  -2  18 1764.92 330.216   3
   7   2  18 1700.39 324.859   3
  -7   2 -18 1152.28 325.104   2
  -7  -2 -19 16191.3 1395.54   2
  -7   2 -19 15235.7 1004.24   2
  -7  -2 -20-225.394 378.961   2
  -7   2 -20-69.8884 211.350   2
  -7  -2 -21 511.307 459.333   2
  -7  -2 -22 784.454 485.401   2
  -7  -2 -23-280.911 439.564   2
  -7  -2 -24 1012.30 511.209   2
   7   3 -26 699.261 444.501   1
   7  -3 -25 215.169 583.251   2
   7  -3 -25-800.884 619.543   1
   7   3 -25 355.112 462.097   1
   7  -3 -24 5055.95 909.095   2
   7   3 -24 3757.15 800.951   1
   7  -3 -24 3719.10 904.803   1
   7  -3 -23 218.194 428.331   2
   7   3 -23 132.040 362.941   1
   7  -3 -23-178.409 454.078   1
   7  -3 -22 139.695 270.143   3
   7   3 -22-109.472 210.048   3
   7  -3 -22-239.207 314.788   2
   7  -3 -22 656.224 544.480   1
   7   3 -22-291.494 352.716   1
   7  -3 -21-3.06526 217.796   3
   7   3 -21 446.542 204.484   3
   7  -3 -21 133.549 290.053   2
   7   3 -21-188.642 316.058   1
   7  -3 -20-61.6922 224.814   3
   7   3 -20 271.961 223.650   3
   7  -3 -20 951.397 445.617   1
   7  -3 -20 329.530 315.781   2
   7   3 -20 302.260 339.228   1
  -7  -3  19-58.7968 219.352   3
   7   3 -19 103.626 221.515   3
   7  -3 -19-390.466 280.756   3
   7  -3 -19-95.5001 332.776   2
   7   3 -19-101.562 307.737   1
  -7  -3  18 104.587 237.338   3
   7   3 -18-384.858 256.944   3
   7  -3 -18-239.436 354.228   2
   7   3 -18 174.035 328.183   1
   7   3 -17 576.213 224.056   3
  -7  -3  17 593.189 293.267   3
   7  -3 -17 680.516 311.434   2
   7   3 -17 411.791 319.906   1
   7   3 -16 11481.3 872.527   3
  -7  -3  16 11420.9 921.453   3
  -7  -3  16 12400.3 924.262   2
   7   3 -16 11532.9 1068.45   1
   7  -3 -16 10848.2 1047.31   2
   7   3 -15 918.767 339.546   3
  -7  -3  15 609.567 308.229   3
   7  -3 -15 301.955 270.950   2
   7   3 -15 647.174 328.914   1
  -7  -3  15 476.594 190.628   2
  -7  -3  14 14146.8 1028.49   3
   7   3 -14 14977.2 1003.07   3
  -7  -3  14 16819.3 1033.21   2
   7   3 -14 14328.8 1103.43   1
   7  -3 -14 15830.8 1155.46   2
   7   3 -13 882.861 336.025   3
  -7  -3  13 583.383 317.288   3
  -7  -3  13 43.5799 184.759   2
   7  -3 -13 494.446 311.202   2
   7   3 -13 150.523 227.410   1
   7   3 -12 4512.82 578.744   3
  -7  -3  12 4532.17 587.705   3
   7  -3 -12 3477.69 542.801   2
   7   3 -12 4051.60 542.212   1
  -7  -3  12 4268.56 534.815   2
  -7  -3  11 578.491 257.643   3
   7  -3 -11 402.448 242.047   2
  -7  -3  11 698.167 269.154   2
  -7   3  11 842.418 352.914   2
  -7  -3  10 40971.9 1724.68   3
  -7   3  10 40971.8 1668.27   2
   7  -3 -10 38694.8 1633.83   2
  -7  -3  10 42528.7 1529.19   2
  -7  -3   9 2293.53 463.743   3
   7  -3  -9 2537.26 449.410   2
  -7  -3   9 2805.86 404.415   2
   7   3  -9 2010.89 343.953   1
  -7   3   9 2627.36 439.593   2
  -7  -3   8 17564.0 1137.94   3
   7   3  -8 16302.2 1088.20   3
  -7  -3   8 16815.6 956.093   2
  -7   3   8 16751.2 1020.07   2
   7   3  -8 16238.4 877.699   1
   7  -3  -8 15962.7 1006.80   2
  -7  -3   7 7075.02 746.388   3
   7   3  -7 6133.80 706.344   3
  -7   3   7 5940.28 600.840   2
   7   3  -7 5908.35 488.634   1
   7  -3  -7 6013.72 609.692   2
   7   3  -6 33037.9 1525.62   3
  -7  -3   6 34448.3 1581.24   3
  -7   3   6 35564.4 1390.80   2
   7   3  -6 35684.5 1089.25   1
   7  -3  -6 32276.8 1303.36   2
  -7  -3   5 6957.18 755.645   3
   7   3  -5 6607.45 734.439   3
  -7   3   5 6715.35 627.040   2
   7   3  -5 5754.32 411.054   1
   7  -3  -5 6057.59 598.148   2
   7   3  -4 66663.0 2219.79   3
   7  -3  -4 71261.8 1850.79   2
   7   3  -3 4303.17 602.879   3
   7   3  -2 101.345 232.109   3
   7   3  -1 4891.68 623.638   3
   7   3   0 3747.59 522.167   3
  -7   3   0 2658.34 342.046   2
   7   3   1 3984.34 568.985   3
  -7  -3  -1 4172.78 529.603   3
  -7   3  -1 4816.46 445.175   2
   7   3   2 4170.59 559.504   3
  -7  -3  -2 4789.58 595.397   3
  -7   3  -2 4980.24 431.846   2
   7   3   3 11098.4 907.561   3
  -7  -3  -3 10660.9 879.890   3
  -7   3  -3 10618.5 624.682   2
   7   3   4 2019.62 410.038   3
  -7  -3  -4 2957.92 522.051   3
  -7   3  -4 2103.88 296.978   2
  -7  -3  -5 181.597 234.810   3
  -7   3  -5 215.323 138.159   2
  -7  -3  -6 6784.31 724.020   3
  -7   3  -6 7059.51 499.952   2
  -7  -3  -7 12218.3 950.564   3
  -7   3  -7 11271.8 638.838   2
   7   3   8 925.861 336.352   3
  -7  -3  -8 935.404 298.821   3
   7   3   9 214.066 240.917   3
  -7  -3  -9 415.249 239.824   3
  -7  -3  -9 987.069 355.618   2
   7   3  10 3466.46 514.192   3
  -7  -3 -10 3453.95 514.337   3
  -7  -3 -10 4236.73 674.822   2
  -7   3 -11 15313.8 734.436   2
  -7  -3 -11 15258.3 1183.35   2
  -7  -3 -11 12925.3 993.302   3
   7   3  11 15062.5 988.831   3
  -7  -3 -12 6724.25 710.807   3
  -7   3 -12 6773.77 500.021   2
  -7  -3 -12 7338.00 871.673   2
   7   3  12 7045.11 658.506   3
  -7  -3 -13-38.1939 214.137   3
   7   3  13-60.7076 197.860   3
  -7   3 -13 123.244 150.179   2
  -7  -3 -13 171.281 275.998   2
  -7  -3 -14 14995.6 1013.60   3
  -7  -3 -14 16517.0 1329.08   2
  -7   3 -14 15088.4 748.870   2
   7   3  14 14814.9 943.835   3
  -7  -3 -15 2002.06 502.731   2
  -7  -3 -15 2083.55 403.193   3
   7  -3  15 2028.99 440.066   3
   7   3  15 1516.35 338.792   3
  -7   3 -15 1649.63 284.550   2
   7  -3  16 183.261 215.886   3
  -7  -3 -16-230.896 404.681   2
   7   3  16 58.6549 220.748   3
  -7   3 -16 159.663 192.833   2
   7  -3  17-120.799 250.075   3
   7   3  17 88.3474 188.985   3
  -7   3 -17 76.1804 146.449   2
  -7  -3 -17-235.688 434.395   2
   7  -3  18 12093.7 853.893   3
   7   3  18 10981.8 768.867   3
  -7  -3 -18 12308.3 1200.50   2
  -7  -3 -19 716.866 443.679   2
  -7  -3 -20 15031.9 1466.08   2
  -7  -3 -21-400.853 488.522   2
  -7  -3 -22 2750.75 752.227   2
  -7  -3 -23-638.861 545.251   2
   7   4 -25 691.776 439.256   1
   7  -4 -24 1178.54 595.266   2
   7   4 -24-723.396 595.316   1
   7  -4 -24-0.99336 502.901   1
   7  -4 -23 219.421 450.317   2
   7   4 -23-830.874 574.033   1
   7  -4 -22 3576.61 825.225   2
   7   4 -22 2198.59 571.035   1
   7  -4 -22 4084.90 925.980   1
   7   4 -21 612.856 317.576   3
   7  -4 -21 778.737 444.689   2
   7   4 -21-58.4941 467.115   1
   7  -4 -21 1433.33 603.642   1
   7   4 -20 2527.41 462.586   3
   7  -4 -20 2683.39 670.702   2
   7   4 -20 2027.70 537.391   1
   7   4 -19 584.554 287.592   3
   7   4 -19-352.322 478.196   1
   7  -4 -19 465.410 352.125   2
   7   4 -18 736.352 292.860   3
   7   4 -18 116.417 402.007   1
   7  -4 -18-87.3807 395.597   2
   7   4 -17 4212.11 574.830   3
   7  -4 -17 3985.46 716.256   2
   7   4 -17 3805.86 625.852   1
   7   4 -16 896.049 314.841   3
   7  -4 -16 1007.18 393.155   2
   7   4 -16 208.424 296.917   1
  -7  -4  16 864.376 319.464   2
   7   4 -15 5808.82 682.360   3
   7  -4 -15 6492.26 853.663   2
   7   4 -15 5030.10 682.551   1
  -7  -4  15 6650.77 674.437   2
  -7  -4  14 1323.63 337.433   3
   7   4 -14 1825.74 421.556   3
  -7  -4  14 1313.34 338.099   2
   7  -4 -14 1638.33 477.085   2
   7   4 -14 1575.89 398.725   1
  -7  -4  13 19114.5 1239.26   3
   7   4 -13 16481.3 1142.72   3
   7   4 -13 18492.1 1207.94   1
   7  -4 -13 17764.6 1266.75   2
  -7  -4  13 18733.4 1088.65   2
  -7  -4  12 7245.21 778.659   3
   7   4 -12 6540.05 738.555   3
   7  -4 -12 5483.37 701.426   2
   7   4 -12 8012.59 772.954   1
  -7  -4  12 7218.12 687.725   2
  -7  -4  11 15001.6 1123.32   3
   7   4 -11 15382.2 1111.57   3
   7  -4 -11 14941.7 1123.76   2
  -7  -4  11 16590.5 1030.46   2
   7   4 -10 699.755 376.546   3
  -7  -4  10 701.395 350.772   3
   7  -4 -10 293.744 268.621   2
  -7  -4  10 228.240 217.656   2
  -7  -4   9 63276.7 2281.01   3
   7   4  -9 58593.5 2182.16   3
  -7  -4   9 60903.0 1913.16   2
  -7   4   9 62903.9 2147.61   2
   7  -4  -9 60864.4 2032.74   2
  -7  -4   8 14101.4 1104.31   3
   7   4  -8 12894.7 1049.57   3
  -7   4   8 13375.7 1016.61   2
   7  -4  -8 13021.0 945.549   2
   7   4  -7 1353.12 342.211   3
  -7  -4   7 1283.64 376.502   3
   7  -4  -7 1160.75 313.369   2
  -7   4   7 1360.85 399.810   2
   7   4  -6 1075.37 386.854   3
  -7  -4   6 1120.75 401.345   3
   7  -4  -6 830.800 277.666   2
  -7   4   6 547.191 262.531   2
  -7  -4   5 33343.5 1653.58   3
   7   4  -5 32290.8 1654.73   3
  -7   4   5 35852.5 1463.29   2
   7  -4  -5 32326.5 1338.66   2
   7   4  -4 1150.93 436.281   3
  -7  -4   4 603.988 342.907   3
   7  -4  -4 323.797 268.800   2
  -7   4   4 382.979 251.113   2
  -7  -4   3 41747.9 1852.48   3
   7   4  -3 39759.1 1850.69   3
   7  -4  -3 39755.9 1369.44   2
   7   4  -2 303.987 296.530   3
  -7  -4   2 422.741 298.540   3
   7  -4  -2 522.231 201.475   2
   7   4  -1 207.456 280.060   3
  -7  -4   1 94.1940 275.250   3
   7   4   0 3775.08 590.101   3
  -7  -4   0 3784.40 581.076   3
  -7  -4  -1 17358.7 1191.21   3
   7   4   1 18262.9 1238.94   3
  -7   4  -1 17481.0 865.215   2
   7   4   2 746.221 334.659   3
  -7  -4  -2 875.940 343.508   3
  -7   4  -2 580.347 197.417   2
   7   4   3 2349.82 485.346   3
  -7  -4  -3 3126.24 538.605   3
  -7   4  -3 2644.22 332.568   2
  -7  -4  -4 5804.23 721.151   3
   7   4   4 7547.62 788.506   3
  -7   4  -4 7281.88 516.401   2
   7   4   5-232.856 288.724   3
  -7  -4  -5 98.3274 218.854   3
  -7   4  -5 162.576 132.972   2
   7   4   6 25.2805 218.492   3
  -7  -4  -6 331.848 215.182   3
  -7   4  -6 498.424 158.822   2
   7   4   7 50.6561 249.669   3
  -7  -4  -7 434.629 322.948   3
  -7   4  -7 398.871 171.889   2
  -7  -4  -8 17945.9 1209.92   3
   7   4   8 19344.9 1209.28   3
  -7  -4  -8 20916.4 1365.26   2
  -7   4  -8 17842.6 722.866   2
  -7  -4  -9 397.745 329.478   2
   7   4   9 186.403 239.840   3
  -7  -4  -9 159.844 214.596   3
  -7   4  -9 180.749 128.153   2
  -7   4 -10 2613.18 266.826   2
  -7  -4 -10 2783.02 582.586   2
  -7  -4 -10 2308.46 436.925   3
   7   4  10 2401.97 475.981   3
  -7   4 -10 2632.30 282.476   2
  -7  -4 -11-217.556 266.748   3
  -7  -4 -11-174.225 359.093   2
   7   4  11 215.597 277.389   3
  -7   4 -11-253.767 130.352   2
  -7   4 -11 110.453 127.063   2
  -7  -4 -12 873.396 330.804   3
   7   4  12 710.427 272.654   3
  -7  -4 -12 895.208 386.065   2
  -7   4 -12 482.526 115.674   2
  -7   4 -12 1065.48 190.282   2
   7   4  13 6380.69 681.098   3
  -7  -4 -13 6889.73 747.143   3
  -7  -4 -13 7093.78 899.467   2
  -7   4 -13 5911.90 372.295   2
  -7  -4 -14 400.986 310.204   3
   7   4  14 625.367 230.528   3
  -7  -4 -14 945.870 430.171   2
  -7   4 -14 626.571 156.087   2
   7   4  15 10477.7 863.733   3
  -7  -4 -15 9101.93 1027.80   2
   7   4  16 1927.68 389.438   3
  -7  -4 -16 1985.78 530.145   2
   7   4  17 4577.75 532.956   3
  -7  -4 -17 4370.76 799.033   2
   7   4  18 1831.56 386.135   3
  -7  -4 -18 2877.52 696.947   2
  -7  -4 -19 13910.7 1435.78   2
  -7  -4 -20 516.596 502.334   2
  -7  -4 -21 111.408 588.954   2
   7  -5 -22 2058.98 621.042   2
   7   5 -21 5337.54 707.976   3
   7  -5 -21 6198.53 1017.82   2
   7   5 -20 651.098 297.493   3
   7  -5 -20 623.230 447.394   2
   7   5 -19 2870.36 510.285   3
   7  -5 -19 2958.09 652.854   2
   7   5 -18 627.582 333.843   3
   7  -5 -18 212.354 377.706   2
   7   5 -17 456.408 294.026   3
   7  -5 -17 256.043 333.547   2
   7   5 -16 114.742 264.033   3
   7  -5 -16 246.670 348.794   2
   7   5 -15 6889.76 821.715   3
  -7  -5  15 7099.07 715.056   2
   7  -5 -15 7136.47 916.009   2
   7   5 -14 3414.44 599.034   3
  -7  -5  14 3784.88 545.186   2
   7  -5 -14 3486.77 655.175   2
   7   5 -13 2934.55 553.931   3
  -7  -5  13 3266.62 522.907   2
   7  -5 -13 2662.29 568.283   2
   7   5 -12 9089.32 937.723   3
   7  -5 -12 8774.40 888.532   2
  -7  -5  12 9915.20 825.194   2
   7   5 -11 9.43550 261.012   3
   7  -5 -11-285.013 372.738   2
  -7  -5  11-347.789 249.389   2
   7   5 -10 3804.37 644.383   3
   7  -5 -10 3926.31 592.237   2
  -7  -5  10 4546.39 572.363   2
   7   5  -9 1360.16 448.989   3
   7  -5  -9 1501.57 421.483   2
   7   5  -8 24115.6 1518.72   3
   7  -5  -8 24777.8 1316.84   2
   7   5  -7 7.17818 359.269   3
   7  -5  -7-150.451 231.841   2
  -7   5   7-5.79262 271.491   2
   7   5  -6 2713.96 545.755   3
   7  -5  -6 2726.83 431.332   2
  -7   5   6 3313.50 534.836   2
   7   5  -5 467.606 286.854   3
   7  -5  -5 419.929 243.432   2
  -7   5   5 687.993 296.818   2
   7   5  -4 9130.57 950.024   3
  -7   5   4 9613.67 835.517   2
   7  -5  -4 9267.57 733.507   2
   7   5  -3 2443.48 573.544   3
   7  -5  -3 1841.79 325.016   2
  -7   5   3 2283.89 401.905   2
   7   5  -2 7693.37 874.048   3
   7  -5  -2 6138.35 571.118   2
   7   5  -1 3696.39 616.840   3
   7   5   0 8918.44 974.489   3
   7   5   1 34739.2 1865.30   3
  -7   5  -1 26474.3 1148.00   2
   7   5   2 18190.8 1325.16   3
  -7   5  -2 16021.6 869.368   2
   7   5   3 60661.6 2449.93   3
  -7   5  -3 58302.9 1562.79   2
   7   5   4-144.231 305.124   3
  -7   5  -4 43.9707 170.737   2
   7   5   5 4745.65 686.436   3
  -7   5  -5 5597.57 437.229   2
   7   5   6 867.593 406.764   3
  -7  -5  -6 298.685 446.872   2
  -7   5  -6 60.8656 99.2767   2
   7   5   7 49794.7 2175.59   3
  -7  -5  -7 54058.2 2281.51   2
  -7   5  -7 49233.8 1069.94   2
  -7  -5  -8 4001.31 722.012   2
  -7   5  -8 4010.51 271.977   2
   7   5   8 4713.96 711.517   3
   7   5   9 13621.4 1094.05   3
  -7  -5  -9 15072.0 1303.14   2
  -7  -5 -10 1135.66 479.853   2
   7   5  10 1188.48 413.174   3
  -7  -5 -11 1649.52 404.123   2
   7   5  11 2355.67 507.399   3
  -7  -5 -12 1951.27 562.600   2
   7   5  12 2053.19 495.401   3
   7   5  13 14749.8 1105.10   3
  -7  -5 -13 15752.6 1411.77   2
  -7  -5 -14 820.559 431.380   2
   7   5  14 1104.06 372.061   3
   7   5  15-222.435 292.064   3
  -7  -5 -15-587.205 506.087   2
   7   5  16 779.998 358.778   3
  -7  -5 -16 276.871 355.639   2
   7   5  17 633.687 302.726   3
  -7  -5 -17 1404.92 599.151   2
  -7  -5 -18 5403.56 966.773   2
  -7  -5 -19 1256.15 605.852   2
   7   6 -20 5974.34 850.778   3
   7  -6 -20 6879.54 1054.28   2
   7   6 -19 491.931 411.748   3
   7  -6 -19-670.013 433.321   2
   7   6 -18 98.5912 294.343   3
   7  -6 -18 537.847 441.791   2
   7   6 -17 1362.87 481.647   3
   7  -6 -17 418.758 397.646   2
   7   6 -16 7829.00 931.843   3
   7  -6 -16 8778.76 1116.26   2
   7   6 -15 413.512 303.536   3
   7  -6 -15 218.664 325.297   2
   7   6 -14 5226.76 792.092   3
   7  -6 -14 6050.15 888.160   2
   7   6 -13-84.3020 301.832   3
   7  -6 -13-11.8900 280.510   2
   7   6 -12 699.483 408.848   3
  -7  -6  12 239.386 219.306   2
  -7  -6  12-269.540 238.842   1
   7  -6 -12-34.2109 276.375   2
   7   6 -11 4040.19 716.088   3
   7  -6 -11 3842.80 618.119   2
  -7  -6  11 3401.82 514.466   2
  -7  -6  11 3697.49 561.825   1
   7   6 -10 2120.20 526.275   3
   7  -6 -10 1747.34 385.259   2
  -7  -6  10 2243.19 428.217   2
  -7  -6  10 2592.60 483.568   1
   7   6  -9 248.883 399.907   3
   7  -6  -9 148.746 263.528   2
  -7  -6   9 581.212 264.759   1
   7   6  -8 56.2016 295.406   3
   7  -6  -8 87.8088 283.827   2
  -7  -6   8 279.076 202.013   1
   7   6  -7 4062.36 705.260   3
   7  -6  -7 3900.69 545.211   2
  -7  -6   7 4017.61 477.036   1
   7   6  -6-472.723 352.269   3
   7  -6  -6-294.315 310.319   2
  -7  -6   6-63.3252 136.614   1
  -7   6   6-246.122 285.924   2
   7   6  -5 1778.16 560.200   3
   7  -6  -5 1262.41 321.564   2
  -7   6   5 1228.12 388.101   2
  -7  -6   5 1000.18 241.768   1
   7   6  -4 17501.2 1428.67   3
  -7   6   4 16514.7 1157.33   2
   7  -6  -4 17538.0 1031.11   2
   7   6  -3 918.945 422.495   3
   7  -6  -3 1409.12 324.757   2
  -7   6   3 1008.44 329.366   2
   7   6  -2 3675.77 673.828   3
  -7   6   2 2270.66 424.202   2
   7  -6  -2 3690.95 466.895   2
   7   6  -1 3459.09 648.452   3
  -7   6   1 2313.33 434.051   2
   7  -6  -1 3147.66 420.028   2
   7   6   0 28677.5 1827.27   3
   7   6   1 3538.58 769.306   3
  -7   6  -2 53427.4 1618.50   2
   7   6   2 54367.3 2436.05   3
  -7  -6  -3 451.430 401.847   2
   7   6   3 797.435 479.026   3
  -7   6  -3 450.704 247.280   2
   7   6   4 2228.95 529.154   3
  -7  -6  -4 2629.54 620.758   2
  -7   6  -4 2959.82 349.457   2
   7   6   5 16579.9 1389.03   3
  -7  -6  -5 16467.9 1303.89   2
  -7   6  -5 15963.8 644.166   2
   7   6   6 23231.1 1639.49   3
  -7  -6  -6 24794.3 1567.16   2
   7   6   7 7876.03 989.951   3
  -7  -6  -7 8237.01 994.437   2
   7   6   8 32948.4 1874.38   3
  -7  -6  -8 31879.0 1937.07   2
  -7  -6  -9 1717.55 538.116   2
   7   6   9 1950.92 562.175   3
  -7  -6 -10 3747.10 708.360   2
   7   6  10 4611.11 804.763   3
  -7  -6 -11 164.413 413.259   2
   7   6  11 789.604 453.943   3
   7   6  12 20891.5 1500.30   3
  -7  -6 -12 22418.4 1711.07   2
   7   6  13 221.177 340.294   3
  -7  -6 -13 150.646 359.976   2
   7   6  14 238.481 272.072   3
  -7  -6 -14 121.696 385.065   2
   7   6  15 780.691 358.577   3
  -7  -6 -15 234.795 380.349   2
   7   6  16 526.187 286.542   3
  -7  -6 -16 381.213 412.907   2
   7  -7 -18-33.3804 404.582   2
   7   7 -17 650.749 335.558   3
   7  -7 -17 1413.44 527.233   2
   7   7 -16 2329.45 563.475   3
   7  -7 -16 3150.83 739.021   2
   7   7 -15 13408.3 1295.54   3
   7  -7 -15 15468.8 1473.01   2
   7   7 -14 3847.64 772.013   3
   7  -7 -14 4873.83 842.469   2
   7   7 -13-4.95602 321.127   3
   7  -7 -13 369.887 373.024   2
   7   7 -12 180.835 304.399   3
   7  -7 -12 374.137 401.392   2
   7   7 -11 5416.93 863.055   3
   7  -7 -11 5232.14 752.876   2
   7   7 -10 5049.43 866.316   3
   7  -7 -10 5010.66 734.495   2
   7   7  -9 1134.50 421.010   3
   7  -7  -9 930.387 356.991   2
   7   7  -8 13435.6 1309.28   3
   7  -7  -8 12321.8 1040.86   2
   7   7  -7 701.418 451.455   3
   7  -7  -7 487.461 307.411   2
   7   7  -6-752.277 452.385   3
   7  -7  -6-231.603 295.958   2
   7   7  -5-251.643 395.370   3
   7  -7  -5 278.329 246.318   2
   7   7  -4 6077.80 969.648   3
   7  -7  -4 6576.52 662.800   2
   7   7  -3 4762.02 860.353   3
  -7   7   3 3859.94 544.750   2
   7  -7  -3 4864.47 576.165   2
   7   7  -2 578.561 530.361   3
  -7   7   2 232.796 244.541   2
   7  -7  -2 165.303 221.866   2
   7   7  -1-4.68754 464.543   3
  -7   7   1-360.297 280.184   2
   7  -7  -1 186.326 164.233   2
  -7  -7   0 47.9782 309.503   2
   7   7   0 347.100 417.253   3
   7   7   1 9944.29 1163.26   3
  -7  -7  -1 9063.78 979.194   2
  -7  -7  -2-46.4299 355.366   2
   7   7   2 1125.61 598.152   3
  -7  -7  -3 5721.94 790.001   2
   7   7   3 6430.80 999.553   3
  -7  -7  -4 3429.28 725.100   2
   7   7   4 4167.11 795.783   3
  -7  -7  -5 675.406 421.199   2
   7   7   5 1565.34 553.625   3
  -7  -7  -6 1238.25 457.733   2
   7   7   6 789.519 486.191   3
  -7  -7  -7 8044.13 979.128   2
   7   7   7 7647.48 1048.49   3
   7   7   8 1066.49 521.194   3
  -7  -7  -8 595.022 343.292   2
   7   7   9 2890.70 655.215   3
  -7  -7  -9 4141.16 745.587   2
   7   7  10-163.048 376.837   3
  -7  -7 -10 158.457 344.390   2
   7   7  11 93.0849 353.306   3
  -7  -7 -11 237.991 363.903   2
   7   7  12 10311.0 1177.77   3
  -7  -7 -12 11335.3 1320.85   2
   7   7  13 4349.52 822.358   3
  -7  -7 -13 5013.19 895.985   2
  -7  -7 -14 417.586 540.129   2
   7  -8 -16 1363.51 571.463   2
   7  -8 -15 2552.71 699.659   2
   7  -8 -14 4106.82 875.828   2
   7   8 -13 1693.65 558.585   3
   7  -8 -13 944.454 515.508   2
   7   8 -12-238.304 437.273   3
   7  -8 -12-487.912 409.764   2
   7   8 -11 4458.87 933.417   3
   7  -8 -11 6127.15 904.279   2
   7   8 -10 664.774 544.924   3
   7  -8 -10 1013.64 452.859   2
   7   8  -9 8925.83 1167.70   3
   7  -8  -9 8475.37 974.623   2
   7   8  -8 61.8949 412.233   3
   7  -8  -8-514.939 337.011   2
   7   8  -7-239.033 439.137   3
   7  -8  -7 185.450 261.658   2
   7   8  -6 139.487 447.022   3
   7  -8  -6 612.461 279.788   2
   7   8  -5 7984.26 1184.89   3
  -7  -8   5 5750.05 737.800   2
   7  -8  -5 6788.57 738.894   2
   7   8  -4 1032.33 674.695   3
  -7  -8   4 396.394 333.795   2
   7  -8  -4 895.828 348.200   2
  -7  -8   3 15195.2 1204.60   2
   7  -8  -3 17311.7 1076.83   2
  -7  -8   2 430.063 402.730   2
   7  -8  -2 170.022 237.684   2
   7   8  -1 638.781 533.773   3
  -7  -8   1 393.970 327.809   2
   7  -8  -1-36.3801 235.233   2
   7   8   0 3297.85 866.560   3
  -7  -8   0 2696.98 618.917   2
  -7  -8  -1 10368.2 1132.89   2
   7   8   1 11300.2 1429.50   3
   7   8   2 1095.72 554.113   3
  -7  -8  -2 22.6005 281.775   2
   7   8   3 559.407 559.322   3
  -7  -8  -3 439.950 364.629   2
  -7  -8  -4 1064.19 558.484   2
   7   8   4 1008.26 592.753   3
   7   8   5 3598.51 852.075   3
  -7  -8  -5 1887.30 563.679   2
   7   8   6 484.560 449.961   3
  -7  -8  -6-488.800 493.701   2
   7   8   7 2773.18 747.305   3
  -7  -8  -7 1657.97 542.464   2
  -7  -8  -8 510.823 391.551   2
   7   8   8 908.388 620.081   3
  -7  -8  -9 2706.17 633.714   2
   7   8   9 2824.77 695.818   3
  -7  -8 -10 825.808 540.372   2
   7  -9 -13-437.941 533.553   2
   7  -9 -12-340.566 482.535   2
   7  -9 -11-575.758 480.198   2
   7  -9 -10 3959.86 722.038   2
   7  -9  -9 2223.41 573.424   2
   7  -9  -8 4499.50 729.251   2
   7  -9  -7-277.808 284.872   2
  -7  -9   5 639.922 382.580   2
  -7  -9   4 6449.35 870.388   2
  -7  -9   3 48.8594 320.232   2
  -7  -9   2 1170.59 492.089   2
  -7  -9   1-169.790 333.493   2
  -7  -9   0 838.166 465.005   2
  -7  -9  -1 197.293 343.150   2
  -7  -9  -2 1852.75 534.639   2
  -7  -9  -3-474.014 527.665   2
  -7  -9  -4-210.347 411.999   2
  -7  -9  -5 2592.27 706.629   2
  -7  -9  -6-75.2713 403.316   2
  -7  -9  -7 75.6698 393.594   2
   8   0 -28-647.428 448.541   2
   8   0 -27 434.003 489.893   2
   8   0 -26 4257.99 874.235   1
   8   0 -26 4645.89 896.529   2
   8   0 -25-298.454 515.805   1
   8   0 -25-709.664 451.992   2
   8   0 -24 325.583 393.171   1
   8   0 -24-197.374 416.506   2
   8   0 -23-496.698 409.303   2
   8   0 -23 41.9719 366.204   1
   8   0 -22 7575.32 653.439   3
   8   0 -22 8002.83 1046.54   1
   8   0 -22 8279.94 1018.88   2
   8   0 -21-164.015 184.505   3
   8   0 -21 64.0576 275.540   2
   8   0 -21-301.287 431.993   1
   8   0 -20 375.902 255.891   3
   8   0 -20-58.5317 350.802   2
   8   0 -19 233.788 187.922   3
   8   0 -19 373.185 356.701   2
   8   0 -19-536.613 391.650   1
   8   0 -18 29782.4 1322.29   3
   8   0 -18 30655.0 1750.19   1
   8   0 -18 31031.6 1743.42   2
   8   0 -17 263.178 252.482   3
   8   0 -17 736.250 406.815   2
   8   0 -17 161.670 359.339   1
   8   0 -16 15584.6 992.476   3
   8   0 -16 16706.0 1212.31   1
   8   0 -16 15615.4 1200.54   2
   8   0 -15-47.3981 195.437   3
   8   0 -15-131.941 261.012   2
   8   0 -15 213.396 375.605   1
   8   0 -14 7963.09 734.424   3
   8   0 -14 6452.04 755.803   2
   8   0 -14 8678.83 857.734   1
   8   0 -13 333.894 277.783   3
   8   0 -13 847.465 365.981   2
   8   0 -13 1030.11 378.058   1
   8   0 -12 78747.0 2295.55   3
  -8   0  12 78988.9 2240.10   2
   8   0 -11 283.351 214.281   3
  -8   0  11 279.181 214.326   2
   8   0 -10 6564.45 691.594   3
  -8   0  10 6552.51 644.390   2
   8   0  -9-119.351 258.343   3
   8   0  -8 22087.4 1258.94   3
   8   0  -7-67.7245 217.755   3
   8   0  -6 22916.9 1284.71   3
   8   0  -5 270.754 223.231   3
   8   0  -4 7538.86 749.177   3
   8   0  -3-211.339 219.435   3
   8   0  -2 2297.93 430.179   3
   8   0  -1 39.7037 213.941   3
   8   0   0 31180.1 1508.96   3
   8   0   1 30.6191 212.460   3
   8   0   2 1671.07 380.711   3
   8   0   3-28.2027 207.201   3
   8   0   4-22.0877 264.757   3
   8   0   5-86.4543 265.667   3
   8   0   6 2255.37 413.020   3
   8   0   7 351.986 289.830   3
   8   0   7-71.4343 117.194   1
   8   0   8 32745.0 1461.19   3
   8   0   8 30794.2 1172.02   1
   8   0   9 501.090 280.182   3
   8   0   9 263.872 201.132   1
   8   0  10 39846.5 1564.08   3
   8   0  10 36550.8 1382.64   1
   8   0  11 43.0429 196.451   3
   8   0  11-457.127 289.854   1
   8   0  12 425.956 237.422   3
  -8   0 -12 517.779 335.440   2
   8   0  12 335.160 237.029   1
  -8   0 -13-101.357 242.802   2
   8   0  13-29.0113 181.903   3
   8   0  13-196.111 217.463   1
   8   0  14 6676.82 616.779   3
  -8   0 -14 8049.03 837.576   2
   8   0  14 6319.23 712.299   1
   8   0  15 114.508 176.386   3
  -8   0 -15-212.758 257.010   2
   8   0  16 19578.8 993.447   3
  -8   0 -16 20000.4 1330.68   2
   8   0  17 47.3079 158.516   3
  -8   0 -17-179.462 243.461   2
   8   0  18 1762.06 340.903   3
  -8   0 -18 1344.22 415.183   2
  -8   0 -19-344.337 308.086   2
  -8   0 -20 8967.13 990.669   2
  -8   0 -21-36.6023 284.248   2
  -8   0 -22 356.470 299.469   2
  -8   0 -23-452.886 442.516   2
   8   1 -28 2279.93 632.934   2
   8  -1 -27-71.5491 496.758   2
   8   1 -27-18.7753 584.019   2
   8  -1 -26 123.779 352.528   2
   8  -1 -26-38.0143 443.564   1
   8   1 -26-324.493 534.949   2
   8   1 -26 256.992 377.783   1
   8  -1 -25 2275.15 644.687   2
   8   1 -25 1560.98 512.584   2
   8  -1 -25 2478.57 635.630   1
   8   1 -25 2087.80 643.119   1
   8  -1 -24 177.524 353.006   2
   8   1 -24 282.981 356.708   2
   8  -1 -24-68.4668 357.248   1
   8   1 -24 1036.23 555.743   1
   8  -1 -23 1111.34 526.388   2
   8   1 -23 700.914 337.553   2
   8  -1 -23 896.106 493.768   1
   8   1 -23 1906.33 621.480   1
   8  -1 -22 376.643 241.137   3
   8  -1 -22-312.834 391.354   1
   8   1 -22-524.143 319.766   1
   8  -1 -22 425.905 364.229   2
   8   1 -22 177.078 339.303   2
   8  -1 -21 641.975 251.165   3
   8   1 -21 367.229 324.596   1
   8  -1 -21 1033.68 435.873   2
   8  -1 -21 1018.60 427.365   1
   8   1 -21 638.590 373.355   2
   8   1 -20 136.896 184.355   3
   8  -1 -20-104.141 207.330   3
   8  -1 -20 449.593 318.082   2
   8  -1 -20 515.652 482.908   1
   8  -1 -19 4491.08 567.183   3
   8   1 -19 4849.70 536.747   3
   8  -1 -19 4541.95 732.624   2
   8   1 -19 4477.02 702.271   1
   8  -1 -19 4284.44 719.908   1
   8  -1 -18 49.4758 218.673   3
   8   1 -18 786.914 312.042   3
   8  -1 -18 575.311 423.213   2
   8   1 -18 311.173 320.278   1
   8  -1 -18 942.298 474.319   1
   8  -1 -17 23174.5 1227.86   3
   8   1 -17 23878.6 1193.79   3
   8   1 -17 23685.4 1537.00   1
   8  -1 -17 24009.7 1537.57   2
   8  -1 -17 25801.6 1572.13   1
   8  -1 -16 3031.30 512.284   3
   8   1 -16 2732.87 455.925   3
   8  -1 -16 2888.57 605.734   2
   8   1 -16 2824.57 546.689   1
   8  -1 -16 4350.96 680.550   1
   8  -1 -15 421.677 272.894   3
   8   1 -15 91.7597 204.875   3
   8  -1 -15 542.216 268.187   2
   8   1 -15 539.028 257.442   1
   8  -1 -14-127.582 215.347   3
   8   1 -14-357.467 269.387   3
   8   1 -14-106.229 242.621   1
   8   1 -13 19189.9 1118.98   3
   8  -1 -13 19663.4 1206.55   3
  -8  -1  13 19688.1 1142.81   2
   8   1 -13 20189.6 1237.72   1
   8  -1 -13 20248.3 1234.35   2
   8  -1 -12 271.713 251.505   3
   8   1 -12-137.250 223.227   3
   8  -1 -12 246.928 252.095   2
  -8   1  12 442.231 235.459   2
   8   1 -12 685.281 313.590   1
  -8  -1  12 297.929 237.063   2
   8  -1 -11 8410.48 815.766   3
   8   1 -11 7690.05 726.549   3
  -8   1  11 7228.82 687.545   2
  -8  -1  11 7234.80 679.814   2
   8   1 -11 8424.72 745.043   1
   8  -1 -11 6508.64 699.525   2
   8  -1 -10 59.3347 277.990   3
   8   1 -10 164.953 204.987   3
  -8  -1  10 100.895 146.931   2
   8  -1 -10 226.453 249.540   2
  -8   1  10 21.2151 155.155   2
   8  -1  -9 509.289 372.574   3
   8   1  -9 638.453 259.155   3
  -8  -1   9 655.846 253.266   2
  -8   1   9 752.539 262.331   2
   8  -1  -8 12073.4 1007.25   3
   8   1  -8 11036.6 898.338   3
  -8  -1   8 11323.9 950.031   3
  -8  -1   8 11232.9 775.804   2
   8  -1  -7 37324.5 1737.90   3
   8   1  -7 33552.0 1545.48   3
  -8  -1   7 35536.8 1672.20   3
  -8  -1   6 35226.4 1665.43   3
   8  -1  -6 36521.9 1730.62   3
   8   1  -6 35140.7 1602.21   3
   8  -1  -5 5193.39 687.099   3
   8   1  -5 4866.69 617.742   3
  -8   1   5 5098.77 517.807   2
   8  -1  -4 1317.87 451.169   3
   8   1  -4 1445.46 401.598   3
  -8   1   4 859.514 230.517   2
   8  -1  -3 38515.1 1775.04   3
   8   1  -3 34879.6 1607.93   3
  -8   1   3 39386.4 1350.12   2
   8  -1  -2 111993. 2997.52   3
  -8   1   2 108991. 2216.64   2
   8  -1  -1 12093.9 1040.07   3
   8   1  -1 10124.8 906.897   3
   8   1   0 36468.6 1632.36   3
   8  -1   0 39186.7 1762.28   3
   8  -1   1 163.418 297.556   3
  -8  -1  -1 227.373 234.990   3
   8   1   1-63.3612 202.307   3
   8  -1   2 9518.93 889.388   3
   8   1   2 7784.83 743.758   3
  -8  -1  -2 9421.53 844.058   3
  -8  -1  -3 2387.55 460.597   3
   8  -1   3 2797.75 554.950   3
   8   1   3 2689.22 523.149   3
   8  -1   4 93661.4 2675.79   3
   8   1   4 90115.5 2479.87   3
   8  -1   5 2760.23 542.474   3
   8   1   5 1894.84 456.086   3
   8   1   5 2168.61 261.937   1
   8  -1   6 808.462 381.622   3
   8   1   6 726.649 274.103   3
   8   1   6 531.203 150.514   1
   8  -1   7 525.776 302.715   3
   8   1   7 320.819 233.519   3
   8   1   7 278.840 140.476   1
   8  -1   8 11856.9 953.671   3
   8   1   8 10887.2 857.840   3
   8  -1   8 12788.0 822.289   1
   8   1   8 10366.6 657.371   1
   8  -1   9 30449.4 1437.97   3
   8   1   9 29309.7 1363.75   3
   8  -1   9 28749.5 1249.86   1
   8   1   9 26747.6 1120.43   1
   8  -1  10 4405.70 574.832   3
   8   1  10 4830.38 562.847   3
   8  -1  10 4365.81 526.169   1
   8   1  10 4099.38 491.238   1
   8  -1  11 62801.7 2000.15   3
   8   1  11 63023.1 1921.46   3
   8  -1  11 62796.3 1955.33   1
   8   1  11 62333.3 1944.25   1
   8  -1  12 642.446 348.208   3
  -8   1 -12 254.044 283.552   2
   8   1  12 304.378 219.225   3
  -8  -1 -12 178.893 302.333   2
   8  -1  12 272.548 219.827   1
   8   1  12 192.688 218.835   1
  -8   1 -13 13.4249 199.061   2
  -8  -1 -13-35.8356 258.982   2
   8  -1  13 279.076 254.213   3
   8   1  13-145.718 217.742   3
   8   1  13-214.035 239.859   1
   8  -1  14 374.297 195.808   3
  -8   1 -14 851.939 280.871   2
  -8  -1 -14 658.376 370.205   2
   8   1  14 639.408 267.198   3
   8   1  14 459.180 268.428   1
   8  -1  15 20315.9 1069.47   3
  -8  -1 -15 20960.4 1437.09   2
  -8   1 -15 20325.1 1219.18   2
   8   1  15 17767.6 1005.22   3
   8   1  15 19537.4 1277.31   1
  -8   1 -16-59.6304 218.647   2
   8   1  16 178.125 217.735   3
  -8  -1 -16-258.332 288.756   2
   8  -1  16-142.059 206.772   3
  -8  -1 -17 3360.78 621.292   2
  -8   1 -17 3137.04 488.431   2
   8  -1  17 3116.92 408.143   3
   8   1  17 3876.43 499.026   3
   8   1  18 33.6077 207.465   3
   8  -1  18-107.011 177.806   3
  -8  -1 -18 365.274 319.520   2
  -8   1 -18-260.522 258.019   2
  -8  -1 -19-130.483 360.306   2
  -8   1 -19-137.902 249.472   2
  -8  -1 -20 1461.83 526.341   2
  -8   1 -20 856.563 361.994   2
  -8  -1 -21 1486.12 562.387   2
  -8   1 -21 2040.72 427.470   2
  -8  -1 -22-193.453 371.599   2
  -8  -1 -23 78.3600 415.782   2
  -8  -1 -24-41.5492 370.894   2
   8  -2 -26 2539.78 697.287   2
   8   2 -26 2144.71 767.721   1
   8  -2 -25 1359.35 540.167   2
   8   2 -25 830.290 509.050   1
   8  -2 -25-476.310 605.790   1
   8  -2 -24 1218.26 580.495   1
   8  -2 -24 1750.89 618.011   2
   8   2 -24 1583.24 648.000   1
   8  -2 -23 2339.33 649.507   2
   8  -2 -23 1433.23 574.161   1
   8   2 -23 2899.18 710.433   1
   8   2 -22 1059.19 286.849   3
   8  -2 -22 915.896 286.572   3
   8  -2 -22 956.851 405.402   2
   8   2 -22 1570.66 537.612   1
   8  -2 -22 1957.67 594.255   1
   8   2 -21 352.757 179.074   3
   8  -2 -21 759.249 296.232   3
   8  -2 -21 1458.27 577.505   1
   8  -2 -21 630.825 338.002   2
   8   2 -21 1465.44 515.322   1
   8   2 -20 1664.50 356.122   3
   8  -2 -20 2536.53 487.908   3
   8  -2 -20 2163.56 549.903   2
   8   2 -20 3418.86 703.668   1
   8  -2 -20 2773.95 764.531   1
   8  -2 -19 9846.99 846.635   3
   8   2 -19 8687.18 767.493   3
   8   2 -19 9832.68 1083.79   1
   8  -2 -19 7185.78 927.585   2
   8  -2 -19 10759.0 1188.26   1
   8  -2 -18 42.6558 212.872   3
   8   2 -18 310.661 275.728   3
   8  -2 -18-35.7808 280.340   2
   8   2 -17 4894.27 579.958   3
   8  -2 -17 4969.60 658.242   3
   8  -2 -17 3796.70 694.975   2
   8   2 -17 5280.20 757.074   1
   8   2 -16 71.1852 228.881   3
   8  -2 -16 46.9053 270.745   3
   8   2 -16-344.846 339.967   1
   8  -2 -16-282.396 310.372   2
   8   2 -15 254.399 222.835   3
  -8  -2  15 156.778 222.144   3
   8  -2 -15 552.213 269.875   3
   8   2 -15-144.198 319.114   1
   8  -2 -15 361.664 264.964   2
   8   2 -14-244.332 302.363   3
  -8  -2  14-231.460 306.585   3
   8  -2 -14 13.2268 240.022   3
   8   2 -14-391.260 360.335   1
   8  -2 -14 89.5039 228.129   2
  -8  -2  13-144.815 229.974   3
   8  -2 -13 258.381 292.988   3
   8   2 -13 90.1559 216.927   3
   8  -2 -13 105.056 292.304   2
   8   2 -13 138.999 285.343   1
  -8  -2  13 88.1484 181.824   2
   8  -2 -12 13536.7 1089.65   3
  -8  -2  12 15604.6 1153.13   3
   8   2 -12 14048.8 1001.95   3
  -8  -2  12 16151.3 1032.55   2
   8   2 -12 15178.2 1049.68   1
   8  -2 -12 15092.7 1082.41   2
  -8  -2  11 6661.64 778.703   3
   8   2 -11 7102.29 723.281   3
  -8  -2  11 6858.46 677.511   2
   8  -2 -11 6340.38 712.960   2
  -8  -2  10 17537.5 1181.82   3
   8   2 -10 18420.3 1149.57   3
  -8   2  10 18939.1 1099.17   2
  -8  -2  10 18770.4 1048.82   2
   8  -2 -10 17423.7 1088.60   2
  -8  -2   9 6046.34 720.673   3
   8   2  -9 6531.41 718.555   3
  -8   2   9 5982.17 609.378   2
  -8  -2   9 5269.35 564.427   2
   8  -2  -9 6150.17 631.424   2
  -8  -2   8 9625.14 922.945   3
   8   2  -8 9586.48 856.105   3
  -8   2   8 9630.69 765.573   2
   8   2  -8 9890.53 746.134   1
  -8  -2   8 10466.2 765.744   2
   8  -2  -8 10268.6 782.322   2
  -8  -2   7 24847.3 1414.93   3
   8   2  -7 24662.9 1349.14   3
   8  -2  -7 23892.4 1170.60   2
  -8   2   7 24686.8 1188.19   2
   8   2  -7 25869.8 1114.03   1
  -8  -2   7 23300.8 1135.38   2
  -8  -2   6 18936.8 1257.23   3
   8   2  -6 16708.2 1131.80   3
  -8   2   6 17993.1 1003.87   2
   8   2  -6 18608.3 900.660   1
  -8  -2   5 57874.0 2156.10   3
   8   2  -5 56422.7 2055.98   3
  -8   2   5 57495.5 1734.84   2
   8   2  -5 60245.4 1483.28   1
   8   2  -4 1542.52 436.239   3
  -8   2   4 1033.60 277.582   2
   8   2  -4 1170.08 245.388   1
   8   2  -3 10735.9 917.259   3
  -8   2   3 10861.5 734.947   2
   8   2  -3 11652.9 565.307   1
   8   2  -2 21240.3 1283.27   3
   8   2  -1 121625. 3039.69   3
   8   2   0 1330.50 443.225   3
  -8  -2  -1 3173.57 579.523   3
   8   2   1 3302.21 543.820   3
  -8  -2  -2 23455.1 1369.34   3
   8   2   2 23107.7 1310.61   3
   8   2   2 22606.7 509.791   1
   8   2   3 26268.2 1384.54   3
  -8  -2  -3 27206.2 1451.56   3
   8   2   3 23890.2 602.313   1
  -8  -2  -4 1492.92 399.541   3
   8   2   4 1098.32 345.446   3
   8   2   4 1611.53 197.969   1
  -8  -2  -5 20002.5 1267.36   3
   8   2   5 20079.9 1199.96   3
   8   2   5 17975.8 697.749   1
  -8  -2  -6 10442.3 910.236   3
   8   2   6 9587.52 819.258   3
   8   2   6 9949.67 573.680   1
  -8  -2  -7-186.521 214.725   3
   8   2   7-135.053 277.755   3
   8   2   7 138.805 115.043   1
   8  -2   8 3375.60 539.526   3
  -8  -2  -8 3487.62 546.387   3
   8   2   8 3999.37 553.940   3
   8   2   8 3124.23 368.453   1
   8  -2   9 8552.36 815.699   3
   8   2   9 8274.04 778.084   3
  -8  -2  -9 7938.28 801.901   3
   8   2   9 7464.58 603.585   1
  -8  -2 -10 19817.4 1225.61   3
   8  -2  10 19007.6 1189.68   3
   8   2  10 17926.5 1094.62   3
   8   2  10 18642.7 999.133   1
   8   2  11 1827.37 395.479   3
   8  -2  11 247.228 243.323   3
  -8  -2 -11 1516.03 411.557   3
  -8  -2 -11 1740.15 525.612   2
   8   2  11 1690.06 329.763   1
  -8  -2 -12 1793.13 474.502   2
   8   2  12 2027.90 410.182   3
   8  -2  12 1016.26 343.707   3
  -8   2 -12 1723.10 358.254   2
   8   2  12 1686.18 350.381   1
  -8   2 -13 2830.35 411.056   2
   8  -2  13 2295.10 441.474   3
  -8  -2 -13 2837.82 567.643   2
   8   2  13 2633.34 425.944   1
   8   2  14 2419.72 414.000   3
   8  -2  14 1893.31 402.416   3
  -8  -2 -14 2239.75 547.929   2
  -8   2 -14 2022.82 374.382   2
   8  -2  15 4120.37 544.835   3
  -8  -2 -15 4523.87 751.264   2
   8   2  15 3715.92 475.473   3
  -8   2 -15 3843.45 496.744   2
   8  -2  16 7425.74 701.697   3
  -8  -2 -16 8020.54 990.053   2
  -8   2 -16 6024.13 594.706   2
   8   2  16 7023.58 637.057   3
   8   2  17 439.823 281.596   3
   8  -2  17 427.468 275.337   3
  -8  -2 -17-427.562 343.184   2
  -8   2 -17-21.9518 225.156   2
   8   2  18 3050.90 415.477   3
  -8  -2 -18 3421.61 703.376   2
  -8   2 -18 2449.64 457.019   2
  -8  -2 -19 3484.88 723.320   2
  -8   2 -19 3422.77 538.922   2
  -8  -2 -20 137.798 347.455   2
  -8  -2 -21-74.8877 370.749   2
  -8  -2 -22-95.6083 398.444   2
  -8  -2 -23-324.371 414.012   2
   8   3 -25-48.3267 401.204   1
   8  -3 -24 7367.86 1121.17   2
   8   3 -24 8501.30 1143.54   1
   8  -3 -24 9755.91 1314.69   1
   8  -3 -23 2156.28 696.805   1
   8  -3 -23 1174.75 496.755   2
   8   3 -23 1395.59 536.042   1
   8  -3 -22 2751.26 478.101   3
   8   3 -22 2973.02 480.666   3
   8  -3 -22 3289.93 755.576   2
   8   3 -22 4304.45 828.599   1
   8  -3 -22 4100.17 868.503   1
   8  -3 -21 1509.41 407.931   3
   8   3 -21 1230.67 336.541   3
   8  -3 -21 945.177 411.788   2
   8   3 -21 815.776 428.777   1
   8  -3 -20 3097.02 549.794   3
   8   3 -20 2076.61 414.935   3
   8  -3 -20 2088.28 568.500   2
   8   3 -20 2955.03 669.770   1
   8  -3 -19 238.258 247.901   3
   8   3 -19 398.649 286.099   3
   8  -3 -19 581.590 386.653   2
   8  -3 -18 12360.8 1043.40   3
  -8  -3  18 10793.7 968.650   3
   8   3 -18 12912.9 951.224   3
   8   3 -18 12873.3 1211.25   1
   8  -3 -18 13168.9 1235.62   2
  -8  -3  17 4468.28 645.932   3
   8   3 -17 4113.23 569.632   3
   8  -3 -17 5119.12 801.386   2
   8   3 -17 4970.68 779.737   1
  -8  -3  16 2166.01 467.405   3
   8   3 -16 2312.38 454.403   3
   8  -3 -16 1971.85 510.297   2
   8   3 -16 2245.57 532.185   1
   8   3 -15 2939.06 498.125   3
  -8  -3  15 2083.48 514.526   3
   8  -3 -15 2348.99 469.005   2
   8   3 -15 2968.06 578.350   1
   8   3 -14 1833.70 420.453   3
  -8  -3  14 1769.47 413.131   3
   8  -3 -14 1833.79 424.412   2
   8   3 -14 1972.65 439.231   1
   8   3 -13 3600.09 556.740   3
  -8  -3  13 4016.96 589.116   3
   8  -3 -13 4288.73 636.227   2
   8   3 -13 4318.16 598.279   1
  -8  -3  13 5244.19 601.382   2
  -8  -3  12 4573.74 655.875   3
  -8  -3  12 4338.99 551.143   2
   8  -3 -12 4038.52 605.169   2
   8   3 -12 4271.19 571.959   1
   8   3 -11 4648.79 620.021   3
  -8  -3  11 4426.68 614.859   3
   8  -3 -11 4774.22 636.886   2
  -8  -3  11 4754.34 567.703   2
  -8  -3  10 971.779 322.090   3
   8   3 -10 1136.92 387.262   3
   8  -3 -10 1259.25 320.698   2
  -8  -3  10 969.752 318.320   2
  -8  -3   9 5985.67 707.204   3
   8   3  -9 6402.96 750.250   3
  -8   3   9 6639.73 688.456   2
   8   3  -9 4041.67 481.427   1
   8  -3  -9 5358.79 643.508   2
  -8  -3   9 6587.38 639.429   2
   8   3  -8 3322.17 522.470   3
  -8  -3   8 4129.82 604.098   3
   8  -3  -8 3746.31 531.291   2
  -8  -3   8 3805.89 481.221   2
   8   3  -8 3181.18 382.122   1
  -8   3   8 3709.61 528.405   2
   8   3  -7 535.150 313.050   3
  -8  -3   7 264.253 313.807   3
   8  -3  -7 43.2180 206.740   2
   8   3  -7-102.894 177.701   1
  -8   3   7 314.833 248.494   2
  -8  -3   6 24788.9 1449.97   3
   8   3  -6 21925.2 1331.19   3
  -8   3   6 22193.5 1141.91   2
   8   3  -6 24178.7 916.242   1
   8  -3  -6 22817.3 1159.32   2
   8   3  -5 3066.94 571.725   3
  -8  -3   5 3295.53 556.838   3
   8  -3  -5 2332.35 388.641   2
   8   3  -5 2944.69 296.688   1
  -8   3   5 2890.09 427.199   2
   8   3  -4 24.1712 218.504   3
  -8  -3   4 190.301 261.656   3
   8   3  -4 455.631 131.434   1
  -8   3   4 246.352 182.792   2
   8   3  -3 109.015 233.572   3
  -8  -3   3-160.844 231.721   3
  -8   3   3-42.6977 142.961   2
   8   3  -2 2721.60 516.939   3
  -8  -3   2 2713.65 509.241   3
  -8   3   2 3180.46 427.584   2
  -8  -3   1 7211.53 806.346   3
   8   3  -1 6434.31 731.563   3
  -8  -3   0 40018.2 1824.73   3
   8   3   0 38814.7 1764.64   3
   8   3   1 477.344 319.351   3
  -8  -3  -1 645.143 363.376   3
   8   3   2 2433.03 459.216   3
  -8  -3  -2 2367.76 504.736   3
   8   3   3 4914.50 674.612   3
  -8  -3  -3 5095.73 675.815   3
  -8  -3  -4 50388.4 2028.05   3
   8   3   4 50406.5 1985.54   3
   8   3   5 86.9609 352.637   3
  -8  -3  -5 272.645 279.495   3
  -8   3  -5-36.1668 118.975   2
  -8  -3  -6 20259.7 1258.87   3
   8   3   6 20125.1 1276.51   3
  -8   3  -6 16453.7 832.842   2
  -8  -3  -7 1255.46 393.423   3
  -8   3  -7 1180.74 259.165   2
  -8  -3  -8 7273.42 760.711   3
  -8   3  -8 8352.85 605.984   2
   8   3   9 3352.69 541.308   3
  -8  -3  -9 3681.95 579.100   3
   8   3  10 2695.40 490.825   3
  -8  -3 -10 3176.71 543.648   3
  -8  -3 -10 4028.23 706.203   2
   8   3  11 1638.15 399.160   3
  -8  -3 -11 1166.75 385.206   3
  -8  -3 -11 2187.09 536.742   2
  -8   3 -12 402.769 211.300   2
  -8  -3 -12 1011.98 334.330   3
  -8  -3 -12 889.523 384.699   2
   8   3  12 649.997 274.572   3
  -8  -3 -13 1489.68 380.124   3
  -8  -3 -13 1858.37 547.642   2
  -8   3 -13 1747.63 301.039   2
   8   3  13 1386.16 375.885   3
   8  -3  14 665.458 329.341   3
  -8  -3 -14-196.878 287.458   3
   8   3  14 49.8787 214.704   3
  -8   3 -14 97.1389 172.755   2
  -8  -3 -14-153.323 330.098   2
   8  -3  15 265.390 232.196   3
  -8  -3 -15 502.157 384.708   2
   8   3  15 337.439 272.300   3
  -8   3 -15 270.725 164.301   2
  -8  -3 -16-85.1314 330.578   2
   8   3  16 251.423 260.637   3
   8  -3  16 158.660 256.084   3
  -8   3 -16 214.655 202.078   2
   8  -3  17 506.324 269.156   3
  -8  -3 -17 908.203 410.234   2
   8   3  17 1028.90 303.105   3
  -8  -3 -18 453.024 337.878   2
  -8  -3 -19 212.479 354.951   2
  -8  -3 -20 11071.5 1357.03   2
  -8  -3 -21 1730.61 698.087   2
  -8  -3 -22 6544.88 1144.43   2
   8   4 -25-289.729 485.613   1
   8   4 -24 64.7205 395.741   1
   8  -4 -23 4163.80 863.498   2
   8   4 -23 3212.19 748.136   1
   8  -4 -22 378.509 292.393   3
   8  -4 -22-103.418 331.717   2
   8   4 -22-16.3361 343.925   1
   8   4 -21 1084.61 361.993   3
   8  -4 -21 1398.59 416.559   3
   8  -4 -21 1539.33 601.015   2
   8   4 -21 686.373 394.454   1
   8   4 -20 4285.45 618.404   3
   8  -4 -20 4303.74 813.513   2
   8   4 -20 3184.80 680.935   1
   8   4 -19 2972.43 558.171   3
   8  -4 -19 2526.71 645.873   2
   8   4 -19 2593.92 578.869   1
   8   4 -18 5206.34 680.025   3
   8  -4 -18 5855.59 855.391   2
   8   4 -18 4103.18 700.381   1
   8   4 -17 3626.61 597.166   3
   8  -4 -17 3100.53 646.593   2
   8   4 -17 1817.57 432.747   1
   8   4 -16 183.177 260.913   3
   8  -4 -16 630.249 352.666   2
   8   4 -16-230.502 345.224   1
   8   4 -15-214.302 354.143   3
   8  -4 -15 447.299 275.766   2
   8   4 -15-30.5686 287.267   1
   8   4 -14 588.215 280.065   3
   8  -4 -14 84.6653 341.245   2
   8   4 -14 293.589 211.871   1
   8   4 -13-399.817 324.943   3
   8  -4 -13-159.628 318.878   2
   8   4 -13 340.248 312.740   1
   8   4 -12 12968.1 1052.82   3
   8   4 -12 14276.4 1005.57   1
   8  -4 -12 14922.6 1149.73   2
  -8  -4  12 14424.0 1008.65   2
   8   4 -11 1168.75 365.307   3
   8  -4 -11 1356.90 407.319   2
  -8  -4  11 1894.92 394.446   2
   8   4 -10 1501.08 421.315   3
   8  -4 -10 1433.34 414.181   2
  -8  -4  10 1506.46 330.626   2
   8   4  -9 3779.49 623.919   3
   8  -4  -9 3359.04 551.403   2
  -8  -4   9 3866.09 532.235   2
   8   4  -8 23820.1 1475.98   3
  -8   4   8 25192.9 1379.52   2
   8  -4  -8 24882.5 1314.79   2
   8   4  -7 1616.50 499.849   3
   8  -4  -7 1225.23 371.614   2
  -8   4   7 637.668 297.106   2
   8   4  -6 4727.10 714.894   3
  -8   4   6 4175.21 580.851   2
   8  -4  -6 4388.46 539.520   2
   8   4  -5 7776.22 889.841   3
  -8   4   5 6909.38 686.549   2
   8  -4  -5 7108.90 674.607   2
   8   4  -4 5010.54 727.494   3
   8  -4  -4 5139.30 557.599   2
  -8   4   4 4613.00 563.621   2
   8   4  -3 1338.60 422.835   3
  -8   4   3 806.588 268.202   2
   8   4  -2 910.618 397.580   3
  -8   4   2 648.272 239.106   2
   8   4  -1 23479.6 1484.29   3
   8   4   0 4728.69 720.152   3
   8   4   1 21242.5 1417.42   3
   8   4   2 7786.83 860.715   3
   8   4   3 1487.62 435.165   3
  -8   4  -3 743.075 220.293   2
   8   4   4 20390.6 1383.44   3
  -8   4  -4 20799.6 955.109   2
   8   4   5 43313.3 1976.56   3
  -8   4  -5 44349.8 1360.48   2
   8   4   6 25424.2 1508.48   3
  -8   4  -6 25939.3 1028.50   2
   8   4   7 11936.4 1034.08   3
  -8   4  -7 12404.0 698.343   2
   8   4   8 17428.6 1232.34   3
  -8   4  -8 18330.6 834.985   2
   8   4   9 26227.8 1505.66   3
  -8   4  -9 25681.1 977.856   2
  -8  -4 -10 33878.0 1932.82   2
   8   4  10 32835.2 1627.39   3
  -8   4 -10 30916.7 1061.18   2
  -8   4 -11 17449.9 727.824   2
  -8  -4 -11 18041.7 1474.59   2
   8   4  11 15017.1 1112.21   3
  -8   4 -11 15213.1 748.066   2
   8   4  12 4.10349 262.212   3
  -8  -4 -12 311.599 348.555   2
  -8   4 -12 379.566 139.609   2
  -8   4 -13 1776.51 235.888   2
   8   4  13 2021.24 438.257   3
  -8  -4 -13 2712.66 617.805   2
  -8  -4 -14 2406.38 605.042   2
   8   4  14 2100.45 439.414   3
  -8  -4 -15 973.249 416.390   2
   8   4  15 658.498 305.985   3
  -8  -4 -16 1952.76 575.319   2
   8   4  16 2021.14 442.112   3
   8  -4  17 148.675 268.900   3
   8   4  17 369.618 262.029   3
  -8  -4 -17 1027.88 522.847   2
  -8  -4 -18-841.611 582.294   2
  -8  -4 -19-124.207 401.531   2
  -8  -4 -20 1249.58 572.743   2
   8   5 -21 112.593 299.441   3
   8  -5 -21-240.818 417.061   2
   8   5 -20 1305.07 408.189   3
   8  -5 -20 1005.03 410.193   2
   8   5 -19 169.164 253.896   3
   8  -5 -19 59.4569 399.736   2
   8   5 -18-17.3965 274.990   3
   8  -5 -18-51.5369 340.041   2
   8   5 -17 3919.95 638.019   3
   8  -5 -17 3334.66 696.561   2
   8   5 -16 2014.51 501.929   3
   8  -5 -16 2837.06 608.474   2
   8   5 -15 400.500 338.332   3
   8  -5 -15-151.045 391.867   2
   8   5 -14 611.754 385.497   3
   8  -5 -14-119.823 376.496   2
   8   5 -13 4337.43 731.088   3
   8  -5 -13 4392.47 631.541   2
   8   5 -12 1051.64 461.747   3
   8  -5 -12 620.124 369.408   2
   8   5 -11 27385.1 1642.63   3
   8  -5 -11 27375.1 1554.73   2
   8   5 -10 4932.94 783.088   3
   8  -5 -10 4247.98 627.439   2
   8   5  -9 19484.8 1429.02   3
   8  -5  -9 20405.7 1288.49   2
   8   5  -8 6483.06 860.662   3
   8  -5  -8 7150.31 738.531   2
   8   5  -7 13805.7 1226.49   3
   8  -5  -7 14355.4 1038.80   2
   8   5  -6 5043.67 766.823   3
  -8   5   6 4590.47 664.847   2
   8  -5  -6 4522.75 604.396   2
   8   5  -5 14986.7 1289.76   3
  -8   5   5 16050.3 1107.50   2
   8  -5  -5 16025.8 999.176   2
   8   5  -4 4022.73 745.985   3
   8  -5  -4 3194.62 475.599   2
  -8   5   4 3306.76 552.049   2
   8   5  -3 12389.1 1165.57   3
  -8   5   3 13390.6 971.358   2
   8  -5  -3 13469.5 878.245   2
   8   5  -2 7376.87 942.851   3
  -8   5   2 9018.12 792.016   2
   8   5  -1 2600.55 621.951   3
  -8   5   1 2578.04 454.316   2
   8   5   0 16021.0 1335.09   3
   8   5   1 744.202 375.248   3
   8   5   2-147.284 378.424   3
   8   5   3 2215.44 555.470   3
  -8   5  -3 2015.48 321.604   2
   8   5   4 12688.1 1197.88   3
  -8   5  -4 13417.9 773.212   2
   8   5   5 1165.30 460.925   3
  -8   5  -5 585.659 192.819   2
   8   5   6 5614.64 769.982   3
  -8   5  -6 4635.26 413.343   2
   8   5   7 1666.55 439.820   3
  -8  -5  -7 1944.79 498.036   2
  -8   5  -7 1977.61 273.405   2
   8   5   8 4207.62 694.759   3
  -8  -5  -8 3772.37 687.407   2
  -8   5  -8 4124.86 353.508   2
   8   5   9 23795.1 1502.65   3
  -8  -5  -9 27513.3 1782.22   2
   8   5  10 17029.3 1300.41   3
  -8  -5 -10 19735.3 1556.93   2
   8   5  11 13003.6 1099.82   3
  -8  -5 -11 13960.1 1398.02   2
  -8  -5 -12 263.346 340.499   2
   8   5  12 367.791 300.181   3
  -8  -5 -13 5379.23 921.302   2
   8   5  13 5443.46 721.331   3
  -8  -5 -14 6944.91 1022.05   2
   8   5  14 6543.11 779.863   3
   8   5  15 11501.0 991.799   3
  -8  -5 -15 14338.4 1441.12   2
   8   5  16 1023.27 357.042   3
  -8  -5 -16 1108.34 530.483   2
   8   5  17 1182.45 407.636   3
  -8  -5 -17 1047.64 637.198   2
   8   6 -21-125.973 285.021   3
   8   6 -20 537.868 353.870   3
   8   6 -19 414.874 320.479   3
   8  -6 -19-526.540 505.414   2
   8   6 -18 727.729 309.244   3
   8  -6 -18 83.4312 363.935   2
   8   6 -17 87.6470 299.010   3
   8  -6 -17-627.931 447.376   2
   8   6 -16 1370.74 431.600   3
   8  -6 -16 1879.61 552.218   2
   8   6 -15 1288.21 489.135   3
   8  -6 -15-123.710 438.268   2
   8   6 -14 843.628 437.176   3
   8  -6 -14-437.983 408.653   2
   8   6 -13 4053.25 746.832   3
   8  -6 -13 3493.19 652.129   2
   8   6 -12 12354.7 1216.32   3
   8  -6 -12 14635.5 1232.80   2
   8   6 -11 782.203 451.828   3
   8  -6 -11-19.3436 264.228   2
   8   6 -10 6923.19 950.021   3
   8  -6 -10 7192.86 832.672   2
   8   6  -9 6273.92 915.552   3
   8  -6  -9 6763.59 776.560   2
   8   6  -8 1372.95 497.264   3
   8  -6  -8 2042.00 437.866   2
   8   6  -7 1779.04 515.994   3
   8  -6  -7 2183.24 440.789   2
   8   6  -6 9289.80 1093.79   3
   8  -6  -6 8166.27 786.689   2
   8   6  -5 134.492 318.507   3
   8  -6  -5 61.1508 208.776   2
   8   6  -4 484.484 334.781   3
   8  -6  -4 1013.01 350.778   2
  -8   6   4 697.820 292.409   2
   8   6  -3 3938.18 683.695   3
  -8   6   3 3300.42 545.029   2
   8  -6  -3 3717.88 526.094   2
   8   6  -2 10259.5 1160.63   3
  -8   6   2 10057.4 872.184   2
   8   6  -1 2179.66 649.719   3
  -8   6   1 1352.94 378.215   2
   8   6   0 20687.4 1609.82   3
  -8   6   0 18542.1 1103.59   2
   8   6   1 191.172 304.098   3
   8   6   2 362.969 441.057   3
   8   6   3-103.759 355.375   3
  -8   6  -3 301.936 165.105   2
   8   6   4-19.2416 376.976   3
  -8  -6  -4 270.129 268.790   2
   8   6   5 299.770 421.416   3
  -8  -6  -5 214.150 328.456   2
  -8  -6  -6 1767.42 532.209   2
   8   6   6 1749.64 504.595   3
  -8  -6  -7-138.328 364.580   2
   8   6   7 164.088 312.899   3
  -8  -6  -8 6464.99 999.899   2
   8   6   8 5382.55 852.872   3
  -8  -6  -9 1037.09 561.770   2
   8   6   9 901.100 453.876   3
   8   6  10 13181.3 1192.65   3
  -8  -6 -10 15972.7 1438.57   2
  -8  -6 -11 393.330 446.648   2
   8   6  11-57.7741 388.144   3
  -8  -6 -12 6790.82 1019.95   2
   8   6  12 5195.70 831.287   3
  -8  -6 -13 665.659 455.522   2
   8   6  13 445.480 378.938   3
   8   6  14 204.555 280.278   3
  -8  -6 -14-485.181 482.882   2
   8   6  15 524.632 354.999   3
  -8  -6 -15-305.052 531.488   2
   8   6  16 6652.45 819.048   3
   8   7 -19 1244.35 514.609   3
   8   7 -18-478.456 425.829   3
   8   7 -17 1787.99 550.933   3
   8  -7 -17 958.713 415.267   2
   8   7 -16 1347.87 468.069   3
   8  -7 -16 1376.41 477.365   2
   8   7 -15-112.658 334.429   3
   8  -7 -15 102.900 357.912   2
   8   7 -14 650.731 434.674   3
   8  -7 -14 629.790 341.724   2
   8   7 -13 3614.65 778.734   3
   8  -7 -13 2861.93 615.806   2
   8   7 -12 317.702 385.929   3
   8  -7 -12-251.175 308.150   2
   8   7 -11 4117.28 788.949   3
   8  -7 -11 3444.36 665.829   2
   8   7 -10 201.270 432.026   3
   8  -7 -10 341.865 301.956   2
   8   7  -9-156.786 318.669   3
   8  -7  -9-267.008 361.586   2
   8   7  -8 9563.19 1157.58   3
   8  -7  -8 9005.50 916.411   2
   8   7  -7 5025.96 884.183   3
   8  -7  -7 5575.59 709.421   2
   8   7  -6 8373.83 1115.22   3
   8  -7  -6 7493.84 795.357   2
   8   7  -5 5134.46 859.181   3
   8  -7  -5 4959.01 643.609   2
   8   7  -4 1113.88 427.032   3
   8  -7  -4 606.359 279.479   2
   8   7  -3-208.562 390.248   3
   8  -7  -3 274.402 250.378   2
   8   7  -2 6838.34 1017.38   3
   8   7  -1 6102.06 977.694   3
   8   7   0 7696.40 1093.85   3
  -8  -7  -1 1735.44 541.903   2
   8   7   1 1869.77 697.912   3
   8   7   2-591.276 425.979   3
  -8  -7  -2 406.547 428.283   2
   8   7   3 949.930 552.927   3
  -8  -7  -3 1879.45 560.074   2
   8   7   4 9834.57 1214.23   3
  -8  -7  -4 9431.42 1112.17   2
  -8  -7  -5 731.505 356.751   2
   8   7   5 517.781 426.599   3
  -8  -7  -6-40.0856 314.053   2
   8   7   6 611.344 364.300   3
  -8  -7  -7 1923.28 616.935   2
   8   7   7 2513.33 646.316   3
  -8  -7  -8 4413.42 829.182   2
   8   7   8 4294.46 810.155   3
  -8  -7  -9-104.686 333.357   2
   8   7   9-67.5421 341.224   3
   8   7  10-34.7984 343.515   3
  -8  -7 -10-585.451 534.148   2
  -8  -7 -11 8918.65 1169.78   2
   8   7  11 11215.8 1195.42   3
   8   7  12 853.592 495.887   3
  -8  -7 -12 299.380 395.944   2
   8   7  13 443.992 432.929   3
   8   7  14 645.146 470.126   3
   8   8 -16 445.678 385.451   3
   8   8 -15 1118.50 553.285   3
   8  -8 -15 526.025 407.248   2
   8   8 -14 1233.60 528.652   3
   8  -8 -14 243.457 350.905   2
   8   8 -13 397.208 412.147   3
   8  -8 -13-156.454 382.089   2
   8   8 -12-161.626 439.888   3
   8  -8 -12-68.3707 406.445   2
   8   8 -11 6255.72 1103.20   3
   8  -8 -11 6309.95 900.033   2
   8   8 -10 822.388 489.412   3
   8  -8 -10 761.095 378.003   2
   8   8  -9 823.150 539.133   3
   8  -8  -9 488.532 311.187   2
   8   8  -8 672.656 408.192   3
   8  -8  -8 988.376 368.399   2
   8   8  -7-356.080 461.819   3
   8  -8  -7 33.3975 263.049   2
   8   8  -6 1165.49 546.544   3
   8  -8  -6 1939.17 444.385   2
   8   8  -5 3017.76 774.854   3
   8  -8  -5 4461.44 633.516   2
   8   8  -4 279.462 450.757   3
   8  -8  -4-87.2573 246.988   2
  -8  -8   3-36.9994 266.068   2
   8   8  -3 938.107 564.205   3
   8  -8  -3 775.575 314.635   2
  -8  -8   2 2111.34 566.284   2
   8   8  -2 2978.57 831.449   3
  -8  -8   1 15986.0 1338.95   2
   8   8  -1 17447.5 1735.60   3
  -8  -8   0 80.6885 378.139   2
   8   8   0 729.411 519.347   3
  -8  -8  -1 2161.07 584.926   2
   8   8   1 3473.08 868.166   3
   8   8   2 337.624 524.349   3
  -8  -8  -2 849.081 485.838   2
   8   8   3 338.322 427.216   3
  -8  -8  -3 1369.46 534.965   2
   8   8   4 677.675 572.374   3
  -8  -8  -4 471.414 363.048   2
   8   8   5 4202.37 888.594   3
  -8  -8  -5 3004.81 729.959   2
   8   8   6-313.930 484.625   3
  -8  -8  -6 214.934 375.045   2
   8   8   7 1011.57 551.416   3
  -8  -8  -7 589.968 498.148   2
   8   8   8 754.879 481.058   3
  -8  -8  -8 574.034 479.172   2
   8   8   9 840.843 437.055   3
  -8  -8  -9 800.919 486.435   2
   8   8  10 1868.53 670.900   3
   8   8  11 847.416 484.070   3
   8  -9 -12 881.680 457.483   2
   8  -9 -11 217.982 318.105   2
   8  -9 -10 385.801 380.736   2
   8  -9  -9 882.026 400.995   2
  -8  -9   5 5.60463 253.487   2
  -8  -9   4 430.886 348.822   2
  -8  -9   3 382.299 348.943   2
  -8  -9   2 1060.27 489.330   2
  -8  -9   1 170.517 366.627   2
  -8  -9   0 5181.80 848.325   2
  -8  -9  -1 806.617 493.098   2
  -8  -9  -2-11.4869 343.274   2
  -8  -9  -3 895.959 509.690   2
  -8  -9  -4 5639.39 966.973   2
  -8  -9  -5 618.103 534.867   2
   9   0 -27 581.194 535.213   2
   9   0 -26 5533.49 938.351   2
   9   0 -25 534.856 424.469   1
   9   0 -25-498.711 547.340   2
   9   0 -24 2053.64 660.950   1
   9   0 -24 1070.53 503.339   2
   9   0 -23-605.311 493.411   2
   9   0 -23-261.809 419.453   1
   9   0 -22-46.5488 204.263   3
   9   0 -22-251.213 436.020   2
   9   0 -22-25.2903 413.832   1
   9   0 -21 235.237 248.201   3
   9   0 -21 143.158 299.765   2
   9   0 -21-60.2705 322.523   1
   9   0 -20 5736.93 647.336   3
   9   0 -20 4716.54 755.775   2
   9   0 -20 4983.82 785.371   1
   9   0 -19 290.927 261.934   3
   9   0 -19-3.22166 288.967   1
   9   0 -19 302.084 365.887   2
[truncated: 253,751 more chars]
