# Supplementary material for: Copper(II) Complexes with 4-Substituted 2,6-Bis(thiazol-2-yl)pyridines—An Overview of Structural–Optical Relationships
Source: Int J Mol Sci. 2025 Dec 9;26(24):11868. doi: 10.3390/ijms262411868 (PMC12733273; doi:10.3390/ijms262411868)
Supplement: Supplementary file 1 [file ijms-26-11868-s001.zip › ESI/9_CuCl2SKTL16a_final.cif]

data_cucl2sktl16a
_audit_creation_date               2021-03-16
_audit_creation_method
;
Olex2 1.3
(compiled 2020.11.12 svn.r5f609507 for OlexSys, GUI svn.r6226)
;
_shelx_SHELXL_version_number       '2018/3'
_audit_contact_author_address      ?
_audit_contact_author_email        ?
_audit_contact_author_name         ''
_audit_contact_author_phone        ?
_publ_contact_author_id_orcid      ?
_publ_section_references
;
Dolomanov, O.V., Bourhis, L.J., Gildea, R.J, Howard, J.A.K. & Puschmann, H.
 (2009), J. Appl. Cryst. 42, 339-341.

Sheldrick, G.M. (2008). Acta Cryst. A64, 112-122.

Sheldrick, G.M. (2015). Acta Cryst. C71, 3-8.
;
_chemical_name_common              ?
_chemical_name_systematic          ?
_chemical_formula_moiety           'C23 H15 Cl2 Cu N3 S2'
_chemical_formula_sum              'C23 H15 Cl2 Cu N3 S2'
_chemical_formula_weight           531.94
_chemical_melting_point            ?
loop_
  _atom_type_symbol
  _atom_type_description
  _atom_type_scat_dispersion_real
  _atom_type_scat_dispersion_imag
  _atom_type_scat_source
 'C' 'C' 0.0033 0.0016 'International Tables Vol C Tables 4.2.6.8 and 6.1.1.4'
 'H' 'H' 0.0000 0.0000 'International Tables Vol C Tables 4.2.6.8 and 6.1.1.4'
 'Cl' 'Cl' 0.1484 0.1585 'International Tables Vol C Tables 4.2.6.8 and 6.1.1.4'
 'Cu' 'Cu' 0.3201 1.2651 'International Tables Vol C Tables 4.2.6.8 and 6.1.1.4'
 'N' 'N' 0.0061 0.0033 'International Tables Vol C Tables 4.2.6.8 and 6.1.1.4'
 'S' 'S' 0.1246 0.1234 'International Tables Vol C Tables 4.2.6.8 and 6.1.1.4'

_shelx_space_group_comment
;
The symmetry employed for this shelxl refinement is uniquely defined
by the following loop, which should always be used as a source of
symmetry information in preference to the above space-group names.
They are only intended as comments.
;
_space_group_crystal_system        'triclinic'
_space_group_IT_number             2
_space_group_name_H-M_alt          'P -1'
_space_group_name_Hall             '-P 1'
loop_
  _space_group_symop_operation_xyz
 'x, y, z'
 '-x, -y, -z'

_cell_length_a                     8.0603(7)
_cell_length_b                     8.9973(7)
_cell_length_c                     15.1195(12)
_cell_angle_alpha                  80.145(6)
_cell_angle_beta                   84.018(7)
_cell_angle_gamma                  89.634(7)
_cell_volume                       1074.34(15)
_cell_formula_units_Z              2
_cell_measurement_reflns_used      2667
_cell_measurement_temperature      293(2)
_cell_measurement_theta_max        27.5130
_cell_measurement_theta_min        3.9840
_shelx_estimated_absorpt_T_max     ?
_shelx_estimated_absorpt_T_min     ?
_exptl_absorpt_coefficient_mu      1.477
_exptl_absorpt_correction_T_max    1.00000
_exptl_absorpt_correction_T_min    0.75017
_exptl_absorpt_correction_type     multi-scan
_exptl_absorpt_process_details
;
CrysAlisPro 1.171.40.67a (Rigaku Oxford Diffraction, 2019)
Empirical absorption correction using spherical harmonics,
 implemented in SCALE3 ABSPACK scaling algorithm.
;
_exptl_absorpt_special_details     ?
_exptl_crystal_colour              'green'
_exptl_crystal_density_diffrn      1.644
_exptl_crystal_density_meas        ?
_exptl_crystal_density_method      ?
_exptl_crystal_description         'plate'
_exptl_crystal_F_000               538
_exptl_crystal_size_max            0.14
_exptl_crystal_size_mid            0.09
_exptl_crystal_size_min            0.05
_exptl_transmission_factor_max     ?
_exptl_transmission_factor_min     ?
_diffrn_reflns_av_R_equivalents    0.0593
_diffrn_reflns_av_unetI/netI       0.0829
_diffrn_reflns_Laue_measured_fraction_full  0.993
_diffrn_reflns_Laue_measured_fraction_max  0.993
_diffrn_reflns_limit_h_max         9
_diffrn_reflns_limit_h_min         -9
_diffrn_reflns_limit_k_max         10
_diffrn_reflns_limit_k_min         -9
_diffrn_reflns_limit_l_max         18
_diffrn_reflns_limit_l_min         -15
_diffrn_reflns_number              9432
_diffrn_reflns_point_group_measured_fraction_full  0.993
_diffrn_reflns_point_group_measured_fraction_max  0.993
_diffrn_reflns_theta_full          25.049
_diffrn_reflns_theta_max           25.049
_diffrn_reflns_theta_min           3.407
_diffrn_ambient_temperature        293(2)
_diffrn_detector                   'CCD plate'
_diffrn_detector_area_resol_mean   10.4015
_diffrn_detector_type              Atlas
_diffrn_measured_fraction_theta_full  0.993
_diffrn_measured_fraction_theta_max  0.993
_diffrn_measurement_details
;
List of Runs (angles in degrees, time in seconds):

  # Type    Start    End  Width  t~exp~   \w     \q     \k     \f   Frames
--------------------------------------------------------------------------
  1  \w    -21.00  84.00   1.00   46.25    --    9.90  72.00 -55.00  105
  2  \w    -64.00  41.00   1.00   46.25    --    9.90 -72.00 174.00  105
  3  \w    -18.00  42.00   1.00   46.25    --    9.90 -77.00-120.00   60
  4  \w    -85.00  17.00   1.00   46.25    --  -11.62 -57.00  30.00  102
  5  \w    -40.00 -15.00   1.00   46.25    --  -11.62  57.00   0.00   25
;
_diffrn_measurement_device         'four-circle diffractometer'
_diffrn_measurement_device_type    'Xcalibur, Atlas, Gemini ultra'
_diffrn_measurement_method         '\w scans'
_diffrn_orient_matrix_type        
 'CrysAlisPro convention (1999,Acta A55,543-557)'
_diffrn_orient_matrix_UB_11        -0.0016628000
_diffrn_orient_matrix_UB_12        -0.0665226000
_diffrn_orient_matrix_UB_13        -0.0192028000
_diffrn_orient_matrix_UB_21        -0.0479068000
_diffrn_orient_matrix_UB_22        0.0375606000
_diffrn_orient_matrix_UB_23        -0.0336850000
_diffrn_orient_matrix_UB_31        0.0743785000
_diffrn_orient_matrix_UB_32        0.0238184000
_diffrn_orient_matrix_UB_33        -0.0280878000
_diffrn_radiation_monochromator    graphite
_diffrn_radiation_probe            x-ray
_diffrn_radiation_type             'Mo K\a'
_diffrn_radiation_wavelength       0.71073
_diffrn_source                     'fine-focus sealed X-ray tube'
_diffrn_source_type                'Enhance (Mo) X-ray Source'
_reflns_Friedel_coverage           0.000
_reflns_Friedel_fraction_full      .
_reflns_Friedel_fraction_max       .
_reflns_number_gt                  2535
_reflns_number_total               3791
_reflns_odcompleteness_completeness  99.25
_reflns_odcompleteness_iscentric   1
_reflns_odcompleteness_theta       26.32
_reflns_special_details
;
 Reflections were merged by SHELXL according to the crystal
 class for the calculation of statistics and refinement.
 
 _reflns_Friedel_fraction is defined as the number of unique
 Friedel pairs measured divided by the number that would be
 possible theoretically, ignoring centric projections and
 systematic absences.
;
_reflns_threshold_expression       'I > 2\s(I)'
_computing_cell_refinement         'CrysAlisPro 1.171.40.67a (Rigaku OD, 2019)'
_computing_data_collection         'CrysAlisPro 1.171.40.67a (Rigaku OD, 2019)'
_computing_data_reduction          'CrysAlisPro 1.171.40.67a (Rigaku OD, 2019)'
_computing_molecular_graphics      'Olex2 1.3 (Dolomanov et al., 2009)'
_computing_publication_material    'Olex2 1.3 (Dolomanov et al., 2009)'
_computing_structure_refinement    'SHELXL 2018/3 (Sheldrick, 2015)'
_computing_structure_solution      'SHELXS  (Sheldrick, 2008)'
_refine_diff_density_max           0.583
_refine_diff_density_min           -0.596
_refine_diff_density_rms           0.090
_refine_ls_extinction_coef         .
_refine_ls_extinction_method       none
_refine_ls_goodness_of_fit_ref     0.974
_refine_ls_hydrogen_treatment      constr
_refine_ls_matrix_type             full
_refine_ls_number_parameters       280
_refine_ls_number_reflns           3791
_refine_ls_number_restraints       0
_refine_ls_R_factor_all            0.0889
_refine_ls_R_factor_gt             0.0552
_refine_ls_restrained_S_all        0.974
_refine_ls_shift/su_max            0.000
_refine_ls_shift/su_mean           0.000
_refine_ls_structure_factor_coef   Fsqd
_refine_ls_weighting_details      
 'w=1/[\s^2^(Fo^2^)+(0.0651P)^2^] where P=(Fo^2^+2Fc^2^)/3'
_refine_ls_weighting_scheme        calc
_refine_ls_wR_factor_gt            0.1252
_refine_ls_wR_factor_ref           0.1431
_refine_special_details            ?
_olex2_refinement_description
;
1. Fixed Uiso
 At 1.2 times of:
  All C(H) groups
2.a Aromatic/amide H refined with riding coordinates:
 C1(H1), C2(H2), C5(H5), C7(H7), C10(H10), C11(H11), C13(H13), C14(H14),
 C16(H16), C17(H17), C19(H19), C20(H20), C21(H21), C22(H22), C23(H23)
;
_atom_sites_solution_hydrogens     geom
_atom_sites_solution_primary       heavy
_atom_sites_solution_secondary     ?
loop_
  _atom_site_label
  _atom_site_type_symbol
  _atom_site_fract_x
  _atom_site_fract_y
  _atom_site_fract_z
  _atom_site_U_iso_or_equiv
  _atom_site_adp_type
  _atom_site_occupancy
  _atom_site_site_symmetry_order
  _atom_site_calc_flag
  _atom_site_refinement_flags_posn
  _atom_site_refinement_flags_adp
  _atom_site_refinement_flags_occupancy
  _atom_site_disorder_assembly
  _atom_site_disorder_group
 Cu1 Cu 0.13079(6) 0.38760(7) 0.40787(4) 0.0415(2) Uani 1 1 d . . . . .
 Cl1 Cl 0.26173(16) 0.33887(19) 0.53160(9) 0.0610(4) Uani 1 1 d . . . . .
 Cl2 Cl 0.29000(14) 0.23883(15) 0.30027(8) 0.0463(3) Uani 1 1 d . . . . .
 S1 S 0.24977(16) 0.82964(17) 0.23035(10) 0.0561(4) Uani 1 1 d . . . . .
 S2 S -0.35299(15) 0.14479(18) 0.43647(9) 0.0557(4) Uani 1 1 d . . . . .
 N1 N 0.2419(5) 0.5887(5) 0.3456(3) 0.0430(10) Uani 1 1 d . . . . .
 N2 N -0.0335(4) 0.4687(5) 0.3243(2) 0.0395(10) Uani 1 1 d . . . . .
 N3 N -0.0695(4) 0.2500(5) 0.4552(2) 0.0404(10) Uani 1 1 d . . . . .
 C1 C 0.3842(6) 0.6637(7) 0.3541(4) 0.0516(14) Uani 1 1 d . . . . .
 H1 H 0.457839 0.627031 0.395900 0.062 Uiso 1 1 calc R U . . .
 C2 C 0.4088(6) 0.7948(7) 0.2971(4) 0.0583(15) Uani 1 1 d . . . . .
 H2 H 0.500337 0.858444 0.294243 0.070 Uiso 1 1 calc R U . . .
 C3 C 0.1578(5) 0.6636(6) 0.2818(3) 0.0403(12) Uani 1 1 d . . . . .
 C4 C 0.0012(5) 0.5944(6) 0.2658(3) 0.0367(11) Uani 1 1 d . . . . .
 C5 C -0.1070(5) 0.6511(6) 0.2028(3) 0.0420(12) Uani 1 1 d . . . . .
 H5 H -0.081149 0.740121 0.162478 0.050 Uiso 1 1 calc R U . . .
 C6 C -0.2557(5) 0.5724(6) 0.2007(3) 0.0376(11) Uani 1 1 d . . . . .
 C7 C -0.2911(5) 0.4437(6) 0.2660(3) 0.0389(11) Uani 1 1 d . . . . .
 H7 H -0.390187 0.390023 0.268560 0.047 Uiso 1 1 calc R U . . .
 C8 C -0.1762(5) 0.3972(5) 0.3268(3) 0.0358(11) Uani 1 1 d . . . . .
 C9 C -0.1912(5) 0.2699(6) 0.4024(3) 0.0382(11) Uani 1 1 d . . . . .
 C10 C -0.2492(6) 0.0636(7) 0.5249(3) 0.0542(15) Uani 1 1 d . . . . .
 H10 H -0.288719 -0.018785 0.567617 0.065 Uiso 1 1 calc R U . . .
 C11 C -0.1030(6) 0.1343(6) 0.5247(3) 0.0469(13) Uani 1 1 d . . . . .
 H11 H -0.030879 0.106161 0.568674 0.056 Uiso 1 1 calc R U . . .
 C12 C -0.3729(5) 0.6239(6) 0.1324(3) 0.0397(11) Uani 1 1 d . . . . .
 C13 C -0.3425(6) 0.7533(6) 0.0689(3) 0.0544(15) Uani 1 1 d . . . . .
 H13 H -0.246665 0.810451 0.068719 0.065 Uiso 1 1 calc R U . . .
 C14 C -0.4528(6) 0.7992(7) 0.0053(3) 0.0552(15) Uani 1 1 d . . . . .
 H14 H -0.426770 0.885260 -0.037523 0.066 Uiso 1 1 calc R U . . .
 C15 C -0.5993(6) 0.7228(6) 0.0029(3) 0.0422(12) Uani 1 1 d . . . . .
 C16 C -0.6297(6) 0.5936(6) 0.0686(3) 0.0486(13) Uani 1 1 d . . . . .
 H16 H -0.727292 0.538253 0.070054 0.058 Uiso 1 1 calc R U . . .
 C17 C -0.5198(5) 0.5454(6) 0.1312(3) 0.0448(13) Uani 1 1 d . . . . .
 H17 H -0.544672 0.458548 0.173574 0.054 Uiso 1 1 calc R U . . .
 C18 C -0.7179(6) 0.7749(6) -0.0641(3) 0.0439(12) Uani 1 1 d . . . . .
 C19 C -0.6671(7) 0.8717(7) -0.1427(4) 0.0605(16) Uani 1 1 d . . . . .
 H19 H -0.556704 0.904895 -0.153870 0.073 Uiso 1 1 calc R U . . .
 C20 C -0.7790(7) 0.9212(7) -0.2063(4) 0.0673(17) Uani 1 1 d . . . . .
 H20 H -0.743660 0.989486 -0.258187 0.081 Uiso 1 1 calc R U . . .
 C21 C -0.9388(7) 0.8696(7) -0.1920(4) 0.0621(16) Uani 1 1 d . . . . .
 H21 H -1.013114 0.902229 -0.234209 0.074 Uiso 1 1 calc R U . . .
 C22 C -0.9906(7) 0.7699(9) -0.1159(4) 0.079(2) Uani 1 1 d . . . . .
 H22 H -1.099169 0.731905 -0.106902 0.095 Uiso 1 1 calc R U . . .
 C23 C -0.8819(7) 0.7258(8) -0.0525(4) 0.0713(19) Uani 1 1 d . . . . .
 H23 H -0.920095 0.660456 0.000156 0.086 Uiso 1 1 calc R U . . .

loop_
  _atom_site_aniso_label
  _atom_site_aniso_U_11
  _atom_site_aniso_U_22
  _atom_site_aniso_U_33
  _atom_site_aniso_U_23
  _atom_site_aniso_U_13
  _atom_site_aniso_U_12
 Cu1 0.0378(4) 0.0413(4) 0.0443(4) 0.0000(3) -0.0109(2) -0.0033(3)
 Cl1 0.0574(8) 0.0734(11) 0.0564(8) -0.0120(7) -0.0244(6) 0.0012(7)
 Cl2 0.0445(7) 0.0428(8) 0.0481(7) 0.0015(6) -0.0034(5) -0.0030(5)
 S1 0.0514(8) 0.0469(10) 0.0654(9) 0.0032(7) -0.0051(6) -0.0160(6)
 S2 0.0429(7) 0.0552(10) 0.0604(9) 0.0171(7) -0.0085(6) -0.0145(6)
 N1 0.040(2) 0.039(3) 0.050(2) -0.0047(19) -0.0088(17) -0.0057(18)
 N2 0.036(2) 0.040(3) 0.039(2) 0.0049(19) -0.0049(15) -0.0024(18)
 N3 0.036(2) 0.041(3) 0.043(2) 0.0004(18) -0.0088(16) 0.0045(18)
 C1 0.040(3) 0.060(4) 0.058(3) -0.017(3) -0.007(2) -0.005(3)
 C2 0.044(3) 0.063(4) 0.070(4) -0.011(3) -0.010(2) -0.020(3)
 C3 0.039(3) 0.037(3) 0.044(3) -0.003(2) -0.0024(19) -0.009(2)
 C4 0.034(2) 0.043(3) 0.032(2) -0.005(2) -0.0003(17) -0.001(2)
 C5 0.045(3) 0.031(3) 0.046(3) 0.006(2) -0.007(2) -0.003(2)
 C6 0.039(3) 0.036(3) 0.036(3) -0.002(2) -0.0041(18) -0.001(2)
 C7 0.037(2) 0.034(3) 0.043(3) 0.000(2) -0.0052(19) -0.001(2)
 C8 0.033(2) 0.032(3) 0.041(3) 0.000(2) -0.0057(18) -0.004(2)
 C9 0.034(2) 0.031(3) 0.048(3) 0.000(2) -0.0051(19) -0.003(2)
 C10 0.046(3) 0.053(4) 0.052(3) 0.018(3) 0.002(2) 0.001(3)
 C11 0.044(3) 0.048(4) 0.042(3) 0.008(2) -0.002(2) 0.001(2)
 C12 0.041(3) 0.032(3) 0.044(3) -0.003(2) -0.0035(19) 0.003(2)
 C13 0.051(3) 0.048(4) 0.060(3) 0.010(3) -0.017(2) -0.013(2)
 C14 0.059(3) 0.049(4) 0.051(3) 0.014(3) -0.013(2) -0.012(3)
 C15 0.045(3) 0.043(3) 0.040(3) -0.005(2) -0.0082(19) 0.004(2)
 C16 0.046(3) 0.051(4) 0.046(3) 0.004(2) -0.011(2) -0.006(2)
 C17 0.043(3) 0.043(3) 0.045(3) 0.004(2) -0.009(2) -0.009(2)
 C18 0.041(3) 0.048(4) 0.044(3) -0.007(2) -0.010(2) 0.008(2)
 C19 0.061(3) 0.054(4) 0.063(4) 0.009(3) -0.020(3) -0.015(3)
 C20 0.081(4) 0.055(4) 0.061(4) 0.015(3) -0.028(3) -0.011(3)
 C21 0.063(4) 0.066(5) 0.060(4) -0.009(3) -0.023(3) 0.013(3)
 C22 0.041(3) 0.119(7) 0.074(4) -0.003(4) -0.017(3) -0.002(3)
 C23 0.049(3) 0.092(6) 0.063(4) 0.013(3) -0.009(3) 0.002(3)

_geom_special_details
;
 All esds (except the esd in the dihedral angle between two l.s. planes)
 are estimated using the full covariance matrix.  The cell esds are taken
 into account individually in the estimation of esds in distances, angles
 and torsion angles; correlations between esds in cell parameters are only
 used when they are defined by crystal symmetry.  An approximate (isotropic)
 treatment of cell esds is used for estimating esds involving l.s. planes.
;
loop_
  _geom_bond_atom_site_label_1
  _geom_bond_atom_site_label_2
  _geom_bond_distance
  _geom_bond_site_symmetry_2
  _geom_bond_publ_flag
 Cu1 Cl1 2.2205(13) . ?
 Cu1 Cl2 2.5247(14) . ?
 Cu1 N1 2.055(4) . ?
 Cu1 N2 1.976(3) . ?
 Cu1 N3 2.033(4) . ?
 S1 C2 1.708(5) . ?
 S1 C3 1.698(5) . ?
 S2 C9 1.706(4) . ?
 S2 C10 1.706(5) . ?
 N1 C1 1.364(6) . ?
 N1 C3 1.323(6) . ?
 N2 C4 1.323(6) . ?
 N2 C8 1.314(5) . ?
 N3 C9 1.321(5) . ?
 N3 C11 1.353(6) . ?
 C1 H1 0.9300 . ?
 C1 C2 1.339(8) . ?
 C2 H2 0.9300 . ?
 C3 C4 1.471(6) . ?
 C4 C5 1.389(6) . ?
 C5 H5 0.9300 . ?
 C5 C6 1.402(6) . ?
 C6 C7 1.397(6) . ?
 C6 C12 1.486(6) . ?
 C7 H7 0.9300 . ?
 C7 C8 1.386(6) . ?
 C8 C9 1.469(6) . ?
 C10 H10 0.9300 . ?
 C10 C11 1.342(7) . ?
 C11 H11 0.9300 . ?
 C12 C13 1.382(7) . ?
 C12 C17 1.386(6) . ?
 C13 H13 0.9300 . ?
 C13 C14 1.386(7) . ?
 C14 H14 0.9300 . ?
 C14 C15 1.377(7) . ?
 C15 C16 1.399(7) . ?
 C15 C18 1.481(6) . ?
 C16 H16 0.9300 . ?
 C16 C17 1.378(6) . ?
 C17 H17 0.9300 . ?
 C18 C19 1.373(7) . ?
 C18 C23 1.380(7) . ?
 C19 H19 0.9300 . ?
 C19 C20 1.402(7) . ?
 C20 H20 0.9300 . ?
 C20 C21 1.355(8) . ?
 C21 H21 0.9300 . ?
 C21 C22 1.362(8) . ?
 C22 H22 0.9300 . ?
 C22 C23 1.373(8) . ?
 C23 H23 0.9300 . ?

loop_
  _geom_angle_atom_site_label_1
  _geom_angle_atom_site_label_2
  _geom_angle_atom_site_label_3
  _geom_angle
  _geom_angle_site_symmetry_1
  _geom_angle_site_symmetry_3
  _geom_angle_publ_flag
 Cl1 Cu1 Cl2 103.94(5) . . ?
 N1 Cu1 Cl1 101.12(12) . . ?
 N1 Cu1 Cl2 93.30(12) . . ?
 N2 Cu1 Cl1 160.76(13) . . ?
 N2 Cu1 Cl2 95.29(12) . . ?
 N2 Cu1 N1 78.40(15) . . ?
 N2 Cu1 N3 78.46(15) . . ?
 N3 Cu1 Cl1 96.50(11) . . ?
 N3 Cu1 Cl2 101.52(12) . . ?
 N3 Cu1 N1 153.50(15) . . ?
 C3 S1 C2 89.6(3) . . ?
 C9 S2 C10 89.2(2) . . ?
 C1 N1 Cu1 134.8(3) . . ?
 C3 N1 Cu1 113.5(3) . . ?
 C3 N1 C1 111.7(4) . . ?
 C4 N2 Cu1 119.7(3) . . ?
 C8 N2 Cu1 119.9(3) . . ?
 C8 N2 C4 120.5(4) . . ?
 C9 N3 Cu1 113.0(3) . . ?
 C9 N3 C11 111.8(4) . . ?
 C11 N3 Cu1 135.0(3) . . ?
 N1 C1 H1 122.9 . . ?
 C2 C1 N1 114.2(5) . . ?
 C2 C1 H1 122.9 . . ?
 S1 C2 H2 124.5 . . ?
 C1 C2 S1 111.0(4) . . ?
 C1 C2 H2 124.5 . . ?
 N1 C3 S1 113.5(3) . . ?
 N1 C3 C4 117.0(4) . . ?
 C4 C3 S1 129.5(4) . . ?
 N2 C4 C3 111.0(4) . . ?
 N2 C4 C5 121.5(4) . . ?
 C5 C4 C3 127.4(4) . . ?
 C4 C5 H5 120.4 . . ?
 C4 C5 C6 119.2(4) . . ?
 C6 C5 H5 120.4 . . ?
 C5 C6 C12 121.6(4) . . ?
 C7 C6 C5 117.5(4) . . ?
 C7 C6 C12 120.8(4) . . ?
 C6 C7 H7 120.5 . . ?
 C8 C7 C6 118.9(4) . . ?
 C8 C7 H7 120.5 . . ?
 N2 C8 C7 122.2(4) . . ?
 N2 C8 C9 110.0(4) . . ?
 C7 C8 C9 127.8(4) . . ?
 N3 C9 S2 113.5(3) . . ?
 N3 C9 C8 117.8(4) . . ?
 C8 C9 S2 128.6(3) . . ?
 S2 C10 H10 124.4 . . ?
 C11 C10 S2 111.1(4) . . ?
 C11 C10 H10 124.4 . . ?
 N3 C11 H11 122.8 . . ?
 C10 C11 N3 114.3(4) . . ?
 C10 C11 H11 122.8 . . ?
 C13 C12 C6 121.7(4) . . ?
 C13 C12 C17 117.2(4) . . ?
 C17 C12 C6 121.1(4) . . ?
 C12 C13 H13 119.5 . . ?
 C12 C13 C14 120.9(5) . . ?
 C14 C13 H13 119.5 . . ?
 C13 C14 H14 118.6 . . ?
 C15 C14 C13 122.8(5) . . ?
 C15 C14 H14 118.6 . . ?
 C14 C15 C16 115.5(4) . . ?
 C14 C15 C18 122.3(4) . . ?
 C16 C15 C18 122.2(4) . . ?
 C15 C16 H16 118.9 . . ?
 C17 C16 C15 122.2(5) . . ?
 C17 C16 H16 118.9 . . ?
 C12 C17 H17 119.3 . . ?
 C16 C17 C12 121.3(5) . . ?
 C16 C17 H17 119.3 . . ?
 C19 C18 C15 120.9(4) . . ?
 C19 C18 C23 116.9(5) . . ?
 C23 C18 C15 122.2(5) . . ?
 C18 C19 H19 119.5 . . ?
 C18 C19 C20 121.1(5) . . ?
 C20 C19 H19 119.5 . . ?
 C19 C20 H20 120.0 . . ?
 C21 C20 C19 119.9(5) . . ?
 C21 C20 H20 120.0 . . ?
 C20 C21 H21 120.0 . . ?
 C20 C21 C22 120.0(5) . . ?
 C22 C21 H21 120.0 . . ?
 C21 C22 H22 120.1 . . ?
 C21 C22 C23 119.8(6) . . ?
 C23 C22 H22 120.1 . . ?
 C18 C23 H23 118.8 . . ?
 C22 C23 C18 122.3(5) . . ?
 C22 C23 H23 118.8 . . ?

loop_
  _geom_torsion_atom_site_label_1
  _geom_torsion_atom_site_label_2
  _geom_torsion_atom_site_label_3
  _geom_torsion_atom_site_label_4
  _geom_torsion
  _geom_torsion_site_symmetry_1
  _geom_torsion_site_symmetry_2
  _geom_torsion_site_symmetry_3
  _geom_torsion_site_symmetry_4
  _geom_torsion_publ_flag
 Cu1 N1 C1 C2 179.3(4) . . . . ?
 Cu1 N1 C3 S1 -180.0(2) . . . . ?
 Cu1 N1 C3 C4 0.4(6) . . . . ?
 Cu1 N2 C4 C3 -6.7(5) . . . . ?
 Cu1 N2 C4 C5 176.7(4) . . . . ?
 Cu1 N2 C8 C7 -175.8(4) . . . . ?
 Cu1 N2 C8 C9 5.4(5) . . . . ?
 Cu1 N3 C9 S2 175.0(2) . . . . ?
 Cu1 N3 C9 C8 -8.1(6) . . . . ?
 Cu1 N3 C11 C10 -173.0(4) . . . . ?
 S1 C3 C4 N2 -175.7(4) . . . . ?
 S1 C3 C4 C5 0.7(8) . . . . ?
 S2 C10 C11 N3 -1.1(6) . . . . ?
 N1 C1 C2 S1 0.6(7) . . . . ?
 N1 C3 C4 N2 3.9(6) . . . . ?
 N1 C3 C4 C5 -179.7(5) . . . . ?
 N2 C4 C5 C6 -0.5(7) . . . . ?
 N2 C8 C9 S2 178.5(4) . . . . ?
 N2 C8 C9 N3 2.1(6) . . . . ?
 C1 N1 C3 S1 -0.3(6) . . . . ?
 C1 N1 C3 C4 180.0(4) . . . . ?
 C2 S1 C3 N1 0.6(4) . . . . ?
 C2 S1 C3 C4 -179.8(5) . . . . ?
 C3 S1 C2 C1 -0.7(5) . . . . ?
 C3 N1 C1 C2 -0.2(7) . . . . ?
 C3 C4 C5 C6 -176.6(4) . . . . ?
 C4 N2 C8 C7 4.0(7) . . . . ?
 C4 N2 C8 C9 -174.8(4) . . . . ?
 C4 C5 C6 C7 3.2(7) . . . . ?
 C4 C5 C6 C12 -177.4(4) . . . . ?
 C5 C6 C7 C8 -2.3(7) . . . . ?
 C5 C6 C12 C13 -1.3(7) . . . . ?
 C5 C6 C12 C17 -179.8(5) . . . . ?
 C6 C7 C8 N2 -1.2(7) . . . . ?
 C6 C7 C8 C9 177.4(5) . . . . ?
 C6 C12 C13 C14 179.6(5) . . . . ?
 C6 C12 C17 C16 179.4(5) . . . . ?
 C7 C6 C12 C13 178.2(5) . . . . ?
 C7 C6 C12 C17 -0.4(7) . . . . ?
 C7 C8 C9 S2 -0.2(8) . . . . ?
 C7 C8 C9 N3 -176.6(5) . . . . ?
 C8 N2 C4 C3 173.5(4) . . . . ?
 C8 N2 C4 C5 -3.1(7) . . . . ?
 C9 S2 C10 C11 0.8(5) . . . . ?
 C9 N3 C11 C10 0.9(7) . . . . ?
 C10 S2 C9 N3 -0.3(4) . . . . ?
 C10 S2 C9 C8 -176.8(5) . . . . ?
 C11 N3 C9 S2 -0.3(6) . . . . ?
 C11 N3 C9 C8 176.6(4) . . . . ?
 C12 C6 C7 C8 178.2(4) . . . . ?
 C12 C13 C14 C15 1.8(9) . . . . ?
 C13 C12 C17 C16 0.8(8) . . . . ?
 C13 C14 C15 C16 -0.7(8) . . . . ?
 C13 C14 C15 C18 178.6(5) . . . . ?
 C14 C15 C16 C17 -0.4(8) . . . . ?
 C14 C15 C18 C19 20.3(8) . . . . ?
 C14 C15 C18 C23 -161.8(6) . . . . ?
 C15 C16 C17 C12 0.3(8) . . . . ?
 C15 C18 C19 C20 180.0(5) . . . . ?
 C15 C18 C23 C22 -177.8(6) . . . . ?
 C16 C15 C18 C19 -160.5(6) . . . . ?
 C16 C15 C18 C23 17.5(8) . . . . ?
 C17 C12 C13 C14 -1.8(8) . . . . ?
 C18 C15 C16 C17 -179.7(5) . . . . ?
 C18 C19 C20 C21 -2.2(10) . . . . ?
 C19 C18 C23 C22 0.3(10) . . . . ?
 C19 C20 C21 C22 0.1(10) . . . . ?
 C20 C21 C22 C23 2.0(11) . . . . ?
 C21 C22 C23 C18 -2.3(11) . . . . ?
 C23 C18 C19 C20 1.9(9) . . . . ?

_shelx_res_file
;
TITL CuCl2SKTL16a in P-1 #2
    cucl2sktl16a.res
    created by SHELXL-2018/3 at 11:39:27 on 16-Mar-2021
REM reset to P-1 #2
CELL 0.71073 8.060286 8.997295 15.119537 80.1446 84.0179 89.6343
ZERR 2 0.00071 0.000692 0.001168 0.0064 0.0069 0.0069
LATT 1
SFAC C H Cl Cu N S
UNIT 46 30 4 2 6 4

L.S. 40
PLAN  1
CONF
BOND $H
MORE -1
BOND $H
fmap 2 53
acta
OMIT 0 50.1
REM <olex2.extras>
REM <HklSrc "%.\\CuCl2SKTL16a.hkl">
REM </olex2.extras>

WGHT    0.065100
FVAR       2.87832
CU1   4    0.130795    0.387605    0.407871    11.00000    0.03783    0.04133 =
         0.04433    0.00000   -0.01093   -0.00330
CL1   3    0.261728    0.338869    0.531599    11.00000    0.05743    0.07343 =
         0.05640   -0.01205   -0.02442    0.00121
CL2   3    0.290004    0.238827    0.300267    11.00000    0.04445    0.04284 =
         0.04811    0.00146   -0.00342   -0.00304
S1    6    0.249769    0.829645    0.230353    11.00000    0.05142    0.04688 =
         0.06540    0.00318   -0.00511   -0.01605
S2    6   -0.352985    0.144793    0.436470    11.00000    0.04285    0.05518 =
         0.06043    0.01712   -0.00852   -0.01447
N1    5    0.241882    0.588673    0.345555    11.00000    0.04046    0.03890 =
         0.04957   -0.00472   -0.00880   -0.00566
N2    5   -0.033514    0.468662    0.324254    11.00000    0.03553    0.03955 =
         0.03947    0.00488   -0.00488   -0.00243
N3    5   -0.069477    0.249978    0.455224    11.00000    0.03559    0.04065 =
         0.04317    0.00041   -0.00877    0.00452
C1    1    0.384210    0.663723    0.354098    11.00000    0.04025    0.05968 =
         0.05785   -0.01678   -0.00702   -0.00515
AFIX  43
H1    2    0.457839    0.627031    0.395900    11.00000   -1.20000
AFIX   0
C2    1    0.408771    0.794785    0.297105    11.00000    0.04375    0.06251 =
         0.06968   -0.01064   -0.01023   -0.02033
AFIX  43
H2    2    0.500337    0.858444    0.294243    11.00000   -1.20000
AFIX   0
C3    1    0.157764    0.663608    0.281806    11.00000    0.03862    0.03698 =
         0.04356   -0.00255   -0.00240   -0.00868
C4    1    0.001209    0.594393    0.265807    11.00000    0.03358    0.04277 =
         0.03247   -0.00512   -0.00028   -0.00119
C5    1   -0.107027    0.651099    0.202780    11.00000    0.04547    0.03055 =
         0.04577    0.00624   -0.00659   -0.00345
AFIX  43
H5    2   -0.081149    0.740121    0.162478    11.00000   -1.20000
AFIX   0
C6    1   -0.255702    0.572418    0.200719    11.00000    0.03907    0.03588 =
         0.03629   -0.00160   -0.00411   -0.00071
C7    1   -0.291080    0.443702    0.265984    11.00000    0.03668    0.03436 =
         0.04335    0.00049   -0.00525   -0.00068
AFIX  43
H7    2   -0.390187    0.390023    0.268560    11.00000   -1.20000
AFIX   0
C8    1   -0.176150    0.397234    0.326850    11.00000    0.03294    0.03180 =
         0.04085   -0.00007   -0.00571   -0.00407
C9    1   -0.191216    0.269851    0.402396    11.00000    0.03405    0.03077 =
         0.04760    0.00024   -0.00509   -0.00282
C10   1   -0.249173    0.063640    0.524897    11.00000    0.04583    0.05333 =
         0.05240    0.01774    0.00157    0.00088
AFIX  43
H10   2   -0.288719   -0.018785    0.567617    11.00000   -1.20000
AFIX   0
C11   1   -0.103026    0.134311    0.524726    11.00000    0.04433    0.04779 =
         0.04224    0.00823   -0.00202    0.00056
AFIX  43
H11   2   -0.030879    0.106161    0.568674    11.00000   -1.20000
AFIX   0
C12   1   -0.372905    0.623930    0.132422    11.00000    0.04104    0.03245 =
         0.04397   -0.00281   -0.00349    0.00261
C13   1   -0.342488    0.753348    0.068855    11.00000    0.05075    0.04813 =
         0.06027    0.00977   -0.01734   -0.01255
AFIX  43
H13   2   -0.246665    0.810451    0.068719    11.00000   -1.20000
AFIX   0
C14   1   -0.452824    0.799210    0.005303    11.00000    0.05936    0.04894 =
         0.05097    0.01403   -0.01255   -0.01195
AFIX  43
H14   2   -0.426770    0.885260   -0.037523    11.00000   -1.20000
AFIX   0
C15   1   -0.599302    0.722843    0.002868    11.00000    0.04453    0.04274 =
         0.03950   -0.00548   -0.00821    0.00423
C16   1   -0.629668    0.593558    0.068598    11.00000    0.04551    0.05098 =
         0.04647    0.00393   -0.01128   -0.00592
AFIX  43
H16   2   -0.727292    0.538253    0.070054    11.00000   -1.20000
AFIX   0
C17   1   -0.519771    0.545432    0.131246    11.00000    0.04279    0.04327 =
         0.04544    0.00378   -0.00936   -0.00935
AFIX  43
H17   2   -0.544672    0.458548    0.173574    11.00000   -1.20000
AFIX   0
C18   1   -0.717934    0.774906   -0.064134    11.00000    0.04101    0.04820 =
         0.04356   -0.00748   -0.00991    0.00772
C19   1   -0.667134    0.871681   -0.142674    11.00000    0.06106    0.05420 =
         0.06282    0.00863   -0.01998   -0.01459
AFIX  43
H19   2   -0.556704    0.904895   -0.153870    11.00000   -1.20000
AFIX   0
C20   1   -0.779046    0.921248   -0.206277    11.00000    0.08124    0.05531 =
         0.06094    0.01546   -0.02821   -0.01093
AFIX  43
H20   2   -0.743660    0.989486   -0.258187    11.00000   -1.20000
AFIX   0
C21   1   -0.938825    0.869604   -0.192018    11.00000    0.06315    0.06571 =
         0.06014   -0.00940   -0.02265    0.01260
AFIX  43
H21   2   -1.013114    0.902229   -0.234209    11.00000   -1.20000
AFIX   0
C22   1   -0.990568    0.769935   -0.115902    11.00000    0.04124    0.11890 =
         0.07358   -0.00268   -0.01651   -0.00250
AFIX  43
H22   2   -1.099169    0.731905   -0.106902    11.00000   -1.20000
AFIX   0
C23   1   -0.881903    0.725773   -0.052494    11.00000    0.04924    0.09250 =
         0.06339    0.01296   -0.00879    0.00184
AFIX  43
H23   2   -0.920095    0.660456    0.000156    11.00000   -1.20000
AFIX   0
HKLF 4


REM  CuCl2SKTL16a in P-1 #2
REM wR2 = 0.1431, GooF = S = 0.974, Restrained GooF = 0.974 for all data
REM R1 = 0.0552 for 2535 Fo > 4sig(Fo) and 0.0889 for all 3791 data
REM 280 parameters refined using 0 restraints

END

WGHT      0.0651      0.0000

REM Highest difference peak  0.583,  deepest hole -0.596,  1-sigma level  0.090
Q1    1   0.2705  0.3086  0.3975  11.00000  0.05    0.52
;
_shelx_res_checksum                55658
_shelx_hkl_file
;
   0   0   3 37.2683 63.9314   4
   0   0   4 6096.10 490.954   4
   0   0   5 663.100 203.679   4
   0   0   6 9718.15 738.465   4
   0   0   7 12561.8 909.333   4
   0   0   8 9941.71 858.180   4
   0   0   9 986.554 272.140   4
   0   0  10 2688.00 518.516   4
   0   0 -11 4631.62 740.144   4
   0   0  11 4377.15 661.381   4
   0   0  12-141.090 223.299   4
   0   0  13 315.795 94.9872   4
   0   0  14 50.3512 207.518   4
   0   0  15 5511.01 917.277   4
   0   0  16 991.077 422.770   4
   0   0  18 987.544 483.587   4
   0  -1  18-5.43171 192.779   4
   0  -1  17-35.6119 132.921   4
   0  -1  16 226.267 224.973   4
   0  -1  15 7751.17 1095.87   4
   0  -1  14 396.462 282.385   4
   0  -1  13 793.716 321.171   4
   0  -1  12 1272.71 433.610   4
   0  -1  11 546.215 273.311   4
   0  -1  10 956.426 316.742   4
   0   1 -10 897.026 315.083   4
   0  -1   9 12550.3 1079.31   4
   0  -1   8 25227.6 1444.22   4
   0  -1   7 4018.92 561.427   4
   0   1  -7 3559.97 197.857   2
   0  -1   6 59.0315 134.983   4
   0   1  -6-59.0387 60.2911   2
   0  -1   6-0.06746 48.1497   1
   0  -1   5 169.788 91.3825   4
   0   1  -5 182.812 69.3098   2
   0  -1   5 327.065 88.9644   1
   0  -1   4 11665.8 728.752   4
   0  -1   4 9532.98 388.618   1
   0   1  -4 10050.7 448.112   2
   0  -1   3 3141.77 340.425   4
   0   1  -3 1994.33 205.906   2
   0  -1   3 3008.33 229.446   1
   0  -1   2 10061.5 406.322   1
   0  -1   2 12234.7 556.417   2
   0   1   3 121272. 1755.54   4
   0  -1  -3 114710. 1386.72   1
   0   1   3 119755. 1366.39   2
   0   1   4 30192.1 1064.62   4
   0   1   4 28216.4 641.153   2
   0  -1  -4 29178.3 694.234   1
   0   1   5 368.500 135.793   4
   0   1   5 229.388 43.2164   2
   0  -1  -5 276.477 56.5449   1
   0  -1  -6 5627.91 275.934   1
   0   1   6 4252.53 215.633   2
   0   1   8 32449.8 1539.09   4
   0   1   9 47883.1 1999.85   4
   0   1  10 12645.7 1082.39   4
   0  -1 -11 3159.86 593.226   4
   0   1  12 626.840 291.200   4
   0   1  13 372.755 247.388   4
   0   1  15 2514.03 638.779   4
   0   1  16 1609.83 525.662   4
   0   1  17-12.7538 100.310   4
   0   1  18 125.585 184.337   4
   0  -2  17-293.321 282.243   4
   0  -2  16 332.263 230.801   4
   0  -2  15-94.6689 199.586   4
   0  -2  14 96.5726 153.129   4
   0  -2  13 24822.6 1873.28   4
   0  -2  12 13100.4 1329.78   4
   0  -2  11 602.199 325.303   4
   0   2 -10 4424.45 289.346   2
   0  -2  10 5415.91 795.965   4
   0  -2   9 2474.19 446.644   4
   0   2  -9 2693.62 260.427   2
   0  -2   9 1601.81 190.051   1
   0  -2   8 2215.18 414.226   4
   0   2  -8 2189.62 244.522   2
   0  -2   8 1689.27 191.684   1
   0  -2   7 7959.11 817.744   4
   0   2  -7 8122.14 509.001   2
   0  -2   7 7627.73 472.456   1
   0   2  -6 3332.84 191.919   5
   0  -2   6 3955.67 543.409   4
   0  -2   6 3063.56 325.665   1
   0   2  -6 3513.03 344.641   2
   0  -2   5 154.240 131.813   4
   0   2  -5 171.377 130.041   2
   0  -2   5 9.74318 50.5476   1
   0  -2   4 13057.2 845.257   4
   0  -2   4 12609.7 624.722   1
   0   2  -4 12356.8 666.504   2
   0  -2   3 4844.74 523.224   2
   0  -2   3 4704.17 384.210   1
   0   2  -3 4495.00 392.480   2
   0  -2   2 8537.13 683.008   2
   0  -2   2 7618.11 490.300   1
   0  -2   1 2263.29 283.143   1
   0  -2   1 2500.98 377.493   2
   0  -2   0 58505.7 1379.22   1
   0  -2   0 68186.8 1765.53   2
   0  -2  -1 12777.2 817.846   2
   0  -2  -1 11542.2 639.887   1
   0  -2  -2 65098.7 1721.04   2
   0  -2  -2 64731.1 1431.57   1
   0   2   3 5040.50 439.606   4
   0  -2  -3 4969.67 440.593   1
   0  -2  -3 5588.99 561.795   2
   0   2   4 6284.78 523.043   4
   0  -2  -4 6752.65 484.920   1
   0  -2  -4 6544.26 585.219   2
   0   2   4 5920.13 472.860   2
   0   2   5 6430.09 560.095   4
   0  -2  -5 6011.56 463.004   1
   0   2   5 6937.40 474.052   2
   0   2   6 9915.79 746.786   4
   0   2   6 9899.39 547.469   2
   0  -2  -6 10613.6 593.635   1
   0   2   7 33660.5 1428.00   4
   0  -2  -7 34533.7 1046.57   1
   0   2   7 32036.9 960.654   2
   0   2   8 20065.9 1166.33   4
   0  -2  -8 21608.5 785.295   1
   0   2   8 19883.1 709.211   2
   0   2   9 6336.88 727.013   4
   0  -2  -9 7286.75 429.304   1
   0   2   9 6689.76 382.978   2
   0   2  10 1589.28 161.688   2
   0   2  10 1620.57 383.384   4
   0  -2 -11 296.693 171.016   4
   0   2  11 267.983 98.3030   4
   0   2  11 263.622 55.1574   2
   0  -2 -11 207.722 58.6772   1
   0   2  12 1125.66 328.727   4
   0   2  13 1147.72 387.205   4
   0   2  14 837.381 351.119   4
   0   2  15 1757.33 504.887   4
   0   2  16 978.281 373.766   4
   0   2  17 3503.00 753.617   4
   0   2  18 322.961 265.008   4
   0  -3  17-70.4411 126.340   4
   0  -3  16 643.029 386.687   4
   0  -3  15 3899.19 840.983   4
   0  -3  14 2268.20 614.462   4
   0  -3  13 978.078 367.161   4
   0  -3  12-97.6198 214.620   4
   0  -3  12 10.3609 44.4292   1
   0   3 -12-79.1399 66.1866   2
   0  -3  11 910.552 313.557   4
   0  -3  11 974.808 166.416   1
   0   3 -11 1077.33 204.600   2
   0  -3  10 8094.46 996.726   4
   0   3 -10 9398.88 629.618   2
   0  -3   9 15486.6 1304.14   4
   0  -3   9 13483.2 718.223   1
   0   3  -9 16384.9 868.012   2
   0  -3   8 9321.02 960.713   4
   0  -3   8 8942.45 616.970   1
   0   3  -8 9283.53 673.455   2
   0  -3   7 6008.70 753.350   4
   0  -3   7 5520.42 518.216   1
   0   3  -7 6779.22 566.325   2
   0  -3   6 7137.19 763.338   4
   0  -3   6 6805.54 551.966   1
   0   3  -6 8356.30 647.832   2
   0   3  -5 645.316 249.062   2
   0  -3   5 411.850 180.621   1
   0  -3   4 25453.0 1124.96   1
   0   3  -4 28140.2 1200.76   2
   0  -3   3 2445.08 358.980   1
   0  -3   3 2365.09 454.856   2
   0   3  -3 2389.18 334.487   2
   0  -3   2 536.081 243.897   2
   0  -3   2 392.972 187.152   1
   0   3  -2 199.573 95.3832   2
   0  -3   1 14898.6 1053.97   2
   0  -3   1 13124.7 797.470   1
   0  -3   0 409.489 243.755   2
   0  -3   0 350.720 203.782   1
   0  -3  -1 5798.03 582.836   1
   0  -3  -1 7178.12 757.718   2
   0  -3  -2 32458.5 1265.94   1
   0  -3  -2 35271.5 1619.54   2
   0  -3  -3 235.880 165.666   1
   0  -3  -3 380.125 232.624   2
   0   3   4 3699.20 427.355   4
   0  -3  -4 3022.28 421.056   1
   0   3   4 3051.81 435.030   2
   0  -3  -4 2947.59 517.603   2
   0   3   5 874.893 224.899   4
   0   3   5 1416.50 291.792   2
   0  -3  -5 661.542 296.294   2
   0  -3  -5 680.720 236.965   1
   0   3   6 6916.10 634.255   4
   0   3   6 7648.76 618.987   2
   0  -3  -6 5635.47 628.050   1
   0   3   7 6563.46 657.085   4
   0  -3  -7 5758.09 574.721   1
   0   3   7 5699.03 535.869   2
   0   3   8 2886.37 466.957   4
   0  -3  -8 1904.14 357.175   1
   0   3   8 3338.60 376.707   2
   0   3   9 14.5532 113.803   4
   0   3   9-74.8363 118.496   2
   0  -3  -9 235.592 117.307   1
   0   3  10 644.794 223.091   4
   0  -3 -10 660.967 265.457   4
   0   3  10 639.128 148.510   2
   0   3  11 2264.27 491.117   4
   0  -3 -11 2505.79 548.287   4
   0  -3 -11 1845.56 273.547   1
   0   3  11 2393.51 294.496   2
   0   3  12 60.1969 118.317   4
   0   3  12 26.2077 37.3625   2
   0   3  13 5170.69 334.552   2
   0   3  13 6177.60 868.548   4
   0  -3 -13 4932.15 356.475   1
   0   3  14-100.691 141.535   4
   0  -3 -14-87.8042 36.7089   1
   0   3  15 607.024 326.436   4
   0   3  16 2630.65 642.729   4
   0   3  17 1190.12 441.081   4
   0   3  18 109.573 95.1265   4
   0  -4  16 1261.14 512.503   4
   0  -4  15 883.373 425.874   4
   0  -4  14 94.3362 104.907   4
   0  -4  13 336.902 251.907   4
   0  -4  12 1319.45 441.761   4
   0  -4  12 1090.55 210.156   1
   0   4 -12 1374.84 297.677   2
   0  -4  11 486.376 167.077   4
   0   4 -11 843.926 234.176   2
   0  -4  10 692.144 119.644   3
   0  -4  10 779.584 294.025   4
   0   4 -10 492.283 98.8918   2
   0  -4  10 332.175 106.839   1
   0  -4   9 45.9113 144.915   4
   0  -4   9 26.1496 25.2996   3
   0  -4   8 1049.06 354.377   4
   0   4  -8 1216.73 270.917   2
   0  -4   8 2034.29 415.928   1
   0  -4   7 3394.14 595.378   4
   0   4  -7 3560.49 498.975   2
   0  -4   7 2691.48 413.105   1
   0   4  -6 29884.5 1414.43   2
   0  -4   6 25384.0 1284.03   1
   0   4  -5 25990.6 1324.60   2
   0  -4   5 22399.4 1215.40   1
   0  -4   4 4703.73 556.494   1
   0   4  -4 5219.60 619.979   2
   0   4  -3 1833.56 392.240   2
   0  -4   3 1386.25 321.642   1
   0  -4   2 9487.27 777.115   1
   0   4  -2 9943.15 844.135   2
   0  -4   2 9695.84 1026.91   2
   0  -4   1 27642.0 1349.36   1
   0  -4   1 30680.1 1762.53   2
   0  -4   0 30088.3 1411.34   1
   0  -4   0 31139.8 1819.06   2
   0  -4  -1 25176.6 1607.86   2
   0  -4  -1 23541.9 1247.42   1
   0  -4  -2 17381.4 1090.57   1
   0  -4  -2 18149.0 1360.77   2
   0  -4  -3 35670.7 1595.63   1
   0  -4  -3 35439.7 2076.04   2
   0   4   4 1337.11 351.993   2
   0  -4  -4 815.938 346.840   2
   0  -4  -4 845.902 280.453   1
   0   4   5 15517.3 1015.70   4
   0   4   5 16203.6 1071.54   2
   0  -4  -5 14024.1 1055.15   1
   0   4   6 244.545 142.930   4
   0  -4  -6 223.957 198.589   1
   0   4   6 439.326 245.117   2
   0   4   7 1607.37 348.786   4
   0   4   7 2185.41 385.164   2
   0  -4  -7 1601.49 364.885   1
   0   4   8-3.67457 79.0437   4
   0   4   8 187.579 161.290   2
   0  -4  -8 134.540 126.040   1
   0   4   9 139.495 80.3489   4
   0  -4  -9 270.128 208.902   4
   0  -4  -9-39.4889 157.201   1
   0   4   9 62.3100 101.021   2
   0  -4 -10 1053.47 334.710   4
   0   4  10 727.375 288.175   4
   0   4  10 612.904 180.992   2
   0  -4 -10 1121.01 294.590   1
   0   4  11 1995.25 471.884   4
   0   4  11 1667.75 287.226   2
   0   4  12 990.255 354.033   4
   0   4  12 1513.77 293.007   2
   0  -4 -12 1223.10 273.642   1
   0   4  13 4194.52 734.401   4
   0   4  13 4053.97 441.456   2
   0  -4 -13 2861.86 407.709   1
   0   4  14 171.527 212.009   4
   0  -4 -14-141.005 139.469   1
   0   4  14-4.48644 69.3822   2
   0   4  15 1469.31 210.203   2
   0   4  15 1537.63 502.759   4
   0   4  16 1604.33 527.464   4
   0   4  17 9.73671 111.490   4
   0   4  18 334.291 231.347   4
   0  -5  15 554.039 400.421   4
   0  -5  14 511.686 349.552   4
   0  -5  13-410.171 317.061   4
   0  -5  12-152.261 243.252   4
   0  -5  11 215.135 208.912   4
   0  -5  11-196.528 174.934   1
   0  -5  10 292.016 188.072   4
   0  -5  10 293.870 168.281   1
   0  -5   9 143.010 171.731   4
   0  -5   9 398.422 220.498   1
   0  -5   8 2060.17 496.876   4
   0  -5   8 2502.39 510.175   1
   0  -5   7 4027.43 692.491   4
   0  -5   7 2870.81 495.258   1
   0  -5   6 10910.0 936.168   1
   0  -5   5 4754.43 299.976   5
   0  -5   5 4787.04 649.055   1
   0  -5   4 664.757 272.252   1
   0  -5   3 1593.26 393.281   1
   0  -5   2 2949.19 529.708   1
   0  -5   1 2522.67 473.775   1
   0  -5   1 2517.98 587.916   2
   0  -5   0 19962.4 1633.56   2
   0  -5   0 17893.5 1259.32   1
   0  -5  -1 14320.2 1421.18   2
   0  -5  -1 14567.5 1120.99   1
   0  -5  -2 539.015 257.843   1
   0  -5  -2 496.327 265.744   2
   0  -5  -3 21513.0 1888.65   2
   0  -5  -3 23033.2 1447.97   1
   0  -5  -4 10148.8 1193.01   2
   0   5   4 11897.5 1019.13   2
   0  -5  -4 9313.33 940.124   1
   0  -5  -5 131.855 195.494   1
   0   5   5 403.244 300.906   2
   0  -5  -6 1296.91 409.102   1
   0   5   6 2121.44 452.997   2
   0  -5  -7 210.001 147.779   4
   0   5   7 124.676 142.124   4
   0  -5  -7 299.270 214.996   1
   0   5   7 341.273 235.839   2
   0  -5  -8 2262.10 485.564   4
   0   5   8 1942.87 446.242   4
   0   5   8 2198.76 440.558   2
   0  -5  -8 1307.45 398.163   1
   0   5   9 3360.03 594.145   4
   0  -5  -9 3774.50 647.859   4
   0   5   9 3380.12 518.174   2
   0   5  10 4624.25 711.908   4
   0   5  10 4720.69 589.019   2
   0  -5 -10 2968.51 619.157   1
   0   5  11 11099.1 1128.57   4
   0   5  11 11235.7 913.307   2
   0  -5 -11 11438.6 976.862   1
   0   5  12 5292.90 795.984   4
   0   5  12 4280.13 542.194   2
   0  -5 -12 5387.73 663.806   1
   0   5  13 56.8183 82.0031   4
   0   5  13 103.995 124.932   2
   0  -5 -13 34.6843 93.8041   1
   0   5  14-7.51607 95.5117   4
   0  -5 -14-201.441 136.963   1
   0   5  15 230.444 210.313   4
   0   5  15 214.539 95.1264   2
   0   5  16 89.9004 199.066   4
   0   5  17 347.626 289.772   4
   0   5  18 326.515 225.297   4
   0  -6  14-58.8240 192.664   4
   0  -6  13 908.100 460.897   4
   0  -6  12 1186.08 474.185   4
   0   6 -12 1321.28 359.523   2
   0  -6  11 1659.41 573.755   4
   0   6 -11 1672.81 396.630   2
   0  -6  10 1395.09 485.889   4
   0  -6  10 1122.84 324.751   1
   0   6 -10 708.937 234.370   2
   0  -6   9 145.827 181.582   4
   0   6  -9-159.104 185.235   2
   0  -6   9 283.211 216.089   1
   0  -6   8 4156.13 788.876   4
   0   6  -8 4118.06 644.665   2
   0  -6   8 4227.26 665.296   1
   0   6  -7 4074.48 636.095   2
   0  -6   7 3920.67 641.269   1
   0   6  -6 988.655 338.777   2
   0  -6   6 435.003 184.806   1
   0  -6   5 32.3330 46.9122   5
   0   6  -5 235.859 228.795   2
   0  -6   5-15.3637 167.728   1
   0  -6   4 1419.28 380.219   1
   0   6  -4 2076.37 486.562   2
   0   6  -3 941.413 401.376   2
   0  -6   3 393.714 249.799   1
   0   6  -2 2623.50 566.305   2
   0  -6   2 2280.68 484.490   1
   0   6  -1 650.581 344.863   2
   0  -6   1 692.681 274.735   1
   0  -6   0 3434.69 630.575   1
   0   6   0 3972.32 662.910   2
   0  -6  -1 109.337 213.737   1
   0  -6  -2 1557.13 446.663   1
   0  -6  -3 15731.4 1224.07   4
   0  -6  -3 11905.1 1171.45   1
   0   6   3 15055.5 1294.54   2
   0  -6  -4 5034.72 699.037   4
   0  -6  -4 3826.16 713.260   1
   0   6   4 5319.27 755.106   2
   0  -6  -5 153.879 145.413   4
   0  -6  -5 104.530 144.945   1
   0   6   5 352.014 251.525   2
   0  -6  -6-89.5937 126.299   4
   0  -6  -6 164.450 207.393   1
   0   6   6 370.985 268.254   2
   0  -6  -7 158.535 176.698   4
   0   6   7 403.412 289.268   2
   0  -6  -7 456.640 246.268   1
   0  -6  -8-56.6462 116.480   1
   0   6   8 341.375 242.497   2
   0   6   9 7761.86 923.986   4
   0   6   9 7544.42 912.963   2
   0  -6  -9 5023.18 947.104   1
   0   6  10 3351.93 621.423   4
   0   6  10 3182.26 540.978   2
   0  -6 -10 1833.34 518.136   1
   0   6  11-26.7723 138.636   4
   0   6  11-143.957 172.891   2
   0   6  12 119.861 171.915   4
   0   6  12-164.619 177.517   2
   0   6  13 101.865 139.324   4
   0   6  13 140.448 86.5343   2
   0   6  14 232.993 195.120   4
   0   6  14 331.118 185.049   2
   0   6  15 661.947 330.355   4
   0   6  15 934.479 282.926   2
   0   6  16 62.4763 97.1412   4
   0   6  17 52.0728 142.824   4
   0  -7  12 3133.91 812.263   4
   0  -7  11 998.242 465.159   4
   0   7 -11 1117.83 374.117   2
   0  -7  10 3356.63 812.411   4
   0   7 -10 3128.38 619.369   2
   0  -7   9 2554.23 669.243   4
   0   7  -9 2241.20 496.674   2
   0  -7   8 1145.10 503.750   4
   0   7  -8 463.254 273.913   2
   0   7  -7 407.366 231.992   2
   0   7  -6 197.493 121.794   2
   0   7  -5-56.8094 103.563   2
   0   7  -4 3105.30 623.227   2
   0   7  -3 2299.40 539.181   2
   0   7  -2 4158.65 283.918   3
   0   7  -2 5499.29 840.714   2
   0   7  -1 7645.26 974.448   2
   0   7   0 474.619 390.961   2
   0   7   1 9887.02 1134.38   2
   0   7   2 4936.11 818.494   2
   0   7   3 979.095 415.705   2
   0   7   4 3804.73 698.633   2
   0   7   5 5177.31 841.065   2
   0   7   6 599.587 329.643   2
   0   7   7 695.757 320.959   2
   0   7   8 798.846 326.128   2
   0   7   9 301.565 221.117   2
   0   7  10-23.9467 127.110   2
   0   7  11 1898.19 479.238   2
   0   7  12 636.516 323.824   4
   0   7  12 143.436 138.748   2
   0   7  13 329.414 209.570   4
   0   7  13-334.545 220.134   2
   0   7  14-229.473 206.575   4
   0   7  14 123.490 118.043   2
   0   7  15 135.403 171.906   4
   0   7  15 346.714 207.001   2
   0   7  16 234.266 230.727   4
   0  -8  11 911.853 466.893   4
   0  -8  10 444.722 324.322   4
   0   8 -10 100.273 91.3205   2
   0  -8   9 387.773 296.988   4
   0   8  -9 587.932 250.992   2
   0  -8   8 43.5188 114.721   4
   0   8  -8-97.2392 217.532   2
   0   8  -7 1776.01 526.171   2
   0   8  -6 1127.67 413.174   2
   0   8  -5 330.075 243.209   2
   0   8  -4 9947.57 1175.14   2
   0   8  -3 7067.29 995.967   2
   0   8  -2 73.1924 26.8046   3
   0   8  -2 221.918 283.574   2
   0   8  -1 2291.96 578.039   2
   0   8   0 4151.66 777.627   2
   0   8   1 1590.40 501.936   2
   0   8   2 5668.91 910.667   2
   0   8   3 2941.62 667.960   2
   0   8   4 380.388 310.096   2
   0   8   5 233.402 270.416   2
   0   8   6 110.131 144.227   2
   0   8   7 2480.53 634.072   2
   0   8   8 3077.18 664.162   2
   0   8   9-159.439 154.651   2
   0   8  10 622.158 326.270   2
   0   8  11 1249.51 384.604   2
   0   8  12-62.8169 140.778   2
   0   8  13-56.9090 194.488   2
   0   8  14 161.419 110.939   2
   0   8  15 144.374 177.371   2
   0   9 -10 301.298 250.266   2
   0   9  -9 50.7412 122.583   2
   0  -9   8-164.834 201.618   4
   0   9  -8-7.67304 132.251   2
   0   9  -7-254.794 226.501   2
   0   9  -6 85.2647 149.153   2
   0   9  -5 1750.77 521.124   2
   0   9  -4 326.509 271.907   2
   0   9  -3 140.768 265.118   2
   0   9  -2 2225.45 601.557   2
   0   9  -1 3732.75 765.676   2
   0   9   0 1213.51 490.399   2
   0   9   1 139.019 234.968   2
   0   9   2 387.740 279.791   2
   0   9   3 59.4295 173.632   2
   0   9   4 271.879 276.136   2
   0   9   5 4942.68 909.322   2
   0   9   6 3121.60 692.144   2
   0   9   7 437.729 328.057   2
   0   9   8 403.719 259.991   2
   0   9   9 73.4126 173.370   2
   0   9  10 235.414 182.668   2
   0   9  11 1211.70 423.922   2
   0   9  12 971.130 384.450   2
   0   9  13-126.240 185.873   2
   0   9  14-51.7723 178.333   2
   0  10  -9 49.5068 109.290   2
   0  10  -8-492.503 313.044   2
   0  10  -7-109.418 192.157   2
   0  10  -6 146.239 173.778   2
   0  10  -5 559.829 310.920   2
   0  10  -4-173.598 277.275   2
   0  10  -3-56.5627 213.147   2
   0  10  -2 1408.05 530.430   2
   0  10  -1-137.346 198.082   2
   0  10   0 356.368 311.493   2
   0  10   1 55.4451 167.963   2
   0  10   2 288.628 230.514   2
   0  10   3 2535.30 696.777   2
   0  10   4 1261.63 511.577   2
   0  10   5 674.102 371.373   2
   0  10   6-123.932 179.437   2
   0  10   7-110.831 225.863   2
   0  10   8 82.2021 146.800   2
   0  10   9 366.476 295.365   2
   0  10  10-277.745 298.658   2
   0  10  11-11.4729 144.077   2
   0  10  12 235.410 151.945   2
   0  10  13-111.584 262.207   2
   0  10  14 634.359 362.950   2
   0  11  -3 82.1183 149.403   2
   0  11  -2 130.545 216.468   2
   0  11  -1 773.424 411.526   2
   0  11   0-45.8035 185.587   2
   0  11   1-156.807 207.639   2
   0  11   2 86.7053 162.983   2
   0  11   3 661.582 396.251   2
   0  11   4 382.905 285.336   2
   0  11   5 29.1691 138.366   2
   0  11   6 467.883 306.845   2
   0  11   7-241.711 279.729   2
   0  11   8-165.994 217.574   2
   0  11   9 0.29333 155.368   2
   0  11  10-234.211 233.249   2
  -1  11   9 63.6346 106.577   2
  -1  11   8 391.834 333.242   2
  -1  11   7 395.130 351.764   2
  -1  11   6 401.105 327.178   2
  -1  11   5 519.375 360.588   2
  -1  11   4 679.348 424.299   2
  -1  11   3 207.090 277.761   2
  -1  11   2 957.378 543.514   2
  -1  11   1 1460.98 649.452   2
  -1  11   0 315.888 295.063   2
  -1  11  -1 115.447 125.716   2
  -1  11  -2 229.339 292.442   2
  -1  10  14 241.163 245.978   2
  -1  10  13 221.700 262.112   2
  -1  10  12 82.0349 162.904   2
  -1  10  11 84.9608 136.008   2
  -1  10  10 422.779 264.773   2
  -1  10   9 123.149 229.786   2
  -1  10   8 432.679 302.039   2
  -1  10   7 198.391 280.096   2
  -1  10   6 355.713 317.138   2
  -1  10   5 436.719 310.812   2
  -1  10   4 620.195 415.599   2
  -1  10   3 2501.02 737.315   2
  -1  10   2 2568.72 718.510   2
  -1  10   1 519.554 433.395   2
  -1  10   0 1057.07 461.483   2
  -1  10  -1 1140.69 503.263   2
  -1  10  -2-62.6401 101.685   2
  -1  10  -3 2324.29 695.943   2
  -1  10  -4 1957.64 614.474   2
  -1  10  -5 460.126 323.257   2
  -1  10  -6 175.098 268.173   2
  -1  10  -7 16.5665 127.261   2
  -1  10  -8 414.927 319.190   2
  -1  10  -9 3.87402 197.389   2
  -1   9  14 275.036 194.504   2
  -1   9  13-162.437 224.813   2
  -1   9  12-89.4422 116.272   2
  -1   9  11 243.548 216.205   2
  -1   9  10-13.6984 155.462   2
  -1   9   9 203.316 273.682   2
  -1   9   8 287.229 255.184   2
  -1   9   7 438.656 313.444   2
  -1   9   6 513.016 357.289   2
  -1   9   5 3837.63 841.524   2
  -1   9   4 4504.19 948.845   2
  -1   9   3 637.632 475.484   2
  -1   9   2 1016.44 503.206   2
  -1   9   1 419.982 419.213   2
  -1   9   0 105.732 87.3182   3
  -1   9   0 315.752 417.430   2
  -1   9  -1 3410.05 777.031   2
  -1   9  -2 1003.42 483.334   2
  -1   9  -3 731.709 423.545   2
  -1   9  -4 282.847 284.593   2
  -1   9  -5 159.526 171.283   2
  -1   9  -6 2511.77 664.749   2
  -1   9  -7 2101.46 601.019   2
   1  -9   8 65.7612 214.072   4
  -1   9  -8 235.193 308.376   2
   1  -9   9 499.016 380.459   4
  -1   9  -9 52.3377 149.166   2
  -1   9 -10 17.0078 167.004   2
  -1   8  14-295.512 221.512   2
  -1   8  13 282.296 232.383   2
  -1   8  12 491.086 293.841   2
  -1   8  11 11.3683 113.375   2
  -1   8  10 339.171 299.102   2
  -1   8   9 1832.87 535.330   2
  -1   8   8 713.321 400.738   2
  -1   8   7 1170.68 455.929   2
  -1   8   6 4189.91 810.332   2
  -1   8   5 2313.82 644.770   2
  -1   8   4 1270.70 466.249   2
  -1   8   3 137.489 208.731   2
  -1   8   2 645.681 333.639   2
  -1   8   1 334.473 286.312   2
  -1   8   0-5.21381 68.3004   3
  -1   8   0 310.667 179.166   2
  -1   8  -1 346.783 120.746   3
  -1   8  -1 1013.95 411.151   2
  -1   8  -2 1608.65 217.232   3
  -1   8  -2 2129.97 649.941   2
  -1   8  -3 670.058 431.343   2
  -1   8  -4 2655.48 696.618   2
   1  -8   5 1837.54 333.814   5
  -1   8  -5 2375.93 644.441   2
   1  -8   6-41.5649 78.9385   5
  -1   8  -6 306.490 299.093   2
  -1   8  -7 297.237 221.069   2
   1  -8   8-51.0789 148.420   4
  -1   8  -8-205.894 240.396   2
   1  -8   9 622.218 391.749   4
  -1   8  -9 624.086 300.148   2
   1  -8  10 919.620 486.299   4
  -1   8 -10 792.797 355.950   2
   1  -8  11 510.600 332.800   4
  -1   7  16 47.4328 175.950   4
  -1   7  15 386.650 250.591   4
  -1   7  15 120.455 67.9098   2
  -1   7  14 984.633 411.721   4
  -1   7  14 628.672 253.949   2
  -1   7  13 287.777 251.730   4
  -1   7  13 203.942 118.840   2
  -1   7  12 1135.86 429.914   4
  -1   7  12 1353.16 411.692   2
  -1   7  11 1396.90 426.085   2
  -1   7  10 1872.53 503.404   2
  -1   7   9 453.540 311.453   2
  -1   7   8 778.010 382.635   2
  -1   7   7 4704.89 824.080   2
  -1   7   6 10485.0 1166.26   2
  -1   7   5-220.917 318.917   2
   1  -7  -4 811.215 299.636   4
  -1   7   4 214.409 148.600   2
   1  -7  -3 973.212 330.087   4
  -1   7   3 368.899 209.366   2
  -1   7   2 2521.38 587.971   2
  -1   7   1 60.8979 270.116   2
  -1   7   0 4912.98 796.424   2
  -1   7  -1 1568.29 245.012   3
  -1   7  -1 1025.19 252.014   2
  -1   7  -2 373.206 112.501   3
  -1   7  -2-413.722 386.421   2
  -1   7  -3 2753.49 201.700   3
  -1   7  -3 2561.51 561.819   2
  -1   7  -4 2632.03 584.042   2
   1  -7   5 2690.64 366.358   5
  -1   7  -5 3455.83 717.987   2
   1  -7   6 406.687 117.549   5
  -1   7  -6 845.978 406.445   2
  -1   7  -7 679.961 344.133   2
   1  -7   8 1020.40 402.509   4
  -1   7  -8 998.032 403.700   2
   1  -7   9 83.6077 134.335   4
  -1   7  -9 269.129 223.541   2
   1  -7  10 989.186 451.551   4
  -1   7 -10 630.815 271.349   2
   1  -7  11 1375.72 530.578   4
  -1   7 -11 980.847 341.564   2
   1  -7  12 40.4463 121.663   4
   1  -7  13 168.232 180.898   4
  -1   6  17 212.574 210.412   4
  -1   6  16 25.6393 120.143   4
  -1   6  15-116.365 159.506   4
  -1   6  15-123.961 153.141   2
  -1   6  14 130.745 159.653   4
  -1   6  14 157.854 170.347   2
  -1   6  13 449.594 267.854   4
  -1   6  13 178.840 142.791   2
   1  -6 -13-289.063 215.138   1
  -1   6  12 380.522 239.872   4
  -1   6  12 550.122 238.486   2
   1  -6 -12 67.8819 132.423   1
  -1   6  11 1714.51 466.648   4
   1  -6 -11 1069.13 354.119   1
  -1   6  11 1978.55 453.805   2
  -1   6  10 1513.95 432.317   4
   1  -6 -10 1398.39 418.965   1
  -1   6  10 1831.11 476.013   2
  -1   6   9 75.1190 150.881   4
   1  -6  -9 1050.32 385.310   1
  -1   6   9 989.128 387.071   2
   1  -6  -8 4051.19 709.448   1
  -1   6   8 2586.89 596.424   2
   1  -6  -7 1108.51 331.907   4
  -1   6   7 297.904 230.732   2
   1  -6  -6 3331.24 575.815   4
   1  -6  -6 4042.46 777.997   1
  -1   6   6 3062.11 586.155   2
   1  -6  -5-55.5748 116.008   4
  -1   6   5-136.696 228.977   2
   1  -6  -4 1772.10 400.104   4
  -1   6   4 1418.42 454.115   2
   1  -6  -4 1723.90 470.486   1
   1  -6  -3 17442.8 1254.89   4
  -1   6   3 15224.6 1410.07   2
   1  -6  -2 9752.58 1042.73   1
   1  -6  -1-300.793 268.485   1
   1  -6   0 3512.43 614.768   1
  -1   6   0 3241.32 692.364   2
  -1   6  -1 46.3484 65.7039   3
   1  -6   1 363.281 273.474   1
  -1   6  -1 209.683 161.773   2
  -1   6  -2 10230.4 527.737   3
  -1   6  -2 13260.0 1270.65   2
   1  -6   2 12154.9 1128.79   1
  -1   6  -3 16426.7 530.328   3
  -1   6  -3 19061.2 1506.81   2
   1  -6   3 18507.9 1380.92   1
   1  -6   4 4248.16 697.030   1
  -1   6  -4 3943.88 635.450   2
   1  -6   5 1048.40 196.934   5
  -1   6  -5 417.418 216.313   2
  -1   6  -6 7100.60 890.387   2
   1  -6   6 7196.72 854.223   1
  -1   6  -7 3465.60 626.506   2
   1  -6   7 2419.13 478.630   1
   1  -6   8 1804.34 520.737   4
  -1   6  -8 1737.43 453.599   2
   1  -6   8 1304.04 345.675   1
   1  -6   9 2407.17 624.148   4
  -1   6  -9 2915.71 583.018   2
   1  -6   9 1770.97 390.856   1
   1  -6  10 1414.35 501.591   4
   1  -6  10 302.938 113.233   1
  -1   6 -10 1315.34 377.261   2
   1  -6  11 5.34168 151.537   4
  -1   6 -11 15.3962 100.209   2
   1  -6  12 52.7499 110.183   4
  -1   6 -12-137.294 171.017   2
   1  -6  13 376.185 239.199   4
   1  -6  14 159.460 232.406   4
  -1   5  18 722.393 392.637   4
  -1   5  17-44.2975 131.352   4
  -1   5  16 273.694 228.335   4
  -1   5  15-60.3300 122.834   4
  -1   5  15 320.551 179.943   2
  -1   5  14 146.303 126.911   4
  -1   5  14-116.250 126.444   2
  -1   5  13 485.617 282.360   4
   1  -5 -13-125.505 169.593   1
  -1   5  13 431.025 158.927   2
  -1   5  12 235.121 176.444   4
  -1   5  12 397.191 157.415   2
  -1   5  11 32.9386 106.990   4
   1  -5 -11-67.0752 124.540   1
  -1   5  11 250.143 162.805   2
  -1   5  10 1143.31 334.360   4
   1  -5 -10 1547.26 354.830   1
  -1   5  10 2099.95 438.782   2
   1  -5  -9 1450.03 418.885   4
  -1   5   9 1065.61 307.420   4
  -1   5   9 1366.62 369.730   2
   1  -5  -9 2043.80 442.672   1
  -1   5   8 1688.24 392.818   4
   1  -5  -8 2362.53 471.960   4
   1  -5  -8 2643.76 562.054   1
  -1   5   8 1818.31 383.906   2
   1  -5  -7 154.509 146.135   4
  -1   5   7 312.321 167.894   4
  -1   5   7 203.751 164.702   2
   1  -5  -6-11.6618 106.801   4
  -1   5   6 103.872 149.692   2
   1  -5  -5 1598.69 368.125   4
  -1   5   5 1307.72 402.648   2
  -1   5   5 911.299 226.811   1
   1  -5  -5 1978.05 466.860   1
  -1   5   4 4087.74 547.624   1
  -1   5   4 4832.50 711.068   2
   1  -5  -4 3612.20 604.034   1
   1  -5  -3 2263.86 461.449   1
   1  -5  -2 25063.2 1477.66   1
   1  -5  -1 696.055 185.727   1
   1  -5   0 547.171 185.938   1
  -1   5  -1 7948.02 488.943   3
   1  -5   1 8251.53 841.460   1
  -1   5  -2 107.165 53.4872   3
  -1   5  -2 303.008 263.461   2
  -1   5  -3 141.961 50.3112   3
  -1   5  -3 116.294 170.025   2
  -1   5  -4 498.989 223.810   2
   1  -5   4 1195.80 409.627   1
   1  -5   5 693.637 144.882   5
  -1   5  -5 773.475 282.897   2
  -1   5  -6 11749.5 1067.67   2
   1  -5   6 10753.1 931.574   1
   1  -5   7 13125.9 1218.00   4
   1  -5   7 11929.2 955.115   1
  -1   5  -7 12743.6 1105.13   2
   1  -5   8 5267.32 793.070   4
  -1   5  -8 6901.07 806.452   2
   1  -5   8 4908.25 598.401   1
   1  -5   9 3767.35 698.922   4
  -1   5  -9 4343.10 642.438   2
   1  -5   9 3071.04 459.640   1
   1  -5  10-148.392 213.725   4
  -1   5 -10 293.166 174.525   2
   1  -5  11 1605.04 489.403   4
   1  -5  11 1420.60 310.337   1
   1  -5  12 2349.86 650.706   4
   1  -5  13 1131.14 419.837   4
   1  -5  14 1050.10 441.376   4
   1  -5  15 4133.37 933.931   4
  -1   4  18-8.71719 146.134   4
  -1   4  17-280.435 235.006   4
  -1   4  16 516.855 330.751   4
  -1   4  15 1284.41 455.759   4
  -1   4  14 286.748 220.077   4
  -1   4  14 596.711 172.101   2
   1  -4 -14 192.020 84.0657   1
  -1   4  13-84.1422 220.683   4
   1  -4 -13 44.5809 67.8867   1
  -1   4  13-37.6161 112.294   2
  -1   4  12 265.041 140.498   4
   1  -4 -12 688.816 188.357   1
  -1   4  12 546.002 174.306   2
  -1   4  11 5525.31 790.097   4
  -1   4  11 5908.10 604.794   2
   1  -4 -10 13207.5 1179.34   4
  -1   4  10 12369.6 1105.99   4
   1  -4 -10 11266.6 824.222   1
  -1   4  10 13231.7 943.290   2
  -1   4   9 4394.93 634.045   4
   1  -4  -9 4847.82 710.797   4
  -1   4   9 3687.01 510.262   2
   1  -4  -9 3608.98 465.156   1
  -1   4   8 352.148 168.641   4
  -1   4   8-16.1152 94.0307   2
  -1   4   7 1299.24 321.794   4
   1  -4  -7 1505.43 345.287   4
  -1   4   7 864.582 198.062   1
   1  -4  -7 1991.11 398.395   1
  -1   4   7 1017.83 342.200   2
  -1   4   6 10073.2 821.854   4
  -1   4   6 10522.0 984.428   2
   1  -4  -6 9709.22 858.482   1
  -1   4   6 10421.1 826.905   1
  -1   4   5 27295.3 1306.61   4
  -1   4   5 29450.0 1637.52   2
   1  -4  -5 24864.4 1368.05   1
  -1   4   5 28491.0 1384.07   1
   1  -4  -4 2073.10 360.380   4
  -1   4   4 1396.97 363.092   1
   1  -4  -4 3021.05 513.849   1
  -1   4   4 1991.12 521.942   2
   1  -4  -3 19587.2 1095.84   4
   1  -4  -3 16156.4 1093.72   1
   1  -4  -2 3183.39 442.237   4
   1  -4  -2 2865.14 440.960   1
   1  -4  -1 1384.46 346.665   1
   1  -4   0 238.489 155.828   1
  -1   4  -1 1143.04 170.786   3
   1  -4   1 1573.26 359.447   1
  -1   4  -2 1103.44 141.818   3
  -1   4  -2 541.649 244.387   2
  -1   4  -2 1359.81 337.134   1
  -1   4  -3 98.7258 36.4517   3
  -1   4  -3-23.0937 132.090   2
   1  -4   4 36.4607 45.7397   5
   1  -4   4 394.139 249.685   1
  -1   4  -4 468.528 217.912   1
  -1   4  -5 1021.65 292.138   1
   1  -4   5 1840.58 381.890   1
   1  -4   6 14686.1 1156.21   4
   1  -4   6 13558.9 911.037   1
   1  -4   7 14144.3 376.137   3
   1  -4   7 16769.9 1267.65   4
   1  -4   7 15319.1 964.930   1
   1  -4   8 210.177 50.9324   3
   1  -4   8 224.765 195.328   4
   1  -4   9 6673.64 367.947   3
   1  -4   9 5625.76 561.135   1
   1  -4  10 23635.9 1763.29   4
   1  -4  10 19970.6 725.401   3
  -1   4 -10 22913.1 1249.65   2
   1  -4  10 19941.5 1055.00   1
   1  -4  11 245.844 159.495   4
   1  -4  11 236.700 83.2206   3
   1  -4  11 338.176 142.656   1
  -1   4 -11 526.909 198.159   2
   1  -4  12 828.174 171.853   3
   1  -4  12 777.636 306.591   4
   1  -4  12 784.451 177.938   1
  -1   4 -12 894.140 219.145   2
   1  -4  13 3309.88 748.561   4
   1  -4  13 2223.01 292.857   3
  -1   4 -13 3146.53 412.654   2
   1  -4  14 1221.38 516.880   4
   1  -4  15 354.442 275.542   4
   1  -4  16 258.322 242.596   4
  -1   3  18-211.594 301.108   4
  -1   3  17-136.773 224.896   4
  -1   3  16-79.1068 200.320   4
  -1   3  15 736.469 340.565   4
  -1   3  14-64.3087 130.722   4
  -1   3  13 2359.26 543.412   4
  -1   3  13 2511.91 249.778   2
   1  -3 -13 1942.70 234.520   1
  -1   3  12 12398.0 1193.23   4
   1  -3 -12 10010.0 579.583   1
  -1   3  12 12601.2 655.030   2
   1  -3 -11 10303.4 1101.59   4
  -1   3  11 9077.63 962.605   4
   1  -3 -11 8912.92 597.679   1
  -1   3  11 9005.47 615.232   2
  -1   3  10 861.033 289.679   4
   1  -3 -10 799.917 273.608   4
  -1   3  10 1406.50 293.932   2
   1  -3 -10 913.066 201.277   1
   1  -3  -9 1521.14 378.283   4
  -1   3   9 1626.39 389.639   4
  -1   3   9 1088.83 243.533   2
  -1   3   8 4059.09 560.427   4
   1  -3  -8 4151.91 575.655   4
  -1   3   8 3349.89 499.585   2
   1  -3  -8 3270.81 397.739   1
  -1   3   7 5792.41 632.616   4
   1  -3  -7 6078.60 532.589   1
  -1   3   7 5399.47 520.951   1
  -1   3   7 5752.56 618.898   2
  -1   3   6 33519.6 1392.64   4
  -1   3   6 34295.7 1562.23   2
   1  -3  -6 34547.8 1291.26   1
  -1   3   6 34954.5 1337.19   1
   1  -3  -5 55120.9 1722.47   4
  -1   3   5 53553.4 1688.75   4
  -1   3   5 61515.9 2191.24   2
  -1   3   5 58888.3 1761.84   1
   1  -3  -5 51400.2 1614.15   1
   1  -3  -4 1127.30 233.497   4
  -1   3   4 992.589 220.957   4
  -1   3   4 1170.74 312.091   1
   1  -3  -4 1637.06 337.917   1
  -1   3   4 676.871 330.146   2
   1  -3  -3 331.213 127.183   4
   1  -3  -3 1015.57 330.909   1
   1  -3  -2 9984.33 657.494   4
   1  -3  -2 9469.07 743.805   1
   1  -3  -1 6080.48 625.125   1
   1  -3   0 2077.57 411.159   1
  -1   3  -1 389.941 89.8572   3
   1  -3   1 1270.58 353.087   1
  -1   3  -2 16636.7 534.357   3
   1  -3   2 16156.5 924.259   1
   1  -3   3 12260.6 564.817   5
  -1   3  -3 13789.7 846.549   1
   1  -3   3 12702.5 796.168   1
  -1   3  -3 14320.6 1105.04   2
   1  -3   4 5078.08 344.375   5
   1  -3   4 4942.87 254.008   3
  -1   3  -4 6319.81 731.868   2
  -1   3  -4 5921.06 554.061   1
   1  -3   4 5052.57 505.993   1
   1  -3   5 32030.1 1504.33   4
   1  -3   5 30226.6 702.468   3
  -1   3  -5 33524.2 1300.92   1
   1  -3   5 29525.2 1173.00   1
   1  -3   6 14327.0 539.438   3
   1  -3   6 14633.4 1097.96   4
  -1   3  -6 16825.6 1116.04   2
   1  -3   6 14243.1 802.109   1
  -1   3  -6 17411.0 893.407   1
   1  -3   7 6244.73 396.323   3
   1  -3   7 7296.60 808.959   4
  -1   3  -7 7706.18 731.999   2
   1  -3   7 6176.70 516.382   1
  -1   3  -7 7997.15 612.655   1
   1  -3   8 1488.56 358.886   4
  -1   3  -8 1229.14 299.705   2
   1  -3   8 562.768 89.0030   1
   1  -3   9 731.175 236.708   4
  -1   3  -9 969.251 248.735   2
   1  -3   9 1093.76 233.531   1
   1  -3  10 4048.31 666.926   4
  -1   3 -10 4748.56 497.709   2
   1  -3  10 3346.45 355.213   1
   1  -3  11 164.051 267.249   4
   1  -3  11-20.3115 64.5696   1
  -1   3 -11 72.7888 95.7030   2
   1  -3  12 3120.45 680.009   4
   1  -3  12 2275.01 240.899   1
  -1   3 -12 2683.69 316.848   2
   1  -3  13-122.292 196.774   4
  -1   3 -13 120.826 76.5723   2
   1  -3  14-189.042 239.664   4
   1  -3  15 1090.82 455.500   4
   1  -3  16 1572.04 544.997   4
   1  -3  17 109.237 140.791   4
  -1   2  18 1203.14 454.804   4
  -1   2  17 572.576 332.976   4
  -1   2  16 1398.06 511.746   4
  -1   2  15-9.85218 100.082   4
  -1   2  14 979.942 366.101   4
  -1   2  13 1027.30 355.985   4
  -1   2  12-14.0390 157.712   4
  -1   2  11-77.3722 164.232   4
   1  -2 -11-116.383 177.721   4
   1  -2 -11 37.2137 44.9962   1
  -1   2  11-106.954 72.0079   2
  -1   2  10 186.934 150.211   4
   1  -2 -10 392.545 247.826   4
  -1   2  10 485.919 131.180   2
   1  -2 -10 110.528 39.6167   1
   1  -2  -9 161.583 145.236   4
  -1   2   9-43.7485 125.256   4
  -1   2   9-55.8351 48.3686   2
   1  -2  -9-33.6572 43.0284   1
  -1   2   8 252.572 128.844   4
   1  -2  -8 272.351 108.881   1
  -1   2   8 174.553 113.513   2
  -1   2   8 135.494 78.8036   1
  -1   2   7 517.150 173.830   4
   1  -2  -7 518.344 109.918   1
  -1   2   7 769.391 193.726   1
  -1   2   7 467.012 184.149   2
  -1   2   6 20904.1 1059.32   4
  -1   2   6 22888.8 911.292   1
  -1   2   6 22669.6 1110.28   2
   1  -2  -6 22071.5 857.123   1
  -1   2   5 4568.80 455.748   4
  -1   2   5 5050.02 461.849   1
   1  -2  -5 4674.50 372.920   1
  -1   2   4 17460.5 835.405   4
  -1   2   4 19266.6 874.362   1
   1  -2  -4 18470.8 796.077   1
  -1   2   3 751917. 4990.72   4
   1  -2  -3 754050. 5098.36   1
  -1   2   2 42096.3 1126.06   4
   1  -2  -2 42717.0 1202.99   1
   1  -2  -1 7120.03 542.819   1
  -1   2   0 56017.6 1054.60   3
   1  -2   0 57509.9 1388.26   1
  -1   2  -1 38183.0 792.069   3
   1  -2   1 38698.0 1139.47   1
   1  -2   2 493.556 121.929   5
  -1   2  -2 302.408 69.2273   3
   1  -2   2 418.242 88.0360   3
   1  -2   2 455.109 218.836   1
   1  -2   3 11606.4 493.523   5
   1  -2   3 12488.2 450.174   3
   1  -2   3 10023.7 572.602   1
  -1   2  -3 11311.5 629.134   1
   1  -2   4 24033.2 678.349   3
   1  -2   4 25885.5 1139.29   4
   1  -2   4 23051.1 875.699   1
  -1   2  -4 23505.5 930.096   1
  -1   2  -5 35696.9 912.617   5
   1  -2   5 38509.8 1505.86   4
   1  -2   5 34210.7 1069.08   1
  -1   2  -5 36939.4 1148.50   1
  -1   2  -6 14390.3 598.495   5
   1  -2   6 15272.7 1039.67   4
   1  -2   6 13660.4 667.107   1
  -1   2  -6 15090.6 736.867   1
  -1   2  -6 15063.9 977.474   2
  -1   2  -7-27.2397 63.2864   5
   1  -2   7-88.4340 133.985   4
  -1   2  -7 137.723 110.146   1
  -1   2  -7 249.164 166.770   2
   1  -2   7 150.468 100.919   1
   1  -2   8 197.611 136.869   4
   1  -2   8 319.267 106.247   1
  -1   2  -8 372.397 149.054   2
   1  -2   9 693.111 239.152   4
   1  -2   9 465.842 86.2906   1
  -1   2  -9 537.334 133.446   2
   1  -2  10 351.401 240.920   4
   1  -2  10 314.377 84.7593   1
  -1   2 -10 504.370 157.425   2
   1  -2  11 13697.4 1270.98   4
  -1   2 -11 11131.9 524.844   2
   1  -2  12 8844.35 1083.37   4
   1  -2  13 1488.31 498.738   4
   1  -2  14 6236.55 990.393   4
   1  -2  15 1068.95 390.186   4
   1  -2  16 202.954 157.702   4
   1  -2  17-149.146 212.432   4
  -1   1  18 5572.25 1055.13   4
  -1   1  17 960.492 450.257   4
  -1   1  16-17.7543 129.571   4
  -1   1  14 420.980 258.728   4
   1  -1 -11 2279.96 518.711   4
  -1   1  11 2434.56 513.661   4
  -1   1  10-162.989 237.378   4
   1  -1 -10-240.696 202.041   4
   1  -1  -9 1917.72 431.036   4
  -1   1   9 1516.96 323.064   4
  -1   1   8 8448.38 787.305   4
  -1   1   8 8266.64 376.343   1
   1  -1  -8 6702.30 327.000   1
  -1   1   8 6880.99 377.524   2
  -1   1   7 7808.55 699.593   4
   1  -1  -7 7710.12 370.992   1
  -1   1   7 6777.38 401.623   1
  -1   1   6 82.1805 105.731   4
   1  -1  -6 61.2412 43.4084   1
  -1   1   5 1972.71 302.494   4
  -1   1   5 2554.13 293.491   1
   1  -1  -5 1557.95 181.223   1
  -1   1   4 233.104 61.5619   4
   1  -1  -4 682.109 126.544   1
  -1   1   4 483.090 115.397   1
  -1   1   3 161357. 2102.09   4
   1  -1  -3 164945. 1882.29   1
  -1   1   2 12708.9 478.256   4
   1  -1  -2 13680.2 545.012   1
  -1   1   1 361.320 70.7417   4
   1  -1  -1 576.959 142.462   1
  -1   1   0 37780.6 780.093   3
  -1   1  -1 23770.5 612.797   3
   1  -1   1 24734.5 651.949   5
   1  -1   1 23508.1 706.719   1
   1  -1   2 633.020 147.999   4
   1  -1   2 1030.96 195.172   1
  -1   1  -3 31565.2 815.426   1
   1  -1   3 33855.7 842.981   1
   1  -1   4 1195.32 223.597   4
  -1   1  -4 1388.69 193.309   1
   1  -1   4 1085.36 150.180   1
   1  -1   5 30060.4 1256.61   4
  -1   1  -5 26182.7 763.922   1
   1  -1   5 28527.5 761.249   1
   1  -1   6 39606.5 1544.93   4
   1  -1   6 36541.0 835.284   1
   1  -1   7 11121.2 901.921   4
   1  -1   7 10669.1 434.376   1
  -1   1  -7 10160.5 478.785   1
  -1   1  -8 14763.7 540.157   1
  -1   1  -8 13175.0 674.754   2
   1  -1   8 15143.4 477.470   1
  -1   1  -9 16646.1 513.310   2
  -1   1  -9 15336.4 581.381   2
  -1   1 -10 12854.0 1149.88   4
   1  -1  10 13917.8 1192.96   4
   1  -1  11-2.88602 169.451   4
  -1   1 -11 314.115 171.752   4
   1  -1  12 4571.01 742.864   4
   1  -1  13 2127.74 492.714   4
   1  -1  14 3161.45 643.617   4
   1  -1  15 690.995 302.699   4
   1  -1  16-129.688 191.084   4
   1  -1  17 42.8568 111.698   4
   1  -1  18-263.218 307.344   4
  -1   0  18 548.697 367.360   4
  -1   0  16 10119.2 1326.15   4
  -1   0  15 4147.17 827.521   4
  -1   0  14 764.809 363.015   4
  -1   0  13-269.771 263.441   4
  -1   0  12 354.234 183.755   4
   1   0 -11 157.465 131.216   4
  -1   0  11 7.11526 188.414   4
  -1   0  10 7626.70 877.277   4
   1   0 -10 8345.70 940.600   4
  -1   0   9 7738.47 837.787   4
  -1   0   8 2366.01 439.539   4
  -1   0   7 18477.0 429.286   2
  -1   0   7 20221.6 469.637   1
  -1   0   6 1909.09 146.550   2
  -1   0   6 1831.96 346.119   4
  -1   0   6 2135.11 162.079   1
  -1   0   5 654.635 208.922   4
  -1   0   5 583.170 87.0309   2
  -1   0   5 630.709 95.7906   1
  -1   0   4 9045.92 604.040   4
  -1   0   4 9465.46 361.201   2
  -1   0   4 9522.51 367.406   1
  -1   0   3 23798.0 877.518   4
  -1   0   3 25194.7 581.236   2
  -1   0   3 23961.0 583.422   1
  -1   0   2 60361.2 1125.15   4
  -1   0   2 63231.8 926.288   2
  -1   0  -2 23017.6 596.697   2
   1   0   2 23166.8 593.603   1
   1   0   3 4073.88 321.300   4
  -1   0  -3 4028.80 246.167   2
   1   0   3 2685.77 222.047   1
  -1   0  -3 4036.47 249.475   1
  -1   0  -4 24500.3 608.956   2
   1   0   4 25115.7 926.810   4
  -1   0  -4 25069.1 609.876   1
  -1   0  -5 18154.1 529.959   2
   1   0   5 18696.6 906.980   4
  -1   0  -5 19047.6 512.018   1
   1   0   6 14669.3 884.006   4
  -1   0  -6 12868.5 440.450   2
  -1   0  -6 14857.6 444.687   1
  -1   0  -7 7114.17 314.877   2
   1   0   7 8263.05 701.529   4
  -1   0  -7 7990.44 318.365   1
  -1   0  -8 10860.7 362.292   2
  -1   0  -8 12158.4 351.865   1
   1   0   9 702.415 208.628   4
  -1   0 -10-168.606 165.293   4
   1   0  10-19.6665 178.425   4
   1   0  11 4384.39 671.381   4
  -1   0 -11 5292.23 778.672   4
   1   0  12 5385.51 773.584   4
   1   0  13 4881.83 783.788   4
   1   0  14 6054.64 905.080   4
   1   0  15-168.341 196.977   4
   1   0  17 180.141 135.386   4
  -1  -1  18 1428.14 564.776   4
  -1  -1  17 132.859 179.492   4
  -1  -1  16 1387.20 474.960   4
  -1  -1  15 1050.83 426.282   4
  -1  -1  14 556.388 261.639   4
  -1  -1  13 627.824 312.560   4
  -1  -1  12 3716.27 706.827   4
  -1  -1  11 8991.17 1021.81   4
  -1  -1  10 16401.6 1329.23   4
   1   1 -10 16218.0 1331.63   4
  -1  -1   9 13637.5 1160.54   4
  -1  -1   8 118.507 154.299   4
  -1  -1   8 100.751 45.3441   1
  -1  -1   8 22.1063 47.2227   1
  -1  -1   8 59.0654 56.4227   2
   1   1  -7 6697.40 339.514   2
  -1  -1   7 6904.73 711.649   4
  -1  -1   7 6378.42 334.840   1
  -1  -1   7 5876.31 370.825   2
  -1  -1   6 55.3918 139.084   4
   1   1  -6 128.569 62.2418   2
  -1  -1   6 144.106 77.8377   2
  -1  -1   5 214.385 72.7054   4
  -1  -1   5 222.480 70.2220   2
   1   1  -5 409.384 99.7477   2
  -1  -1   4 5591.93 552.246   4
   1   1  -4 5969.08 352.379   2
  -1  -1   4 5268.32 350.555   2
   1   1  -3 9414.82 435.277   2
  -1  -1   3 8599.57 603.522   4
  -1  -1   3 9577.14 419.113   3
  -1  -1   3 9554.08 457.122   2
  -1  -1   2 504.821 95.5802   3
  -1  -1   2 653.493 143.221   2
  -1  -1   1 70244.2 1024.17   3
  -1  -1   1 70788.9 1221.23   2
  -1  -1   0 181.860 78.5663   2
  -1  -1  -1 12463.7 513.716   2
   1   1   2 9435.53 441.410   4
  -1  -1  -2 8463.53 438.562   2
   1   1   3 7990.46 456.686   4
  -1  -1  -3 7840.40 424.733   2
   1   1   4 632.704 156.260   4
  -1  -1  -4 846.224 154.979   2
   1   1   4 351.128 98.0726   2
   1   1   5 1153.62 163.624   2
   1   1   5 1477.20 256.717   4
  -1  -1  -5 1320.41 177.067   2
   1   1   6 2966.15 226.466   2
   1   1   6 2987.32 400.936   4
  -1  -1  -6 2433.44 233.539   2
   1   1   7 29409.1 698.315   2
  -1  -1  -7 26825.4 793.887   2
   1   1   8 25818.8 1382.88   4
  -1  -1  -8 24474.5 639.468   1
   1   1   9 48.4809 141.562   4
  -1  -1  -9 100.861 39.9749   2
  -1  -1  -9 16.4918 24.7509   1
   1   1  10 12007.7 1078.18   4
   1   1  11-30.2299 104.268   4
  -1  -1 -11-8.26762 121.729   4
   1   1  14 2707.53 631.152   4
   1   1  15 260.056 229.416   4
   1   1  16 1094.81 441.386   4
   1   1  17 417.649 280.953   4
   1   1  18 445.659 292.066   4
  -1  -2  17 170.283 245.520   4
  -1  -2  16-102.472 188.894   4
  -1  -2  15-136.146 203.950   4
  -1  -2  14 91.8409 187.250   4
  -1  -2  13 414.315 272.553   4
  -1  -2  12 2706.52 615.606   4
  -1  -2  11 5018.14 804.632   4
  -1  -2  10 387.273 205.070   4
   1   2 -10 422.464 104.517   2
  -1  -2   9 8840.78 964.086   4
   1   2  -9 8571.88 492.935   2
  -1  -2   9 6900.14 444.680   1
  -1  -2   8 8743.66 907.999   4
   1   2  -8 8414.02 508.868   2
  -1  -2   8 6749.42 476.875   1
  -1  -2   8 7139.01 619.191   2
   1   2  -7 6907.73 468.305   2
  -1  -2   7 7021.91 765.186   4
  -1  -2   7 6476.92 554.323   2
  -1  -2   7 6001.04 425.526   1
  -1  -2   6 99.7058 146.850   4
  -1  -2   6 167.004 75.8625   2
   1   2  -6 170.578 78.6093   2
  -1  -2   5 39760.3 1628.64   4
  -1  -2   5 35038.1 884.739   3
   1   2  -5 40473.9 1177.74   2
  -1  -2   5 35168.5 1173.31   2
  -1  -2   4 5536.34 310.851   3
  -1  -2   4 6357.39 492.640   2
   1   2  -4 6642.12 473.685   2
  -1  -2   3 11953.3 422.920   3
  -1  -2   3 12717.9 685.571   2
   1   2  -3 12408.1 657.370   2
  -1  -2   2 39811.0 733.114   3
   1   2  -2 39217.6 716.455   3
  -1  -2   2 40726.6 1185.73   2
   1   2  -2 39548.1 1161.56   2
   1   2  -1 120424. 1365.45   3
  -1  -2   1 124145. 2069.48   2
  -1  -2   0 102647. 1948.17   2
  -1  -2  -1 1043.74 189.438   2
  -1  -2  -2 4872.85 420.312   2
   1   2   3 23799.2 920.710   4
  -1  -2  -3 21675.4 889.656   2
   1   2   4 7955.63 571.079   4
   1   2   4 8470.16 529.406   2
  -1  -2  -4 6473.29 529.628   2
   1   2   5 11016.3 711.972   4
   1   2   5 11284.7 587.234   2
  -1  -2  -5 11337.3 650.084   2
   1   2   6 13506.5 849.018   4
  -1  -2  -6 13249.7 738.404   2
   1   2   6 13609.0 644.575   2
   1   2   7 491.379 157.528   2
  -1  -2  -7 682.910 235.371   2
   1   2   8 856.361 233.899   4
   1   2   8 777.967 143.722   2
  -1  -2  -8 840.756 183.433   2
   1   2   9 473.722 171.053   4
   1   2   9 436.686 103.260   2
  -1  -2  -9 481.218 115.539   1
  -1  -2  -9 557.420 171.849   2
   1   2  10 25612.7 787.716   2
   1   2  10 25325.8 1443.82   4
   1   2  11 2276.43 209.736   2
  -1  -2 -11 2759.53 573.823   4
   1   2  11 2320.27 469.481   4
  -1  -2 -11 2497.55 253.277   1
   1   2  12 502.747 240.051   4
  -1  -2 -12 297.352 62.3275   1
   1   2  13 1630.99 449.130   4
   1   2  14-45.5291 114.011   4
   1   2  15 1136.53 390.428   4
   1   2  16 2608.50 632.205   4
   1   2  17 1169.09 434.800   4
   1   2  18 107.954 87.5478   4
   1   2  19-237.021 272.204   4
  -1  -3  16 385.506 328.590   4
  -1  -3  15 187.187 123.556   4
  -1  -3  14 28.6622 117.524   4
  -1  -3  13 185.321 97.3951   4
  -1  -3  12-121.623 272.790   4
  -1  -3  12-207.579 112.984   1
   1   3 -12 80.3093 63.7826   2
  -1  -3  11-177.634 326.310   4
  -1  -3  11 426.072 146.830   1
   1   3 -11 46.5800 78.3920   2
  -1  -3  10 987.377 336.668   4
   1   3 -10 914.088 186.287   2
  -1  -3  10 720.531 203.456   1
   1   3  -9 10822.5 693.903   2
  -1  -3   9 8570.91 546.988   3
  -1  -3   9 9928.63 1057.34   4
  -1  -3   9 9003.38 637.806   1
  -1  -3   8 4561.73 668.708   4
  -1  -3   8 4219.80 350.612   3
  -1  -3   8 4711.24 630.583   2
   1   3  -8 5480.37 513.456   2
  -1  -3   8 4903.67 481.537   1
  -1  -3   7 132.344 65.2172   3
  -1  -3   7 61.8156 99.4152   4
  -1  -3   7 19.4478 71.8945   1
  -1  -3   7 228.070 191.867   2
   1   3  -7 165.847 123.722   2
  -1  -3   6 3072.72 514.222   4
  -1  -3   6 2738.52 219.044   3
  -1  -3   6 2899.92 351.141   1
   1   3  -6 3825.89 438.122   2
  -1  -3   6 3254.84 474.984   2
   1   3  -5 38996.5 1388.51   2
  -1  -3   5 36203.8 1501.47   2
  -1  -3   4 1715.38 312.354   2
   1   3  -4 1831.98 276.504   2
   1   3  -3 37744.3 1357.18   2
  -1  -3   3 37339.9 1438.16   2
   1   3  -2 36186.2 706.027   3
  -1  -3   2 35833.6 1390.42   2
   1   3  -2 36618.6 1344.13   2
  -1  -3   1 543.583 227.812   2
  -1  -3   0 21989.7 1081.09   2
  -1  -3  -1 840.766 283.929   2
  -1  -3  -2 691.523 271.732   2
  -1  -3  -3 6806.77 661.061   2
   1   3   4 4396.86 479.000   4
  -1  -3  -4 4392.69 533.507   2
   1   3   4 3851.52 447.978   2
   1   3   5 135.861 88.2621   4
   1   3   5-5.55667 98.2793   2
  -1  -3  -5-76.1802 70.5169   2
   1   3   6 1466.54 304.134   4
   1   3   6 1246.07 236.333   2
  -1  -3  -6 1297.26 291.578   2
   1   3   7 16934.0 1042.55   4
  -1  -3  -7 15430.6 1102.93   2
   1   3   7 19105.7 916.940   2
   1   3   8 39562.5 1704.04   4
  -1  -3  -8 40547.0 1680.14   2
  -1  -3  -8 42823.7 1524.89   1
   1   3   8 41173.6 1333.99   2
   1   3   9 19552.5 1273.39   4
  -1  -3  -9 19285.4 1197.81   2
  -1  -3  -9 22226.1 1069.64   1
   1   3   9 19741.0 919.975   2
   1   3  10 3771.83 580.273   4
  -1  -3 -10 4279.54 647.695   4
  -1  -3 -10 4801.65 497.738   1
   1   3  10 4074.56 397.574   2
  -1  -3 -10 3597.43 575.560   2
   1   3  11 3770.17 620.256   4
  -1  -3 -11 4003.72 698.872   4
   1   3  11 3793.31 369.183   2
  -1  -3 -11 4591.25 469.764   1
   1   3  12 848.473 182.170   2
   1   3  12 740.382 298.898   4
  -1  -3 -12 494.392 182.937   1
   1   3  13-106.143 178.724   4
   1   3  13 41.9631 57.0883   2
   1   3  14 5487.81 862.122   4
  -1  -3 -14 3170.05 304.304   1
   1   3  15 2867.05 662.145   4
   1   3  16 104.183 115.993   4
   1   3  17-65.1982 155.109   4
   1   3  18-6.45290 111.075   4
  -1  -4  16-22.5224 138.861   4
  -1  -4  15 1469.25 548.270   4
  -1  -4  14 3008.62 755.282   4
  -1  -4  13 3492.51 798.370   4
  -1  -4  12 98.7562 189.860   4
   1   4 -12 256.170 136.784   2
  -1  -4  11 667.940 130.927   3
   1   4 -11 837.990 219.371   2
  -1  -4  11 1172.54 281.263   1
  -1  -4  10-6.51617 229.681   4
  -1  -4  10 320.155 80.5040   3
  -1  -4  10 108.919 72.1876   1
   1   4 -10 378.947 160.600   2
  -1  -4   9 701.552 273.198   4
  -1  -4   9 624.556 102.596   3
   1   4  -9 775.374 225.662   2
  -1  -4   9 563.903 178.700   1
  -1  -4   8 2445.56 169.175   3
  -1  -4   8 2996.51 592.223   4
   1   4  -8 2889.24 412.473   2
  -1  -4   8 2742.22 462.155   1
  -1  -4   7 13060.5 1199.09   4
  -1  -4   7 13463.9 1187.46   2
  -1  -4   7 12640.4 924.526   1
   1   4  -7 9624.33 801.301   2
  -1  -4   6 3651.43 484.484   1
  -1  -4   6 4005.42 650.983   2
   1   4  -5 515.290 132.929   2
  -1  -4   5 819.029 206.742   1
  -1  -4   4 4208.99 482.157   1
  -1  -4   4 4414.61 643.950   2
  -1  -4   3 10093.9 777.486   1
  -1  -4   3 11322.8 994.584   2
   1   4  -2 5020.13 276.034   3
  -1  -4   2 5658.99 682.341   2
   1   4  -2 3981.44 512.878   2
  -1  -4   1 212.174 135.344   2
  -1  -4   0 12595.6 1025.99   2
  -1  -4  -1 5492.11 660.848   2
  -1  -4  -2 72.6383 90.4116   2
  -1  -4  -3 8998.07 856.315   2
  -1  -4  -4 4224.01 612.450   2
   1   4   4 3868.97 526.913   2
   1   4   5-36.6401 76.9956   2
  -1  -4  -5 171.272 171.585   2
   1   4   6 28317.0 1388.02   4
  -1  -4  -6 26515.0 1636.37   2
  -1  -4  -6 28061.8 1448.46   1
   1   4   6 29707.2 1371.66   2
   1   4   7 7740.84 753.732   4
   1   4   7 8434.90 734.274   2
  -1  -4  -7 7800.20 789.236   1
  -1  -4  -7 7832.18 926.284   2
   1   4   8 2017.21 412.761   4
  -1  -4  -8 1964.74 433.335   1
  -1  -4  -8 2090.35 504.269   2
   1   4   8 2441.41 378.943   2
   1   4   9 1847.13 414.215   4
  -1  -4  -9 2658.43 535.442   4
  -1  -4  -9 2335.85 439.292   1
  -1  -4  -9 1680.02 490.108   2
   1   4   9 2290.15 372.215   2
   1   4  10 108.062 127.363   4
  -1  -4 -10 328.037 216.325   4
  -1  -4 -10 531.395 338.062   2
   1   4  10 450.894 182.218   2
  -1  -4 -10 325.055 204.416   1
   1   4  11 51.7177 100.447   4
  -1  -4 -11 18.6478 128.024   1
   1   4  11 83.5172 98.6860   2
   1   4  12 4391.81 712.654   4
   1   4  12 4169.91 460.030   2
  -1  -4 -12 3383.47 532.225   1
   1   4  13 1122.58 367.752   4
  -1  -4 -13 552.282 225.347   1
   1   4  13 1046.44 227.831   2
   1   4  14 1318.09 432.888   4
   1   4  14 1248.12 248.924   2
  -1  -4 -14 1835.22 347.418   1
   1   4  15-115.762 163.985   4
   1   4  15-48.1564 49.3881   2
   1   4  16 459.560 244.236   4
   1   4  17 1753.02 567.649   4
   1   4  18 901.578 385.014   4
  -1  -5  14 943.370 474.611   4
  -1  -5  13 1084.92 455.175   4
  -1  -5  12 155.518 179.890   4
  -1  -5  11 144.547 148.936   4
  -1  -5  11 967.120 299.694   1
  -1  -5  10 2564.66 608.059   4
  -1  -5  10 1917.02 398.578   1
  -1  -5   9 3879.27 747.152   4
   1   5  -9 4526.33 598.848   2
  -1  -5   9 3199.20 508.102   1
  -1  -5   8 3084.14 656.554   4
   1   5  -8 3034.02 524.505   2
  -1  -5   8 2147.96 448.918   1
  -1  -5   7 168.493 197.024   4
  -1  -5   7 185.434 238.375   2
  -1  -5   7 271.872 228.640   1
   1   5  -7-23.7685 149.811   2
  -1  -5   6 2162.49 464.753   1
   1   5  -6 2133.80 375.257   2
  -1  -5   6 2708.30 639.868   2
  -1  -5   5 15666.8 1154.51   1
   1   5  -5 16475.2 1169.62   2
  -1  -5   5 18100.9 1546.95   2
  -1  -5   4 15188.1 1126.71   1
  -1  -5   4 17187.3 1442.92   2
   1   5  -4 16088.6 1160.09   2
  -1  -5   3 2694.34 586.462   2
  -1  -5   3 2212.27 430.311   1
   1   5  -2 2498.35 206.384   3
  -1  -5   2 2655.79 474.942   1
  -1  -5   2 3304.15 633.490   2
  -1  -5   1 157.091 130.724   1
  -1  -5   1 779.964 360.274   2
  -1  -5   0 246.541 184.801   2
  -1  -5   0 204.587 150.638   1
  -1  -5  -1 31793.0 1595.81   1
  -1  -5  -1 34998.8 1941.44   2
  -1  -5  -2 29453.9 1546.86   1
  -1  -5  -2 31236.1 1865.98   2
  -1  -5  -3 10005.9 918.487   1
  -1  -5  -3 9866.16 1048.48   2
   1   5   4 53.5336 83.4316   2
  -1  -5  -4 164.920 133.943   2
  -1  -5  -4-0.12146 146.064   1
   1   5   5 40.6548 100.413   2
  -1  -5  -5 271.371 185.979   1
  -1  -5  -5 255.990 251.208   2
   1   5   6 594.305 216.768   2
  -1  -5  -6 666.301 318.143   1
  -1  -5  -6 1067.06 455.559   2
  -1  -5  -7 762.459 293.366   1
  -1  -5  -7 777.443 375.825   2
   1   5   7 488.387 182.047   2
   1   5   8 2166.23 442.967   4
  -1  -5  -8 2836.55 552.136   4
  -1  -5  -8 2159.19 525.615   1
   1   5   8 1501.87 332.646   2
  -1  -5  -8 1996.34 585.815   2
  -1  -5  -9 144.836 126.081   4
   1   5   9-63.4572 131.802   4
  -1  -5  -9 41.1382 162.304   1
  -1  -5  -9 140.485 256.921   2
   1   5   9-450.567 245.330   2
   1   5  10 549.370 253.443   4
  -1  -5 -10 652.259 321.866   1
  -1  -5 -10 490.406 377.681   2
   1   5  10 965.697 290.822   2
   1   5  11 89.4908 110.598   4
  -1  -5 -11 445.631 228.609   1
   1   5  11 486.897 210.042   2
   1   5  12 4735.37 755.012   4
   1   5  12 5286.44 620.645   2
  -1  -5 -12 3884.41 646.558   1
   1   5  13 692.769 292.684   4
  -1  -5 -13 433.533 187.204   1
   1   5  13 766.504 236.374   2
   1   5  14 1154.42 420.395   4
   1   5  14 1352.30 279.537   2
  -1  -5 -14 1586.38 360.582   1
   1   5  15 3085.05 434.542   2
   1   5  15 3789.70 754.418   4
   1   5  16 1228.95 460.019   4
   1   5  17 934.875 388.314   4
   1   5  18 481.783 299.799   4
  -1  -6  13 362.182 312.187   4
  -1  -6  12 549.294 358.908   4
  -1  -6  11 63.1096 126.368   4
   1   6 -11 158.643 153.040   2
  -1  -6  10-31.6842 160.029   4
   1   6 -10 191.387 152.203   2
  -1  -6  10 370.268 260.098   1
  -1  -6   9 169.329 196.162   4
   1   6  -9-26.8355 72.4679   2
  -1  -6   9-215.917 188.563   1
  -1  -6   8 98.1578 208.201   4
   1   6  -8 322.032 241.556   2
  -1  -6   8 113.508 143.502   1
   1   6  -7 23355.4 1547.39   2
  -1  -6   7 20832.5 1472.34   1
   1   6  -6 15887.1 1263.78   2
  -1  -6   6 14877.1 1267.02   1
   1   6  -5 1728.76 371.250   2
  -1  -6   5 2033.25 658.662   2
  -1  -6   5 2350.78 511.418   1
  -1  -6   4 213.786 245.879   1
  -1  -6   4-20.3559 255.563   2
   1   6  -4-51.3720 235.068   2
   1   6  -3-258.251 245.156   2
  -1  -6   3 126.047 179.715   1
   1   6  -2 1236.55 152.366   3
  -1  -6   2 1780.60 567.424   2
   1   6  -2 1394.14 362.735   2
  -1  -6   2 1544.89 414.765   1
  -1  -6   1 17177.1 1340.58   1
  -1  -6   1 17857.5 1650.10   2
   1   6  -1 16155.6 1295.67   2
   1   6   0 17951.8 1351.68   2
  -1  -6   0 18564.2 1373.34   1
  -1  -6   0 19684.2 1724.52   2
  -1  -6  -1 6674.94 854.254   1
   1   6   1 6897.34 846.046   2
  -1  -6  -1 6262.48 1062.26   2
  -1  -6  -2 6253.62 1013.33   2
  -1  -6  -2 5995.35 790.951   1
  -1  -6  -3 103.853 115.847   1
  -1  -6  -3 420.552 368.260   2
   1   6   3 330.213 239.284   2
   1   6   4 8434.32 931.315   2
  -1  -6  -4 7446.48 1208.27   2
  -1  -6  -4 6994.11 927.818   1
  -1  -6  -5 11190.4 1083.88   4
  -1  -6  -5 8586.51 1016.30   1
  -1  -6  -5 8764.02 1248.78   2
   1   6   5 9223.37 986.304   2
  -1  -6  -6-3.33409 74.1822   4
  -1  -6  -6 355.715 320.837   2
   1   6   6-177.558 199.253   2
  -1  -6  -6 293.299 191.260   1
  -1  -6  -7 615.252 284.254   4
  -1  -6  -7 639.861 413.333   2
  -1  -6  -7 432.975 334.876   1
   1   6   7 133.390 151.044   2
  -1  -6  -8 708.509 446.247   2
  -1  -6  -8 974.086 391.615   1
   1   6   8 170.515 147.474   2
  -1  -6  -9 227.480 198.690   1
  -1  -6  -9-16.1781 153.675   2
   1   6  10 2126.36 489.902   4
  -1  -6 -10 1428.82 490.168   1
  -1  -6 -10 1309.68 617.563   2
   1   6  10 1770.38 421.060   2
   1   6  11 2712.59 574.226   4
  -1  -6 -11 2306.49 626.540   1
   1   6  11 3495.35 580.758   2
   1   6  12 11.7531 105.530   4
  -1  -6 -12 55.9789 144.792   1
   1   6  13 118.677 140.761   4
   1   6  13 314.954 176.488   2
   1   6  14 367.762 219.059   4
   1   6  14 305.585 160.534   2
   1   6  15 645.094 335.037   4
   1   6  15 808.245 233.253   2
   1   6  16 450.211 271.799   4
   1   6  17-49.6465 186.134   4
  -1  -7  12 352.225 299.780   4
  -1  -7  11 860.543 410.061   4
   1   7 -11 729.816 296.628   2
  -1  -7  10 561.130 323.364   4
   1   7 -10 451.339 230.729   2
  -1  -7   9 627.997 381.803   4
   1   7  -9 909.203 348.172   2
  -1  -7   8 1958.35 611.805   4
   1   7  -8 2085.97 532.974   2
   1   7  -7 1010.17 366.805   2
   1   7  -6 255.559 129.415   2
   1   7  -5 697.492 242.027   2
   1   7  -4 3550.95 611.137   2
   1   7  -3 599.434 230.179   2
   1   7  -2 72.7449 45.1957   3
   1   7  -2-144.217 257.418   2
   1   7  -1 2057.80 469.623   2
   1   7   0 2938.71 590.159   2
   1   7   1 574.515 277.142   2
   1   7   2 14078.5 1327.13   2
   1   7   3 9032.12 1046.62   2
   1   7   4 1483.19 416.984   2
   1   7   5 751.205 304.676   2
   1   7   6 1015.08 359.015   2
   1   7   7-27.3779 184.741   2
   1   7   8 5406.90 798.645   2
   1   7   9 8557.27 983.670   2
   1   7  10 2425.35 509.186   2
   1   7  11 1371.91 402.999   2
   1   7  12-39.2249 80.0619   2
   1   7  13 210.201 114.604   4
   1   7  13 258.061 188.322   2
   1   7  14-136.313 78.1907   4
   1   7  14 66.3916 88.2228   2
   1   7  15-176.648 194.014   4
   1   7  15 46.4962 106.715   2
   1   7  16 73.7075 128.276   4
  -1  -8  10 301.963 316.908   4
   1   8 -10 287.457 230.910   2
  -1  -8   9 503.367 294.757   4
   1   8  -9 630.195 313.612   2
  -1  -8   8 2126.11 658.217   4
   1   8  -8 1879.30 530.674   2
   1   8  -7-35.9418 107.190   2
   1   8  -6-258.094 253.014   2
   1   8  -5-218.302 270.473   2
   1   8  -4 278.172 103.680   2
   1   8  -3-80.3000 219.625   2
   1   8  -2 546.486 92.7223   3
   1   8  -2 457.941 189.932   2
   1   8  -1 143.589 168.557   2
   1   8   0 5488.49 881.769   2
   1   8   1 1640.83 483.167   2
   1   8   2 2061.91 531.047   2
   1   8   3 156.618 130.294   2
   1   8   4 669.279 297.680   2
   1   8   5-250.469 250.582   2
   1   8   6-150.913 250.727   2
   1   8   7-64.8667 215.194   2
   1   8   8 2491.71 621.096   2
   1   8   9 6707.58 947.559   2
   1   8  10-362.118 275.924   2
   1   8  11 992.113 348.427   2
   1   8  12 469.959 281.604   2
   1   8  13 48.7793 139.009   2
   1   8  14-54.1268 73.6930   2
   1   8  15 106.739 107.279   2
   1   9  -9 638.501 335.118   2
  -1  -9   8 175.811 155.682   4
   1   9  -8-72.4455 133.716   2
   1   9  -7 133.953 128.063   2
   1   9  -6-305.481 246.424   2
   1   9  -5 616.760 269.422   2
   1   9  -4 3499.10 717.888   2
   1   9  -3 1555.83 469.953   2
   1   9  -2 379.639 212.254   2
   1   9  -1-413.494 394.265   2
   1   9   0 1478.28 498.661   2
   1   9   1 1162.37 424.661   2
   1   9   2 232.436 237.958   2
   1   9   3 26.8305 247.682   2
   1   9   4 503.661 265.500   2
   1   9   5 1634.16 485.801   2
   1   9   6 1240.89 405.259   2
   1   9   7 58.3741 161.305   2
   1   9   8 8.33989 196.971   2
   1   9   9-192.664 211.002   2
   1   9  10 56.5580 205.786   2
   1   9  11 748.522 318.532   2
   1   9  12 726.148 353.277   2
   1   9  13 307.899 243.680   2
   1   9  14 18.7118 113.533   2
   1   9  15 127.006 135.872   2
   1  10  -8 214.638 268.105   2
   1  10  -7 561.741 370.525   2
   1  10  -6 680.825 361.300   2
   1  10  -5 232.997 144.663   2
   1  10  -4 3705.39 834.145   2
   1  10  -3 250.772 182.632   2
   1  10  -2 409.475 272.203   2
   1  10  -1 1024.19 400.808   2
   1  10   0-281.326 343.101   2
   1  10   1-113.471 209.344   2
   1  10   2 101.359 140.747   2
   1  10   3-415.455 288.144   2
   1  10   4 273.811 200.611   2
   1  10   5-157.755 233.860   2
   1  10   6 1847.70 594.164   2
   1  10   7 437.909 282.106   2
   1  10   8 182.409 151.779   2
   1  10   9 344.000 228.182   2
   1  10  10-506.643 305.416   2
   1  10  11 261.947 207.695   2
   1  10  12 335.345 275.761   2
   1  10  13 667.863 383.856   2
   1  10  14 49.1298 144.477   2
   1  11  -2-529.469 373.568   2
   1  11  -1-356.670 388.220   2
   1  11   0 199.314 122.680   2
   1  11   1-214.918 334.445   2
   1  11   2-311.646 270.992   2
   1  11   3-338.896 319.383   2
   1  11   4-29.0867 206.628   2
   1  11   5 842.070 366.112   2
   1  11   6-180.171 239.420   2
   1  11   7-488.392 408.142   2
   1  11   8 719.256 366.310   2
   1  11   9-191.052 228.531   2
   1  11  10 239.462 152.692   2
  -2  11   6 309.140 383.428   2
  -2  11   5 657.238 482.777   2
  -2  11   4 673.621 471.720   2
  -2  11   3 565.108 452.934   2
  -2  11   2 854.540 523.923   2
  -2  11   1 419.211 439.859   2
  -2  10  13 87.4393 156.104   2
  -2  10  12 637.679 369.637   2
  -2  10  11 321.462 248.840   2
  -2  10  10 397.886 396.312   2
  -2  10   9 490.557 380.803   2
  -2  10   8 575.918 373.432   2
  -2  10   7 967.683 464.760   2
  -2  10   6 308.099 333.909   2
  -2  10   5 855.672 554.375   2
  -2  10   4 678.827 406.588   2
  -2  10   3 270.247 249.503   2
  -2  10   2 1389.84 580.267   2
  -2  10   1 1602.76 621.477   2
  -2  10   0 295.848 335.313   2
  -2  10  -1 616.204 511.178   2
  -2  10  -2 919.122 493.354   2
  -2  10  -3 745.131 438.782   2
  -2  10  -4 851.415 446.404   2
  -2  10  -5 690.495 413.650   2
  -2  10  -6 53.0757 235.893   2
  -2  10  -7 420.720 307.181   2
  -2  10  -8 110.296 248.085   2
  -2   9  14 148.310 214.665   2
  -2   9  13 363.712 264.286   2
  -2   9  12 735.702 385.706   2
  -2   9  11 349.180 312.697   2
  -2   9  10 815.018 422.729   2
  -2   9   9 1931.37 606.700   2
  -2   9   8 807.717 408.250   2
  -2   9   7-210.667 210.104   2
  -2   9   6-19.8144 220.830   2
  -2   9   5 1344.05 517.283   2
  -2   9   4 263.168 204.136   2
  -2   9   3 1750.04 584.626   2
  -2   9   2 431.848 186.157   3
  -2   9   2 88.4641 218.460   2
  -2   9   1 92.5674 66.4915   3
  -2   9   1-196.571 309.708   2
  -2   9   0 95.6269 194.574   2
  -2   9  -1-66.1401 257.076   2
  -2   9  -2 389.276 316.507   2
  -2   9  -3 174.751 157.243   2
   2  -9   4 1974.15 426.014   5
  -2   9  -4 2067.32 630.750   2
   2  -9   5 2108.94 412.644   5
  -2   9  -5 2171.05 675.296   2
  -2   9  -6 330.524 332.446   2
  -2   9  -7 770.780 412.405   2
   2  -9   8 118.022 203.096   4
  -2   9  -8 778.287 446.124   2
   2  -9   9 436.305 313.703   4
  -2   9  -9 258.501 261.270   2
  -2   9 -10 330.189 251.883   2
  -2   8  14 421.599 269.443   2
  -2   8  13 730.271 350.444   2
  -2   8  12 455.315 297.376   2
  -2   8  11 538.400 331.046   2
  -2   8  10 516.464 305.480   2
  -2   8   9-138.103 208.934   2
  -2   8   8 565.312 332.134   2
  -2   8   7 142.780 145.027   2
  -2   8   6 1872.20 563.042   2
  -2   8   5 1857.79 609.422   2
  -2   8   4 541.238 345.336   2
  -2   8   3 2708.55 729.672   2
  -2   8   2 255.313 271.205   2
  -2   8   1 753.533 216.877   3
  -2   8   1 645.223 411.278   2
  -2   8   0 1661.39 313.028   3
  -2   8   0 2175.58 648.533   2
  -2   8  -1 583.386 181.240   3
  -2   8  -1 441.306 162.919   2
  -2   8  -2 2827.62 366.732   3
  -2   8  -2 2844.32 716.617   2
  -2   8  -3 9255.05 569.189   3
  -2   8  -3 11560.2 1426.17   2
   2  -8   4 3832.36 552.931   5
  -2   8  -4 4007.00 809.907   2
   2  -8   5 405.244 159.825   5
  -2   8  -5 227.953 250.932   2
   2  -8   6 225.240 111.942   5
  -2   8  -6 18.1918 132.339   2
  -2   8  -7 934.219 401.517   2
   2  -8   8 985.375 430.942   4
  -2   8  -8 847.825 425.991   2
   2  -8   9 441.522 284.622   4
  -2   8  -9 966.888 427.746   2
   2  -8  10-345.874 248.282   4
  -2   8 -10 297.539 289.645   2
   2  -8  11 408.871 357.050   4
  -2   8 -11 276.890 221.929   2
  -2   7  16 198.839 157.220   4
  -2   7  15 189.935 222.173   4
  -2   7  14-64.8983 86.4972   4
  -2   7  14 188.869 148.845   2
  -2   7  13 35.5342 175.937   4
  -2   7  13 281.362 247.927   2
  -2   7  12-48.0577 85.8695   4
  -2   7  12 179.503 191.128   2
  -2   7  11 705.285 329.400   2
  -2   7  10 553.522 312.652   2
  -2   7   9 319.724 247.061   2
  -2   7   8 462.794 282.846   2
  -2   7   7 146.752 191.981   2
  -2   7   6 2160.63 463.463   1
  -2   7   6 2165.18 642.512   2
   2  -7  -5 12718.3 1176.72   4
  -2   7   5 11651.2 1418.32   2
  -2   7   5 12117.6 1196.47   1
   2  -7  -4 418.315 247.024   4
  -2   7   4 39.8924 186.724   1
  -2   7   4 818.858 460.560   2
   2  -7  -3-12.8683 104.654   4
  -2   7   3-118.051 302.106   1
  -2   7   3 448.552 366.759   2
   2  -7  -2-163.101 202.651   4
  -2   7   2-122.371 183.694   2
  -2   7   2-436.972 394.693   1
  -2   7   1 424.293 181.115   3
  -2   7   1 336.442 254.512   2
  -2   7   1-22.2383 320.190   1
  -2   7   0 177.306 95.6074   3
  -2   7   0 528.756 276.085   2
  -2   7  -1 3118.27 393.022   3
  -2   7  -1 3084.22 576.749   1
  -2   7  -1 3942.59 801.127   2
  -2   7  -2 567.874 153.215   3
  -2   7  -2 427.190 230.861   1
  -2   7  -2 683.666 382.624   2
  -2   7  -3 923.365 189.849   3
  -2   7  -3 843.505 227.505   1
  -2   7  -3 1260.11 449.643   2
   2  -7   4 4051.61 535.319   5
  -2   7  -4 4008.85 660.969   1
  -2   7  -4 4041.73 807.974   2
   2  -7   5 4380.98 533.174   5
  -2   7  -5 4896.29 875.195   2
   2  -7   6 3948.88 477.520   5
  -2   7  -6 4280.77 843.907   2
   2  -7   7 1403.89 460.018   4
  -2   7  -7 901.602 393.852   2
   2  -7   8 211.747 182.813   4
  -2   7  -8-138.298 236.412   2
   2  -7   9-56.2312 184.109   4
  -2   7  -9 630.918 366.342   2
   2  -7  10 715.003 356.921   4
  -2   7 -10 745.670 336.034   2
   2  -7  11 1673.08 594.874   4
  -2   7 -11 1591.45 481.777   2
   2  -7  12 7369.37 1246.68   4
   2  -7  13 1930.54 659.841   4
  -2   6  17-55.5594 171.550   4
  -2   6  16 120.991 99.1166   4
  -2   6  15 5.02067 162.130   4
  -2   6  14 238.493 234.201   4
  -2   6  14 365.241 231.778   2
  -2   6  13 1077.19 407.607   4
  -2   6  13 1414.52 419.896   2
  -2   6  12 231.558 208.453   4
  -2   6  12 709.032 319.290   2
   2  -6 -12 329.622 167.090   1
  -2   6  11 966.803 351.861   4
   2  -6 -11 261.306 102.574   1
  -2   6  11 653.892 312.439   2
  -2   6  10 4264.65 691.097   4
  -2   6  10 3986.25 723.519   2
   2  -6 -10 3314.00 608.014   1
  -2   6   9 5873.62 803.515   4
  -2   6   9 5607.65 912.267   2
   2  -6  -9 5098.92 740.460   1
   2  -6  -8 2702.53 534.405   4
  -2   6   8 2158.65 476.887   1
   2  -6  -8 2036.93 474.209   1
  -2   6   8 2510.11 629.087   2
   2  -6  -7 2052.12 442.036   4
  -2   6   7 1686.25 563.127   2
   2  -6  -7 1351.80 370.253   1
  -2   6   7 1170.90 393.046   1
   2  -6  -6 2295.36 459.594   4
  -2   6   6 2483.06 612.972   2
   2  -6  -6 1790.05 468.625   1
  -2   6   6 2545.47 521.942   1
   2  -6  -5 3237.38 541.780   4
   2  -6  -5 2400.51 534.356   1
  -2   6   5 2726.78 536.056   1
  -2   6   5 2916.68 759.501   2
   2  -6  -4 466.672 221.985   4
  -2   6   4 800.685 438.532   2
   2  -6  -4 593.810 294.061   1
  -2   6   4 271.123 255.886   1
   2  -6  -3 1157.31 339.952   4
  -2   6   3 1382.55 440.300   1
   2  -6  -3 961.517 367.186   1
  -2   6   3 1151.48 519.380   2
   2  -6  -2 382.560 219.741   4
  -2   6   2 222.809 232.247   1
   2  -6  -2 615.628 326.036   1
  -2   6   2 1206.60 468.475   2
  -2   6   1 528.534 182.266   3
  -2   6   1 533.769 250.583   1
   2  -6  -1 785.568 356.539   1
  -2   6   1 853.995 416.423   2
  -2   6   0 1833.40 304.593   3
   2  -6   0 2000.76 488.315   1
  -2   6   0 2677.09 692.922   2
  -2   6   0 2013.79 478.806   1
  -2   6  -1 3475.26 402.770   3
   2  -6   1 3991.36 643.334   1
  -2   6  -1 4329.18 846.056   2
  -2   6  -1 4085.62 654.535   1
  -2   6  -2-42.7251 55.9075   3
  -2   6  -2 100.945 269.420   2
   2  -6   2 94.8083 203.139   1
  -2   6  -2-73.5509 156.088   1
  -2   6  -3 8456.72 569.248   3
  -2   6  -3 10586.1 1039.03   1
   2  -6   3 8955.79 970.182   1
  -2   6  -3 10976.5 1300.39   2
   2  -6   4 11593.8 832.444   5
  -2   6  -4 12815.9 1404.82   2
  -2   6  -4 13764.5 1172.46   1
   2  -6   4 10970.8 1044.32   1
   2  -6   5 420.870 147.040   5
  -2   6  -5-145.736 279.215   1
  -2   6  -5 697.781 384.366   2
   2  -6   5-19.2826 178.909   1
  -2   6  -6 323.848 220.490   2
  -2   6  -6-129.546 265.732   1
   2  -6   6-343.672 317.091   1
   2  -6   7 5742.35 843.432   4
  -2   6  -7 5944.75 880.366   2
   2  -6   7 4078.40 637.087   1
   2  -6   8 1818.68 490.257   4
   2  -6   8 1109.51 242.152   1
  -2   6  -8 1754.91 499.447   2
   2  -6   9 1377.35 451.307   4
  -2   6  -9 939.284 347.745   2
   2  -6   9 1028.57 308.436   1
   2  -6  10 6062.57 979.636   4
   2  -6  10 4714.17 670.632   1
  -2   6 -10 6067.65 841.738   2
   2  -6  11 1496.62 554.931   4
  -2   6 -11 2237.04 541.992   2
   2  -6  12 41.4011 170.708   4
  -2   6 -12 231.154 211.540   2
   2  -6  13-17.0712 174.478   4
   2  -6  14 1513.35 592.904   4
  -2   5  17 270.449 231.113   4
  -2   5  16 14.6502 97.5878   4
  -2   5  15 691.178 367.303   4
  -2   5  14 595.273 313.404   4
  -2   5  14 816.811 270.075   2
  -2   5  13 395.629 244.433   4
   2  -5 -13 261.259 136.895   1
  -2   5  13 586.049 253.860   2
  -2   5  12 2131.19 506.287   4
  -2   5  12 2235.04 446.307   2
   2  -5 -12 2071.99 413.672   1
  -2   5  11 4030.68 661.914   4
   2  -5 -11 4790.63 623.230   1
  -2   5  11 4259.83 656.840   2
  -2   5  10 83.2449 87.4752   4
  -2   5  10-160.211 214.258   2
  -2   5   9 2409.78 493.067   4
  -2   5   9 2288.20 454.532   1
   2  -5  -9 1217.86 268.596   1
  -2   5   9 2463.26 585.826   2
  -2   5   8 15205.1 1172.01   4
  -2   5   8 16828.5 1226.25   1
   2  -5  -8 14677.0 1173.44   1
  -2   5   8 16657.1 1429.08   2
  -2   5   7 2480.25 470.102   4
   2  -5  -7 2466.26 470.641   4
  -2   5   7 2587.58 508.256   1
  -2   5   7 2834.86 638.359   2
   2  -5  -7 1622.31 357.151   1
   2  -5  -6 3233.72 511.047   4
  -2   5   6 3268.24 701.972   2
  -2   5   6 3087.44 572.103   1
   2  -5  -6 2972.89 492.110   1
  -2   5   5 181.839 230.035   2
   2  -5  -5-15.0109 113.993   1
  -2   5   5-102.753 129.025   1
  -2   5   4 46.0242 186.972   2
   2  -5  -4-56.3655 80.0126   1
  -2   5   4 214.777 270.498   1
  -2   5   3 216.064 316.510   2
   2  -5  -3 246.333 200.393   1
   2  -5  -2 545.885 255.462   1
  -2   5   1 23538.9 1091.69   3
   2  -5  -1 23588.3 1433.36   1
  -2   5   0 14618.7 811.873   3
   2  -5   0 14813.9 1147.16   1
  -2   5  -1 522.968 153.312   3
   2  -5   1 548.252 239.021   1
  -2   5  -2 5161.65 446.501   3
  -2   5  -2 5622.76 743.613   1
   2  -5   2 5077.88 653.666   1
  -2   5  -2 6375.85 1026.04   2
  -2   5  -3 3697.43 356.760   3
  -2   5  -3 4646.07 869.811   2
  -2   5  -3 4521.47 670.870   1
   2  -5   3 3797.99 554.596   1
   2  -5   4 9531.29 697.519   5
  -2   5  -4 11034.7 1016.94   1
   2  -5   4 8925.44 875.988   1
  -2   5  -4 11408.7 1284.01   2
   2  -5   5 7443.83 600.233   5
  -2   5  -5 8856.24 1152.56   2
  -2   5  -5 9438.23 924.631   1
   2  -5   5 7519.76 759.457   1
   2  -5   6 302.026 179.547   4
  -2   5  -6 435.820 331.573   2
  -2   5  -6 225.924 212.052   1
   2  -5   6-486.637 305.198   1
   2  -5   7 3985.00 669.787   4
   2  -5   7 2680.29 407.963   1
  -2   5  -7 4243.19 648.122   1
  -2   5  -7 4931.12 829.883   2
   2  -5   8 436.539 223.273   4
  -2   5  -8 30.4820 165.946   1
  -2   5  -8 648.151 318.265   2
   2  -5   9-67.6098 167.695   4
   2  -5   9 207.707 169.006   1
  -2   5  -9 62.1756 166.553   2
   2  -5  10 499.323 247.753   4
  -2   5 -10 545.071 242.411   2
   2  -5  10 380.326 180.701   1
   2  -5  11 29.1190 109.236   4
   2  -5  11 95.7596 46.4713   3
  -2   5 -11 358.262 210.750   2
   2  -5  11 91.8027 101.469   1
   2  -5  12 1260.19 475.194   4
  -2   5 -12 1309.20 356.689   2
   2  -5  13 665.552 308.821   4
   2  -5  14 213.040 206.311   4
   2  -5  15 9.54113 116.140   4
  -2   4  18 142.104 184.243   4
  -2   4  17 277.658 211.710   4
  -2   4  16 148.810 221.727   4
  -2   4  15-74.5811 144.967   4
  -2   4  14 13.8590 91.5487   4
  -2   4  14 174.280 121.724   2
  -2   4  13 97.6140 77.4694   4
   2  -4 -13 52.8612 37.3372   1
  -2   4  12 1048.09 338.885   4
   2  -4 -12 985.107 236.096   1
  -2   4  12 889.457 238.802   2
  -2   4  11 42.1550 109.218   4
  -2   4  11 264.315 144.012   2
   2  -4 -11 272.289 143.035   1
   2  -4 -10 342.484 205.711   4
  -2   4  10 247.760 76.8640   4
  -2   4  10 453.112 257.105   2
   2  -4 -10 843.771 254.250   1
  -2   4  10 346.753 170.123   1
  -2   4   9 7996.58 853.109   4
   2  -4  -9 9781.38 957.554   4
   2  -4  -9 9923.58 820.438   1
  -2   4   9 9967.15 823.148   1
  -2   4   9 8829.05 990.722   2
   2  -4  -8 6926.83 784.694   4
  -2   4   8 5245.24 644.462   4
  -2   4   8 5593.58 681.192   1
  -2   4   8 4769.64 805.839   2
   2  -4  -8 4891.61 571.372   1
  -2   4   7 1337.83 314.836   4
   2  -4  -7 584.544 89.4010   1
  -2   4   7 1354.33 355.424   1
  -2   4   7 1259.42 519.690   2
  -2   4   6 64450.7 2077.18   4
  -2   4   6 64247.2 2270.10   1
   2  -4  -6 71137.5 2246.43   1
  -2   4   5 4664.97 520.274   4
  -2   4   5 4617.95 666.888   1
   2  -4  -5 4846.39 571.095   1
   2  -4  -4 6630.88 630.086   4
  -2   4   4 6103.84 731.102   1
   2  -4  -4 6249.42 636.109   1
   2  -4  -3 42883.4 1537.42   4
   2  -4  -3 40346.8 1702.32   1
   2  -4  -2 33213.2 1318.48   4
   2  -4  -2 28644.6 1448.97   1
  -2   4   1 3667.54 418.879   3
   2  -4  -1 2993.17 444.898   1
  -2   4   0 144.167 79.5722   3
   2  -4   0 69.3800 75.4602   1
  -2   4  -1 5634.12 458.152   3
   2  -4   1 5728.73 615.024   1
  -2   4  -2 19720.9 834.372   3
   2  -4   2 20138.9 1191.78   1
  -2   4  -3 19148.3 795.822   3
   2  -4   3 19450.9 947.761   5
   2  -4   3 19588.4 1164.31   1
   2  -4   4 6307.08 529.642   5
   2  -4   4 5845.08 628.751   1
   2  -4   5 8501.70 487.659   3
   2  -4   5 8571.44 759.266   1
   2  -4   6 4972.47 368.127   3
   2  -4   6 5640.88 709.888   4
   2  -4   6 4294.82 484.866   1
   2  -4   7 2319.12 478.921   4
   2  -4   7 2200.98 250.950   3
   2  -4   7 2433.23 406.207   1
   2  -4   8 26466.6 937.774   3
   2  -4   8 29257.5 1745.31   4
   2  -4   8 26253.5 1304.95   1
   2  -4   9 6556.82 879.553   4
   2  -4   9 6302.92 476.129   3
   2  -4   9 6068.67 617.339   1
   2  -4  10 832.696 170.186   3
   2  -4  10 1044.25 356.309   4
   2  -4  10 764.846 206.519   1
   2  -4  11 1272.68 242.223   3
   2  -4  11 1234.14 361.528   4
   2  -4  11 1119.08 247.143   1
   2  -4  12 451.899 264.381   4
   2  -4  12 417.602 150.023   3
   2  -4  12 215.360 55.3586   1
   2  -4  13 948.796 211.241   3
   2  -4  13 1220.21 451.270   4
  -2   4 -13 1128.43 283.419   2
   2  -4  14 1163.49 429.207   4
   2  -4  15 664.001 361.607   4
   2  -4  16 71.5903 108.777   4
  -2   3  18-283.893 230.575   4
  -2   3  17 4.42160 79.8422   4
  -2   3  16-26.5423 151.393   4
  -2   3  15 17.3425 78.5224   4
  -2   3  14 82.7425 86.6658   4
  -2   3  14-31.4110 65.3109   2
  -2   3  13 360.574 167.180   4
  -2   3  13 717.455 188.921   2
   2  -3 -13 277.449 108.919   1
  -2   3  12 264.400 105.073   4
  -2   3  12 387.501 137.540   2
   2  -3 -12 394.957 136.619   1
  -2   3  11 3242.79 572.536   4
  -2   3  11 3489.02 424.367   1
  -2   3  11 3252.99 458.774   2
   2  -3 -11 3224.90 370.159   1
   2  -3 -10 1129.06 330.640   4
  -2   3  10 1020.98 305.416   4
  -2   3  10 1570.12 322.541   1
  -2   3  10 1303.79 332.713   2
   2  -3 -10 1054.38 216.668   1
   2  -3  -9 1281.52 342.338   4
  -2   3   9 1110.38 305.670   4
  -2   3   9 1062.68 341.246   2
   2  -3  -9 915.114 225.603   1
  -2   3   9 1337.99 316.133   1
  -2   3   8 769.371 240.845   4
   2  -3  -8 759.219 239.695   4
  -2   3   8 1144.57 306.795   1
   2  -3  -8 1007.86 250.717   1
  -2   3   7 5126.67 582.690   4
   2  -3  -7 6072.52 577.038   1
  -2   3   7 5248.16 589.454   1
  -2   3   6 46823.1 1637.75   4
   2  -3  -6 49415.1 1770.43   4
   2  -3  -6 52425.9 1686.21   1
  -2   3   6 50058.3 1736.02   1
   2  -3  -5 16001.1 946.234   4
  -2   3   5 13987.7 854.322   4
  -2   3   5 12505.7 920.485   1
   2  -3  -5 14680.1 892.770   1
   2  -3  -4 5974.68 517.949   4
  -2   3   4 5693.49 523.588   4
  -2   3   4 5619.24 611.801   1
   2  -3  -4 5398.50 534.448   1
   2  -3  -3 1544.82 254.941   4
   2  -3  -3 901.793 79.4618   1
   2  -3  -2 63.3751 62.4906   4
   2  -3  -2-213.442 219.948   1
   2  -3  -1 1565.17 248.135   4
  -2   3   1 1318.17 248.668   3
   2  -3  -1 864.914 137.015   1
  -2   3   0 13318.7 695.525   3
   2  -3   0 14005.8 884.085   1
  -2   3  -1 236.972 83.6154   3
   2  -3   1-129.787 232.751   1
  -2   3  -2 2655.21 304.350   3
   2  -3   2 2752.52 337.841   5
   2  -3   2 2874.45 288.152   3
   2  -3   2 2157.99 289.766   1
  -2   3  -3 1139.71 190.181   3
   2  -3   3 1202.69 215.767   5
   2  -3   3 1202.69 194.967   3
   2  -3   3 628.914 93.4791   1
  -2   3  -3 1501.19 333.744   1
   2  -3   4-40.3554 84.2164   5
   2  -3   4 58.0716 51.7228   3
   2  -3   5 13325.5 660.161   3
   2  -3   5 14053.2 955.155   4
  -2   3  -5 13974.3 907.158   1
   2  -3   5 14103.3 881.251   1
   2  -3   6 33868.6 1086.02   3
   2  -3   6 36489.7 1652.44   4
  -2   3  -6 37750.9 1510.37   1
   2  -3   6 34950.9 1368.55   1
   2  -3   7 22382.9 1409.38   4
   2  -3   7 21973.8 917.195   3
   2  -3   7 21689.4 1065.02   1
  -2   3  -7 24572.8 1214.96   1
   2  -3   8 8978.43 611.313   3
   2  -3   8 9559.88 948.402   4
  -2   3  -8 8268.95 975.235   2
  -2   3  -8 10699.7 795.558   1
   2  -3   8 8674.46 663.502   1
   2  -3   9 2231.40 436.361   4
   2  -3   9 2035.11 310.846   3
  -2   3  -9 2340.02 327.981   5
  -2   3  -9 2067.76 506.397   2
  -2   3  -9 2777.81 398.106   1
   2  -3   9 1754.85 287.226   1
  -2   3 -10 121.723 95.2301   5
   2  -3  10 81.8353 101.072   3
   2  -3  10-104.475 153.655   4
  -2   3 -10 178.409 113.310   1
  -2   3 -10 289.979 196.274   2
   2  -3  10-160.638 144.637   1
  -2   3 -11 4422.87 466.196   5
   2  -3  11 5867.52 857.913   4
   2  -3  11 4614.80 455.134   1
  -2   3 -11 4872.69 593.584   2
   2  -3  12 1651.09 481.565   4
  -2   3 -12 1410.49 265.013   5
   2  -3  12 1428.71 236.614   1
  -2   3 -12 1614.01 284.772   2
   2  -3  13 954.496 378.212   4
  -2   3 -13 528.676 167.526   5
  -2   3 -13 956.077 217.404   2
   2  -3  13 765.304 157.801   1
   2  -3  14 4162.83 814.389   4
   2  -3  15 835.115 389.717   4
   2  -3  16 170.251 175.146   4
   2  -3  17 382.221 255.350   4
  -2   2  18 450.965 317.621   4
  -2   2  17 252.620 216.388   4
  -2   2  16 558.110 303.184   4
  -2   2  15 1550.36 537.105   4
  -2   2  14 20.7929 128.325   4
  -2   2  13 972.952 356.022   4
  -2   2  13 776.829 81.4439   2
  -2   2  13 316.386 59.6994   2
  -2   2  12 2044.50 478.105   4
  -2   2  12 2019.03 218.140   2
  -2   2  12 2360.12 254.969   2
   2  -2 -11 1836.97 466.206   4
  -2   2  11 1160.66 197.119   2
  -2   2  11 1222.55 362.748   4
  -2   2  11 1397.80 217.068   1
   2  -2 -11 931.382 192.368   1
  -2   2  11 1493.66 270.568   2
  -2   2  10 8546.04 882.296   4
  -2   2  10 6266.38 658.357   2
   2  -2 -10 7146.48 530.250   1
  -2   2  10 7620.61 597.308   1
   2  -2  -9 463.150 214.978   4
  -2   2   9 457.435 214.882   4
  -2   2   9 210.408 121.910   1
   2  -2  -9 306.781 120.042   1
  -2   2   8 533.447 173.272   1
   2  -2  -8 998.145 219.819   1
  -2   2   7 13958.8 906.560   4
   2  -2  -7 15039.5 772.500   1
  -2   2   7 15931.4 857.354   1
   2  -2  -6 145.705 110.216   4
  -2   2   6 51.9891 59.7215   4
   2  -2  -5 38348.5 1347.29   4
  -2   2   5 36832.8 1283.95   4
   2  -2  -5 37882.3 1254.72   1
  -2   2   5 40566.0 1328.43   1
   2  -2  -4 453.347 127.872   4
  -2   2   4 823.723 242.431   4
  -2   2   4 329.612 179.114   1
   2  -2  -4 491.889 157.139   1
  -2   2   3 6349.85 445.269   4
   2  -2  -3 7013.10 475.344   4
   2  -2  -3 6734.11 548.156   1
  -2   2   3 5109.50 454.365   1
   2  -2  -2 45099.2 1066.08   4
  -2   2   2 45487.0 1334.71   3
  -2   2   2 44813.8 1089.56   4
   2  -2  -2 45318.6 1391.02   1
   2  -2  -1 2043.88 212.833   4
  -2   2   1 2130.53 273.707   3
   2  -2  -1 2081.77 340.005   1
  -2   2   0 164.618 88.5759   3
   2  -2   0 371.126 168.303   1
  -2   2  -1 43.8440 43.5632   3
   2  -2   1 130.601 91.8281   3
   2  -2   1 87.1266 97.4843   5
   2  -2   1 215.353 142.296   1
   2  -2   2 585.154 131.660   3
   2  -2   2 491.280 135.923   5
  -2   2  -2 442.925 104.640   3
   2  -2   2 662.355 187.620   1
   2  -2   3 2691.07 308.537   5
   2  -2   3 3118.56 311.420   3
   2  -2   3 2642.22 330.320   4
  -2   2  -3 2806.67 294.264   3
  -2   2  -3 2699.64 317.794   1
   2  -2   3 2588.52 356.013   1
   2  -2   4 2437.81 352.186   4
   2  -2   4 2955.53 308.131   3
  -2   2  -4 2692.88 315.191   5
   2  -2   4 2288.84 320.862   1
  -2   2  -4 3096.93 380.524   1
   2  -2   5 38692.8 1510.92   4
   2  -2   5 39059.3 1177.05   3
  -2   2  -5 38286.1 1201.58   5
   2  -2   5 36883.2 1232.70   1
  -2   2  -5 38159.5 1281.37   1
   2  -2   6 11727.0 881.639   4
  -2   2  -6 10975.2 658.002   5
   2  -2   6 10894.5 653.603   3
  -2   2  -6 12530.0 761.313   1
   2  -2   6 10250.3 641.570   1
   2  -2   7 2481.47 414.487   4
  -2   2  -7 2269.60 304.661   5
   2  -2   7 2083.81 280.686   1
  -2   2  -8 3044.52 363.046   5
   2  -2   8 3576.88 557.717   4
   2  -2   8 2691.34 327.004   1
  -2   2  -8 2441.89 343.293   1
  -2   2  -9 2138.44 322.761   5
   2  -2   9 3099.92 573.778   4
   2  -2   9 2248.45 299.117   1
  -2   2  -9 2389.03 355.907   1
   2  -2  10 4109.03 667.669   4
  -2   2 -10 3848.91 446.432   1
   2  -2  10 3672.25 361.720   1
  -2   2 -10 2748.61 494.591   2
   2  -2  11 2962.76 597.606   4
  -2   2 -11 2087.86 321.675   1
  -2   2 -11 2407.30 407.142   2
  -2   2 -12 1916.04 268.696   2
  -2   2 -12 2270.96 312.290   2
  -2   2 -13 1679.81 223.323   2
  -2   2 -13 2141.65 244.481   2
   2  -2  14 256.013 227.770   4
   2  -2  15 2990.28 685.073   4
   2  -2  16 1932.98 577.365   4
   2  -2  17 136.913 175.188   4
   2  -2  18 47.2612 117.431   4
  -2   1  18 472.527 346.600   4
  -2   1  17 1341.87 533.928   4
  -2   1  16 272.328 282.478   4
  -2   1  14 1292.30 499.068   4
  -2   1  12 4419.34 734.298   4
   2  -1 -11 60.9355 77.9760   4
  -2   1  11 69.2834 145.807   4
  -2   1  11 407.387 107.327   1
  -2   1  11 372.278 124.165   2
  -2   1  11 145.667 45.1965   2
  -2   1  10 664.226 123.754   2
  -2   1  10 601.051 193.884   4
   2  -1 -10 677.826 261.670   4
  -2   1  10 191.514 61.1694   1
  -2   1   9 1139.70 247.416   4
   2  -1  -9 1472.02 352.210   4
  -2   1   9 1507.42 194.814   2
  -2   1   9 2046.81 289.967   1
  -2   1   8 26.9682 144.194   4
  -2   1   8 178.209 69.5772   2
  -2   1   7 11042.3 837.500   4
  -2   1   7 9847.79 568.508   1
   2  -1  -7 9964.66 566.474   1
  -2   1   6 9327.99 726.910   4
   2  -1  -6 9517.62 764.694   4
  -2   1   6 8351.29 511.907   1
   2  -1  -6 8466.68 526.271   1
  -2   1   5 6125.85 525.258   4
   2  -1  -5 6055.36 546.210   4
   2  -1  -5 5805.06 441.256   1
  -2   1   5 6093.35 450.416   1
   2  -1  -4 6646.49 522.424   4
   2  -1  -4 6343.50 463.365   1
  -2   1   4 6720.90 495.935   1
   2  -1  -3 22.2142 70.9861   4
  -2   1   3-9.70135 67.8711   4
  -2   1   3 142.925 112.665   3
  -2   1   3 183.436 140.369   1
   2  -1  -3-61.7627 82.9665   1
  -2   1   2 4672.41 402.638   3
  -2   1   2 4071.36 259.266   4
   2  -1  -2 4412.17 294.814   4
   2  -1  -2 3955.37 348.472   1
  -2   1   1 14554.9 396.789   4
  -2   1   1 14748.9 707.683   3
   2  -1  -1 14766.4 400.721   4
   2  -1  -1 14414.0 682.918   1
   2  -1   0 900.767 192.279   5
  -2   1   0 650.415 148.217   3
   2  -1   0 627.843 120.182   1
   2  -1   1 8071.26 495.574   5
  -2   1  -1 7170.09 479.828   3
   2  -1   1 6836.97 299.665   4
   2  -1   1 7161.25 479.050   1
   2  -1   2 5334.34 336.391   4
  -2   1  -2 5236.71 425.215   3
   2  -1   2 5026.08 403.621   1
   2  -1   3 2655.83 294.012   4
   2  -1   3 3148.19 336.782   3
  -2   1  -3 2931.19 328.867   1
   2  -1   3 2421.11 283.007   1
  -2   1  -4 72976.4 1686.03   4
  -2   1  -4 72133.3 1608.61   5
   2  -1   4 74114.5 1621.88   3
   2  -1   4 70386.4 1682.67   4
  -2   1  -4 69185.9 1534.67   1
   2  -1   4 69172.3 1519.83   1
   2  -1   5 46209.4 1519.78   4
  -2   1  -5 48466.5 1526.04   4
  -2   1  -5 45072.8 1238.63   1
   2  -1   5 44805.5 1223.14   1
   2  -1   6 211.630 110.641   4
  -2   1  -6 190.389 124.949   4
   2  -1   6 321.732 108.588   1
  -2   1  -7 1558.44 342.147   4
   2  -1   7 1713.33 341.445   4
  -2   1  -7 884.739 115.719   1
   2  -1   7 1703.62 236.318   1
   2  -1   8 2296.61 425.878   4
  -2   1  -8 2398.10 440.300   4
   2  -1   8 2222.30 261.415   1
  -2   1  -8 1956.49 262.284   1
  -2   1  -9 1028.96 341.540   4
  -2   1  -9 738.180 166.022   2
   2  -1   9 733.510 256.521   4
  -2   1 -10 523.138 251.646   4
   2  -1  10 456.115 202.579   4
  -2   1 -10 562.040 171.764   1
  -2   1 -10 376.465 110.809   2
  -2   1 -11 2147.29 488.669   4
  -2   1 -11 1286.00 206.498   2
   2  -1  11 1980.88 460.382   4
  -2   1 -11 1112.22 196.259   1
   2  -1  12 446.170 227.244   4
  -2   1 -12 243.475 74.0223   2
  -2   1 -12 340.745 122.688   2
   2  -1  13 271.858 113.824   4
   2  -1  14 1115.63 382.242   4
   2  -1  15 1479.88 465.090   4
   2  -1  16 504.197 282.944   4
   2  -1  17 443.584 303.665   4
  -2   0  18 357.155 346.230   4
  -2   0  16 589.356 352.195   4
  -2   0  15 1088.57 424.579   4
  -2   0  14 1733.09 509.524   4
  -2   0  13-107.271 195.372   4
  -2   0  12-32.6001 205.252   4
  -2   0  11-6.71210 179.486   4
   2   0 -10 569.707 261.253   4
  -2   0  10 614.708 251.855   4
  -2   0  10 280.905 53.6882   2
  -2   0  10 563.290 118.584   1
   2   0  -9 225.205 126.071   4
  -2   0   9 102.015 160.598   4
  -2   0   9 276.407 93.7730   2
   2   0  -8 21505.4 1347.90   4
  -2   0   8 18978.9 687.152   2
  -2   0   8 20690.3 1291.36   4
  -2   0   8 20416.5 735.491   1
  -2   0   7 2922.78 431.719   4
  -2   0   7 2540.26 265.042   2
  -2   0   7 2478.20 254.633   1
   2   0  -6 43.8679 96.0803   4
  -2   0   6-44.2549 123.429   4
  -2   0   6-105.307 86.4593   1
  -2   0   6-15.2892 45.0149   2
  -2   0   5 11032.9 546.785   2
   2   0  -5 10361.3 745.219   4
  -2   0   5 10014.9 703.899   4
  -2   0   5 10204.0 534.047   1
  -2   0   4 74982.9 1443.25   2
   2   0  -4 70829.9 1765.76   4
  -2   0   4 73697.0 1688.38   3
  -2   0   4 70701.1 1724.52   4
  -2   0   4 72594.6 1453.78   1
  -2   0   3 46119.5 1256.58   3
  -2   0   3 45564.4 1237.14   4
   2   0  -3 45242.6 1204.72   4
  -2   0   3 46606.1 1141.84   2
  -2   0   3 45128.2 1152.05   1
  -2   0   2 1365.82 220.367   3
   2   0  -2 1390.53 222.700   5
  -2   0   2 1411.60 197.849   2
  -2   0   2 1120.94 156.484   4
  -2   0   1 27596.6 904.845   3
   2   0  -1 27153.7 845.822   5
  -2   0   1 26030.9 883.225   2
  -2   0   1 23789.1 606.362   4
   2   0  -1 25664.1 877.052   1
  -2   0   0 72883.2 1478.87   3
   2   0   0 69578.0 1349.86   5
  -2   0   0 68995.2 1445.35   2
  -2   0  -1 25277.9 884.496   3
  -2   0  -1 25371.1 876.383   2
   2   0   1 25265.5 895.648   1
  -2   0  -2 19216.3 779.029   2
   2   0   2 19103.5 515.050   4
  -2   0  -2 18408.3 526.290   4
   2   0   2 21462.9 837.615   1
   2   0   3 30322.5 863.490   4
  -2   0  -3 28233.9 925.669   2
  -2   0  -3 27718.9 834.798   4
   2   0   3 31314.7 1020.56   1
  -2   0  -4 7108.71 474.068   2
  -2   0  -4 7453.72 512.365   4
   2   0   4 7523.58 492.480   4
  -2   0  -4 7086.26 478.455   1
   2   0   5 3902.77 387.688   4
  -2   0  -5 4228.70 434.579   4
  -2   0  -5 4242.22 364.867   2
  -2   0  -5 4146.10 360.792   1
  -2   0  -6 11192.9 616.533   2
   2   0   6 11909.6 785.100   4
  -2   0  -6 11687.0 599.283   1
  -2   0  -7 44078.1 1221.23   2
   2   0   7 47426.0 1687.80   4
  -2   0  -7 47106.4 1177.49   1
  -2   0  -8 2889.79 313.105   2
   2   0   8 3276.62 491.846   4
  -2   0  -8 3288.08 520.612   4
  -2   0  -8 2945.74 292.210   1
  -2   0  -9 597.052 238.659   4
   2   0   9 553.552 190.958   4
  -2   0  -9 386.052 91.0149   2
  -2   0  -9 832.533 169.674   1
   2   0  10 656.671 197.264   4
  -2   0 -10 980.574 322.744   4
  -2   0 -10 801.563 140.922   2
  -2   0 -11 3374.29 623.326   4
   2   0  11 3274.57 573.692   4
  -2   0 -11 2815.63 266.502   2
  -2   0 -11 2534.80 236.251   1
  -2   0 -12 1011.65 132.375   1
  -2   0 -12 1427.85 142.975   2
   2   0  13 7735.92 1009.16   4
   2   0  15 1226.30 460.830   4
   2   0  16 1068.35 452.733   4
   2   0  17 518.436 311.110   4
   2   0  18-47.4453 126.479   4
  -2  -1  17-63.4031 112.936   4
  -2  -1  16-158.955 165.538   4
  -2  -1  15 179.739 224.035   4
  -2  -1  14-96.9333 153.811   4
  -2  -1  13 100.919 209.736   4
  -2  -1  12 881.013 319.925   4
  -2  -1  11 156.956 216.379   4
  -2  -1  11 174.595 58.9853   1
  -2  -1  11 111.098 63.3345   2
  -2  -1  11-198.281 90.5154   1
  -2  -1  10 523.210 267.621   4
  -2  -1  10 283.138 108.886   2
  -2  -1  10 354.470 81.4020   1
  -2  -1   9 7625.07 891.820   4
  -2  -1   9 6885.33 421.367   1
  -2  -1   9 5754.44 421.889   2
  -2  -1   8 44555.3 2008.44   4
  -2  -1   8 40624.5 1135.49   2
  -2  -1   8 41390.2 1090.98   1
  -2  -1   7 1137.40 272.693   4
  -2  -1   7 1361.45 218.335   2
  -2  -1   7 1119.48 175.688   1
   2   1  -6 10479.0 589.662   2
  -2  -1   6 10899.9 883.498   4
  -2  -1   6 9911.05 652.024   3
  -2  -1   6 10489.6 570.618   1
  -2  -1   6 10583.4 583.394   2
  -2  -1   5 6908.99 648.200   4
   2   1  -5 6812.91 468.528   2
  -2  -1   5 6615.09 501.414   3
  -2  -1   5 7261.54 495.403   1
  -2  -1   5 7132.45 478.989   2
  -2  -1   4 420.014 146.938   4
   2   1  -4 480.925 102.392   5
  -2  -1   4 360.797 126.723   3
  -2  -1   4 448.780 110.912   2
   2   1  -4 486.607 124.298   2
   2   1  -3 660.509 105.861   5
  -2  -1   3 656.017 142.708   4
  -2  -1   3 582.106 144.076   3
  -2  -1   3 751.679 149.293   2
   2   1  -3 693.087 149.937   2
  -2  -1   2 18975.9 775.003   2
   2   1  -2 17954.1 777.094   2
  -2  -1   2 17913.6 647.132   5
   2   1  -2 17558.4 721.823   3
  -2  -1   2 18392.6 745.356   3
  -2  -1   1-55.7010 83.0072   5
  -2  -1   1-40.6133 63.8177   3
  -2  -1   1-132.057 132.780   2
  -2  -1   0 4450.19 375.779   3
  -2  -1   0 3981.41 375.379   2
  -2  -1  -1 5890.36 449.493   2
  -2  -1  -2 13763.1 569.840   4
   2   1   2 13608.7 578.294   4
  -2  -1  -2 12686.3 672.339   2
   2   1   3 331.485 92.2758   4
  -2  -1  -3 290.269 92.7594   4
  -2  -1  -3 97.7509 53.4954   2
   2   1   4 23226.9 839.157   2
   2   1   4 22313.3 884.406   4
  -2  -1  -4 22751.5 895.840   2
  -2  -1  -4 24360.4 958.683   4
  -2  -1  -5 36783.4 1141.57   2
  -2  -1  -5 37203.4 1275.63   4
   2   1   5 35309.5 1033.73   2
   2   1   5 35958.7 1223.53   4
   2   1   6 14525.7 660.895   2
   2   1   6 14334.3 835.269   4
  -2  -1  -6 15076.9 882.297   4
  -2  -1  -6 14196.8 718.638   2
   2   1   7 35079.7 1035.55   2
   2   1   7 33593.7 1407.12   4
  -2  -1  -7 36593.5 1547.24   4
  -2  -1  -7 33826.1 1112.66   2
  -2  -1  -7 36212.8 1081.34   1
   2   1   8 51795.8 1892.26   4
  -2  -1  -8 54281.4 1982.67   4
  -2  -1  -8 52629.1 1287.98   1
   2   1   9 30124.8 1565.64   4
  -2  -1  -9 30131.3 1592.38   4
  -2  -1  -9 29229.0 933.552   1
   2   1  10 24.0948 83.8887   4
  -2  -1 -10 107.648 127.915   4
  -2  -1 -10-90.9494 119.994   2
  -2  -1 -10-38.9178 51.7793   1
   2   1  11 10180.8 1038.69   4
  -2  -1 -11 10334.4 1095.27   4
  -2  -1 -11 9610.82 481.142   1
  -2  -1 -11 7303.65 481.077   2
   2   1  12 5229.27 788.328   4
  -2  -1 -12 4372.15 287.014   1
  -2  -1 -12 3733.59 322.490   2
   2   1  13 1912.08 523.608   4
   2   1  14 4289.13 775.296   4
   2   1  15 1106.36 401.562   4
   2   1  16 72.1938 163.109   4
   2   1  17 54.1272 97.7137   4
   2   1  18-11.8876 109.923   4
   2   1  19 588.542 330.777   4
  -2  -2  17 1342.35 547.582   4
  -2  -2  16 1711.28 598.648   4
  -2  -2  15 112.668 102.294   4
  -2  -2  14 76.1032 165.374   4
  -2  -2  13 1556.68 498.780   4
  -2  -2  13 1188.54 300.321   3
  -2  -2  12 59.0415 68.2329   3
  -2  -2  12 68.2959 183.238   4
  -2  -2  12 9.23260 31.7189   1
  -2  -2  12 336.864 86.5359   1
  -2  -2  11 3231.02 458.884   3
  -2  -2  11 4191.90 754.512   4
  -2  -2  11 2808.65 292.408   1
  -2  -2  11 2441.28 374.936   2
  -2  -2  11 3587.02 306.930   1
   2   2 -10 10787.1 459.261   5
  -2  -2  10 13694.0 1286.06   4
  -2  -2  10 11064.6 799.222   3
  -2  -2  10 12658.4 635.697   1
  -2  -2  10 10137.9 737.588   2
  -2  -2   9 4978.58 511.315   3
   2   2  -9 5319.81 458.133   2
  -2  -2   9 5624.31 771.016   4
   2   2  -9 4708.32 290.749   5
  -2  -2   9 4707.01 464.713   2
  -2  -2   8 1238.67 246.352   3
  -2  -2   8 1430.69 368.288   4
   2   2  -8 1375.34 237.279   2
  -2  -2   8 1275.44 270.142   2
  -2  -2   7 10704.6 660.036   3
   2   2  -7 12725.5 731.901   2
  -2  -2   7 11503.3 997.145   4
  -2  -2   7 10872.0 701.035   2
  -2  -2   6 2484.84 303.221   3
  -2  -2   6 2761.05 459.147   4
   2   2  -6 3109.98 360.890   2
  -2  -2   6 2858.86 354.704   2
  -2  -2   5 6212.40 454.508   3
   2   2  -5 7331.04 556.025   2
  -2  -2   5 6516.20 680.698   4
  -2  -2   5 6728.72 541.462   2
  -2  -2   4 912.287 170.750   3
  -2  -2   4 899.379 175.718   2
   2   2  -4 974.475 209.422   2
  -2  -2   3 451.888 107.085   3
   2   2  -3 580.513 136.107   3
  -2  -2   3 612.027 114.019   5
   2   2  -3 645.082 151.346   2
  -2  -2   3 794.244 182.755   2
   2   2  -2 1674.18 223.203   3
  -2  -2   2 1702.98 221.077   3
   2   2  -2 1709.92 260.779   2
  -2  -2   2 2214.54 319.109   2
   2   2  -1 48.8741 65.0710   3
  -2  -2   1 97.3986 68.0921   3
  -2  -2   1 126.930 129.846   2
   2   2   0 28103.7 966.678   3
  -2  -2   0 31404.7 1165.67   2
  -2  -2  -1 26602.5 1099.52   2
  -2  -2  -2 10.8400 60.1300   4
  -2  -2  -2 61.0379 110.223   2
  -2  -2  -3 36026.0 1206.16   4
  -2  -2  -3 31814.2 1195.41   2
   2   2   4 724.614 172.957   4
  -2  -2  -4 672.215 167.114   4
  -2  -2  -4 1058.55 238.674   2
   2   2   4 779.839 170.138   2
   2   2   5 5498.30 519.552   4
   2   2   5 5676.58 480.264   2
  -2  -2  -5 6218.32 552.162   4
  -2  -2  -5 6066.23 544.076   2
   2   2   6 22809.7 1104.89   4
  -2  -2  -6 26758.8 1270.06   4
   2   2   6 23500.5 937.346   2
  -2  -2  -6 24176.5 1071.54   2
  -2  -2  -7 7497.88 704.381   4
   2   2   7 6871.98 521.068   2
   2   2   7 6074.17 600.207   4
  -2  -2  -7 6726.15 560.811   2
  -2  -2  -8 11418.7 921.211   4
   2   2   8 10348.2 849.799   4
   2   2   8 10997.0 644.087   2
  -2  -2  -8 10893.8 737.447   2
   2   2   9 4396.26 587.904   4
  -2  -2  -9 4873.16 641.081   4
   2   2   9 4340.56 390.755   2
  -2  -2  -9 3731.15 426.231   2
   2   2  10 3986.59 366.686   2
  -2  -2 -10 4461.10 676.584   4
   2   2  10 4233.32 606.325   4
  -2  -2 -10 3625.67 419.626   2
   2   2  11 9336.35 939.866   4
  -2  -2 -11 10249.6 1055.45   4
  -2  -2 -11 8186.81 633.898   2
  -2  -2 -11 10185.8 630.919   1
   2   2  12 1538.24 408.178   4
  -2  -2 -12 912.970 224.503   2
  -2  -2 -12 1685.16 238.669   1
   2   2  13-0.33099 128.766   4
  -2  -2 -13 231.895 117.770   1
  -2  -2 -13 18.6672 37.1100   1
  -2  -2 -13 176.922 120.855   2
   2   2  14 312.853 199.122   4
  -2  -2 -14 178.124 69.5522   1
  -2  -2 -14 279.349 106.865   1
   2   2  15 1042.95 380.957   4
   2   2  16 335.318 245.247   4
   2   2  17 3819.32 796.955   4
   2   2  18 1578.24 532.702   4
   2   2  19-70.3030 133.286   4
  -2  -3  16 174.671 205.536   4
  -2  -3  15 264.555 280.521   4
  -2  -3  14 296.585 214.052   4
  -2  -3  13 910.776 383.263   4
  -2  -3  12 3024.01 415.272   3
  -2  -3  12 2285.21 289.825   1
  -2  -3  12 2853.09 305.565   1
  -2  -3  11 5716.72 889.742   4
   2   3 -11 4142.83 477.839   2
  -2  -3  11 4696.68 499.107   3
  -2  -3  11 4345.64 447.448   1
  -2  -3  11 4913.53 475.459   1
  -2  -3  10 2521.77 549.690   4
  -2  -3  10 2492.04 342.165   3
   2   3 -10 2751.92 379.285   2
  -2  -3  10 2353.97 332.604   1
  -2  -3  10 2212.64 456.565   2
  -2  -3   9 80.4841 98.8261   4
  -2  -3   9 97.8411 93.4034   3
  -2  -3   9-199.788 182.123   1
  -2  -3   9 128.953 138.073   2
   2   3  -9 175.331 119.349   2
   2   3  -8 10936.3 763.318   2
  -2  -3   8 8573.85 578.649   3
  -2  -3   8 9376.37 1009.38   4
  -2  -3   8 8988.79 787.212   2
  -2  -3   7 3962.13 374.018   3
   2   3  -7 4860.63 502.192   2
  -2  -3   7 4470.85 664.702   4
  -2  -3   7 4332.97 527.425   2
  -2  -3   6 3184.16 322.757   3
   2   3  -6 3624.83 444.882   2
  -2  -3   6 3466.87 535.413   4
  -2  -3   6 3822.89 497.611   2
  -2  -3   5 4196.23 350.894   3
   2   3  -5 4705.54 498.895   2
  -2  -3   5 4675.82 521.661   2
  -2  -3   4 23742.8 817.789   3
   2   3  -4 27314.3 1210.63   2
  -2  -3   4 24809.0 1194.50   2
   2   3  -3 1858.25 222.826   3
  -2  -3   3 1745.76 218.519   3
  -2  -3   3 1974.00 336.863   2
   2   3  -3 2202.03 332.221   2
   2   3  -2 54858.7 1275.39   3
   2   3  -2 59664.4 1797.50   2
  -2  -3   2 60663.5 1869.55   2
   2   3  -1 41091.9 1143.55   3
  -2  -3   1 44142.3 1600.20   2
   2   3   0 38894.6 1141.55   3
  -2  -3   0 41899.5 1551.12   2
  -2  -3  -1 14029.3 927.452   2
  -2  -3  -2 8575.07 717.202   2
  -2  -3  -3 871.159 228.456   2
  -2  -3  -4-58.1892 112.849   2
   2   3   4 87.8662 120.575   2
   2   3   5 1663.06 300.806   4
  -2  -3  -5 1464.81 302.892   2
   2   3   5 1802.37 312.303   2
   2   3   6 3981.53 500.596   4
   2   3   6 3813.09 426.325   2
  -2  -3  -6 4143.84 535.689   2
   2   3   7 12203.6 895.399   4
  -2  -3  -7 11697.0 873.050   2
   2   3   7 11175.2 751.324   2
   2   3   8 22.8226 62.3966   4
  -2  -3  -8 184.785 164.934   2
   2   3   8 28.3804 86.5127   2
  -2  -3  -9 23477.1 1472.52   4
   2   3   9 20080.9 1277.77   4
   2   3   9 21277.1 1011.16   2
  -2  -3  -9 19875.4 1156.92   2
   2   3  10 1218.09 316.807   4
  -2  -3 -10 1451.69 370.884   4
   2   3  10 1630.77 273.346   2
  -2  -3 -10 1576.72 366.308   2
   2   3  11 1410.00 369.107   4
  -2  -3 -11 1465.20 399.340   4
   2   3  11 1294.89 251.719   2
  -2  -3 -11 1138.64 272.134   2
   2   3  12 1981.89 313.525   2
   2   3  12 2461.94 544.513   4
  -2  -3 -12 1355.59 339.870   1
  -2  -3 -12 1603.14 384.817   2
   2   3  13 967.638 349.680   4
  -2  -3 -13 645.674 243.920   1
   2   3  13 647.176 174.574   2
  -2  -3 -13 433.933 258.933   2
   2   3  14 1519.42 455.366   4
  -2  -3 -14 1325.93 289.308   1
  -2  -3 -14 1608.61 262.242   1
   2   3  15 4560.19 806.861   4
  -2  -3 -15 2781.13 307.515   1
   2   3  16 4603.91 841.015   4
   2   3  17 1305.12 464.309   4
   2   3  18 9.77957 116.954   4
  -2  -4  15 67.7283 119.134   4
  -2  -4  14 6.35076 175.568   4
  -2  -4  13-124.147 242.883   4
  -2  -4  12 750.059 314.079   4
   2   4 -12 750.062 216.365   2
  -2  -4  11 33.3791 43.1418   3
  -2  -4  11-91.5394 198.096   4
  -2  -4  11 160.530 154.716   1
  -2  -4  10 15064.7 1451.39   4
  -2  -4  10 12411.9 675.843   3
  -2  -4  10 12018.0 900.412   1
  -2  -4  10 12593.2 1184.55   2
  -2  -4   9 8307.05 1050.16   4
  -2  -4   9 7053.83 474.632   3
  -2  -4   9 7108.68 689.738   1
  -2  -4   9 6982.65 854.685   2
  -2  -4   8 2528.94 270.112   3
  -2  -4   8 2626.64 561.985   4
  -2  -4   8 2150.73 379.161   1
  -2  -4   8 2383.86 516.947   2
  -2  -4   7 5383.18 371.363   3
  -2  -4   7 5544.43 786.395   4
  -2  -4   7 5384.65 698.844   2
  -2  -4   6 6161.89 709.443   2
  -2  -4   5 7.61262 102.069   2
  -2  -4   4 12401.9 993.175   2
   2   4  -3 18791.1 691.745   3
  -2  -4   3 22086.2 1295.07   2
   2   4  -2 29801.6 939.779   3
  -2  -4   2 31756.6 1551.81   2
   2   4  -1 39377.8 1132.42   3
  -2  -4   1 41927.6 1791.77   2
  -2  -4   0 11556.3 941.214   2
  -2  -4  -1 3707.00 536.255   2
  -2  -4  -2 2562.16 457.933   2
  -2  -4  -3 233.076 176.524   2
  -2  -4  -4 24525.1 1367.27   2
  -2  -4  -5 1219.67 332.311   2
   2   4   5 957.275 280.079   2
   2   4   6 574.891 186.920   4
  -2  -4  -6 784.105 299.491   2
   2   4   6 666.392 225.373   2
   2   4   7 2513.02 438.929   4
  -2  -4  -7 2890.06 534.623   2
   2   4   7 2505.38 422.841   2
   2   4   8 4226.54 590.734   4
  -2  -4  -8 5528.69 713.311   4
   2   4   8 5650.18 598.143   2
  -2  -4  -8 5220.17 702.073   2
  -2  -4  -9 2177.42 483.727   4
   2   4   9 1563.39 371.782   4
   2   4   9 1745.85 323.344   2
  -2  -4  -9 1280.21 358.189   2
   2   4  10 5145.05 552.243   2
   2   4  10 4902.44 694.614   4
  -2  -4 -10 4103.93 671.392   2
   2   4  11 322.360 146.690   4
  -2  -4 -11-108.639 164.210   1
   2   4  11 222.483 78.9791   2
  -2  -4 -11 296.420 242.101   2
   2   4  12 664.624 265.649   4
  -2  -4 -12 562.019 232.374   1
  -2  -4 -12 603.320 359.456   2
   2   4  12 819.096 218.382   2
   2   4  13 226.356 172.276   4
  -2  -4 -13 273.705 271.857   2
  -2  -4 -13 315.050 200.451   1
   2   4  13 314.366 145.282   2
   2   4  14 272.673 150.144   4
  -2  -4 -14 11.0645 142.683   2
   2   4  14 315.441 136.610   2
   2   4  15 1668.54 286.841   2
   2   4  15 2004.75 549.798   4
   2   4  16 1964.71 561.163   4
   2   4  17 77.2697 159.469   4
   2   4  18 380.253 262.725   4
  -2  -5  14 1415.66 543.840   4
  -2  -5  13 398.543 264.611   4
  -2  -5  12-137.535 244.193   4
  -2  -5  11-73.7722 212.654   4
   2   5 -11 132.321 64.3240   2
  -2  -5  10 922.703 368.510   4
  -2  -5  10 1140.44 333.464   1
   2   5 -10 876.024 257.066   2
  -2  -5   9 951.232 359.872   4
  -2  -5   9 867.797 364.999   2
   2   5  -9 971.661 281.476   2
  -2  -5   9 872.935 299.859   1
  -2  -5   8-241.779 304.524   4
  -2  -5   8-117.075 164.952   1
   2   5  -8-19.1217 144.454   2
  -2  -5   7 104.547 145.659   4
  -2  -5   7-82.3140 185.914   1
  -2  -5   7 296.813 254.617   2
   2   5  -7 354.868 217.629   2
  -2  -5   6 130.627 95.0545   1
  -2  -5   6 181.496 153.018   2
   2   5  -6 281.991 164.348   2
  -2  -5   5 187.012 197.148   2
   2   5  -5 185.716 189.551   2
   2   5  -4 12164.8 1005.46   2
  -2  -5   4 11446.6 1115.11   2
   2   5  -3 12109.4 542.192   3
   2   5  -3 14240.9 1093.26   2
  -2  -5   3 13591.1 1184.17   2
   2   5  -2 262.874 75.0590   3
  -2  -5   2 234.286 129.645   2
   2   5  -2 580.234 309.710   2
   2   5  -1 10846.0 613.916   3
  -2  -5   1 11466.1 1066.83   2
   2   5  -1 11326.6 989.277   2
  -2  -5   0 3448.78 585.253   2
  -2  -5  -1 2004.30 458.673   2
  -2  -5  -2 16096.6 1253.80   2
  -2  -5  -3 24993.5 1619.32   2
   2   5   4 1818.87 434.587   2
  -2  -5  -4 2239.11 522.662   2
   2   5   5 7524.38 818.330   2
  -2  -5  -5 6731.47 875.714   2
  -2  -5  -6 20484.0 1411.85   4
  -2  -5  -6 16196.8 1436.25   2
   2   5   6 16971.5 1203.17   2
  -2  -5  -7 14661.2 1233.33   4
  -2  -5  -7 11684.7 1224.01   2
   2   5   7 13381.7 1047.72   2
  -2  -5  -8 8615.08 969.300   4
   2   5   8 7361.24 827.194   4
   2   5   8 8601.33 834.647   2
  -2  -5  -8 5887.85 962.404   2
   2   5   9 1152.64 341.543   4
  -2  -5  -9 1113.74 460.259   2
   2   5   9 1167.64 301.217   2
   2   5  10 1006.89 343.126   4
  -2  -5 -10 885.666 351.167   1
  -2  -5 -10 1081.64 457.631   2
   2   5  10 1427.44 327.526   2
   2   5  11 876.131 347.702   4
  -2  -5 -11 400.428 246.216   1
  -2  -5 -11 342.189 346.246   2
   2   5  11 867.119 248.390   2
   2   5  12 257.060 171.500   4
   2   5  12 407.547 165.495   2
  -2  -5 -12 571.876 275.734   1
  -2  -5 -12 406.406 345.272   2
   2   5  13 1803.81 364.799   2
   2   5  13 1773.20 491.300   4
  -2  -5 -13 1902.20 463.119   1
  -2  -5 -13 788.731 514.658   2
   2   5  14 2331.71 398.477   2
   2   5  14 2062.82 540.227   4
  -2  -5 -14 1137.94 496.040   2
  -2  -5 -14 1779.91 445.660   1
   2   5  15 172.684 183.181   4
   2   5  15 147.605 122.946   2
   2   5  16 638.327 307.919   4
   2   5  17-25.0977 138.717   4
   2   5  18 125.894 151.708   4
  -2  -6  13 688.357 387.132   4
  -2  -6  12 289.023 210.528   4
  -2  -6  11 444.418 265.281   4
   2   6 -11 407.282 194.424   2
  -2  -6  10-5.60392 143.694   4
   2   6 -10 89.8803 123.828   2
  -2  -6   9 2688.25 690.972   4
  -2  -6   9 1644.68 548.499   2
   2   6  -9 2563.10 499.689   2
  -2  -6   9 1853.11 485.607   1
  -2  -6   8 2369.13 614.079   4
  -2  -6   8 1828.22 458.437   1
  -2  -6   8 1933.20 595.616   2
   2   6  -8 2163.36 460.557   2
  -2  -6   7 2070.11 467.995   1
  -2  -6   7 2003.05 611.989   2
   2   6  -7 2330.41 488.829   2
  -2  -6   6 168.660 113.408   1
  -2  -6   6 399.217 315.243   2
   2   6  -6 364.735 240.639   2
  -2  -6   5 520.464 225.288   1
   2   6  -5 1268.34 381.996   2
  -2  -6   5 917.322 361.755   2
  -2  -6   4 660.033 243.421   1
  -2  -6   4 1158.85 411.878   2
   2   6  -4 1349.68 410.825   2
   2   6  -3 3119.52 257.127   3
  -2  -6   3 3429.23 564.092   1
   2   6  -3 3451.84 598.841   2
  -2  -6   3 4587.17 795.601   2
   2   6  -2 408.817 116.039   3
   2   6  -2 741.830 306.230   2
  -2  -6   2 561.645 301.244   2
   2   6  -1 2407.36 299.903   3
  -2  -6   1 2864.81 658.102   2
   2   6  -1 2612.82 509.608   2
   2   6   0 956.616 293.303   2
  -2  -6   0 1494.43 421.835   2
  -2  -6  -1 4828.25 867.652   2
   2   6   1 4204.04 674.009   2
  -2  -6  -2 2300.34 579.264   2
   2   6   2 1524.67 384.240   2
  -2  -6  -3 1688.67 403.170   4
   2   6   3 1492.27 394.204   2
  -2  -6  -3 1539.81 482.553   2
  -2  -6  -4-166.587 219.510   4
  -2  -6  -4-34.1549 117.667   2
   2   6   4 160.044 186.282   2
  -2  -6  -5 10952.4 1103.77   4
   2   6   5 10625.6 1062.61   2
  -2  -6  -5 9587.86 1200.42   2
  -2  -6  -6 29951.0 1843.76   4
   2   6   6 29772.7 1730.71   2
  -2  -6  -6 26248.3 2090.16   2
  -2  -6  -7 28.9829 120.392   1
  -2  -6  -7 158.296 243.697   2
   2   6   7 236.337 267.725   2
  -2  -6  -8-151.895 209.239   1
  -2  -6  -8 204.071 223.511   2
   2   6   8 43.5150 147.089   2
  -2  -6  -9-78.0657 140.160   1
  -2  -6  -9 448.372 369.569   2
  -2  -6 -10-206.903 172.910   1
  -2  -6 -10 25.6272 141.024   2
   2   6  10-23.9125 81.5700   2
   2   6  11 603.129 292.554   4
  -2  -6 -11 411.202 318.410   1
  -2  -6 -11 376.049 331.470   2
   2   6  11 519.755 244.655   2
   2   6  12 269.435 200.263   4
  -2  -6 -12 405.374 268.586   1
  -2  -6 -12 384.090 376.045   2
   2   6  12 340.565 207.436   2
   2   6  13 115.387 152.651   4
  -2  -6 -13 616.785 313.885   1
  -2  -6 -13 266.352 305.546   2
   2   6  13 253.252 157.802   2
   2   6  14 374.040 243.676   4
   2   6  14 22.8149 55.0205   2
   2   6  15 233.571 181.516   4
   2   6  15 291.235 152.920   2
   2   6  16 1487.84 500.486   4
   2   6  17 601.463 345.671   4
  -2  -7  11 39.5431 173.686   4
  -2  -7  10 1893.77 650.082   4
   2   7 -10 1787.96 462.588   2
  -2  -7   9 3248.13 805.982   4
   2   7  -9 1967.06 488.813   2
  -2  -7   8 512.755 364.135   4
   2   7  -8 360.190 249.156   2
   2   7  -7 2263.10 520.552   2
   2   7  -6 3697.87 680.918   2
   2   7  -5 3819.15 683.183   2
   2   7  -4 1232.96 422.335   2
   2   7  -3 1480.02 152.568   3
   2   7  -3 2276.61 550.221   2
   2   7  -2 32.5112 66.3264   3
   2   7  -2 216.286 162.436   2
   2   7  -1 955.441 197.257   3
   2   7  -1 642.979 233.080   2
   2   7   0 22.2787 172.242   2
   2   7   1 9329.97 1076.12   2
   2   7   2 7842.95 959.565   2
   2   7   3 851.498 307.032   2
   2   7   4-121.139 231.522   2
   2   7   5-90.4674 186.306   2
   2   7   6-12.9382 127.836   2
   2   7   7 341.658 256.718   2
   2   7   8 621.797 300.930   2
   2   7   9 1252.02 393.121   2
   2   7  10 773.921 334.381   2
   2   7  11 1316.38 396.034   2
   2   7  12 1434.89 423.067   2
   2   7  13 80.6710 137.580   4
   2   7  13 38.5460 119.700   2
   2   7  14 1279.86 445.875   4
   2   7  14 1107.04 353.566   2
   2   7  15 356.300 184.276   4
   2   7  15 491.988 222.518   2
   2   7  16 183.412 151.247   4
  -2  -8  10-125.327 229.465   4
   2   8 -10 81.0401 113.222   2
  -2  -8   9 42.2273 151.554   4
   2   8  -9 222.971 178.011   2
  -2  -8   8 1837.31 631.996   4
   2   8  -8 1150.97 390.120   2
   2   8  -7 8983.46 1121.66   2
   2   8  -6 2007.26 547.726   2
   2   8  -5 198.810 262.663   2
   2   8  -4 167.565 174.744   2
   2   8  -3 153.373 135.632   2
   2   8  -2 810.726 144.245   3
   2   8  -2 1209.35 407.070   2
   2   8  -1 3145.11 353.590   3
   2   8  -1 3721.02 731.652   2
   2   8   0 616.219 316.122   2
   2   8   1-136.107 200.755   2
   2   8   2 1103.23 388.532   2
   2   8   3 3850.77 728.931   2
   2   8   4 2358.81 604.332   2
   2   8   5-264.680 244.308   2
   2   8   6 286.402 162.047   2
   2   8   7 1059.85 413.776   2
   2   8   8 168.708 178.840   2
   2   8   9 2190.98 554.479   2
   2   8  10 4050.49 782.958   2
   2   8  11 945.355 378.484   2
   2   8  12 75.8951 132.616   2
   2   8  13 14.8548 88.2012   2
   2   8  14-196.538 177.172   2
   2   8  15 264.246 188.941   2
   2   9  -9 725.075 341.680   2
   2   9  -8-37.6422 158.862   2
   2   9  -7 144.106 173.600   2
   2   9  -6 252.715 257.494   2
   2   9  -5 133.561 176.339   2
   2   9  -4 696.577 389.471   2
   2   9  -3 582.374 324.603   2
   2   9  -2 679.618 388.143   2
   2   9  -1 751.238 362.340   2
   2   9   0 104.271 85.8477   3
   2   9   0 43.5524 99.2144   2
   2   9   1 1753.90 527.231   2
   2   9   2 2851.32 681.635   2
   2   9   3 625.151 327.926   2
   2   9   4 830.391 351.692   2
   2   9   5 12.9522 128.463   2
   2   9   6 90.9843 203.091   2
   2   9   7 1875.33 573.675   2
   2   9   8 1875.34 560.941   2
   2   9   9 791.303 369.017   2
   2   9  10 565.942 359.556   2
   2   9  11 191.131 223.309   2
   2   9  12-15.7672 87.2184   2
   2   9  13 172.007 190.103   2
   2   9  14 94.3032 200.422   2
   2   9  15 194.120 199.254   2
   2  10  -8 120.527 227.776   2
   2  10  -7-11.7429 142.732   2
   2  10  -6 169.914 177.367   2
   2  10  -5 397.247 275.712   2
   2  10  -4 324.748 300.837   2
   2  10  -3 1087.11 449.493   2
   2  10  -2 315.436 225.430   2
   2  10  -1 1013.65 452.239   2
   2  10   0 1106.71 490.451   2
   2  10   1 433.601 309.794   2
   2  10   2 425.466 293.451   2
   2  10   3 704.628 376.918   2
   2  10   4 3375.74 792.081   2
   2  10   5 975.580 456.318   2
   2  10   6 1674.74 584.400   2
   2  10   7 1053.35 443.976   2
   2  10   8 313.879 254.465   2
   2  10   9 278.599 248.645   2
   2  10  10 759.818 404.487   2
   2  10  11 145.848 193.904   2
   2  10  12-296.501 242.948   2
   2  10  13-66.9246 117.088   2
   2  10  14 372.026 257.839   2
   2  11   1 551.667 440.912   2
   2  11   2 415.031 355.360   2
   2  11   3 346.354 319.534   2
   2  11   4 1071.30 505.721   2
   2  11   5 473.572 397.596   2
   2  11   6 1652.86 602.483   2
   2  11   7 197.396 335.686   2
  -3  10  12 274.808 257.328   2
  -3  10  11 792.455 442.108   2
  -3  10  10 576.778 392.136   2
  -3  10   9 135.513 195.105   2
  -3  10   8-498.731 392.396   2
  -3  10   7 147.496 242.539   2
  -3  10   6 182.377 210.295   2
  -3  10   5 336.379 364.321   2
  -3  10   4-15.1630 196.540   2
  -3  10   3-157.493 334.484   2
  -3  10   2 7.14677 187.537   2
  -3  10   1 979.349 533.472   2
  -3  10   0 4046.52 993.772   2
  -3  10  -1 1842.20 674.037   2
  -3  10  -2-270.047 316.925   2
   3 -10   3 52.2023 101.524   5
  -3  10  -3-5.31113 303.390   2
  -3  10  -4-283.367 359.991   2
  -3  10  -5 320.815 398.658   2
  -3  10  -6 928.217 464.459   2
   3 -10   7-37.2894 150.167   4
  -3  10  -7 1103.28 568.313   2
  -3  10  -8 1431.04 608.088   2
  -3   9  13 142.696 225.033   2
  -3   9  12 612.938 371.180   2
  -3   9  11 780.324 404.818   2
  -3   9  10-307.762 317.442   2
  -3   9   9 449.102 335.317   2
  -3   9   8 1008.05 502.626   2
  -3   9   7 33.1458 184.317   2
  -3   9   6 555.042 429.141   2
  -3   9   5 867.225 507.916   1
  -3   9   5 1106.88 564.530   2
  -3   9   4 604.682 372.500   1
  -3   9   4 802.838 432.000   2
  -3   9   3-34.6286 267.036   1
  -3   9   3 13.9644 198.069   2
  -3   9   2 972.797 407.493   1
  -3   9   2 775.721 480.358   2
  -3   9   1 336.535 249.126   1
  -3   9   1 654.407 452.690   2
  -3   9   0-513.389 365.815   1
  -3   9   0 321.252 343.316   2
  -3   9  -1 137.662 141.689   1
  -3   9  -1 188.114 316.722   2
  -3   9  -2 963.929 500.455   2
   3  -9   3 330.328 195.566   5
  -3   9  -3 342.387 364.560   2
   3  -9   4 643.522 264.141   5
  -3   9  -4 1186.82 528.840   2
   3  -9   5 327.314 174.311   5
  -3   9  -5 401.951 184.888   2
  -3   9  -6 1193.94 521.073   2
   3  -9   7 37.9502 150.394   4
  -3   9  -7-102.333 217.925   2
   3  -9   8 610.701 359.817   4
  -3   9  -8 533.130 381.146   2
   3  -9   9 4552.73 993.647   4
  -3   9  -9 4161.74 942.462   2
  -3   9 -10 1090.92 504.808   2
  -3   8  14 519.866 330.493   2
  -3   8  13 1680.89 594.415   2
  -3   8  12 1418.11 516.922   2
  -3   8  11-295.694 305.500   2
  -3   8  10-256.236 324.216   2
  -3   8   9-39.1219 185.173   2
  -3   8   8 11.0500 191.801   1
  -3   8   8 558.886 396.435   2
  -3   8   7 767.949 357.391   1
  -3   8   7 543.960 327.212   2
  -3   8   6 1879.25 572.056   1
  -3   8   6 1153.90 514.549   2
  -3   8   5 1064.97 459.013   1
  -3   8   5 583.810 433.742   2
  -3   8   4-6.84913 138.936   1
  -3   8   4 337.174 388.795   2
  -3   8   3 438.875 342.419   1
  -3   8   3 1219.73 554.923   2
  -3   8   2 2683.40 481.074   3
  -3   8   2 3366.88 918.544   2
  -3   8   2 3026.35 714.693   1
  -3   8   1 244.185 153.253   3
  -3   8   1 185.588 229.721   1
  -3   8   1 628.815 488.359   2
  -3   8   0 1255.97 309.721   3
  -3   8   0 1257.78 481.931   1
  -3   8   0 1263.62 578.910   2
  -3   8  -1 1441.33 316.760   3
  -3   8  -1 1323.67 455.446   1
  -3   8  -1 1516.28 601.777   2
  -3   8  -2-28.3251 77.3117   3
  -3   8  -2 1.74157 194.901   1
  -3   8  -2 377.948 320.192   2
   3  -8   3 488.117 228.054   5
  -3   8  -3 266.861 132.730   3
  -3   8  -3 556.534 310.578   1
  -3   8  -3 460.579 291.957   2
   3  -8   4 23.6485 83.5148   5
  -3   8  -4 76.0332 176.595   1
  -3   8  -4 38.7738 171.586   2
   3  -8   5 1990.19 421.976   5
  -3   8  -5 1712.16 520.921   1
  -3   8  -5 1682.45 635.843   2
   3  -8   6-39.1518 136.199   5
  -3   8  -6 40.3614 197.812   2
   3  -8   7 3187.59 723.528   4
  -3   8  -7 2070.62 650.457   2
   3  -8   8 1293.04 486.112   4
  -3   8  -8 329.199 241.710   2
   3  -8   9 802.195 407.768   4
  -3   8  -9 390.272 272.940   2
   3  -8  10 433.335 291.861   4
  -3   8 -10 837.674 398.925   2
   3  -8  11 363.247 318.598   4
  -3   8 -11 650.784 408.169   2
  -3   7  16-76.5988 126.492   4
  -3   7  15 243.778 260.811   4
  -3   7  14 966.903 423.825   4
  -3   7  14 1710.19 512.025   2
  -3   7  13 314.553 256.311   4
  -3   7  13-150.658 145.931   2
  -3   7  12 199.343 212.562   4
  -3   7  12 237.456 205.055   2
  -3   7  11 1407.89 573.366   2
  -3   7  10 248.060 148.116   1
  -3   7  10 503.492 337.818   2
  -3   7   9 515.289 281.229   1
  -3   7   9 415.562 272.199   2
  -3   7   8 416.882 239.678   1
  -3   7   8 782.384 399.039   2
  -3   7   7 1611.02 502.002   1
  -3   7   7 1336.79 583.401   2
  -3   7   6 936.917 379.216   1
  -3   7   6 1015.77 508.799   2
   3  -7  -5-33.5543 106.736   4
  -3   7   5 213.021 295.529   1
  -3   7   5 186.624 244.933   2
   3  -7  -4 7957.37 889.179   4
  -3   7   4 8015.29 1069.23   1
  -3   7   4 8519.94 1421.09   2
   3  -7  -3 4295.43 681.999   4
  -3   7   3 4406.28 619.714   3
  -3   7   3 5629.36 913.482   1
  -3   7   3 5625.26 1161.88   2
  -3   7   2 96.7859 89.5557   3
   3  -7  -2-59.2381 200.402   4
  -3   7   2 55.0120 236.403   1
  -3   7   2 411.955 410.682   2
   3  -7  -1 133.383 140.689   4
  -3   7   1 159.165 107.127   3
  -3   7   1 78.0651 235.250   1
  -3   7   1 648.851 437.422   2
  -3   7   0-46.1143 70.2370   3
  -3   7   0 788.216 471.612   2
  -3   7   0 430.768 345.734   1
  -3   7  -1 3205.27 463.148   3
  -3   7  -1 4258.03 956.800   2
  -3   7  -1 4223.97 794.032   1
  -3   7  -2 5102.49 566.898   3
  -3   7  -2 5726.77 899.282   1
  -3   7  -2 6408.85 1168.03   2
  -3   7  -3 1772.98 322.898   3
   3  -7   3 1842.66 404.760   5
  -3   7  -3 2042.88 551.442   1
  -3   7  -3 1756.19 606.616   2
  -3   7  -4 957.785 230.243   3
   3  -7   4 1181.97 316.874   5
  -3   7  -4 1441.54 465.204   1
  -3   7  -4 1526.39 579.631   2
   3  -7   5 1203.34 302.672   5
  -3   7  -5 1480.62 458.176   1
  -3   7  -5 1858.32 678.356   2
   3  -7   6 70.8176 85.2118   5
  -3   7  -6 122.744 180.839   1
  -3   7  -6 405.572 333.638   2
   3  -7   7 670.496 302.242   4
  -3   7  -7 673.386 352.203   1
  -3   7  -7 803.971 447.824   2
   3  -7   8 64.2363 156.550   4
  -3   7  -8 79.9547 172.048   1
  -3   7  -8 141.067 259.553   2
   3  -7   9 150.087 177.280   4
  -3   7  -9-96.2759 165.418   2
   3  -7  10 228.658 224.809   4
  -3   7 -10-336.254 317.410   2
   3  -7  11-117.961 212.584   4
  -3   7 -11-273.609 222.972   2
   3  -7  12 71.7116 151.339   4
   3  -7  13 111.760 130.290   4
  -3   6  17-127.431 223.157   4
  -3   6  16-96.8598 170.302   4
  -3   6  15 566.826 327.466   4
  -3   6  14 258.609 198.854   4
  -3   6  14 254.969 167.889   2
  -3   6  13 185.449 216.249   4
  -3   6  13-82.1475 162.646   2
  -3   6  12 405.614 263.407   4
  -3   6  12 640.986 381.856   2
  -3   6  11 750.767 314.208   4
  -3   6  11 592.558 306.292   1
  -3   6  11 833.805 410.923   2
  -3   6  10 113.092 163.845   4
  -3   6  10 11.4380 115.417   1
  -3   6  10 154.444 202.486   2
  -3   6   9 1465.66 505.551   1
  -3   6   9 1084.91 492.326   2
   3  -6  -8 55.9627 85.5639   4
  -3   6   8 14.1709 149.244   1
  -3   6   8 100.431 234.444   2
   3  -6  -7 871.409 278.956   4
  -3   6   7 1322.18 398.387   1
  -3   6   7 1385.48 613.590   2
   3  -6  -6 8672.91 887.312   4
  -3   6   6 8098.21 1038.41   1
  -3   6   6 7459.34 1259.59   2
   3  -6  -5 8159.77 851.341   4
  -3   6   5 9234.50 1052.34   1
  -3   6   5 7368.21 1208.30   2
   3  -6  -4 3803.62 561.795   4
  -3   6   4 2873.97 820.144   2
  -3   6   4 4381.56 775.632   1
   3  -6  -3 1292.41 317.960   4
  -3   6   3 1392.83 343.133   3
   3  -6  -3 203.394 242.686   1
  -3   6   3 1788.26 513.546   1
  -3   6   3 1485.76 606.877   2
  -3   6   2-48.7128 62.6177   3
   3  -6  -2-180.906 133.040   4
   3  -6  -2-399.926 373.240   1
  -3   6   2 261.586 326.610   2
  -3   6   1 1023.88 259.306   3
   3  -6  -1 1005.54 292.317   4
  -3   6   1 1820.91 538.992   1
  -3   6   0 5519.51 591.667   3
  -3   6   0 5385.18 1046.91   2
   3  -6   0 4449.95 677.667   1
  -3   6   0 6354.33 925.201   1
  -3   6  -1 7529.62 669.253   3
  -3   6  -1 8391.39 1302.01   2
   3  -6   1 7230.59 873.551   1
  -3   6  -1 9449.14 1091.33   1
  -3   6  -2 20546.1 1099.09   3
  -3   6  -2 23280.8 2102.61   2
  -3   6  -2 22153.3 1638.53   1
  -3   6  -3 8813.25 692.153   3
   3  -6   3 9406.04 867.437   5
  -3   6  -3 10602.9 1117.93   1
  -3   6  -3 10138.1 1415.69   2
  -3   6  -4 1820.75 300.202   3
   3  -6   4 1895.06 383.221   5
  -3   6  -4 2820.14 626.179   1
  -3   6  -4 2031.96 685.257   2
   3  -6   5 11908.0 925.193   5
  -3   6  -5 13759.0 1616.40   2
  -3   6  -5 12952.0 1246.26   1
   3  -6   6 4371.92 710.618   4
  -3   6  -6 4802.22 752.388   1
  -3   6  -6 4727.76 980.471   2
   3  -6   7 612.021 284.685   4
  -3   6  -7 446.918 290.796   1
  -3   6  -7 212.810 292.048   2
   3  -6   8 438.292 263.300   4
  -3   6  -8 270.896 172.331   1
  -3   6  -8 454.830 339.481   2
   3  -6   9 331.490 258.729   4
  -3   6  -9-80.6023 110.914   1
  -3   6  -9 439.407 313.080   2
   3  -6  10 321.680 249.426   4
  -3   6 -10 391.129 221.414   1
  -3   6 -10 688.207 312.888   2
   3  -6  11 1208.40 442.490   4
  -3   6 -11 1308.22 447.881   2
   3  -6  12 1417.02 495.691   4
  -3   6 -12 1039.54 391.896   2
   3  -6  13 561.940 314.150   4
   3  -6  14 159.668 258.510   4
  -3   5  17 183.660 203.216   4
  -3   5  16 24.2355 96.8775   4
  -3   5  15-38.5488 153.162   4
  -3   5  14 170.272 189.193   4
  -3   5  14 36.7237 77.7591   2
  -3   5  13-9.71277 94.6933   4
   3  -5 -13-93.3292 106.218   1
  -3   5  13-55.8029 96.0824   2
  -3   5  12-60.8389 159.541   4
  -3   5  12 123.640 145.531   1
  -3   5  12 59.2667 175.177   2
   3  -5 -12 171.932 124.711   1
  -3   5  11 1235.28 369.386   4
  -3   5  11 1774.48 409.038   1
  -3   5  11 1160.27 428.007   2
   3  -5 -11 1284.26 330.758   1
  -3   5  10 3564.06 611.665   4
  -3   5  10 4160.50 652.692   1
  -3   5  10 3670.17 790.103   2
   3  -5 -10 3798.50 580.362   1
   3  -5  -9 4850.91 691.058   4
  -3   5   9 4202.90 627.001   4
  -3   5   9 4375.71 713.883   1
  -3   5   9 3614.82 827.547   2
   3  -5  -9 5007.67 703.586   1
  -3   5   8 1973.57 442.804   4
   3  -5  -8 2740.72 517.621   1
  -3   5   8 2231.66 687.898   2
  -3   5   8 2006.16 542.834   1
   3  -5  -7 2966.01 512.822   4
  -3   5   7 2424.21 464.895   4
  -3   5   7 2222.17 561.453   1
   3  -5  -7 3030.86 547.641   1
   3  -5  -6 4183.45 564.467   4
  -3   5   6 3624.95 694.219   1
   3  -5  -6 4353.98 640.593   1
   3  -5  -5 1384.02 349.270   1
  -3   5   5 2066.70 492.042   1
  -3   5   4 91.7588 198.898   1
  -3   5   3 21.0838 76.4346   3
  -3   5   3 123.673 204.207   1
  -3   5   2 864.501 244.967   3
   3  -5  -2 109.802 275.015   1
  -3   5   2 560.482 248.421   1
   3  -5  -1 124.210 115.470   4
  -3   5   1-10.1399 60.5657   3
  -3   5   0 3528.30 452.938   3
   3  -5   0 2778.44 453.145   1
  -3   5  -1 1831.46 312.082   3
   3  -5   1 1250.54 221.156   1
  -3   5  -1 2097.28 504.296   1
  -3   5  -2 890.461 230.280   3
  -3   5  -2 1132.56 365.857   1
   3  -5   3 12170.1 908.685   5
  -3   5  -3 11722.0 786.261   3
   3  -5   3 11507.0 1032.37   1
  -3   5  -3 12121.7 1110.01   1
   3  -5   4 8331.13 746.117   5
  -3   5  -4 8538.51 649.180   3
  -3   5  -4 9867.12 1009.50   1
   3  -5   4 9755.83 950.545   1
   3  -5   5 16255.1 1020.11   5
  -3   5  -5 19241.2 1379.62   1
   3  -5   5 18235.3 1306.61   1
   3  -5   6 231.260 209.256   4
  -3   5  -6 351.869 274.555   1
   3  -5   6 506.359 271.312   1
   3  -5   7 1474.06 389.538   4
   3  -5   7 1317.45 252.230   3
  -3   5  -7 1611.21 471.293   1
  -3   5  -7 1089.35 487.390   2
   3  -5   7 1422.71 369.957   1
   3  -5   8 642.786 260.972   4
   3  -5   8 665.749 161.423   3
  -3   5  -8 664.834 326.700   1
  -3   5  -8 776.978 383.183   2
   3  -5   8 631.365 243.496   1
   3  -5   9 420.069 215.947   4
   3  -5   9 468.812 150.116   3
  -3   5  -9 562.669 265.603   1
   3  -5   9 328.517 168.591   1
  -3   5  -9 549.697 382.812   2
   3  -5  10 2169.20 295.167   3
   3  -5  10 2304.63 550.875   4
  -3   5 -10 2270.98 466.515   1
  -3   5 -10 2154.25 575.412   2
   3  -5  10 1636.24 358.364   1
   3  -5  11 8901.31 598.184   3
   3  -5  11 11197.2 1279.12   4
   3  -5  11 7924.79 805.823   1
  -3   5 -11 9865.84 999.611   1
  -3   5 -11 10200.8 1170.26   2
   3  -5  12 2311.14 629.541   4
  -3   5 -12 2142.16 539.095   2
   3  -5  13 52.1047 179.823   4
   3  -5  14 325.658 258.521   4
   3  -5  15 98.6192 205.284   4
  -3   4  17 15.2116 130.659   4
  -3   4  16-28.2853 117.566   4
  -3   4  15 151.480 151.136   4
  -3   4  14-40.3134 73.5734   4
  -3   4  14 7.98715 94.7265   2
  -3   4  13 1076.25 385.488   4
  -3   4  13 825.854 284.793   2
  -3   4  13 849.580 281.433   1
   3  -4 -13 852.741 247.370   1
  -3   4  12 497.328 210.555   4
  -3   4  12 810.038 280.487   1
   3  -4 -12 394.770 172.457   1
  -3   4  12 817.107 315.164   2
  -3   4  11 2930.60 553.386   4
  -3   4  11 3451.51 577.792   1
  -3   4  11 3535.70 649.759   2
   3  -4 -11 2378.57 418.438   1
   3  -4 -10 11328.0 1114.38   4
  -3   4  10 10168.5 968.163   4
  -3   4  10 9084.63 1092.24   2
  -3   4  10 10543.1 941.448   1
   3  -4 -10 9686.81 841.075   1
   3  -4  -9-35.8466 110.637   4
  -3   4   9-63.2838 107.958   4
  -3   4   9-89.9758 168.435   1
   3  -4  -9-112.521 115.528   1
   3  -4  -8 10217.6 928.616   4
  -3   4   8 10069.8 896.590   4
  -3   4   8 8842.62 904.459   1
   3  -4  -8 9793.01 874.049   1
  -3   4   7 599.604 210.468   4
  -3   4   7 254.698 134.531   1
   3  -4  -7 706.732 248.178   1
  -3   4   6 480.031 203.167   4
  -3   4   6-60.2517 261.956   1
   3  -4  -6 717.700 259.114   1
  -3   4   5 3419.14 492.650   4
   3  -4  -5 2856.68 411.131   4
  -3   4   5 2614.12 473.377   1
   3  -4  -5 3931.73 594.333   1
   3  -4  -4 664.459 209.067   4
   3  -4  -4 1149.04 345.269   1
  -3   4   3 68.4316 111.103   3
   3  -4  -3 249.566 219.567   1
   3  -4  -2 2511.20 356.942   4
  -3   4   2 2494.85 391.565   3
   3  -4  -2 2678.13 513.791   1
  -3   4   1 1936.41 339.443   3
   3  -4  -1 1842.49 316.175   4
   3  -4  -1 2474.14 472.056   1
  -3   4   0 135.818 78.6540   3
   3  -4   0 482.616 244.499   1
  -3   4  -1 217.801 114.516   3
   3  -4   1 326.221 217.016   1
   3  -4   2 19861.4 1098.89   5
  -3   4  -2 19068.7 990.043   3
  -3   4  -2 20062.4 1284.05   1
   3  -4   2 20259.2 1261.97   1
  -3   4  -3 9656.29 704.583   3
   3  -4   3 9413.94 738.225   5
   3  -4   3 9810.26 674.259   3
  -3   4  -3 10240.8 920.292   1
   3  -4   3 10074.6 890.202   1
   3  -4   4 2550.01 340.683   3
   3  -4   4 2305.20 367.407   5
  -3   4  -4 2379.32 341.566   3
  -3   4  -4 2158.29 466.971   1
   3  -4   4 2557.29 467.649   1
   3  -4   5 297.155 206.091   4
   3  -4   5 184.690 131.245   3
   3  -4   5 78.5094 91.8437   1
   3  -4   6 386.818 119.610   3
   3  -4   6 392.261 178.515   4
   3  -4   6 407.548 186.995   1
  -3   4  -6-154.622 260.794   1
   3  -4   7-96.7725 104.605   4
   3  -4   7 46.4847 92.8216   3
  -3   4  -7-214.419 213.722   1
   3  -4   7 35.6514 89.8391   1
   3  -4   8 413.412 134.063   3
   3  -4   8 409.625 210.790   4
  -3   4  -8 704.609 297.896   1
   3  -4   8 421.227 167.262   1
   3  -4   9 6677.57 874.320   4
   3  -4   9 6542.40 586.047   3
  -3   4  -9 6803.73 769.710   1
   3  -4   9 5324.66 603.313   1
   3  -4  10 4113.54 699.920   4
   3  -4  10 4124.28 479.634   3
  -3   4 -10 4110.77 623.574   1
  -3   4 -10 4043.05 748.944   2
   3  -4  10 3183.07 478.929   1
   3  -4  11-76.3391 112.020   4
   3  -4  11 30.5364 76.9829   3
  -3   4 -11-132.331 158.897   1
   3  -4  11-146.763 126.608   1
   3  -4  12 1810.97 321.538   3
   3  -4  12 2416.85 595.123   4
   3  -4  12 1785.61 338.830   1
  -3   4 -12 2272.26 513.153   2
   3  -4  13 1298.66 453.253   4
   3  -4  13 932.795 244.549   3
   3  -4  14 1235.32 459.051   4
   3  -4  15 816.903 381.651   4
   3  -4  16 251.039 240.941   4
  -3   3  18 162.316 225.361   4
  -3   3  17 81.0721 120.365   4
  -3   3  16 278.185 231.336   4
  -3   3  15-13.6844 131.085   4
  -3   3  14 1.91453 89.5393   4
  -3   3  14 5.15870 87.0380   2
  -3   3  13 1589.02 287.920   2
  -3   3  13 2023.67 502.133   4
  -3   3  13 2019.92 338.857   1
  -3   3  13 2232.39 397.166   2
   3  -3 -13 1511.30 287.142   1
  -3   3  12 2121.58 490.665   4
  -3   3  12 2297.05 421.407   1
  -3   3  12 2616.81 481.053   2
   3  -3 -12 2128.89 350.334   1
  -3   3  11 180.701 78.8939   4
   3  -3 -11 405.650 162.379   1
  -3   3  11 399.640 222.035   1
  -3   3  10 1345.09 355.225   4
   3  -3 -10 1384.67 384.935   4
  -3   3  10 1042.74 256.228   1
   3  -3 -10 1280.73 272.732   1
  -3   3   9 1432.07 350.902   4
   3  -3  -9 1672.87 385.437   4
  -3   3   9 744.084 218.026   1
   3  -3  -9 1030.80 234.126   1
   3  -3  -8 4434.22 615.560   4
  -3   3   8 3651.53 520.053   4
   3  -3  -8 3877.68 472.802   1
  -3   3   8 4174.51 602.280   1
  -3   3   7 193.184 122.247   4
   3  -3  -7-15.0517 87.4760   1
   3  -3  -6 1675.81 310.665   4
  -3   3   6 1604.87 299.301   4
   3  -3  -6 1874.57 331.933   1
  -3   3   5 350.893 154.878   4
   3  -3  -5 455.899 137.563   4
   3  -3  -5 321.870 133.792   1
  -3   3   4 1121.33 228.209   4
  -3   3   4 1279.57 296.789   3
   3  -3  -4 1106.98 259.577   1
  -3   3   4 1547.60 383.955   1
   3  -3  -3 6634.53 487.199   4
  -3   3   3 6439.31 634.650   3
   3  -3  -3 7331.40 683.484   1
  -3   3   3 6373.58 666.255   1
  -3   3   2 14286.1 915.202   3
   3  -3  -2 15314.9 724.442   4
   3  -3  -2 15020.4 1004.30   1
  -3   3   1 13267.4 842.678   3
   3  -3  -1 14316.9 669.157   4
   3  -3  -1 14133.8 977.913   1
  -3   3   0-48.4126 73.4913   3
   3  -3   0 194.671 163.394   1
  -3   3  -1 18637.1 968.588   3
   3  -3   1 19190.8 955.320   3
   3  -3   1 19017.1 1029.73   5
   3  -3   1 18534.2 1113.24   1
  -3   3  -2 17829.9 939.382   3
   3  -3   2 19083.8 1005.06   5
   3  -3   2 19260.9 930.467   3
   3  -3   2 19994.8 1136.01   1
   3  -3   3 78.7913 55.2357   5
   3  -3   3 87.7799 76.9037   3
  -3   3  -3 144.169 87.0289   3
   3  -3   3 83.1693 103.103   1
   3  -3   4 6336.35 550.392   3
  -3   3  -4 6196.74 554.977   3
   3  -3   4 6167.80 565.095   5
   3  -3   4 6005.30 580.927   4
   3  -3   4 6381.98 656.682   1
   3  -3   5 8562.59 625.828   3
   3  -3   5 8291.01 736.892   4
   3  -3   5 8265.87 738.285   1
   3  -3   6 2657.96 362.348   3
   3  -3   6 2502.69 423.221   4
   3  -3   6 2314.03 387.684   1
   3  -3   7 1386.88 320.572   4
   3  -3   7 1589.05 286.644   3
   3  -3   7 1134.74 249.807   1
   3  -3   8 1001.03 238.319   4
   3  -3   8 1162.21 248.298   3
   3  -3   8 691.525 160.564   1
   3  -3   9 2010.95 336.113   3
   3  -3   9 2377.14 480.883   4
   3  -3   9 1486.31 298.522   1
   3  -3  10 406.700 243.675   4
   3  -3  10 459.087 176.846   3
   3  -3  10 367.797 162.140   1
   3  -3  11 860.894 320.999   4
   3  -3  11 645.185 206.191   3
   3  -3  11 483.540 162.690   1
  -3   3 -12 672.407 215.497   5
   3  -3  12 443.691 229.294   4
   3  -3  12 749.049 229.067   3
   3  -3  12 610.619 184.989   1
   3  -3  13 844.318 324.916   4
  -3   3 -13 596.912 206.898   5
   3  -3  13 590.474 217.442   3
  -3   3 -13 643.346 193.469   1
  -3   3 -13 121.606 191.021   2
   3  -3  14-216.063 247.447   4
   3  -3  14-19.8406 49.7528   3
   3  -3  15 255.938 213.975   4
   3  -3  15 70.3948 80.9503   3
   3  -3  16-59.0420 175.105   4
   3  -3  17 1048.88 441.486   4
  -3   2  18-108.765 89.6070   4
  -3   2  17 37.3945 163.084   4
  -3   2  16-76.0996 169.032   4
  -3   2  15 234.843 224.049   4
  -3   2  14 523.040 295.970   4
  -3   2  13 265.028 144.475   4
  -3   2  13 429.763 152.114   1
  -3   2  13 341.542 159.465   2
  -3   2  13 261.293 105.681   2
  -3   2  12 21.5044 175.788   4
  -3   2  12 122.253 115.273   1
  -3   2  12 76.1931 44.3182   2
  -3   2  11 3434.66 591.979   4
  -3   2  11 2864.81 360.100   2
   3  -2 -11 2970.41 395.598   1
  -3   2  11 2423.23 358.157   1
  -3   2  10 2636.27 366.837   2
   3  -2 -10 3248.00 598.349   4
  -3   2  10 2938.67 508.086   4
  -3   2  10 3305.05 436.268   1
   3  -2 -10 2666.88 365.595   1
   3  -2  -9 785.007 288.543   4
  -3   2   9 678.414 224.644   4
   3  -2  -9 688.533 209.836   1
  -3   2   8 432.199 187.954   4
  -3   2   8 841.411 280.082   1
   3  -2  -8 421.300 185.649   1
  -3   2   7 5017.15 549.052   4
  -3   2   7 4368.81 477.218   1
   3  -2  -7 5274.85 559.682   1
  -3   2   6 2129.02 338.659   4
   3  -2  -6 2309.31 379.974   4
  -3   2   6 1122.27 136.472   1
   3  -2  -6 2222.53 341.057   1
  -3   2   5 328.000 159.021   4
  -3   2   5 245.522 156.965   3
   3  -2  -5 284.609 124.305   4
   3  -2  -5 106.252 56.4626   1
  -3   2   4 39839.7 1546.07   3
   3  -2  -4 40170.8 1290.13   4
  -3   2   4 37799.3 1184.18   4
  -3   2   4 40838.5 1499.19   1
   3  -2  -4 38686.7 1444.68   1
   3  -2  -3 46592.2 1195.11   4
  -3   2   3 45777.2 1589.91   3
  -3   2   3 45117.3 1166.60   4
  -3   2   3 45374.6 1639.33   1
   3  -2  -3 47058.9 1579.93   1
  -3   2   2 10800.3 745.741   3
   3  -2  -2 11194.2 766.799   1
  -3   2   1 994.125 227.612   3
   3  -2  -1 1165.69 134.638   4
   3  -2  -1 873.326 223.997   1
  -3   2   0 5030.45 491.915   3
   3  -2   0 5548.08 299.146   4
   3  -2   0 5769.02 551.177   5
   3  -2   0 5008.22 529.175   1
   3  -2   1 10145.1 682.759   3
   3  -2   1 9449.31 688.978   5
  -3   2  -1 8864.37 661.492   3
   3  -2   1 8993.31 708.463   1
   3  -2   2 17124.2 908.438   5
   3  -2   2 18385.2 908.374   3
   3  -2   2 16714.6 674.075   4
  -3   2  -2 17057.6 907.631   3
   3  -2   2 17044.2 968.057   1
   3  -2   3 43826.2 1426.92   3
  -3   2  -3 40190.8 1393.15   3
   3  -2   3 41800.8 1411.06   5
   3  -2   3 41043.0 1210.29   4
  -3   2  -3 41581.1 1542.71   1
   3  -2   3 41114.9 1513.63   1
   3  -2   4 9096.82 661.011   3
  -3   2  -4 8487.43 662.713   5
   3  -2   4 8110.93 598.679   4
   3  -2   4 8033.97 658.394   1
  -3   2  -4 7658.15 647.366   1
  -3   2  -5-14.7751 66.9162   5
   3  -2   5-67.4842 86.0426   3
   3  -2   5-33.3010 109.465   4
  -3   2  -5-388.757 225.418   1
   3  -2   5-88.5476 118.169   1
   3  -2   6 396.340 110.304   4
  -3   2  -6 391.469 155.681   5
   3  -2   6 358.457 136.482   3
   3  -2   6 385.765 135.748   1
  -3   2  -6 20.1238 198.478   1
   3  -2   7 12148.9 819.956   3
   3  -2   7 12097.7 948.146   4
  -3   2  -7 11130.5 795.661   1
   3  -2   7 11387.5 789.210   1
   3  -2   8 7068.54 649.844   3
   3  -2   8 7792.02 818.245   4
  -3   2  -8 7294.39 660.882   1
   3  -2   8 6782.83 614.110   1
   3  -2   9 343.371 141.580   3
   3  -2   9 543.977 244.995   4
   3  -2   9 413.810 150.394   1
   3  -2  10 2060.41 452.001   4
   3  -2  10 1670.44 338.369   3
   3  -2  10 1570.65 290.732   1
  -3   2 -11-63.1637 69.0728   5
   3  -2  11-11.3827 112.273   4
  -3   2 -11-190.717 170.163   1
  -3   2 -11 37.3467 46.1597   2
   3  -2  11-7.42444 63.0382   1
  -3   2 -12 956.796 230.052   2
  -3   2 -12 1159.96 278.903   5
   3  -2  12 1308.11 389.870   4
  -3   2 -12 1264.40 275.899   1
  -3   2 -13 5206.16 611.753   5
  -3   2 -13 5071.78 527.973   2
  -3   2 -13 5442.83 528.251   1
  -3   2 -13 4886.25 615.411   2
  -3   2 -14 2126.13 405.670   5
  -3   2 -14 2079.66 350.105   2
   3  -2  15 480.535 287.385   4
   3  -2  16 58.4545 82.1064   4
   3  -2  17 143.159 107.862   4
   3  -2  18 740.274 373.490   4
  -3   1  18-63.7879 97.5113   4
  -3   1  17 51.1139 123.475   4
  -3   1  16 25.0410 208.824   4
  -3   1  14 195.086 223.112   4
  -3   1  13 25.1912 93.8960   4
  -3   1  13 280.927 123.845   1
  -3   1  13 15.8886 75.1691   2
  -3   1  13 124.355 53.8334   2
  -3   1  12 1934.23 236.014   2
  -3   1  12 1145.69 182.861   1
  -3   1  11 10927.8 628.483   2
  -3   1  11 10501.4 687.813   1
   3  -1 -10 1023.21 311.588   4
  -3   1  10 979.752 208.256   2
  -3   1  10 1060.06 311.604   4
  -3   1  10 781.259 187.896   1
   3  -1  -9 66.7616 132.010   4
  -3   1   9-45.0903 126.168   4
  -3   1   9 14.9466 58.7813   2
  -3   1   8 600.889 209.301   4
   3  -1  -8 257.158 159.369   1
  -3   1   8 701.508 170.328   2
  -3   1   7 76.5895 71.7567   4
  -3   1   7 6.28769 34.7286   2
   3  -1  -7 9.85324 43.4098   1
  -3   1   6 2331.47 362.499   4
  -3   1   6 2346.29 325.727   2
  -3   1   6 2089.55 388.370   3
   3  -1  -6 2329.14 378.604   4
  -3   1   6 2613.36 366.126   1
   3  -1  -6 2002.54 310.217   1
  -3   1   5 12262.9 736.984   4
  -3   1   5 13586.5 921.612   3
   3  -1  -5 12236.0 825.556   4
   3  -1  -5 12629.8 765.186   1
  -3   1   5 12788.0 778.641   1
  -3   1   4 4735.19 516.421   3
   3  -1  -4 4555.58 443.008   4
  -3   1   4 4098.13 377.181   4
  -3   1   4 4911.89 474.904   1
   3  -1  -4 4612.01 465.274   1
  -3   1   3 4.49171 48.0241   4
   3  -1  -3-40.3255 68.3641   4
  -3   1   3 60.2595 101.028   3
   3  -1  -3 58.6085 85.1005   1
  -3   1   3 49.2227 45.8775   1
   3  -1  -2-4.67832 44.2080   4
  -3   1   2 41.3076 21.2954   4
  -3   1   2 60.1314 78.7513   3
   3  -1  -2 48.3125 71.7782   1
   3  -1  -1 10018.7 691.971   5
  -3   1   1 9073.14 693.738   3
   3  -1  -1 10155.2 701.203   1
  -3   1   0 1085.49 232.554   3
   3  -1   0 883.240 212.352   5
   3  -1   0 1017.43 232.433   1
  -3   1  -1 5961.26 524.253   3
   3  -1   1 5405.00 514.788   5
   3  -1   1 5856.49 535.052   1
  -3   1  -2 869.822 241.375   3
   3  -1   2 953.404 111.529   4
   3  -1   2 1014.13 226.478   1
  -3   1  -3 2229.57 329.342   3
   3  -1   3 2142.65 223.055   4
   3  -1   3 1853.43 340.552   3
   3  -1   3 2225.66 336.289   1
   3  -1   4 66759.4 1842.84   3
  -3   1  -4 63928.1 1542.28   4
   3  -1   4 60353.9 1459.35   4
  -3   1  -4 65123.2 1810.24   5
  -3   1  -4 63809.4 1735.40   1
   3  -1   4 61526.7 1723.60   1
   3  -1   5 96308.3 2231.31   3
   3  -1   5 88822.9 1999.28   4
  -3   1  -5 93068.1 2047.94   4
  -3   1  -5 93116.3 2195.75   5
  -3   1  -5 91362.9 2080.69   1
   3  -1   5 91047.5 2094.93   1
  -3   1  -6 71654.9 1985.79   4
   3  -1   6 69917.6 1947.66   3
   3  -1   6 68185.6 1936.48   4
   3  -1   6 66967.4 1800.37   1
  -3   1  -6 71781.7 1843.82   1
  -3   1  -7 2647.98 393.083   2
   3  -1   7 2443.59 426.230   3
  -3   1  -7 2981.24 461.029   4
   3  -1   7 2931.59 428.096   4
  -3   1  -7 3544.78 430.825   1
   3  -1   7 2849.46 382.402   1
  -3   1  -8 1166.16 312.535   4
   3  -1   8 1097.90 276.613   4
  -3   1  -8 977.691 230.162   2
  -3   1  -8 873.105 183.331   1
  -3   1  -9 301.887 176.688   4
   3  -1   9-96.7882 161.567   4
  -3   1  -9 30.8311 61.6872   2
  -3   1 -10 2285.14 508.097   4
  -3   1 -10 1834.20 308.151   2
   3  -1  10 2307.43 458.086   4
  -3   1 -10 945.365 178.415   1
  -3   1 -11 6643.40 588.419   2
  -3   1 -11 8381.23 956.121   4
   3  -1  11 8888.93 962.599   4
  -3   1 -11 8264.25 601.655   1
  -3   1 -12 6409.42 566.859   2
  -3   1 -12 6852.37 576.991   1
  -3   1 -13 3318.41 380.815   2
   3  -1  13 4127.30 716.901   4
  -3   1 -13 2441.48 316.439   1
   3  -1  14 2571.57 598.597   4
  -3   1 -14 1117.84 178.140   1
   3  -1  15-34.1462 112.610   4
   3  -1  17 429.586 279.945   4
  -3   0  16 2548.61 732.456   4
  -3   0  15-163.781 98.7000   4
  -3   0  14 851.622 367.470   4
  -3   0  13 621.616 101.890   1
  -3   0  13 670.678 114.270   2
  -3   0  12 1843.06 465.330   4
  -3   0  12 1219.92 205.482   1
  -3   0  12 1400.42 187.667   2
  -3   0  11 4070.51 669.992   4
  -3   0  11 3351.85 338.061   2
  -3   0  11 2752.27 293.944   1
   3   0 -10 11415.1 1128.25   4
  -3   0  10 11574.9 1071.70   4
  -3   0  10 9444.13 602.003   2
  -3   0  10 10531.8 659.616   1
  -3   0   9 589.844 245.747   4
   3   0  -9 631.112 268.872   4
  -3   0   9 476.116 211.721   3
  -3   0   9 460.191 148.136   1
  -3   0   9 359.274 115.688   2
   3   0  -8 217.455 193.039   4
  -3   0   8-22.8090 64.8140   3
  -3   0   8-68.2204 158.847   4
  -3   0   8 17.3500 84.9686   1
  -3   0   8 1.50410 68.2701   2
  -3   0   7 1123.88 272.815   4
  -3   0   7 984.880 254.567   3
  -3   0   7 1055.91 214.711   2
  -3   0   7 901.472 190.843   1
  -3   0   6 1630.53 270.917   2
   3   0  -6 1567.94 330.079   4
  -3   0   6 1469.05 287.166   4
  -3   0   6 1476.47 299.079   3
  -3   0   6 1296.59 226.335   1
  -3   0   5 13302.7 772.232   2
  -3   0   5 12891.3 814.219   4
   3   0  -5 13092.1 846.613   4
  -3   0   5 12486.4 835.730   3
  -3   0   5 12481.4 743.765   1
  -3   0   4 171.153 134.108   4
  -3   0   4 107.101 87.3646   3
   3   0  -4 136.361 94.8807   5
  -3   0   4 209.723 99.8439   1
  -3   0   4 36.9469 58.7291   2
   3   0  -3 10857.4 662.431   5
  -3   0   3 11125.4 621.464   4
  -3   0   3 10873.2 721.742   3
  -3   0   3 10857.6 699.752   2
  -3   0   3 10592.4 686.692   1
  -3   0   2 6597.39 558.714   3
   3   0  -2 6465.05 514.145   5
  -3   0   2 6164.14 410.982   4
  -3   0   2 6991.16 554.131   2
   3   0  -2 6321.30 557.857   1
   3   0  -1 262.929 93.0164   5
  -3   0   1 205.644 139.475   3
  -3   0   1 199.580 42.4333   4
   3   0  -1 174.265 93.5766   1
  -3   0   1 303.506 109.938   2
  -3   0   0 6157.70 537.447   3
  -3   0   0 5921.02 516.267   2
  -3   0  -1 8494.83 638.363   3
  -3   0  -1 7841.59 602.111   2
  -3   0  -2 1245.69 239.484   2
  -3   0  -2 1198.58 245.545   3
  -3   0  -2 1068.10 118.733   4
   3   0   2 1217.01 126.234   4
   3   0   2 1219.36 261.373   1
  -3   0  -3 23870.7 746.018   4
  -3   0  -3 24386.2 1062.95   2
   3   0   3 25445.8 733.063   4
   3   0   3 23517.7 1129.61   1
  -3   0  -4 12608.7 767.626   2
   3   0   4 12003.0 584.486   4
  -3   0  -4 12862.4 652.290   4
  -3   0  -4 13744.9 789.543   1
  -3   0  -5 42124.1 1352.14   4
   3   0   5 39307.0 1273.82   4
  -3   0  -5 39809.8 1376.71   2
   3   0   5 41871.5 1519.45   3
  -3   0  -5 41948.7 1385.85   1
   3   0   6 384.511 156.210   4
  -3   0  -6 113.051 77.9414   4
  -3   0  -6 50.5085 118.956   1
  -3   0  -6 247.565 110.858   2
  -3   0  -7 1869.12 309.618   2
   3   0   7 1287.47 322.851   4
  -3   0  -7 2100.81 374.392   4
  -3   0  -7 1792.41 275.676   1
   3   0   8 9284.67 828.855   4
  -3   0  -8 8005.53 670.830   2
  -3   0  -8 9124.25 881.132   4
  -3   0  -8 9201.59 656.636   1
  -3   0  -9 3177.07 538.878   4
   3   0   9 3000.83 520.862   4
  -3   0  -9 2584.67 378.513   2
  -3   0  -9 3067.78 369.720   1
  -3   0 -10 712.158 278.010   4
   3   0  10 722.873 279.996   4
  -3   0 -10 816.058 200.272   1
  -3   0 -10 572.918 181.197   2
  -3   0 -11 1435.05 412.935   4
   3   0  11 1185.74 367.448   4
  -3   0 -11 1766.12 272.542   1
  -3   0 -11 957.056 207.802   2
   3   0  12 88.4139 84.3175   4
  -3   0 -12 238.177 89.9430   2
   3   0  13 829.978 342.009   4
  -3   0 -13 534.492 143.767   1
  -3   0 -13 678.356 184.586   2
  -3   0 -14 4866.60 400.605   2
  -3   0 -14 4058.84 323.893   1
   3   0  15 5068.36 873.458   4
   3   0  16 1542.59 502.379   4
   3   0  17 317.666 291.137   4
   3   0  18 125.071 198.507   4
  -3  -1  17 387.209 297.195   4
  -3  -1  16-286.594 292.594   4
  -3  -1  15 661.347 370.347   4
  -3  -1  14 2271.06 608.569   4
  -3  -1  13 2553.83 598.396   4
  -3  -1  13 397.990 100.320   1
  -3  -1  12 132.236 156.456   4
  -3  -1  12 93.1292 107.876   3
  -3  -1  12-64.5995 109.335   1
  -3  -1  12 207.136 110.829   2
  -3  -1  11 253.061 167.644   4
  -3  -1  11 318.837 154.961   3
  -3  -1  11 295.119 128.131   2
  -3  -1  11 335.978 106.490   1
  -3  -1  10 450.093 201.036   3
  -3  -1  10 498.736 217.159   4
  -3  -1  10 103.272 93.1364   2
  -3  -1  10 143.628 59.8704   1
  -3  -1   9 270.004 91.6241   4
  -3  -1   9 281.971 169.397   3
  -3  -1   9 149.469 59.3616   1
  -3  -1   9 495.007 171.830   2
   3   1  -8 12256.7 726.484   5
  -3  -1   8 13752.6 1130.65   4
  -3  -1   8 12402.4 882.358   3
  -3  -1   8 13048.2 763.719   1
  -3  -1   8 12116.8 748.128   2
   3   1  -7 31638.3 1116.55   5
  -3  -1   7 31080.8 1355.41   3
  -3  -1   7 33895.5 1693.83   4
  -3  -1   7 32612.7 1216.15   1
  -3  -1   7 32499.3 1224.27   2
   3   1  -6 3677.14 372.461   5
  -3  -1   6 4183.62 483.652   3
  -3  -1   6 3874.87 517.055   4
  -3  -1   6 4063.67 431.002   2
  -3  -1   6 4200.34 431.504   1
  -3  -1   5 13753.6 791.032   2
  -3  -1   5 12537.9 805.106   3
  -3  -1   5 13403.7 905.320   4
   3   1  -5 12239.7 668.117   5
  -3  -1   5 12986.5 775.300   1
  -3  -1   4 7820.16 614.724   3
   3   1  -4 8351.79 651.896   2
   3   1  -4 7336.69 515.249   5
  -3  -1   4 7884.68 654.032   4
  -3  -1   4 8296.24 623.235   2
  -3  -1   4 8168.36 609.623   1
   3   1  -3 18925.7 952.753   2
  -3  -1   3 18699.3 932.910   2
  -3  -1   3 18384.6 940.027   3
   3   1  -3 19337.9 942.096   3
  -3  -1   3 17473.1 892.430   4
  -3  -1   3 18552.6 949.083   1
  -3  -1   2 36377.0 1306.33   3
   3   1  -2 35321.9 1301.73   2
  -3  -1   2 36894.8 1321.30   2
  -3  -1   2 35931.6 1175.97   5
   3   1  -2 38433.1 1294.12   3
  -3  -1   1 34050.5 1167.44   5
  -3  -1   1 35637.9 1279.30   3
  -3  -1   1 36154.3 1307.05   2
  -3  -1   0 19701.2 969.226   2
  -3  -1   0 19471.4 938.077   3
  -3  -1   0 19165.8 888.290   5
  -3  -1  -1 12218.5 553.285   4
  -3  -1  -1 11035.3 735.648   2
  -3  -1  -1 12936.3 777.819   3
  -3  -1  -2 1810.79 305.873   2
  -3  -1  -2 2229.87 258.810   4
  -3  -1  -3 14937.7 859.669   2
  -3  -1  -3 13919.7 637.421   4
   3   1   3 14189.2 655.711   4
   3   1   4 23878.0 1052.43   2
  -3  -1  -4 24056.3 969.142   4
  -3  -1  -4 23587.7 1085.21   2
   3   1   4 23255.8 898.035   4
  -3  -1  -4 25409.2 1135.91   1
   3   1   5 747.530 181.149   4
  -3  -1  -5 595.365 151.951   4
  -3  -1  -5 866.024 204.941   1
   3   1   5 838.800 191.931   2
  -3  -1  -5 906.318 208.466   2
  -3  -1  -6 19085.6 999.077   2
   3   1   6 19429.7 942.017   2
  -3  -1  -6 19397.2 1013.16   4
   3   1   6 18818.4 979.629   4
  -3  -1  -6 20477.4 991.289   1
  -3  -1  -7 912.867 239.773   4
   3   1   7 1099.92 247.518   4
  -3  -1  -7 951.562 215.386   1
  -3  -1  -7 775.284 210.478   2
  -3  -1  -8 2220.85 431.281   4
  -3  -1  -8 1683.68 309.092   2
   3   1   8 1672.46 344.169   4
  -3  -1  -8 2124.63 323.902   1
  -3  -1  -9 483.697 198.677   4
   3   1   9 397.712 162.707   4
  -3  -1  -9 609.069 174.905   1
  -3  -1  -9 314.494 131.333   2
  -3  -1 -10 173.086 156.284   4
   3   1  10 65.1284 112.881   4
  -3  -1 -10 119.964 61.4359   1
  -3  -1 -10 76.6251 97.4078   2
  -3  -1 -11 841.809 312.510   4
   3   1  11 606.225 251.873   4
  -3  -1 -11 396.550 99.8117   1
  -3  -1 -11 545.184 214.907   2
   3   1  12 11849.8 1122.75   4
  -3  -1 -12 12063.4 699.975   1
  -3  -1 -12 9358.37 705.060   2
   3   1  13 8859.34 1027.87   4
  -3  -1 -13 7917.20 551.647   1
  -3  -1 -13 6699.52 567.549   2
  -3  -1 -14 3449.39 380.394   2
  -3  -1 -14 2279.26 268.025   1
   3   1  15 718.645 300.573   4
   3   1  16 101.804 85.1163   4
   3   1  17 57.2256 98.9513   4
   3   1  18 163.060 163.756   4
  -3  -2  16 532.053 319.957   4
  -3  -2  15 351.378 284.242   4
  -3  -2  14 201.850 213.934   4
  -3  -2  13 2238.54 438.218   3
  -3  -2  13 2675.27 658.506   4
  -3  -2  12 220.990 163.030   4
  -3  -2  12 311.789 171.859   3
  -3  -2  12 263.064 121.591   2
  -3  -2  12 105.543 34.4356   1
  -3  -2  11 697.492 343.954   4
  -3  -2  11 453.775 179.981   3
  -3  -2  11 630.092 192.517   2
  -3  -2  11 357.057 128.884   1
  -3  -2  10 5575.00 617.797   3
  -3  -2  10 4334.74 514.433   2
  -3  -2  10 5661.89 520.449   1
  -3  -2   9 9830.95 799.014   3
  -3  -2   9 11248.0 1117.70   4
  -3  -2   9 9641.90 755.040   2
  -3  -2   9 10513.9 727.038   1
  -3  -2   8 3216.87 444.347   3
   3   2  -8 3339.13 430.388   2
  -3  -2   8 3289.55 570.139   4
  -3  -2   8 3755.18 432.650   1
  -3  -2   8 3279.43 420.231   2
  -3  -2   7 252.620 125.143   4
  -3  -2   7 356.130 140.083   3
  -3  -2   7 92.7679 55.8205   2
   3   2  -7 427.099 162.634   2
  -3  -2   7 346.786 95.8221   1
  -3  -2   6 1920.11 382.596   4
  -3  -2   6 1765.23 296.933   3
   3   2  -6 2013.73 339.723   2
  -3  -2   6 2317.20 366.162   2
   3   2  -5 23979.8 1154.43   2
  -3  -2   5 22411.9 1052.92   3
  -3  -2   5 22069.1 1275.86   4
  -3  -2   5 23628.4 1142.77   2
  -3  -2   4 36278.9 1319.33   3
   3   2  -4 39595.6 1475.80   2
  -3  -2   4 36687.7 1539.32   4
  -3  -2   4 37513.5 1455.36   2
  -3  -2   3 22379.0 1013.29   3
   3   2  -3 24504.7 1164.83   2
  -3  -2   3 21984.1 872.949   5
   3   2  -3 23556.8 999.970   3
  -3  -2   3 24645.2 1163.87   2
  -3  -2   2 5933.10 522.361   3
   3   2  -2 6319.75 526.242   3
   3   2  -2 6497.02 601.468   2
  -3  -2   2 5940.50 465.945   5
  -3  -2   2 6559.91 603.751   2
  -3  -2   1 9933.37 680.049   3
   3   2  -1 10970.4 711.695   3
  -3  -2   1 11142.4 789.721   2
   3   2   0 3418.04 423.052   3
  -3  -2   0 3688.06 464.849   2
   3   2   1 72447.4 1895.05   3
  -3  -2  -1 69407.1 1985.59   2
  -3  -2  -2 1841.95 290.698   4
  -3  -2  -2 2175.68 361.172   2
  -3  -2  -3 2938.58 372.713   4
  -3  -2  -3 3121.26 426.609   2
   3   2   4 449.867 148.845   4
  -3  -2  -4 561.689 159.660   4
  -3  -2  -4 592.033 196.269   2
   3   2   4 493.257 191.643   2
  -3  -2  -5 10.7032 65.2380   4
   3   2   5 12.9030 84.4190   4
   3   2   5 67.3446 67.5234   2
  -3  -2  -5 49.6708 78.2542   2
   3   2   6 1509.45 277.280   2
  -3  -2  -6 1706.68 342.411   4
   3   2   6 1457.11 284.476   4
  -3  -2  -6 1674.05 320.638   2
   3   2   7 14182.8 849.769   2
  -3  -2  -7 16265.7 1053.01   4
   3   2   7 13970.8 938.779   4
  -3  -2  -7 14359.5 958.856   2
   3   2   8 8209.54 764.915   4
  -3  -2  -8 8750.85 804.181   4
   3   2   8 7928.52 620.883   2
  -3  -2  -8 8170.50 719.342   2
  -3  -2  -9 229.462 134.493   4
   3   2   9 288.807 139.061   4
  -3  -2  -9 210.237 125.476   1
  -3  -2  -9 661.568 247.229   2
   3   2   9 192.375 77.0788   2
   3   2  10 937.730 302.135   4
  -3  -2 -10 1276.83 353.484   4
  -3  -2 -10 817.127 210.886   2
  -3  -2 -10 862.519 239.741   1
   3   2  10 961.960 224.555   2
  -3  -2 -11 262.726 189.626   4
   3   2  11 104.444 71.3262   4
  -3  -2 -11 25.6999 131.314   2
  -3  -2 -11 236.816 102.928   1
   3   2  12 7795.18 919.180   4
  -3  -2 -12 9563.98 690.862   1
   3   2  13 5277.02 793.906   4
  -3  -2 -13 6022.27 536.113   1
   3   2  14-164.960 212.501   4
  -3  -2 -14 184.075 164.994   2
  -3  -2 -14-89.3460 100.719   1
   3   2  15-98.7506 207.399   4
  -3  -2 -15 58.6505 63.9984   1
   3   2  16 21.2520 83.4670   4
   3   2  17 492.154 320.359   4
   3   2  18-4.62083 120.155   4
  -3  -3  16 187.643 161.871   4
  -3  -3  15 95.7807 233.558   4
  -3  -3  14 459.549 307.017   4
  -3  -3  13-9.48383 231.445   4
  -3  -3  12 223.894 254.042   4
  -3  -3  12 128.010 106.031   3
  -3  -3  12 56.6297 78.1747   1
  -3  -3  11 12.6583 53.2669   3
  -3  -3  11-34.1135 120.722   2
  -3  -3  11 34.6223 40.6864   1
  -3  -3  10 538.397 177.751   3
  -3  -3  10 644.495 266.506   4
  -3  -3  10 265.511 96.0313   2
  -3  -3   9 2915.84 578.319   4
  -3  -3   9 2656.91 383.224   3
  -3  -3   9 2960.13 475.062   2
  -3  -3   8-162.991 177.334   4
  -3  -3   8-75.6844 112.955   3
  -3  -3   8 209.885 178.392   2
  -3  -3   7 7217.64 607.770   3
  -3  -3   7 8278.61 922.221   4
  -3  -3   7 7353.81 711.074   2
  -3  -3   6 5176.50 501.275   3
  -3  -3   6 5891.55 750.886   4
  -3  -3   6 6121.91 642.884   2
  -3  -3   5 314.495 116.758   3
  -3  -3   5 378.689 200.743   4
  -3  -3   5 299.436 110.911   2
   3   3  -4 757.090 192.905   3
  -3  -3   4 720.744 175.477   3
  -3  -3   4 634.262 168.854   2
  -3  -3   3 3996.25 425.886   3
   3   3  -3 4308.98 426.769   3
  -3  -3   3 3993.10 364.375   5
  -3  -3   3 4299.62 529.652   2
   3   3  -2-29.6334 72.2111   3
  -3  -3   2-71.6708 116.590   2
   3   3  -1 30192.5 1186.35   3
  -3  -3   1 32005.5 1463.10   2
   3   3   0 56658.9 1662.61   3
  -3  -3   0 59360.2 2003.79   2
   3   3   1 20140.1 1030.72   3
  -3  -3  -1 23999.6 1289.23   2
  -3  -3  -2 1899.78 396.062   2
  -3  -3  -3 7597.41 676.635   4
  -3  -3  -3 7159.25 713.688   2
  -3  -3  -4 14909.2 962.477   4
  -3  -3  -4 14023.2 1020.14   2
  -3  -3  -5 8602.06 762.662   4
   3   3   5 7534.71 692.426   2
  -3  -3  -5 8009.54 779.029   2
   3   3   6 4679.83 534.469   2
  -3  -3  -6 5134.16 607.135   4
   3   3   6 4367.25 527.369   4
  -3  -3  -6 4515.50 594.194   2
   3   3   7 21001.8 1118.53   2
   3   3   7 20204.9 1170.65   4
  -3  -3  -7 24171.4 1367.32   4
  -3  -3  -7 20951.0 1263.07   2
   3   3   8 21763.6 1130.73   2
   3   3   8 21428.0 1266.49   4
  -3  -3  -8 21232.3 1293.27   2
   3   3   9 3530.96 447.012   2
  -3  -3  -9 3426.00 585.236   4
   3   3   9 3222.03 513.184   4
  -3  -3  -9 2662.17 449.760   2
   3   3  10 4174.16 490.736   2
   3   3  10 4022.30 605.380   4
  -3  -3 -10 4484.73 686.033   4
  -3  -3 -10 3872.71 557.449   2
   3   3  11 5607.61 566.549   2
   3   3  11 5844.90 772.691   4
  -3  -3 -11 4503.94 623.778   2
   3   3  12 463.318 204.862   4
  -3  -3 -12 489.638 260.581   2
   3   3  12 284.231 117.092   2
   3   3  13-46.0291 198.833   4
  -3  -3 -13 302.437 228.302   2
   3   3  13 90.0765 88.4418   2
   3   3  14 562.889 255.856   4
  -3  -3 -14 278.993 135.244   2
  -3  -3 -14 777.558 223.310   1
   3   3  15-118.802 171.755   4
  -3  -3 -15-5.19706 41.7730   1
   3   3  16 651.306 320.159   4
   3   3  17-7.92386 169.659   4
   3   3  18-97.8903 109.922   4
  -3  -4  15 435.091 368.152   4
  -3  -4  14 88.5522 271.377   4
  -3  -4  13 231.291 249.696   4
  -3  -4  12 2845.54 713.277   4
  -3  -4  12 1866.63 346.803   1
  -3  -4  11 4168.54 831.549   4
  -3  -4  10 1588.90 459.975   4
  -3  -4  10 1656.39 290.496   3
  -3  -4  10 1311.04 381.463   2
  -3  -4   9 41.0597 114.540   4
  -3  -4   9 18.9812 50.3905   3
  -3  -4   9-128.924 185.559   2
   3   4  -9-43.6375 106.072   2
  -3  -4   8 142.043 134.379   4
  -3  -4   8 96.7149 73.0648   3
  -3  -4   8-29.8729 121.512   2
   3   4  -8 263.101 143.986   2
   3   4  -7 2581.01 444.031   2
  -3  -4   7 2556.33 537.645   4
  -3  -4   7 2202.12 309.994   3
  -3  -4   7 2890.88 523.837   2
  -3  -4   6 635.903 289.378   4
  -3  -4   6 528.051 147.382   3
  -3  -4   6 707.520 273.755   2
   3   4  -6 432.044 197.278   2
  -3  -4   5 188.162 188.716   2
   3   4  -5-36.4168 165.067   2
  -3  -4   4 196.291 75.6110   5
   3   4  -4 258.673 111.312   3
  -3  -4   4 219.564 129.209   2
   3   4  -4-39.5728 192.937   2
   3   4  -3 87.7227 53.2453   3
  -3  -4   3 73.8151 100.539   2
   3   4  -3 21.7885 111.920   2
   3   4  -2 5061.95 483.374   3
   3   4  -2 4854.77 600.697   2
  -3  -4   2 5650.11 673.318   2
   3   4  -1 8738.60 638.629   3
   3   4  -1 8319.50 792.538   2
  -3  -4   1 9367.36 880.438   2
   3   4   0 15323.1 880.760   3
  -3  -4   0 16235.4 1167.21   2
   3   4   1 141.226 123.152   3
  -3  -4  -1 211.644 186.607   2
  -3  -4  -2 7804.83 827.354   2
  -3  -4  -3 43364.2 1802.45   4
  -3  -4  -3 43312.4 1931.82   2
  -3  -4  -4-63.2459 134.366   4
  -3  -4  -4-261.400 160.606   2
  -3  -4  -5 4083.29 566.526   4
  -3  -4  -5 3681.10 588.282   2
   3   4   5 3645.86 529.768   2
   3   4   6 12064.2 953.324   2
  -3  -4  -6 14533.7 1130.15   4
  -3  -4  -6 12785.5 1079.90   2
   3   4   7 1820.32 373.267   4
  -3  -4  -7 2172.59 444.583   4
  -3  -4  -7 1940.91 460.863   2
   3   4   7 1615.90 327.409   2
  -3  -4  -8 457.891 186.075   4
   3   4   8 411.857 197.173   4
  -3  -4  -8 604.940 269.745   2
   3   4   8 325.819 154.967   2
  -3  -4  -9 106.064 77.4666   4
   3   4   9 72.4135 128.164   4
  -3  -4  -9 260.423 210.617   2
   3   4   9 204.863 121.186   2
   3   4  10 947.971 294.439   4
  -3  -4 -10 971.589 358.432   2
   3   4  10 1109.98 287.844   2
   3   4  11 117.806 160.829   4
  -3  -4 -11 244.755 264.881   2
   3   4  11 1.40612 88.3971   2
   3   4  12 128.962 190.157   4
  -3  -4 -12 236.804 220.120   2
   3   4  12 228.467 132.965   2
   3   4  13 1822.64 351.452   2
   3   4  13 1956.80 512.297   4
  -3  -4 -13 1193.43 375.910   2
   3   4  14 915.152 337.850   4
   3   4  14 584.535 191.769   2
  -3  -4 -14 440.849 269.468   2
   3   4  15 641.432 273.039   4
   3   4  15 416.878 149.761   2
   3   4  16 2982.52 676.413   4
   3   4  17 2636.86 664.798   4
   3   4  18 121.673 187.386   4
  -3  -5  14 167.768 213.711   4
  -3  -5  13 1605.48 571.468   4
  -3  -5  12 3417.95 797.014   4
  -3  -5  11 178.282 172.000   4
   3   5 -11 336.487 180.006   2
  -3  -5  10 208.208 184.710   4
  -3  -5  10 122.080 79.9894   1
  -3  -5  10 150.974 249.259   2
   3   5 -10 20.8661 63.6680   2
  -3  -5   9 1398.51 457.533   4
  -3  -5   9 873.064 248.689   1
  -3  -5   9 1195.73 405.076   2
   3   5  -9 1277.46 337.452   2
  -3  -5   8 2493.44 610.806   4
   3   5  -8 2635.44 481.577   2
  -3  -5   8 2092.85 503.803   2
  -3  -5   7 1088.19 405.394   4
  -3  -5   7 931.605 302.722   2
   3   5  -7 1034.91 311.024   2
   3   5  -6-34.3598 112.017   2
  -3  -5   6-29.7173 151.674   2
   3   5  -5 4500.16 637.746   2
  -3  -5   5 5232.71 765.746   2
  -3  -5   4 4499.59 369.163   5
   3   5  -4 5425.21 456.388   3
   3   5  -4 5553.56 696.089   2
  -3  -5   4 5788.16 785.937   2
   3   5  -3 2705.21 333.333   3
   3   5  -3 2913.61 499.218   2
  -3  -5   3 3497.31 611.883   2
   3   5  -2 22391.7 1023.34   3
  -3  -5   2 24930.4 1591.53   2
   3   5  -2 23230.0 1435.60   2
   3   5  -1 14132.1 836.383   3
   3   5  -1 13429.0 1092.81   2
  -3  -5   1 15072.4 1242.32   2
   3   5   0 64.5058 75.8018   3
  -3  -5   0 126.658 209.347   2
   3   5   0 43.7423 102.303   2
   3   5   1 4259.37 475.654   3
  -3  -5  -1 6486.50 818.491   2
  -3  -5  -2 4063.54 668.996   2
  -3  -5  -3 1292.12 343.620   4
  -3  -5  -3 1191.66 397.551   2
  -3  -5  -4 139.556 148.941   4
  -3  -5  -4 298.126 231.363   2
   3   5   4 236.809 193.982   2
  -3  -5  -5 266.046 207.480   4
  -3  -5  -5 335.958 267.643   2
   3   5   5 153.889 114.302   2
  -3  -5  -6-44.2660 124.709   4
  -3  -5  -6 19.2653 83.8518   2
   3   5   6-11.3277 113.304   2
  -3  -5  -7 949.930 332.610   4
  -3  -5  -7 680.197 325.220   2
   3   5   7 691.381 265.388   2
  -3  -5  -8 5921.47 823.747   4
  -3  -5  -8 5627.78 837.942   2
   3   5   8 5120.32 676.708   2
   3   5   9 4422.09 679.660   4
   3   5   9 3906.41 584.030   2
  -3  -5  -9 4331.26 781.547   2
   3   5  10 75.5059 123.356   4
   3   5  10-75.9736 142.886   2
   3   5  11 692.120 299.785   4
  -3  -5 -11 390.853 260.550   2
   3   5  11 1008.14 281.949   2
   3   5  12 31.7200 127.490   4
  -3  -5 -12 25.1081 93.0332   2
   3   5  12 66.3466 84.1285   2
   3   5  13 284.323 211.090   4
  -3  -5 -13 78.5614 173.555   2
   3   5  13 290.263 148.507   2
   3   5  14 3977.01 556.574   2
   3   5  14 3783.17 710.063   4
  -3  -5 -14 3247.46 663.558   1
  -3  -5 -14 2921.17 768.420   2
   3   5  15 726.463 329.481   4
   3   5  15 881.316 256.548   2
   3   5  16 932.027 382.242   4
   3   5  17 151.554 147.339   4
   3   5  18 137.305 191.295   4
  -3  -6  12-42.2734 202.754   4
  -3  -6  11 1128.03 464.856   4
   3   6 -11 1295.18 363.895   2
   3   6 -10 5337.25 747.532   2
  -3  -6  10 6549.83 1101.27   4
  -3  -6   9 2203.85 635.724   4
   3   6  -9 1526.87 399.202   2
  -3  -6   8 1108.15 427.088   4
   3   6  -8 727.920 236.796   2
   3   6  -7 4722.03 695.272   2
   3   6  -6 2006.70 449.335   2
   3   6  -5 697.637 256.866   2
   3   6  -4 4410.80 683.309   2
   3   6  -3 1362.97 229.760   3
   3   6  -3 1314.92 370.419   2
   3   6  -2 120.863 75.9993   3
   3   6  -2 284.242 204.148   2
   3   6  -1 13872.8 844.024   3
   3   6  -1 13384.4 1194.01   2
  -3  -6   1 16152.5 1421.80   2
   3   6   0 3409.45 435.239   3
   3   6   0 3585.63 652.686   2
  -3  -6   0 4777.65 817.471   2
  -3  -6  -1 1820.77 572.563   2
   3   6   1 1706.46 454.652   2
  -3  -6  -2 636.700 392.987   2
   3   6   2 13.9370 120.217   2
  -3  -6  -3 1011.47 318.679   4
  -3  -6  -3 1369.20 498.697   2
   3   6   3 953.902 366.623   2
  -3  -6  -4 15003.7 1289.58   4
  -3  -6  -4 12997.1 1414.43   2
   3   6   4 12237.3 1171.84   2
  -3  -6  -5 565.196 261.598   4
  -3  -6  -5 1087.29 417.073   2
   3   6   5 547.678 260.249   2
   3   6   6 4789.96 713.314   2
  -3  -6  -6 5357.68 919.376   2
   3   6   7 7672.91 900.231   2
   3   6   8 2096.53 472.053   2
   3   6   9 1559.16 409.401   2
   3   6  10 2905.73 541.075   2
   3   6  11 746.595 272.518   2
   3   6  12 411.086 256.926   4
   3   6  12 295.061 163.344   2
   3   6  13 264.324 199.692   4
   3   6  13 343.849 165.679   2
   3   6  14 2752.42 503.469   2
   3   6  14 2392.09 584.887   4
   3   6  15 124.314 181.693   4
   3   6  15 45.4704 136.684   2
   3   6  16-14.5799 144.215   4
   3   6  17 80.0835 118.248   4
  -3  -7  11-79.0000 184.927   4
  -3  -7  10 135.902 131.507   4
   3   7 -10-11.2880 77.4098   2
  -3  -7   9 475.823 315.234   4
   3   7  -9 286.292 165.626   2
  -3  -7   8 411.773 318.355   4
   3   7  -8 112.184 127.570   2
   3   7  -7 222.306 158.414   2
   3   7  -6 515.909 236.568   2
   3   7  -5 1788.97 478.597   2
   3   7  -4 2760.43 582.161   2
   3   7  -3 334.998 106.318   3
   3   7  -3 393.901 187.907   2
   3   7  -2 1497.41 253.961   3
   3   7  -2 1431.44 424.395   2
   3   7  -1 511.172 166.977   3
   3   7  -1 609.527 287.939   2
   3   7   0 1032.88 382.408   2
   3   7   1 6134.92 890.258   2
   3   7   2 3824.93 707.931   2
   3   7   3 770.647 325.314   2
   3   7   4 1729.72 483.238   2
   3   7   5 2030.15 523.292   2
   3   7   6 1245.47 414.673   2
   3   7   7 4987.78 779.586   2
   3   7   8 2862.02 612.150   2
   3   7   9 191.384 152.294   2
   3   7  10 44.0320 110.165   2
   3   7  11-33.4280 131.143   2
   3   7  12 852.990 305.134   2
   3   7  13 2848.54 566.681   2
   3   7  14 780.744 311.183   2
   3   7  15 622.051 345.838   4
   3   7  15 482.276 228.635   2
   3   7  16 1401.98 492.297   4
  -3  -8   9 1398.85 558.438   4
   3   8  -9 783.760 298.662   2
  -3  -8   8 1844.86 625.668   4
   3   8  -8 1768.05 508.060   2
   3   8  -7-9.93078 127.961   2
   3   8  -6 1679.68 489.567   2
   3   8  -5 80.2701 139.385   2
   3   8  -4 717.444 342.838   2
   3   8  -3-88.3147 159.948   2
   3   8  -2 230.001 91.6804   3
   3   8  -2 53.4724 111.017   2
   3   8  -1 523.708 173.893   3
   3   8  -1 480.484 233.022   2
   3   8   0 1106.80 449.276   2
   3   8   1 10863.3 854.365   3
   3   8   1 11941.8 1312.98   2
   3   8   2 494.668 300.063   2
   3   8   3 1155.02 419.561   2
   3   8   4 3867.60 772.979   2
   3   8   5 1649.68 511.473   2
   3   8   6 209.567 245.863   2
   3   8   7 410.809 300.970   2
   3   8   8-90.2382 137.052   2
   3   8   9 103.024 82.5326   2
   3   8  10 329.352 220.378   2
   3   8  11 2775.69 621.700   2
   3   8  12 573.532 267.827   2
   3   8  13 66.0455 108.022   2
   3   8  14 408.111 216.527   2
   3   8  15 444.145 250.781   2
   3   9  -9 160.965 142.694   2
   3   9  -8 1056.23 415.665   2
   3   9  -7 700.039 378.920   2
   3   9  -6 494.216 287.019   2
   3   9  -5 597.289 358.450   2
   3   9  -4 70.2236 108.399   2
   3   9  -3 106.316 200.331   2
   3   9  -2 97.4184 159.456   2
   3   9  -1 185.501 195.981   2
   3   9   0 2933.23 714.911   2
   3   9   1 6127.65 649.844   3
   3   9   1 6196.09 1007.96   2
   3   9   2 350.860 273.388   2
   3   9   3 2339.20 629.421   2
   3   9   4 148.670 227.152   2
   3   9   5 355.765 285.430   2
   3   9   6 558.649 331.383   2
   3   9   7 93.6158 97.3331   2
   3   9   8 488.147 281.436   2
   3   9   9 706.711 335.410   2
   3   9  10 461.516 266.295   2
   3   9  11 124.709 144.233   2
   3   9  12-21.9712 89.6298   2
   3   9  13 394.979 243.964   2
   3   9  14 214.475 224.792   2
   3   9  15-16.0835 103.138   2
   3  10  -7 276.179 256.968   2
   3  10  -6 26.2885 85.5469   2
   3  10  -5 378.322 274.344   2
   3  10  -4 255.585 236.708   2
   3  10  -3-73.7768 156.365   2
   3  10  -2 2148.32 614.488   2
   3  10  -1 1596.68 566.178   2
   3  10   0 375.981 265.045   2
   3  10   1 1072.81 452.473   2
   3  10   2 320.464 349.735   2
   3  10   3 1676.40 613.979   2
   3  10   4 1477.95 544.776   2
   3  10   5-69.5365 128.269   2
   3  10   6 39.1364 121.891   2
   3  10   7 59.1493 148.811   2
   3  10   8 476.541 312.340   2
   3  10   9 1279.69 489.118   2
   3  10  10 454.625 306.349   2
   3  10  11 179.048 202.148   2
   3  10  12-34.0760 157.474   2
   3  10  13 0.49972 125.813   2
   3  10  14-322.135 242.428   2
   4 -11   1 144.521 191.084   5
  -4  10   9 360.716 340.651   2
  -4  10   8 445.198 451.550   2
  -4  10   7 210.123 425.612   2
  -4  10   6 7.74560 226.101   1
  -4  10   6 491.984 434.312   2
  -4  10   5 280.890 210.967   1
  -4  10   5 423.729 387.433   2
  -4  10   4-244.072 367.729   1
  -4  10   4 16.2828 284.509   2
  -4  10   3-503.150 343.988   1
  -4  10   3 237.462 332.098   2
  -4  10   2-219.448 349.744   1
  -4  10   2 223.712 361.434   2
  -4  10   1-276.651 394.268   1
  -4  10   1 288.792 375.824   2
  -4  10   0 302.161 366.766   1
  -4  10   0 116.778 224.737   2
   4 -10   1 443.929 271.661   5
  -4  10  -1-104.633 193.680   1
  -4  10  -1 225.092 320.810   2
   4 -10   2 693.573 336.361   5
  -4  10  -2 301.196 288.525   1
  -4  10  -2 606.872 472.493   2
   4 -10   3 43.4982 90.9234   5
  -4  10  -3 241.849 298.128   2
  -4  10  -4 431.405 379.863   2
   4 -10   6 97.8088 150.108   4
   4 -10   7 699.128 414.732   4
  -4   9  13-79.7949 151.888   2
  -4   9  12 51.4381 123.224   2
  -4   9  11 91.0302 223.654   2
  -4   9  10 951.772 543.846   2
  -4   9   9 136.357 216.479   1
  -4   9   9 402.255 364.120   2
  -4   9   8 25.6457 138.263   1
  -4   9   8 200.628 310.593   2
  -4   9   7 222.798 177.293   1
  -4   9   7 467.072 441.487   2
  -4   9   6 189.453 221.705   1
  -4   9   6 232.465 268.793   2
  -4   9   5-114.060 149.179   1
  -4   9   5 301.103 360.742   2
  -4   9   4 849.805 488.577   1
  -4   9   4 816.482 547.819   2
  -4   9   3 1206.09 513.460   1
  -4   9   3 1671.05 720.562   2
  -4   9   2 189.686 301.427   1
  -4   9   2 282.879 395.156   2
  -4   9   1 927.093 455.693   1
  -4   9   1 1259.51 675.911   2
  -4   9   0 845.992 415.445   1
  -4   9   0 1162.45 553.962   2
  -4   9  -1 291.983 298.827   1
  -4   9  -1 234.526 301.020   2
   4  -9   2 1076.70 407.128   5
  -4   9  -2 202.924 307.906   1
  -4   9  -2 834.874 544.592   2
   4  -9   3-73.8690 94.9722   5
  -4   9  -3-123.057 238.709   1
  -4   9  -3 352.000 368.353   2
   4  -9   4 8.36648 94.6445   5
  -4   9  -4 198.677 226.693   1
  -4   9  -4 16.8603 155.318   2
   4  -9   5-189.556 162.635   5
  -4   9  -5-420.539 387.648   1
  -4   9  -5 307.917 343.649   2
   4  -9   6 173.011 217.875   4
  -4   9  -6-74.5482 168.652   1
  -4   9  -6 161.768 316.531   2
   4  -9   7 1628.50 532.945   4
  -4   9  -7 1195.33 552.889   2
   4  -9   8 275.412 264.519   4
  -4   9  -8 287.897 306.641   2
   4  -9   9 321.683 283.401   4
  -4   9  -9 182.037 176.043   2
  -4   8  13 16.1849 142.446   2
  -4   8  12 20.7344 175.287   2
  -4   8  11 81.6604 147.902   1
  -4   8  11 420.335 391.429   2
  -4   8  10 11.8370 154.650   1
  -4   8  10-225.880 146.949   2
  -4   8   9 407.520 310.357   1
  -4   8   9 572.786 415.664   2
  -4   8   8 398.693 290.815   1
  -4   8   8 317.524 323.579   2
  -4   8   7 663.385 364.828   1
  -4   8   7 642.632 479.811   2
  -4   8   6 933.843 409.864   1
  -4   8   6 1359.56 632.982   2
  -4   8   5 611.265 343.370   1
  -4   8   5 753.786 524.320   2
  -4   8   4 593.074 432.213   1
  -4   8   4 752.080 534.107   2
  -4   8   3 295.318 274.803   1
  -4   8   3 469.375 479.733   2
  -4   8   2 2831.35 776.732   1
  -4   8   2 3714.71 1061.91   2
  -4   8   1 10174.2 1379.05   1
  -4   8   1 11002.5 1749.45   2
  -4   8   0 3918.71 602.588   3
  -4   8   0 4845.92 949.113   1
  -4   8   0 6193.16 1332.32   2
  -4   8  -1 501.537 206.665   3
  -4   8  -1 833.093 412.336   1
  -4   8  -1 761.389 500.707   2
   4  -8   2 717.584 302.852   5
  -4   8  -2 654.500 230.521   3
  -4   8  -2 1223.54 535.575   1
  -4   8  -2 1310.65 705.029   2
   4  -8   3 3560.90 638.529   5
  -4   8  -3 3735.79 979.414   2
  -4   8  -3 3431.63 817.549   1
   4  -8   4 46.0551 65.2727   5
  -4   8  -4 256.885 297.820   1
  -4   8  -4 407.310 348.181   2
   4  -8   5 997.805 307.434   5
  -4   8  -5 1088.97 495.823   1
  -4   8  -5 1274.66 577.740   2
   4  -8   6 683.018 328.373   4
  -4   8  -6 960.436 436.935   1
  -4   8  -6 1026.13 513.320   2
   4  -8   7 36.1930 135.884   4
  -4   8  -7-169.129 230.523   1
  -4   8  -7 94.9640 229.851   2
   4  -8   8 423.321 271.772   4
  -4   8  -8 46.0455 143.614   1
  -4   8  -8 147.029 213.079   2
   4  -8   9 696.712 372.031   4
  -4   8  -9 545.074 346.410   1
  -4   8  -9 768.875 459.250   2
   4  -8  10 825.672 414.546   4
  -4   8 -10 566.664 415.474   2
   4  -8  11 255.905 270.213   4
  -4   8 -11 39.6652 134.782   2
  -4   7  16-42.2645 81.0689   4
  -4   7  15 120.037 134.621   4
  -4   7  14 161.216 183.569   4
  -4   7  13 973.256 409.673   4
  -4   7  13 1212.53 525.671   2
  -4   7  12-17.0357 117.906   1
  -4   7  12 372.582 290.441   2
  -4   7  11 120.549 123.538   1
  -4   7  11 282.232 269.863   2
  -4   7  10 295.372 257.862   1
  -4   7  10 194.250 302.611   2
  -4   7   9 370.330 286.145   1
  -4   7   9 464.227 330.495   2
  -4   7   8 604.096 384.860   1
  -4   7   8 584.245 386.409   2
  -4   7   7 172.346 212.317   1
  -4   7   7 361.900 319.513   2
   4  -7  -6 1269.25 352.886   4
  -4   7   6 1719.62 570.833   1
  -4   7   6 893.223 528.678   2
   4  -7  -5 2440.97 490.576   4
  -4   7   5 2740.23 814.557   2
  -4   7   5 3272.22 758.144   1
   4  -7  -4-101.817 127.024   4
  -4   7   4 312.605 349.182   1
  -4   7   4-117.873 266.726   2
   4  -7  -3 2207.84 444.648   4
  -4   7   3 2574.26 659.250   1
  -4   7   3 1936.18 750.355   2
   4  -7  -2 900.836 312.484   4
  -4   7   2 816.872 275.418   3
  -4   7   2 1026.55 464.464   1
  -4   7   2 366.463 365.192   2
   4  -7  -1-163.067 200.228   4
  -4   7   1 157.299 138.661   3
  -4   7   1 298.626 243.735   1
  -4   7   1 54.4517 255.097   2
  -4   7   0 251.699 144.176   3
   4  -7   0 170.810 158.087   4
  -4   7   0 413.441 291.776   1
  -4   7   0 68.3828 318.072   2
  -4   7  -1 566.667 231.102   3
  -4   7  -1 753.923 418.817   1
  -4   7  -1 228.671 334.237   2
  -4   7  -2 6435.12 719.361   3
   4  -7   2 7132.11 872.287   5
  -4   7  -2 7844.52 1094.06   1
  -4   7  -2 6806.63 1297.14   2
   4  -7   3-31.4043 116.797   5
  -4   7  -3-11.9724 64.7851   3
  -4   7  -3 454.514 315.507   1
  -4   7  -3 35.3337 292.426   2
  -4   7  -4 1671.15 337.401   3
   4  -7   4 1815.53 426.675   5
  -4   7  -4 1605.89 523.338   1
  -4   7  -4 1450.58 583.342   2
   4  -7   5 479.896 220.573   5
  -4   7  -5 382.718 326.128   1
  -4   7  -5 1064.57 586.587   2
   4  -7   6 4.67161 133.736   4
  -4   7  -6 242.615 317.727   1
  -4   7  -6 27.7036 342.844   2
   4  -7   7 1404.57 442.976   4
  -4   7  -7 1168.25 417.091   1
  -4   7  -7 828.565 514.875   2
   4  -7   8 5985.60 943.666   4
  -4   7  -8 5632.62 937.161   1
  -4   7  -8 5506.27 1165.77   2
   4  -7   9 2529.91 638.911   4
  -4   7  -9 1631.11 527.209   1
  -4   7  -9 1936.77 659.458   2
   4  -7  10 235.449 213.749   4
  -4   7 -10-145.023 179.655   1
  -4   7 -10 242.574 316.194   2
   4  -7  11 148.692 180.206   4
  -4   7 -11 286.106 292.589   2
   4  -7  12 70.8602 162.304   4
   4  -7  13-139.714 214.758   4
  -4   6  16-119.879 179.392   4
  -4   6  15 97.2181 84.9464   4
  -4   6  14 1073.48 441.291   4
  -4   6  13 2087.67 568.744   4
  -4   6  13 2156.60 622.157   2
  -4   6  13 2605.06 607.445   1
  -4   6  12 77.2108 101.722   4
  -4   6  12 408.641 261.955   1
  -4   6  12 346.839 322.282   2
  -4   6  11 781.143 321.723   4
  -4   6  11 686.533 353.224   1
  -4   6  11 739.376 408.271   2
  -4   6  10 209.501 200.200   4
  -4   6  10 181.566 194.766   1
  -4   6  10-4.53443 176.570   2
  -4   6   9 382.376 308.404   1
  -4   6   9 495.191 353.962   2
   4  -6  -8-54.5672 118.972   4
  -4   6   8 69.0396 272.573   1
  -4   6   8 14.8385 267.785   2
  -4   6   7 1807.74 519.203   1
   4  -6  -6 542.501 226.712   4
  -4   6   6 432.529 270.834   1
   4  -6  -5 505.121 189.221   4
  -4   6   5 656.220 332.720   1
   4  -6  -4 706.208 238.080   4
  -4   6   4 787.298 374.475   1
   4  -6  -3 648.723 201.160   4
  -4   6   3 577.859 234.596   3
  -4   6   3 781.431 336.504   1
  -4   6   2 870.378 289.649   3
  -4   6   2 745.204 352.640   1
  -4   6   1 1743.70 385.351   3
  -4   6   1 1387.91 484.093   1
  -4   6   0 752.073 244.895   3
  -4   6   0 531.967 288.511   1
  -4   6  -1-14.6260 76.5193   3
  -4   6  -1 267.191 268.395   1
  -4   6  -2 2241.94 413.178   3
   4  -6   2 2283.59 482.216   5
  -4   6  -2 2165.04 559.891   1
  -4   6  -3 3284.47 488.819   3
   4  -6   3 3345.32 562.818   5
  -4   6  -3 3232.58 665.908   1
  -4   6  -4 2410.46 400.149   3
   4  -6   4 2230.03 443.853   5
  -4   6  -4 2611.29 604.550   1
   4  -6   5 703.096 296.129   4
   4  -6   5 406.803 172.178   5
  -4   6  -5 649.206 342.483   1
   4  -6   6 2803.45 555.876   4
  -4   6  -6 2650.12 636.060   1
   4  -6   7 1071.48 383.345   4
  -4   6  -7 957.213 430.315   1
  -4   6  -7 672.500 424.440   2
   4  -6   8 518.667 281.674   4
  -4   6  -8 714.650 385.827   1
  -4   6  -8 517.629 400.082   2
   4  -6   9 5.22153 108.210   4
  -4   6  -9-120.998 153.702   1
   4  -6  10-134.083 218.578   4
  -4   6 -10-50.5284 117.730   1
  -4   6 -10 340.413 323.821   2
   4  -6  11 320.850 220.051   4
  -4   6 -11 295.021 235.956   1
  -4   6 -11 544.201 318.628   2
   4  -6  12 409.044 280.939   4
  -4   6 -12 553.697 280.154   1
  -4   6 -12 321.436 297.937   2
   4  -6  13 1068.55 444.190   4
   4  -6  14 347.493 249.930   4
  -4   5  17-210.683 198.396   4
  -4   5  16 458.617 257.959   4
  -4   5  15 317.562 236.244   4
  -4   5  14-43.3294 178.494   4
  -4   5  14 208.175 156.747   1
  -4   5  13-44.3460 141.222   4
  -4   5  13 277.963 216.673   1
  -4   5  13 258.902 225.315   2
  -4   5  12-167.578 181.437   4
  -4   5  12 247.052 211.346   1
  -4   5  12 30.0941 199.188   2
  -4   5  11 534.073 258.697   4
  -4   5  11 1247.55 408.246   1
  -4   5  11 788.267 412.807   2
  -4   5  10 60.4870 94.0329   4
  -4   5  10 239.001 196.897   1
   4  -5  -9 1234.73 372.625   4
  -4   5   9 1178.21 373.403   4
  -4   5   9 1640.48 471.877   1
   4  -5  -8 134.517 68.9391   4
  -4   5   8 175.255 132.643   4
  -4   5   8 253.315 209.203   1
   4  -5  -7 270.970 148.388   4
  -4   5   7 126.793 191.347   1
   4  -5  -7 298.168 192.009   1
   4  -5  -6 1790.51 391.036   4
   4  -5  -6 1468.55 392.167   1
  -4   5   6 674.138 243.723   1
  -4   5   5 5287.82 755.635   1
   4  -5  -5 6992.35 846.221   1
  -4   5   4 5080.43 682.842   3
  -4   5   4 4604.44 752.301   1
   4  -5  -4 6084.93 791.128   1
  -4   5   3 670.974 233.143   3
   4  -5  -3 462.894 161.280   4
   4  -5  -3 956.769 343.089   1
  -4   5   3 1238.24 423.610   1
  -4   5   2-23.5013 86.9016   3
   4  -5  -2-58.8904 76.8118   4
   4  -5  -2 117.072 155.183   1
   4  -5  -1 488.149 187.197   4
  -4   5   1 488.505 196.184   3
   4  -5  -1 573.480 302.253   1
  -4   5   0 7.00671 78.9564   3
   4  -5   0 32.7152 133.410   1
  -4   5  -1 8478.75 799.151   3
   4  -5   1 7848.32 851.555   5
  -4   5  -1 8868.50 984.837   1
   4  -5   1 8504.53 956.343   1
  -4   5  -2 8927.25 815.941   3
   4  -5   2 9872.82 902.392   5
  -4   5  -2 10511.1 1124.51   1
   4  -5   2 9519.74 1014.34   1
  -4   5  -3 3048.23 480.489   3
   4  -5   3 3491.54 548.864   5
  -4   5  -3 2403.83 537.839   1
   4  -5   3 3515.97 604.394   1
   4  -5   4-60.4754 150.677   5
  -4   5  -4 4.87037 62.8026   3
   4  -5   4 67.6796 65.1243   1
   4  -5   5 1458.70 323.760   5
   4  -5   5 1950.81 425.052   4
   4  -5   5 2217.38 383.355   3
   4  -5   5 1827.45 419.833   1
  -4   5  -5 1051.66 281.741   1
   4  -5   6 1298.66 354.304   4
   4  -5   6 1300.09 299.597   3
  -4   5  -6 721.343 285.797   1
   4  -5   6 1173.75 351.252   1
   4  -5   7 1246.33 375.739   4
   4  -5   7 1397.17 280.378   3
  -4   5  -7 748.931 332.475   1
   4  -5   8-211.888 230.647   4
   4  -5   8 117.937 73.9692   3
  -4   5  -8 148.718 168.497   1
   4  -5   9 69.5062 82.8190   4
   4  -5   9 24.1662 63.8003   3
  -4   5  -9 342.755 291.032   1
   4  -5  10-129.931 206.708   4
   4  -5  10 80.8805 86.0290   3
  -4   5 -10 108.959 190.231   1
  -4   5 -10 74.8320 169.235   2
   4  -5  11 382.574 273.650   4
   4  -5  11 69.9427 80.7513   3
  -4   5 -11 248.742 205.257   1
  -4   5 -11 305.943 259.850   2
   4  -5  12 1770.65 535.817   4
  -4   5 -12 1737.71 436.294   1
  -4   5 -12 1434.01 519.854   2
   4  -5  13 444.879 294.287   4
   4  -5  14 797.190 392.161   4
   4  -5  15 897.817 420.893   4
  -4   4  17 112.094 111.090   4
  -4   4  16 359.374 267.581   4
  -4   4  15 99.4494 178.284   4
  -4   4  14-89.2863 145.639   4
  -4   4  14 189.066 165.443   1
  -4   4  13 106.577 123.452   4
  -4   4  13 454.039 254.227   1
  -4   4  13 196.541 216.995   2
  -4   4  12-127.487 119.824   4
  -4   4  12 334.291 259.186   1
  -4   4  12-10.0004 134.077   2
   4  -4 -12 68.3250 105.081   1
  -4   4  11 34.6801 76.9796   4
  -4   4  11 174.036 178.994   1
   4  -4 -11 86.6963 112.638   1
   4  -4 -10 13.3383 134.652   4
  -4   4  10-20.3146 89.7381   4
   4  -4 -10-6.90155 71.1643   1
  -4   4  10-126.647 229.156   1
   4  -4  -9 1153.06 340.350   4
  -4   4   9 766.056 268.355   4
   4  -4  -9 686.181 211.537   1
  -4   4   9 169.189 161.563   1
   4  -4  -8-67.4112 132.471   4
  -4   4   8-25.8983 78.0384   4
   4  -4  -8-203.080 163.612   1
  -4   4   8-408.730 263.479   1
  -4   4   7 9522.90 821.611   4
  -4   4   7 10633.8 1070.75   1
   4  -4  -7 9282.81 904.977   1
  -4   4   6 13486.6 1146.68   3
  -4   4   6 13244.5 947.992   4
  -4   4   6 14571.8 1212.74   1
   4  -4  -6 13904.7 1102.17   1
   4  -4  -5 2972.83 426.861   4
  -4   4   5 2695.53 507.405   3
  -4   4   5 3736.28 741.239   1
   4  -4  -5 2850.61 499.751   1
   4  -4  -4 1921.70 335.667   4
  -4   4   4 1596.01 370.220   3
   4  -4  -4 1570.77 365.665   1
  -4   4   3 606.710 235.190   3
   4  -4  -3 630.703 167.197   4
   4  -4  -3 615.840 251.306   1
  -4   4   2 683.845 240.865   3
   4  -4  -2 695.290 171.717   4
   4  -4  -2 504.398 239.100   1
   4  -4  -1 9030.96 595.881   4
  -4   4   1 9127.25 811.346   3
   4  -4  -1 8938.32 900.293   1
  -4   4   0 21856.6 1244.93   3
   4  -4   0 22686.6 977.808   4
   4  -4   0 23253.9 1447.65   1
   4  -4   1 2287.18 426.592   5
  -4   4  -1 2400.37 408.278   3
   4  -4   1 1953.68 429.993   1
  -4   4  -1 3443.47 631.398   1
   4  -4   2 3207.24 483.331   5
  -4   4  -2 3351.32 481.338   3
   4  -4   2 3379.41 460.527   3
  -4   4  -2 3565.85 620.859   1
   4  -4   2 3268.24 529.764   1
   4  -4   3 68.6825 100.199   5
  -4   4  -3 119.275 61.0892   3
   4  -4   3 119.201 104.592   3
   4  -4   3-16.7255 140.191   1
   4  -4   4 7693.35 676.554   3
  -4   4  -4 6812.19 682.009   3
   4  -4   4 7058.87 701.863   5
   4  -4   4 7082.85 672.686   4
  -4   4  -4 9731.24 1009.77   1
   4  -4   4 7492.16 816.027   1
   4  -4   5 2976.91 421.352   3
   4  -4   5 2840.48 450.346   4
   4  -4   5 2858.23 509.502   1
   4  -4   6 144.154 135.686   4
   4  -4   6 114.640 100.782   3
   4  -4   6-112.746 157.346   1
   4  -4   7 1707.02 327.027   3
   4  -4   7 1441.31 340.154   4
   4  -4   7 1165.93 317.763   1
   4  -4   8 2488.50 399.221   3
   4  -4   8 2156.69 466.739   4
  -4   4  -8 1854.04 448.916   1
   4  -4   8 1727.49 388.572   1
   4  -4   9 13.1770 68.1137   3
   4  -4   9-3.54396 139.964   4
   4  -4   9-131.105 157.696   1
  -4   4  -9-291.855 231.111   1
   4  -4  10 8038.00 749.538   3
   4  -4  10 8380.36 994.872   4
   4  -4  10 7339.32 786.996   1
  -4   4 -10 7751.63 886.491   1
   4  -4  11 4958.11 594.555   3
   4  -4  11 5812.45 875.012   4
  -4   4 -11 4858.48 706.388   1
   4  -4  11 4068.65 579.686   1
   4  -4  12 1876.51 366.935   3
   4  -4  12 2242.98 567.138   4
  -4   4 -12 2014.07 450.948   1
  -4   4 -12 1531.74 513.122   2
   4  -4  13 494.033 198.545   3
   4  -4  13 667.190 326.502   4
  -4   4 -13 531.817 208.586   1
  -4   4 -13 584.480 306.552   2
   4  -4  14 55.0355 186.404   4
   4  -4  15 879.456 379.461   4
   4  -4  16 152.741 173.435   4
  -4   3  17-35.1281 129.720   4
  -4   3  16 157.479 146.443   4
  -4   3  15-5.77468 75.4196   4
  -4   3  14 757.911 310.026   4
  -4   3  13-11.5596 193.184   4
  -4   3  13 300.824 219.836   1
  -4   3  12 377.275 172.263   4
  -4   3  12 291.744 126.074   2
   4  -3 -12 306.126 144.984   1
  -4   3  12 405.919 198.933   1
  -4   3  11 1594.90 429.681   4
  -4   3  11 1130.19 316.527   1
   4  -3 -11 1640.87 354.008   1
  -4   3  10 1025.79 322.449   4
   4  -3 -10 1121.06 339.193   4
   4  -3 -10 1050.57 280.188   1
  -4   3  10 1802.71 428.561   1
  -4   3   9 629.583 242.951   4
   4  -3  -9 625.366 261.414   4
   4  -3  -9 646.510 228.780   1
   4  -3  -8 1437.42 343.745   4
  -4   3   8 1475.11 353.360   4
  -4   3   8 2330.11 483.193   1
   4  -3  -8 1746.96 368.235   1
  -4   3   7 3637.66 585.901   3
  -4   3   7 2474.79 410.089   4
  -4   3   7 3037.54 527.208   1
   4  -3  -7 3334.75 506.733   1
   4  -3  -6 1197.43 276.211   4
  -4   3   6 983.565 254.729   4
  -4   3   6 1269.28 375.585   3
   4  -3  -6 806.599 237.148   1
  -4   3   6 782.239 251.551   1
   4  -3  -5 1789.73 307.162   4
  -4   3   5 1463.66 295.529   4
  -4   3   5 1589.86 377.260   3
   4  -3  -5 1557.02 340.592   1
  -4   3   5 975.526 202.057   1
   4  -3  -4-25.9286 82.2181   4
  -4   3   4 92.5083 92.5586   3
  -4   3   4 84.0472 94.3817   4
   4  -3  -4-66.4138 137.414   1
  -4   3   4-155.520 194.636   1
   4  -3  -3 29.6708 36.7096   4
  -4   3   3 20.0810 90.1583   3
  -4   3   3-281.147 257.036   1
   4  -3  -3-45.9985 141.736   1
   4  -3  -2 481.608 119.907   4
  -4   3   2 457.351 197.052   3
   4  -3  -2 426.682 183.219   1
  -4   3   1 4604.21 578.534   3
   4  -3  -1 5048.64 352.480   4
   4  -3  -1 4940.79 622.580   1
   4  -3   0 17425.2 1118.71   5
  -4   3   0 16938.2 1078.01   3
   4  -3   0 17748.7 1076.30   3
   4  -3   0 17108.6 640.310   4
   4  -3   0 17779.6 1181.54   1
  -4   3  -1 22380.6 1234.68   3
   4  -3   1 22230.6 1239.95   5
   4  -3   1 21550.8 1194.57   3
   4  -3   1 22918.1 1338.81   1
   4  -3   2 44809.7 1639.64   3
  -4   3  -2 42425.9 1687.74   3
   4  -3   2 43060.0 1699.72   5
   4  -3   2 43293.5 1828.46   1
   4  -3   3 31962.3 1393.97   3
  -4   3  -3 30354.2 1409.10   3
   4  -3   3 30595.7 1419.53   5
   4  -3   3 28057.6 1113.26   4
   4  -3   3 30673.3 1548.61   1
  -4   3  -3 29499.5 1535.82   1
   4  -3   4 6897.25 654.640   3
  -4   3  -4 6870.20 674.131   3
   4  -3   4 6700.38 577.164   4
  -4   3  -4 5951.82 653.280   1
   4  -3   4 6953.61 735.580   1
   4  -3   5 2730.56 419.361   3
   4  -3   5 2470.40 385.485   4
   4  -3   5 2584.21 432.407   1
  -4   3  -5 2228.42 390.796   1
   4  -3   6 5464.16 602.530   3
   4  -3   6 5271.91 602.501   4
   4  -3   6 4997.04 626.757   1
  -4   3  -6 4899.60 659.803   1
   4  -3   7-81.8361 139.945   4
   4  -3   7-89.5355 125.625   3
   4  -3   7 209.921 117.748   1
  -4   3  -7 218.953 208.747   1
   4  -3   8 5106.80 588.059   3
  -4   3  -8 4941.97 630.081   5
   4  -3   8 4777.02 657.132   4
  -4   3  -8 6093.19 729.094   1
   4  -3   8 4762.40 611.010   1
   4  -3   9 9959.03 846.628   3
  -4   3  -9 9912.57 891.081   5
   4  -3   9 10858.2 1011.96   4
  -4   3  -9 11082.4 981.874   1
   4  -3   9 9821.76 863.281   1
   4  -3  10 13636.2 1019.24   3
  -4   3 -10 13832.9 1057.31   5
   4  -3  10 13943.3 1218.88   4
  -4   3 -10 14572.6 1116.86   1
   4  -3  10 11958.5 944.937   1
   4  -3  11 7484.51 766.068   3
  -4   3 -11 6977.30 765.368   5
   4  -3  11 7583.03 930.409   4
  -4   3 -11 6684.94 749.153   1
   4  -3  11 6625.23 693.982   1
   4  -3  12 442.735 237.204   4
   4  -3  12 440.904 183.354   3
  -4   3 -12 416.290 198.761   5
   4  -3  12 329.618 160.101   1
  -4   3 -12 519.936 222.406   1
  -4   3 -12 308.784 182.762   2
   4  -3  13 60.2536 107.795   4
   4  -3  13 53.3721 81.6873   3
  -4   3 -13 258.824 210.642   1
   4  -3  14-128.113 190.779   4
   4  -3  14 100.312 117.094   3
   4  -3  15 119.706 128.041   3
   4  -3  15-37.2523 127.920   4
   4  -3  16-51.9904 144.737   4
   4  -3  17 211.216 114.842   4
  -4   2  17-225.192 228.500   4
  -4   2  16 56.2894 109.417   4
  -4   2  15 0.84449 87.8232   4
  -4   2  14 1071.48 398.754   4
  -4   2  13 4616.42 785.992   4
  -4   2  13 2604.05 437.926   1
  -4   2  12 1474.27 288.702   2
  -4   2  12 1349.88 399.308   4
  -4   2  12 1062.79 299.004   1
  -4   2  11 1369.59 375.864   4
  -4   2  11 1173.76 264.854   2
  -4   2  11 1525.05 391.201   1
   4  -2 -10 19.1133 120.591   4
  -4   2  10-103.554 140.037   4
  -4   2  10-76.9947 100.422   2
   4  -2  -9 1113.55 330.455   4
  -4   2   9 1169.45 314.160   4
   4  -2  -9 1035.80 255.050   1
  -4   2   9 1009.01 261.849   2
  -4   2   9 931.055 199.889   1
  -4   2   8 3814.94 522.206   4
  -4   2   8 4220.78 646.280   3
   4  -2  -8 4442.90 555.645   1
  -4   2   8 2577.63 392.143   1
  -4   2   7 293.367 122.222   4
  -4   2   7 282.807 168.214   3
   4  -2  -7 576.167 205.017   1
   4  -2  -6 232.962 94.9801   4
  -4   2   6 257.400 136.005   4
  -4   2   6 343.229 204.823   3
   4  -2  -6 366.166 159.070   1
   4  -2  -5 796.464 183.846   4
  -4   2   5 860.277 263.215   3
  -4   2   5 926.674 224.768   4
  -4   2   5 142.290 253.515   1
   4  -2  -5 763.507 231.839   1
  -4   2   4-122.618 104.310   4
   4  -2  -4-82.5970 93.8080   4
  -4   2   4 82.7562 110.263   3
   4  -2  -4-34.5659 90.0965   1
  -4   2   4 190.388 75.8510   1
   4  -2  -3 26.4093 45.5748   4
  -4   2   3 68.1510 67.6759   3
  -4   2   3 38.9940 58.8622   4
   4  -2  -3 103.397 109.083   1
  -4   2   2 11482.8 884.623   3
   4  -2  -2 11317.5 902.204   5
   4  -2  -2 10551.2 502.376   4
   4  -2  -2 12321.7 930.775   1
  -4   2   1 542.354 181.637   3
   4  -2  -1 438.624 80.8503   4
   4  -2  -1 474.021 204.817   5
   4  -2  -1 519.062 210.875   1
  -4   2   0 2514.34 444.146   3
   4  -2   0 2827.05 423.763   5
   4  -2   0 2794.61 460.204   1
   4  -2   1 5508.55 625.549   3
  -4   2  -1 5443.01 634.366   3
   4  -2   1 6065.23 614.369   5
   4  -2   1 5788.73 261.376   4
   4  -2   1 6091.08 240.131   4
   4  -2   1 6528.39 698.451   1
   4  -2   2 27612.4 1296.54   3
  -4   2  -2 27523.1 1339.20   3
   4  -2   2 28444.3 757.732   4
   4  -2   2 26265.0 1264.95   5
   4  -2   2 27902.3 1394.53   1
   4  -2   3 7546.58 673.926   3
  -4   2  -3 6803.48 663.291   3
   4  -2   3 8029.89 481.353   4
   4  -2   3 7846.79 743.151   1
   4  -2   4 102.206 63.4665   3
   4  -2   4 229.254 113.334   4
   4  -2   4 167.484 102.328   1
   4  -2   5 877.693 218.908   4
   4  -2   5 833.616 229.434   3
  -4   2  -5 833.554 255.355   5
   4  -2   5 876.308 269.834   1
  -4   2  -6-67.6097 88.7861   5
   4  -2   6 126.088 113.812   4
   4  -2   6 15.3458 73.1394   3
   4  -2   6 83.6365 83.7665   1
   4  -2   7 1829.08 372.366   3
   4  -2   7 2038.31 366.622   4
  -4   2  -7 2366.30 409.618   5
   4  -2   7 1845.40 365.549   1
   4  -2   8 7417.82 756.590   3
   4  -2   8 8201.00 804.109   4
  -4   2  -8 7741.54 774.387   5
   4  -2   8 7311.85 721.322   1
   4  -2   9 5544.48 683.221   4
   4  -2   9 5487.92 645.654   3
  -4   2  -9 5187.52 644.355   5
   4  -2   9 4743.55 565.109   1
   4  -2  10-78.7673 168.053   4
  -4   2 -10 22.3975 53.9556   5
   4  -2  10 107.956 136.053   3
   4  -2  10 3.13511 61.5207   1
  -4   2 -10 114.562 117.690   2
  -4   2 -11 3739.83 541.170   2
   4  -2  11 4597.52 614.366   3
  -4   2 -11 4873.43 635.228   5
   4  -2  11 4901.41 689.009   4
   4  -2  11 2773.35 465.389   1
  -4   2 -12 1061.47 322.056   5
   4  -2  12 1009.08 321.441   4
   4  -2  12 1358.35 359.890   3
  -4   2 -12 1175.67 300.283   2
  -4   2 -13 1922.62 369.945   2
   4  -2  13 2347.80 521.628   4
   4  -2  13 2248.18 451.153   3
  -4   2 -13 1976.92 435.492   5
   4  -2  14 2210.84 451.767   3
   4  -2  14 2342.37 603.463   4
   4  -2  15 561.436 253.497   3
   4  -2  15 545.313 262.394   4
   4  -2  16-27.1856 84.6673   4
   4  -2  16-99.8695 116.636   3
   4  -2  18 370.447 272.908   4
  -4   1  17 56.0271 181.582   4
  -4   1  16 233.834 226.758   4
  -4   1  15 27.4271 121.650   4
  -4   1  13 2647.67 624.183   4
  -4   1  13 1112.95 264.253   1
  -4   1  12 151.796 180.442   4
  -4   1  12 149.837 153.462   1
  -4   1  12-48.0374 85.6403   2
  -4   1  11 3367.04 427.932   2
  -4   1  11 3919.24 681.054   4
  -4   1  11 3285.54 435.186   1
  -4   1  10 9441.07 743.419   2
   4  -1 -10 10985.9 1116.12   4
  -4   1  10 9152.93 770.453   1
   4  -1  -9 835.023 284.792   4
  -4   1   9 636.373 217.407   4
  -4   1   9 814.330 285.804   3
  -4   1   9 647.539 199.226   2
   4  -1  -8-87.6987 120.646   4
  -4   1   8 14.6171 64.2009   3
  -4   1   8-121.561 144.117   4
  -4   1   8 301.167 186.623   1
  -4   1   8-93.2422 108.780   2
  -4   1   7 379.053 156.085   4
  -4   1   7 564.162 224.838   3
   4  -1  -7 154.355 97.9778   1
  -4   1   7 582.343 205.754   1
  -4   1   7 277.035 117.045   2
   4  -1  -6 738.744 218.757   4
  -4   1   6 483.419 213.168   3
   4  -1  -6 543.530 192.683   1
  -4   1   6 405.838 139.502   2
  -4   1   6 701.372 205.936   1
  -4   1   5 12172.7 863.701   2
   4  -1  -5 12448.9 808.204   4
  -4   1   5 11691.6 734.885   4
  -4   1   5 13013.1 980.582   3
   4  -1  -5 12248.0 885.146   1
  -4   1   5 12283.8 878.110   1
  -4   1   4 27057.8 1378.73   3
  -4   1   4 25538.7 1273.67   2
   4  -1  -4 25533.4 1284.51   5
  -4   1   4 24727.8 958.016   4
   4  -1  -4 24065.2 1037.48   4
  -4   1   4 26263.7 1277.48   1
   4  -1  -4 25285.7 1263.48   1
  -4   1   3 18079.2 1105.67   3
   4  -1  -3 17069.4 1036.04   5
  -4   1   3 16579.7 648.242   4
  -4   1   3 17666.5 1045.47   1
   4  -1  -3 18131.2 1051.57   1
   4  -1  -2 27373.4 1284.83   5
  -4   1   2 29782.6 1392.74   3
  -4   1   2 27109.0 660.730   4
   4  -1  -2 27621.6 1315.24   1
  -4   1   1 2330.63 399.856   3
   4  -1  -1 2192.76 354.491   5
   4  -1  -1 2106.02 375.145   1
  -4   1   0 4853.13 559.462   3
   4  -1   0 4408.05 504.586   5
   4  -1   0 4786.17 557.425   1
   4  -1   1 4784.62 526.299   5
  -4   1  -1 5193.49 586.720   3
   4  -1   1 4972.72 565.019   1
  -4   1  -2 1454.67 312.007   3
   4  -1   2 1412.26 309.771   1
  -4   1  -3 388.478 176.888   3
   4  -1   3 573.843 231.357   3
   4  -1   3 390.584 80.2579   4
   4  -1   3 326.110 147.863   1
   4  -1   4 14612.1 975.379   3
   4  -1   4 13600.1 949.494   1
  -4   1  -5 4356.07 532.290   2
   4  -1   5 4595.70 563.299   3
  -4   1  -5 3512.53 421.025   4
   4  -1   5 4053.14 517.344   1
  -4   1  -6 4761.21 589.724   5
   4  -1   6 4960.12 593.098   3
  -4   1  -6 4352.39 554.344   2
   4  -1   6 4508.11 475.269   4
  -4   1  -6 4322.80 505.873   4
   4  -1   6 4482.10 545.318   1
  -4   1  -7 797.188 266.186   4
   4  -1   7 1125.15 254.519   4
  -4   1  -7 1104.13 287.952   5
   4  -1   7 872.048 278.997   3
   4  -1   7 1108.77 284.078   1
  -4   1  -7 810.866 248.148   2
   4  -1   8-177.036 172.230   4
  -4   1  -8 42.2831 75.0436   5
  -4   1  -8-99.5427 96.6615   4
   4  -1   8-99.8761 100.832   3
   4  -1   8-51.9700 92.5150   1
  -4   1  -8 53.6185 86.0580   2
  -4   1  -9 4995.44 590.205   2
   4  -1   9 5895.09 668.971   4
   4  -1   9 6183.82 702.463   3
  -4   1  -9 5469.72 707.997   4
   4  -1  10 5678.31 701.309   3
  -4   1 -10 5829.66 772.326   4
   4  -1  10 6122.52 737.205   4
  -4   1 -10 4836.97 568.259   2
  -4   1 -11 4530.68 560.197   2
  -4   1 -11 4711.60 723.034   4
   4  -1  11 5389.86 752.401   4
   4  -1  11 5132.56 666.564   3
  -4   1 -12 1454.92 327.177   2
   4  -1  12 2048.06 494.608   4
  -4   1 -13 842.193 237.036   2
   4  -1  14 1296.98 450.936   4
  -4   1 -14 1552.13 334.202   1
   4  -1  15 422.837 286.016   4
   4  -1  17 3894.36 868.770   4
   4  -1  18 548.486 367.057   4
  -4   0  17 83.5327 182.102   4
  -4   0  15-2.45297 99.8363   4
  -4   0  14-106.736 168.470   4
  -4   0  13 1263.26 407.662   4
  -4   0  13 494.840 166.573   1
  -4   0  12 3172.74 639.003   4
  -4   0  12 2694.75 364.596   2
  -4   0  12 2020.58 314.003   1
  -4   0  11 2500.41 542.671   4
  -4   0  11 2081.40 326.166   2
  -4   0  11 2138.83 338.235   1
  -4   0  10 457.412 237.147   4
  -4   0  10 297.389 177.914   3
  -4   0  10 464.051 183.408   1
  -4   0  10 331.477 125.654   2
  -4   0   9 638.953 247.379   4
  -4   0   9 285.920 166.377   3
  -4   0   9 293.838 118.508   2
  -4   0   9 572.070 185.734   1
  -4   0   8 1762.35 327.917   2
  -4   0   8 1785.77 390.174   3
  -4   0   8 1995.29 414.096   4
  -4   0   8 1527.65 298.834   1
  -4   0   7 6555.13 710.304   3
   4   0  -7 6588.89 649.152   5
  -4   0   7 6575.99 691.114   4
  -4   0   7 6248.36 599.749   2
  -4   0   7 6031.17 579.682   1
  -4   0   6 7698.19 674.459   2
  -4   0   6 7401.64 762.230   3
   4   0  -6 7335.52 674.624   5
  -4   0   6 7396.92 684.409   4
  -4   0   6 7559.26 661.000   1
  -4   0   5 21933.2 1250.63   3
   4   0  -5 20990.2 1111.66   5
  -4   0   5 21416.8 1136.71   2
  -4   0   5 20904.7 1066.50   4
  -4   0   5 20988.5 1125.77   1
  -4   0   4 30567.7 1424.59   3
  -4   0   4 29409.4 1330.47   2
   4   0  -4 27034.1 1241.37   5
  -4   0   4 27748.4 1123.30   4
  -4   0   4 28318.8 1317.58   1
  -4   0   3 9910.46 777.201   2
  -4   0   3 10050.6 818.238   3
   4   0  -3 8866.47 707.096   5
  -4   0   3 8807.89 573.477   4
  -4   0   3 9802.16 768.380   1
  -4   0   2 25053.4 1279.39   3
   4   0  -2 21882.2 1089.12   5
  -4   0   2 23482.5 1210.75   2
  -4   0   2 21928.7 782.740   4
  -4   0   2 23231.0 1193.28   1
   4   0  -1-65.5116 146.853   5
  -4   0   1 36.8222 56.6907   4
  -4   0   1 88.9550 93.1555   3
  -4   0   1 135.224 105.023   2
  -4   0   0 189.570 108.847   3
  -4   0   0 385.756 162.662   2
  -4   0  -1 10383.2 814.957   3
  -4   0  -1 10195.7 812.727   2
  -4   0  -2 13590.6 947.695   3
  -4   0  -2 12421.5 408.141   4
  -4   0  -2 13571.1 921.380   2
  -4   0  -3 130.655 65.9571   4
   4   0   3 90.3180 47.3689   4
  -4   0  -3-3.58408 49.7910   2
  -4   0  -4 5905.70 624.674   2
  -4   0  -4 5978.02 425.249   4
   4   0   4 5895.27 403.404   4
   4   0   5 7003.91 722.640   3
  -4   0  -5 6023.05 502.496   4
   4   0   5 6048.01 468.579   4
  -4   0  -5 6336.25 635.244   2
  -4   0  -6 6382.24 646.588   2
   4   0   6 7444.61 735.473   3
  -4   0  -6 6351.49 592.724   4
   4   0   6 6266.11 529.140   4
  -4   0  -7 6529.91 672.943   2
   4   0   7 7788.50 772.210   3
  -4   0  -7 6841.86 681.182   4
   4   0   7 6683.04 615.050   4
  -4   0  -8 1018.34 306.582   4
   4   0   8 1105.06 316.533   3
   4   0   8 1043.12 272.252   4
  -4   0  -8 1090.32 280.758   2
  -4   0  -9 6029.90 750.709   4
  -4   0  -9 5821.06 632.718   2
   4   0   9 6658.55 723.863   4
  -4   0 -10 2337.67 409.235   2
  -4   0 -10 2747.32 519.864   4
   4   0  10 2542.13 480.624   4
  -4   0 -11-8.20347 138.669   4
   4   0  11 20.4598 104.724   4
  -4   0 -11 286.557 141.783   2
   4   0  12 1791.71 455.932   4
  -4   0 -12 1388.11 289.944   2
   4   0  13 782.408 307.777   4
  -4   0 -13 48.5862 105.392   1
  -4   0 -13 661.829 211.091   2
   4   0  14 2657.50 614.912   4
  -4   0 -14 1135.27 245.302   1
   4   0  15 245.882 229.778   4
   4   0  16 427.177 258.207   4
   4   0  17-179.343 168.175   4
   4   0  18-229.113 201.089   4
  -4  -1  16-47.2824 203.259   4
  -4  -1  15 86.7441 145.874   4
  -4  -1  14 96.4766 158.506   4
  -4  -1  13 632.063 277.433   4
   4   1 -13 436.734 171.892   5
  -4  -1  12 1501.41 473.400   4
   4   1 -12 1309.02 289.787   5
  -4  -1  12 1259.33 273.509   1
  -4  -1  11-142.276 199.608   4
   4   1 -11 94.9905 87.9766   5
  -4  -1  11-32.2474 90.4093   3
  -4  -1  11-78.9445 116.763   2
  -4  -1  11-106.148 91.6650   1
   4   1 -10 1171.72 270.697   5
  -4  -1  10 1234.70 337.221   3
  -4  -1  10 1292.57 390.135   4
  -4  -1  10 946.232 216.044   1
  -4  -1  10 1136.38 252.036   2
   4   1  -9 69.0584 58.9859   5
  -4  -1   9 272.259 186.718   4
  -4  -1   9 97.8513 88.7775   3
  -4  -1   9-85.7449 132.093   1
  -4  -1   9 209.523 127.411   2
  -4  -1   8 644.865 262.558   4
   4   1  -8 447.955 144.463   5
  -4  -1   8 479.489 193.530   3
  -4  -1   8 512.481 173.294   1
  -4  -1   8 458.151 178.197   2
  -4  -1   7 278.812 111.257   4
   4   1  -7 142.004 94.0449   5
  -4  -1   7 305.746 158.187   3
  -4  -1   7 272.607 142.849   1
  -4  -1   7 139.801 100.487   2
  -4  -1   6 11593.8 896.778   3
  -4  -1   6 11789.1 855.943   2
  -4  -1   6 12408.8 960.024   4
   4   1  -6 11158.6 748.548   5
  -4  -1   6 12539.0 882.614   1
  -4  -1   5 1579.94 320.108   4
  -4  -1   5 1935.15 366.030   3
   4   1  -5 1466.61 274.050   5
  -4  -1   5 2011.93 347.769   2
  -4  -1   5 1915.72 355.155   1
  -4  -1   4 10871.2 847.752   3
  -4  -1   4 10277.8 767.209   4
  -4  -1   4 10110.6 794.131   2
  -4  -1   4 10078.7 792.799   1
  -4  -1   3 18149.5 1083.37   3
  -4  -1   3 18016.6 1055.86   2
  -4  -1   3 16507.1 919.421   4
  -4  -1   3 17464.3 1041.33   1
  -4  -1   2 26483.6 1286.81   3
  -4  -1   2 27202.3 1319.30   2
  -4  -1   2 23992.9 1037.79   4
  -4  -1   2 24836.2 1248.89   1
  -4  -1   1-58.8540 70.5006   5
  -4  -1   1 36.6899 46.5325   3
  -4  -1   1 104.804 91.1939   2
  -4  -1   0 323.601 131.032   5
  -4  -1   0 350.662 148.067   3
  -4  -1   0 465.010 189.998   2
  -4  -1  -1 317.342 163.133   3
  -4  -1  -1 207.822 73.8239   4
  -4  -1  -1 292.656 140.464   2
  -4  -1  -2 91.8312 46.2611   4
  -4  -1  -2 232.361 135.042   2
  -4  -1  -3 2090.66 251.060   4
  -4  -1  -3 2240.31 395.069   2
  -4  -1  -4 37270.9 1201.86   4
   4   1   4 38534.2 1170.60   4
  -4  -1  -5 58231.1 1966.67   2
  -4  -1  -5 55222.3 1551.94   4
   4   1   5 54173.7 1493.18   4
  -4  -1  -6 7863.76 745.897   2
  -4  -1  -6 7626.02 640.432   4
   4   1   6 7166.17 584.703   4
  -4  -1  -7 241.905 126.093   4
   4   1   7 245.645 113.191   4
  -4  -1  -7 297.602 165.017   2
  -4  -1  -8 318.273 191.923   4
   4   1   8 256.563 116.354   4
  -4  -1  -8 88.1714 80.7781   2
   4   1   9 3.89116 117.621   4
  -4  -1  -9 106.755 95.8929   4
  -4  -1  -9-57.3675 82.1183   2
  -4  -1 -10 3999.27 637.034   4
   4   1  10 3921.79 585.925   4
  -4  -1 -10 3482.22 503.871   2
  -4  -1 -11 7455.16 918.565   4
   4   1  11 7960.47 887.443   4
  -4  -1 -11 6182.02 679.141   2
   4   1  12 1128.22 354.860   4
  -4  -1 -12 954.018 269.159   2
   4   1  13 204.040 132.931   4
  -4  -1 -13 233.545 176.075   2
   4   1  14-246.351 198.073   4
  -4  -1 -14 108.604 105.330   1
  -4  -1 -14 14.7785 108.591   2
   4   1  15 269.396 192.603   4
   4   1  16 44.2191 128.326   4
   4   1  17-107.605 124.436   4
   4   1  18 67.5433 102.934   4
  -4  -2  16-93.5504 192.113   4
  -4  -2  15 932.326 452.504   4
  -4  -2  14 1194.86 471.456   4
  -4  -2  13 313.232 240.575   4
  -4  -2  12 132.043 197.153   4
  -4  -2  12 61.6179 64.3714   1
  -4  -2  11 1405.36 344.580   3
  -4  -2  11 1474.56 442.579   4
  -4  -2  11 1162.29 287.158   2
  -4  -2  11 1313.73 281.500   1
  -4  -2  10 3379.26 531.306   3
  -4  -2  10 3888.61 691.070   4
  -4  -2  10 2937.80 456.706   2
  -4  -2  10 3775.39 488.913   1
  -4  -2   9 172.583 109.729   3
  -4  -2   9-3.60259 182.035   4
  -4  -2   9 80.3518 81.7528   2
  -4  -2   9 172.389 110.803   1
  -4  -2   8-79.9973 90.0214   3
  -4  -2   8-355.958 285.245   4
  -4  -2   8-35.7061 94.2445   1
  -4  -2   7 3.49263 48.5039   3
  -4  -2   7-139.098 213.252   4
  -4  -2   7 23.6837 58.3811   1
  -4  -2   7 32.1030 55.3997   2
  -4  -2   6 4718.52 570.213   3
  -4  -2   6 4685.89 638.036   4
  -4  -2   6 4594.11 551.595   1
  -4  -2   6 4988.77 580.702   2
  -4  -2   5 957.815 269.686   4
  -4  -2   5 766.417 215.043   3
  -4  -2   5 784.672 205.554   1
  -4  -2   5 968.060 257.103   2
  -4  -2   4 3992.15 496.565   3
  -4  -2   4 4267.44 540.405   4
  -4  -2   4 4160.37 523.751   2
  -4  -2   3 11119.3 844.937   3
  -4  -2   3 12005.3 910.444   2
  -4  -2   2 511.536 158.327   5
  -4  -2   2 498.686 175.696   3
  -4  -2   2 528.503 178.835   2
  -4  -2   1 241.875 132.876   3
  -4  -2   1 117.661 71.9549   5
  -4  -2   1 137.963 87.1346   2
  -4  -2   0 8452.95 732.593   3
  -4  -2   0 8093.92 671.204   5
  -4  -2   0 8688.84 784.782   2
  -4  -2  -1 62.5043 98.1601   2
  -4  -2  -2 8266.04 632.020   4
  -4  -2  -2 9777.41 842.833   2
  -4  -2  -3 22324.4 1018.98   4
  -4  -2  -3 21281.6 1245.66   2
   4   2   4 6010.22 627.212   2
  -4  -2  -4 5962.54 549.050   4
  -4  -2  -4 6924.90 704.369   2
   4   2   5 1274.99 243.216   4
  -4  -2  -5 1260.28 259.720   4
   4   2   5 1399.42 310.112   2
  -4  -2  -5 1404.48 321.331   2
   4   2   6 1981.78 363.455   2
   4   2   6 1962.11 341.054   4
  -4  -2  -6 2067.93 395.069   2
  -4  -2  -7-20.4903 97.6760   4
   4   2   7 62.1532 126.914   4
   4   2   7-101.416 114.268   2
  -4  -2  -7-145.838 139.231   2
   4   2   8 738.572 240.422   4
  -4  -2  -8 765.595 248.377   4
   4   2   8 694.446 215.090   2
  -4  -2  -8 683.272 240.910   2
   4   2   9 2106.27 363.251   2
  -4  -2  -9 2276.94 453.310   4
   4   2   9 1899.63 397.776   4
  -4  -2  -9 2117.47 422.107   2
   4   2  10-144.113 144.974   4
  -4  -2 -10-29.0193 71.9357   4
  -4  -2 -10 144.676 117.094   2
  -4  -2 -11 216.288 169.033   4
   4   2  11-32.2030 163.740   4
  -4  -2 -11 224.208 150.163   2
   4   2  12 459.654 212.198   4
  -4  -2 -12 690.158 253.718   2
   4   2  13 8484.61 999.273   4
  -4  -2 -13 6328.27 735.536   2
   4   2  14 9642.17 1125.29   4
  -4  -2 -14 6127.88 708.320   2
   4   2  15-220.235 203.471   4
   4   2  16-105.310 145.484   4
   4   2  17 252.746 158.415   4
   4   2  18-140.736 234.825   4
  -4  -3  15 1628.72 585.495   4
  -4  -3  14-72.2743 154.737   4
  -4  -3  13 277.117 298.341   4
  -4  -3  12 235.929 223.337   4
  -4  -3  12-6.85023 69.8072   1
  -4  -3  11 5.51210 60.3440   3
  -4  -3  11-33.1046 145.227   4
  -4  -3  11 40.2638 68.3252   1
  -4  -3  10-40.0437 113.152   4
  -4  -3  10 124.045 114.943   3
  -4  -3  10-8.73430 72.6579   2
  -4  -3  10-6.35831 56.0397   1
  -4  -3   9 43.2397 142.122   4
  -4  -3   9 113.082 92.8889   3
  -4  -3   9 170.123 154.620   2
  -4  -3   9 153.643 97.5226   1
   4   3  -9 187.411 133.340   2
   4   3  -8 7198.44 754.578   2
  -4  -3   8 7431.16 728.905   3
  -4  -3   8 8598.83 1013.16   4
  -4  -3   8 6892.54 759.092   2
  -4  -3   7 6775.98 675.951   3
  -4  -3   7 7466.72 902.454   4
   4   3  -7 6150.68 697.615   2
  -4  -3   7 6267.93 711.314   2
  -4  -3   6 884.275 343.305   4
  -4  -3   6 720.337 215.822   3
  -4  -3   6 353.073 86.1566   2
   4   3  -6 738.344 221.344   2
   4   3  -5 8260.45 818.287   2
  -4  -3   5 8316.94 725.683   3
  -4  -3   5 8214.83 883.884   4
  -4  -3   5 8789.67 830.478   2
  -4  -3   4 2749.04 409.368   3
   4   3  -4 3138.32 506.734   2
  -4  -3   4 3818.99 560.247   2
  -4  -3   3 4968.38 552.816   3
   4   3  -3 5597.12 655.950   2
  -4  -3   3 5137.77 502.006   5
  -4  -3   3 5655.90 676.640   2
  -4  -3   2 24458.7 1129.62   5
   4   3  -2 26266.5 1433.92   2
  -4  -3   2 25003.2 1252.41   3
  -4  -3   2 29209.2 1518.45   2
   4   3  -1 23202.8 1343.33   2
  -4  -3   1 25170.6 1430.72   2
  -4  -3   0 967.116 299.786   2
  -4  -3  -1 225.623 180.392   2
  -4  -3  -2 1647.65 312.941   4
  -4  -3  -2 1806.24 419.788   2
  -4  -3  -3 2005.23 357.900   4
  -4  -3  -3 2143.52 431.634   2
   4   3   4-1.57022 69.5660   3
  -4  -3  -4 48.9077 108.221   4
   4   3   4 91.5202 110.309   2
  -4  -3  -4 64.4028 91.2139   2
  -4  -3  -5 3545.63 510.791   4
   4   3   5 3494.03 521.412   2
  -4  -3  -5 3996.55 587.854   2
  -4  -3  -6 333.270 130.111   4
   4   3   6 255.403 148.041   2
  -4  -3  -6 388.853 208.041   2
  -4  -3  -7 376.440 187.253   4
   4   3   7 461.767 210.375   4
   4   3   7 354.007 166.278   2
  -4  -3  -7 540.320 264.674   2
   4   3   8-13.5665 79.6023   4
   4   3   8 54.2600 60.6213   2
  -4  -3  -8 208.231 205.186   2
  -4  -3  -9 4937.09 691.430   4
   4   3   9 4896.01 583.188   2
   4   3   9 4650.25 656.551   4
  -4  -3  -9 4792.21 695.562   2
   4   3  10 46.4840 103.364   4
  -4  -3 -10 10.6171 63.4272   4
  -4  -3 -10-177.195 251.567   2
   4   3  10 22.2324 64.3024   2
   4   3  11 7562.16 725.947   2
   4   3  11 7616.76 877.966   4
  -4  -3 -11 9072.49 890.442   1
  -4  -3 -11 5899.19 832.290   2
   4   3  12 2497.39 408.203   2
   4   3  12 2770.52 536.366   4
  -4  -3 -12 3010.97 488.820   1
  -4  -3 -12 1810.84 408.260   2
   4   3  13 3948.94 684.299   4
  -4  -3 -13 2641.69 543.205   2
  -4  -3 -13 3827.35 548.059   1
   4   3  14 2148.24 530.478   4
  -4  -3 -14 1584.60 403.804   2
  -4  -3 -14 2073.83 415.073   1
   4   3  15 407.252 226.524   4
   4   3  16 54.5475 116.868   4
   4   3  17 55.5796 133.143   4
   4   3  18-66.3000 160.957   4
  -4  -4  14 56.5479 128.240   4
  -4  -4  13 758.546 365.765   4
  -4  -4  12 265.067 187.624   4
  -4  -4  11 1548.54 524.385   4
   4   4 -11 1762.45 389.431   2
  -4  -4  11 1582.23 356.101   1
   4   4 -10 6617.87 758.582   2
  -4  -4  10 8602.38 1174.53   4
  -4  -4  10 6290.14 804.430   2
  -4  -4   9 3056.57 447.104   3
  -4  -4   9 3290.55 702.957   4
   4   4  -9 2635.16 491.475   2
  -4  -4   9 3086.64 568.332   2
  -4  -4   8 1.22392 149.922   4
  -4  -4   8 35.0885 81.5063   3
  -4  -4   8 43.4667 110.490   2
   4   4  -8-56.1800 130.217   2
  -4  -4   7 282.994 202.589   4
  -4  -4   7 127.865 104.279   3
  -4  -4   7-3.73247 79.2715   2
   4   4  -7 213.758 174.947   2
  -4  -4   6 3.43908 116.828   4
  -4  -4   6 55.2980 75.7655   3
  -4  -4   6 31.7487 93.4890   2
   4   4  -6-27.9649 89.2626   2
  -4  -4   5 259.500 141.932   3
  -4  -4   5-114.769 152.353   2
   4   4  -5 409.555 191.295   2
   4   4  -4 29169.0 1606.10   2
  -4  -4   4 26682.8 1090.00   5
  -4  -4   4 30454.6 1710.01   2
  -4  -4   3-20.0493 42.2887   5
   4   4  -3 215.469 190.281   2
  -4  -4   2 1174.01 291.810   2
   4   4  -2 1183.24 340.041   2
  -4  -4   1 1120.11 290.165   2
   4   4  -1 1284.89 341.419   2
   4   4   0 4635.83 640.488   2
  -4  -4   0 5008.88 687.641   2
  -4  -4  -1 34205.5 1836.28   2
  -4  -4  -2 2873.57 515.324   2
   4   4   3 2249.46 412.326   3
  -4  -4  -3 2356.08 415.623   4
  -4  -4  -3 1528.09 368.500   2
  -4  -4  -4 1264.26 323.159   4
  -4  -4  -4 848.977 274.272   2
   4   4   4 583.309 210.476   2
  -4  -4  -5 113.176 102.317   2
   4   4   5 402.096 177.881   2
   4   4   6 10106.8 924.198   2
  -4  -4  -6 12040.0 1046.61   4
  -4  -4  -6 10871.9 1062.84   2
   4   4   7 20926.1 1310.02   2
  -4  -4  -7 24707.2 1531.77   4
  -4  -4  -7 22424.9 1563.43   2
   4   4   8 7504.30 787.564   2
  -4  -4  -8 8257.72 903.179   4
  -4  -4  -8 7285.14 904.903   2
  -4  -4  -9 530.610 237.942   4
   4   4   9 556.160 234.140   4
  -4  -4  -9 168.006 151.319   2
   4   4   9 473.364 206.234   2
   4   4  10-101.683 153.331   4
  -4  -4 -10 105.279 98.5025   2
   4   4  10 12.7876 87.8315   2
   4   4  11 7324.43 759.537   2
   4   4  11 6930.56 844.262   4
  -4  -4 -11 5889.99 851.135   2
   4   4  12-146.188 176.541   4
  -4  -4 -12-36.1532 76.1512   2
   4   4  12 1.36706 56.6093   2
   4   4  13-121.953 168.140   4
  -4  -4 -13 156.490 188.352   2
   4   4  13 20.6493 56.7257   2
   4   4  14 185.899 167.130   4
   4   4  14-27.5720 93.9592   2
  -4  -4 -14 247.893 243.996   2
  -4  -4 -14 82.7161 129.125   1
   4   4  15 1623.14 493.223   4
  -4  -4 -15 1279.64 342.236   1
   4   4  16 63.7881 85.9977   4
   4   4  17-3.39506 101.220   4
   4   4  18 403.454 313.697   4
  -4  -5  13-418.313 409.951   4
  -4  -5  12 241.053 124.321   4
  -4  -5  11 518.401 339.246   4
  -4  -5  11 268.690 170.146   1
   4   5 -11 385.662 212.259   2
  -4  -5  10-85.3924 207.389   4
   4   5 -10 124.913 96.0697   2
  -4  -5   9-98.7231 182.527   4
   4   5  -9-67.0314 64.3311   2
  -4  -5   8 1165.41 402.383   4
   4   5  -8 1158.72 325.501   2
  -4  -5   7 1702.70 512.310   4
   4   5  -7 1961.84 440.015   2
  -4  -5   6 390.947 246.097   2
   4   5  -6 40.8640 102.367   2
  -4  -5   5 531.943 259.925   2
   4   5  -5 156.875 84.1535   2
   4   5  -4 4510.25 663.372   2
  -4  -5   4 3586.91 394.222   5
   4   5  -4 3566.20 439.438   3
  -4  -5   4 4157.47 686.872   2
  -4  -5   3 56.9376 42.5839   5
  -4  -5   3 190.635 173.283   2
   4   5  -3 86.0599 102.300   2
   4   5  -2 9344.34 974.879   2
  -4  -5   2 10356.5 1075.00   2
   4   5  -1 14085.9 1202.05   2
  -4  -5   1 17049.0 1376.63   2
   4   5   0 2485.45 504.300   2
  -4  -5   0 3630.92 636.383   2
  -4  -5  -1 37.2262 101.703   2
   4   5   1-175.804 202.086   2
   4   5   2 59.1767 100.690   3
  -4  -5  -2-87.8857 165.626   2
   4   5   2-269.192 231.395   2
   4   5   3 224.542 185.994   3
  -4  -5  -3 46.8193 102.119   4
  -4  -5  -3 39.4767 102.503   2
   4   5   3-92.0882 172.447   2
   4   5   4 8120.85 892.835   2
  -4  -5  -4 9168.97 961.848   4
  -4  -5  -4 8483.02 1047.30   2
  -4  -5  -5 12581.0 1134.39   4
   4   5   5 10201.3 1027.32   2
  -4  -5  -5 10929.2 1147.47   2
   4   5   6 7238.46 865.259   2
  -4  -5  -6 8707.45 962.208   4
  -4  -5  -6 7780.87 999.135   2
   4   5   7 7509.62 855.996   2
  -4  -5  -7 9295.20 1014.76   4
  -4  -5  -7 8214.55 1005.43   2
  -4  -5  -8 1764.95 496.998   2
   4   5   8 1736.60 403.318   2
   4   5   9 2406.11 478.332   2
  -4  -5  -9 1999.03 574.812   2
   4   5  10 8854.32 895.026   2
  -4  -5 -10 7433.43 1069.64   2
   4   5  11 4676.82 731.766   4
   4   5  11 4623.68 656.260   2
   4   5  12 104.217 123.777   4
   4   5  12 244.865 155.238   2
   4   5  13 485.650 264.453   4
   4   5  13 474.709 216.092   2
   4   5  14 121.921 148.085   4
   4   5  14 312.946 157.907   2
   4   5  15 5.64366 69.6282   4
   4   5  15 108.438 73.9760   2
   4   5  16 350.786 240.635   4
   4   5  17 168.717 156.578   4
  -4  -6  12 2399.33 742.580   4
  -4  -6  11 1704.02 602.407   4
  -4  -6  10-42.3318 158.892   4
   4   6 -10 179.249 201.433   2
  -4  -6   9 802.187 367.377   4
   4   6  -9 497.904 241.995   2
  -4  -6   8 736.720 349.563   4
   4   6  -8 311.147 174.203   2
  -4  -6   7 89.8489 101.881   4
   4   6  -7 297.517 193.517   2
   4   6  -6 1273.46 361.237   2
   4   6  -5 2480.85 523.305   2
  -4  -6   4 123.917 69.0110   5
   4   6  -4 184.710 95.5589   3
   4   6  -4-101.764 240.590   2
   4   6  -3 15.1687 104.392   2
   4   6  -2 18970.6 1467.62   2
   4   6  -1 121.795 101.847   2
   4   6   0 314.023 171.357   2
   4   6   1 3762.28 533.171   3
   4   6   1 3141.14 600.481   2
   4   6   2 721.781 229.179   3
   4   6   2 527.196 254.364   2
   4   6   3 74.2079 186.073   2
   4   6   4 410.296 223.151   2
   4   6   5 4436.12 712.902   2
   4   6   6 1742.87 437.144   2
   4   6   7 1066.73 333.312   2
   4   6   8 4983.36 741.336   2
   4   6   9 1409.52 408.493   2
   4   6  10 90.2852 91.9349   2
   4   6  11 113.717 114.029   2
   4   6  12-18.8753 71.6147   2
   4   6  13 8408.23 1082.64   4
   4   6  13 8396.58 938.808   2
   4   6  14 1995.40 550.813   4
   4   6  14 1841.29 443.797   2
   4   6  15 1695.25 517.020   4
   4   6  15 1611.61 395.877   2
   4   6  16 678.103 353.398   4
   4   6  17 582.989 323.152   4
  -4  -7  10 193.828 240.824   4
   4   7 -10 211.468 186.586   2
  -4  -7   9 881.552 403.786   4
   4   7  -9 766.227 303.249   2
  -4  -7   8 2575.62 708.059   4
   4   7  -8 1873.50 491.163   2
  -4  -7   7 1031.28 423.057   4
   4   7  -7 1155.48 379.239   2
   4   7  -6 609.155 227.747   2
   4   7  -5 515.267 264.941   2
   4   7  -4 173.033 99.3514   3
   4   7  -4 166.196 117.678   2
   4   7  -3 5727.80 553.575   3
   4   7  -3 6847.43 948.008   2
   4   7  -2 17669.2 1517.91   2
   4   7  -1 195.335 218.568   2
   4   7   0 55.8851 83.8452   3
   4   7   0 110.829 134.302   2
   4   7   1 484.080 186.425   3
   4   7   1 471.145 243.932   2
   4   7   2-41.8304 94.8179   3
   4   7   2 45.2008 84.4879   2
   4   7   3 45.9705 88.7025   3
   4   7   3-190.412 171.259   2
   4   7   4 143.669 114.011   2
   4   7   5 462.472 250.763   2
   4   7   6 495.052 265.411   2
   4   7   7 623.278 277.847   2
   4   7   8 1756.21 445.972   2
   4   7   9 718.562 298.971   2
   4   7  10 302.381 190.642   2
   4   7  11-25.3420 113.683   2
   4   7  12 36.0797 122.975   2
   4   7  13 2840.59 586.485   2
   4   7  14 1670.99 451.040   2
   4   7  15 517.089 267.427   2
   4   8  -9-26.8858 172.496   2
  -4  -8   8 390.605 297.697   4
   4   8  -8 38.6688 77.9146   2
   4   8  -7 209.412 188.741   2
   4   8  -6 124.539 133.379   2
   4   8  -5 4261.31 795.929   2
   4   8  -4 2528.64 618.042   2
   4   8  -3 33.6833 139.958   2
   4   8  -2-23.2958 116.975   2
   4   8  -1 1575.61 502.724   2
   4   8   0 2557.14 427.206   3
   4   8   0 2234.80 601.277   2
   4   8   1 3469.21 519.396   3
   4   8   1 3368.58 710.949   2
   4   8   2 1750.03 386.946   3
   4   8   2 1721.13 511.015   2
   4   8   3 973.722 306.348   3
   4   8   3 879.679 379.753   2
   4   8   4 347.834 230.435   2
   4   8   5 799.812 359.589   2
   4   8   6 3535.38 721.106   2
   4   8   7 148.843 114.385   2
   4   8   8-24.2978 83.4924   2
   4   8   9 1156.29 412.268   2
   4   8  10 438.077 192.062   2
   4   8  11-51.2538 119.008   2
   4   8  12 543.732 272.438   2
   4   8  13-252.005 205.965   2
   4   8  14 78.3567 139.715   2
   4   8  15 343.312 222.640   2
   4   9  -8 438.109 282.914   2
   4   9  -7 894.523 399.133   2
   4   9  -6-242.969 280.515   2
   4   9  -5 170.633 231.076   2
   4   9  -4 327.644 244.342   2
   4   9  -3 638.076 347.761   2
   4   9  -2 1558.99 498.502   2
   4   9  -1 790.042 380.016   2
   4   9   0 731.492 358.350   2
   4   9   1 1406.84 339.609   3
   4   9   1 1446.56 507.763   2
   4   9   2 1904.53 413.219   3
   4   9   2 1906.18 565.688   2
   4   9   3 82.2633 95.3767   3
   4   9   3 179.916 220.948   2
   4   9   4 1887.24 578.690   2
   4   9   5 754.373 373.537   2
   4   9   6 117.217 159.216   2
   4   9   7 658.047 313.844   2
   4   9   8 279.666 224.514   2
   4   9   9 82.5469 207.756   2
   4   9  10-94.6249 149.147   2
   4   9  11 212.244 175.206   2
   4   9  12 21.7936 102.991   2
   4   9  13 17.5954 124.966   2
   4   9  14 213.862 176.688   2
   4   9  15 441.180 279.973   2
   4  10  -3 68.8189 160.557   2
   4  10  -2 52.0872 215.111   2
   4  10  -1 1099.98 457.991   2
   4  10   0 405.357 277.068   2
   4  10   1 107.022 124.569   2
   4  10   2 167.925 209.004   2
   4  10   3 140.093 188.692   2
   4  10   4 195.293 133.531   3
   4  10   4 325.255 269.539   2
   4  10   5 169.555 237.567   2
   4  10   6-108.584 155.362   2
   4  10   7 224.736 241.261   2
   4  10   8 133.294 210.850   2
   4  10   9 208.781 213.126   2
   4  10  10 805.397 402.875   2
   4  10  11 677.292 329.872   2
   5 -10   0 1968.22 631.926   5
   5 -10   1-130.814 209.575   5
   5 -10   2 321.399 255.154   5
   5 -10   3 354.789 241.997   5
   5 -10   4 165.989 140.816   5
  -5   9  12-257.245 268.760   2
  -5   9  11-449.419 310.118   1
  -5   9  11-9.14389 138.687   2
  -5   9  10-83.6168 296.112   1
  -5   9  10 63.1596 152.946   2
  -5   9   9 697.885 409.950   1
  -5   9   9 1072.39 629.976   2
  -5   9   8 780.880 430.488   1
  -5   9   8 757.918 557.156   2
  -5   9   7 11.6239 164.129   1
  -5   9   7 150.044 244.932   2
  -5   9   6 229.612 255.637   1
  -5   9   6-157.715 387.057   2
  -5   9   5-165.425 215.261   1
  -5   9   5 330.554 343.521   2
  -5   9   4 396.261 332.475   1
  -5   9   4 105.822 314.073   2
  -5   9   3 425.018 350.124   1
  -5   9   3 432.171 555.658   2
  -5   9   2 118.686 309.992   1
  -5   9   2-50.3130 222.659   2
  -5   9   1 724.348 488.710   1
  -5   9   1 730.061 556.685   2
   5  -9   0 244.235 228.153   5
  -5   9   0 335.541 356.403   1
  -5   9   0 377.021 406.514   2
   5  -9   1 235.757 213.961   5
  -5   9  -1 373.673 317.031   1
  -5   9  -1 779.400 564.870   2
   5  -9   2 532.732 286.052   5
  -5   9  -2 414.534 371.738   1
  -5   9  -2 1044.03 644.482   2
   5  -9   3 257.690 201.107   5
  -5   9  -3 213.739 409.221   1
  -5   9  -3 773.167 550.511   2
   5  -9   4 22.4973 83.8436   5
  -5   9  -4-94.9883 144.239   1
   5  -9   5 388.753 250.351   5
   5  -9   5 594.729 298.205   4
  -5   9  -5 802.846 487.812   1
  -5   9  -5 751.070 513.581   2
   5  -9   6 716.057 354.509   4
  -5   9  -6 186.683 244.481   1
  -5   9  -6 158.245 296.762   2
   5  -9   7 345.521 270.857   4
  -5   9  -7 459.672 328.572   1
  -5   9  -7 495.826 484.856   2
   5  -9   8 1220.54 483.926   4
  -5   9  -8 728.215 480.901   1
  -5   9  -8 842.057 521.832   2
  -5   8  13-174.215 264.279   1
  -5   8  13 212.971 271.336   2
  -5   8  12 205.692 187.124   1
  -5   8  12 72.8904 220.964   2
  -5   8  11-60.7265 243.477   1
  -5   8  11-52.3013 177.366   2
  -5   8  10 439.041 282.534   1
  -5   8  10 160.069 232.248   2
  -5   8   9-68.0563 161.280   1
  -5   8   9 535.443 469.672   2
  -5   8   8 254.999 259.554   1
  -5   8   8 310.967 344.198   2
  -5   8   7 325.052 335.502   1
  -5   8   7 397.564 442.250   2
  -5   8   6 41.1111 237.154   1
  -5   8   6-267.907 379.212   2
  -5   8   5 624.256 448.577   1
  -5   8   5 174.895 335.293   2
  -5   8   4 242.266 307.935   1
  -5   8   4-433.791 375.898   2
  -5   8   3 121.380 209.622   1
  -5   8   3-118.816 255.129   2
  -5   8   2 908.166 447.681   1
  -5   8   2 416.006 423.632   2
  -5   8   1 1809.62 615.998   1
  -5   8   1 1481.92 733.921   2
   5  -8   0 1833.84 503.522   5
  -5   8   0 1716.85 612.743   1
  -5   8   0 1448.58 729.130   2
   5  -8   1 1772.67 498.370   5
  -5   8  -1 1607.73 550.895   1
  -5   8  -1 1575.13 686.294   2
   5  -8   2 428.477 252.941   5
  -5   8  -2 938.814 499.163   1
  -5   8  -2 882.319 586.426   2
   5  -8   3 68.4629 76.6123   5
  -5   8  -3 172.136 297.966   1
  -5   8  -3-149.307 207.251   2
   5  -8   4-25.4014 126.945   5
  -5   8  -4 281.559 259.844   1
  -5   8  -4-81.9568 219.372   2
   5  -8   5 83.9504 136.399   4
   5  -8   5-72.6994 150.458   5
  -5   8  -5 184.697 303.535   1
  -5   8  -5-185.139 285.124   2
   5  -8   6 228.532 214.103   4
  -5   8  -6-54.6978 197.224   1
  -5   8  -6 444.086 457.834   2
   5  -8   7 160.633 183.366   4
  -5   8  -7 15.8779 174.954   1
   5  -8   8 66.5693 117.768   4
  -5   8  -8-342.674 292.003   1
  -5   8  -8 52.2363 205.050   2
   5  -8   9-53.2845 160.291   4
  -5   8  -9 9.54611 157.814   1
  -5   8  -9 76.6413 185.368   2
   5  -8  10 595.537 332.329   4
  -5   8 -10 470.119 349.060   1
  -5   8 -10 434.705 409.730   2
   5  -8  11 237.922 235.441   4
  -5   7  15 135.992 233.187   4
  -5   7  13-126.262 243.877   1
  -5   7  13-7.16483 141.947   2
  -5   7  12 278.160 260.199   1
  -5   7  12 511.756 358.446   2
  -5   7  11 344.138 299.873   1
  -5   7  11 612.621 463.205   2
  -5   7  10 324.326 261.661   1
  -5   7  10 471.247 453.794   2
  -5   7   9 173.993 288.212   1
  -5   7   9 111.339 249.012   2
  -5   7   8 1002.12 450.653   1
  -5   7   8 535.351 417.763   2
  -5   7   7 398.027 346.824   1
  -5   7   6 202.388 190.002   1
   5  -7  -5 998.641 300.032   4
  -5   7   5 1072.28 557.480   1
   5  -7  -4 289.165 178.630   4
  -5   7   4 589.524 348.324   1
   5  -7  -3 163.019 126.150   4
  -5   7   3 198.685 263.204   1
   5  -7  -2 895.693 254.978   4
  -5   7   2 1484.06 563.935   1
   5  -7  -1 2308.07 470.017   4
  -5   7   1 2229.22 618.547   1
   5  -7   0 1986.79 537.855   5
   5  -7   0 1223.96 358.691   4
  -5   7   0 1320.34 495.596   1
   5  -7   1 447.503 256.382   5
   5  -7   1 103.064 102.915   4
  -5   7  -1 297.956 260.538   1
   5  -7   2 2768.00 588.845   5
  -5   7  -2 2824.91 525.894   3
  -5   7  -2 2933.91 724.793   1
   5  -7   3-199.349 174.690   5
  -5   7  -3-26.1072 67.4327   3
  -5   7  -3 262.019 330.882   1
   5  -7   4-55.3487 159.836   5
  -5   7  -4 153.086 115.049   3
  -5   7  -4-64.0011 211.829   1
   5  -7   5 489.148 225.450   5
   5  -7   5 644.369 289.739   4
  -5   7  -5 1128.66 483.103   1
   5  -7   6 920.192 346.545   4
  -5   7  -6 590.776 350.866   1
  -5   7  -6 694.748 381.815   2
   5  -7   7 766.405 318.611   4
  -5   7  -7 521.599 320.841   1
  -5   7  -7 700.207 414.719   2
   5  -7   8 64.6994 76.7172   4
  -5   7  -8 360.214 326.606   1
  -5   7  -8 171.076 413.726   2
   5  -7   9 1421.67 469.360   4
  -5   7  -9 1109.68 464.454   1
  -5   7  -9 1226.74 630.148   2
   5  -7  10 223.724 217.519   4
  -5   7 -10 480.594 393.872   1
  -5   7 -10 788.438 471.373   2
   5  -7  11 523.489 341.594   4
  -5   7 -11 546.686 376.447   1
  -5   7 -11 1049.27 514.359   2
   5  -7  12 109.631 146.016   4
   5  -7  13-48.5727 126.820   4
  -5   6  16 49.7143 126.791   4
  -5   6  15-88.4993 168.642   4
  -5   6  14-10.2263 95.6012   4
  -5   6  13 144.343 205.068   4
  -5   6  13 344.716 228.109   1
  -5   6  13 40.2595 168.029   2
  -5   6  12 811.175 353.470   4
  -5   6  12 1241.63 435.621   1
  -5   6  12 613.197 421.872   2
  -5   6  11 69.4305 124.678   4
  -5   6  11 198.798 255.138   1
  -5   6  11-260.791 247.449   2
  -5   6  10 159.711 301.138   1
  -5   6   9 590.539 362.647   1
   5  -6  -8 154.964 123.296   4
  -5   6   8 61.5033 152.283   1
   5  -6  -7 1111.81 322.396   4
  -5   6   7 918.598 433.775   1
   5  -6  -6 2063.32 437.298   4
  -5   6   6 2350.63 594.406   1
   5  -6  -5 493.701 211.635   4
  -5   6   5-8.30127 238.772   1
  -5   6   4 624.976 322.889   1
  -5   6   3 4091.11 797.442   1
  -5   6   2 2164.29 588.514   1
  -5   6   1 2897.99 643.024   1
  -5   6   0 501.813 207.507   3
   5  -6   0 878.331 341.315   5
  -5   6   0 117.876 156.306   1
  -5   6  -1 167.403 130.950   3
   5  -6   1 220.554 201.346   5
  -5   6  -1-288.668 318.518   1
  -5   6  -2 169.561 125.081   3
   5  -6   2 238.980 163.064   5
   5  -6   3-59.1219 145.948   5
  -5   6  -3 152.449 98.7838   3
   5  -6   4 4930.16 721.373   5
  -5   6  -4 4794.79 654.053   3
   5  -6   4 5324.71 696.131   4
  -5   6  -4 5201.15 868.497   1
   5  -6   5 5658.53 770.167   5
   5  -6   5 5503.79 736.353   4
  -5   6  -5 4929.21 855.226   1
   5  -6   6 124.009 82.8022   4
  -5   6  -6 178.472 161.636   1
   5  -6   7 1931.16 458.135   4
  -5   6  -7 1569.92 512.508   1
   5  -6   8 1511.66 436.503   4
  -5   6  -8 1973.50 572.537   1
   5  -6   9 1606.95 460.182   4
  -5   6  -9 1210.29 470.216   1
   5  -6  10 949.303 391.911   4
  -5   6 -10 1385.44 510.154   1
  -5   6 -10 996.866 521.546   2
   5  -6  11 344.640 264.959   4
  -5   6 -11 478.788 340.468   1
  -5   6 -11 167.737 307.005   2
   5  -6  12 170.978 210.765   4
  -5   6 -12 24.9640 117.444   1
  -5   6 -12 246.851 330.709   2
   5  -6  13 319.349 277.464   4
   5  -6  14-107.167 152.316   4
  -5   5  16-114.560 162.050   4
  -5   5  15 119.290 85.7317   4
  -5   5  14 365.344 224.236   4
  -5   5  13 238.534 192.132   4
  -5   5  13 114.360 246.824   2
  -5   5  12 59.7325 144.423   4
  -5   5  12 49.2043 147.099   1
  -5   5  11-57.5790 114.093   4
  -5   5  11 149.552 153.608   1
  -5   5  10-14.8490 89.8451   4
  -5   5  10 13.2339 149.438   1
   5  -5  -9 435.102 236.026   4
  -5   5   9 414.114 212.530   4
  -5   5   9-129.801 251.136   1
   5  -5  -8 875.142 294.935   4
  -5   5   8 508.692 215.685   1
   5  -5  -7 982.208 281.193   4
  -5   5   7 799.107 377.318   1
  -5   5   6 3003.61 642.271   1
  -5   5   5 1449.62 561.904   1
   5  -5  -4 2813.31 426.137   4
  -5   5   4 4763.82 839.342   1
   5  -5  -3 7253.39 623.989   4
  -5   5   3 10154.7 1178.88   1
   5  -5  -2 2303.23 332.362   4
  -5   5   2 4300.21 862.869   1
  -5   5   1 4885.92 707.503   3
   5  -5  -1 5888.12 807.078   5
   5  -5  -1 4688.98 490.910   4
  -5   5   1 6792.49 994.446   1
  -5   5   0 1936.24 431.249   3
   5  -5   0 2310.52 507.623   5
   5  -5   0 1722.22 317.269   4
   5  -5   1 1180.37 276.761   4
  -5   5  -1 1618.22 405.185   3
   5  -5   1 1791.00 433.887   5
  -5   5  -2 6284.72 749.845   3
   5  -5   2 5940.65 762.143   5
  -5   5  -2 7644.79 1013.24   1
   5  -5   3 6849.95 683.632   4
  -5   5  -3 7477.30 821.533   3
   5  -5   3 7534.13 855.995   5
  -5   5  -3 9604.23 1157.76   1
  -5   5  -4 2346.76 447.825   3
   5  -5   4 2126.03 454.792   5
   5  -5   4 2418.02 429.166   4
   5  -5   5 222.236 165.589   4
   5  -5   5 228.139 172.772   3
   5  -5   6 2669.39 494.223   4
   5  -5   6 2607.90 451.647   3
  -5   5  -6 3653.34 710.504   1
   5  -5   7 10748.5 1015.30   4
   5  -5   7 10420.1 896.324   3
  -5   5  -7 9164.15 1103.94   1
   5  -5   8 7523.58 762.189   3
   5  -5   8 8184.24 951.692   4
  -5   5  -8 6138.67 923.551   1
   5  -5   9 1641.15 353.874   3
   5  -5   9 1882.50 480.942   4
  -5   5  -9 1354.93 412.948   1
   5  -5  10 1327.87 320.191   3
   5  -5  10 1269.28 418.963   4
  -5   5 -10 845.505 382.958   1
   5  -5  11 923.257 362.554   4
   5  -5  11 1038.29 282.229   3
  -5   5 -11 1202.03 427.398   1
   5  -5  12 149.239 146.392   4
  -5   5 -12 208.141 221.118   1
  -5   5 -12 128.999 273.436   2
   5  -5  13 274.899 235.001   4
   5  -5  14 1524.98 519.998   4
   5  -5  15-123.025 241.099   4
  -5   4  17 209.969 264.526   4
  -5   4  16 670.351 396.257   4
  -5   4  15 486.011 301.937   4
  -5   4  14 471.966 248.129   4
  -5   4  13 59.8841 122.303   4
  -5   4  13 208.962 207.453   1
  -5   4  12 83.0463 149.042   4
  -5   4  12 112.295 130.893   1
  -5   4  11 82.2641 121.848   4
  -5   4  11-487.762 308.396   1
   5  -4 -10-161.343 164.026   4
  -5   4  10 22.8350 65.3133   4
  -5   4  10-210.037 199.275   1
   5  -4  -9 586.471 259.771   4
  -5   4   9 170.331 102.406   4
   5  -4  -8 2828.57 524.082   4
  -5   4   8 3045.25 484.226   4
  -5   4   8 4143.90 748.178   1
  -5   4   7 495.203 186.290   4
  -5   4   7 1497.27 480.437   1
  -5   4   6 566.930 342.887   1
   5  -4  -5 2200.36 356.808   4
  -5   4   5 3064.40 619.686   1
   5  -4  -4 532.803 144.160   4
  -5   4   4 913.725 324.443   1
  -5   4   3 342.230 173.205   3
  -5   4   3 529.397 333.750   1
  -5   4   2 186.319 170.793   3
   5  -4  -2 263.276 195.556   5
   5  -4  -2-75.4045 134.083   1
  -5   4   2 211.575 218.844   1
  -5   4   1 4179.88 635.314   3
   5  -4  -1 4982.93 702.227   5
   5  -4  -1 4294.54 365.409   4
  -5   4   1 3373.17 583.742   1
   5  -4  -1 3813.20 645.864   1
  -5   4   0 2298.71 463.996   3
   5  -4   0 2124.54 459.340   5
   5  -4   0 2379.74 266.984   4
   5  -4   0 1802.80 430.103   1
  -5   4   0 1507.31 368.276   1
  -5   4  -1 2127.07 438.690   3
   5  -4   1 2009.48 438.962   5
   5  -4   1 1784.71 245.313   4
   5  -4   1 1813.06 429.101   1
  -5   4  -1 1827.29 452.719   1
   5  -4   2 980.458 287.802   5
  -5   4  -2 1260.42 334.680   3
   5  -4   2 1229.11 339.044   3
   5  -4   2 898.616 238.237   4
   5  -4   2 909.644 276.497   1
  -5   4  -2 1436.75 375.167   1
  -5   4  -3 4185.93 599.774   3
   5  -4   3 4168.16 601.925   5
   5  -4   3 3667.87 455.325   4
   5  -4   3 4659.92 615.067   3
  -5   4  -3 4553.09 717.805   1
  -5   4  -4 491.486 205.436   3
   5  -4   4 248.185 116.895   4
   5  -4   4 603.007 224.545   3
  -5   4  -4 683.424 332.478   1
   5  -4   5 5651.60 675.589   3
   5  -4   5 5382.95 619.006   4
  -5   4  -5 7070.89 894.708   1
   5  -4   6 3971.06 574.397   3
   5  -4   6 3502.94 522.685   4
  -5   4  -6 4565.38 758.441   1
   5  -4   7 165.478 125.201   4
   5  -4   7 105.182 84.1454   3
   5  -4   8 270.768 174.257   4
   5  -4   8 143.143 102.543   3
   5  -4   9 117.143 68.1368   3
   5  -4   9 448.703 218.898   4
   5  -4  10 1244.43 320.871   3
   5  -4  10 957.321 336.256   4
  -5   4 -10 1177.59 413.029   1
   5  -4  11 3418.80 547.435   3
   5  -4  11 3699.10 690.749   4
  -5   4 -11 2709.31 567.787   1
   5  -4  12 2243.83 443.819   3
   5  -4  12 2080.68 530.771   4
  -5   4 -12 1911.06 457.464   1
   5  -4  13 829.901 285.911   3
   5  -4  13 598.831 292.358   4
  -5   4 -13 782.103 329.645   1
   5  -4  14-165.975 187.101   4
   5  -4  15-68.0415 164.862   4
   5  -4  16 797.677 402.143   4
  -5   3  17 231.918 243.661   4
  -5   3  16 881.614 406.193   4
  -5   3  15-47.0164 121.835   4
  -5   3  14 81.9224 166.877   4
  -5   3  13 841.489 341.041   4
  -5   3  13 468.880 218.128   1
  -5   3  12-160.544 150.662   4
  -5   3  12-243.500 185.396   1
  -5   3  11 292.611 218.230   4
   5  -3 -11 271.486 162.561   1
  -5   3  11 437.863 192.673   2
   5  -3 -10 1734.14 444.334   4
  -5   3  10 1601.64 383.398   2
  -5   3  10 2568.05 497.743   4
  -5   3  10 3125.96 574.874   1
   5  -3 -10 1848.70 412.770   1
   5  -3  -9 194.121 166.793   4
  -5   3   9 432.912 209.326   4
   5  -3  -9 245.563 148.394   1
  -5   3   9 649.660 295.529   1
   5  -3  -8 236.350 87.2502   4
  -5   3   8 445.472 184.303   4
   5  -3  -8 560.356 226.561   1
  -5   3   8 475.483 202.433   1
  -5   3   7 5665.48 578.449   4
  -5   3   7 4364.96 652.603   1
   5  -3  -7 5221.42 690.208   1
   5  -3  -6 4550.17 546.552   4
  -5   3   6 4805.85 510.575   4
   5  -3  -6 5118.22 693.430   1
  -5   3   6 3426.76 532.856   1
   5  -3  -5 11923.4 817.041   4
  -5   3   5 11916.5 769.156   4
  -5   3   5 10950.1 986.481   1
   5  -3  -5 12869.0 1085.98   1
  -5   3   4 2114.45 496.634   3
   5  -3  -4 2251.48 326.652   4
  -5   3   4 1386.51 109.739   1
   5  -3  -4 2424.42 477.202   1
   5  -3  -3 99.1851 78.3060   4
   5  -3  -3 75.6556 102.772   5
  -5   3   3 27.6548 56.8870   3
   5  -3  -3 202.553 192.741   1
  -5   3   2 887.765 284.003   3
   5  -3  -2 703.500 279.952   5
   5  -3  -2 592.986 135.317   4
   5  -3  -2 741.773 272.985   1
  -5   3   1 52.3630 71.1673   3
   5  -3  -1 56.1472 28.7130   4
   5  -3  -1 96.5326 111.103   5
   5  -3  -1 184.309 161.290   1
  -5   3   0 2469.19 471.632   3
   5  -3   0 2404.12 452.039   5
   5  -3   0 1797.49 154.697   4
   5  -3   0 2829.37 501.258   3
   5  -3   0 2348.39 478.215   1
  -5   3  -1 17191.9 1192.67   3
   5  -3   1 14963.0 525.542   4
   5  -3   1 16740.8 1175.76   5
   5  -3   1 17025.0 498.909   4
   5  -3   1 18783.4 1224.47   3
  -5   3  -1 14921.8 1190.63   1
   5  -3   1 17942.5 1315.40   1
   5  -3   2 2919.71 485.531   3
  -5   3  -2 2928.14 496.422   3
   5  -3   2 2589.26 446.421   5
   5  -3   2 2502.90 232.359   4
  -5   3  -2 1519.74 204.358   1
   5  -3   2 2995.12 533.732   1
   5  -3   3 534.378 137.428   4
   5  -3   3 472.927 184.551   5
   5  -3   3 763.713 268.184   3
  -5   3  -3 653.919 252.623   3
   5  -3   3 817.624 293.872   1
  -5   3  -4 430.413 197.061   3
   5  -3   4 430.987 156.677   4
   5  -3   4 385.229 192.538   3
  -5   3  -4-281.347 347.325   1
   5  -3   4 470.226 236.573   1
   5  -3   5 111.177 107.674   4
   5  -3   5 44.3011 99.3857   3
   5  -3   5 118.667 152.231   1
   5  -3   6 710.690 226.770   3
   5  -3   6 547.494 211.356   4
  -5   3  -6-129.890 305.074   1
   5  -3   6 650.617 244.964   1
   5  -3   7 746.782 232.577   3
   5  -3   7 854.466 265.690   4
   5  -3   7 775.033 281.272   1
  -5   3  -7 472.163 118.052   1
   5  -3   8 1287.52 335.768   3
   5  -3   8 1170.95 310.639   4
   5  -3   8 1227.13 348.110   1
  -5   3  -8 1100.06 323.133   1
   5  -3   9 229.749 119.557   3
   5  -3   9 538.979 221.943   4
   5  -3   9 232.137 132.548   1
  -5   3  -9 664.224 285.417   1
   5  -3  10 2500.62 479.987   3
   5  -3  10 2573.16 502.090   4
  -5   3 -10 2431.36 503.346   1
   5  -3  10 2316.88 452.562   1
   5  -3  11 3915.68 619.271   3
  -5   3 -11 3406.70 590.307   2
   5  -3  11 3586.22 632.210   4
   5  -3  11 3650.23 569.737   1
  -5   3 -11 4481.76 701.826   1
   5  -3  12 2026.67 439.740   3
   5  -3  12 1957.45 458.283   4
  -5   3 -12 3362.83 580.846   1
   5  -3  13-89.2751 170.481   4
   5  -3  13 79.5890 102.914   3
  -5   3 -13-77.9792 189.875   1
   5  -3  14 3257.34 573.383   3
   5  -3  14 3705.73 725.815   4
   5  -3  15 7.09023 117.430   4
   5  -3  15-0.31354 81.4772   3
   5  -3  16-58.2107 128.405   4
  -5   2  17-136.624 232.867   4
  -5   2  16 28.7137 105.881   4
  -5   2  15 270.119 249.341   4
  -5   2  14-10.0148 82.9124   4
  -5   2  13 204.265 178.164   4
  -5   2  13 483.719 239.663   1
  -5   2  12 339.895 235.571   4
  -5   2  12 805.577 328.056   1
  -5   2  11 350.573 183.820   4
  -5   2  11 431.119 189.075   2
  -5   2  11 550.900 261.741   1
   5  -2 -10-26.4142 113.070   4
  -5   2  10 158.837 165.126   4
  -5   2  10 26.0349 73.0024   2
   5  -2  -9 378.634 236.694   4
  -5   2   9 54.4694 63.4560   4
  -5   2   9 235.989 118.326   2
  -5   2   8 7746.19 789.613   2
  -5   2   8 8365.38 759.088   4
   5  -2  -8 8022.58 829.746   1
  -5   2   8 7920.00 797.921   1
  -5   2   7 11957.2 1010.33   2
  -5   2   7 13987.0 926.667   4
   5  -2  -7 13321.4 1058.35   1
  -5   2   7 12391.0 1021.64   1
   5  -2  -6 3250.30 460.680   4
  -5   2   6 4084.62 468.256   4
  -5   2   6 4125.91 564.687   1
   5  -2  -6 4044.64 576.053   1
   5  -2  -5 181.683 141.924   4
  -5   2   5 441.903 139.375   4
   5  -2  -5 393.251 248.543   5
  -5   2   5 218.090 158.888   3
  -5   2   5 910.730 368.988   1
   5  -2  -5 392.700 168.635   1
  -5   2   4 3261.91 562.491   3
   5  -2  -4 3686.51 584.242   5
   5  -2  -4 2181.68 336.996   4
  -5   2   4 2876.93 313.694   4
  -5   2   4 4359.50 641.255   1
   5  -2  -4 3385.56 532.945   1
  -5   2   3 875.374 304.155   3
   5  -2  -3 987.392 301.363   5
  -5   2   3 1717.03 431.356   1
   5  -2  -3 1248.58 337.875   1
  -5   2   2 6533.71 765.191   3
   5  -2  -2 6095.09 703.813   5
  -5   2   2 7339.50 809.369   1
   5  -2  -2 6027.94 735.268   1
  -5   2   1 14920.1 1135.66   3
   5  -2  -1 14456.7 1071.05   5
   5  -2  -1 14783.2 1116.89   3
   5  -2  -1 14265.2 1112.64   1
   5  -2   0 3662.58 530.852   3
   5  -2   0 2887.72 472.941   5
  -5   2   0 3214.93 528.537   3
   5  -2   0 2987.29 509.823   1
  -5   2  -1 6.55901 89.1194   3
   5  -2   1-37.2693 118.630   5
   5  -2   1-10.8738 72.2424   3
   5  -2   1-49.3281 123.809   1
  -5   2  -2 103.960 142.064   3
   5  -2   2 76.0654 99.2802   3
   5  -2   2-13.4166 130.136   1
  -5   2  -2 249.725 209.412   1
   5  -2   3 5892.65 681.342   3
  -5   2  -3 5569.13 696.322   3
   5  -2   3 6255.85 337.344   4
  -5   2  -3 6397.56 759.769   1
   5  -2   3 6050.17 733.793   1
   5  -2   4 6822.39 733.646   3
  -5   2  -4 7209.86 797.971   5
   5  -2   4 6720.22 444.406   4
  -5   2  -4 7168.74 776.349   3
  -5   2  -4 7640.07 836.189   1
   5  -2   4 6909.56 785.245   1
   5  -2   5 2771.49 506.177   3
  -5   2  -5 3398.36 555.425   5
   5  -2   5 2835.85 333.889   4
  -5   2  -5 4029.60 624.765   1
   5  -2   5 3086.16 533.324   1
   5  -2   6-43.4613 124.328   3
   5  -2   6 96.2745 82.4953   4
  -5   2  -6 183.969 144.789   5
   5  -2   6 121.970 113.814   1
   5  -2   7 61.9261 91.2859   3
   5  -2   7 43.0181 46.6798   4
  -5   2  -7 197.426 146.100   5
   5  -2   7 100.779 76.3537   1
   5  -2   8-41.4402 127.325   4
   5  -2   8-78.5588 115.014   3
  -5   2  -8-7.43582 51.6795   5
   5  -2   8-92.0341 114.137   1
  -5   2  -8 13.5864 94.5476   2
  -5   2  -9 5155.44 703.865   5
   5  -2   9 4774.53 663.848   3
  -5   2  -9 3832.65 611.840   2
   5  -2   9 4720.05 614.199   4
   5  -2   9 4350.73 627.024   1
  -5   2  -9 3569.19 516.206   1
   5  -2  10 2346.73 468.623   3
  -5   2 -10 1949.08 437.111   2
   5  -2  10 2239.39 453.392   4
   5  -2  10 2231.20 458.143   1
  -5   2 -10 1787.15 354.500   1
   5  -2  11 4370.63 669.427   3
  -5   2 -11 3122.33 531.424   2
   5  -2  11 4207.29 649.528   4
  -5   2 -11 4046.03 578.839   1
   5  -2  12-48.3598 131.431   4
   5  -2  12-7.21354 129.978   3
  -5   2 -12 159.417 140.181   2
  -5   2 -12 389.076 216.616   1
   5  -2  13-229.699 243.912   4
   5  -2  13-34.6764 67.7909   3
   5  -2  14-40.5031 129.772   3
  -5   2 -14 958.288 319.336   1
   5  -2  15 119.067 170.741   4
   5  -2  15 40.4793 87.1032   3
   5  -2  16 128.529 148.025   3
   5  -2  17 349.191 263.715   4
  -5   1  17 83.6721 171.353   4
  -5   1  16-193.457 239.468   4
  -5   1  15-162.399 215.673   4
  -5   1  14-127.308 189.213   4
  -5   1  13-22.7260 134.029   4
  -5   1  13 239.503 169.670   1
  -5   1  12 1092.92 276.997   1
  -5   1  11 733.013 341.465   4
  -5   1  11 109.963 204.600   1
  -5   1  11 739.697 231.368   2
  -5   1  10 100.580 72.2034   4
  -5   1  10 221.245 135.718   2
  -5   1   9 2641.22 449.536   2
   5  -1  -9 3360.81 562.781   5
  -5   1   9 2107.10 457.621   4
  -5   1   9 3464.23 509.583   1
  -5   1   8 1316.27 318.836   2
  -5   1   8 602.646 169.070   4
   5  -1  -8 1614.32 405.376   5
  -5   1   8 2184.74 439.114   1
  -5   1   7 290.502 125.464   4
   5  -1  -7 1106.61 321.488   5
  -5   1   7 1300.91 344.523   1
  -5   1   7 972.319 271.638   2
   5  -1  -6 373.839 201.181   5
  -5   1   6 57.5875 128.572   4
  -5   1   6 340.089 193.760   3
  -5   1   6 386.681 216.012   1
  -5   1   6 167.028 93.6385   2
  -5   1   5 5063.89 716.642   3
   5  -1  -5 5743.68 676.437   5
  -5   1   5 4845.38 609.458   2
   5  -1  -5 3698.81 593.380   1
  -5   1   5 5696.08 659.076   1
   5  -1  -4 12.8452 88.4396   5
  -5   1   4 35.0592 64.7396   3
  -5   1   4 72.1072 53.5512   4
   5  -1  -4-14.8713 115.893   1
  -5   1   4-30.7010 92.7981   2
  -5   1   4 76.0208 106.038   1
  -5   1   3 1259.59 339.361   3
   5  -1  -3 1160.23 302.471   5
  -5   1   3 1260.02 162.472   4
   5  -1  -3 1413.14 337.316   1
  -5   1   3 1264.05 318.949   2
  -5   1   3 1060.92 269.512   1
  -5   1   2 4716.53 617.702   3
  -5   1   2 3935.38 585.711   2
   5  -1  -2 3866.04 533.179   5
  -5   1   2 2914.52 203.279   4
   5  -1  -2 3905.90 570.999   1
  -5   1   2 4148.53 555.948   1
  -5   1   1 7529.58 810.139   3
  -5   1   1 7646.77 802.790   2
   5  -1  -1 6829.37 699.721   5
   5  -1  -1 6792.37 752.603   1
  -5   1   0 148.130 96.9840   3
   5  -1   0-9.07658 115.507   5
   5  -1   0 56.8215 95.1660   1
  -5   1   0 235.412 163.889   2
  -5   1  -1 23612.2 1380.42   3
  -5   1  -1 22895.2 1373.85   2
   5  -1   1 23991.0 1389.48   1
  -5   1  -2 30936.3 1590.40   2
  -5   1  -2 29582.3 1527.40   3
   5  -1   2 30850.7 1591.54   1
   5  -1   3 7375.06 833.098   3
  -5   1  -3 7192.74 776.786   2
  -5   1  -3 7499.20 784.879   3
   5  -1   3 7463.63 775.915   1
  -5   1  -3 6874.69 744.694   1
   5  -1   4 1544.05 399.264   3
  -5   1  -4 2222.29 420.962   2
  -5   1  -4 2377.09 462.465   5
   5  -1   4 1740.52 209.576   4
   5  -1   4 2078.29 409.568   1
  -5   1  -4 2021.24 387.794   1
   5  -1   5 11580.6 994.314   3
  -5   1  -5 9637.70 912.974   2
  -5   1  -5 11060.2 985.013   5
   5  -1   5 8947.04 551.770   4
   5  -1   5 10381.6 939.760   1
  -5   1  -5 9304.14 898.330   1
   5  -1   6 1420.45 400.677   3
  -5   1  -6 1793.63 400.870   5
   5  -1   6 1380.96 245.634   4
  -5   1  -6 1504.83 346.889   2
  -5   1  -6 1796.95 382.564   1
   5  -1   7 4293.64 686.303   3
  -5   1  -7 5242.03 694.700   5
  -5   1  -7 4000.05 533.930   4
  -5   1  -7 4358.29 607.917   2
   5  -1   7 4886.69 524.800   4
   5  -1   7 3021.85 592.743   1
  -5   1  -7 4801.81 620.890   1
   5  -1   8 11343.2 1017.40   3
   5  -1   8 10699.9 852.860   4
  -5   1  -8 10494.5 1000.51   5
  -5   1  -8 9026.21 846.308   4
  -5   1  -8 9075.15 878.194   2
  -5   1  -8 10662.1 919.116   1
   5  -1   9 4165.08 636.778   3
  -5   1  -9 4119.36 628.547   5
  -5   1  -9 3515.89 569.936   4
   5  -1   9 4463.97 590.257   4
  -5   1  -9 3524.55 543.112   2
  -5   1  -9 4487.86 631.958   1
  -5   1 -10-183.468 163.710   4
   5  -1  10 43.0819 84.7583   4
   5  -1  10 289.438 229.244   3
  -5   1 -10 349.349 195.986   1
  -5   1 -10 106.502 57.7835   2
  -5   1 -11 951.801 317.737   4
   5  -1  11 1488.50 392.038   4
   5  -1  11 1191.11 355.361   3
  -5   1 -11 547.758 187.594   1
  -5   1 -11 1185.03 337.005   2
   5  -1  12 148.085 167.375   4
   5  -1  12 111.072 120.990   3
  -5   1 -12 133.751 93.8890   2
   5  -1  13 233.789 204.737   4
   5  -1  13 67.9921 87.5488   3
  -5   1 -13 45.0158 70.0564   2
   5  -1  14-11.6089 107.634   3
   5  -1  14 120.860 203.790   4
  -5   1 -14 96.8764 125.928   1
   5  -1  15 178.321 170.678   3
   5  -1  15 530.838 269.542   4
   5  -1  16 99.0286 89.1215   3
   5  -1  16 155.882 222.391   4
   5  -1  17-17.7657 116.895   3
   5  -1  17 32.2339 124.367   4
   5  -1  18 625.464 308.055   3
   5  -1  18 701.578 385.089   4
  -5   0  16 29.4618 250.403   4
  -5   0  14 1019.03 443.029   4
  -5   0  13 1769.46 511.956   4
   5   0 -13 1683.39 395.987   5
   5   0 -12 451.928 218.245   5
  -5   0  12 519.208 276.229   4
  -5   0  12-270.532 252.622   1
  -5   0  11-75.0938 172.583   4
   5   0 -11 33.1709 112.825   5
  -5   0  11 60.8580 85.7892   1
  -5   0  11-103.050 128.518   2
  -5   0  10-25.0861 80.0806   4
   5   0 -10 68.6164 88.4548   5
  -5   0  10 33.2912 64.9466   1
  -5   0  10-17.9053 70.2304   2
  -5   0   9 3273.80 486.002   2
   5   0  -9 3927.17 570.990   5
  -5   0   9 3412.62 569.717   4
  -5   0   9 3639.42 524.211   1
  -5   0   8 81.9261 107.153   4
   5   0  -8 52.8111 82.8498   5
  -5   0   8-84.5893 150.391   1
  -5   0   8 8.48005 72.0121   2
  -5   0   7 230.207 137.689   4
   5   0  -7 138.932 90.0563   5
  -5   0   7 238.139 162.701   3
  -5   0   7 283.415 168.176   2
  -5   0   7-13.8986 131.901   1
  -5   0   6-70.8573 66.7423   3
  -5   0   6-25.8973 123.126   4
   5   0  -6 50.6979 88.9850   5
  -5   0   6-44.1369 140.955   1
  -5   0   6 158.322 118.864   2
  -5   0   5 188.942 121.796   3
  -5   0   5 13.8644 87.6281   4
   5   0  -5 102.276 75.7965   5
  -5   0   5 66.1265 49.5627   2
  -5   0   4 587.083 232.209   3
  -5   0   4 391.735 129.232   4
   5   0  -4 368.305 142.123   5
  -5   0   4 244.437 79.0950   1
  -5   0   4 637.425 218.662   2
  -5   0   3 517.286 142.299   4
  -5   0   3 407.372 210.294   3
   5   0  -3 466.095 244.687   3
   5   0  -3 391.281 137.788   5
  -5   0   3 49.9890 205.531   1
  -5   0   3 472.827 207.632   2
  -5   0   2 486.044 117.045   4
  -5   0   2 721.348 243.782   3
   5   0  -2 595.582 246.603   3
  -5   0   2 475.239 124.034   1
  -5   0   2 782.375 251.329   2
  -5   0   1 2593.08 463.755   2
  -5   0   1 2612.20 463.582   3
  -5   0   1 2095.43 181.757   4
  -5   0   0 4906.70 629.112   2
  -5   0   0 4958.08 659.399   3
  -5   0   0 5315.08 639.153   5
  -5   0  -1 2205.13 429.276   2
  -5   0  -1 2885.86 489.859   3
  -5   0  -2 7580.84 785.155   2
  -5   0  -2 7965.73 822.912   3
  -5   0  -3 9802.74 887.995   2
  -5   0  -3 7553.74 381.886   4
  -5   0  -4 3443.78 537.920   2
  -5   0  -4 2777.69 280.369   4
  -5   0  -4 3330.00 530.737   1
  -5   0  -5 76.4198 57.3140   4
   5   0   5-18.7409 125.523   3
  -5   0  -5-66.4366 145.608   5
   5   0   5 117.037 62.8735   4
  -5   0  -5-254.712 236.185   1
  -5   0  -5 158.968 129.675   2
  -5   0  -6 2605.66 470.017   2
   5   0   6 2908.01 518.542   3
  -5   0  -6 2811.60 503.203   5
  -5   0  -6 1804.44 329.595   4
   5   0   6 2104.77 303.835   4
  -5   0  -6 2449.10 435.950   1
  -5   0  -7 472.774 185.149   4
   5   0   7 664.394 171.909   4
   5   0   7 868.769 286.013   3
  -5   0  -7 684.885 195.974   1
  -5   0  -7 792.219 256.219   2
   5   0   8 4734.76 689.236   3
  -5   0  -8 4733.39 640.344   2
  -5   0  -8 3852.26 571.834   4
   5   0   8 4590.26 529.963   4
  -5   0  -8 4261.93 564.578   1
   5   0   9 151.771 168.480   3
  -5   0  -9-37.2841 99.5337   4
   5   0   9 17.7707 100.348   4
  -5   0  -9 86.5089 62.8102   2
  -5   0  -9-100.070 139.814   1
   5   0  10 4754.21 735.559   3
  -5   0 -10 5366.03 733.083   4
   5   0  10 5969.60 698.787   4
  -5   0 -10 5041.17 674.113   2
  -5   0 -10 5662.51 676.688   1
   5   0  11 5750.51 773.525   3
  -5   0 -11 5104.44 757.372   4
   5   0  11 6283.66 751.441   4
  -5   0 -11 5038.97 675.743   2
  -5   0 -11 6255.56 700.126   1
   5   0  12-88.7343 163.525   4
   5   0  12-52.8201 97.2439   3
  -5   0 -12 154.988 139.944   1
  -5   0 -12-83.3938 169.171   2
   5   0  13 1397.98 404.799   3
   5   0  13 1462.98 394.906   4
  -5   0 -13 1806.61 389.728   1
  -5   0 -13 1362.69 325.026   2
   5   0  14 1839.84 501.039   3
   5   0  14 1904.33 493.213   4
  -5   0 -14 620.404 183.789   1
   5   0  15 54.9135 101.952   3
   5   0  15-136.496 159.698   4
   5   0  16 845.485 356.330   4
   5   0  17 1204.42 410.607   3
   5   0  17 1196.87 445.674   4
   5   0  18 1357.29 469.025   3
   5   0  18 1476.05 523.417   4
   5   0  19 582.070 315.605   3
  -5  -1  16 281.416 287.035   4
  -5  -1  15 158.608 208.117   4
  -5  -1  14 302.691 235.761   4
  -5  -1  13 154.085 166.416   4
  -5  -1  12 104.306 177.997   4
   5   1 -12 109.869 96.8296   5
  -5  -1  12 207.203 153.131   1
  -5  -1  11 2258.19 548.902   4
   5   1 -11 2150.83 387.239   5
  -5  -1  11 1822.46 367.580   2
  -5  -1  11 1981.10 374.886   1
  -5  -1  10 1748.91 476.090   4
   5   1 -10 1471.72 298.864   5
  -5  -1  10 1541.16 342.632   1
  -5  -1  10 1324.11 319.691   2
  -5  -1   9 198.690 181.488   4
   5   1  -9 25.5562 88.9532   5
  -5  -1   9-57.9798 120.535   1
  -5  -1   9-0.11712 90.8100   2
  -5  -1   8 9.59819 67.7246   3
   5   1  -8 19.9782 50.8612   5
  -5  -1   8 73.0307 146.987   4
  -5  -1   8-153.795 181.538   1
  -5  -1   8 6.64223 74.1697   2
  -5  -1   7 731.893 258.140   3
  -5  -1   7 692.931 236.380   4
   5   1  -7 712.791 217.739   5
  -5  -1   7 655.135 211.610   1
  -5  -1   7 497.625 171.591   2
  -5  -1   6 5087.89 674.341   3
  -5  -1   6 5308.43 647.705   4
  -5  -1   6 4909.95 607.568   2
  -5  -1   6 5005.43 636.865   1
  -5  -1   5 22426.7 1397.50   3
  -5  -1   5 20836.3 1284.75   2
  -5  -1   5 21193.2 1221.58   4
  -5  -1   5 20880.7 1294.75   1
  -5  -1   4 25461.4 1461.00   3
  -5  -1   4 22660.9 1193.46   4
  -5  -1   4 24006.9 1380.62   2
   5   1  -4 23941.5 1432.33   3
  -5  -1   4 23416.6 1353.28   1
  -5  -1   3 266.397 125.768   4
  -5  -1   3 352.041 193.378   3
   5   1  -3 605.426 235.632   3
  -5  -1   3 382.418 189.286   1
  -5  -1   3 610.679 243.223   2
   5   1  -2 2880.54 487.562   3
  -5  -1   2 2613.36 472.824   2
  -5  -1   2 3289.94 523.596   3
  -5  -1   2 2601.11 365.412   4
  -5  -1   2 2916.87 492.313   1
  -5  -1   1 52.1955 104.197   5
  -5  -1   1 120.780 124.504   3
   5   1  -1 19.1054 71.3794   3
  -5  -1   1 54.3846 117.346   1
  -5  -1   1 49.7755 105.414   2
   5   1   0 1310.83 360.114   3
  -5  -1   0 1709.96 398.773   3
  -5  -1   0 1651.90 354.336   5
  -5  -1   0 1874.00 403.471   2
  -5  -1  -1 37.8389 80.1218   3
  -5  -1  -1 68.2539 64.9542   5
  -5  -1  -1 123.082 69.8998   4
  -5  -1  -1 99.1189 112.838   2
  -5  -1  -2-73.2902 127.695   5
  -5  -1  -2-188.779 104.362   4
  -5  -1  -2-16.7953 93.9292   2
  -5  -1  -3 8400.26 842.427   2
  -5  -1  -4 6371.83 733.789   2
  -5  -1  -4 5825.44 454.287   4
  -5  -1  -4 6264.57 714.518   1
  -5  -1  -5 2207.34 437.917   2
   5   1   5 2464.64 474.994   3
  -5  -1  -5 2156.42 299.234   4
  -5  -1  -5 2478.36 452.762   1
  -5  -1  -6 10962.8 976.627   2
   5   1   6 12289.7 1059.19   3
  -5  -1  -6 10164.6 753.367   4
   5   1   6 10657.0 718.358   4
  -5  -1  -6 11340.3 981.109   1
   5   1   7-0.67161 119.580   3
  -5  -1  -7-21.6885 87.1040   4
   5   1   7-66.4809 108.786   4
  -5  -1  -7 118.123 154.203   2
  -5  -1  -7 95.8340 123.907   1
  -5  -1  -8 3608.31 573.432   2
   5   1   8 3886.14 623.536   3
  -5  -1  -8 3464.13 518.624   4
   5   1   8 3328.66 467.378   4
  -5  -1  -8 3879.40 599.672   1
  -5  -1  -9 871.784 277.144   4
   5   1   9 826.094 307.285   3
   5   1   9 790.641 241.991   4
  -5  -1  -9 1259.02 324.098   1
  -5  -1  -9 669.643 222.240   2
  -5  -1 -10 1755.96 405.139   2
  -5  -1 -10 1983.82 466.184   4
   5   1  10 1983.14 410.579   4
  -5  -1 -10 1757.01 379.138   1
  -5  -1 -11 5811.51 819.276   4
   5   1  11 6650.84 815.347   4
  -5  -1 -11 5128.90 687.660   2
  -5  -1 -11 5682.48 679.001   1
   5   1  12 2529.71 523.044   4
  -5  -1 -12 2181.92 445.247   2
  -5  -1 -12 2091.26 412.489   1
   5   1  13 3601.92 646.045   4
  -5  -1 -13 2847.29 510.071   2
  -5  -1 -13 2203.06 436.806   1
   5   1  14 64.0487 154.391   4
  -5  -1 -14 230.605 149.295   1
   5   1  15 90.3644 130.885   4
   5   1  16 952.120 381.588   4
   5   1  17 793.982 376.342   4
   5   1  18 57.2014 119.994   4
  -5  -2  15 46.8091 94.1997   4
  -5  -2  14 820.153 429.084   4
  -5  -2  13 2889.84 700.572   4
  -5  -2  12 989.637 426.473   4
  -5  -2  12 646.297 205.988   1
  -5  -2  11 385.212 263.237   4
  -5  -2  11-4.50967 136.590   1
  -5  -2  10 1462.32 423.682   4
  -5  -2  10 1078.22 310.916   2
  -5  -2  10 1363.18 357.227   1
  -5  -2   9 1051.21 327.579   3
  -5  -2   9 941.536 337.008   4
  -5  -2   9 1067.26 302.276   1
  -5  -2   9 942.434 291.868   2
  -5  -2   8-9.57350 186.587   4
  -5  -2   8 232.401 170.631   3
  -5  -2   8 197.027 133.630   1
  -5  -2   8 120.511 136.185   2
  -5  -2   7 14818.2 1174.45   3
  -5  -2   7 15430.2 1283.19   4
  -5  -2   7 13636.7 1097.35   2
  -5  -2   7 14568.3 1127.71   1
  -5  -2   6 1512.67 338.914   4
  -5  -2   6 1693.67 387.349   3
  -5  -2   6 1398.62 337.715   1
  -5  -2   6 1284.77 333.135   2
  -5  -2   5 8108.90 828.456   3
  -5  -2   5 7835.57 793.358   4
  -5  -2   5 7510.06 799.165   2
  -5  -2   5 7732.15 801.078   1
  -5  -2   4 8585.22 840.607   3
   5   2  -4 7548.19 837.699   2
  -5  -2   4 8645.92 800.910   4
   5   2  -4 8788.29 831.211   3
  -5  -2   4 7441.82 788.147   1
  -5  -2   4 8366.98 844.969   2
   5   2  -3 2426.22 438.760   3
  -5  -2   3 2193.47 430.842   3
   5   2  -3 2441.59 480.850   2
  -5  -2   3 2129.11 373.183   4
  -5  -2   3 2478.06 448.474   1
  -5  -2   3 2522.31 458.044   2
   5   2  -2 13488.9 1013.32   3
  -5  -2   2 13078.6 1010.61   3
   5   2  -2 12114.3 1023.98   2
  -5  -2   2 13252.1 959.830   5
  -5  -2   2 12622.1 1042.83   1
  -5  -2   2 13182.4 1069.57   2
  -5  -2   1 1224.51 311.589   3
  -5  -2   1 1090.03 290.492   5
   5   2  -1 1286.23 314.835   3
  -5  -2   1 1170.45 331.496   1
   5   2  -1 1112.23 318.273   2
  -5  -2   1 1264.09 330.445   2
   5   2   0 101.071 112.972   3
  -5  -2   0 153.716 110.367   3
  -5  -2   0 18.4435 57.9191   5
   5   2   0 93.2069 128.927   2
  -5  -2   0-54.9687 142.017   2
  -5  -2  -1 3856.61 434.774   4
   5   2   1 4980.45 661.690   3
  -5  -2  -1 4994.55 619.403   5
  -5  -2  -1 5025.96 671.003   2
   5   2   2 1570.64 390.873   3
  -5  -2  -2 1771.65 416.380   2
  -5  -2  -2 1541.16 280.578   4
   5   2   3 11421.5 999.971   3
  -5  -2  -3 10434.1 970.703   2
  -5  -2  -3 10861.5 723.090   4
  -5  -2  -4 30660.1 1666.95   2
   5   2   4 33124.5 1717.12   3
   5   2   4 30485.4 1548.07   2
  -5  -2  -4 30767.0 1236.77   4
  -5  -2  -4 31954.0 1698.64   1
  -5  -2  -5 15747.9 1194.81   2
   5   2   5 17319.5 1245.69   3
   5   2   5 15668.9 1104.91   2
  -5  -2  -5 15279.9 914.606   4
  -5  -2  -5 16928.4 1200.00   1
   5   2   6 8188.00 797.789   2
   5   2   6 8026.14 867.641   3
  -5  -2  -6 7813.76 845.262   2
  -5  -2  -6 7899.07 713.356   4
  -5  -2  -6 8312.47 889.963   1
   5   2   7 8818.40 837.829   2
   5   2   7 9198.26 982.191   3
  -5  -2  -7 8916.17 785.183   4
   5   2   7 9064.95 748.286   4
  -5  -2  -7 9946.26 947.714   1
  -5  -2  -7 8892.55 918.975   2
   5   2   8 5109.70 733.615   3
  -5  -2  -8 4907.24 623.956   4
   5   2   8 5074.21 624.082   4
  -5  -2  -8 4902.42 675.842   2
  -5  -2  -8 5284.52 700.523   1
  -5  -2  -9 1148.36 342.934   4
   5   2   9 913.772 282.590   4
  -5  -2  -9 1220.03 326.057   1
  -5  -2  -9 1183.10 324.210   2
  -5  -2 -10 15.6154 68.5560   4
   5   2  10-116.986 115.843   4
  -5  -2 -10 23.3361 84.3640   1
  -5  -2 -10 23.6512 122.988   2
  -5  -2 -11 1897.73 469.720   4
   5   2  11 1866.70 421.263   4
  -5  -2 -11 1628.35 415.681   2
  -5  -2 -11 1984.12 413.392   1
   5   2  12 8587.99 961.771   4
  -5  -2 -12 6260.55 825.271   2
  -5  -2 -12 8718.60 891.388   1
   5   2  13 1181.32 374.642   4
  -5  -2 -13 1183.73 345.239   1
  -5  -2 -13 1340.83 394.412   2
   5   2  14 114.660 161.111   4
  -5  -2 -14-19.1676 103.954   1
   5   2  15 719.004 350.108   4
  -5  -2 -15 426.340 204.390   1
   5   2  16 18.6980 76.4353   4
   5   2  17-211.436 279.986   4
   5   2  18 193.668 180.442   4
  -5  -3  14 180.315 202.185   4
  -5  -3  13 580.574 371.116   4
  -5  -3  12-39.5601 164.884   4
  -5  -3  11 117.231 139.516   4
  -5  -3  11 201.902 146.507   1
  -5  -3  10-170.989 186.832   4
  -5  -3  10 73.2882 118.477   1
  -5  -3   9-140.126 257.322   4
  -5  -3   9 488.839 212.367   3
  -5  -3   9 458.778 189.625   2
  -5  -3   9 524.407 216.007   1
  -5  -3   8-90.6385 180.372   4
  -5  -3   8-4.20937 72.7027   3
  -5  -3   8 59.9398 72.4016   2
  -5  -3   8 94.6132 98.9307   1
  -5  -3   7 12917.1 1059.92   3
   5   3  -7 12239.7 1092.73   2
  -5  -3   7 13993.8 1282.09   4
  -5  -3   7 13612.0 1126.86   1
  -5  -3   7 11975.8 1086.88   2
  -5  -3   6-229.773 227.365   4
  -5  -3   6 82.6800 100.573   3
  -5  -3   6-164.200 155.833   1
   5   3  -6-12.4274 91.1743   2
  -5  -3   6 232.607 198.501   2
  -5  -3   5 3944.20 569.080   3
  -5  -3   5 3974.73 618.060   4
   5   3  -5 3729.35 612.135   2
  -5  -3   5 4072.72 663.198   1
  -5  -3   5 4423.48 657.233   2
  -5  -3   4 8368.76 817.595   3
  -5  -3   4 8693.45 879.235   4
   5   3  -4 7840.98 832.653   2
   5   3  -4 8749.84 810.192   3
  -5  -3   4 8042.06 924.480   1
  -5  -3   4 8964.68 927.780   2
   5   3  -3 1850.60 376.545   3
  -5  -3   3 1539.61 351.424   3
  -5  -3   3 1658.42 333.581   5
  -5  -3   3 1766.70 416.892   2
   5   3  -3 1332.42 346.472   2
   5   3  -2 1695.29 371.046   3
  -5  -3   2 1860.13 383.989   3
  -5  -3   2 1842.72 355.702   5
  -5  -3   2 1834.15 436.571   2
   5   3  -2 1413.07 391.185   2
   5   3  -1 5173.35 688.427   2
  -5  -3   1 5277.88 621.097   5
   5   3  -1 5744.91 664.442   3
  -5  -3   1 6285.54 789.062   2
   5   3   0 1868.01 414.481   2
   5   3   0 1705.17 382.859   3
  -5  -3   0 1839.01 371.659   5
  -5  -3   0 2629.84 512.006   2
   5   3   1 1480.00 352.579   3
  -5  -3  -1 1860.77 445.181   2
   5   3   1 1210.22 335.134   2
   5   3   2 7342.53 828.598   2
   5   3   2 8586.27 866.241   3
  -5  -3  -2 7862.65 724.254   4
  -5  -3  -2 7901.36 894.718   2
   5   3   3 16860.5 1215.18   2
   5   3   3 20724.1 1358.18   3
  -5  -3  -3 20600.7 1162.53   4
  -5  -3  -3 18804.7 1387.78   2
   5   3   4 30359.5 1594.60   2
   5   3   4 33104.4 1707.54   3
  -5  -3  -4 32423.3 1481.59   4
  -5  -3  -4 31849.1 1825.38   2
   5   3   5 10396.2 994.649   3
  -5  -3  -5 10940.6 881.333   4
   5   3   5 9507.99 894.189   2
  -5  -3  -5 10504.8 1041.05   2
   5   3   6 272.973 204.690   3
  -5  -3  -6 202.178 90.4207   4
   5   3   6 166.415 100.818   2
  -5  -3  -6 196.845 170.406   2
   5   3   7 4317.40 596.925   2
  -5  -3  -7 4644.00 630.148   4
  -5  -3  -7 4492.34 694.055   2
   5   3   8 7086.69 752.937   4
   5   3   8 6263.14 712.191   2
  -5  -3  -8 6431.11 769.699   4
  -5  -3  -8 4349.58 725.630   1
  -5  -3  -8 6430.34 857.465   2
  -5  -3  -9 154.487 153.692   4
   5   3   9 168.096 151.715   4
   5   3   9-65.1162 144.636   2
  -5  -3  -9 261.015 221.201   2
   5   3  10 1820.08 398.539   2
  -5  -3 -10 1927.86 465.665   4
   5   3  10 2025.35 445.193   4
  -5  -3 -10 1905.05 443.844   1
  -5  -3 -10 2029.18 519.253   2
   5   3  11 2562.59 524.260   4
  -5  -3 -11 2481.50 549.237   2
  -5  -3 -11 2814.11 522.745   1
   5   3  12-262.741 205.941   4
  -5  -3 -12-93.5511 165.925   2
  -5  -3 -12-108.891 133.172   1
   5   3  13 211.012 152.004   4
  -5  -3 -13 189.571 141.916   2
  -5  -3 -13 200.499 149.366   1
   5   3  14 679.405 304.865   4
  -5  -3 -14 782.585 283.685   1
   5   3  15 1976.72 540.224   4
  -5  -3 -15 1453.40 390.177   1
   5   3  16 286.638 235.531   4
   5   3  17 158.190 149.608   4
   5   3  18 42.7691 97.0503   4
  -5  -4  13 85.0705 238.749   4
  -5  -4  12 183.784 201.902   4
  -5  -4  11 1737.58 538.704   4
  -5  -4  11 1549.76 393.878   1
  -5  -4  10 18.6291 201.769   4
   5   4 -10 87.0160 71.9560   2
  -5  -4  10 134.095 132.856   1
  -5  -4   9 2323.19 588.991   4
   5   4  -9 1714.34 453.062   2
  -5  -4   9 1773.10 434.521   1
  -5  -4   8 2822.41 476.738   3
  -5  -4   8 3306.62 681.516   4
   5   4  -8 2336.05 493.706   2
  -5  -4   7 470.028 230.130   4
  -5  -4   7 358.825 163.880   3
   5   4  -7 193.797 126.974   2
  -5  -4   6 564.747 279.463   4
  -5  -4   6 537.036 215.191   3
   5   4  -6 362.606 212.981   2
   5   4  -5 8117.70 916.120   2
  -5  -4   5 8130.48 797.371   3
  -5  -4   5 9264.36 1031.24   4
   5   4  -4 713.013 234.336   3
   5   4  -4 864.279 296.368   2
  -5  -4   3 279.908 124.905   5
   5   4  -3 216.434 162.470   3
   5   4  -3 378.638 185.325   2
  -5  -4   2 829.580 230.530   5
   5   4  -2 775.238 243.540   3
  -5  -4   2 1332.00 401.702   2
   5   4  -2 641.508 237.278   2
   5   4  -1 742.143 244.554   3
  -5  -4   1 682.137 212.934   5
  -5  -4   1 985.387 382.892   2
   5   4  -1 509.378 231.680   2
   5   4   0 2314.25 433.826   3
   5   4   0 2009.78 473.322   2
  -5  -4   0 2524.13 549.321   2
   5   4   1 1937.42 416.917   3
  -5  -4  -1 2215.76 531.958   2
   5   4   1 1853.46 453.562   2
  -5  -4  -2 15045.3 1105.61   4
   5   4   2 14309.0 1129.19   3
   5   4   2 12928.2 1151.87   2
  -5  -4  -2 16082.3 1357.76   2
   5   4   3 3994.42 613.048   3
   5   4   3 3452.53 610.349   2
  -5  -4  -3 4323.72 604.076   4
  -5  -4  -3 4002.85 708.576   2
  -5  -4  -4 18.7769 124.689   4
   5   4   4 94.5599 114.858   3
   5   4   4 152.393 143.133   2
  -5  -4  -4 398.629 265.582   2
   5   4   5 840.662 332.735   3
  -5  -4  -5 734.083 251.847   4
   5   4   5 766.983 279.376   2
  -5  -4  -5 1108.52 382.725   2
   5   4   6 409.928 277.421   3
  -5  -4  -6 306.538 111.268   4
   5   4   6 395.706 217.384   2
   5   4   7 2679.90 501.148   2
  -5  -4  -7 2844.02 523.759   4
   5   4   8 3568.43 573.995   2
  -5  -4  -8 3828.24 643.238   4
   5   4   9 4155.85 616.227   2
  -5  -4  -9 4775.41 746.682   4
   5   4  10 10148.7 1017.86   4
   5   4  10 9167.98 908.119   2
   5   4  11 2585.15 531.468   4
   5   4  11 1963.68 411.161   2
   5   4  12 3803.26 584.243   2
   5   4  12 4679.55 741.391   4
   5   4  13 3120.97 520.868   2
   5   4  13 3727.95 695.375   4
  -5  -4 -13 3152.08 606.656   1
   5   4  14 2068.25 542.139   4
  -5  -4 -14 2173.19 496.511   1
   5   4  15 203.376 185.535   4
  -5  -4 -15 99.8248 121.166   1
   5   4  16 2.72604 116.080   4
   5   4  17-150.365 155.557   4
   5   4  18 381.647 258.479   4
  -5  -5  12 340.312 283.909   4
  -5  -5  11 799.353 453.578   4
  -5  -5  10 1157.33 434.573   4
  -5  -5  10 1486.77 419.621   1
   5   5 -10 1161.17 358.755   2
  -5  -5   9 2895.22 701.510   4
   5   5  -9 2077.72 490.638   2
  -5  -5   9 1987.40 513.898   1
  -5  -5   8 2921.81 683.331   4
   5   5  -8 2520.15 546.423   2
  -5  -5   7-103.670 221.411   4
   5   5  -7 8.39051 79.6694   2
  -5  -5   6 1887.53 535.221   4
   5   5  -6 1902.71 491.442   2
   5   5  -5 14161.2 1279.36   2
  -5  -5   4 447.177 177.079   5
   5   5  -4 665.454 237.814   3
   5   5  -4 552.483 276.749   2
   5   5  -3 3734.91 531.906   3
  -5  -5   3 3692.55 501.957   5
   5   5  -3 3890.73 668.396   2
   5   5  -2 5125.96 624.218   3
  -5  -5   2 5034.78 602.017   5
   5   5  -2 5083.57 781.952   2
   5   5  -1 216.186 146.770   3
   5   5  -1 332.644 219.513   2
   5   5   0 94.8576 74.2447   3
   5   5   0 131.547 111.734   2
   5   5   1-47.5364 88.9311   3
   5   5   1 87.5652 100.607   2
   5   5   2 335.638 202.339   3
  -5  -5  -2 19.8552 88.8837   4
   5   5   2 122.363 111.509   2
   5   5   3 42.9412 109.678   3
  -5  -5  -3 188.073 122.793   4
   5   5   3 76.9298 137.633   2
   5   5   4-41.3499 120.376   3
  -5  -5  -4 155.366 141.717   4
   5   5   4 2.77715 117.723   2
   5   5   5 1945.97 467.479   2
   5   5   5 1651.58 466.193   3
  -5  -5  -5 2205.35 497.046   4
  -5  -5  -6 1081.83 361.750   4
   5   5   6 950.668 328.822   2
  -5  -5  -7-179.145 225.641   4
   5   5   7-54.0579 99.9990   2
   5   5   8 1277.45 361.253   2
   5   5   9 379.334 199.464   2
   5   5  10 9237.85 980.748   2
   5   5  11 4956.19 717.106   2
   5   5  12 2158.38 521.433   4
   5   5  12 1879.37 440.663   2
   5   5  13 314.446 193.800   4
   5   5  13-1.48069 152.224   2
   5   5  14 2.44028 117.208   4
  -5  -5 -14 29.7994 90.0368   1
   5   5  14-269.808 198.026   2
   5   5  15 268.521 191.863   4
   5   5  15 109.766 62.2115   2
  -5  -5 -15 202.594 191.554   1
   5   5  16-20.6360 87.6493   4
   5   5  17 186.290 217.765   4
  -5  -6  11 1647.05 611.680   4
  -5  -6  10 1226.46 512.525   4
   5   6 -10 595.865 298.232   2
  -5  -6   9 419.315 378.067   4
   5   6  -9 191.547 188.791   2
  -5  -6   8 2166.79 627.085   4
   5   6  -8 1811.17 479.361   2
  -5  -6   7 197.989 159.649   4
   5   6  -7 334.004 214.893   2
  -5  -6   6 327.041 260.145   4
   5   6  -6 118.360 94.7756   2
   5   6  -5 2481.27 556.563   2
   5   6  -4 5808.11 867.350   2
  -5  -6   4 5232.45 568.446   5
   5   6  -4 6167.68 654.513   3
  -5  -6   3 297.253 146.177   5
   5   6  -3 339.277 169.421   3
   5   6  -3 646.626 305.689   2
   5   6  -2 2682.63 452.588   3
   5   6  -2 2777.35 601.913   2
   5   6  -1 3986.51 564.973   3
   5   6  -1 3733.29 704.573   2
   5   6   0 4783.50 637.759   3
   5   6   0 3897.48 709.827   2
   5   6   1 2843.14 504.384   3
   5   6   1 2263.15 554.223   2
   5   6   2 693.800 274.610   3
   5   6   2 156.529 78.3897   2
   5   6   3 1118.97 346.119   3
   5   6   3 782.787 330.164   2
   5   6   4-34.4025 97.4092   3
   5   6   4 133.503 169.001   2
   5   6   5 318.781 208.156   3
   5   6   5 0.51626 100.540   2
   5   6   6 11383.5 1175.73   2
   5   6   7 5892.55 836.111   2
   5   6   8-67.4565 104.098   2
   5   6   9 355.620 209.051   2
   5   6  10 87.6965 127.706   2
   5   6  11 298.250 195.095   2
   5   6  12 18.6278 115.821   2
   5   6  13-139.763 173.938   2
   5   6  14-265.963 204.199   2
   5   6  15 136.609 193.505   4
   5   6  15-168.432 176.309   2
   5   6  16 326.956 210.635   4
  -5  -7   9 55.2206 104.041   4
   5   7  -9 1.95191 111.229   2
  -5  -7   8 176.308 218.130   4
   5   7  -8 411.234 278.542   2
  -5  -7   7 449.967 308.819   4
   5   7  -7 241.779 207.138   2
   5   7  -6 154.986 124.813   2
   5   7  -5 147.030 153.756   2
   5   7  -4 189.428 208.500   2
   5   7  -3 2006.61 373.540   3
   5   7  -3 2068.74 546.396   2
   5   7  -2 6295.42 678.272   3
   5   7  -2 6519.43 992.342   2
   5   7  -1 5151.10 656.949   3
   5   7  -1 4854.42 826.172   2
   5   7   0 82.0938 63.0284   3
   5   7   0-359.244 292.134   2
   5   7   1 423.174 196.662   3
   5   7   1-117.760 230.985   2
   5   7   2 117.523 119.728   3
   5   7   2-259.852 256.164   2
   5   7   3 1382.13 357.354   3
   5   7   3 844.911 349.309   2
   5   7   4 3506.51 600.631   3
   5   7   4 2887.45 667.372   2
   5   7   5 1979.68 465.069   3
   5   7   5 2007.47 522.160   2
   5   7   6 994.391 391.615   2
   5   7   7 456.539 239.413   2
   5   7   8 600.965 297.428   2
   5   7   9 715.650 330.548   2
   5   7  10 276.341 219.105   2
   5   7  11 77.9438 91.6086   2
   5   7  12 212.129 167.971   2
   5   7  13 191.010 152.185   2
   5   7  14 97.9809 154.982   2
   5   7  15 935.171 354.539   2
   5   8  -8 1400.73 472.107   2
  -5  -8   7 192.659 242.652   4
   5   8  -7 193.955 166.511   2
   5   8  -6 688.491 320.583   2
   5   8  -5-17.1642 160.635   2
   5   8  -4 1523.56 494.716   2
   5   8  -3 80.4842 124.906   2
   5   8  -2-93.9501 162.277   2
   5   8  -1 8.43186 67.2833   3
   5   8  -1-144.073 218.143   2
   5   8   0 108.973 69.1903   3
   5   8   0-144.327 228.764   2
   5   8   1 113.124 125.516   3
   5   8   1-124.470 249.707   2
   5   8   2 184.804 162.052   3
   5   8   2-45.2757 113.780   2
   5   8   3 14.5164 82.7294   3
   5   8   3-201.345 235.529   2
   5   8   4 737.431 296.778   3
   5   8   4 390.930 250.980   2
   5   8   5 587.189 259.044   3
   5   8   5 545.707 297.978   2
   5   8   6 505.225 286.683   2
   5   8   7 1559.03 495.365   2
   5   8   8 1857.81 536.524   2
   5   8   9 3.50993 118.717   2
   5   8  10-53.2425 140.131   2
   5   8  11 9.30742 157.395   2
   5   8  12 115.727 114.076   2
   5   8  13 899.563 381.485   2
   5   8  14 897.248 377.186   2
   5   8  15 134.249 179.608   2
   5   9  -7 604.557 351.900   2
   5   9  -6 47.7738 106.103   2
   5   9  -5-35.8190 147.632   2
   5   9  -4 355.999 245.078   2
   5   9  -3 1156.24 458.351   2
   5   9  -2-316.218 262.879   2
   5   9  -1-179.630 277.759   2
   5   9   0 430.486 297.651   2
   5   9   1 453.265 204.533   3
   5   9   1 283.218 214.257   2
   5   9   2 293.038 159.353   3
   5   9   2 362.364 263.602   2
   5   9   3 585.850 244.196   3
   5   9   3 407.066 254.881   2
   5   9   4 72.3219 94.2880   3
   5   9   4 8.55783 97.4660   2
   5   9   5 702.018 292.351   3
   5   9   5 542.252 284.773   2
   5   9   6 260.841 169.694   3
   5   9   6 433.067 316.944   2
   5   9   7 142.801 181.610   2
   5   9   8 718.632 350.212   2
   5   9   9 11.6519 120.613   2
   5   9  10 30.9703 126.331   2
   5   9  11 64.0264 168.825   2
   5   9  12 154.095 183.667   2
   5   9  13 363.845 256.952   2
   5   9  14 188.640 250.689   2
   5  10   5 506.348 233.921   3
   5  10   6 339.354 193.723   3
   6 -10   1 264.512 267.298   5
   6 -10   2-38.9361 161.276   5
   6 -10   3 0.25460 106.637   5
  -6   9   4 49.7828 296.135   1
  -6   9   4 93.3424 328.986   2
  -6   9   3 528.404 341.819   1
  -6   9   3 988.870 662.936   2
   6  -9  -2 479.101 356.408   5
  -6   9   2 401.290 361.044   1
  -6   9   2-250.134 237.051   2
   6  -9  -1 1969.55 608.671   5
  -6   9   1 1956.37 766.303   1
  -6   9   1 986.711 662.634   2
   6  -9   0 553.789 321.691   5
  -6   9   0 497.982 442.329   1
   6  -9   1-105.784 157.024   5
   6  -9   2 56.1608 82.1149   5
   6  -9   3 641.225 374.531   5
   6  -9   4 228.783 219.823   5
  -6   8  12 298.681 353.738   1
  -6   8  11 218.338 256.059   1
  -6   8  11 165.884 245.472   2
  -6   8  10-175.995 268.972   1
  -6   8  10 202.241 354.285   2
  -6   8   9 752.715 456.207   1
  -6   8   9 678.775 483.855   2
  -6   8   8 550.818 371.231   1
  -6   8   8 240.331 401.430   2
  -6   8   7-271.129 315.214   1
  -6   8   7-87.2999 259.953   2
  -6   8   6-11.0536 166.612   1
  -6   8   6 494.418 427.900   2
  -6   8   5 431.615 352.034   1
  -6   8   4 656.676 468.982   1
  -6   8   3 479.597 343.571   1
   6  -8  -2 384.280 283.958   5
  -6   8   2 532.168 398.963   1
   6  -8  -1 1758.45 550.106   5
  -6   8   1 2044.19 669.668   1
   6  -8   0 90.7917 106.956   5
  -6   8   0 26.7898 175.802   1
   6  -8   1 2338.16 607.203   5
  -6   8  -1 1966.40 651.226   1
   6  -8   2 2798.85 651.449   5
  -6   8  -2 3187.51 819.264   1
   6  -8   3 518.746 282.539   5
  -6   8  -3 522.089 425.314   1
   6  -8   4-141.580 156.472   5
  -6   8  -4 28.2899 324.943   1
  -6   8  -4 486.824 435.880   2
  -6   8  -5 35.3510 157.705   1
  -6   8  -5-82.3275 273.500   2
  -6   8  -6 499.578 439.634   1
  -6   8  -6 236.759 356.504   2
  -6   8  -7 872.574 509.665   1
  -6   8  -7 663.536 474.551   2
  -6   8  -8 527.080 440.034   1
  -6   8  -8 568.283 446.510   2
  -6   8  -9 473.750 399.038   1
  -6   8  -9 509.088 388.782   2
  -6   7  12 92.2381 270.629   1
  -6   7  12-75.1339 197.047   2
  -6   7  11 396.850 299.544   1
  -6   7  11-223.448 298.004   2
  -6   7  10 426.823 361.251   1
  -6   7  10 116.002 206.833   2
  -6   7   9 733.660 403.055   1
  -6   7   8 315.757 269.582   1
  -6   7   7 401.969 310.779   1
  -6   7   6 1049.87 541.294   1
  -6   7   5 170.605 312.295   1
  -6   7   4 214.937 231.427   1
  -6   7   3-123.222 242.621   1
   6  -7  -2 42.9571 120.117   5
  -6   7   2-108.748 358.269   1
   6  -7  -1 1751.90 515.529   5
  -6   7   1 1040.53 457.480   1
   6  -7   0 2210.38 569.591   5
  -6   7   0 1582.32 503.920   1
   6  -7   1 2064.75 557.035   5
  -6   7  -1 1615.51 517.488   1
   6  -7   2 334.957 235.666   5
  -6   7  -2 204.039 154.063   1
   6  -7   3 17.1363 80.5208   4
   6  -7   3-121.354 194.275   5
  -6   7  -3 147.900 297.847   1
   6  -7   4 1232.05 385.682   4
   6  -7   4 1362.25 436.865   5
  -6   7  -4 993.367 500.728   1
   6  -7   5 1699.36 454.022   4
  -6   7  -5 1768.15 616.036   1
   6  -7   6 1181.68 369.374   4
  -6   7  -6 1234.24 523.570   1
   6  -7   7 3851.85 687.421   4
  -6   7  -7 2942.81 769.797   1
   6  -7   8 2129.24 542.039   4
  -6   7  -8 2540.26 729.184   1
  -6   7  -9 140.950 254.364   1
  -6   7  -9-242.304 347.218   2
  -6   7 -10 207.706 314.039   1
  -6   7 -10-282.764 428.514   2
  -6   7 -11 456.414 405.074   1
  -6   7 -11 80.8123 262.629   2
  -6   6  12 76.6920 187.656   1
  -6   6  12 217.123 254.230   2
  -6   6  11 628.194 400.370   1
  -6   6  10 218.508 287.660   1
  -6   6   9-65.8481 187.623   1
  -6   6   8-290.472 365.152   1
  -6   6   7-492.617 379.394   1
  -6   6   6 212.285 167.715   1
  -6   6   5-410.054 280.060   1
  -6   6   4 628.716 355.579   1
   6  -6  -3-140.541 204.611   5
  -6   6   3 1076.11 454.471   1
   6  -6  -2 802.629 351.357   5
  -6   6   2 1618.50 596.681   1
   6  -6  -1 2368.92 573.313   5
   6  -6  -1 1695.78 300.263   4
  -6   6   1 3293.34 785.851   1
   6  -6   0 2454.26 571.354   5
   6  -6   0 2407.45 372.015   4
  -6   6   0 3408.04 807.070   1
   6  -6   1-135.462 206.338   5
  -6   6  -1 1527.56 585.888   1
   6  -6   2 748.953 253.720   4
   6  -6   2 592.937 270.649   5
   6  -6   3 107.081 120.223   4
   6  -6   3-92.9969 131.945   5
   6  -6   4 101.339 130.477   4
   6  -6   4-131.809 229.653   5
  -6   6  -4-16.0797 221.831   1
   6  -6   5 222.477 148.616   4
  -6   6  -5-120.200 295.609   1
   6  -6   6 1682.87 455.201   4
  -6   6  -6 1402.27 499.094   1
   6  -6   7 19.1954 81.5518   4
  -6   6  -7-201.982 229.542   1
   6  -6   8 1023.69 351.015   4
  -6   6  -8 631.804 339.446   1
   6  -6   9 1317.61 410.358   4
   6  -6   9 1559.44 390.683   3
  -6   6  -9 1153.40 488.771   1
   6  -6  10 773.650 347.810   4
  -6   6 -10 684.243 390.820   1
   6  -6  11 357.470 259.204   4
  -6   6 -11 121.030 170.838   1
  -6   6 -12-148.188 199.834   2
  -6   5  13 435.465 248.037   4
  -6   5  13 621.305 318.152   1
  -6   5  12 171.315 146.178   4
  -6   5  12 295.021 259.576   1
  -6   5  11 33.9461 97.7839   4
  -6   5  11-323.752 283.167   1
  -6   5  10 363.801 225.876   4
  -6   5  10-305.084 287.899   1
  -6   5   9-160.870 118.757   1
  -6   5   8 2011.39 632.685   1
  -6   5   7 2031.10 604.801   1
  -6   5   6 1764.35 586.183   1
   6  -5  -5 2426.35 389.510   4
  -6   5   5 4019.37 815.447   1
   6  -5  -4 179.907 101.365   4
   6  -5  -4 114.243 151.706   5
   6  -5  -3 952.644 349.992   5
   6  -5  -3 756.990 189.759   4
  -6   5   3 1530.51 513.230   1
   6  -5  -2 6578.69 908.329   5
   6  -5  -2 3967.96 413.542   4
  -6   5   2 5634.97 916.892   1
   6  -5  -1 275.765 86.3748   4
   6  -5  -1 328.721 227.724   5
   6  -5   0 174.090 58.0127   4
   6  -5   0 412.971 247.459   5
   6  -5   1 436.983 205.092   5
   6  -5   1 234.719 115.204   4
   6  -5   2 148.254 109.956   4
   6  -5   2 151.950 110.865   5
   6  -5   2 166.033 91.2528   4
   6  -5   3 72.6298 67.3824   4
   6  -5   3 121.205 71.3034   5
   6  -5   4 39.4627 57.8201   4
   6  -5   4 84.1730 110.869   3
   6  -5   5-62.8803 80.2023   4
   6  -5   5 32.8354 98.8827   3
   6  -5   6 231.038 183.699   4
   6  -5   6 178.900 143.753   3
   6  -5   7 1199.41 344.862   3
   6  -5   7 1162.78 372.778   4
   6  -5   8 3169.60 547.084   3
   6  -5   8 3281.44 602.410   4
  -6   5  -8 4324.10 823.102   1
   6  -5   9 1733.91 405.239   3
   6  -5   9 1534.14 419.751   4
  -6   5  -9 1043.17 430.239   1
   6  -5  10 88.1691 113.694   4
   6  -5  10 120.747 138.943   3
  -6   5 -10-295.855 321.949   1
   6  -5  11 601.463 278.353   4
   6  -5  11 786.654 262.019   3
  -6   5 -11 36.8001 145.020   1
   6  -5  12 189.245 176.942   4
  -6   5 -12 102.009 165.834   1
   6  -5  13 39.1586 131.663   4
   6  -5  14 467.087 289.416   4
  -6   4  15 161.161 119.391   4
  -6   4  14 458.764 259.578   4
  -6   4  13 171.284 153.231   4
  -6   4  13-100.379 154.478   1
  -6   4  12-60.0358 144.436   4
  -6   4  12-508.185 359.351   1
  -6   4  11 662.929 257.734   4
  -6   4  11 1317.51 434.815   1
  -6   4  10 1327.41 368.222   4
  -6   4  10 2306.22 620.320   1
  -6   4   9 318.977 173.298   4
  -6   4   9 1118.42 430.614   1
   6  -4  -8 194.894 155.253   4
  -6   4   8 248.590 172.868   4
  -6   4   7 3919.59 722.463   1
   6  -4  -6 1422.62 297.833   4
  -6   4   6 1796.35 481.172   1
   6  -4  -5 247.055 128.351   4
   6  -4  -5 218.443 201.849   5
  -6   4   5 86.9884 129.036   1
   6  -4  -4 3592.05 672.290   5
   6  -4  -4 2198.19 317.614   4
  -6   4   4 2389.79 538.760   1
   6  -4  -3 931.713 170.935   4
   6  -4  -3 1564.97 437.385   5
  -6   4   3 813.586 290.715   1
   6  -4  -2 536.361 110.976   4
  -6   4   2 528.995 135.603   1
   6  -4  -1 614.025 98.9164   4
  -6   4   1 431.813 115.432   1
   6  -4   0-3.63970 22.5174   4
   6  -4   0-14.5637 27.4985   4
   6  -4   0-53.6497 147.583   5
   6  -4   1 908.343 298.851   5
   6  -4   1 1020.97 138.899   4
   6  -4   1 964.846 117.902   4
   6  -4   2 419.995 126.093   4
   6  -4   2 560.927 239.648   3
   6  -4   2 467.564 238.987   5
   6  -4   2 422.538 104.462   4
  -6   4  -2-97.1456 291.469   1
   6  -4   3 1612.39 411.844   3
   6  -4   3 1374.28 374.931   5
   6  -4   3 1465.98 257.436   4
  -6   4  -3 1243.59 338.842   1
   6  -4   4 2627.18 527.465   3
   6  -4   4 2546.99 377.603   4
  -6   4  -4 2263.97 533.848   1
   6  -4   5 260.773 149.187   4
   6  -4   5 361.443 200.423   3
  -6   4  -5 193.914 181.570   1
   6  -4   6 1502.98 340.443   4
   6  -4   6 1420.37 374.837   3
  -6   4  -6 1637.47 469.133   1
   6  -4   7 620.138 227.376   4
   6  -4   7 704.346 269.456   3
  -6   4  -7 1041.24 389.173   1
   6  -4   8 2188.82 460.078   3
   6  -4   8 2103.07 435.059   4
  -6   4  -8 2661.00 601.762   1
   6  -4   9 1777.42 423.681   3
   6  -4   9 1690.09 422.087   4
  -6   4  -9 2077.87 553.731   1
   6  -4  10 1001.24 307.809   4
   6  -4  10 941.496 314.275   3
   6  -4  11 182.137 145.070   3
   6  -4  11 78.6785 70.6776   4
   6  -4  12-78.8532 134.877   3
   6  -4  12-166.068 182.433   4
  -6   4 -12-210.932 257.099   1
   6  -4  13 10.1279 82.6097   3
   6  -4  13 4.77237 123.984   4
  -6   4 -13-15.2015 157.046   1
   6  -4  14 302.143 228.634   4
   6  -4  15 109.842 183.736   4
  -6   3  16-28.8209 191.584   4
  -6   3  15 519.354 335.194   4
  -6   3  14 65.9276 131.761   4
  -6   3  13 102.532 181.262   4
  -6   3  12 186.976 157.107   4
  -6   3  12 901.884 378.837   1
  -6   3  11 73.1931 109.761   4
  -6   3  11 878.036 365.235   1
  -6   3  10 152.406 124.620   4
  -6   3  10 216.827 210.254   1
   6  -3  -9 95.4790 107.402   4
  -6   3   9 225.129 156.852   4
  -6   3   9 201.448 190.485   1
  -6   3   8 6.94645 84.8234   4
  -6   3   8-143.920 220.157   1
   6  -3  -7 667.968 302.377   5
  -6   3   7 361.215 185.654   4
  -6   3   7-101.166 268.808   1
   6  -3  -6 197.508 128.949   4
   6  -3  -6 112.030 188.585   5
  -6   3   6 132.946 110.362   4
   6  -3  -5 1825.74 293.417   4
  -6   3   5 1516.47 288.129   1
   6  -3  -4 2841.57 294.047   4
  -6   3   4 2936.49 467.244   1
   6  -3  -3 187.155 137.802   5
  -6   3   3-992.367 516.509   1
   6  -3  -2 2716.66 553.384   5
  -6   3   2 623.105 247.127   1
   6  -3  -1 1114.14 344.435   5
  -6   3   1-198.230 418.052   1
   6  -3   0 1670.52 421.615   3
   6  -3   0 1290.27 352.516   5
   6  -3   1 3541.28 594.912   5
   6  -3   1 3607.73 624.362   3
   6  -3   2 18346.4 1331.41   3
   6  -3   2 16587.5 1292.13   5
  -6   3  -2 15929.0 1303.23   1
   6  -3   3 6011.50 768.808   3
   6  -3   3 5148.79 237.828   4
   6  -3   3 3847.29 220.274   4
  -6   3  -3 3388.00 566.347   1
   6  -3   4 1280.43 190.544   4
   6  -3   4 1260.74 365.127   3
   6  -3   5 2326.50 472.204   3
   6  -3   5 1859.84 285.067   4
  -6   3  -5 991.882 174.558   1
   6  -3   6 2792.76 530.339   3
   6  -3   6 2592.14 368.208   4
  -6   3  -6 1700.21 400.910   1
   6  -3   7 185.806 160.474   3
   6  -3   7 160.613 85.2752   4
   6  -3   8 4524.25 681.577   3
   6  -3   8 4576.44 583.124   4
  -6   3  -8 3174.14 627.914   1
   6  -3   9 500.914 221.126   3
   6  -3   9 366.233 172.702   4
  -6   3  -9 696.109 241.571   1
   6  -3  10 564.262 265.920   3
   6  -3  10 386.736 163.159   4
  -6   3 -10 421.438 260.090   1
   6  -3  11-107.139 145.650   3
   6  -3  11-49.4274 134.018   4
  -6   3 -11 358.243 246.703   1
   6  -3  12 1626.46 401.433   3
   6  -3  12 1760.20 458.496   4
  -6   3 -12 1720.36 477.850   1
   6  -3  13 1405.49 397.300   3
  -6   3 -13 1737.11 508.099   1
   6  -3  14 49.4505 58.2355   3
   6  -3  14 228.247 208.033   4
   6  -3  15 362.707 244.684   4
  -6   2  16 98.6917 109.250   4
  -6   2  15 29.6754 86.4799   4
   6  -2 -15 460.101 284.248   5
  -6   2  14 85.1869 136.014   4
   6  -2 -14 164.907 153.224   5
  -6   2  13 271.997 183.451   4
   6  -2 -13 290.177 187.415   5
  -6   2  12 309.889 222.291   4
   6  -2 -12 245.523 212.813   5
  -6   2  12 262.828 216.114   1
   6  -2 -11 11.5999 113.557   5
  -6   2  11 113.943 93.8029   4
  -6   2  11-84.6402 183.249   1
  -6   2  10 6.42586 84.2701   4
   6  -2 -10 14.0920 94.5653   5
   6  -2  -9 1217.50 398.055   5
  -6   2   9 968.191 299.503   4
  -6   2   9 180.341 215.986   1
  -6   2   8 151.648 126.925   4
   6  -2  -8 168.881 189.352   5
   6  -2  -7 220.985 189.993   5
  -6   2   7 253.923 139.504   4
   6  -2  -6 743.921 300.468   5
  -6   2   6 794.539 202.100   4
  -6   2   6 1265.47 340.337   1
   6  -2  -5 180.833 129.532   5
  -6   2   5 139.242 78.2089   4
   6  -2  -4-50.0280 173.102   5
  -6   2   4 172.805 85.2184   4
   6  -2  -3 235.439 132.307   5
  -6   2   3 703.908 330.897   1
   6  -2  -2-48.3036 82.7013   5
  -6   2   2 276.787 255.819   1
   6  -2  -1 3130.98 558.585   5
   6  -2  -1 3019.01 564.148   3
  -6   2   1 3363.94 622.728   1
   6  -2   0 6966.40 806.712   5
   6  -2   0 6873.47 877.792   3
  -6   2   0 6969.97 879.893   1
   6  -2   1 5695.83 746.791   3
  -6   2  -1 5548.15 762.974   3
  -6   2  -1 5340.05 764.715   1
   6  -2   2 5105.89 716.530   3
  -6   2  -2 5150.31 738.483   3
  -6   2  -2 5584.51 787.493   1
  -6   2  -3 659.521 271.556   3
   6  -2   3 593.244 257.130   3
  -6   2  -3 750.791 312.773   1
  -6   2  -4 283.333 192.198   3
   6  -2   4 201.907 49.1315   4
   6  -2   4 248.841 163.933   3
   6  -2   5 3848.80 673.161   3
   6  -2   5 4134.75 338.215   4
  -6   2  -5 4818.25 751.912   1
   6  -2   6 39.2695 127.082   3
   6  -2   6 166.942 86.5760   4
   6  -2   7 1026.42 314.129   3
   6  -2   7 897.316 230.798   4
  -6   2  -7 1526.42 421.041   1
   6  -2   8 58.5290 109.796   3
   6  -2   8 58.0069 68.5198   4
   6  -2   9 125.338 166.573   3
   6  -2   9 66.4404 62.5062   4
   6  -2  10 2844.61 564.911   3
  -6   2 -10 1731.18 389.384   1
   6  -2  11 4473.83 732.285   3
   6  -2  11 5417.16 765.050   4
  -6   2 -11 3658.67 625.505   1
   6  -2  12 893.386 324.781   4
   6  -2  12 981.239 341.906   3
  -6   2 -12 253.795 103.002   1
   6  -2  13 235.471 215.876   4
   6  -2  13 109.009 137.833   3
  -6   2 -13 36.8696 152.789   1
   6  -2  14 496.333 272.559   4
   6  -2  14 362.826 213.217   3
   6  -2  15 1144.80 423.358   4
   6  -2  15 1398.58 425.592   3
   6  -2  16 1187.74 439.832   4
   6  -2  16 1154.19 410.223   3
   6  -2  17 1343.22 479.121   4
  -6   1  16 92.3273 202.053   4
  -6   1  15-151.415 160.230   4
  -6   1  14 40.1894 115.271   4
   6  -1 -14 111.442 139.937   5
  -6   1  13-96.0704 177.161   4
   6  -1 -13 135.941 195.386   5
  -6   1  12 73.7207 129.536   4
   6  -1 -12 414.624 253.861   5
  -6   1  12-5.22659 178.938   1
  -6   1  11 302.571 260.360   4
   6  -1 -11 384.450 233.680   5
  -6   1  11-423.550 314.199   1
   6  -1 -10 2248.13 510.315   5
  -6   1  10 1753.51 432.159   4
  -6   1  10 1366.08 325.217   1
  -6   1   9 375.017 151.580   4
   6  -1  -9 542.483 272.146   5
  -6   1   9 947.790 331.296   1
   6  -1  -8 5343.73 758.181   5
  -6   1   8 4893.61 623.901   4
  -6   1   8 5574.20 772.850   1
  -6   1   7 4898.55 684.671   2
   6  -1  -7 6529.19 846.253   5
  -6   1   7 5784.58 618.156   4
  -6   1   7 6866.37 807.008   1
  -6   1   6 944.222 212.842   4
   6  -1  -6 1150.99 361.029   5
  -6   1   6 1231.61 356.490   1
  -6   1   6 869.233 279.840   2
   6  -1  -5 3141.44 548.595   5
  -6   1   5 3159.18 347.512   4
  -6   1   5 3004.22 524.803   2
  -6   1   5 2942.43 541.134   1
   6  -1  -4 1069.20 304.850   5
  -6   1   4 1256.68 186.592   4
  -6   1   4 1351.59 335.566   1
  -6   1   4 1386.36 361.208   2
  -6   1   3-27.9791 60.6086   4
   6  -1  -3 27.2236 107.670   5
   6  -1  -3 155.323 148.953   1
  -6   1   3 52.0470 62.7881   2
  -6   1   3-6.99732 176.673   1
   6  -1  -2 159.014 181.221   3
   6  -1  -2 94.2550 67.0075   5
   6  -1  -2 9.01075 64.5257   1
  -6   1   2 190.023 116.986   2
  -6   1   2-80.6348 209.876   1
  -6   1   1 1902.82 454.524   3
  -6   1   1 1729.51 411.333   2
   6  -1  -1 1755.49 428.419   3
  -6   1   1 1426.88 348.200   1
   6  -1   0 20098.2 1390.91   3
  -6   1   0 19491.6 1388.84   3
  -6   1   0 17047.6 1294.50   2
  -6   1   0 18454.7 1306.85   1
   6  -1   1 12714.9 1135.79   3
  -6   1  -1 12711.6 1118.44   3
  -6   1  -1 11383.0 1056.73   2
  -6   1  -1 11526.2 1042.18   1
  -6   1  -2 434.879 223.800   3
   6  -1   2 512.628 177.040   3
  -6   1  -2 580.678 176.135   2
  -6   1  -2 417.083 126.738   1
   6  -1   3 4102.47 690.359   3
  -6   1  -3 4905.39 717.060   3
  -6   1  -3 4093.16 635.458   2
  -6   1  -3 4403.81 640.618   1
   6  -1   4 1355.61 365.764   3
   6  -1   4 1144.01 412.844   1
  -6   1  -4 1395.48 353.604   2
  -6   1  -4 1205.84 335.756   1
   6  -1   5-160.781 210.843   3
   6  -1   5 33.1930 41.4767   4
  -6   1  -5 3.81753 103.491   1
   6  -1   6 131.485 157.853   3
   6  -1   6 73.9103 41.5636   4
  -6   1  -6 14.6347 177.121   1
   6  -1   7-57.8393 112.961   3
   6  -1   7 39.7200 52.5125   4
  -6   1  -7-81.0197 107.521   1
   6  -1   8 5021.61 740.748   3
   6  -1   8 4972.49 540.443   4
  -6   1  -8 4998.94 697.327   1
   6  -1   9 2696.80 566.712   3
   6  -1   9 2480.66 410.551   4
  -6   1  -9 2232.00 464.389   1
   6  -1  10 7275.90 918.608   3
   6  -1  10 6541.47 718.573   4
  -6   1 -10 6755.01 861.825   1
   6  -1  11 1956.97 493.099   3
   6  -1  11 1985.61 420.866   4
  -6   1 -11 2338.36 499.990   1
   6  -1  12-33.6714 86.0027   4
   6  -1  12-146.138 156.320   3
   6  -1  13 645.226 253.805   4
   6  -1  13 557.516 289.443   3
   6  -1  14 390.575 210.947   4
   6  -1  14 494.439 267.369   3
  -6   1 -14-180.490 197.734   1
   6  -1  15-3.33116 92.5428   4
   6  -1  15 15.2034 83.4630   3
   6  -1  16-119.430 153.591   4
   6  -1  16-125.524 152.027   3
   6  -1  17-20.1400 113.233   4
   6  -1  17 219.912 198.949   3
   6  -1  18-159.558 206.158   4
  -6   0  16 140.137 153.764   4
  -6   0  14 51.1689 172.956   4
   6   0 -13 1133.61 350.689   5
  -6   0  12 1762.08 524.436   4
   6   0 -12 1803.67 429.551   5
  -6   0  12 1057.23 277.063   1
  -6   0  11 838.239 352.267   4
   6   0 -11 776.387 290.489   5
  -6   0  11 932.710 316.859   1
   6   0 -10 1416.53 368.758   5
  -6   0  10 1862.51 484.742   4
  -6   0  10 1256.94 340.725   1
  -6   0   9 1217.72 335.807   4
   6   0  -9 985.962 293.058   5
  -6   0   9 1014.72 309.494   1
  -6   0   9 827.306 277.319   2
   6   0  -8 3974.16 607.653   5
  -6   0   8 3238.51 551.166   2
  -6   0   8 3833.56 560.908   4
  -6   0   8 3521.01 583.500   1
  -6   0   7 4711.00 656.639   2
   6   0  -7 5827.35 716.215   5
  -6   0   7 5710.07 639.325   4
  -6   0   7 5912.61 725.034   1
  -6   0   6-153.187 154.476   4
   6   0  -6-74.5343 126.076   5
  -6   0   6 94.5840 83.6765   2
  -6   0   6-288.981 230.256   1
  -6   0   5-272.497 181.743   4
   6   0  -5-12.0859 121.153   5
  -6   0   5-307.838 258.959   1
  -6   0   5-12.2959 96.5570   2
  -6   0   4 66.3768 91.1363   4
   6   0  -4 323.085 144.320   5
  -6   0   4-29.9446 183.456   1
  -6   0   4 474.724 241.600   2
  -6   0   3 701.417 129.614   4
   6   0  -3 925.049 331.603   3
  -6   0   3 419.953 124.275   1
  -6   0   3 804.611 277.156   2
  -6   0   2 9907.34 1007.67   3
  -6   0   2 9296.44 953.240   2
  -6   0   2 8363.82 412.984   4
   6   0  -2 9769.24 995.504   3
  -6   0   2 8179.23 899.548   1
   6   0  -1 5804.71 745.308   3
  -6   0   1 5006.75 702.397   2
  -6   0   1 4826.60 738.130   3
  -6   0   1 4781.66 654.261   1
  -6   0   0 1225.30 368.922   3
   6   0   0 948.347 329.146   3
  -6   0   0 639.566 199.825   1
  -6   0   0 992.684 313.154   2
   6   0   1 7974.10 876.367   3
  -6   0  -1 7791.11 873.397   2
  -6   0  -1 8325.85 900.357   3
  -6   0  -1 8458.57 908.840   5
  -6   0  -1 6846.69 796.197   1
   6   0   2 9052.20 963.232   3
  -6   0  -2 8185.24 912.457   2
  -6   0  -2 9312.97 947.956   3
  -6   0  -2 9226.52 969.122   5
  -6   0  -2 8561.19 904.446   1
   6   0   3 11791.6 1112.65   3
  -6   0  -3 10378.5 1023.16   2
  -6   0  -3 12409.1 1129.28   5
  -6   0  -3 10638.4 1013.57   1
   6   0   4 24699.1 1594.20   3
  -6   0  -4 21977.7 1485.12   2
  -6   0  -4 22989.4 1474.39   1
  -6   0  -5 60.5644 61.3756   4
   6   0   5 23.2771 145.742   3
  -6   0  -5-86.3391 204.367   1
  -6   0  -5 189.984 168.373   2
   6   0   6 8502.52 952.543   3
  -6   0  -6 7832.25 921.186   2
  -6   0  -6 5604.82 549.907   4
   6   0   6 7220.92 533.487   4
  -6   0  -6 7571.46 834.017   1
  -6   0  -7 912.567 243.445   4
   6   0   7 1304.78 394.104   3
   6   0   7 1167.15 227.526   4
  -6   0  -7 1006.44 304.533   1
  -6   0  -7 1481.19 395.364   2
   6   0   8 4362.46 714.339   3
  -6   0  -8 2672.61 454.544   4
   6   0   8 4049.84 468.987   4
  -6   0  -8 4094.94 613.427   1
   6   0   9 14121.6 1278.30   3
  -6   0  -9 10489.0 939.017   4
   6   0   9 13726.6 969.666   4
  -6   0  -9 12762.8 1121.36   1
   6   0  10 3732.11 672.521   3
  -6   0 -10 2766.15 518.291   4
   6   0  10 4031.55 574.022   4
  -6   0 -10 3484.26 606.005   1
  -6   0 -11-36.5240 98.5204   4
   6   0  11 83.2101 102.442   4
   6   0  11 13.5768 126.910   3
  -6   0 -11 89.4522 103.961   1
   6   0  12-6.99526 106.092   4
   6   0  12-15.2008 106.931   3
  -6   0 -12 101.170 132.012   1
   6   0  13 98.2161 94.8290   4
   6   0  13-188.302 212.550   3
  -6   0 -13 239.267 191.152   1
   6   0  14-118.519 133.686   4
   6   0  14-99.1686 150.407   3
  -6   0 -14 108.422 96.4822   1
   6   0  15-134.618 158.370   4
   6   0  15 59.2128 119.393   3
   6   0  16 30.5050 113.509   4
   6   0  16-91.4667 129.190   3
   6   0  17 491.330 316.254   4
   6   0  17 578.216 319.171   3
   6   0  18 462.481 319.594   4
   6   0  18 747.523 375.607   3
  -6  -1  15 215.365 178.555   4
  -6  -1  14 265.425 221.367   4
  -6  -1  13 1137.53 458.048   4
  -6  -1  12 1248.08 435.113   4
  -6  -1  12 1008.47 317.092   1
  -6  -1  11 284.076 230.273   4
  -6  -1  11 203.083 126.944   1
  -6  -1  10 7091.88 951.416   4
  -6  -1  10 5968.28 744.133   1
  -6  -1   9 123.380 165.382   4
  -6  -1   9-69.9540 156.210   1
  -6  -1   8 1088.26 297.846   4
  -6  -1   8 576.874 151.423   1
  -6  -1   7 143.634 71.6037   4
  -6  -1   7-329.672 326.986   1
  -6  -1   6-24.1098 108.172   4
  -6  -1   6-123.819 233.818   1
  -6  -1   6-236.090 188.995   2
  -6  -1   5 1172.49 316.322   4
  -6  -1   5 1385.82 390.096   1
  -6  -1   5 1052.49 330.335   2
  -6  -1   4 7181.47 687.726   4
   6   1  -4 7114.42 862.173   3
  -6  -1   4 6450.18 791.893   2
  -6  -1   4 7061.66 835.365   1
  -6  -1   3 5393.79 742.062   3
  -6  -1   3 4957.63 701.955   2
  -6  -1   3 4949.21 499.595   4
   6   1  -3 5842.16 744.201   3
  -6  -1   3 5432.87 741.928   1
  -6  -1   2 900.568 181.006   4
  -6  -1   2 1144.06 336.803   3
   6   1  -2 1025.57 343.915   3
  -6  -1   2 913.679 312.090   2
  -6  -1   2 1078.25 330.204   1
  -6  -1   1 249.697 84.1816   4
   6   1  -1 215.297 181.915   3
  -6  -1   1 270.292 201.724   3
  -6  -1   1 452.649 234.791   1
  -6  -1   1 406.572 206.696   2
   6   1   0 12836.6 1101.90   3
  -6  -1   0 12026.0 1096.74   2
  -6  -1   0 12096.4 1085.73   3
  -6  -1   0 13306.4 1108.51   5
  -6  -1   0 9930.23 608.292   4
  -6  -1   0 11426.9 577.086   4
  -6  -1   0 12463.3 1107.56   1
  -6  -1  -1 24951.8 1603.58   2
   6   1   1 26659.1 1638.83   3
  -6  -1  -1 25006.0 1603.50   3
  -6  -1  -1 29126.4 1671.34   5
  -6  -1  -1 24183.8 777.943   4
  -6  -1  -1 25859.1 1577.14   1
  -6  -1  -2 11538.8 1082.07   2
   6   1   2 13055.8 1155.81   3
  -6  -1  -2 13447.8 1152.14   5
  -6  -1  -2 11703.1 1071.59   1
  -6  -1  -3 2459.49 499.465   2
   6   1   3 2285.42 503.844   3
  -6  -1  -3 2877.28 533.662   5
  -6  -1  -3 2310.47 485.821   1
  -6  -1  -4 1846.73 429.715   2
   6   1   4 2184.98 481.478   3
  -6  -1  -4 1636.22 228.514   4
  -6  -1  -4 2005.97 449.456   1
   6   1   5 3595.82 638.530   3
  -6  -1  -5 3587.26 611.018   2
  -6  -1  -5 2758.23 343.495   4
  -6  -1  -5 3673.36 603.854   1
  -6  -1  -6 33.8107 70.8153   4
   6   1   6 115.171 188.121   3
  -6  -1  -6 14.7013 95.9542   1
  -6  -1  -6 101.914 161.585   2
   6   1   7 8586.25 988.009   3
  -6  -1  -7 6791.96 643.823   4
   6   1   7 7954.55 640.672   4
  -6  -1  -7 8818.27 934.051   1
   6   1   8 5261.92 785.688   3
  -6  -1  -8 3984.30 547.851   4
   6   1   8 4504.01 518.571   4
  -6  -1  -8 5537.94 743.981   1
  -6  -1  -9 1016.45 307.984   4
   6   1   9 1850.16 470.611   3
   6   1   9 1326.77 306.661   4
  -6  -1  -9 1247.97 315.857   1
  -6  -1 -10 329.305 170.709   4
   6   1  10 572.860 217.701   4
   6   1  10 553.704 265.285   3
  -6  -1 -10 199.183 112.334   1
   6   1  11 104.873 156.241   3
  -6  -1 -11 4.95828 113.119   4
   6   1  11-68.9693 142.996   4
  -6  -1 -11-203.604 199.779   1
   6   1  12 2206.38 529.980   3
   6   1  12 2186.00 469.327   4
  -6  -1 -12 1687.62 425.911   1
   6   1  13 1584.25 454.638   3
   6   1  13 1417.85 411.395   4
  -6  -1 -13 1233.15 357.522   1
   6   1  14 642.875 308.690   3
   6   1  14 421.520 228.111   4
  -6  -1 -14 296.289 145.892   1
   6   1  15 150.891 141.949   3
   6   1  15 39.7251 85.0285   4
   6   1  16 59.0427 103.390   3
   6   1  16-30.6664 157.723   4
   6   1  17 637.585 316.916   3
   6   1  17 757.674 365.552   4
   6   1  18 798.932 377.405   4
  -6  -2  15 349.876 258.371   4
  -6  -2  14 1473.69 536.992   4
  -6  -2  13 278.872 282.819   4
  -6  -2  12 339.995 208.904   4
  -6  -2  11 618.449 277.430   4
  -6  -2  11 451.708 213.202   1
  -6  -2  10 1055.02 361.923   4
  -6  -2  10 972.341 308.407   1
  -6  -2   9 996.097 345.011   4
  -6  -2   9 765.691 267.260   1
  -6  -2   8 401.844 143.631   4
  -6  -2   8 754.747 276.417   1
  -6  -2   7-283.837 248.049   4
  -6  -2   7 1.40753 73.4951   1
  -6  -2   6 552.454 177.119   4
  -6  -2   6 696.580 240.090   1
  -6  -2   5-130.317 195.878   4
  -6  -2   5 66.5574 82.3537   1
  -6  -2   4 5023.78 727.330   3
  -6  -2   4 4460.98 621.135   4
   6   2  -4 5126.79 708.087   3
  -6  -2   4 4476.69 687.610   1
   6   2  -3 3854.28 619.432   3
  -6  -2   3 3648.94 596.212   3
  -6  -2   3 3657.66 535.028   4
  -6  -2   3 3747.44 618.987   1
  -6  -2   2 887.529 269.162   4
  -6  -2   2 1428.06 368.749   5
   6   2  -2 1181.45 348.347   3
  -6  -2   2 878.827 285.246   3
  -6  -2   2 1084.42 338.090   1
   6   2  -1 7425.19 842.050   3
  -6  -2   1 7358.02 864.343   3
  -6  -2   1 7724.32 833.091   5
  -6  -2   1 7273.28 862.736   1
   6   2   0 470.243 194.449   3
  -6  -2   0 707.504 285.805   3
  -6  -2   0 700.332 259.083   5
  -6  -2   0 560.892 255.275   1
   6   2   1 446.726 228.641   3
  -6  -2  -1 635.958 240.868   5
  -6  -2  -1 302.752 99.8506   4
  -6  -2  -1 431.130 191.403   1
   6   2   2 1866.46 435.474   3
  -6  -2  -2 1861.89 427.281   5
  -6  -2  -2 2225.43 319.882   4
  -6  -2  -2 1739.29 411.722   1
   6   2   3 1021.75 347.895   3
  -6  -2  -3 823.719 172.608   4
  -6  -2  -3 1121.61 333.729   5
  -6  -2  -3 680.083 257.877   1
   6   2   4 3812.75 657.571   3
  -6  -2  -4 3733.10 422.518   4
  -6  -2  -4 3752.48 630.495   1
   6   2   5 9485.08 1010.70   3
  -6  -2  -5 7776.51 685.914   4
  -6  -2  -5 7362.05 908.126   1
   6   2   6 12818.0 1216.56   3
  -6  -2  -6 10380.5 792.321   4
  -6  -2  -6 11672.2 1105.87   1
   6   2   7 2896.39 616.676   3
  -6  -2  -7 2833.73 431.508   4
  -6  -2  -7 3053.43 578.829   1
  -6  -2  -8 683.431 224.191   4
   6   2   8 899.248 257.670   4
   6   2   8 1037.80 367.798   3
  -6  -2  -8 661.756 268.688   1
   6   2   9 2882.21 611.497   3
  -6  -2  -9 2109.33 438.420   4
   6   2   9 2292.92 438.726   4
  -6  -2  -9 2604.84 548.237   1
   6   2  10 2131.48 540.513   3
  -6  -2 -10 2119.33 455.587   4
   6   2  10 2463.69 466.612   4
  -6  -2 -10 2791.12 557.371   1
   6   2  11 2394.37 547.125   3
  -6  -2 -11 2053.71 478.761   4
   6   2  11 2495.05 508.424   4
  -6  -2 -11 2551.60 527.931   1
   6   2  12 1977.26 546.756   3
   6   2  12 2640.08 533.360   4
  -6  -2 -12 2640.51 531.781   1
   6   2  13 3025.98 655.734   3
   6   2  13 3461.27 646.277   4
  -6  -2 -13 2669.31 540.241   1
   6   2  14 1095.96 397.292   3
   6   2  14 1278.32 400.967   4
  -6  -2 -14 871.252 314.312   1
   6   2  15 551.253 276.385   4
  -6  -2 -15 280.074 178.812   1
   6   2  16 2845.25 644.308   4
   6   2  17 585.287 329.871   4
   6   2  18-43.3561 84.4082   4
  -6  -3  14-209.188 282.606   4
  -6  -3  13 276.152 259.815   4
  -6  -3  12 1389.90 521.348   4
  -6  -3  11 1975.77 565.094   4
  -6  -3  11 1401.55 382.324   1
  -6  -3  10 82.7238 97.5186   4
  -6  -3  10-50.1248 100.150   1
  -6  -3   9 353.869 227.846   4
  -6  -3   9 217.101 134.086   1
  -6  -3   8 3154.41 642.938   4
  -6  -3   8 2674.06 531.533   1
  -6  -3   7 435.112 214.173   4
  -6  -3   7 557.180 261.053   1
  -6  -3   6 7185.03 902.126   4
  -6  -3   6 6193.26 843.668   1
   6   3  -5 5728.78 805.663   2
  -6  -3   5 8174.43 919.815   4
  -6  -3   5 6602.47 867.274   1
  -6  -3   4 970.684 338.325   4
   6   3  -4 1071.90 325.336   3
  -6  -3   4 1028.45 320.831   3
  -6  -3   4 683.999 279.644   1
   6   3  -4 987.258 333.789   2
  -6  -3   3 1695.87 413.495   3
  -6  -3   3 1624.77 410.347   4
   6   3  -3 1401.08 378.976   3
   6   3  -3 1652.67 424.860   2
  -6  -3   3 1598.78 412.193   1
  -6  -3   2 1678.50 390.528   5
  -6  -3   2 1695.71 434.367   3
   6   3  -2 1600.72 378.657   3
  -6  -3   2 1344.80 389.060   1
   6   3  -2 1469.66 410.765   2
  -6  -3   1 202.778 136.169   5
   6   3  -1 90.3642 73.4541   3
   6   3  -1 122.152 159.211   2
  -6  -3   1 93.3515 106.175   1
   6   3   0 857.044 303.709   3
  -6  -3   0 1130.90 332.428   5
   6   3   0 905.228 329.501   2
   6   3   1 613.964 244.606   3
  -6  -3  -1 507.408 224.710   5
  -6  -3  -1 374.089 179.203   4
   6   3   1 589.922 289.213   2
   6   3   2 28.4596 112.808   3
  -6  -3  -2-177.266 167.800   5
  -6  -3  -2-7.19790 74.1542   4
   6   3   2-84.0907 150.412   2
   6   3   3 132.951 135.978   3
  -6  -3  -3 0.29485 86.3929   4
   6   3   3 2.72451 110.130   2
   6   3   4 187.516 166.976   3
  -6  -3  -4-104.415 141.461   4
   6   3   4 235.453 183.695   2
   6   3   5 6514.86 857.312   3
   6   3   5 5298.29 737.170   2
  -6  -3  -5 5674.80 641.841   4
  -6  -3  -5 5627.62 836.256   1
   6   3   6 4013.04 695.483   3
   6   3   6 4323.27 664.082   2
  -6  -3  -6 4224.51 564.971   4
  -6  -3  -6 4237.42 706.980   1
   6   3   7 18822.6 1463.71   3
   6   3   7 17362.6 1302.88   2
  -6  -3  -7 18488.5 1277.15   4
  -6  -3  -7 18974.3 1467.17   1
   6   3   8 2532.76 496.306   2
   6   3   8 3220.30 631.443   3
  -6  -3  -8 2779.38 505.673   4
  -6  -3  -8 3497.61 643.063   1
  -6  -3  -9 1689.17 393.507   4
   6   3   9 2323.37 555.340   3
  -6  -3  -9 1958.09 481.986   1
   6   3  10 1703.47 410.219   4
   6   3  10 1317.17 434.275   3
  -6  -3 -10 1190.16 345.077   4
  -6  -3 -10 1295.09 382.394   1
   6   3  11 1883.82 506.159   3
   6   3  11 2112.99 469.197   4
  -6  -3 -11 1867.35 466.010   1
   6   3  12 2189.76 502.563   4
  -6  -3 -12 2131.88 507.729   1
   6   3  13-70.8288 135.123   4
  -6  -3 -13-8.02496 61.5412   1
   6   3  14-141.731 158.490   4
  -6  -3 -14 96.4419 155.956   1
   6   3  15 170.082 164.206   4
  -6  -3 -15-15.3152 120.843   1
   6   3  16 342.503 231.964   4
   6   3  17-14.8444 114.872   4
   6   3  18 405.895 265.611   4
  -6  -4  13 587.702 403.013   4
  -6  -4  12-77.9250 195.660   4
  -6  -4  11-191.936 284.287   4
  -6  -4  10 353.659 300.462   4
  -6  -4  10 106.607 119.897   1
  -6  -4   9 93.3884 191.323   4
  -6  -4   9-16.7622 114.034   1
   6   4  -8 4171.82 710.598   2
  -6  -4   8 4792.88 852.233   4
  -6  -4   8 3773.71 675.415   1
   6   4  -7 5949.31 857.183   2
  -6  -4   7 7104.21 1027.77   4
  -6  -4   7 7124.76 931.357   1
  -6  -4   6 444.226 226.862   4
  -6  -4   6 385.020 207.919   1
   6   4  -6 682.471 299.768   2
  -6  -4   5 39.0912 78.6174   4
  -6  -4   5 121.318 134.111   3
   6   4  -5-78.3349 125.922   2
  -6  -4   4 1843.46 467.261   4
   6   4  -4 1925.66 425.014   3
  -6  -4   4 1392.66 437.432   1
   6   4  -4 1590.38 423.252   2
   6   4  -3 2632.82 506.419   3
  -6  -4   3 2442.47 448.890   5
   6   4  -3 2248.86 521.925   2
   6   4  -2 1700.49 412.041   3
  -6  -4   2 1778.18 383.211   5
   6   4  -2 1387.51 410.413   2
   6   4  -1-81.0720 117.252   3
  -6  -4   1 14.9024 39.6314   5
   6   4  -1-42.2248 87.1275   2
   6   4   0 982.737 326.111   3
  -6  -4   0 1039.35 304.158   5
   6   4   0 1205.90 384.421   2
   6   4   1 4119.51 677.089   2
   6   4   1 4648.32 696.748   3
  -6  -4  -1 4581.87 680.236   5
   6   4   2 52.9836 135.846   3
   6   4   2 31.6754 77.4493   2
   6   4   3 18405.7 1420.71   2
   6   4   3 21552.0 1521.59   3
  -6  -4  -3 21148.5 1376.33   4
   6   4   4 7789.51 1005.81   3
  -6  -4  -4 9064.17 902.740   4
   6   4   4 7461.57 909.603   2
  -6  -4  -5 1216.09 323.566   4
   6   4   5 1348.47 390.624   3
   6   4   5 1174.97 360.466   2
  -6  -4  -6 469.446 186.122   4
   6   4   6 577.935 278.760   3
   6   4   6 435.424 208.189   2
   6   4   7 2021.36 502.161   3
  -6  -4  -7 1821.14 399.402   4
   6   4   7 2011.16 463.067   2
   6   4   8 85.6943 168.183   3
  -6  -4  -8 129.159 144.404   4
   6   4   8 81.9894 137.499   2
  -6  -4  -8 37.9652 148.122   1
   6   4   9-28.4742 108.704   3
  -6  -4  -9-246.650 191.419   1
   6   4   9-54.7439 122.114   2
  -6  -4 -10-26.9486 99.8737   1
   6   4  10-79.9868 151.346   2
   6   4  11 330.214 176.750   2
  -6  -4 -11 689.691 312.306   1
   6   4  12 193.008 145.222   4
  -6  -4 -12 368.484 231.946   1
   6   4  12 394.991 188.207   2
   6   4  13 1036.52 378.365   4
  -6  -4 -13 718.899 329.788   1
   6   4  14 1082.66 379.860   4
  -6  -4 -14 826.731 339.469   1
   6   4  15-158.271 185.926   4
  -6  -4 -15 135.668 178.922   1
   6   4  16 243.518 219.413   4
   6   4  17 158.240 195.350   4
  -6  -5  12-102.355 168.521   4
  -6  -5  11 30.3245 196.847   4
  -6  -5  10 75.2352 157.279   4
  -6  -5  10 153.701 177.035   1
  -6  -5   9-33.1484 116.198   4
  -6  -5   9-102.951 168.841   1
   6   5  -9-54.6746 139.970   2
  -6  -5   8 304.471 278.153   4
  -6  -5   8-81.0209 106.406   1
   6   5  -8 104.811 108.337   2
  -6  -5   7 841.387 335.818   4
  -6  -5   7 218.411 176.289   1
   6   5  -7 684.475 306.958   2
  -6  -5   6 1315.92 427.685   4
   6   5  -6 1373.78 436.783   2
  -6  -5   5 6021.36 908.293   4
   6   5  -5 5336.66 821.331   2
   6   5  -4 3276.06 640.411   2
   6   5  -4 3703.70 584.933   3
  -6  -5   3 554.479 221.302   5
   6   5  -3 680.728 259.553   3
   6   5  -3 810.535 335.383   2
  -6  -5   2 1196.52 329.087   5
   6   5  -2 1337.05 347.129   3
   6   5  -2 974.797 345.115   2
   6   5  -1 1465.35 375.159   3
  -6  -5   1 1525.01 375.783   5
   6   5  -1 1365.20 411.912   2
   6   5   0 661.134 268.041   3
  -6  -5   0 545.451 240.468   5
   6   5   0 429.776 222.960   2
   6   5   1 3295.07 611.466   3
   6   5   1 3165.77 619.121   2
  -6  -5  -2 2486.37 507.747   4
   6   5   2 3314.51 594.991   3
   6   5   2 2651.99 566.656   2
   6   5   3 6950.53 904.153   3
   6   5   3 5633.83 827.860   2
  -6  -5  -3 7131.93 899.893   4
   6   5   4 3743.51 653.713   3
   6   5   4 3520.74 656.702   2
  -6  -5  -4 4272.07 682.764   4
  -6  -5  -5-187.027 190.257   4
   6   5   5-65.6594 107.094   3
   6   5   5-110.999 137.625   2
  -6  -5  -6 495.029 228.786   4
   6   5   6 633.461 290.782   3
   6   5   6 580.555 267.786   2
   6   5   7 77.5973 124.641   3
   6   5   7-46.7747 142.906   2
   6   5   8 146.668 168.277   3
   6   5   8-28.8964 98.0926   2
   6   5   9 66.5864 141.282   3
   6   5   9 55.2710 69.4260   2
   6   5  10 2163.58 492.676   2
   6   5  11-58.8079 123.665   2
   6   5  12 2040.48 479.599   2
  -6  -5 -12 1585.13 551.088   1
  -6  -5 -13 725.736 327.491   1
   6   5  13 1054.26 351.946   2
  -6  -5 -14 438.429 270.836   1
   6   5  14 505.379 245.125   2
   6   5  15 85.9687 88.7548   4
  -6  -5 -15 243.044 223.629   1
   6   5  16 86.2009 90.1676   4
   6   5  17 310.235 268.074   4
  -6  -6  10 626.502 386.357   4
  -6  -6   9 1327.58 510.222   4
   6   6  -9 995.610 370.686   2
  -6  -6   8-60.1272 239.965   4
  -6  -6   8-428.411 275.717   1
   6   6  -8-114.145 180.944   2
  -6  -6   7 575.284 358.372   4
   6   6  -7 260.079 145.540   2
  -6  -6   6-159.012 217.081   4
   6   6  -6 27.6275 138.713   2
   6   6  -5-11.8957 107.008   2
   6   6  -4 221.042 164.452   3
   6   6  -4-11.5977 195.577   2
   6   6  -3 137.374 133.539   3
   6   6  -3 87.9721 96.2004   2
   6   6  -2-32.8677 96.2292   3
   6   6  -2 19.9712 163.577   2
   6   6  -1-73.5234 95.5485   3
  -6  -6   1 106.047 56.3704   5
   6   6  -1-33.6941 168.504   2
   6   6   0 390.467 210.541   3
   6   6   0 414.909 257.524   2
   6   6   1 3654.50 634.620   3
   6   6   1 2665.54 639.625   2
   6   6   2 2108.65 479.801   3
   6   6   2 1605.29 487.517   2
   6   6   3 581.521 287.583   3
   6   6   3 798.191 384.158   2
   6   6   4 807.496 310.364   3
   6   6   4 607.021 295.910   2
   6   6   5 828.841 301.067   3
   6   6   5 765.948 334.560   2
   6   6   6 86.4671 138.569   3
   6   6   6 246.859 156.526   2
   6   6   7 1669.84 463.651   3
   6   6   7 1973.53 526.598   2
   6   6   8 500.691 249.305   3
   6   6   8 649.981 302.849   2
   6   6   9 160.864 205.081   2
   6   6  10 503.999 239.378   2
   6   6  11 1722.99 462.610   2
   6   6  12 981.538 355.383   2
   6   6  13 1037.76 357.593   2
  -6  -6 -14 356.080 323.352   1
   6   6  14 236.211 153.140   2
  -6  -6 -15-133.061 163.956   1
   6   6  15 45.5624 95.5372   2
  -6  -7   8 6.42003 134.741   4
   6   7  -8 20.2135 101.135   2
  -6  -7   7 245.061 160.930   4
   6   7  -7 37.0037 77.9566   2
  -6  -7   6 656.289 389.440   4
   6   7  -6 372.086 241.474   2
   6   7  -5 23.1339 132.583   2
   6   7  -4 441.309 274.050   2
   6   7  -3 2637.92 476.357   3
   6   7  -3 2610.66 631.722   2
   6   7  -2 960.886 299.688   3
   6   7  -2 898.476 391.391   2
   6   7  -1 856.353 279.360   3
   6   7  -1 730.762 346.699   2
   6   7   0 546.810 237.444   3
   6   7   0 615.039 319.191   2
   6   7   1 77.3808 79.7701   3
   6   7   1-233.109 188.128   2
   6   7   2 161.152 111.113   3
   6   7   2-222.891 209.207   2
   6   7   3-31.6366 110.309   3
   6   7   3-146.025 191.852   2
   6   7   4 34.8209 86.8466   3
   6   7   4-108.933 169.201   2
   6   7   5 2588.01 561.764   3
   6   7   5 2867.95 642.370   2
   6   7   6 506.620 255.586   3
   6   7   6 737.254 345.520   2
   6   7   7 296.435 221.674   3
   6   7   7 220.875 191.118   2
   6   7   8 80.3219 111.922   3
   6   7   8 60.9446 120.684   2
   6   7   9 248.191 196.798   2
   6   7  10 1418.31 458.031   2
   6   7  11 329.557 255.264   2
   6   7  12-50.4802 130.143   2
   6   7  13-35.9864 94.7301   2
   6   7  14-43.1543 133.554   2
   6   7  15-227.795 188.547   2
   6   8  -7-76.9450 133.975   2
  -6  -8   6 581.060 424.579   4
   6   8  -6 575.624 327.008   2
   6   8  -5 362.235 243.116   2
   6   8  -4 135.603 191.123   2
   6   8  -3 638.562 339.135   2
   6   8  -2 1237.71 457.236   2
   6   8  -1 741.465 258.970   3
   6   8  -1 742.344 345.004   2
   6   8   0 1950.45 439.161   3
   6   8   0 1947.99 588.225   2
   6   8   1 50.8176 82.2660   3
   6   8   1 71.5408 147.262   2
   6   8   2 166.136 146.110   3
   6   8   2 237.879 202.280   2
   6   8   3 213.929 183.901   3
   6   8   3 335.139 223.942   2
   6   8   4 457.808 230.375   3
   6   8   4 222.802 147.050   2
   6   8   5 1468.80 436.982   3
   6   8   5 1579.80 508.513   2
   6   8   6 3542.41 776.991   2
   6   8   6 3330.14 676.977   3
   6   8   7 167.052 131.444   3
   6   8   7 228.832 213.603   2
   6   8   8 353.026 189.478   3
   6   8   8 350.156 244.967   2
   6   8   9 121.342 124.277   2
   6   8  10 143.727 154.580   2
   6   8  11 53.5016 145.076   2
   6   8  12 181.797 159.927   2
   6   8  13 69.0298 160.406   2
   6   8  14-32.4280 126.378   2
   6   9   0 54.3860 91.6469   2
   6   9   1 111.159 216.372   2
   6   9   2 137.895 146.430   3
   6   9   2-19.3415 148.902   2
   6   9   3 932.231 328.615   3
   6   9   3 498.200 290.978   2
   6   9   4 2061.09 500.342   3
   6   9   4 1917.55 610.543   2
   6   9   5 162.486 158.155   3
   6   9   5 64.4996 100.794   2
   6   9   6 12.8354 92.2239   3
   6   9   6 193.052 198.645   2
   6   9   7 530.195 292.078   3
   6   9   7 707.813 384.629   2
   6   9   8 312.059 233.827   3
   6   9   9 363.572 220.816   3
   6  10   6 789.666 345.052   3
   6  10   7 1062.00 399.312   3
   6  10   8 236.941 214.262   3
   7  -8  -4 499.753 324.996   5
  -7   8   4 437.571 315.477   1
   7  -8  -3-52.4996 169.393   5
  -7   8   3 224.243 161.940   1
   7  -8  -2-9.25616 84.8397   5
  -7   8   2 55.5948 235.779   1
   7  -8  -1 13.7573 118.387   5
  -7   8   1-47.2991 319.514   1
   7  -8   0 437.956 303.086   5
  -7   8   0-41.5657 191.546   1
   7  -8   1-219.622 272.418   5
  -7   8  -1-214.944 348.535   1
   7  -8   2 188.165 147.421   5
  -7   8  -2-0.97381 252.112   1
   7  -8   3 795.422 399.043   5
  -7   7  11 259.818 365.070   1
  -7   7  11 246.596 407.398   2
  -7   7  10 245.435 341.091   1
  -7   7   9 383.795 337.123   1
  -7   7   8 867.981 453.207   1
  -7   7   7 99.2242 180.308   1
   7  -7  -6 5.15563 119.143   5
  -7   7   6-55.6037 256.506   1
   7  -7  -5 506.197 342.043   5
  -7   7   5 117.187 225.716   1
   7  -7  -4 12.8802 98.9911   5
  -7   7   4-165.965 275.035   1
   7  -7  -3 545.382 309.147   5
  -7   7   3 11.1940 213.449   1
   7  -7  -2 1037.66 422.838   5
  -7   7   2 253.643 303.414   1
   7  -7  -1 260.631 226.676   5
  -7   7   1 121.908 171.028   1
   7  -7   0 30.1274 112.569   5
  -7   7   0-237.492 346.130   1
   7  -7   1-102.895 144.655   5
  -7   7  -1 41.2321 176.704   1
   7  -7   2-282.646 217.704   5
  -7   7  -2-505.065 412.870   1
   7  -7   3 672.665 314.921   5
  -7   7  -3 148.396 157.432   1
  -7   7  -4-156.149 268.346   1
  -7   7  -5 133.995 224.074   1
  -7   7  -6 523.462 338.777   1
  -7   7  -7 96.6219 151.982   1
  -7   7  -8-97.2629 153.568   1
  -7   7  -9 278.667 247.257   1
  -7   7 -10-48.4951 150.369   1
  -7   6  12-8.87571 152.745   1
  -7   6  11 80.4097 136.426   1
  -7   6  10 706.698 443.549   1
  -7   6   9-103.292 254.420   1
  -7   6   8-189.959 274.311   1
   7  -6  -7 125.040 184.959   5
  -7   6   7-37.2299 255.539   1
   7  -6  -6-137.128 244.164   5
  -7   6   6 592.947 350.885   1
   7  -6  -5 81.8158 119.838   5
  -7   6   5 1222.43 572.068   1
   7  -6  -4 581.673 316.242   5
  -7   6   4 1437.89 641.963   1
   7  -6  -3 691.504 314.294   5
  -7   6   3 1451.17 619.348   1
   7  -6  -2 94.2837 136.252   5
  -7   6   2 1007.89 552.964   1
   7  -6  -1 187.417 169.980   5
  -7   6   1 529.070 457.865   1
   7  -6   0 679.022 324.389   5
  -7   6   0 1952.13 686.009   1
   7  -6   1 1714.06 500.737   5
  -7   6  -1 2784.45 737.585   1
   7  -6   2-57.4753 181.862   5
  -7   6  -2 1152.28 485.712   1
   7  -6   3-141.289 185.420   5
  -7   6  -3 959.619 538.562   1
  -7   6  -4 1221.94 549.545   1
  -7   6  -5 1386.86 561.872   1
  -7   6  -6 2061.81 640.960   1
  -7   6  -7 858.383 393.222   1
  -7   6  -8-67.8744 186.671   1
  -7   6  -9-37.5059 175.920   1
  -7   6 -10-82.8982 257.639   1
  -7   6 -11 58.6850 149.002   1
  -7   5  12-147.274 213.759   1
  -7   5  11-209.230 306.981   1
  -7   5  10 250.736 287.782   1
   7  -5  -9 264.778 274.818   5
  -7   5   9 1186.93 509.670   1
   7  -5  -8 341.929 267.633   5
  -7   5   8 1117.76 498.757   1
   7  -5  -7 480.040 304.442   5
  -7   5   7 1110.54 501.083   1
   7  -5  -6 61.0803 152.546   5
  -7   5   6 537.525 356.518   1
   7  -5  -5 141.140 176.577   5
  -7   5   5 932.524 455.754   1
   7  -5  -4 908.680 360.054   5
  -7   5   4 1143.79 473.835   1
   7  -5  -3-12.2186 98.3979   5
  -7   5   3 84.1190 270.205   1
   7  -5  -2 1489.58 502.726   5
  -7   5   2 1298.87 512.694   1
   7  -5  -1 5686.78 898.830   5
  -7   5   1 4878.18 887.497   1
   7  -5   0 4072.92 748.197   5
  -7   5   0 4009.38 785.196   1
   7  -5   1-177.484 215.507   5
  -7   5  -1 534.574 369.090   1
   7  -5   2-147.459 213.838   5
  -7   5  -2 251.301 312.486   1
  -7   5  -3 526.035 334.264   1
   7  -5   4 199.476 173.365   3
  -7   5  -4 614.200 374.204   1
   7  -5   5 2766.84 577.846   3
  -7   5  -5 2679.86 689.688   1
   7  -5   6 2264.69 517.294   3
  -7   5  -6 2660.78 692.694   1
   7  -5   7 2194.34 521.827   3
  -7   5  -7 2625.79 673.637   1
   7  -5   8 277.421 190.451   3
  -7   5  -8 1115.84 495.848   1
   7  -5   9 1225.37 382.170   3
  -7   5  -9 2663.51 708.105   1
   7  -5  10 1072.50 348.271   3
  -7   5 -10 1217.82 463.784   1
  -7   5 -11-54.5649 226.272   1
  -7   5 -12 28.7030 156.482   1
   7  -4 -13 94.9139 138.549   5
   7  -4 -12 687.039 364.755   5
  -7   4  12 652.394 369.738   1
   7  -4 -11 511.767 316.216   5
  -7   4  11 991.661 464.115   1
   7  -4 -10-89.5717 172.736   5
  -7   4  10 525.738 343.663   1
   7  -4  -9-2.35520 121.082   5
  -7   4   9 458.330 286.347   1
   7  -4  -8 27.5570 136.763   5
  -7   4   8 100.765 128.813   1
   7  -4  -7 208.950 240.043   5
  -7   4   7 138.391 153.218   1
   7  -4  -6 2125.09 568.068   5
  -7   4   6 1172.83 435.807   1
   7  -4  -5 832.411 359.521   5
  -7   4   5 515.168 253.088   1
   7  -4  -4-99.3808 169.136   5
  -7   4   4-436.975 362.411   1
   7  -4  -3 1457.93 436.298   5
  -7   4   3 1127.68 373.529   1
   7  -4  -2 1923.44 512.180   5
  -7   4   2 1065.14 382.020   1
   7  -4  -1 5109.39 815.097   5
  -7   4   1 3905.65 768.615   1
   7  -4   0-186.851 223.176   5
  -7   4   0-313.982 383.581   1
   7  -4   1-131.597 153.379   5
  -7   4  -1-498.634 373.734   1
   7  -4   2 139.672 163.251   3
  -7   4  -2-297.411 300.543   1
   7  -4   3 178.771 189.635   3
  -7   4  -3-317.617 301.006   1
   7  -4   4-2.03926 101.038   3
  -7   4  -4-5.27583 154.323   1
   7  -4   5 1637.28 457.991   3
   7  -4   5 1220.72 227.119   4
  -7   4  -5 1536.17 477.683   1
   7  -4   6 522.568 189.307   4
   7  -4   6 932.129 336.634   3
  -7   4  -6 512.340 275.425   1
   7  -4   7 600.046 278.656   3
  -7   4  -7 502.373 284.925   1
   7  -4   8 1949.12 495.418   3
  -7   4  -8 1827.98 510.670   1
   7  -4   9 1176.50 379.283   3
  -7   4  -9 886.281 377.538   1
   7  -4  10 190.407 180.612   3
  -7   4 -10 565.888 346.521   1
   7  -4  11-2.65340 104.064   3
  -7   4 -11 900.928 435.770   1
   7  -4  12-111.799 171.954   3
  -7   4 -12 1067.42 499.583   1
   7  -3 -14 164.275 199.654   5
   7  -3 -13 516.777 334.435   5
   7  -3 -12 92.9911 191.433   5
  -7   3  12 585.896 348.034   1
   7  -3 -11 231.189 200.018   5
  -7   3  11 837.095 364.626   1
   7  -3 -10 566.393 330.909   5
  -7   3  10 437.448 281.573   1
   7  -3  -9 178.371 184.751   5
  -7   3   9-6.09994 57.6904   4
  -7   3   8 706.978 211.042   4
  -7   3   8 274.822 161.335   1
  -7   3   7 922.846 261.397   4
  -7   3   7 805.333 265.750   1
   7  -3  -6 1735.57 498.104   5
  -7   3   6 631.307 214.526   1
   7  -3  -5 908.378 355.009   5
  -7   3   5-77.0832 338.001   1
   7  -3  -4 841.465 310.701   5
  -7   3   4-243.491 383.218   1
   7  -3  -3 8361.51 1016.37   5
  -7   3   3 6100.68 931.142   1
   7  -3  -2 5412.19 809.743   5
  -7   3   2 3972.02 671.899   1
   7  -3  -1 235.594 196.193   5
  -7   3   1-607.945 472.494   1
   7  -3   0 152.343 186.332   3
   7  -3   0-18.8189 141.042   5
   7  -3   1 5952.49 876.458   3
  -7   3  -1 4195.61 714.830   1
   7  -3   2 27.4934 107.017   3
  -7   3  -2-903.853 510.850   1
   7  -3   3 1605.30 425.039   3
  -7   3  -3 95.2577 298.643   1
   7  -3   4 696.971 291.339   3
  -7   3  -4-347.765 397.665   1
   7  -3   5 86.4666 29.4422   4
   7  -3   5 245.552 193.478   3
   7  -3   6 239.799 90.4794   4
   7  -3   6 351.504 226.675   3
   7  -3   7 3622.18 656.929   3
   7  -3   7 2964.55 377.688   4
  -7   3  -7 2187.14 509.653   1
   7  -3   8 2536.66 549.990   3
   7  -3   8 2190.75 375.911   4
  -7   3  -8 1477.72 404.091   1
   7  -3   9 305.840 177.789   3
   7  -3   9 143.729 121.544   4
  -7   3  -9-226.372 260.795   1
   7  -3  10-146.854 128.379   3
   7  -3  10 42.8569 106.284   4
  -7   3 -10-116.682 209.531   1
   7  -3  11-114.164 130.898   3
   7  -3  11 42.3033 74.7222   4
  -7   3 -11-115.375 219.658   1
   7  -3  12-94.4895 146.153   3
  -7   3 -12 251.001 239.817   1
   7  -3  13 571.299 274.405   3
  -7   3 -13 963.787 423.879   1
   7  -3  14 790.009 330.060   3
   7  -2 -14 303.273 270.920   5
   7  -2 -13-46.2750 133.941   5
   7  -2 -12 135.295 124.920   5
  -7   2  12 22.8657 94.9128   1
  -7   2  11 600.199 282.935   4
   7  -2 -11 362.502 252.659   5
  -7   2  11-75.8033 211.637   1
  -7   2  10 910.602 334.635   4
   7  -2 -10 865.513 344.789   5
  -7   2  10 141.993 226.247   1
   7  -2  -9 354.354 196.434   5
  -7   2   9 453.308 212.009   4
   7  -2  -8 1203.76 425.057   5
  -7   2   8 810.470 257.106   4
  -7   2   7 1046.53 240.957   4
  -7   2   7 575.551 201.303   1
   7  -2  -6 32.1783 100.673   5
  -7   2   6-30.0922 62.2197   4
   7  -2  -5 2301.02 524.976   5
  -7   2   5 2680.56 625.584   1
   7  -2  -4 1544.29 409.797   5
  -7   2   4 2399.17 586.221   1
   7  -2  -3-19.1162 153.409   5
  -7   2   3 173.659 225.136   1
   7  -2  -2 68.1123 132.017   5
  -7   2   2 224.960 229.011   1
   7  -2  -1 506.309 253.733   3
   7  -2  -1 579.400 258.038   5
  -7   2   1 712.283 337.690   1
   7  -2   0 3442.90 658.271   3
  -7   2   0 4379.55 741.872   1
   7  -2   1 12335.4 1204.25   3
  -7   2  -1 10015.1 1131.03   1
   7  -2   2 1329.21 431.953   3
  -7   2  -2 2106.51 528.106   1
   7  -2   3 12080.1 1225.56   3
  -7   2  -3 11650.1 1187.61   1
   7  -2   4 7430.65 942.638   3
  -7   2  -4 6678.79 940.165   1
   7  -2   5 2189.78 526.661   3
  -7   2  -5 2355.41 559.279   1
   7  -2   6 5977.82 869.807   3
   7  -2   6 3382.16 269.655   4
  -7   2  -6 5877.05 882.623   1
   7  -2   7 2791.64 588.991   3
   7  -2   7 2701.23 324.005   4
  -7   2  -7 3081.95 648.572   1
   7  -2   8 967.055 351.099   3
   7  -2   8 975.473 218.367   4
  -7   2  -8 863.585 314.242   1
   7  -2   9 2360.07 575.420   3
   7  -2   9 2475.08 378.899   4
  -7   2  -9 1577.13 405.696   1
   7  -2  10 1667.37 453.294   3
   7  -2  10 1547.18 338.117   4
   7  -2  11-12.8218 122.149   3
   7  -2  11 20.9301 74.1214   4
  -7   2 -11-357.614 323.677   1
   7  -2  12 198.266 199.977   3
   7  -2  12 47.6305 89.2352   4
  -7   2 -12-241.953 275.510   1
   7  -2  13-78.0879 117.310   3
   7  -2  13 2.60232 67.6529   4
  -7   2 -13-116.637 153.706   1
   7  -2  14 66.8329 129.682   3
   7  -2  15 198.942 182.097   3
   7  -2  16 762.132 345.626   3
   7  -1 -13 568.438 302.955   5
   7  -1 -12-31.3364 93.1642   5
  -7   1  12-471.588 250.237   1
  -7   1  11 187.881 193.400   4
   7  -1 -11 74.0187 106.910   5
  -7   1  10 257.948 149.817   4
   7  -1 -10 160.389 169.580   5
  -7   1   9 397.008 181.204   4
   7  -1  -9 416.081 242.402   5
  -7   1   9 764.858 346.963   1
  -7   1   8-23.9376 72.2470   4
   7  -1  -8 62.1783 69.2454   5
  -7   1   7 890.093 238.416   4
   7  -1  -7 1374.87 417.653   5
  -7   1   7 1479.19 434.620   1
   7  -1  -6 2146.08 493.488   5
  -7   1   6 1695.15 297.838   4
  -7   1   6 2318.26 524.406   1
   7  -1  -5 1556.10 409.142   5
  -7   1   5 1370.62 235.862   4
  -7   1   5 1638.11 456.624   1
  -7   1   4 70.0840 43.1532   4
   7  -1  -4 200.449 125.549   5
  -7   1   4 181.344 138.244   1
  -7   1   3 853.037 301.234   1
   7  -1  -2 4236.56 739.511   3
  -7   1   2 3431.05 634.099   1
   7  -1  -1 3865.08 684.319   3
  -7   1   1 3362.12 627.385   1
   7  -1   0 4911.08 781.332   3
  -7   1   0 4260.65 705.326   1
   7  -1   1 16685.0 1384.97   3
  -7   1  -1 15273.8 1310.23   1
   7  -1   2 471.797 289.757   3
  -7   1  -2 246.838 156.864   1
   7  -1   3 1199.60 373.270   3
  -7   1  -3 727.202 295.609   1
   7  -1   4 2552.90 534.927   3
  -7   1  -4 2387.21 517.743   1
   7  -1   5 1797.59 458.038   3
  -7   1  -5 2053.31 476.754   1
   7  -1   6 3186.16 633.808   3
  -7   1  -6 2769.36 573.394   1
   7  -1   7 5626.65 855.410   3
   7  -1   7 4236.73 387.729   4
  -7   1  -7 4991.96 781.741   1
   7  -1   8 1617.50 449.561   3
   7  -1   8 1514.74 265.282   4
  -7   1  -8 1126.68 370.170   1
   7  -1   9 229.577 165.877   3
   7  -1   9 73.4177 55.9065   4
  -7   1  -9 264.326 213.681   1
   7  -1  10 1438.45 447.953   3
   7  -1  10 1249.42 288.778   4
  -7   1 -10 1561.02 452.260   1
   7  -1  11 1865.09 493.792   3
   7  -1  11 2190.18 425.187   4
  -7   1 -11 2162.86 531.524   1
   7  -1  12 1950.95 526.039   3
   7  -1  12 1847.00 412.810   4
  -7   1 -12 1188.54 364.943   1
   7  -1  13 511.059 296.380   3
   7  -1  13 359.251 203.038   4
   7  -1  14 334.473 228.053   3
   7  -1  14 213.759 173.229   4
  -7   1 -14-256.065 356.414   1
   7  -1  15 842.806 357.735   3
   7  -1  15 681.894 304.768   4
   7  -1  16 183.307 195.243   3
   7   0 -12 374.551 220.106   5
  -7   0  11-271.582 214.273   4
   7   0 -11-51.5376 126.835   5
  -7   0  11 269.780 200.351   1
  -7   0  10 119.621 72.8172   4
   7   0 -10 438.555 210.005   5
  -7   0  10 528.053 241.339   1
  -7   0   9 533.117 199.399   4
   7   0  -9 785.670 284.566   5
  -7   0   9 860.867 309.145   1
  -7   0   8-58.2167 114.909   4
   7   0  -8-89.6708 123.773   5
  -7   0   8-140.940 172.739   1
  -7   0   7 2181.77 395.599   4
  -7   0   7 2039.37 460.786   1
  -7   0   6 1314.65 261.393   4
  -7   0   6 1118.69 311.905   1
  -7   0   5 138.686 75.9433   4
  -7   0   5-138.026 210.230   1
  -7   0   4 319.698 132.330   4
  -7   0   4-180.721 289.928   1
   7   0  -3 700.783 293.766   3
  -7   0   3 635.802 123.866   4
  -7   0   3 295.072 117.849   1
   7   0  -2 374.242 218.887   3
  -7   0   2 128.126 165.324   1
   7   0  -1 5002.96 806.281   3
  -7   0   1 4062.43 674.918   1
   7   0   0 3387.33 617.192   3
  -7   0   0 2459.12 476.170   1
   7   0   1 88.1089 112.986   3
  -7   0  -1-213.806 292.970   1
   7   0   2 5474.80 796.086   3
  -7   0  -2 4763.37 724.890   1
   7   0   3 5761.64 841.698   3
  -7   0  -3 5586.66 782.124   1
   7   0   4-179.510 237.328   3
  -7   0  -4-349.662 304.755   1
   7   0   5-4.67052 161.873   3
  -7   0  -5-299.193 269.183   1
   7   0   6-119.731 154.288   3
  -7   0  -6-170.265 217.106   1
  -7   0  -7 66.1147 82.2908   4
   7   0   7 5.43013 107.732   3
  -7   0  -7-253.569 230.446   1
  -7   0  -8 137.469 105.026   4
   7   0   8 361.199 126.575   4
  -7   0  -8 212.174 115.807   1
   7   0   9 4732.81 822.404   3
  -7   0  -9 2347.63 420.895   4
   7   0   9 4302.86 508.630   4
  -7   0  -9 3741.42 650.527   1
   7   0  10 9734.92 1162.74   3
   7   0  10 8940.49 806.216   4
  -7   0 -10 8506.20 1010.14   1
   7   0  11 3238.26 684.906   3
   7   0  11 3182.93 503.995   4
  -7   0 -11 3009.11 607.733   1
   7   0  12 54.2634 100.063   3
   7   0  12 40.6598 82.0868   4
  -7   0 -12 119.696 154.245   1
   7   0  13 1149.37 420.784   3
   7   0  13 1021.83 328.650   4
  -7   0 -13 1174.00 389.921   1
   7   0  14 335.589 208.698   4
   7   0  14 562.066 285.812   3
  -7   0 -14 791.306 329.646   1
   7   0  15 847.647 330.733   4
   7   0  15 654.210 342.126   3
   7   0  16 719.235 317.376   4
   7   0  16 1130.92 445.387   3
  -7  -1  13 579.452 328.136   4
  -7  -1  12 1206.17 452.130   4
  -7  -1  11 137.089 173.678   4
  -7  -1  11 45.4250 135.829   1
  -7  -1  10 174.196 126.071   4
  -7  -1  10 157.004 127.498   1
  -7  -1   9 2485.59 509.478   4
  -7  -1   9 1911.79 449.192   1
  -7  -1   8 1573.51 388.125   4
  -7  -1   8 804.911 288.783   1
  -7  -1   7 976.072 282.409   4
  -7  -1   7 254.455 76.1123   1
  -7  -1   6 3040.15 476.164   4
  -7  -1   6 1935.44 450.252   1
  -7  -1   5 4082.67 524.557   4
  -7  -1   5 3116.22 590.891   1
  -7  -1   4 1031.63 250.303   4
   7   1  -4 1229.54 395.466   3
  -7  -1   4 803.885 282.786   1
  -7  -1   3 297.061 138.147   4
   7   1  -3 83.0836 80.7808   3
  -7  -1   3 282.032 200.577   1
   7   1  -2 1049.47 405.173   3
  -7  -1   2 1533.96 239.835   4
  -7  -1   2 1313.55 416.306   1
  -7  -1   1 1758.14 219.293   4
   7   1  -1 1414.51 444.737   3
  -7  -1   1 1392.54 200.840   4
  -7  -1   1 1862.94 473.683   1
   7   1   0 3009.86 607.354   3
  -7  -1   0 2387.97 221.329   4
  -7  -1   0 2452.68 218.145   4
  -7  -1   0 2929.28 589.172   1
  -7  -1  -1-62.5711 46.9022   4
  -7  -1  -1 95.2761 20.1540   4
   7   1   1 148.647 163.330   3
  -7  -1  -1 218.689 211.078   1
   7   1   2 3359.95 653.065   3
  -7  -1  -2 2937.03 594.906   1
   7   1   3 4814.07 767.360   3
  -7  -1  -3 4342.21 719.681   1
   7   1   4 16605.6 1420.85   3
  -7  -1  -4 14247.5 1292.50   1
  -7  -1  -5-74.1441 85.5738   4
   7   1   5-47.5728 163.362   3
  -7  -1  -5 233.263 170.027   1
  -7  -1  -6 55.8609 56.8659   4
   7   1   6-22.1780 136.147   3
  -7  -1  -6 147.661 106.036   1
  -7  -1  -7 1243.65 271.634   4
   7   1   7 1843.95 501.942   3
  -7  -1  -7 1944.24 468.330   1
   7   1   8 3499.86 723.137   3
  -7  -1  -8 2196.26 392.908   4
  -7  -1  -8 2821.75 562.563   1
   7   1   9 4612.88 799.648   3
  -7  -1  -9 2414.45 448.540   4
   7   1   9 3637.44 487.118   4
  -7  -1  -9 4217.38 722.554   1
  -7  -1 -10 626.138 219.819   4
   7   1  10 1070.82 411.518   3
   7   1  10 855.704 226.134   4
  -7  -1 -10 592.898 235.476   1
   7   1  11 562.238 287.063   3
   7   1  11 375.035 169.987   4
  -7  -1 -11 138.439 83.8802   1
   7   1  12 3.70718 91.1097   4
   7   1  12 55.5848 78.9516   3
  -7  -1 -12 40.0916 73.4267   1
   7   1  13 469.229 237.892   4
   7   1  13 547.208 300.759   3
  -7  -1 -13 476.495 238.918   1
   7   1  14 105.616 114.447   4
   7   1  14 262.920 218.464   3
  -7  -1 -14 132.161 116.283   1
   7   1  15 57.7010 79.1912   4
   7   1  15 60.4679 99.9483   3
   7   1  16 161.927 123.093   4
   7   1  16 58.1556 105.825   3
   7   1  17 9.10394 76.6734   4
  -7  -2  13 694.529 381.449   4
  -7  -2  12 630.937 342.995   4
  -7  -2  11 1616.80 517.797   4
  -7  -2  11 1007.74 337.413   1
  -7  -2  10 2732.45 608.584   4
  -7  -2  10 2066.73 496.045   1
  -7  -2   9 598.214 277.349   4
  -7  -2   9 266.497 165.852   1
  -7  -2   8 242.304 192.558   4
  -7  -2   8-95.3746 206.909   1
  -7  -2   7 94.3084 95.6963   4
  -7  -2   7 43.4329 148.312   1
  -7  -2   6 112.881 110.860   4
  -7  -2   6 19.7244 116.614   1
  -7  -2   5-39.9519 155.759   4
  -7  -2   5 226.934 154.956   1
  -7  -2   4-112.597 128.590   4
   7   2  -4 28.6035 83.3323   3
  -7  -2   4-57.0024 101.818   1
  -7  -2   3 5272.97 629.765   4
   7   2  -3 5358.63 806.007   3
  -7  -2   3 5151.66 796.762   1
   7   2  -2 7468.13 914.609   3
  -7  -2   2 6872.60 706.467   4
  -7  -2   2 7570.99 961.566   1
  -7  -2   1 255.860 127.888   4
   7   2  -1 243.688 181.557   3
  -7  -2   1 153.423 125.328   1
   7   2   0 8496.43 977.397   3
  -7  -2   0 7552.45 631.228   4
  -7  -2   0 7892.64 988.461   1
   7   2   1 2543.32 538.367   3
  -7  -2  -1 2194.25 326.654   4
  -7  -2  -1 2577.17 558.285   1
   7   2   2 1423.57 429.310   3
  -7  -2  -2 1236.69 215.178   4
  -7  -2  -2 1619.93 439.664   1
   7   2   3 8351.40 1036.26   3
  -7  -2  -3 6129.83 514.548   4
  -7  -2  -3 7743.66 969.786   1
   7   2   4 6524.90 895.617   3
  -7  -2  -4 5389.75 829.325   1
  -7  -2  -5 685.264 184.971   4
   7   2   5 1074.50 384.512   3
  -7  -2  -5 852.538 331.488   1
  -7  -2  -6-23.2641 42.0705   4
   7   2   6 83.9022 120.229   3
  -7  -2  -6-55.8263 135.508   1
  -7  -2  -7 259.990 126.113   4
   7   2   7 236.801 195.030   3
  -7  -2  -7 207.093 180.673   1
  -7  -2  -8 1102.36 290.998   4
   7   2   8 1752.70 486.396   3
  -7  -2  -8 1525.79 473.100   1
   7   2   9 2771.84 614.182   3
  -7  -2  -9 1837.68 391.908   4
  -7  -2  -9 2365.38 577.632   1
  -7  -2 -10 189.830 123.078   4
   7   2  10 356.895 239.331   3
  -7  -2 -10 561.631 278.637   1
   7   2  11 13.8426 106.228   3
   7   2  11 169.808 110.443   4
  -7  -2 -11 136.928 96.1339   1
   7   2  12 259.720 177.253   4
   7   2  12 192.325 126.537   3
  -7  -2 -12 59.2225 166.418   1
   7   2  13 290.391 172.756   4
   7   2  13 34.5331 119.797   3
  -7  -2 -13-158.945 212.969   1
   7   2  14 196.209 145.567   4
   7   2  14 277.766 223.557   3
  -7  -2 -14 42.9825 90.9475   1
   7   2  15 169.965 176.441   3
   7   2  15-158.792 154.400   4
   7   2  16 245.197 204.655   4
   7   2  17 599.109 321.454   4
  -7  -3  12 99.9132 141.651   4
  -7  -3  11 156.618 124.129   4
  -7  -3  10 200.661 128.366   4
  -7  -3  10 246.154 173.395   1
  -7  -3   9 213.207 141.956   4
  -7  -3   9 461.186 252.426   1
  -7  -3   8 1064.89 380.853   4
  -7  -3   8 1034.32 372.957   1
  -7  -3   7 848.927 312.712   4
  -7  -3   7 684.372 293.678   1
  -7  -3   6 490.812 258.483   4
  -7  -3   6 259.212 194.673   1
  -7  -3   5 3556.59 646.461   4
  -7  -3   5 3687.58 688.340   1
  -7  -3   4 3554.74 618.310   4
   7   3  -4 3445.85 647.037   3
  -7  -3   4 2899.81 620.850   1
  -7  -3   3 34.6377 116.179   4
   7   3  -3-42.7107 100.609   3
  -7  -3   3-58.2991 143.096   1
  -7  -3   2 187.945 157.817   4
   7   3  -2 56.6465 73.3648   3
  -7  -3   2 52.4466 157.387   1
   7   3  -1 275.356 217.700   3
  -7  -3   1 211.236 142.404   1
   7   3  -1 383.824 234.998   2
  -7  -3   0 7055.64 745.202   4
   7   3   0 8222.23 956.865   3
   7   3   0 7318.57 965.318   2
  -7  -3   0 7486.32 995.545   1
   7   3   1 5629.02 800.908   3
   7   3   1 4412.93 739.449   2
  -7  -3  -1 4983.67 601.053   4
  -7  -3  -1 5258.49 847.505   1
   7   3   2 1833.74 469.597   3
  -7  -3  -2 1301.82 296.072   4
  -7  -3  -2 1767.12 467.495   1
   7   3   2 1254.70 385.137   2
   7   3   3 551.694 289.807   3
  -7  -3  -3 581.550 202.322   4
  -7  -3  -3 353.338 234.977   1
   7   3   3 422.754 225.744   2
   7   3   4 1866.00 506.529   3
  -7  -3  -4 1515.97 324.367   4
  -7  -3  -4 1493.26 442.708   1
   7   3   4 1539.45 439.756   2
  -7  -3  -5 138.671 83.4409   4
   7   3   5 126.497 148.545   3
  -7  -3  -5 155.728 176.609   1
   7   3   6 1660.85 477.976   3
  -7  -3  -6 1561.46 373.135   4
  -7  -3  -6 1590.92 465.307   1
   7   3   7 4727.99 814.467   3
  -7  -3  -7 3795.69 563.654   4
  -7  -3  -7 4064.06 765.187   1
  -7  -3  -8 84.8044 78.5003   4
   7   3   8 258.579 241.539   3
  -7  -3  -8 253.518 185.973   1
  -7  -3  -9 123.804 121.695   4
   7   3   9 432.273 268.518   3
  -7  -3  -9 367.087 210.416   1
   7   3  10 269.288 184.745   3
  -7  -3 -10 192.638 161.878   1
   7   3  11 662.713 322.406   3
  -7  -3 -11 1089.93 392.518   1
   7   3  12 1496.50 429.156   4
   7   3  12 1615.43 494.677   3
  -7  -3 -12 1641.60 477.212   1
   7   3  13 1160.14 446.640   3
   7   3  13 1033.44 351.272   4
  -7  -3 -13 910.364 389.120   1
   7   3  14 122.856 154.003   3
   7   3  14 188.599 189.644   4
  -7  -3 -14 180.469 160.855   1
   7   3  15 163.085 153.571   3
   7   3  15 122.101 190.616   4
   7   3  16 114.668 126.167   4
   7   3  17-69.1056 122.694   4
  -7  -4  11-27.7435 92.2265   4
  -7  -4  10-273.998 260.175   4
  -7  -4  10-148.013 183.361   1
  -7  -4   9 281.643 245.113   4
  -7  -4   9 359.417 260.166   1
  -7  -4   8 73.2220 98.1321   4
  -7  -4   8 432.006 281.180   1
  -7  -4   7-191.399 209.170   4
  -7  -4   7-78.3966 156.024   1
  -7  -4   6 777.879 319.663   4
  -7  -4   6 198.076 161.279   1
  -7  -4   5 729.222 325.781   4
  -7  -4   5 640.356 264.263   1
   7   4  -5 851.540 363.757   2
  -7  -4   4 482.808 258.271   4
   7   4  -4 582.170 266.158   3
  -7  -4   4 228.270 148.917   1
   7   4  -4 557.276 271.103   2
  -7  -4   3 15.6998 100.800   4
   7   4  -3 110.659 123.847   3
   7   4  -3 84.1957 173.340   2
  -7  -4   3-87.7679 167.557   1
   7   4  -2 2252.02 506.484   3
  -7  -4   2 2510.75 604.849   1
   7   4  -2 1819.12 521.830   2
   7   4  -1 664.574 274.164   3
   7   4  -1 711.202 331.483   2
  -7  -4   1 449.520 263.324   1
   7   4   0 225.595 197.764   3
   7   4   0 270.778 220.688   2
  -7  -4   0 170.436 143.149   1
   7   4   1 439.033 225.002   3
  -7  -4  -1 176.562 92.3046   4
   7   4   1 379.325 185.619   2
   7   4   2 241.924 191.845   3
  -7  -4  -2 265.887 163.881   4
   7   4   2 305.639 201.785   2
   7   4   3 121.487 122.141   3
  -7  -4  -3 81.9175 68.9250   4
   7   4   3 33.3230 92.8903   2
   7   4   4 4352.90 779.982   3
   7   4   4 3086.87 623.768   2
  -7  -4  -4 3870.00 611.707   4
   7   4   5 1706.22 500.005   3
  -7  -4  -5 1442.67 388.971   4
   7   4   5 1661.95 439.391   2
  -7  -4  -5 1613.85 513.828   1
  -7  -4  -6-57.2334 148.727   4
   7   4   6 101.886 88.2330   3
  -7  -4  -6-157.081 185.305   1
   7   4   6-50.5127 100.028   2
  -7  -4  -7 17.0257 94.4663   4
   7   4   7-29.2005 120.165   3
  -7  -4  -7-15.5717 114.624   1
   7   4   7-339.234 214.014   2
   7   4   8 649.514 311.918   3
   7   4   8 544.180 242.107   2
  -7  -4  -8 448.589 287.665   1
   7   4   9 1179.27 473.213   3
  -7  -4  -9 1165.21 415.937   1
   7   4   9 1443.46 404.263   2
   7   4  10 1973.96 586.731   3
  -7  -4 -10 2099.36 550.296   1
   7   4  11 2295.82 621.015   3
  -7  -4 -11 2269.49 569.291   1
   7   4  12 1841.98 560.702   3
  -7  -4 -12 1775.30 507.081   1
   7   4  13 551.422 340.267   3
  -7  -4 -13 693.666 337.127   1
   7   4  14-102.234 191.167   3
  -7  -4 -14 15.5566 160.482   1
   7   4  15 964.531 383.972   4
  -7  -4 -15 941.862 426.903   1
   7   4  16 1052.75 416.853   4
   7   4  17 143.871 166.034   4
  -7  -5  10 238.493 260.110   4
  -7  -5   9-70.5855 163.668   4
  -7  -5   9 66.6720 70.9813   1
  -7  -5   8 123.605 128.216   4
  -7  -5   8 76.8795 110.593   1
  -7  -5   7 1259.83 477.538   4
  -7  -5   7 1007.77 421.664   1
   7   5  -7 1056.99 385.609   2
   7   5  -6 3519.47 733.378   2
  -7  -5   6 5019.02 907.949   4
  -7  -5   6 4159.74 818.192   1
  -7  -5   5 1309.51 451.636   4
  -7  -5   5 796.135 329.208   1
   7   5  -5 916.938 383.395   2
  -7  -5   4 154.011 229.165   4
   7   5  -4 133.440 156.569   3
   7   5  -4 247.117 241.267   2
   7   5  -3 172.912 151.821   3
   7   5  -3-69.4124 148.170   2
   7   5  -2 141.032 133.342   3
   7   5  -2 189.040 142.641   2
  -7  -5   2-106.941 205.853   1
   7   5  -1 289.469 166.049   3
   7   5  -1 218.647 220.290   2
   7   5   0 943.402 334.786   3
   7   5   0 912.369 367.151   2
   7   5   1 366.807 170.930   3
   7   5   1 438.049 288.875   2
   7   5   2 2376.48 533.341   3
   7   5   2 2159.73 553.429   2
  -7  -5  -2 2092.84 517.644   4
   7   5   3 644.052 305.565   3
  -7  -5  -3 320.744 190.620   4
   7   5   3 560.861 283.984   2
   7   5   4 1185.43 404.223   3
  -7  -5  -4 1159.82 347.341   4
   7   5   4 1140.10 394.606   2
   7   5   5 833.427 365.078   3
   7   5   5 1133.44 397.479   2
   7   5   6 101.443 122.716   3
   7   5   6-37.1110 168.010   2
   7   5   7 486.766 287.784   3
   7   5   7 319.682 189.554   2
   7   5   8 220.204 177.129   3
  -7  -5  -8-18.1419 134.076   1
   7   5   8 128.157 104.863   2
   7   5   9 70.2663 123.944   3
   7   5   9 84.0358 74.8105   2
   7   5  10 1724.04 542.543   3
  -7  -5 -10 2330.97 652.460   1
   7   5  10 1435.56 427.648   2
   7   5  11 1280.29 474.462   3
   7   5  11 1033.31 351.394   2
  -7  -5 -11 797.313 360.901   1
   7   5  12-28.5882 126.428   3
  -7  -5 -12 72.3528 82.3644   1
   7   5  12-56.3859 109.541   2
   7   5  13 123.294 177.978   3
  -7  -5 -13-60.2207 157.768   1
  -7  -5 -14 123.620 157.949   1
  -7  -5 -15-6.44472 187.908   1
  -7  -6   9 675.554 447.834   4
  -7  -6   9 255.116 241.641   1
  -7  -6   8 1120.74 462.073   4
  -7  -6   8 858.562 377.477   1
   7   6  -8 890.997 396.482   2
  -7  -6   7 663.698 346.509   4
  -7  -6   7 167.539 120.868   1
   7   6  -7 618.889 317.125   2
  -7  -6   6 115.889 181.017   4
   7   6  -6 80.9262 141.384   2
  -7  -6   5 293.620 207.908   4
  -7  -6   5-20.6966 154.077   1
   7   6  -5 139.141 157.374   2
   7   6  -4 449.353 225.655   3
   7   6  -4 254.637 201.443   2
   7   6  -3 3056.92 573.554   3
   7   6  -3 2828.12 658.463   2
   7   6  -2 305.868 199.832   3
   7   6  -2 632.448 311.971   2
   7   6  -1 231.802 144.893   3
   7   6  -1 259.616 206.620   2
   7   6   0 746.273 279.899   3
   7   6   0 823.718 348.106   2
   7   6   1-132.696 103.910   3
   7   6   1-11.8546 136.413   2
   7   6   2 3542.53 726.111   2
   7   6   2 4978.61 807.510   3
   7   6   3 6216.87 977.086   2
   7   6   3 8143.88 1027.34   3
   7   6   4 688.724 290.664   3
   7   6   4 618.425 301.090   2
   7   6   5-74.8354 80.3607   3
   7   6   5 123.369 112.710   2
   7   6   6 173.326 166.405   3
   7   6   6 257.860 222.367   2
   7   6   7 603.580 309.464   3
   7   6   7 502.260 278.117   2
   7   6   8 310.452 207.831   3
   7   6   8 456.009 253.415   2
   7   6   9 675.114 350.137   3
   7   6   9 946.951 370.317   2
   7   6  10 159.596 180.409   3
   7   6  10 54.1973 131.833   2
   7   6  11-72.2211 146.219   3
  -7  -6 -11-134.484 236.791   1
   7   6  11 23.6140 85.6207   2
   7   6  12 81.8283 118.625   3
   7   6  12 109.437 115.670   2
  -7  -6 -13 44.7365 94.2711   1
   7   6  13 275.400 202.299   2
  -7  -6 -14 192.924 217.092   1
   7   6  14 132.060 154.605   2
  -7  -6 -15 47.0248 227.008   1
  -7  -7   7 262.115 278.320   4
  -7  -7   7-40.9392 114.579   1
   7   7  -7 202.004 215.739   2
  -7  -7   6 538.460 382.211   4
   7   7  -6 673.890 335.739   2
  -7  -7   5 910.360 446.690   4
   7   7  -5 1055.09 434.913   2
   7   7  -4-109.455 234.692   2
   7   7  -3 216.339 221.517   2
   7   7  -2 258.729 198.224   3
   7   7  -2 42.2206 89.6927   2
   7   7  -1 20.2744 59.0304   3
   7   7  -1-84.7395 190.872   2
   7   7   0 2303.62 518.484   3
   7   7   0 1642.93 526.664   2
   7   7   1 3890.86 682.889   3
   7   7   1 2751.84 710.112   2
   7   7   2 714.926 311.367   3
   7   7   2 614.732 316.513   2
   7   7   3 346.485 204.040   3
   7   7   3 296.889 229.509   2
   7   7   4-60.3074 142.630   3
   7   7   4 104.949 174.222   2
   7   7   5 159.661 164.857   3
   7   7   5 150.093 89.0935   2
   7   7   6 558.211 320.525   3
   7   7   6 338.221 246.571   2
   7   7   7 668.044 328.915   3
   7   7   7 581.392 319.073   2
   7   7   8 379.359 278.660   3
   7   7   8 476.174 237.071   2
   7   7   9 397.347 278.342   3
   7   7   9 574.795 302.354   2
   7   7  10 151.364 174.376   3
   7   7  10 278.114 208.921   2
   7   7  11 1147.04 475.345   3
   7   7  11 1287.52 460.276   2
   7   7  12 1151.39 446.051   2
   7   7  13-75.7556 208.563   2
  -7  -7 -13-86.3747 241.903   1
   7   7  14 218.820 186.072   2
   7   8  -1 335.908 252.020   2
   7   8   0 26.7521 84.2843   3
   7   8   0-126.052 212.894   2
   7   8   1 296.450 219.011   3
   7   8   1 218.621 134.657   2
   7   8   2 190.161 172.691   3
   7   8   2 27.2700 103.985   2
   7   8   3 1391.15 437.482   3
   7   8   3 1057.47 452.499   2
   7   8   4 1233.60 409.589   3
   7   8   4 1001.07 432.283   2
   7   8   5 13.8575 80.9555   3
   7   8   5 280.467 290.720   2
   7   8   6 635.257 301.471   3
   7   8   6 570.741 329.368   2
   7   8   7 331.018 249.616   3
   7   8   7 335.032 241.108   2
   7   8   8-10.5709 130.943   3
   7   8   8-143.750 197.803   2
   7   8   9 623.750 327.908   3
   7   9   4 99.0376 121.812   3
   7   9   5 747.197 338.127   3
   7   9   6-122.949 188.803   3
   7   9   7 133.034 173.701   3
   7   9   8-11.1454 159.425   3
   8  -7  -1 28.7845 143.078   5
   8  -7   0 284.445 197.879   5
   8  -7   1 525.635 316.923   5
   8  -7   2 74.2000 117.754   5
  -8   6   9-466.780 332.958   1
  -8   6   8-24.8881 285.215   1
  -8   6   7 930.126 517.962   1
   8  -6  -6 274.931 214.840   5
  -8   6   6 993.083 576.607   1
   8  -6  -5-27.9286 129.770   5
  -8   6   5 1501.35 697.624   1
   8  -6  -4 658.176 367.859   5
  -8   6   4 1630.53 682.067   1
   8  -6  -3-86.9594 168.592   5
  -8   6   3 903.279 535.096   1
   8  -6  -2 193.331 207.715   5
  -8   6   2 706.819 522.168   1
   8  -6  -1 734.600 361.090   5
  -8   6   1 1394.36 587.121   1
   8  -6   0 1.93833 100.844   5
  -8   6   0 588.362 474.324   1
   8  -6   1-58.5786 121.361   5
  -8   6  -1 752.660 464.908   1
  -8   6  -2 1763.62 637.287   1
  -8   6  -3 1335.01 587.621   1
  -8   6  -4 1061.76 567.115   1
  -8   6  -5 941.310 556.049   1
  -8   6  -6 1543.13 673.830   1
  -8   6  -7 1467.60 541.079   1
  -8   6  -8 234.702 345.511   1
  -8   5  11-777.724 394.617   1
  -8   5  10 1462.52 586.723   1
  -8   5   9 1795.26 657.378   1
   8  -5  -8 556.541 353.161   5
  -8   5   8 1283.27 575.401   1
   8  -5  -7-87.9758 175.723   5
  -8   5   7 741.965 448.265   1
   8  -5  -6 1030.61 441.850   5
  -8   5   6 1234.63 551.120   1
   8  -5  -5 536.700 309.521   5
  -8   5   5 689.365 433.551   1
   8  -5  -4 564.671 343.004   5
  -8   5   4 581.611 345.336   1
   8  -5  -3 377.895 282.080   5
  -8   5   3 572.029 391.966   1
   8  -5  -2 4440.76 860.229   5
  -8   5   2 3234.55 816.213   1
   8  -5  -1-46.6718 142.827   5
  -8   5   1 282.494 226.981   1
   8  -5   0 704.905 346.308   5
  -8   5   0 787.000 401.537   1
   8  -5   1 246.161 195.849   5
  -8   5  -1 74.6030 135.884   1
  -8   5  -2 240.153 290.676   1
  -8   5  -3 530.266 356.725   1
  -8   5  -4 334.555 325.123   1
   8  -5   5 192.417 182.929   3
  -8   5  -5 387.321 340.676   1
   8  -5   6 5.69563 99.5359   3
  -8   5  -6 751.442 392.104   1
   8  -5   7 254.961 164.887   3
  -8   5  -7 483.334 338.594   1
   8  -5   8 1019.84 385.895   3
  -8   5  -8 983.617 514.667   1
   8  -5   9 73.7552 121.955   3
  -8   5  -9 1253.65 564.445   1
   8  -5  10 735.661 326.242   3
  -8   5 -10 1843.62 630.810   1
  -8   5 -11 1171.68 557.154   1
  -8   4  11 627.201 451.918   1
   8  -4 -10 782.902 390.877   5
  -8   4  10 573.155 378.874   1
   8  -4  -9-23.0740 83.2263   5
  -8   4   9 429.094 305.516   1
   8  -4  -8 48.4632 111.246   5
  -8   4   8 125.633 217.260   1
   8  -4  -7 136.990 181.494   5
  -8   4   7-8.51497 177.842   1
   8  -4  -6 21.9399 110.813   5
  -8   4   6-249.808 285.889   1
   8  -4  -5 684.011 327.295   5
  -8   4   5 126.105 163.560   1
   8  -4  -4 206.076 199.772   5
  -8   4   4-35.0239 190.511   1
   8  -4  -3 237.518 233.005   5
  -8   4   3-414.296 422.333   1
   8  -4  -2 1105.65 421.719   5
  -8   4   2 11.2874 291.620   1
   8  -4  -1 1429.82 461.968   5
  -8   4   1 296.538 117.915   1
   8  -4   0 5839.40 907.672   5
  -8   4   0 3559.64 762.339   1
  -8   4  -1 3378.24 711.193   1
   8  -4   2 35.6402 177.862   3
  -8   4  -2-374.466 350.599   1
   8  -4   3-20.5448 110.775   3
  -8   4  -3-343.635 327.792   1
   8  -4   4-31.4301 106.042   3
  -8   4  -4-396.578 328.675   1
   8  -4   5 1503.52 476.315   3
  -8   4  -5 782.822 330.922   1
   8  -4   6 3714.40 726.668   3
  -8   4  -6 2826.43 672.638   1
   8  -4   7 2932.47 639.201   3
  -8   4  -7 1657.48 540.820   1
   8  -4   8 166.742 151.910   3
  -8   4  -8 350.725 318.052   1
   8  -4   9 139.183 176.528   3
  -8   4  -9 208.237 253.756   1
   8  -4  10 57.6297 138.605   3
  -8   4 -10 419.447 357.696   1
   8  -4  11 194.415 212.343   3
  -8   4 -11 758.022 468.797   1
   8  -4  12-20.0368 116.669   3
  -8   4 -12 745.010 477.793   1
   8  -3 -12 522.311 343.401   5
   8  -3 -11-79.6672 175.185   5
  -8   3  11 456.312 346.935   1
   8  -3 -10 2.75443 149.812   5
  -8   3  10-218.825 249.826   1
   8  -3  -9 48.4366 88.7244   5
  -8   3   9-196.019 266.875   1
   8  -3  -8 306.659 204.424   5
  -8   3   8-112.194 219.371   1
   8  -3  -7 122.816 140.054   5
  -8   3   7-653.741 429.719   1
   8  -3  -6 106.206 110.303   5
  -8   3   6-842.749 505.775   1
   8  -3  -5-74.8755 110.862   5
  -8   3   5-577.151 424.384   1
   8  -3  -4 173.173 152.699   5
  -8   3   4-1022.58 522.167   1
   8  -3  -3 2270.94 583.916   5
  -8   3   3 614.236 168.767   1
   8  -3  -2 9639.80 1163.26   5
  -8   3   2 7325.67 1012.59   1
   8  -3  -1-112.985 140.351   5
  -8   3   1-920.866 580.466   1
  -8   3   0 41.3448 344.421   1
   8  -3   1 182.233 191.914   3
  -8   3  -1-614.211 451.904   1
   8  -3   2-22.2277 134.784   3
  -8   3  -2-699.082 482.861   1
   8  -3   3 1093.97 402.492   3
  -8   3  -3-398.537 433.703   1
   8  -3   4 4166.93 810.959   3
  -8   3  -4 2969.24 642.278   1
   8  -3   5 3607.20 698.311   3
  -8   3  -5 1605.62 419.454   1
   8  -3   6 578.043 267.161   3
  -8   3  -6-409.406 381.373   1
   8  -3   7 29.7538 114.389   3
  -8   3  -7-835.661 477.764   1
   8  -3   8 1087.24 402.074   3
  -8   3  -8 149.488 225.164   1
   8  -3   9 1879.41 498.978   3
  -8   3  -9 491.108 237.446   1
   8  -3  10 546.569 294.266   3
  -8   3 -10 344.975 230.668   1
   8  -3  11 93.4616 149.216   3
  -8   3 -11-35.0700 186.586   1
   8  -3  12-54.5526 95.3973   3
  -8   3 -12-11.9183 137.659   1
   8  -3  13 125.127 179.760   3
   8  -2 -12 207.973 151.883   5
   8  -2 -11-42.1356 159.484   5
  -8   2  11-634.147 320.646   1
   8  -2 -10-69.7389 144.349   5
   8  -2  -9 47.6809 103.659   5
  -8   2   9-589.100 421.167   1
   8  -2  -8-156.737 167.031   5
   8  -2  -7 328.441 219.070   5
  -8   2   7-330.127 289.016   1
   8  -2  -6 1930.15 522.610   5
  -8   2   6 1505.18 442.426   1
   8  -2  -5-46.8663 109.325   5
  -8   2   5 328.586 302.203   1
   8  -2  -4 2080.62 540.389   5
  -8   2   4 1926.92 561.795   1
  -8   2   3 1087.80 430.699   1
  -8   2   2 402.868 297.855   1
   8  -2  -1 1918.97 594.715   3
  -8   2   1 2196.58 562.621   1
   8  -2   0 474.368 299.425   3
  -8   2   0 464.232 295.233   1
   8  -2   1 17.0659 114.806   3
  -8   2  -1 254.541 217.676   1
   8  -2   2-37.1366 75.3030   3
  -8   2  -2 307.907 245.838   1
   8  -2   3 243.275 203.663   3
  -8   2  -3 550.278 329.718   1
   8  -2   4 3320.25 703.192   3
  -8   2  -4 3184.17 687.653   1
   8  -2   5 13.3740 123.488   3
  -8   2  -5 687.340 396.953   1
   8  -2   6 2085.17 532.206   3
  -8   2  -6 2372.29 606.433   1
   8  -2   7 6322.98 937.187   3
  -8   2  -7 6626.33 987.129   1
   8  -2   8 2265.07 582.567   3
  -8   2  -8 1979.55 531.582   1
   8  -2   9 721.901 328.082   3
  -8   2  -9-612.236 398.938   1
   8  -2  10-59.3730 136.808   3
   8  -2  11-140.439 233.841   3
   8  -2  12 463.179 262.616   3
  -8   2 -12-144.439 305.361   1
   8  -2  13 1337.23 459.890   3
  -8   2 -13 371.288 257.782   1
   8  -2  14 546.351 313.968   3
   8  -1 -12 25.3471 66.4148   5
   8  -1 -11 68.9969 126.824   5
   8  -1 -10-110.919 89.1019   5
   8  -1  -9 983.875 366.201   5
  -8   1   9 1263.48 420.221   1
   8  -1  -8 2481.36 566.471   5
  -8   1   8 2766.17 644.889   1
   8  -1  -7 1553.83 471.286   5
  -8   1   7 1823.98 515.035   1
  -8   1   6 192.175 190.528   1
  -8   1   5 488.830 259.757   1
  -8   1   4 954.164 357.180   1
  -8   1   3 2185.38 524.683   1
   8  -1  -2 162.912 207.646   3
  -8   1   2 93.4750 151.930   1
   8  -1  -1 233.081 243.209   3
  -8   1   1-53.7590 190.727   1
   8  -1   0 309.978 166.192   3
  -8   1   0 265.690 115.698   1
   8  -1   1 6192.89 915.652   3
  -8   1  -1 5265.33 840.752   1
   8  -1   2 290.438 263.062   3
  -8   1  -2 22.3716 139.313   1
   8  -1   3 736.288 332.150   3
  -8   1  -3 304.273 181.081   1
   8  -1   4 295.718 221.810   3
  -8   1  -4 154.276 136.068   1
   8  -1   5 1132.62 402.206   3
  -8   1  -5 1267.83 437.930   1
   8  -1   6 2055.09 543.102   3
  -8   1  -6 1694.69 485.438   1
   8  -1   7 1737.18 502.798   3
  -8   1  -7 1713.91 496.805   1
   8  -1   8 1958.04 544.022   3
  -8   1  -8 1647.69 499.254   1
   8  -1   9 168.853 123.106   3
  -8   1  -9 69.4755 103.814   1
   8  -1  10 169.565 193.876   3
  -8   1 -10 218.001 193.387   1
   8  -1  11 142.112 178.326   3
  -8   1 -11 549.622 327.501   1
   8  -1  12 352.483 253.082   3
  -8   1 -12-247.449 313.092   1
   8  -1  13 1138.34 430.577   3
  -8   1 -13-859.357 374.393   1
   8  -1  14 317.028 244.577   3
  -8   0  11 371.498 284.092   1
  -8   0  10 151.853 210.555   1
  -8   0   9 673.528 318.720   1
  -8   0   8 1107.93 400.892   1
  -8   0   7-63.1337 143.648   1
  -8   0   6 1552.48 473.878   1
  -8   0   5 2239.62 521.100   1
  -8   0   4 346.220 193.769   1
   8   0  -3 226.540 235.109   3
  -8   0   3-63.1912 195.726   1
   8   0  -2 65.0299 153.010   3
  -8   0   2-135.082 226.528   1
   8   0  -1 129.996 177.137   3
  -8   0   1-45.1537 238.152   1
   8   0   0 9277.49 1127.71   3
  -8   0   0 6560.42 960.105   1
   8   0   1 4487.48 800.196   3
  -8   0  -1 3371.78 665.423   1
   8   0   2 3095.85 657.100   3
  -8   0  -2 2243.17 538.762   1
   8   0   3 1330.88 426.401   3
  -8   0  -3 1013.92 348.299   1
   8   0   4 32.3369 76.1891   3
  -8   0  -4-170.274 246.169   1
   8   0   5 486.722 296.341   3
  -8   0  -5 31.2507 162.295   1
   8   0   6 2364.43 587.688   3
  -8   0  -6 1533.88 446.643   1
   8   0   7-122.203 203.461   3
  -8   0  -7 48.6330 85.6325   1
   8   0   8 841.402 339.151   3
  -8   0  -8 405.422 213.931   1
   8   0   9 2552.84 637.463   3
  -8   0  -9 1523.87 457.487   1
   8   0  10 304.258 235.464   3
  -8   0 -10-41.5701 169.699   1
   8   0  11 1168.05 453.183   3
  -8   0 -11 544.642 266.374   1
   8   0  12-137.714 155.021   3
  -8   0 -12 323.536 276.247   1
   8   0  13-126.784 213.916   3
  -8   0 -13 337.356 288.805   1
   8   0  14 198.482 196.973   3
  -8   0 -14 362.582 263.529   1
  -8  -1  10-115.624 110.306   1
  -8  -1   9-244.315 198.333   1
  -8  -1   8 1059.98 356.623   1
  -8  -1   7 638.561 254.271   1
  -8  -1   6-247.072 283.834   1
  -8  -1   5-64.9650 255.780   1
  -8  -1   4 24.1389 198.134   1
   8   1  -3 2415.49 603.209   3
  -8  -1   3 1366.39 413.149   1
   8   1  -2 1464.82 478.550   3
  -8  -1   2 1033.33 340.726   1
   8   1  -1 2364.86 568.311   3
  -8  -1   1 1016.14 335.151   1
   8   1   0 5129.96 840.745   3
  -8  -1   0 3903.10 758.357   1
   8   1   1 5787.08 907.525   3
  -8  -1  -1 4906.33 832.492   1
   8   1   2-139.418 183.064   3
  -8  -1  -2 4.73059 153.197   1
   8   1   3 408.213 253.797   3
  -8  -1  -3 398.196 245.003   1
   8   1   4 1686.49 483.585   3
  -8  -1  -4 1305.95 435.029   1
   8   1   5 222.799 191.614   3
  -8  -1  -5 223.818 84.3830   1
   8   1   6 909.873 375.233   3
  -8  -1  -6 335.184 126.832   1
   8   1   7 437.201 247.700   3
  -8  -1  -7 100.048 82.2582   1
   8   1   8 286.219 202.391   3
  -8  -1  -8-24.3079 203.828   1
   8   1   9 1440.23 500.166   3
  -8  -1  -9 1000.28 362.311   1
   8   1  10 2382.67 623.506   3
  -8  -1 -10 1436.30 427.096   1
   8   1  11 1984.40 612.059   3
  -8  -1 -11 1267.01 444.000   1
   8   1  12 8.35142 111.001   3
  -8  -1 -12-10.9029 158.837   1
   8   1  13-79.3184 209.961   3
  -8  -1 -13-262.871 207.878   1
   8   1  14 50.9618 88.3821   3
  -8  -1 -14 34.9586 123.297   1
  -8  -2  10 10.3130 78.2876   1
  -8  -2   9-117.195 224.424   1
  -8  -2   8 228.809 159.125   1
  -8  -2   7-445.132 365.318   1
  -8  -2   6-537.624 364.367   1
  -8  -2   5 313.266 205.200   4
  -8  -2   5 222.680 199.918   1
  -8  -2   4 444.218 208.092   4
   8   2  -4 89.2687 133.305   3
  -8  -2   4 190.954 213.028   1
  -8  -2   3 111.970 102.266   4
   8   2  -3 259.665 204.579   3
  -8  -2   3 307.522 247.704   1
   8   2  -2 2453.52 586.016   3
  -8  -2   2 2308.70 359.153   4
  -8  -2   2 2463.97 614.695   1
   8   2  -1 2059.87 533.295   3
  -8  -2   1 1931.14 289.917   4
  -8  -2   1 2043.23 593.021   1
  -8  -2   0 7.21600 59.4525   4
   8   2   0 91.4286 182.605   3
  -8  -2   0 156.855 217.710   1
  -8  -2  -1 1074.42 210.117   4
   8   2   1 1092.27 399.679   3
  -8  -2  -1 1571.69 498.018   1
   8   2   2 528.994 271.461   3
  -8  -2  -2 415.843 307.640   1
   8   2   3 66.4969 95.7885   3
  -8  -2  -3 422.556 288.361   1
   8   2   4 464.042 236.834   3
  -8  -2  -4 458.898 288.813   1
   8   2   5 161.914 153.681   3
  -8  -2  -5 199.209 145.027   1
   8   2   6-32.1082 128.907   3
  -8  -2  -6 164.832 188.729   1
   8   2   7 970.481 390.054   3
  -8  -2  -7 540.602 286.976   1
   8   2   8 3433.58 768.059   3
  -8  -2  -8 4054.83 777.076   1
   8   2   9 6728.86 1058.68   3
  -8  -2  -9 6060.55 955.610   1
   8   2  10 3648.89 783.165   3
  -8  -2 -10 2890.26 682.427   1
   8   2  11-30.1172 82.6216   3
  -8  -2 -11-201.792 235.123   1
   8   2  12 463.263 307.116   3
  -8  -2 -12 58.4701 118.745   1
   8   2  13 755.591 386.886   3
  -8  -2 -13 262.455 196.381   1
  -8  -2 -14-167.700 175.082   1
  -8  -3   9 1105.84 408.939   1
  -8  -3   8 262.953 184.308   1
  -8  -3   7 284.751 235.813   1
  -8  -3   6 1257.46 391.136   4
  -8  -3   6 1119.77 431.833   1
  -8  -3   5 255.645 68.6903   4
  -8  -3   5 264.389 216.805   1
  -8  -3   4 239.770 86.6340   4
   8   3  -4 407.298 242.999   3
  -8  -3   4 679.556 346.830   1
  -8  -3   3 1234.82 317.469   4
   8   3  -3 932.529 330.519   3
  -8  -3   3 1320.69 445.728   1
  -8  -3   2 1827.64 387.710   4
   8   3  -2 1425.25 435.845   3
  -8  -3   2 1719.59 514.820   1
  -8  -3   1 134.004 134.101   4
   8   3  -1 264.633 223.910   3
  -8  -3   1 60.9626 95.8605   1
   8   3   0 49.6917 88.1650   3
  -8  -3   0-139.303 196.141   1
   8   3   1 820.028 349.389   3
  -8  -3  -1 682.776 332.368   1
   8   3   2 1396.57 433.684   3
  -8  -3  -2 940.745 386.172   1
   8   3   3-60.6375 168.002   3
  -8  -3  -3 144.921 157.338   1
   8   3   4 342.828 242.845   3
  -8  -3  -4 118.497 170.052   1
   8   3   5 469.205 316.839   3
  -8  -3  -5 414.622 260.512   1
   8   3   6-104.703 193.032   3
  -8  -3  -6 109.390 159.257   1
   8   3   7 3997.73 783.367   3
  -8  -3  -7 3105.14 707.170   1
   8   3   8 2696.12 658.001   3
  -8  -3  -8 2881.81 666.138   1
   8   3   9 375.631 254.518   3
  -8  -3  -9 335.378 262.458   1
   8   3  10 48.5245 133.593   3
  -8  -3 -10-164.398 132.990   1
   8   3  11 9.51217 92.5579   3
  -8  -3 -11 60.9795 125.191   1
   8   3  12 107.201 175.319   3
  -8  -3 -12 14.8978 142.449   1
  -8  -3 -13 422.057 293.342   1
  -8  -3 -14 0.47488 91.3358   1
  -8  -4   9 222.048 255.874   1
  -8  -4   8 131.797 211.177   1
  -8  -4   7 21.3376 124.455   1
  -8  -4   6 1224.56 419.446   4
  -8  -4   6 823.126 390.715   1
  -8  -4   5 378.630 228.825   4
  -8  -4   5 113.976 165.124   1
  -8  -4   4 2129.22 562.784   4
   8   4  -4 1871.07 514.495   3
  -8  -4   4 1681.16 524.607   1
  -8  -4   3 3674.05 691.807   4
   8   4  -3 3228.02 657.735   3
  -8  -4   3 3087.15 729.671   1
  -8  -4   2 412.580 260.852   4
   8   4  -2 335.157 230.788   3
  -8  -4   2 62.9250 179.432   1
   8   4  -1 2647.83 588.361   3
  -8  -4   1 2671.43 702.644   1
   8   4   0 4356.66 776.679   3
   8   4   0 3494.68 726.605   2
  -8  -4   0 3780.28 800.362   1
   8   4   1 729.892 320.585   3
  -8  -4  -1 554.438 311.885   1
   8   4   1 966.083 419.459   2
   8   4   2 1442.96 451.308   3
  -8  -4  -2 1043.12 413.780   1
   8   4   2 1353.78 419.714   2
   8   4   3 3232.56 698.385   3
   8   4   3 2889.20 635.077   2
  -8  -4  -3 3180.15 750.903   1
   8   4   4 2771.37 653.877   3
   8   4   4 2536.88 613.638   2
  -8  -4  -4 2471.50 656.967   1
   8   4   5 313.793 250.677   3
  -8  -4  -5 420.492 296.093   1
   8   4   5 333.182 207.403   2
   8   4   6 861.558 382.059   3
  -8  -4  -6 630.013 312.031   1
   8   4   7 668.929 370.375   3
  -8  -4  -7 379.202 263.897   1
   8   4   8 815.818 362.495   3
  -8  -4  -8 468.076 247.733   1
   8   4   9 40.0792 97.2170   3
  -8  -4  -9-123.096 188.593   1
   8   4  10 41.1694 139.223   3
  -8  -4 -10 15.3037 119.138   1
   8   4  11 52.2388 118.115   3
  -8  -4 -11 317.988 245.816   1
   8   4  12 111.887 138.377   3
  -8  -4 -12 74.4573 138.045   1
  -8  -4 -13 60.9607 167.212   1
  -8  -4 -14 69.4019 131.405   1
  -8  -5   8 74.0248 184.968   1
  -8  -5   7 53.9415 123.866   1
  -8  -5   6 1213.06 444.691   4
  -8  -5   6 1134.00 445.583   1
  -8  -5   5 555.527 281.455   4
  -8  -5   5 552.029 332.020   1
  -8  -5   4 129.845 162.462   4
   8   5  -4 101.633 154.516   3
  -8  -5   4-131.970 155.051   1
   8   5  -4 106.577 116.984   2
  -8  -5   3 1331.61 432.657   4
   8   5  -3 1178.36 408.412   3
  -8  -5   3 845.093 388.312   1
   8   5  -3 1123.76 435.869   2
   8   5  -2 1410.48 427.242   3
   8   5  -2 1215.14 446.809   2
  -8  -5   2 1150.63 466.696   1
   8   5  -1 974.995 362.138   3
   8   5  -1 531.588 290.522   2
  -8  -5   1 466.038 345.819   1
   8   5   0 2543.14 587.646   3
   8   5   0 2184.72 584.954   2
  -8  -5   0 2209.76 637.640   1
   8   5   1 631.473 325.710   3
  -8  -5  -1 585.865 356.980   1
   8   5   1 840.717 398.351   2
   8   5   2 94.5259 93.1023   3
  -8  -5  -2-140.601 184.063   1
   8   5   2 208.537 186.758   2
   8   5   3-66.8667 180.613   3
  -8  -5  -3-91.4571 150.728   1
   8   5   3 49.1579 137.048   2
   8   5   4 463.375 261.678   3
  -8  -5  -4 503.270 315.152   1
   8   5   4 480.416 256.249   2
   8   5   5 1741.04 517.146   3
  -8  -5  -5 1786.74 578.664   1
   8   5   5 1764.51 497.407   2
   8   5   6 3222.73 724.412   3
   8   5   6 2277.09 581.897   2
  -8  -5  -6 2831.53 726.331   1
   8   5   7 8.18864 100.909   3
   8   5   7-58.7129 110.345   2
  -8  -5  -7 55.8827 179.852   1
   8   5   8 618.939 347.551   3
   8   5   8 419.081 237.643   2
  -8  -5  -8 487.398 342.456   1
   8   5   9 601.974 340.808   3
  -8  -5  -9 478.435 261.073   1
   8   5   9 670.951 322.910   2
   8   5  10-181.882 196.737   3
  -8  -5 -10 59.1379 88.0499   1
   8   5  11 1369.04 499.092   3
  -8  -5 -11 1201.25 477.067   1
  -8  -5 -12 2092.66 622.151   1
  -8  -5 -13 378.030 275.527   1
  -8  -5 -14-14.4100 138.455   1
  -8  -6   6 0.28687 112.807   1
   8   6  -6 202.020 246.533   2
  -8  -6   5 205.751 218.217   4
   8   6  -5 181.443 160.212   2
  -8  -6   4 65.0993 226.584   4
   8   6  -4 238.995 189.353   3
  -8  -6   4-12.7249 92.0261   1
   8   6  -4-123.640 186.119   2
  -8  -6   3 152.063 93.9048   4
   8   6  -3 171.491 175.820   3
  -8  -6   3-110.522 245.688   1
   8   6  -3 33.2813 119.125   2
   8   6  -2 147.808 151.741   3
  -8  -6   2 174.695 218.995   1
   8   6  -2 251.672 243.138   2
   8   6  -1-50.4258 85.1060   3
   8   6  -1 188.099 223.311   2
   8   6   0 444.148 259.722   3
   8   6   0 396.381 284.824   2
  -8  -6   0 42.6015 225.054   1
   8   6   1 42.6616 118.546   3
  -8  -6  -1-123.808 211.540   1
   8   6   1 112.323 181.145   2
   8   6   2 188.046 205.356   3
  -8  -6  -2 63.0985 159.295   1
   8   6   2 159.767 121.355   2
   8   6   3 2139.98 573.199   3
  -8  -6  -3 1899.12 660.401   1
   8   6   3 1756.53 522.291   2
   8   6   4 2115.98 582.772   3
   8   6   4 1605.93 515.400   2
  -8  -6  -4 2464.46 739.622   1
   8   6   5 246.899 215.191   3
  -8  -6  -5-121.974 208.461   1
   8   6   5 142.241 185.904   2
   8   6   6 159.272 162.574   3
  -8  -6  -6-453.091 319.535   1
   8   6   6-136.092 254.771   2
   8   6   7 510.094 289.526   3
   8   6   7 617.344 324.831   2
   8   6   8 545.048 318.082   3
   8   6   8 1254.87 457.203   2
   8   6   9 1600.93 534.528   3
   8   6   9 1440.97 491.441   2
  -8  -6  -9 1276.48 548.859   1
  -8  -6 -10 940.574 447.423   1
   8   6  10 1223.98 452.396   2
   8   6  11 149.061 225.562   2
  -8  -6 -11 73.3002 154.944   1
  -8  -6 -12 646.451 386.496   1
   8   6  12 645.730 362.974   2
  -8  -6 -13 8.77034 116.281   1
  -8  -7   4 503.406 341.989   4
   8   7  -1 485.244 246.225   3
   8   7   0 445.331 239.180   3
   8   7   1 234.521 157.756   3
   8   7   2 572.738 278.298   3
   8   7   3 65.6478 94.1434   3
   8   7   4-1.35222 131.271   3
   8   7   5-132.003 124.373   3
   8   7   6 193.116 194.570   3
   8   7   7-58.2437 168.723   3
   8   7   8-56.7694 105.417   3
   8   8   2 883.012 357.212   3
   8   8   3 800.326 351.468   3
   8   8   4-4.34906 90.7571   3
   8   8   5 51.9934 160.878   3
   8   8   6 91.9836 140.459   3
  -9   5   2 649.088 381.426   1
   9  -5  -1 643.695 339.333   5
  -9   5   1 816.992 428.117   1
  -9   5   0 691.422 446.531   1
  -9   5  -1 551.190 342.388   1
  -9   5  -2 1729.51 578.822   1
   9  -5   6 150.375 176.265   3
   9  -5   7 53.9851 87.0141   3
   9  -5   8-34.8473 144.906   3
  -9   4   8 222.310 321.701   1
  -9   4   7 10.9737 138.311   1
  -9   4   6-16.6236 206.363   1
   9  -4  -5 79.9744 156.509   5
  -9   4   5-103.121 345.535   1
   9  -4  -4 639.251 351.099   5
  -9   4   4 9.89937 259.428   1
   9  -4  -3-8.76846 134.054   5
  -9   4   3-319.596 355.844   1
   9  -4  -2 568.128 300.978   5
  -9   4   2-142.042 285.818   1
  -9   4   1 5.91571 143.580   1
  -9   4   0 32.3041 183.166   1
  -9   4  -1 1482.15 479.746   1
  -9   4  -2-238.179 281.224   1
   9  -4   3 116.631 186.883   3
  -9   4  -3-504.370 327.997   1
   9  -4   4 894.640 387.421   3
  -9   4  -4-178.310 335.885   1
   9  -4   5 352.051 234.041   3
  -9   4  -5-172.687 288.872   1
   9  -4   6 511.908 316.008   3
  -9   4  -6 163.227 171.222   1
   9  -4   7 744.418 353.205   3
  -9   4  -7 155.396 168.743   1
   9  -4   8 480.091 293.958   3
  -9   4  -8 196.292 142.033   1
   9  -4   9 369.681 280.001   3
   9  -4  10 413.468 289.939   3
  -9   3  10 275.470 249.068   1
  -9   3   9 91.0128 137.291   1
   9  -3  -8-47.3734 98.2660   5
  -9   3   8-1086.67 462.067   1
   9  -3  -7-25.1342 188.051   5
  -9   3   7-726.919 383.624   1
   9  -3  -6 190.458 145.686   5
  -9   3   6-859.520 499.495   1
   9  -3  -5 104.950 90.4220   5
  -9   3   5-807.071 540.375   1
   9  -3  -4 40.1900 86.1401   5
  -9   3   3-659.641 536.637   1
  -9   3   2 359.987 252.539   1
  -9   3   1-804.042 547.501   1
  -9   3   0-926.362 586.886   1
   9  -3   1 18.5496 88.6536   3
   9  -3   2 168.964 207.282   3
  -9   3  -2-960.975 510.146   1
   9  -3   3-153.007 208.155   3
   9  -3   4 379.199 191.118   3
  -9   3  -4-594.763 456.632   1
   9  -3   5 1446.53 483.462   3
  -9   3  -5 267.754 223.571   1
   9  -3   6 1058.64 428.112   3
  -9   3  -6 160.972 200.373   1
   9  -3   7 213.286 232.538   3
  -9   3  -7-372.289 377.532   1
   9  -3   8 600.844 329.020   3
  -9   3  -8-916.222 424.839   1
   9  -3   9 242.073 222.743   3
  -9   3  -9-328.116 330.730   1
   9  -3  10 869.578 395.144   3
  -9   3 -10-59.1787 171.637   1
   9  -3  11 356.873 272.376   3
  -9   3 -11 170.765 206.528   1
   9  -2 -10 146.992 165.954   5
  -9   2  10-731.285 375.174   1
   9  -2  -9-20.7674 103.926   5
   9  -2  -8 241.199 262.601   5
  -9   2   5 1024.18 350.275   1
  -9   2   4 966.368 502.042   1
  -9   2   3 2149.79 664.191   1
  -9   2   2 1146.11 471.990   1
  -9   2   1 1240.21 529.667   1
   9  -2   0 1932.18 582.455   3
  -9   2   0 1665.16 538.552   1
   9  -2   1 72.3324 180.751   3
  -9   2  -1 185.108 215.560   1
   9  -2   2-46.6017 136.981   3
  -9   2  -2 537.564 364.524   1
   9  -2   3 78.2113 125.117   3
  -9   2  -3 256.919 303.548   1
   9  -2   4 24.6909 155.230   3
  -9   2  -4 425.525 298.281   1
   9  -2   5 3225.55 724.350   3
  -9   2  -5 2487.34 662.042   1
   9  -2   6 3665.22 780.582   3
  -9   2  -6 3437.33 775.386   1
   9  -2   7 440.769 275.082   3
  -9   2  -7 681.261 335.393   1
   9  -2   8 296.770 242.639   3
  -9   2  -8-206.310 330.701   1
   9  -2   9 36.4381 76.3772   3
   9  -2  10-9.26862 97.3369   3
   9  -2  11 94.8034 156.214   3
  -9   2 -12-1047.99 450.611   1
  -9   1   9-544.036 320.015   1
  -9   1   8 679.377 415.306   1
  -9   1   7 1168.45 463.133   1
  -9   1   6 144.113 249.848   1
  -9   1   5 140.536 212.701   1
  -9   1   4 344.834 281.970   1
  -9   1   3 2975.24 710.167   1
  -9   1   2 3142.19 725.315   1
   9  -1  -1 503.479 328.938   3
  -9   1   1 327.737 257.199   1
   9  -1   0 202.551 179.994   3
  -9   1   0 270.942 212.235   1
   9  -1   1-39.3351 124.586   3
  -9   1  -1 33.1713 102.745   1
   9  -1   2 157.310 238.684   3
  -9   1  -2 64.7253 133.435   1
   9  -1   3 2852.78 690.256   3
  -9   1  -3 1963.07 561.682   1
   9  -1   4 1620.47 529.299   3
  -9   1  -4 1230.83 446.313   1
   9  -1   5 105.914 156.730   3
  -9   1  -5 145.878 148.938   1
   9  -1   6 180.492 171.136   3
  -9   1  -6 215.657 231.456   1
   9  -1   7 469.034 304.462   3
  -9   1  -7 807.961 416.240   1
   9  -1   8 3188.72 731.947   3
  -9   1  -8 1979.11 591.021   1
   9  -1   9 37.6559 124.083   3
  -9   1  -9 289.115 363.404   1
   9  -1  10 500.331 292.872   3
  -9   1 -10 817.597 417.783   1
   9  -1  11 20.3766 104.965   3
  -9   1 -11 559.536 371.812   1
  -9   1 -12-993.790 426.818   1
  -9   1 -13-1018.49 439.551   1
  -9   0  10 273.933 264.544   1
  -9   0   9 70.7646 215.250   1
  -9   0   8 432.677 333.896   1
  -9   0   7 1327.45 498.782   1
  -9   0   6 85.7024 175.170   1
  -9   0   5 440.707 261.592   1
  -9   0   4 631.757 342.381   1
  -9   0   3-163.125 154.392   1
   9   0  -2 47.6337 153.735   3
  -9   0   2-163.214 238.255   1
   9   0  -1 306.941 241.921   3
  -9   0   1-93.3158 161.030   1
   9   0   0-80.7504 105.364   3
  -9   0   0-112.171 173.786   1
   9   0   1 158.520 150.254   3
  -9   0  -1 105.655 176.754   1
   9   0   2 1386.49 492.951   3
  -9   0  -2 792.363 367.113   1
   9   0   3 698.685 358.415   3
  -9   0  -3 685.315 335.457   1
   9   0   4-11.9076 153.768   3
  -9   0  -4-119.398 123.683   1
   9   0   5 1080.71 390.418   3
  -9   0  -5 1182.53 414.102   1
   9   0   6 5160.51 922.746   3
  -9   0  -6 4111.58 829.267   1
   9   0   7 3444.10 761.554   3
  -9   0  -7 2341.04 643.212   1
   9   0   8 118.693 136.689   3
  -9   0  -8 127.763 127.702   1
   9   0   9-115.708 169.026   3
  -9   0  -9-59.0370 148.440   1
   9   0  10-125.473 208.705   3
  -9   0 -10-141.549 105.119   1
   9   0  11-166.015 221.365   3
  -9   0 -11 46.2847 141.132   1
  -9   0 -12 721.315 424.783   1
  -9   0 -13 1259.61 526.239   1
  -9  -1   9 952.245 400.970   1
  -9  -1   8 253.877 165.929   1
  -9  -1   7 107.891 82.3545   1
  -9  -1   6-45.3400 171.809   1
  -9  -1   5 808.824 346.318   1
  -9  -1   4-379.148 263.212   1
   9   1  -3 146.871 163.582   3
  -9  -1   3-124.636 255.843   1
   9   1  -2-165.101 196.298   3
  -9  -1   2-192.280 291.982   1
   9   1  -1 58.8637 140.173   3
  -9  -1   1-227.917 316.362   1
   9   1   0 43.3605 130.127   3
  -9  -1   0-152.757 282.687   1
   9   1   1 1165.42 446.692   3
  -9  -1  -1 789.048 357.342   1
   9   1   2 2728.87 707.358   3
  -9  -1  -2 2061.09 563.735   1
   9   1   3-89.6683 158.919   3
  -9  -1  -3-229.038 248.229   1
   9   1   4 1092.64 431.627   3
  -9  -1  -4 946.288 393.558   1
   9   1   5 842.922 413.545   3
  -9  -1  -5 615.204 237.115   1
   9   1   6 659.615 331.087   3
  -9  -1  -6 35.2654 175.448   1
   9   1   7 660.567 333.437   3
  -9  -1  -7-135.657 219.430   1
   9   1   8 402.067 266.513   3
  -9  -1  -8 142.701 93.9129   1
   9   1   9-83.1476 191.182   3
  -9  -1  -9-23.8361 171.287   1
   9   1  10 1016.76 432.934   3
  -9  -1 -10 547.165 298.032   1
  -9  -1 -11-115.117 168.468   1
  -9  -1 -12 41.1005 95.2227   1
  -9  -1 -13-200.585 200.272   1
  -9  -2   9-275.628 229.182   1
  -9  -2   8-391.835 270.961   1
  -9  -2   7 449.144 254.317   1
  -9  -2   6 1381.88 466.923   1
  -9  -2   5-21.2570 172.453   1
  -9  -2   4-141.145 271.027   1
   9   2  -3 264.921 225.387   3
  -9  -2   3-247.643 331.482   1
   9   2  -2 189.688 251.609   3
  -9  -2   2 71.2137 153.878   1
   9   2  -1 2729.86 684.261   3
  -9  -2   1 2500.11 668.988   1
   9   2   0 5278.48 907.777   3
  -9  -2   0 4298.82 853.467   1
   9   2   1 4475.17 873.629   3
  -9  -2  -1 4110.93 862.771   1
   9   2   2 141.832 216.612   3
  -9  -2  -2 125.225 158.820   1
   9   2   3-35.2210 74.9294   3
  -9  -2  -3 11.1256 94.8941   1
   9   2   4 231.326 206.743   3
  -9  -2  -4 190.185 219.704   1
   9   2   5 1108.08 465.193   3
  -9  -2  -5 929.606 409.878   1
   9   2   6-127.291 220.004   3
  -9  -2  -6 2.24379 187.395   1
   9   2   7 519.580 305.615   3
  -9  -2  -7 149.364 84.7818   1
   9   2   8 288.894 204.366   3
  -9  -2  -8 3.27560 257.511   1
   9   2   9 22.7481 111.827   3
  -9  -2  -9-327.181 291.794   1
   9   2  10 178.053 241.668   3
  -9  -2 -10-118.716 226.473   1
  -9  -2 -11-106.326 221.006   1
  -9  -2 -12-59.2513 143.584   1
  -9  -2 -13 393.748 302.284   1
  -9  -3   8-446.451 294.461   1
  -9  -3   6-570.350 332.816   1
  -9  -3   5 236.021 258.105   1
  -9  -3   4-8.07071 140.036   1
   9   3  -3 1937.94 567.282   3
  -9  -3   3 1284.99 495.590   1
   9   3  -2 1433.83 471.922   3
  -9  -3   2 1066.30 466.157   1
   9   3  -1 1272.36 468.535   3
  -9  -3   1 1114.25 456.516   1
   9   3   0 683.748 340.797   3
  -9  -3   0 406.609 304.452   1
   9   3   1 2.73859 114.746   3
  -9  -3  -1 42.7108 194.017   1
   9   3   2 1481.68 496.534   3
  -9  -3  -2 1309.09 498.014   1
   9   3   3 2509.84 609.117   3
  -9  -3  -3 2387.07 651.087   1
   9   3   4 119.898 151.795   3
  -9  -3  -4 465.743 310.638   1
   9   3   5-91.0697 164.121   3
  -9  -3  -5 49.6253 169.863   1
   9   3   6-20.1563 86.8185   3
  -9  -3  -6-68.3326 94.3165   1
   9   3   7 423.202 294.776   3
  -9  -3  -7 361.442 281.320   1
   9   3   8 2997.83 743.248   3
  -9  -3  -8 2373.72 654.656   1
   9   3   9 3546.55 814.569   3
  -9  -3  -9 2900.09 722.371   1
  -9  -3 -10 888.809 405.751   1
  -9  -3 -11 190.919 98.5010   1
  -9  -3 -12-318.260 254.949   1
  -9  -3 -13-674.401 359.247   1
  -9  -4   6 121.827 238.338   1
  -9  -4   5 117.817 190.211   1
  -9  -4   4 97.7735 175.151   1
   9   4  -3 119.361 174.850   3
  -9  -4   3 94.2585 136.512   1
   9   4  -2 245.900 195.231   3
  -9  -4   2 248.879 323.283   1
   9   4  -1-7.51447 135.218   3
  -9  -4   1 58.7597 136.882   1
   9   4   0 1687.95 520.177   3
  -9  -4   0 1584.51 535.640   1
   9   4   1 1590.23 511.609   3
  -9  -4  -1 998.753 466.621   1
   9   4   2 86.4988 158.556   3
  -9  -4  -2 97.4895 159.505   1
   9   4   3 108.442 175.822   3
  -9  -4  -3 67.9760 102.964   1
   9   4   4-159.646 201.665   3
  -9  -4  -4 125.682 187.504   1
   9   4   5 288.926 311.393   3
  -9  -4  -5 446.804 263.432   1
   9   4   6 1508.53 526.616   3
  -9  -4  -6 1461.60 529.049   1
   9   4   7 2090.82 607.281   3
  -9  -4  -7 1573.27 557.330   1
   9   4   8 1325.30 489.127   3
  -9  -4  -8 948.793 457.079   1
  -9  -4  -9 3360.59 813.048   1
  -9  -4 -10 1070.97 472.549   1
  -9  -4 -11 224.472 243.884   1
  -9  -4 -12 395.402 282.423   1
   9   5  -3 529.311 298.649   3
   9   5  -2 86.2546 117.499   3
   9   5  -1 97.9124 167.813   3
  -9  -5   1-17.4974 144.695   1
   9   5   0 123.370 171.704   3
  -9  -5   0 147.633 119.445   1
   9   5   1 443.308 260.597   3
  -9  -5  -1-25.5478 137.424   1
   9   5   2 168.618 187.819   3
  -9  -5  -2 0.29241 161.044   1
   9   5   3-98.6696 171.223   3
  -9  -5  -3-98.2651 231.364   1
   9   5   4 105.475 175.322   3
  -9  -5  -4-88.8241 198.352   1
   9   5   5 152.706 186.993   3
  -9  -5  -5-67.8874 149.201   1
   9   5   6 382.526 293.896   3
  -9  -5  -6 247.146 237.639   1
   9   5   7 841.486 390.781   3
  -9  -5  -7 810.607 422.692   1
   9   6  -2-2.61440 137.186   3
   9   6  -1 346.161 258.102   3
   9   6   0 227.675 163.968   3
   9   6   1 502.187 265.942   3
   9   6   2 516.735 301.822   3
   9   6   3 790.498 376.195   3
   9   6   4 367.439 252.641   3
   9   6   5 3.34263 103.488   3
   9   7   1 655.766 295.965   3
   9   7   2 94.6090 97.7060   3
   9   7   3 204.047 205.942   3
  10  -2   2 61.3639 162.825   3
  10  -2   3 837.709 409.258   3
 -10   1   2 1037.11 446.802   1
 -10   1   1 1255.37 498.487   1
  10  -1   0 193.631 236.834   3
 -10   1   0 52.3123 101.699   1
  10  -1   1 245.864 202.738   3
 -10   1  -1-28.1140 167.826   1
  10  -1   2 32.7051 126.660   3
 -10   1  -2 368.351 307.126   1
  10  -1   3 205.363 247.129   3
 -10   1  -3 72.5348 144.163   1
  10  -1   4 662.188 378.635   3
 -10   1  -4 539.805 358.973   1
 -10   1  -5 730.897 394.690   1
 -10   0   3 1763.43 554.928   1
 -10   0   2 1142.84 462.980   1
  10   0  -1 650.919 394.537   3
 -10   0   1 501.698 292.337   1
  10   0   0 333.168 262.988   3
 -10   0   0 135.312 96.2382   1
  10   0   1 122.832 152.236   3
 -10   0  -1-8.32636 110.910   1
  10   0   2 210.136 226.139   3
 -10   0  -2 243.779 181.139   1
  10   0   3-45.0872 154.657   3
 -10   0  -3 387.103 263.879   1
  10   0   4 1813.48 595.039   3
 -10   0  -4 1211.13 473.142   1
  10   0   5 1782.38 564.259   3
 -10   0  -5 1441.71 548.588   1
 -10   0  -6 54.6998 169.259   1
 -10  -1   2-695.852 375.468   1
  10   1  -1 206.655 234.147   3
 -10  -1   1-11.3115 125.763   1
  10   1   0 293.413 232.805   3
 -10  -1   0-40.7048 192.628   1
  10   1   1 209.139 186.767   3
 -10  -1  -1-18.9836 131.610   1
  10   1   2 1218.94 479.112   3
 -10  -1  -2 898.338 388.799   1
  10   1   3 423.672 251.652   3
 -10  -1  -3 354.053 249.611   1
  10   1   4 1164.29 477.177   3
 -10  -1  -4 651.350 375.434   1
 -10  -1  -5 432.681 258.437   1
 -10  -1  -6 965.720 414.578   1
  10   2  -1-10.4227 131.040   3
  10   2   0 507.190 316.588   3
  10   2   1 411.238 278.498   3
  10   2   2 115.674 205.302   3
  10   2   3 310.213 225.356   3
   0   0   0    0.00    0.00   0

TITL CuCl2SKTL16a in P-1
REM P-1 (#2 in standard setting)
CELL 0.71073   8.060286   8.997295  15.119537  80.1446  84.0179  89.6343
ZERR    5.00   0.000710   0.000692   0.001168   0.0064   0.0069   0.0069
LATT  1
SFAC C H N O
UNIT 55.00 50.00 5.00 5.00
TREF
HKLF 4
END
;
_shelx_hkl_checksum                87046
_olex2_submission_special_instructions  'No special instructions were received'
_oxdiff_exptl_absorpt_empirical_details
;
Empirical correction (ABSPACK) includes:
- Absorption correction using spherical harmonics
- Frame scaling
;
_oxdiff_exptl_absorpt_empirical_full_max  1.825
_oxdiff_exptl_absorpt_empirical_full_min  0.803
